# Supplementary material for: Integration of metabolomics, genomics, and immune phenotypes reveals the causal roles of metabolites in disease
Source: Genome Biol. 2021 Jul 6;22:198. doi: 10.1186/s13059-021-02413-z (PMC8259168; doi:10.1186/s13059-021-02413-z)
Supplement: Supplementary file 1 — Additional file 1. Table S1 [file 13059_2021_2413_MOESM1_ESM.xlsx]

## Sheet: table S1
Table S1
Metabolites measured by NMR-based BM platform
id	annotation
XXL_VLDL_P	Concentration of chylomicrons and extremely large VLDL particles(mol/l)
XXL_VLDL_L	Total lipids in chylomicrons and extremely large VLDL(mmol/l)
XXL_VLDL_PL	Phospholipids in chylomicrons and extremely large VLDL(mmol/l)
XXL_VLDL_C	Total cholesterol in chylomicrons and extremely large VLDL(mmol/l)
XXL_VLDL_CE	Cholesterol esters in chylomicrons and extremely large VLDL(mmol/l)
XXL_VLDL_FC	Free cholesterol in chylomicrons and extremely large VLDL(mmol/l)
XXL_VLDL_TG	Triglycerides in chylomicrons and extremely large VLDL(mmol/l)
XL_VLDL_P	Concentration of very large VLDL particles(mol/l)
XL_VLDL_L	Total lipids in very large VLDL(mmol/l)
XL_VLDL_PL	Phospholipids in very large VLDL(mmol/l)
XL_VLDL_C	Total cholesterol in very large VLDL(mmol/l)
XL_VLDL_CE	Cholesterol esters in very large VLDL(mmol/l)
XL_VLDL_FC	Free cholesterol in very large VLDL(mmol/l)
XL_VLDL_TG	Triglycerides in very large VLDL(mmol/l)
L_VLDL_P	Concentration of large VLDL particles(mol/l)
L_VLDL_L	Total lipids in large VLDL(mmol/l)
L_VLDL_PL	Phospholipids in large VLDL(mmol/l)
L_VLDL_C	Total cholesterol in large VLDL(mmol/l)
L_VLDL_CE	Cholesterol esters in large VLDL(mmol/l)
L_VLDL_FC	Free cholesterol in large VLDL(mmol/l)
L_VLDL_TG	Triglycerides in large VLDL(mmol/l)
M_VLDL_P	Concentration of medium VLDL particles(mol/l)
M_VLDL_L	Total lipids in medium VLDL(mmol/l)
M_VLDL_PL	Phospholipids in medium VLDL(mmol/l)
M_VLDL_C	Total cholesterol in medium VLDL(mmol/l)
M_VLDL_CE	Cholesterol esters in medium VLDL(mmol/l)
M_VLDL_FC	Free cholesterol in medium VLDL(mmol/l)
M_VLDL_TG	Triglycerides in medium VLDL(mmol/l)
S_VLDL_P	Concentration of small VLDL particles(mol/l)
S_VLDL_L	Total lipids in small VLDL(mmol/l)
S_VLDL_PL	Phospholipids in small VLDL(mmol/l)
S_VLDL_C	Total cholesterol in small VLDL(mmol/l)
S_VLDL_CE	Cholesterol esters in small VLDL(mmol/l)
S_VLDL_FC	Free cholesterol in small VLDL(mmol/l)
S_VLDL_TG	Triglycerides in small VLDL(mmol/l)
XS_VLDL_P	Concentration of very small VLDL particles(mol/l)
XS_VLDL_L	Total lipids in very small VLDL(mmol/l)
XS_VLDL_PL	Phospholipids in very small VLDL(mmol/l)
XS_VLDL_C	Total cholesterol in very small VLDL(mmol/l)
XS_VLDL_CE	Cholesterol esters in very small VLDL(mmol/l)
XS_VLDL_FC	Free cholesterol in very small VLDL(mmol/l)
XS_VLDL_TG	Triglycerides in very small VLDL(mmol/l)
IDL_P	Concentration of IDL particles(mol/l)
IDL_L	Total lipids in IDL(mmol/l)
IDL_PL	Phospholipids in IDL(mmol/l)
IDL_C	Total cholesterol in IDL(mmol/l)
IDL_CE	Cholesterol esters in IDL(mmol/l)
IDL_FC	Free cholesterol in IDL(mmol/l)
IDL_TG	Triglycerides in IDL(mmol/l)
L_LDL_P	Concentration of large LDL particles(mol/l)
L_LDL_L	Total lipids in large LDL(mmol/l)
L_LDL_PL	Phospholipids in large LDL(mmol/l)
L_LDL_C	Total cholesterol in large LDL(mmol/l)
L_LDL_CE	Cholesterol esters in large LDL(mmol/l)
L_LDL_FC	Free cholesterol in large LDL(mmol/l)
L_LDL_TG	Triglycerides in large LDL(mmol/l)
M_LDL_P	Concentration of medium LDL particles(mol/l)
M_LDL_L	Total lipids in medium LDL(mmol/l)
M_LDL_PL	Phospholipids in medium LDL(mmol/l)
M_LDL_C	Total cholesterol in medium LDL(mmol/l)
M_LDL_CE	Cholesterol esters in medium LDL(mmol/l)
M_LDL_FC	Free cholesterol in medium LDL(mmol/l)
M_LDL_TG	Triglycerides in medium LDL(mmol/l)
S_LDL_P	Concentration of small LDL particles(mol/l)
S_LDL_L	Total lipids in small LDL(mmol/l)
S_LDL_PL	Phospholipids in small LDL(mmol/l)
S_LDL_C	Total cholesterol in small LDL(mmol/l)
S_LDL_CE	Cholesterol esters in small LDL(mmol/l)
S_LDL_FC	Free cholesterol in small LDL(mmol/l)
S_LDL_TG	Triglycerides in small LDL(mmol/l)
XL_HDL_P	Concentration of very large HDL particles(mol/l)
XL_HDL_L	Total lipids in very large HDL(mmol/l)
XL_HDL_PL	Phospholipids in very large HDL(mmol/l)
XL_HDL_C	Total cholesterol in very large HDL(mmol/l)
XL_HDL_CE	Cholesterol esters in very large HDL(mmol/l)
XL_HDL_FC	Free cholesterol in very large HDL(mmol/l)
XL_HDL_TG	Triglycerides in very large HDL(mmol/l)
L_HDL_P	Concentration of large HDL particles(mol/l)
L_HDL_L	Total lipids in large HDL(mmol/l)
L_HDL_PL	Phospholipids in large HDL(mmol/l)
L_HDL_C	Total cholesterol in large HDL(mmol/l)
L_HDL_CE	Cholesterol esters in large HDL(mmol/l)
L_HDL_FC	Free cholesterol in large HDL(mmol/l)
L_HDL_TG	Triglycerides in large HDL(mmol/l)
M_HDL_P	Concentration of medium HDL particles(mol/l)
M_HDL_L	Total lipids in medium HDL(mmol/l)
M_HDL_PL	Phospholipids in medium HDL(mmol/l)
M_HDL_C	Total cholesterol in medium HDL(mmol/l)
M_HDL_CE	Cholesterol esters in medium HDL(mmol/l)
M_HDL_FC	Free cholesterol in medium HDL(mmol/l)
M_HDL_TG	Triglycerides in medium HDL(mmol/l)
S_HDL_P	Concentration of small HDL particles(mol/l)
S_HDL_L	Total lipids in small HDL(mmol/l)
S_HDL_PL	Phospholipids in small HDL(mmol/l)
S_HDL_C	Total cholesterol in small HDL(mmol/l)
S_HDL_CE	Cholesterol esters in small HDL(mmol/l)
S_HDL_FC	Free cholesterol in small HDL(mmol/l)
S_HDL_TG	Triglycerides in small HDL(mmol/l)
XXL_VLDL_PL_percent	Phospholipids to total lipds ratio in chylomicrons and extremely large VLDL(%)
XXL_VLDL_C_percent	Total cholesterol to total lipids ratio in chylomicrons and extremely large VLDL(%)
XXL_VLDL_CE_percent	Cholesterol esters to total lipids ratio in chylomicrons and extremely large VLDL(%)
XXL_VLDL_FC_percent	Free cholesterol to total lipids ratio in chylomicrons and extremely large VLDL(%)
XXL_VLDL_TG_percent	Triglycerides to total lipids ratio in chylomicrons and extremely large VLDL(%)
XL_VLDL_PL_percent	Phospholipids to total lipds ratio in very large VLDL(%)
XL_VLDL_C_percent	Total cholesterol to total lipids ratio in very large VLDL(%)
XL_VLDL_CE_percent	Cholesterol esters to total lipids ratio in very large VLDL(%)
XL_VLDL_FC_percent	Free cholesterol to total lipids ratio in very large VLDL(%)
XL_VLDL_TG_percent	Triglycerides to total lipids ratio in very large VLDL(%)
L_VLDL_PL_percent	Phospholipids to total lipds ratio in large VLDL(%)
L_VLDL_C_percent	Total cholesterol to total lipids ratio in large VLDL(%)
L_VLDL_CE_percent	Cholesterol esters to total lipids ratio in large VLDL(%)
L_VLDL_FC_percent	Free cholesterol to total lipids ratio in large VLDL(%)
L_VLDL_TG_percent	Triglycerides to total lipids ratio in large VLDL(%)
M_VLDL_PL_percent	Phospholipids to total lipds ratio in medium VLDL(%)
M_VLDL_C_percent	Total cholesterol to total lipids ratio in medium VLDL(%)
M_VLDL_CE_percent	Cholesterol esters to total lipids ratio in medium VLDL(%)
M_VLDL_FC_percent	Free cholesterol to total lipids ratio in medium VLDL(%)
M_VLDL_TG_percent	Triglycerides to total lipids ratio in medium VLDL(%)
S_VLDL_PL_percent	Phospholipids to total lipds ratio in small VLDL(%)
S_VLDL_C_percent	Total cholesterol to total lipids ratio in small VLDL(%)
S_VLDL_CE_percent	Cholesterol esters to total lipids ratio in small VLDL(%)
S_VLDL_FC_percent	Free cholesterol to total lipids ratio in small VLDL(%)
S_VLDL_TG_percent	Triglycerides to total lipids ratio in small VLDL(%)
XS_VLDL_PL_percent	Phospholipids to total lipds ratio in very small VLDL(%)
XS_VLDL_C_percent	Total cholesterol to total lipids ratio in very small VLDL(%)
XS_VLDL_CE_percent	Cholesterol esters to total lipids ratio in very small VLDL(%)
XS_VLDL_FC_percent	Free cholesterol to total lipids ratio in very small VLDL(%)
XS_VLDL_TG_percent	Triglycerides to total lipids ratio in very small VLDL(%)
IDL_PL_percent	Phospholipids to total lipds ratio in IDL(%)
IDL_C_percent	Total cholesterol to total lipids ratio in IDL(%)
IDL_CE_percent	Cholesterol esters to total lipids ratio in IDL(%)
IDL_FC_percent	Free cholesterol to total lipids ratio in IDL(%)
IDL_TG_percent	Triglycerides to total lipids ratio in IDL(%)
L_LDL_PL_percent	Phospholipids to total lipds ratio in large LDL(%)
L_LDL_C_percent	Total cholesterol to total lipids ratio in large LDL(%)
L_LDL_CE_percent	Cholesterol esters to total lipids ratio in large LDL(%)
L_LDL_FC_percent	Free cholesterol to total lipids ratio in large LDL(%)
L_LDL_TG_percent	Triglycerides to total lipids ratio in large LDL(%)
M_LDL_PL_percent	Phospholipids to total lipds ratio in medium LDL(%)
M_LDL_C_percent	Total cholesterol to total lipids ratio in medium LDL(%)
M_LDL_CE_percent	Cholesterol esters to total lipids ratio in medium LDL(%)
M_LDL_FC_percent	Free cholesterol to total lipids ratio in medium LDL(%)
M_LDL_TG_percent	Triglycerides to total lipids ratio in medium LDL(%)
S_LDL_PL_percent	Phospholipids to total lipds ratio in small LDL(%)
S_LDL_C_percent	Total cholesterol to total lipids ratio in small LDL(%)
S_LDL_CE_percent	Cholesterol esters to total lipids ratio in small LDL(%)
S_LDL_FC_percent	Free cholesterol to total lipids ratio in small LDL(%)
S_LDL_TG_percent	Triglycerides to total lipids ratio in small LDL(%)
XL_HDL_PL_percent	Phospholipids to total lipds ratio in very large HDL(%)
XL_HDL_C_percent	Total cholesterol to total lipids ratio in very large HDL(%)
XL_HDL_CE_percent	Cholesterol esters to total lipids ratio in very large HDL(%)
XL_HDL_FC_percent	Free cholesterol to total lipids ratio in very large HDL(%)
XL_HDL_TG_percent	Triglycerides to total lipids ratio in very large HDL(%)
L_HDL_PL_percent	Phospholipids to total lipds ratio in large HDL(%)
L_HDL_C_percent	Total cholesterol to total lipids ratio in large HDL(%)
L_HDL_CE_percent	Cholesterol esters to total lipids ratio in large HDL(%)
L_HDL_FC_percent	Free cholesterol to total lipids ratio in large HDL(%)
L_HDL_TG_percent	Triglycerides to total lipids ratio in large HDL(%)
M_HDL_PL_percent	Phospholipids to total lipds ratio in medium HDL(%)
M_HDL_C_percent	Total cholesterol to total lipids ratio in medium HDL(%)
M_HDL_CE_percent	Cholesterol esters to total lipids ratio in medium HDL(%)
M_HDL_FC_percent	Free cholesterol to total lipids ratio in medium HDL(%)
M_HDL_TG_percent	Triglycerides to total lipids ratio in medium HDL(%)
S_HDL_PL_percent	Phospholipids to total lipds ratio in small HDL(%)
S_HDL_C_percent	Total cholesterol to total lipids ratio in small HDL(%)
S_HDL_CE_percent	Cholesterol esters to total lipids ratio in small HDL(%)
S_HDL_FC_percent	Free cholesterol to total lipids ratio in small HDL(%)
S_HDL_TG_percent	Triglycerides to total lipids ratio in small HDL(%)
VLDL_D	Mean diameter for VLDL particles(nm)
LDL_D	Mean diameter for LDL particles(nm)
HDL_D	Mean diameter for HDL particles(nm)
Serum_C	Serum total cholesterol(mmol/l)
VLDL_C	Total cholesterol in VLDL(mmol/l)
Remnant_C	Remnant cholesterol (non_HDL, non_LDL _cholesterol)(mmol/l)
LDL_C	Total cholesterol in LDL(mmol/l)
HDL_C	Total cholesterol in HDL(mmol/l)
HDL2_C	Total cholesterol in HDL2(mmol/l)
HDL3_C	Total cholesterol in HDL3(mmol/l)
EstC	Esterified cholesterol(mmol/l)
FreeC	Free cholesterol(mmol/l)
Serum_TG	Serum total triglycerides(mmol/l)
VLDL_TG	Triglycerides in VLDL(mmol/l)
LDL_TG	Triglycerides in LDL(mmol/l)
HDL_TG	Triglycerides in HDL(mmol/l)
DAG	Diacylglycerol(mmol/l)
DAG_TG_ratio	Ratio of diacylglycerol to triglycerides
TotPG	Total phosphoglycerides(mmol/l)
TG_PG_ratio	Ratio of triglycerides to phosphoglycerides
PC	Phosphatidylcholine and other cholines(mmol/l)
SM	Sphingomyelins(mmol/l)
TotCho	Total cholines(mmol/l)
ApoA1	Apolipoprotein A_I(g/l)
ApoB	Apolipoprotein B(g/l)
ApoB_ApoA1_ratio	Ratio of apolipoprotein B to apolipoprotein A_I
TotFA	Total fatty acids(mmol/l)
FALen	Estimated description of fatty acid chain length, not actual carbon number
UnsatDeg	Estimated degree of unsaturation
DHA	22:6, docosahexaenoic acid(mmol/l)
LA	18:2, linoleic acid(mmol/l)
CLA	Conjugated linoleic acid(mmol/l)
FAw3	Omega_3 fatty acids(mmol/l)
FAw6	Omega_6 fatty acids(mmol/l)
PUFA	Polyunsaturated fatty acids(mmol/l)
MUFA	Monounsaturated fatty acids; 16:1, 18:1(mmol/l)
SFA	Saturated fatty acids(mmol/l)
DHA_FA_ratio	Ratio of 22:6 docosahexaenoic acid to total fatty acids(percent)
LA_FA_ratio	Ratio of 18:2 linoleic acid to total fatty acids(percent)
CLA_FA_ratio	Ratio of conjugated linoleic acid to total fatty acids(percent)
FAw3_FA_ratio	Ratio of omega_3 fatty acids to total fatty acids(percent)
FAw6_FA_ratio	Ratio of omega_6 fatty acids to total fatty acids(percent)
PUFA_FA_ratio	Ratio of polyunsaturated fatty acids to total fatty acids(percent)
MUFA_FA_ratio	Ratio of monounsaturated fatty acids to total fatty acids(percent)
SFA_FA_ratio	Ratio of saturated fatty acids to total fatty acids(percent)
Glc	Glucose(mmol/l)
Lac	Lactate(mmol/l)
Pyr	Pyruvate(mmol/l)
Cit	Citrate(mmol/l)
Ala	Alanine(mmol/l)
Gln	Glutamine(mmol/l)
His	Histidine(mmol/l)
Ile	Isoleucine(mmol/l)
Leu	Leucine(mmol/l)
Val	Valine(mmol/l)
Phe	Phenylalanine(mmol/l)
Tyr	Tyrosine(mmol/l)
Ace	Acetate(mmol/l)
AcAce	Acetoacetate(mmol/l)
bOHBut	3_hydroxybutyrate(mmol/l)
Crea	Creatinine(mmol/l)
Alb	Albumin
Gp	Glycoprotein acetyls, mainly a1_acid glycoprotein(mmol/l)
