# Supplementary material for: Integration of metabolomics, genomics, and immune phenotypes reveals the causal roles of metabolites in disease
Source: Genome Biol. 2021 Jul 6;22:198. doi: 10.1186/s13059-021-02413-z (PMC8259168; doi:10.1186/s13059-021-02413-z)
Supplement: Supplementary file 2 — Additional file 2. Table S2 [file 13059_2021_2413_MOESM2_ESM.xlsx]

## Sheet: table S2
Table S2
Annotation of metabolites measured by GM platform
id	Top annotation name	Top annotation ids	Top annotation formula	Top annotation score	ionMz(m/z)
g_88.0402	Alanine	C00041; C00099; C00133; C00213; C01537; HMDB00056; HMDB00161; HMDB00271; HMDB01310; HMDB31219	C3H7NO2	100	88.0402
g_89.0243	Lactate	C00184; C00186; C00256; C01013; C02154; HMDB00190; HMDB00700; HMDB01051; HMDB01311; HMDB01882; HMDB29580; HMDB31232; HMDB41929	C3H6O3	100	89.0243
g_112.0515	Creatinine	C00791; HMDB00562	C4H7N3O	100	112.052
g_130.0873	(Iso)Leucine	C00123; C00407; C01570; C01933; C02378; C02486; C16434; HMDB00172; HMDB00557; HMDB00687; HMDB01645; HMDB01901; HMDB03640; HMDB13773; HMDB29168; HMDB33923; HMDB36382; HMDB60650	C6H13NO2	100	130.087
g_145.0618	Glutamine	C00064; C00819; C05100; HMDB00641; HMDB02031; HMDB03423; HMDB06899; HMDB28687	C5H10N2O3	100	145.062
g_164.0713	Phenylalanine	C00079; C07527; HMDB00159; HMDB01007; HMDB04992; HMDB06044; HMDB33485; HMDB33589; HMDB34169; HMDB59934	C9H11NO2	100	164.071
g_180.0664	Tyrosine	C00082; C04368; C19579; HMDB00158; HMDB01119; HMDB02184; HMDB03831; HMDB06050; HMDB59720; HMDB60280	C9H11NO3	100	180.066
g_191.0198	(Iso)Citrate	C00158; C00311; C00451; C04575; C04617; HMDB00094; HMDB00193; HMDB01874; HMDB05971; HMDB06511; HMDB33717; HMDB41862	C6H8O7	100	191.02
g_277.2174	Alpha-Linolenic acid	C06426; C06427; C08364; HMDB01388; HMDB03073; HMDB30962; HMDB30963; HMDB30964	C18H30O2	100	277.217
g_301.2172	Eicosapentaenoic acid	C02075; C06428; C07198; C09118; C12077; HMDB01999; HMDB03598; HMDB15655; HMDB35692; HMDB36703; HMDB36709; HMDB36775; HMDB36805; HMDB36811; HMDB36826; HMDB38172; HMDB38687; HMDB39486; HMDB41928	C20H30O2	100	301.217
g_303.2331	Arachidonic acid	C00219; C14605; D04947; HMDB01043; HMDB02177; HMDB06036; HMDB14996; HMDB36702; HMDB36721; HMDB36754; HMDB36829; HMDB36830; HMDB37824; HMDB39687; HMDB39702	C20H32O2	100	303.233
g_305.2485	8,11.14-Eicosatrienoic acid	C03242; C16522; HMDB02925; HMDB10378; HMDB31058; HMDB36835; HMDB60039	C20H34O2	100	3052485
g_307.2644	Eicosadienoic acid	C09183; C16525; HMDB05060; HMDB36827	C20H36O2	100	307.264
g_333.2795	Docosatrienoic acid	HMDB02823; HMDB31099	C22H38O2	100	333.279
g_57.0342	Acetone	C00207; C00479; C02001; C15508; HMDB01659; HMDB03366; HMDB31558; HMDB31652	C3H6O	100	57.0342
g_59.0134	Acetatic acid	C00033; C00266; HMDB00042; HMDB03344	C2H4O2	100	59.0134
g_59.0498	Propanol	C01845; C05979; HMDB00820; HMDB00863	C3H8O	100	59.0498
g_67.0186	Butynal	C00089; C06145; HMDB06853; HMDB13785	C4H4O	100	67.0186
g_69.0342	Butynol	HMDB34233	C4H6O	100	69.0342
g_71.0136	Propenoic acid C3:1	C00511; C00546; C19440; HMDB01167; HMDB06112; HMDB31647	C3H4O2	100	71.0136
g_71.05	Butanal	C01412; C02845; C03219; HMDB00246; HMDB00474; HMDB03543; HMDB31243; HMDB31324; HMDB33858; HMDB34431	C4H8O	100	71.05
g_72.993	Glyoxylic acid	C00048; HMDB00119	C2H2O3	100	72.993
g_73.0293	C3:0 (Propionic acid)	C00163; C00424; C00937; C00969; C05235; C17530; HMDB00237; HMDB03052; HMDB03453; HMDB06458; HMDB06961; HMDB31229; HMDB31523	C3H6O2	100	73.0293
g_74.0246	Glycine	C00037; C06808; HMDB00123; HMDB14691; HMDB31239	C2H5NO2	100	74.0246
g_75.0086	Glycolate	C00160; HMDB00115; HMDB31608	C2H4O3	100	75.0086
g_81.0345	2-Methylfuran	HMDB13749; HMDB31597	C5H6O	100	81.0345
g_83.0135	Hydroxybutynal	C17601; HMDB32330	C4H4O2	100	83.0135
g_83.05	Methyl propenyl ketone	C00557; C07330; HMDB01184; HMDB12157; HMDB31407; HMDB31512; HMDB31530; HMDB31601; HMDB31606; HMDB31607; HMDB32458; HMDB37788; HMDB40584	C5H8O	100	83.05
g_85.0294	Succinic aldehyde	C00741; C01770; C01771; C19309; C19443; HMDB00549; HMDB02523; HMDB03407; HMDB10720; HMDB31209; HMDB33977; HMDB34439	C4H6O2	100	85.0294
g_86.0248	Dehydroalanine	C02218; HMDB03609; HMDB39426	C3H5NO2	100	86.0248
g_87.0086	Pyruvate	C00022; C00222; HMDB00243; HMDB11111; HMDB40261	C3H4O3	100	87.0086
g_88.9879	Oxalic acid	C00209; HMDB02329	C2H2O4	100	88.9879
g_91.0218	Cibulins	HMDB30299; HMDB32425	C3H8OS	100	91.0218
g_93.0339	Phenol	C00146; HMDB00228	C6H6O	100	93.0339
g_100.0407	Homoserine lactone	C01234; C02926; HMDB29387; HMDB29615; HMDB36458	C4H7NO2	100	100.041
g_102.0561	Aminobutanoic acid (ABA)	C00334; C01026; C01205; C02261; C02356; C03284; C03665; C05145; C11735; HMDB00092; HMDB00112; HMDB00452; HMDB00650; HMDB01906; HMDB02166; HMDB02299; HMDB03911; HMDB31329; HMDB31654; HMDB38394; HMDB41945; HMDB61050	C4H9NO2	100	102.056
g_104.0354	Serine	C00065; C00740; HMDB00187; HMDB03406	C3H7NO3	100	104.035
g_105.0193	D-Glyceric acid	C00258; HMDB00139; HMDB06372; HMDB31818	C3H6O4	100	105.019
g_105.0553	Diethylene glycol	HMDB34778	C4H10O3	100	105.055
g_107.0503	Benzyl alcohol	C00556; C01403; C01467; C01468; C01542; HMDB01858; HMDB02048; HMDB02055; HMDB03119; HMDB33895	C7H8O	100	107.05
g_109.0296	Catechol	C00090; C00530; C01751; C11115; HMDB00957; HMDB02434; HMDB31180; HMDB32037; HMDB33002; HMDB33127	C6H6O2	100	109.03
g_109.0407	N-Acetylimidazole	C05130; HMDB03905; HMDB33156; HMDB60741	C5H6N2O	100	109.041
g_110.992	2-Thiophenecarboxaldehyde	HMDB29717	C5H4OS	100	110.992
g_111.0087	Furoic acid	C01546; HMDB00444; HMDB00617; HMDB32994; HMDB39437	C5H4O3	100	111.009
g_111.0199	Uracil	C00106; HMDB00300; HMDB60760	C4H4N2O2	100	111.02
g_113.0244	2-Hydroxy-2,4-pentadienoic acid	HMDB31859; HMDB60461	C5H6O3	100	1130244
g_113.0355	Dihydrouracil	C00429; C02512; C02565; HMDB00076; HMDB03646; HMDB60245	C4H6N2O2	100	113.035
g_113.0608	Delta-Hexanolactone	HMDB00453; HMDB03843; HMDB10719; HMDB29487; HMDB31158; HMDB31491; HMDB31492; HMDB31501; HMDB31559; HMDB31560; HMDB31561; HMDB31562; HMDB32490; HMDB33568; HMDB39581; HMDB40328; HMDB60476	C6H10O2	100	113.061
g_113.0724	Nitrosopiperidine	HMDB00323; HMDB61162	C5H10N2O	100	113.072
g_113.0972	Heptanone	C08380; C14390; HMDB03671; HMDB04814; HMDB05841; HMDB31405; HMDB31429; HMDB31475; HMDB31482; HMDB31538; HMDB31549; HMDB32405; HMDB38052; HMDB40191; HMDB41320; HMDB59693	C7H14O	100	113.097
g_114.056	Proline	C00148; C00763; C18170; HMDB00162; HMDB03411; HMDB12880; HMDB30409; HMDB34208	C5H9NO2	100	114.056
g_115.0037	Fumarate	C00122; C01384; HMDB00134; HMDB00176	C4H4O4	100	115.004
g_115.0401	Ketovaline	C00141; C03273; C06255; CHEBI:16530; CID:49; HMDB00019; HMDB00310; HMDB00720; HMDB01865; HMDB03771; HMDB12233; HMDB31643; HMDB34466	C5H8O3	100	115.04
g_116.0352	Aspartate semialdehyde	C00441; C03508; HMDB00532; HMDB06454; HMDB12249	C4H7NO3	100	116.035
g_116.0716	Valine; Betaine	C00183; C00431; C00719; C01799; C07457; HMDB00043; HMDB00883; HMDB01382; HMDB02141; HMDB03355; HMDB13716; HMDB15550	C5H11NO2	100	116.072
g_117.0194	Succinate	C00042; C02170; HMDB00202; HMDB00254; HMDB00349; HMDB00940; HMDB31204; HMDB39324	C4H6O4	100	117.019
g_117.0335	Benzofuran	C14512; HMDB30968; HMDB32929; HMDB38998; HMDB40549	C8H6O	83	117.034
g_117.0557	5-Hydroxypentanoic acid	HMDB00351; HMDB00354; HMDB00396; HMDB00407; HMDB00410; HMDB00531; HMDB00642; HMDB00754; HMDB01863; HMDB01987; HMDB02011; HMDB40735; HMDB41603; HMDB59844	C5H10O3	100	117.056
g_118.051	Threonine	C00188; C00263; C05519; HMDB00167; HMDB00719; HMDB04041; HMDB61148	C4H9NO3	100	118.051
g_118.9805	Mercaptopyruvic acid	C00957; HMDB01368	C3H4O3S	100	118.981
g_119.035	Tetrose	C01796; C02045; HMDB00337; HMDB00360; HMDB00498; HMDB02453; HMDB02601; HMDB02649; HMDB06293	C4H8O4	100	119.035
g_119.0501	Phenylacetaldehyde	C00601; C05627; C06758; C07113; C07209; C07214; HMDB04072; HMDB06236; HMDB13815; HMDB29636; HMDB29637; HMDB29638; HMDB33910; HMDB38997	C8H8O	100	119.05
g_120.0122	Cys	C00793; HMDB00574; HMDB03417	C3H7NO2S	100	120.012
g_120.0454	Benzamide	C09815; HMDB04461; HMDB33131; HMDB35281	C7H7NO	100	120.045
g_120.9964	3-Mercaptolactate	C05823; HMDB02127	C3H6O3S	100	120.996
g_121.0659	Phenylethyl alcohol	C05853; C06757; C07112; C13637; C14386; HMDB29306; HMDB30540; HMDB32074; HMDB32076; HMDB32148; HMDB32150; HMDB32151; HMDB32619; HMDB33944; HMDB41609; HMDB59873	C8H10O	100	121.066
g_122.0368	Pyrazinamide	C01956; HMDB14483	C5H5N3O	100	122.037
g_122.061	Anisidine	C19326; HMDB29300; HMDB32492; HMDB32578; HMDB36058; HMDB40360	C7H9NO	100	122.061
g_124.0072	Taurine	C00245; HMDB00251	C2H7NO3S	100	124.007
g_125.0242	Pyrogallic acid	C01108; C02183; C11101; C11918; HMDB13674; HMDB13675; HMDB29750; HMDB30776; HMDB31256; HMDB32651; HMDB34355; HMDB59735	C6H6O3	100	125.024
g_125.0607	Toluene-cis-dihydrodiol	HMDB29582; HMDB31222; HMDB31223; HMDB32067; HMDB32333; HMDB33629; HMDB34080; HMDB34835; HMDB37026; HMDB37027; HMDB40445; HMDB41474	C7H10O2	100	125.061
g_125.0971	Sulcatone	C07287; HMDB13809; HMDB30961; HMDB30966; HMDB31197; HMDB31301; HMDB31309; HMDB31590; HMDB31591; HMDB32403; HMDB32451; HMDB33547; HMDB35242; HMDB35390; HMDB35915; HMDB37152; HMDB39769; HMDB39770; HMDB40146; HMDB40149; HMDB40151	C8H14O	100	125.097
g_126.0192	2,3.6-Trihydroxypyridine	HMDB34368	C5H5NO3	100	1260192
g_126.0308	5-Amino-4-imidazole carboxylate	C16621; HMDB60659	C4H5N3O2	100	126.031
g_127.0399	Dihydro-4,4-dimethyl-2.3-furandione	HMDB31303; HMDB31306; HMDB31847; HMDB33285; HMDB33517; HMDB38072; HMDB40594; HMDB40732	C6H8O3	100	1270399
g_127.0512	Dihydrothymine	C00906; HMDB00079; HMDB29874; HMDB31547	C5H8N2O2	100	127.051
g_127.0763	Ethyl tiglate	C08487; C09822; HMDB29165; HMDB29314; HMDB30330; HMDB31174; HMDB31342; HMDB31351; HMDB31476; HMDB31477; HMDB31484; HMDB31500; HMDB31504; HMDB31593; HMDB31603; HMDB31681; HMDB32391; HMDB32460; HMDB33793; HMDB38271; HMDB38962; HMDB39819; HMDB40214; HMDB40591	C7H12O2	100	127.076
g_128.0101	Cyanuric acid	C06554; HMDB41861	C3H3N3O3	100	128.01
g_128.0352	Oxoproline	C01879; C02237; C04281; C04282; HMDB00267; HMDB00805; HMDB01369; HMDB01843; HMDB02234; HMDB60262; HMDB61093	C5H7NO3	100	128.035
g_128.0713	Pipecolate	C00408; C05936; C07500; HMDB00070; HMDB00716; HMDB04226; HMDB05960; HMDB15212; HMDB29435; HMDB29444; HMDB59649	C6H11NO2	100	128.071
g_129.0193	Itaconate	C00490; C01732; C02214; C02226; C02800; HMDB00620; HMDB00634; HMDB00749; HMDB02092; HMDB13233; HMDB33809; HMDB59743; HMDB60365; HMDB61185	C5H6O4	100	129.019
g_129.0387	2-[(Methylthio)methyl]-2-butenal	HMDB31370; HMDB37493; HMDB40238	C6H10OS	100	129.039
g_129.0557	4-Methyl-2-oxopentanoate	C00233; C00902; C02122; C03465; C03500; C06102; HMDB00408; HMDB00491; HMDB00695; HMDB01864; HMDB06024; HMDB10717; HMDB12882; HMDB31214; HMDB31216; HMDB31218; HMDB33286; HMDB33302; HMDB33698; HMDB41602; HMDB59876	C6H10O3	100	129.056
g_130.0508	5-Aminolevulinic acid	C00430; C01015; C01110; C01157; C01165; C03440; C04397; C05147; HMDB00725; HMDB00766; HMDB00783; HMDB01149; HMDB02104; HMDB02113; HMDB06055; HMDB06272; HMDB36576; HMDB59659; HMDB60460	C5H9NO3	100	130.051
g_130.9977	Oxaloacetic acid	C00036; HMDB00223	C4H4O5	100	130.998
g_131.0349	Glutarate	C00489; C00900; C06010; C08645; HMDB00576; HMDB00622; HMDB00661; HMDB01844; HMDB02001; HMDB06833; HMDB06855; HMDB29884; HMDB33958; HMDB40531	C5H8O4	100	131.035
g_131.0461	Asparagine	C00152; C01043; C01905; C02037; C02642; CHEBI:18261; CID:111; HMDB00026; HMDB00168; HMDB11733; HMDB12265; HMDB33780	C4H8N2O3	100	131.046
g_131.0713	D-2-Hydroxyisocaproate	C03264; C06103; C07834; HMDB00317; HMDB00409; HMDB00525; HMDB00624; HMDB00665; HMDB00746; HMDB01624; HMDB01975; HMDB10718; HMDB12843; HMDB29166; HMDB32158; HMDB32456; HMDB33851; HMDB40409; HMDB41844; HMDB59770	C6H12O3	100	131.071
g_131.0824	Ornithine	C00077; C00515; C01602; HMDB00214; HMDB03374; HMDB32455	C5H12N2O2	100	131.082
g_132.0301	Aspartate	C00049; C00402; C19911; HMDB00191; HMDB06483; HMDB11753	C4H7NO4	100	132.03
g_132.0453	Mandelonitrile	C00561; C03766; C05658; HMDB04094; HMDB29757; HMDB32390; HMDB34666; HMDB59805; HMDB60486	C8H7NO	100	132.045
g_132.0663	Hydroxy-valine	HMDB31658; HMDB32356; HMDB39499	C5H11NO3	100	132.066
g_133.0139	Malate	C00149; C00497; C00711; HMDB00156; HMDB00744; HMDB31518; HMDB32872	C4H6O5	100	133.014
g_133.0283	Phthalide	C09921; HMDB32469	C8H6O2	74	133.028
g_133.0505	Deoxyribose	C01801; C04272; C06257; HMDB00421; HMDB01292; HMDB03224; HMDB12141; HMDB12485; HMDB29576	C5H10O4	100	133.05
g_133.0657	Indan-1-ol	C01710; C02394; C16930; HMDB29639; HMDB29697; HMDB29698; HMDB30839; HMDB31626; HMDB32024; HMDB32142; HMDB32608; HMDB32623; HMDB33716; HMDB34107; HMDB34563; HMDB36441; HMDB59601; HMDB59895	C9H10O	100	133.066
g_134.0248	2-Benzoxazolol	HMDB32931	C7H5NO2	100	134.025
g_134.061	2-Phenylacetamide	C02505; C07565; HMDB01250; HMDB10715; HMDB32628; HMDB32630; HMDB37071; HMDB37072; HMDB40008; HMDB40013; HMDB40222; HMDB40223; HMDB40224	C8H9NO	100	134.061
g_135.0299	Threonate	C01620; HMDB00613; HMDB00943	C4H8O5	100	135.03
g_135.0448	Phenyl acetate	C00548; C01454; C03765; C05613; C07086; C07215; C10761; HMDB00209; HMDB02340; HMDB03767; HMDB29635; HMDB29686; HMDB31459; HMDB32400; HMDB32568; HMDB32603; HMDB33128; HMDB33766; HMDB33968; HMDB38176; HMDB40638; HMDB40733; HMDB41485	C8H8O2	100	135.045
g_135.056	N-Methylnicotinamide	C17512; HMDB03152; HMDB30001; HMDB33947; HMDB37819; HMDB59711	C7H8N2O	100	135.056
g_135.067	2-Methylerythritol	HMDB11659; HMDB31201; HMDB33919; HMDB41486	C5H12O4	100	135.067
g_135.0813	4-Propylphenol	C14311; HMDB29667; HMDB31312; HMDB31446; HMDB31627; HMDB31628; HMDB32029; HMDB32149; HMDB32441; HMDB32544; HMDB32621; HMDB32624; HMDB32625; HMDB33962; HMDB34378; HMDB38984; HMDB38985; HMDB38986; HMDB38987; HMDB38988; HMDB39782; HMDB59896	C9H12O	100	135.081
g_136.0403	Anthranilate	C00108; C00568; C01004; HMDB00875; HMDB01123; HMDB01392; HMDB01538; HMDB01891; HMDB15687; HMDB29806; HMDB60722	C7H7NO2	100	136.04
g_136.064	1-Methylnicotinamide	C02918; C07400; HMDB00699; HMDB14871	C7H9N2O	100	136.064
g_136.0766	Tyramine	C00483; C01183; C02735; C16570; HMDB00306; HMDB01065; HMDB01466; HMDB04989; HMDB29759; HMDB39657; HMDB40059; HMDB60681	C8H11NO	100	136.077
g_141.0917	Cycloheptanecarboxylic acid	C12297; C16648; C16653; C16654; C19318; C19757; HMDB00392; HMDB01568; HMDB13897; HMDB13902; HMDB13903; HMDB13904; HMDB29761; HMDB31293; HMDB31343; HMDB31352; HMDB31403; HMDB32164; HMDB32207; HMDB32266; HMDB32267; HMDB32268; HMDB32278; HMDB32533; HMDB35422; HMDB36212; HMDB36236; HMDB37622; HMDB37624; HMDB37630; HMDB38036; HMDB38310; HMDB39793; HMDB39872; HMDB40212; HMDB40215; HMDB59908	C8H14O2	100	141.092
g_141.1279	2-Methyl-4-heptanone	HMDB13821; HMDB29557; HMDB30959; HMDB31266; HMDB31267; HMDB31268; HMDB31417; HMDB31684; HMDB31730; HMDB34152; HMDB37304; HMDB40581; HMDB41498; HMDB41499; HMDB41601; HMDB59835; HMDB59887	C9H18O	100	141.128
g_143.0349	2,3-Dimethylmaleate	C00922; HMDB00393; HMDB00522; HMDB02266; HMDB13311; HMDB29171; HMDB31257; HMDB36232; HMDB40207	C6H8O4	100	1430349
g_143.0493	2-Naphthol	C11713; C11714; C14787; HMDB06215; HMDB12138; HMDB12322; HMDB31001; HMDB60301	C10H8O	100	143.049
g_143.0713	trans-4-Hydroxycyclohexanecarboxylate	HMDB01988; HMDB31176; HMDB36594; HMDB37114; HMDB40433	C7H12O3	100	143.071
g_143.0823	4-Amino-1-piperidinecarboxylic acid	HMDB60385	C6H12N2O2	100	143.082
g_143.1076	Octanoic acid	C06423; C07185; HMDB00482; HMDB01877; HMDB29980; HMDB30368; HMDB31230; HMDB31290; HMDB31478; HMDB31579; HMDB31587; HMDB31588; HMDB31596; HMDB31638; HMDB31703; HMDB32046; HMDB32047; HMDB32203; HMDB32225; HMDB32272; HMDB32335; HMDB32551; HMDB34161; HMDB34164; HMDB34234; HMDB34459; HMDB35457; HMDB36165; HMDB39217; HMDB39620; HMDB40209; HMDB40251; HMDB40252; HMDB40296; HMDB40298	C8H16O2	100	143.108
g_144.03	2-Oxoglutaramate	C00940; HMDB01552	C5H7NO4	100	144.03
g_144.0666	4-Acetamidobutanoate	C01475; C02946; C03239; C03656; C04076; HMDB00730; HMDB00808; HMDB01263; HMDB03681; HMDB12131; HMDB12151; HMDB15127; HMDB29425; HMDB29426; HMDB59595; HMDB60265; HMDB61156	C6H11NO3	100	144.067
g_145.0139	Oxoglutarate	C00026; HMDB00208; HMDB13701	C5H6O5	100	145.014
g_145.0505	2-Methylglutaric acid	C06006; C06104; HMDB00422; HMDB00448; HMDB00752; HMDB00858; HMDB02074; HMDB02173; HMDB06900; HMDB33837	C6H10O4	100	145.05
g_145.0868	3-Hydroxyisoheptanoic acid	HMDB02207; HMDB32269; HMDB36231; HMDB39407; HMDB40254; HMDB59842	C7H14O3	100	145.087
g_145.0979	Lysine	C00047; C00739; C01142; C01186; HMDB00182; HMDB03405; HMDB12114; HMDB12115	C6H14N2O2	100	145.098
g_145.1115	Acetylcholine	C01181; C01996; HMDB00895; HMDB01161; HMDB13811	C7H16NO2	100	145.112
g_146.0457	Glutamate	C00025; C00217; C00979; C05938; C12269; HMDB00148; HMDB02393; HMDB02931; HMDB03011; HMDB03339; HMDB06556; HMDB33550; HMDB60475	C5H9NO4	100	146.046
g_146.0819	(2R,3R.4R)-2-Amino-4-hydroxy-3-methylpentanoic acid	C10144; HMDB29449; HMDB33453; HMDB61157	C6H13NO3	100	1460819
g_147.0298	Hydroxyglutarate	C00815; C01087; C02266; C02630; C02674; C03196; HMDB00426; HMDB00428; HMDB00606; HMDB00694; HMDB01900; HMDB11676; HMDB59655	C5H8O5	100	147.03
g_147.0451	Cinnamate	C00423; C02274; C05608; C10438; C17268; HMDB00567; HMDB00930; HMDB31725; HMDB32947; HMDB35243; HMDB36626; HMDB40986	C9H8O2	100	147.045
g_147.0661	Mevalonate	C00418; C06007; HMDB00227; HMDB12140; HMDB31639; HMDB59629; HMDB59705	C6H12O4	100	147.066
g_147.0814	Cuminaldehyde	C06577; C10452; HMDB02214; HMDB30837; HMDB31616; HMDB32014; HMDB32015; HMDB32016; HMDB32017; HMDB32140; HMDB33382; HMDB34121; HMDB59845	C10H12O	100	147.081
g_148.0432	Methionine	C00073; C01733; C07418; HMDB00696; HMDB14997; HMDB33951	C5H11NO2S	100	148.043
g_148.0764	Venoterpine	HMDB30175; HMDB39662; HMDB40016; HMDB40029; HMDB40043; HMDB40047; HMDB40050; HMDB40051	C9H11NO	100	148.076
g_148.991	Thiodiacetic acid	C14872; HMDB42032	C4H6O4S	100	148.991
g_149.0089	Tartaric acid	C00898; C02107; HMDB00956; HMDB29878; HMDB59916	C4H6O6	100	149.009
g_149.0241	Phenylglyoxylic acid	C02137; C10812; HMDB01587; HMDB31515; HMDB32598; HMDB32612; HMDB40528	C8H6O3	100	149.024
g_149.0454	Pentose	C00121; C00181; C00259; C00309; C00310; C00312; C01488; C06115; C08353; HMDB00098; HMDB00283; HMDB00366; HMDB00621; HMDB00646; HMDB00751; HMDB01644; HMDB03371; HMDB12194; HMDB12325; HMDB29941; HMDB29942; HMDB59753; HMDB60254	C5H10O5	100	149.045
g_149.0607	Hydrocinnamic acid	C01839; C01963; C02646; C05629; C15513; C17883; HMDB00764; HMDB02097; HMDB02222; HMDB02237; HMDB03654; HMDB11743; HMDB13744; HMDB31310; HMDB32073; HMDB32075; HMDB32569; HMDB32570; HMDB32592; HMDB32617; HMDB33967; HMDB33970; HMDB37715; HMDB38355; HMDB40428; HMDB40925; HMDB59824	C9H10O2	100	149.061
g_149.0717	6-Methylnicotinamide	HMDB13704; HMDB29410; HMDB38513; HMDB39998; HMDB39999	C8H10N2O	100	149.072
g_149.0969	Thymol	C01767; C01951; C02576; C06576; C09840; C09868; C09884; C09908; C11383; C11939; C14200; C17062; HMDB01878; HMDB03647; HMDB04487; HMDB29652; HMDB31570; HMDB31613; HMDB31817; HMDB32063; HMDB32213; HMDB32626; HMDB33544; HMDB34846; HMDB34921; HMDB35089; HMDB35172; HMDB35250; HMDB35591; HMDB35761; HMDB35770; HMDB35824; HMDB36061; HMDB36070; HMDB36089; HMDB36999; HMDB37561; HMDB38913	C10H14O	100	149.097
g_150.0022	1,2-Benzisothiazol-3(2H)-one	HMDB34413; HMDB40578	C7H5NOS	100	1500022
g_150.042	Guanine	C00242; HMDB00132; HMDB00403; HMDB00542	C5H5N5O	100	150.042
g_150.056	Acetaminophen	C03005; C16571; C17756; HMDB01859; HMDB02210; HMDB12219; HMDB12992; HMDB29703; HMDB32609; HMDB33903; HMDB59846; HMDB60680	C8H9NO2	100	150.056
g_151.026	Xanthine	C00385; C07599; HMDB00292; HMDB00786; HMDB01182	C5H4N4O2	100	151.026
g_151.0405	p-Hydroxyphenylacetic acid	C00642; C00755; C01984; C02181; C02519; C03663; C04043; C05593; C05852; C10675; C10804; C12305; C13635; C14088; CHEBI:18101; CID:127; HMDB00020; HMDB00440; HMDB00669; HMDB00703; HMDB01101; HMDB02390; HMDB03791; HMDB04815; HMDB12308; HMDB29657; HMDB29658; HMDB29659; HMDB29660; HMDB29661; HMDB29662; HMDB31609; HMDB32399; HMDB32572; HMDB32594; HMDB32604; HMDB32606; HMDB32629; HMDB32919; HMDB33003; H…	C8H8O3	100	151.041
g_151.0511	N1-Methyl-2-pyridone-5-carboxamide	C05842; C05843; HMDB04193; HMDB04194	C7H8N2O2	100	151.051
g_151.0764	2-Isopropyl-1,4-benzenediol	HMDB32132; HMDB32599; HMDB36169; HMDB36227; HMDB39801; HMDB39956; HMDB40175; HMDB40216; HMDB40449; HMDB41326; HMDB41804; HMDB59853	C9H12O2	100	1510764
g_151.0874	2-Methoxy-(3 or 5 or 6)-isopropylpyrazine	HMDB32381; HMDB40052; HMDB40053; HMDB40340	C8H12N2O	100	151.087
g_151.1127	(-)-trans-Carveol	C00964; C01499; C02452; C02759; C07271; C09847; C09859; C09885; C09893; C09906; C11395; C11408; C11409; C11415; C11938; C11941; C18018; C20260; HMDB03450; HMDB03634; HMDB03667; HMDB30892; HMDB30893; HMDB31854; HMDB32120; HMDB32242; HMDB32536; HMDB34715; HMDB34916; HMDB34973; HMDB34974; HMDB34975; HMDB34985; HMDB35054; HMDB35077; HMDB35078; HMDB35092; HMDB35100; HMDB35120; HMDB35125; HMDB35158; HM…	C10H16O	100	151.113
g_152.0023	3-Sulfinoalanine	C00606; HMDB00996; HMDB60179	C3H7NO4S	100	152.002
g_152.0352	3-Hydroxyanthranilic acid	C00632; C02518; HMDB01476; HMDB01972; HMDB14378; HMDB14389; HMDB59749; HMDB59811	C7H7NO3	100	152.035
g_152.0715	Dopamine	C03758; C04227; C16666; HMDB00073; HMDB04825; HMDB12309	C8H11NO2	100	152.071
g_152.969	(E)-S-1-Propenyl thiosulfate	HMDB41079	C3H6O3S2	100	152.969
g_153.0012	1-(2-Thienyl)-1,2-propanedione	HMDB40002	C7H6O2S	100	1530012
g_153.0192	Gentisic acid	C00196; C00230; C00628; C16748; HMDB00152; HMDB00397; HMDB01856; HMDB13676; HMDB13677; HMDB29666; HMDB34299	C7H6O4	100	153.019
g_153.0557	Hydroxytyrosol	C06317; C10787; HMDB05784; HMDB30570; HMDB32012; HMDB34158; HMDB37724; HMDB37728; HMDB59966	C8H10O3	100	153.056
g_153.092	C9:2	HMDB31302; HMDB32314; HMDB32442; HMDB35135; HMDB36177; HMDB36239; HMDB37276; HMDB38268; HMDB38697; HMDB40285; HMDB60285	C9H14O2	100	153.092
g_154.0622	Histidine	C00135; HMDB00177; HMDB34267	C6H9N3O2	100	154.062
g_155.0348	Ascladiol	HMDB29610; HMDB59731	C7H8O4	100	155.035
g_155.0461	5-Hydroxymethyl-4-methyluracil	C03680; C05132; HMDB00544; HMDB01014; HMDB02320	C6H8N2O3	100	155.046
g_155.0713	8-Hydroxy-5,6-octadienoic acid	HMDB31101; HMDB32232	C8H12O3	100	1550713
g_155.1077	C9:1	HMDB04362; HMDB31263; HMDB31271; HMDB31514; HMDB31531; HMDB32265; HMDB32307; HMDB32413; HMDB32491; HMDB33167; HMDB34716; HMDB35307; HMDB36208; HMDB36222; HMDB37023; HMDB37496; HMDB37618; HMDB37629; HMDB38272; HMDB38275; HMDB39736; HMDB39794; HMDB40210; HMDB59728; HMDB59817; HMDB59840; HMDB59894; HMDB60286	C9H16O2	100	155.108
g_157.0507	Isopropylmaleate	C02631; HMDB00635; HMDB12241; HMDB36380; HMDB59815	C7H10O4	100	157.051
g_157.0871	cis-4-Hydroxycyclohexylacetic acid	C02975; C16652; C16655; HMDB00451; HMDB00909; HMDB10721; HMDB13211; HMDB30303; HMDB31177; HMDB31307; HMDB36230; HMDB36395; HMDB38305; HMDB40447; HMDB41616; HMDB59938; HMDB59939; HMDB60683; HMDB60685	C8H14O3	100	157.087
g_158.0456	L-2-Amino-4-methylenepentanedioic acid	C00651; HMDB29433; HMDB34442	C6H9NO4	100	158.046
g_158.0604	Indoleacetaldehyde	C00637; HMDB01190	C10H9NO	100	158.06
g_158.0821	2-Methylbutyrylglycine	C02636; C03087; C08269; HMDB00339; HMDB00678; HMDB00927; HMDB11757; HMDB12154; HMDB12175; HMDB29230; HMDB29409; HMDB29412; HMDB31345; HMDB36384; HMDB38593; HMDB38625	C7H13NO3	100	158.082
g_159.0409	Tricholomic acid	C08298; HMDB30412; HMDB42037	C5H8N2O4	100	159.041
g_159.0662	Pimelate	C02656; HMDB00555; HMDB00857; HMDB02441; HMDB29167; HMDB29573; HMDB41605; HMDB59722; HMDB59738; HMDB59893	C7H12O4	100	159.066
g_159.0807	3-Methyl-4-phenyl-3-buten-2-one	HMDB31567; HMDB35207; HMDB38790	C11H12O	100	159.081
g_159.1027	Propylhydroxypentanoic acid	C16649; C16650; C16651; HMDB00486; HMDB00711; HMDB01954; HMDB02264; HMDB10722; HMDB13898; HMDB13899; HMDB13900; HMDB31509; HMDB32270; HMDB32827; HMDB59825; HMDB59867	C8H16O3	100	159.103
g_159.1135	Methyl-Lys	C02728; HMDB02038; HMDB06009	C7H16N2O2	100	159.113
g_159.1274	Propionylcholine	C07471; HMDB13305; HMDB15654	C8H18NO2	100	159.127
g_159.1404	xi-1-Ethoxy-1-pentyloxyethane	HMDB37634; HMDB38393; HMDB40432	C9H20O2	54	159.14
g_160.0248	Formyl-Asp	C01044; C03079; HMDB02273; HMDB02467; HMDB60495	C5H7NO5	100	160.025
g_160.0399	2-Indolecarboxylic acid	C05639; C19837; HMDB02285; HMDB03320; HMDB04077; HMDB31172; HMDB60289	C9H7NO2	100	160.04
g_160.0512	4-Acetylimidazo[4,5-c]pyridine	HMDB34888	C8H7N3O	100	1600512
g_160.0614	Aminoadipate	C00956; C03210; HMDB00510; HMDB29423; HMDB33747	C6H11NO4	100	160.061
g_160.0763	Tryptophanol	C00955; C09915; HMDB03447; HMDB30267; HMDB40028; HMDB40042; HMDB40048	C10H11NO	100	160.076
g_160.1199	Carnitinamide	C06850; HMDB06078; HMDB15154	C7H17N2O2	28	160.12
g_161.0243	Umbelliferone	C09315; HMDB02149; HMDB29865	C9H6O3	100	161.024
g_161.0455	Hydroxyadipate	C02360; C02488; C03761; C11592; HMDB00321; HMDB00345; HMDB00355; HMDB00368; HMDB00640; HMDB29934; HMDB32873; HMDB41561; HMDB59758	C6H10O5	100	161.046
g_161.0604	cis-1,2-Dihydronaphthalene-1.2-diol	C10475; C10490; HMDB29714; HMDB32611; HMDB33591; HMDB33830; HMDB33833; HMDB38893; HMDB40577; HMDB40592; HMDB60335	C10H10O2	100	1610604
g_161.0716	1-Ethyl-2-benzimidazolinone	HMDB01297	C9H10N2O	100	161.072
g_161.0819	Cymarose	HMDB59918	C7H14O4	100	161.082
g_161.0972	1-Phenyl-1-pentanone	HMDB31208; HMDB31856; HMDB32025; HMDB32415; HMDB33562; HMDB36183; HMDB39803; HMDB40245; HMDB41493	C11H14O	100	161.097
g_161.9701	2-Thiophenesulfonamide	HMDB41280; HMDB41805	C4H5NO2S2	68	161.97
g_161.9866	Acesulfame	HMDB33585	C4H5NO4S	100	161.987
g_162.0413	Hydroxy-Glu; Pterin	C00715; HMDB00802; HMDB30393	C5H9NO5; C6H5N5O	100	162.041
g_162.0557	3-Methyldioxyindole	C05834; HMDB01424; HMDB04186	C9H9NO2	100	162.056
g_162.093	(R)-2-Methylimino-1-phenylpropan-1-ol	HMDB39661; HMDB40015; HMDB40022; HMDB40023; HMDB40024; HMDB40025; HMDB40026; HMDB41927	C10H13NO	100	162.093
g_163.0609	Deoxyhexose	C00507; C00861; C01018; C01019; C01721; C02095; C02781; C07326; HMDB00174; HMDB00849; HMDB02712; HMDB03081; HMDB05876; HMDB10207; HMDB12327; HMDB29196; HMDB33821; HMDB59624; HMDB59625; HMDB60267	C6H12O5	100	163.061
g_163.0764	Cumate	C06578; C07213; C07216; C09904; C10453; C10469; C12303; HMDB00329; HMDB00543; HMDB01955; HMDB05802; HMDB05809; HMDB30060; HMDB30063; HMDB31761; HMDB32038; HMDB32336; HMDB32586; HMDB32618; HMDB32620; HMDB32891; HMDB33723; HMDB33945; HMDB34471; HMDB34615; HMDB34732; HMDB35213; HMDB35268; HMDB35414; HMDB36098; HMDB37160; HMDB37174; HMDB38184; HMDB40359; HMDB40460; HMDB41472; HMDB41473; HMDB41612	C10H12O2	100	163.076
g_163.0871	Fenuron	HMDB12246; HMDB34900	C9H12N2O	100	163.087
g_163.1125	4-(1,1.3.3-Tetramethylbutyl)-phenol	C08490; HMDB13825; HMDB29653; HMDB31311; HMDB31454; HMDB31624; HMDB31625; HMDB31866; HMDB32060; HMDB35601; HMDB35989; HMDB36719; HMDB36814; HMDB36816; HMDB37294	C11H16O	100	1631125
g_165.0184	Phthalate	C01606; C06337; HMDB02107; HMDB02334; HMDB02428; HMDB32613	C8H6O4	100	165.018
g_165.041	Pentonic acid; S-Propyl 1-propanesulfinothioate; Methylxanthine	C00878; C01685; C05411; C16353; C16357; HMDB00539; HMDB00867; HMDB01886; HMDB01991; HMDB10738; HMDB34394; HMDB59716; HMDB59750; HMDB60255; HMDB60256	C5H10O6; C6H14OS2; C6H6N4O2	100	165.041
g_165.0557	3-(3-Hydroxyphenyl)propanoic acid	C01198; C01479; C01744; C02201; C03080; C05581; C05607; C11457; HMDB00375; HMDB00563; HMDB00748; HMDB00779; HMDB02072; HMDB02199; HMDB02229; HMDB05175; HMDB29665; HMDB29817; HMDB31132; HMDB32030; HMDB32138; HMDB32573; HMDB32605; HMDB32639; HMDB33752; HMDB34243; HMDB34993; HMDB40645; HMDB41611; HMDB41683; HMDB59969	C9H10O3	100	165.056
g_165.092	C10:3	C02088; C11924; HMDB04586; HMDB29691; HMDB31085; HMDB32062; HMDB32135; HMDB32462; HMDB32615; HMDB34922; HMDB35063; HMDB35235; HMDB35328; HMDB36042; HMDB36084; HMDB36878; HMDB36879; HMDB37011; HMDB37012; HMDB37044; HMDB39382; HMDB40176; HMDB41000; HMDB41584	C10H14O2	100	165.092
g_165.103	3-Isopropyl-2-methoxy-5-methylpyrazine	HMDB29742; HMDB31860; HMDB32933	C9H14N2O	100	165.103
g_165.1167	Edrophonium	C06976; HMDB15145	C10H16NO	100	165.117
g_165.1287	(-)-Nopol	HMDB30002; HMDB30252; HMDB31359; HMDB31565; HMDB31728; HMDB32540; HMDB33546; HMDB36190; HMDB36815	C11H18O	100	165.129
g_166.0189	Homocysteinesulfinic acid	HMDB06462	C4H9NO4S	100	166.019
g_166.0509	Pyridoxal	C00250; C06051; HMDB01545; HMDB04290; HMDB34887; HMDB34889; HMDB60374	C8H9NO3	100	166.051
g_166.0614	(S)-Spinacine	HMDB29873; HMDB60362	C7H9N3O2	100	166.061
g_166.087	3-Methoxytyramine	C04548; C05587; C07146; C07441; C07453; C07832; CHEBI:742324; CID:1669; HMDB00022; HMDB02182; HMDB04826; HMDB12162; HMDB14748; HMDB15165; HMDB32020; HMDB38869; HMDB39837; HMDB41888; HMDB60592; HMDB60807	C9H13NO2	100	166.087
g_166.9751	Phosphoenolpyruvate	C00074; HMDB00263	C3H5O6P	100	166.975
g_167.0212	Urate	C00366; HMDB00289	C5H4N4O3	100	167.021
g_167.0714	2,6-Dimethoxy-4-methylphenol	HMDB29680; HMDB30472; HMDB30473; HMDB32252; HMDB32921; HMDB37729; HMDB38925; HMDB59963	C9H12O3	100	1670714
g_167.1077	C10:2	C02108; C09836; C16461; HMDB13105; HMDB31156; HMDB31273; HMDB32219; HMDB32312; HMDB32313; HMDB32319; HMDB32434; HMDB33700; HMDB34452; HMDB34670; HMDB35714; HMDB35766; HMDB35829; HMDB36067; HMDB36103; HMDB37014; HMDB37175; HMDB37821; HMDB40639	C10H16O2	100	167.108
g_167.144	10-Undecenal	HMDB31128; HMDB32238; HMDB33577; HMDB35417; HMDB37807; HMDB40247	C11H20O	100	167.144
g_168.0064	Glyphosate	C05672; HMDB00370	C3H8NO5P	100	168.006
g_168.0776	Methyl-His	C01152; CHEBI:50599; CID:92105; HMDB00001; HMDB00479	C7H11N3O2	100	168.078
g_168.1033	Homoarecoline	HMDB38321	C9H15NO2	100	168.103
g_169.0656	Methyl beta-naphthyl ketone	C02499; C07733; HMDB32412; HMDB32582; HMDB34446	C12H10O	100	169.066
g_169.0869	1,4-Ipomeadiol	HMDB30471; HMDB38276	C9H14O3	100	1690869
g_169.1233	C10:1	C16462; C18066; C18202; C20326; HMDB04980; HMDB10726; HMDB12183; HMDB29358; HMDB29859; HMDB30031; HMDB31002; HMDB31003; HMDB31297; HMDB31362; HMDB31440; HMDB31441; HMDB32119; HMDB32275; HMDB32393; HMDB32452; HMDB33203; HMDB33377; HMDB34427; HMDB34581; HMDB34880; HMDB35122; HMDB35365; HMDB35837; HMDB35839; HMDB35907; HMDB36099; HMDB36211; HMDB36990; HMDB36992; HMDB37021; HMDB37116; HMDB37217; HMDB…	C10H18O2	100	169.123
g_169.1601	Undecanal	C01875; HMDB30941; HMDB30943; HMDB31016; HMDB31064; HMDB31065; HMDB32371; HMDB32379; HMDB33713; HMDB34856	C11H22O	100	169.16
g_170.0453	Tetrahydrodipicolinate	C03972; HMDB12289	C7H9NO4	100	170.045
g_170.0578	Metronidazole	C07203; HMDB15052	C6H9N3O3	100	170.058
g_170.1177	Gabapentin	HMDB05015	C9H17NO2	100	170.118
g_170.9456	4-Bromophenol	C14841; HMDB32059; HMDB60446; HMDB60448	C6H5BrO	25	170.946
g_171.0113	p-Toluenesulfonic acid	C06677; HMDB59933	C7H8O3S	100	171.011
g_171.0562	3-Acetyl-2,7-naphthyridine	HMDB37296; HMDB38462	C10H8N2O	100	1710562
g_171.0664	2-Octenedioic acid	HMDB00341; HMDB04982; HMDB13312; HMDB32352; HMDB34851; HMDB38601	C8H12O4	100	171.066
g_171.077	Glycylproline	HMDB00721; HMDB11178	C7H12N2O3	100	171.077
g_171.1389	Decanoic acid (FA10:0)	C01571; C12289; C12292; HMDB00511; HMDB29760; HMDB30029; HMDB31264; HMDB31739; HMDB32045; HMDB32070; HMDB32155; HMDB32264; HMDB32302; HMDB32315; HMDB33620; HMDB34457; HMDB34849; HMDB35595; HMDB35723; HMDB36136; HMDB36145; HMDB36228; HMDB37387; HMDB37849; HMDB38038; HMDB38602; HMDB38783; HMDB39218; HMDB40157; HMDB40167; HMDB40195; HMDB40211; HMDB40529; HMDB41216	C10H20O2	100	171.139
g_171.1753	1-Undecanol	HMDB13113; HMDB30942; HMDB32239	C11H24O	100	171.175
g_172.0397	2-Quinolinecarboxylic acid	C06325; HMDB00842	C10H7NO2	100	172.04
g_172.0614	Acetyl-Glu-semialdehyde	C01250; HMDB06488	C7H11NO4	100	172.061
g_172.9914	Phenol sulfate	C00850; HMDB60015	C6H6O4S	100	172.991
g_173.0457	Shikimate	C00493; C04236; HMDB03070; HMDB12149; HMDB61388	C7H10O5	100	173.046
g_173.06	Menadiol	HMDB31845; HMDB32727	C11H10O2	100	173.06
g_173.0821	Suberic acid	C08278; C14570; C16658; HMDB00893; HMDB02023; HMDB33838; HMDB41606; HMDB59727; HMDB59757; HMDB60684	C8H14O4	100	173.082
g_173.093	Acetylornithine	C00437; HMDB03357; HMDB28854; HMDB29127; HMDB34365	C7H14N2O3	100	173.093
g_173.1041	Arginine	C00062; C00792; HMDB00517; HMDB03416	C6H14N4O2	100	173.104
g_173.1182	(±)-3-Hydroxynonanoic acid	HMDB31513; HMDB34040	C9H18O3	100	173.118
g_173.1301	Ne,Ne dimethyllysine	C05545; HMDB13287	C8H18N2O2	100	1731301
g_174.0559	Indole-3-acetate	C00954; C05634; HMDB00197; HMDB04073; HMDB38628; HMDB40972	C10H9NO2	100	174.056
g_174.0763	Calystegin B2	C10851; HMDB02201; HMDB34252; HMDB36383; HMDB38594	C7H13NO4	100	174.076
g_174.0883	Citrulline	C00327; HMDB00904; HMDB03148	C6H13N3O3	100	174.088
g_175.0613	3-Propylmalate	C02504; C04411; HMDB00402; HMDB02025; HMDB12156; HMDB29169; HMDB31712	C7H12O5	100	175.061
g_175.0761	Ethyl cinnamate	C12299; HMDB29699; HMDB33834; HMDB36905; HMDB37142; HMDB37145	C11H12O2	100	175.076
g_175.0877	Serotonin	C00780; HMDB00259; HMDB01046	C10H12N2O	100	175.088
g_175.1127	4-Methyl-1-phenyl-2-pentanone	HMDB31569; HMDB34177; HMDB36021; HMDB36171	C12H16O	100	175.113
g_176.0716	5-Hydroxytryptophol	HMDB01855; HMDB12490; HMDB33482; HMDB37693; HMDB40045; HMDB60063	C10H11NO2	100	176.072
g_176.0816	Nitrosonornicotine	C16452; HMDB41940	C9H11N3O	57	176.082
g_176.1091	Phenmetrazine	C09991; HMDB14968; HMDB33484; HMDB39664; HMDB39667; HMDB40014; HMDB40017; HMDB40018; HMDB40019; HMDB40020; HMDB40027; HMDB41923	C11H15NO	97	176.109
g_177.0561	4-Methoxycinnamic acid	HMDB02040; HMDB30903; HMDB31055; HMDB33248; HMDB38712; HMDB38965; HMDB39471	C10H10O3	100	177.056
g_177.0772	Digitalose	HMDB33789	C7H14O5	100	177.077
g_177.0919	5-Phenylvaleric acid	C10454; C10478; C17663; HMDB02043; HMDB31250; HMDB31864; HMDB33376; HMDB33386; HMDB33597; HMDB35013; HMDB36235; HMDB36385; HMDB37680; HMDB37708; HMDB38179; HMDB40287; HMDB40356; HMDB40411; HMDB40425; HMDB40426; HMDB40583; HMDB40800; HMDB41553	C11H14O2	100	177.092
g_177.1284	Propofol	HMDB14956; HMDB31194; HMDB31568; HMDB31731; HMDB32579; HMDB35055; HMDB36681; HMDB37272; HMDB38107; HMDB38194	C12H18O	100	177.128
g_178.051	Hippurate	C01586; C19569; HMDB00714; HMDB00992; HMDB12884; HMDB32398; HMDB32595	C9H9NO3	100	178.051
g_178.0877	2(N)-Methyl-norsalsolinol	C07577; C09642; C18771; HMDB01189; HMDB05199; HMDB29223; HMDB29224; HMDB30372; HMDB31811; HMDB33763; HMDB39655; HMDB40021; HMDB41931; HMDB42012	C10H13NO2	100	178.088
g_179.0564	Hexose; Theophylline	C00031; C00137; C00159; C00221; C00267; C00795; C00962; C00984; C01487; C01825; C02336; C06153; C07130; C07480; C08356; C13747; C15923; HMDB00122; HMDB00143; HMDB00169; HMDB00211; HMDB00346; HMDB00516; HMDB00660; HMDB01151; HMDB01266; HMDB01860; HMDB01889; HMDB02825; HMDB03345; HMDB03418; HMDB03449; HMDB06088; HMDB12326; HMDB32222; HMDB33704; HMDB34220	C6H12O6; C7H8N4O2	100	179.056
g_179.1074	2,2.7.7-Tetramethyl-1.6-dioxaspiro[4.4]nona-3.8-diene	HMDB30007; HMDB30039; HMDB32468; HMDB35240; HMDB36669; HMDB36817; HMDB39159; HMDB39957; HMDB59925; HMDB59926	C11H16O2	100	1791074
g_179.1441	(3Z,6Z.9Z)-3.6.9-Dodecatrien-1-ol	HMDB31181; HMDB32531; HMDB38108; HMDB39339; HMDB39590	C12H20O	100	1791441
g_180.1031	beta-O-Methylynephrine	HMDB33868; HMDB35195; HMDB36090; HMDB39784; HMDB39838; HMDB40038; HMDB41806; HMDB60748	C10H15NO2	100	180.103
g_181.0363	3-Methyluric acid	C16355; C16359; HMDB01970; HMDB01973; HMDB03099; HMDB11107	C6H6N4O3	100	181.036
g_181.0503	Homovanillic acid	C03672; C05582; C05583; C10447; C10680; HMDB00118; HMDB00333; HMDB00423; HMDB00755; HMDB02643; HMDB04061; HMDB29232; HMDB29273; HMDB29646; HMDB33624; HMDB37274; HMDB41270; HMDB59763	C9H10O4	100	181.05
g_181.087	Amyl 2-furoate	HMDB29456; HMDB32607; HMDB33394; HMDB36522; HMDB37641; HMDB37727; HMDB38181; HMDB38354; HMDB39874; HMDB59891	C10H14O3	100	181.087
g_181.1232	Geranyl formate	C12294; HMDB30006; HMDB30424; HMDB32050; HMDB32463; HMDB34708; HMDB34730; HMDB35156; HMDB36191; HMDB36215; HMDB37388; HMDB37829; HMDB38005; HMDB38068; HMDB38079; HMDB38245; HMDB38279; HMDB40595; HMDB59816	C11H18O2	100	181.123
g_181.16	Geosmin	C16286; HMDB31020; HMDB31102; HMDB31341; HMDB32279; HMDB32542; HMDB36461; HMDB38972	C12H22O	100	181.16
g_181.9919	Saccharin	C12283; HMDB29723	C7H5NO3S	100	181.992
g_182.0457	4-Pyridoxate	C00847; CHEBI:17405; CID:6723; HMDB00017	C8H9NO4	100	182.046
g_182.0817	L-Adrenaline	C00788; C05589; C11768; C17925; HMDB00068; HMDB00819; HMDB02832; HMDB15652; HMDB29455	C9H13NO3	100	182.082
g_183.0164	5-Hydroxyisourate	C11821; HMDB30097	C5H4N4O4	100	183.016
g_183.0299	3,4-Dihydroxymandelate	C05580; HMDB01866; HMDB13198; HMDB29650	C8H8O5	100	1830299
g_183.0491	(+/-)-3-[(2-methyl-3-furyl)thio]-2-butanone	HMDB32401	C9H12O2S	100	183.049
g_183.0663	7-Methyl-2-hydroxy-6-oxoocta-2,4-dienoate; Choline-P	C00588; C05594; HMDB01490; HMDB01565; HMDB35056; HMDB36072; HMDB39650; HMDB40603; HMDB59730	C5H15NO4P; C9H12O4	100	1830663
g_183.1026	5-exo-Hydroxy-1,2-campholide	HMDB36117; HMDB36998; HMDB39052; HMDB39710; HMDB40883	C10H16O3	100	1831026
g_183.1387	Citronellyl formate	C12295; C13422; C13910; HMDB31062; HMDB31063; HMDB31087; HMDB31272; HMDB31406; HMDB31691; HMDB31843; HMDB32308; HMDB32320; HMDB32396; HMDB32404; HMDB32453; HMDB32461; HMDB32489; HMDB32534; HMDB33371; HMDB33724; HMDB34428; HMDB34429; HMDB36140; HMDB36784; HMDB37106; HMDB37185; HMDB37225; HMDB37309; HMDB38273; HMDB38274; HMDB38277; HMDB38278; HMDB38311; HMDB38906; HMDB40593	C11H20O2	100	183.139
g_183.1754	Dodecylaldehyde	C02278; C14996; HMDB31019; HMDB31734; HMDB32543; HMDB33933	C12H24O	100	183.175
g_184.0015	Phosphoserine	C01005; HMDB00272; HMDB01721	C3H8NO6P	100	184.001
g_184.0258	2-Amino-3-carboxymuconic acid semialdehyde	C04409; HMDB01330	C7H7NO5	100	184.026
g_184.0976	Pseudoecgonine	C10858; C12449; HMDB06348; HMDB06548	C9H15NO3	100	184.098
g_185.0348	Pyrocoll	HMDB33163	C10H6N2O2	100	185.035
g_185.0455	Erinapyrone C	HMDB41026	C8H10O5	100	185.046
g_185.0718	1-Methoxy-1H-indole-3-acetonitrile	HMDB40973	C11H10N2O	100	185.072
g_185.0818	5-(2-Methylpropyl)tetrahydro-2-oxo-3-furancarboxylic acid	HMDB30988; HMDB30992	C9H14O4	100	185.082
g_185.1184	3-Oxodecanoic acid	C17620; HMDB10724; HMDB30367; HMDB30369; HMDB33010; HMDB38692; HMDB38978; HMDB39533; HMDB39582; HMDB39587; HMDB40204; HMDB40205; HMDB41376; HMDB41545	C10H18O3	100	185.118
g_185.1546	Undecanoic acid	C17715; HMDB00947; HMDB02373; HMDB32044; HMDB32325; HMDB32448; HMDB33618; HMDB33848; HMDB34134; HMDB34456; HMDB34458; HMDB34460; HMDB36034; HMDB36229; HMDB38237; HMDB38267; HMDB39215; HMDB40171; HMDB40193; HMDB40266; HMDB41559; HMDB59831; HMDB59860	C11H22O2	100	185.155
g_186.0401	1-(Malonylamino)cyclopropanecarboxylic acid	HMDB31700	C7H9NO5	100	186.04
g_186.0675	Amrinone	C13594; HMDB15496	C10H9N3O	100	186.067
g_186.1134	N-Heptanoylglycine	C01092; HMDB13010; HMDB37790	C9H17NO3	100	186.113
g_187.007	p-Cresol sulfate	HMDB11635; HMDB34782	C7H8O4S	100	187.007
g_187.0611	Tetrahydro-2,5-furan-diacetic acid	HMDB59767	C8H12O5	100	1870611
g_187.0973	Azelaic acid	C08261; HMDB00784; HMDB11717; HMDB32200; HMDB32258; HMDB32387; HMDB36233; HMDB59760; HMDB59783; HMDB59814; HMDB59879	C9H16O4	100	187.097
g_187.134	3-Hydroxycapric acid	HMDB02203; HMDB10725; HMDB33201; HMDB33574; HMDB33640; HMDB34783; HMDB38186; HMDB39470; HMDB39668; HMDB39669; HMDB39893; HMDB40329; HMDB41600	C10H20O3	100	187.134
g_188.0026	Lanthionine ketimine	HMDB04823; HMDB61116	C6H7NO4S	100	188.003
g_188.057	Acetyl-Glu	C00624; HMDB00590; HMDB01138	C7H11NO5	100	188.057
g_188.0717	3-Indolepropionic acid	C07437; HMDB02302; HMDB14970; HMDB29738	C11H11NO2	100	188.072
g_188.956	Bromobenzene-2,3-dihydrodiol	HMDB60445; HMDB60447	C6H7BrO2	25	188956
g_188.9863	Pyrocatechol sulfate	HMDB59724	C6H6O5S	100	188.986
g_189.0407	3-Dehydroquinate; 5-(Methylthio)-2-[(methylthio)methyl]-2-pentenal	C00944; HMDB12710; HMDB37815; HMDB59927	C7H10O6; C8H14OS2	100	189.041
g_189.0551	7-Methoxy-6-methyl-2H-1-benzopyran-2-one	C17916; HMDB32991; HMDB39359; HMDB40326; HMDB40731; HMDB40938; HMDB41122	C11H10O3	100	189.055
g_189.077	3-Hydroxysuberic acid	HMDB00325; HMDB40220	C8H14O5	100	189.077
g_189.0918	C15:5	C03885; C06360; C17854; HMDB30905; HMDB32027; HMDB32064; HMDB32177; HMDB32488; HMDB33033; HMDB34277; HMDB37627; HMDB37700; HMDB37701; HMDB41315	C12H14O2	100	189.092
g_189.0986	Hydroxy-Arg	C05933; C08284; HMDB04224; HMDB34326	C6H14N4O3	100	189.099
g_189.1031	5-Methoxytryptamine	C05659; C06212; HMDB04095; HMDB04369; HMDB30533	C11H14N2O	100	189.103
g_189.1281	beta-Damascenone	HMDB13804; HMDB36178; HMDB36572; HMDB36685; HMDB37763; HMDB59904; HMDB59906	C13H18O	100	189.128
g_190.0359	Isosorbide Mononitrate	C07714; HMDB15155; HMDB41900	C6H9NO6	100	190.036
g_190.0613	Carbendazim	C10897; HMDB31769	C9H9N3O2	100	190.061
g_190.0705	Calystegine C1	HMDB31346	C7H13NO5	40	190.071
g_190.0987	4-Hydroxydebrisoquine	C19477; HMDB06468; HMDB41939	C10H13N3O	100	190.099
g_191.0562	Quinic acid	C06746; HMDB03072	C7H12O6	100	191.056
g_191.0705	(R)-Shinanolone	C10480; HMDB30580; HMDB30752; HMDB31610; HMDB31623; HMDB32591; HMDB35275; HMDB35873; HMDB35894; HMDB37277; HMDB37877; HMDB40268; HMDB40446; HMDB41007; HMDB41481	C11H12O3	100	191.071
g_191.1075	C12:4	HMDB31571; HMDB31614; HMDB31618; HMDB32043; HMDB33380; HMDB35010; HMDB35014; HMDB35015; HMDB35447; HMDB36388; HMDB36734; HMDB37165; HMDB37709; HMDB37716; HMDB37717; HMDB37792; HMDB38180; HMDB39496; HMDB39643; HMDB39841; HMDB40427	C12H16O2	100	191.107
g_191.1187	Tocainide	C07142; HMDB15189	C11H16N2O	100	191.119
g_191.1438	2,6-Diisopropyl-3-methylphenol	C12286; C12287; HMDB29820; HMDB29821; HMDB29822; HMDB29823; HMDB29824; HMDB29825; HMDB31733; HMDB32498; HMDB32541; HMDB33545; HMDB34671; HMDB34959; HMDB34979; HMDB35682; HMDB35753; HMDB36022; HMDB36027; HMDB36144; HMDB36565; HMDB36684; HMDB36818; HMDB37139; HMDB41615; HMDB59883	C13H20O	100	1911438
g_192.0663	Phenylacetylglycine	C01586; C05598; C06332; C16587; C16595; HMDB00821; HMDB00859; HMDB11723; HMDB13245; HMDB13292; HMDB32388; HMDB34250; HMDB60366; HMDB60389; HMDB60758	C10H11NO3	100	192.066
g_193.0356	Hexuronate	C00191; C00470; C00618; C01062; C06472; C08348; C15673; HMDB00127; HMDB02545; HMDB02704; HMDB03363; HMDB03402; HMDB06334; HMDB11731; HMDB11732; HMDB38491	C6H10O7	100	193.036
g_193.0507	trans-Ferulic acid	C01494; C10470; HMDB00954; HMDB00955; HMDB02120; HMDB29663; HMDB30765; HMDB32614; HMDB32652; HMDB37644; HMDB39606; HMDB59721	C10H10O4	100	193.051
g_193.0717	D-4-O-Methyl-myo-inositol; 3-[(2-Mercapto-1-methylpropyl)thio]-2-butanol	C03365; C03659; C03844; C06352; C06353; C08257; HMDB29915; HMDB29916; HMDB29965; HMDB31437; HMDB31449; HMDB33816; HMDB34219; HMDB34221; HMDB34222; HMDB37295	C7H14O6; C8H18OS2	100	193.072
g_193.087	(R)-3-Hydroxy-5-phenylpentanoic acid	C17497; HMDB31517; HMDB31984; HMDB32575; HMDB32590; HMDB34206; HMDB34990; HMDB36432; HMDB37271; HMDB40730; HMDB41194; HMDB41505; HMDB41506; HMDB41666; HMDB59898; HMDB59940; HMDB59941; HMDB59942; HMDB59943; HMDB59944; HMDB59945	C11H14O3	100	193.087
g_193.1233	4-Hydroxypropofol	C17002; HMDB14018; HMDB31840; HMDB32567; HMDB34450; HMDB35126; HMDB35375; HMDB35376; HMDB35801; HMDB37018; HMDB37231; HMDB37389; HMDB38046; HMDB38292; HMDB39685; HMDB40439; HMDB41497; HMDB41610	C12H18O2	100	193.123
g_193.1606	Geranylacetone	C03527; C09704; C13297; HMDB31846; HMDB32355; HMDB32913; HMDB36026; HMDB36184; HMDB36820; HMDB36823; HMDB38026; HMDB38216; HMDB38731; HMDB38897; HMDB41629	C13H22O	100	193.161
g_194.0457	Salicyluric acid	C00822; C05604; C07588; HMDB00840; HMDB01229; HMDB02016; HMDB02404; HMDB04067; HMDB06116; HMDB13678; HMDB30726; HMDB38055; HMDB39119; HMDB60602	C9H9NO4	100	194.046
g_194.0608	9H-Carbazole-3-carboxaldehyde	HMDB29743	C13H9NO	100	194.061
g_194.119	2-hydroxymexiletine	HMDB60953; HMDB60954	C11H17NO2	100	194.119
g_195.0518	Hexonic acid; 1,3-Dimethyluric acid	C00257; C00800; C00880; HMDB00565; HMDB00625; HMDB01857; HMDB01982; HMDB02026; HMDB03290; HMDB04308; HMDB11103; HMDB59704	C6H12O7; C7H8N4O3	100	1950518
g_195.0658	Homoveratric acid	C10726; HMDB00434; HMDB29645; HMDB29648; HMDB30571; HMDB32365; HMDB35721; HMDB37177; HMDB39427; HMDB40256; HMDB40637; HMDB60398; HMDB60733; HMDB60735	C10H12O4	100	195.066
g_195.0848	1-(2-Thienyl)-1-heptanone	HMDB40241	C11H16OS	100	195.085
g_195.1024	2,6-Dimethoxy-4-propylphenol	HMDB36226; HMDB37725; HMDB37734	C11H16O3	100	1951024
g_195.1142	2-Isopropyl-3,5-dimethoxy-6-methylpyrazine	HMDB29741; HMDB40551	C10H16N2O2	100	1951142
g_195.1388	Dihydro-5-(2-octenyl)-2(3H)-furanone	C03107; C08486; C09861; C09863; C11338; C12300; C12306; HMDB30867; HMDB30945; HMDB31030; HMDB31692; HMDB32051; HMDB32193; HMDB32331; HMDB32901; HMDB34903; HMDB35157; HMDB36048; HMDB36599; HMDB37301; HMDB38270; HMDB38280; HMDB39522; HMDB40206; HMDB40227; HMDB40397; HMDB40725; HMDB41469; HMDB41494	C12H20O2	100	195.139
g_195.1751	(Z)-4-Dodecenal	HMDB32247; HMDB36172; HMDB37275; HMDB41404; HMDB41490	C13H24O	100	195.175
g_196.026	3-Hydroxy-2-methylpyridine-4,5-dicarboxylate	C04604; HMDB06955	C8H7NO5	100	196026
g_196.0714	Acetyl-His	C02997; HMDB32055	C8H11N3O3	54	196.071
g_197.0317	Nitrofurazone	C08042; HMDB14480	C6H6N4O4	100	197.032
g_197.0456	Vanillylmandelic acid	C01207; C05584; C10833; HMDB00291; HMDB02085; HMDB03503; HMDB29170; HMDB33836; HMDB41662	C9H10O5	100	197.046
g_197.0562	Mimosine	C04771; HMDB15188	C8H10N2O4	100	197.056
g_197.0681	5-Acetylamino-6-amino-3-methyluracil	C16366; HMDB04400; HMDB59771	C7H10N4O3	100	197.068
g_197.0816	Guaifenesin	HMDB04998; HMDB30991; HMDB33093; HMDB34099; HMDB59768; HMDB59779	C10H14O4	100	197.082
g_197.0962	Dibenzyl ether	HMDB32078	C14H14O	100	197.096
g_197.1545	C12:1	C09870; C12298; HMDB00529; HMDB10729; HMDB29585; HMDB29763; HMDB31683; HMDB32214; HMDB32235; HMDB32248; HMDB33378; HMDB34160; HMDB34844; HMDB36182; HMDB37186; HMDB37305; HMDB37329; HMDB37498; HMDB37742; HMDB37813; HMDB38081; HMDB38269; HMDB38895; HMDB38924; HMDB39220; HMDB40158; HMDB40163; HMDB40361; HMDB41264; HMDB41449	C12H22O2	100	197.155
g_197.1907	Tridecanal	HMDB30928; HMDB34148	C13H26O	100	197.191
g_198.0529	(S)-Isowillardiine	C08289; HMDB30376	C7H9N3O4	100	198.053
g_199.0613	(Z)-3-(1-Formyl-1-propenyl)pentanedioic acid	HMDB33091	C9H12O5	100	199.061
g_199.0876	Harmalol	C06537; HMDB29838	C12H12N2O	100	199.088
g_199.0973	cis-4-Decenedioic acid	HMDB00603; HMDB13227; HMDB30989; HMDB30990; HMDB34491; HMDB34971; HMDB36715	C10H16O4	100	199.097
g_199.1123	2-(2-Methylpropoxy)naphthalene	HMDB35076	C14H16O	100	199.112
g_199.1337	(S)-9-Hydroxy-10-undecenoic acid	HMDB32662; HMDB36029; HMDB37179	C11H20O3	100	199.134
g_199.1473	Spermine dialdehyde	HMDB13076; HMDB41901	C10H20N2O2	18	199.147
g_199.17	Dodecanoic acid (FA12:0)	C02679; HMDB00638; HMDB30998; HMDB32310; HMDB32440; HMDB33619; HMDB34128; HMDB34136; HMDB34137; HMDB35410; HMDB36225; HMDB40166; HMDB59868	C12H24O2	100	199.17
g_200.1292	Capryloylglycine	HMDB00832; HMDB13116; HMDB41540; HMDB59745	C10H19NO3	100	200.129
g_201.0544	(2-Naphthalenyloxy)acetic acid	C18750; HMDB32706; HMDB32713; HMDB34663; HMDB38115	C12H10O3	58	201.054
g_201.0766	4-Heptenal diethyl acetal	C04067; HMDB32306; HMDB33092	C9H14O5	100	201.077
g_201.0924	6-Acetyl-2,2-dimethyl-2H-1-benzopyran	HMDB30816; HMDB31663	C13H14O2	100	2010924
g_201.113	Sebacic acid	C08277; HMDB00792; HMDB31510; HMDB40196; HMDB59708; HMDB59719; HMDB59754	C10H18O4	100	201.113
g_201.1267	(±)-Anisoxide	C12288; HMDB30572; HMDB30838; HMDB31313; HMDB39274; HMDB39356	C14H18O	31	201.127
g_201.1494	3-Hydroxynonyl acetate	HMDB32443	C11H22O3	100	201.149
g_202.0178	Cystathionine ketimine	HMDB02015	C7H9NO4S	100	202.018
g_203.0021	O-methoxycatechol-O-sulphate	HMDB60013	C7H8O5S	100	203.002
g_203.0192	Daucic acid	HMDB31665	C7H8O7	100	203.019
g_203.0563	3,5.6-Trihydroxy-5-(hydroxymethyl)-2-methoxy-2-cyclohexen-1-one	HMDB41031	C8H12O6	100	2030563
g_203.0718	Anofinic acid	HMDB33303; HMDB35095	C12H12O3	100	203.072
g_203.0824	Tryptophan	C00078; C00525; C00806; C07839; HMDB00929; HMDB13609; HMDB13840; HMDB14892; HMDB30396; HMDB60533; HMDB60878; HMDB60967	C11H12N2O2	100	203.082
g_203.1031	Serinyl-Valine	HMDB29052; HMDB29136; HMDB33891; HMDB39948	C8H16N2O4	100	203.103
g_203.1288	(2xi,6xi)-7-Methyl-3-methylene-1.2.6.7-octanetetrol	HMDB33217; HMDB33642; HMDB35133; HMDB39053; HMDB39974	C10H20O4	100	2031288
g_203.1439	2,4-Di-tert-butylphenol	HMDB13816; HMDB31776; HMDB36170; HMDB41482	C14H20O	100	2031439
g_204.0524	Lipoamide	C00248; HMDB00962; HMDB38461	C8H15NOS2	100	204.052
g_204.0667	Indolelactic acid	C02043; C05660; HMDB00671; HMDB04096; HMDB11621; HMDB30179; HMDB32755; HMDB59765	C11H11NO3	100	204.067
g_204.1024	1-(2,3-Dihydro-1H-pyrrolizin-5-yl)-1.4-pentanedione	HMDB40046	C12H15NO2	100	2041024
g_204.124	Pantothenol	C05944; HMDB04231	C9H19NO4	100	204.124
g_204.9811	5-Sulfoxymethylfurfural	HMDB59752; HMDB60016; HMDB60018	C6H6O6S	100	204.981
g_205.0353	2-Methylcitric acid; Lipoate	C00725; C01251; C04593; HMDB00379; HMDB01451; HMDB03518; HMDB06471; HMDB14312; HMDB59932	C7H10O7; C8H14O2S2	100	205.035
g_205.0509	Eugenitol	C09311; C20210; HMDB29466; HMDB29472; HMDB29775; HMDB30818; HMDB32952; HMDB35303; HMDB36627	C11H10O4	100	205.051
g_205.0713	Diethyl tartrate	HMDB33584	C8H14O6	100	205.071
g_205.0869	Ethyl trans-p-methoxycinnamate	C10476; C14567; HMDB30762; HMDB31729; HMDB31973; HMDB32348; HMDB33594; HMDB34122; HMDB34135; HMDB35071; HMDB41410	C12H14O3	100	205.087
g_205.1231	Ibuprofen	C01588; C02008; C14716; HMDB01925; HMDB29669; HMDB32176; HMDB33196; HMDB34469; HMDB34470; HMDB34472; HMDB34556; HMDB35008; HMDB35016; HMDB35017; HMDB35181; HMDB36025; HMDB36240; HMDB36386; HMDB36391; HMDB37194; HMDB37604; HMDB37623; HMDB37720; HMDB38605; HMDB39101; HMDB40431	C13H18O2	100	205.123
g_205.1348	Agrocybenine	C16561; HMDB41445; HMDB60656	C12H18N2O	100	205.135
g_206.049	(2R,2'S)-Isobuteine	HMDB30411; HMDB31200	C7H13NO4S	100	206049
g_206.1292	Arenaine	C09912; HMDB30354	C11H17N3O	100	206.129
g_207.0663	(R)-2-Benzylsuccinate	C02381; C09816; HMDB12127; HMDB29185; HMDB34315; HMDB36055; HMDB37308; HMDB38510; HMDB40892; HMDB41461; HMDB41692	C11H12O4	100	207.066
g_207.0869	Ethyl beta-D-glucopyranoside	HMDB29968; HMDB33942	C8H16O6	100	207.087
g_207.1024	Isoelemicin	C10451; C16975; C17821; C17846; HMDB29867; HMDB29872; HMDB30150; HMDB30197; HMDB30681; HMDB31469; HMDB33778; HMDB34991; HMDB35224; HMDB38604; HMDB40218; HMDB40225; HMDB41411	C12H16O3	100	207.102
g_207.139	Eremopetasinorol	HMDB29668; HMDB31869; HMDB34672; HMDB34984; HMDB35228; HMDB36686; HMDB36821; HMDB36824; HMDB37776; HMDB38047; HMDB38529; HMDB40233; HMDB41636	C13H20O2	100	207.139
g_208.1197	Minoxidil	HMDB14494	C9H15N5O	100	208.12
g_208.1701	Labienoxime	HMDB36031	C13H23NO	100	208.17
g_209.0462	Vanilpyruvic acid	C05619; HMDB11714; HMDB35484	C10H10O5	100	209.046
g_209.0679	1,3.7-Trimethyluric acid	HMDB02123; HMDB36431	C8H10N4O3	100	2090679
g_209.0819	Sinapyl alcohol	C02325; C07350; HMDB13070; HMDB29187; HMDB29233; HMDB33798; HMDB34047; HMDB36199; HMDB39428; HMDB41406; HMDB60737	C11H14O4	100	209.082
g_209.118	Jasmonic acid	C08491; HMDB32797; HMDB32871; HMDB33102; HMDB37104; HMDB37135; HMDB37642; HMDB37735; HMDB37816; HMDB41573	C12H18O3	100	209.118
g_209.1295	L,L-Cyclo(leucylprolyl)	HMDB34276	C11H18N2O2	100	2091295
g_209.1547	C13:2	HMDB30425; HMDB31014; HMDB32052; HMDB32098; HMDB37286; HMDB37307; HMDB37390; HMDB38249; HMDB38258; HMDB38291; HMDB40232; HMDB41554	C13H22O2	100	209.155
g_210.055	Mukonal	HMDB30216	C13H9NO2	100	210.055
g_210.0776	3-Methoxytyrosine	C07194; HMDB01434; HMDB11754; HMDB60747	C10H13NO4	100	210.078
g_211.0398	Urolithin B	HMDB13696; HMDB32997; HMDB32999	C13H8O3	100	211.04
g_211.0614	Vanillactic acid	C09801; C10674; C11155; HMDB00913; HMDB31704; HMDB33835; HMDB33839; HMDB34493; HMDB41286; HMDB41661; HMDB41663; HMDB41665; HMDB60557	C10H12O5	100	211.061
g_211.084	Glycyl-Histidine	HMDB28843; HMDB28885	C8H12N4O3	100	211.084
g_211.0975	3,4-Methyleneazelaic acid	HMDB59744	C11H16O4	100	2110975
g_211.1336	Cucurbic acid	C16309; HMDB29388; HMDB33601; HMDB35085; HMDB37326; HMDB41572	C12H20O3	100	211.134
g_211.1702	10-Undecenyl acetate	HMDB31017; HMDB31028; HMDB31741; HMDB32792; HMDB34286; HMDB37187; HMDB37226; HMDB37626; HMDB37907; HMDB38078; HMDB39805; HMDB40451	C13H24O2	100	211.17
g_211.2062	2-Tetradecanone	HMDB30924; HMDB32432; HMDB34283	C14H28O	100	211.206
g_212.0023	Indoxyl sulfate	HMDB00682	C8H7NO4S	100	212.002
g_212.0561	Droxidopa	HMDB15627	C9H11NO5	100	212.056
g_212.0744	2-(4-Methyl-5-thiazolyl)ethyl butanoate	HMDB32418; HMDB32422	C10H15NO2S	100	212.074
g_213.092	(+)-(1R,2R)-1.2-Diphenylethane-1.2-diol	C16015; HMDB12111; HMDB29553; HMDB32709	C14H14O2	100	213092
g_213.1037	Harmaline	C06536; HMDB30310; HMDB42058; HMDB60963	C13H14N2O	100	213.104
g_213.1129	5-Hexyltetrahydro-2-oxo-3-furancarboxylic acid	HMDB30984; HMDB30985; HMDB30986	C11H18O4	100	213.113
g_213.1497	3-Oxododecanoic acid	C02367; HMDB10727; HMDB37398	C12H22O3	100	213.15
g_213.1859	C13:0	C04780; C17076; HMDB00910; HMDB29552; HMDB31018; HMDB32211; HMDB34140; HMDB36217; HMDB36219; HMDB37311; HMDB38729; HMDB59900	C13H26O2	100	213.186
g_214.0484	Glycerylphosphorylethanolamine	C01233; HMDB00114; HMDB59660	C5H14NO6P	100	214.048
g_215.1073	3-[4-Hydroxy-3-(3-methyl-2-butenyl)phenyl]-2-propenal	HMDB40833	C14H16O2	100	215.107
g_215.1289	Undecanedioic acid	HMDB00888; HMDB37137	C11H20O4	100	215.129
g_215.144	2-Hexyl-3-phenyl-2-propenal	C16959; HMDB31736; HMDB35612; HMDB35965; HMDB36108; HMDB36589; HMDB36769; HMDB38147; HMDB59863	C15H20O	100	215.144
g_215.1649	3-Hydroxydodecanoic acid	C08317; HMDB00387; HMDB02059; HMDB10728; HMDB40169	C12H24O3	100	215.165
g_216.0699	Captopril	HMDB15328	C9H15NO3S	100	216.07
g_216.1242	Propionylcarnitine	C03017; HMDB00824	C10H19NO4	100	216.124
g_216.1344	Gamma-glutamyl-L-putrescine	C05341; C15699; HMDB12230; HMDB28692; HMDB28944; HMDB60442	C9H19N3O3	99	216.134
g_216.9822	5-Sulfosalicylic acid	C16199; HMDB11725; HMDB59968; HMDB59982	C7H6O6S	100	216.982
g_217.0708	Triacetin	HMDB29592	C9H14O6	100	217.071
g_217.1079	3-Hydroxysebacic acid	HMDB00350; HMDB00424	C10H18O5	100	217.108
g_217.1598	Nookatone	C09685; C09729; C16779; C17501; HMDB13687; HMDB13693; HMDB35081; HMDB35082; HMDB35643; HMDB35657; HMDB35747; HMDB35786; HMDB35835; HMDB36071; HMDB36109; HMDB36201; HMDB36443; HMDB36667; HMDB36718; HMDB36733; HMDB36797; HMDB36813; HMDB37000; HMDB37061; HMDB37068; HMDB38164; HMDB38187; HMDB38195; HMDB38200; HMDB38201; HMDB38215; HMDB38511; HMDB39637; HMDB40686	C15H22O	100	217.16
g_217.1808	8,8-Dimethoxy-2.6-dimethyl-2-octanol	HMDB40219	C12H26O3	100	2171808
g_218.0816	N-Deschlorobenzoyl indomethacin	HMDB13988; HMDB33436; HMDB38338; HMDB38339	C12H13NO3	100	218.082
g_218.1032	Pantothenic acid	C00864; HMDB00210	C9H17NO5	100	218.103
g_218.1188	Tanakamine	HMDB33429; HMDB33430; HMDB37694; HMDB37695; HMDB40006; HMDB42008	C13H17NO2	100	218.119
g_219.0817	Alanyl-Methionine; 1-Hydroxypyrene	C14519; HMDB13139; HMDB28693; HMDB28788; HMDB28966; HMDB29124	C16H12O; C8H16N2O3S	100	219.082
g_219.1017	1-(5-Acetyl-2-hydroxyphenyl)-3-methyl-1-butanone	HMDB32589; HMDB37492; HMDB40424	C13H16O3	100	219.102
g_219.139	2,6-Di-tert-butylbenzoquinone	HMDB13817; HMDB36389; HMDB37606; HMDB37714; HMDB37718; HMDB38996; HMDB39539; HMDB40217; HMDB40226	C14H20O2	100	219139
g_219.1755	Nootkatol	C09720; C14550; C14693; C16908; C16945; C16974; C17915; HMDB13688; HMDB30232; HMDB32220; HMDB33826; HMDB34661; HMDB34718; HMDB34940; HMDB35020; HMDB35026; HMDB35097; HMDB35306; HMDB35391; HMDB35645; HMDB35704; HMDB35718; HMDB35720; HMDB35739; HMDB35793; HMDB36118; HMDB36192; HMDB36402; HMDB36420; HMDB36716; HMDB36717; HMDB36788; HMDB36789; HMDB36793; HMDB36798; HMDB37069; HMDB37392; HMDB37395; HM…	C15H24O	100	219.175
g_220.0837	2'-Deoxysepiapterin	HMDB00389	C9H11N5O2	100	220.084
g_220.0978	Metaxalone	C07934; C13534; C14291; HMDB14798; HMDB31770; HMDB33701	C12H15NO3	100	220.098
g_220.1464	Procarbazine	C07402; HMDB15299	C12H19N3O	100	220.146
g_221.0817	Monoisobutyl phthalic acid	C10429; C10449; HMDB02056; HMDB13247; HMDB29226; HMDB29470; HMDB30725; HMDB31668; HMDB33776; HMDB34056; HMDB37130; HMDB37681; HMDB38563; HMDB41379	C12H14O4	100	221.082
g_221.0943	Glycyl-Phenylalanine	HMDB28848; HMDB28995	C11H14N2O3	74	221.094
g_221.1183	Annuionone B	C04223; HMDB32121; HMDB36819; HMDB38894; HMDB60565; HMDB60920; HMDB60921	C13H18O3	100	221.118
g_221.1542	Rishitin	C09715; HMDB35593; HMDB36790; HMDB36791; HMDB37605; HMDB37820; HMDB40178	C14H22O2	100	221.154
g_221.1903	Farnesol	C01126; C03220; C09621; C09628; HMDB04305; HMDB30938; HMDB30939; HMDB33239; HMDB34951; HMDB34982; HMDB35021; HMDB35199; HMDB35351; HMDB35364; HMDB35383; HMDB35662; HMDB35663; HMDB35711; HMDB35811; HMDB35868; HMDB36111; HMDB36197; HMDB36198; HMDB36421; HMDB36445; HMDB36447; HMDB36452; HMDB36579; HMDB36580; HMDB36642; HMDB36645; HMDB36646; HMDB36679; HMDB36732; HMDB36908; HMDB37031; HMDB37066; HMDB…	C15H26O	100	221.19
g_223.061	Elenolide	C00482; C09506; HMDB30018; HMDB32616; HMDB34069; HMDB41691	C11H12O5	100	223.061
g_223.0973	Diplosporin	HMDB30680; HMDB30703; HMDB32552; HMDB32663; HMDB36203; HMDB40629; HMDB40890	C12H16O4	100	223.097
g_223.1339	Epoxyeremopetasinorol	C11512; HMDB29670; HMDB32679; HMDB32689; HMDB34564; HMDB36583; HMDB37244; HMDB37726; HMDB37730; HMDB37736	C13H20O3	100	223.134
g_223.1699	5,8-Tetradecadienoic acid	HMDB00560; HMDB30426; HMDB30427; HMDB31015; HMDB32053; HMDB32342; HMDB32524; HMDB36424; HMDB37814; HMDB38246; HMDB38259; HMDB38260; HMDB39129	C14H24O2	100	2231699
g_223.2065	5,10-Pentadecadien-1-ol	HMDB31111; HMDB32218; HMDB40377	C15H28O	100	2232065
g_224.1287	Terbutaline	C07129; HMDB15009	C12H19NO3	100	224.129
g_225.0643	5-Acetylamino-6-formylamino-3-methyluracil	HMDB11105	C8H10N4O4	56	225.064
g_225.0767	3,4.5-Trimethoxyphenyl acetate	C09780; HMDB31722; HMDB35830; HMDB41560; HMDB41679; HMDB41727; HMDB60736	C11H14O5	100	2250767
g_225.0994	Carnosine	C00386; C06486; HMDB00033; HMDB12482; HMDB28689; HMDB28878	C9H14N4O3	100	225.099
g_225.1132	Allixin	HMDB40705; HMDB59729	C12H18O4	100	225.113
g_225.1492	Methyl dihydrojasmonate	HMDB31740; HMDB37562; HMDB40615	C13H22O3	100	225.149
g_225.1859	C14:1	C08322; C16947; HMDB00499; HMDB00521; HMDB02000; HMDB05051; HMDB10732; HMDB30921; HMDB31029; HMDB31073; HMDB32152; HMDB32321; HMDB34561; HMDB37188; HMDB37189; HMDB37227; HMDB37228; HMDB37369; HMDB37633; HMDB38056; HMDB40228	C14H26O2	100	225.186
g_226.0357	5-(2'-Carboxyethyl)-4,6-Dihydroxypicolinate	C05655; HMDB06794	C9H9NO6	100	2260357
g_227.0927	Propyl propane thiosulfonate	HMDB32496	C11H16O5	100	227.093
g_227.1039	Prolylhydroxyproline	HMDB06695; HMDB28871; HMDB29018; HMDB40573	C10H16N2O4	100	227.104
g_227.1192	Metyrapol	HMDB60605	C14H16N2O	100	227.119
g_227.1287	Traumatic acid	C16308; HMDB00933; HMDB30994	C12H20O4	100	227.129
g_227.1649	11-Hydroxy-9-tridecenoic acid	HMDB35881; HMDB36139; HMDB37212; HMDB40004	C13H24O3	100	227.165
g_227.2015	C14:0	C06424; C13798; HMDB00806; HMDB02221; HMDB31072; HMDB32318; HMDB32548; HMDB33788; HMDB34461; HMDB36216; HMDB37312; HMDB37495; HMDB38034; HMDB38969; HMDB59865	C14H28O2	100	227.202
g_228.0072	4-Chloro-6,7-dimethoxy-2-benzoxazolinone	HMDB34577	C9H8ClNO4	25	2280072
g_228.0403	Amiloride	C06821; HMDB14732	C6H8ClN7O	25	228.04
g_228.1609	N-Decanoylglycine	HMDB13267	C12H23NO3	100	228.161
g_229.0356	3,3'-Dithiobis[4.5-dihydro-2-methylfuran]	HMDB39670	C10H14O2S2	100	2290356
g_229.0842	Aspartyl-L-proline	HMDB02335; HMDB28761; HMDB29013; HMDB29756; HMDB31701; HMDB39110	C9H14N2O5	66	229.084
g_229.0979	(1xi,3xi)-1.2.3.4-Tetrahydro-1-methyl-beta-carboline-3-carboxylic acid	HMDB37942; HMDB60811	C13H14N2O2	100	2290979
g_229.1559	Isoleucyl-Valine	HMDB28920; HMDB28942; HMDB29130; HMDB29131	C11H22N2O3	100	229.156
g_230.0131	Paracetamol sulfate	HMDB59911; HMDB59994	C8H9NO5S	100	230.013
g_230.1035	Isovalerylglutamic acid	HMDB00726; HMDB00953	C10H17NO5	100	230.103
g_230.126	Arginyl-Glycine	HMDB28709; HMDB28835	C8H17N5O3	100	230.126
g_230.9965	2,4-Dihydroxyacetophenone 5-sulfate	HMDB41646; HMDB41789	C8H8O6S	100	2309965
g_231.0512	Hexahydro-2',4-dimethylspiro[1.3-dithiolo[4.5-c]furan-2.3'(2'H)-furan]	HMDB37808; HMDB37809	C10H16O2S2	100	2310512
g_231.0873	Glycerol 1-propanoate diacetate	HMDB31640	C10H16O6	100	231.087
g_231.1027	Marindinin	HMDB29504; HMDB36189; HMDB36605	C14H16O3	100	231.103
g_231.1142	Melatonin	C01598; C07617; HMDB01389; HMDB14501	C13H16N2O2	100	231.114
g_231.1377	Pterosin O	C09289; C09382; C09484; C17488; HMDB30761; HMDB30790; HMDB31000; HMDB35412; HMDB35906; HMDB35934; HMDB36110; HMDB36119; HMDB36148; HMDB36206; HMDB36688; HMDB36766; HMDB36881; HMDB37563; HMDB37608; HMDB39011; HMDB40902; HMDB40981; HMDB41038; HMDB41062	C15H20O2	54	231.138
g_232.0284	Dopamine 4-sulfate	C13690; C13691; HMDB04148; HMDB06275	C8H11NO5S	100	232.028
g_233.0666	1-Isopropyl citrate	HMDB32438; HMDB38083	C9H14O7	100	233.067
g_233.0813	(S)-2,3-Dihydro-6-hydroxy-5-(hydroxyacetyl)-2-isopropenylbenzofuran	C10426; C17917; HMDB30486; HMDB30648; HMDB33109; HMDB35712; HMDB40906; HMDB41005; HMDB41006	C13H14O4	100	2330813
g_233.1181	(10S,11S)-Pterosin C	HMDB30763; HMDB36046; HMDB36607; HMDB38218	C14H18O3	100	2331181
g_233.1548	Valerenic acid	C09743; C16942; C16949; C17489; C17492; C17504; HMDB30016; HMDB31349; HMDB32081; HMDB33252; HMDB33253; HMDB33960; HMDB34562; HMDB34742; HMDB34956; HMDB35202; HMDB35407; HMDB35408; HMDB35413; HMDB35639; HMDB35794; HMDB35869; HMDB35889; HMDB35935; HMDB36035; HMDB36390; HMDB36392; HMDB36427; HMDB36449; HMDB36466; HMDB36647; HMDB37038; HMDB37391; HMDB37640; HMDB37710; HMDB37739; HMDB38190; HMDB38198;…	C15H22O2	100	233.155
g_234.0642	6-Succinoaminopurine	HMDB13204	C9H9N5O3	100	234.064
g_235.0617	Dillapional	HMDB30582; HMDB30858; HMDB33096; HMDB40407	C12H12O5	100	235.062
g_235.0757	Methionyl-Serine	HMDB28982; HMDB29045	C8H16N2O4S	100	235.076
g_235.0979	Ethyl vanillin isobutyrate	HMDB37683; HMDB60564	C13H16O4	100	235.098
g_235.1334	Heptyl 4-hydroxybenzoate	C14718; HMDB34462; HMDB40778	C14H20O3	100	235.133
g_235.1702	Capsidiol	C09627; C16946; C17493; HMDB02352; HMDB30891; HMDB30916; HMDB30920; HMDB31348; HMDB32048; HMDB32292; HMDB32681; HMDB33083; HMDB33104; HMDB34714; HMDB34722; HMDB35032; HMDB35040; HMDB35127; HMDB35147; HMDB35301; HMDB35648; HMDB35827; HMDB36446; HMDB36549; HMDB36668; HMDB36680; HMDB36687; HMDB37393; HMDB37906; HMDB38027; HMDB38122; HMDB38144; HMDB38178; HMDB39525; HMDB39688; HMDB40712	C15H24O2	100	235.17
g_235.2058	3-(5,6.6-Trimethylbicyclo[2.2.1]hept-1-yl)cyclohexanol	HMDB31851; HMDB36831	C16H28O	100	2352058
g_236.0569	N-Benzoylaspartic acid	HMDB34251; HMDB38942	C11H11NO5	100	236.057
g_236.083	2-Amino-5-benzoylbenzimidazole	HMDB60711	C14H11N3O	100	236.083
g_237.0772	3,4.5-Trimethoxycinnamic acid	HMDB02511; HMDB11721; HMDB31771	C12H14O5	100	2370772
g_237.113	2,2.4.4.-Tetramethyl-6-(1-oxopropyl)-1.3.5-cyclohexanetrione	HMDB33191; HMDB34046	C13H18O4	100	237113
g_237.1495	Geranyl acetoacetate	HMDB38256	C14H22O3	100	237.149
g_237.186	Geranyl 3-methylbutanoate	C09652; C16773; C16774; HMDB29350; HMDB30428; HMDB31383; HMDB31384; HMDB32054; HMDB32209; HMDB32291; HMDB32343; HMDB33228; HMDB34673; HMDB35287; HMDB35887; HMDB36032; HMDB36730; HMDB36880; HMDB37195; HMDB37279; HMDB37284; HMDB38136; HMDB38138; HMDB38196; HMDB38197; HMDB38247; HMDB38248; HMDB38250; HMDB39130; HMDB39745; HMDB40273; HMDB40281; HMDB41589	C15H26O2	100	237.186
g_237.2221	3-Methylcyclopentadecanone	HMDB34181; HMDB37544; HMDB60482	C16H30O	100	237.222
g_239.0926	3-(3,4.5-Trimethoxyphenyl)propanoic acid	HMDB30254; HMDB38627; HMDB41756; HMDB61112	C12H16O5	100	2390926
g_239.1651	L-Menthyl acetoacetate	HMDB32369	C14H24O3	100	239.165
g_239.2016	C15:1	HMDB29765; HMDB32347; HMDB34455; HMDB36426; HMDB37190; HMDB37211; HMDB37229; HMDB38954; HMDB39715; HMDB40997	C15H28O2	100	239.202
g_239.2376	Palmitaldehyde	C00517; HMDB01551; HMDB31052	C16H32O	100	239.238
g_240.0721	2-(Ethylsulfinylmethyl)phenyl methylcarbamate	HMDB40289	C11H15NO3S	18	240.072
g_241.072	Genipinic acid	HMDB38126; HMDB39136	C11H14O6	100	241.072
g_241.0866	Equol	C06997; C14131; HMDB02209; HMDB14713; HMDB29302; HMDB35019; HMDB36347; HMDB37679; HMDB39146	C15H14O3	100	241.087
g_241.1439	2-Carboxy-4-dodecanolide	HMDB30987; HMDB38736	C13H22O4	100	241.144
g_241.1597	(Z,Z)-2.9.16-Heptadecatriene-4.6-diyn-8-ol	C08445; HMDB32674; HMDB33693	C17H22O	100	2411597
g_241.1807	3-Oxotetradecanoic acid	HMDB10730; HMDB30982; HMDB32370	C14H26O3	100	241.181
g_241.2173	C15:0	C16537; HMDB00826; HMDB30469; HMDB32250; HMDB32328; HMDB36218; HMDB36220; HMDB37306; HMDB38907; HMDB40998; HMDB41588; HMDB59820; HMDB59833	C15H30O2	100	241.217
g_242.1764	N-Undecanoylglycine	HMDB13286	C13H25NO3	100	242.176
g_243.0332	4-phenylbutanic acid-O-sulphate	HMDB59983	C10H12O5S	100	243.033
g_243.0507	1-O-Galloylglycerol	HMDB39177	C10H12O7	100	243.051
g_243.0625	Uridine	C00299; C02067; HMDB00296; HMDB00767	C9H12N2O6	100	243.062
g_243.0875	threo-Syringoylglycerol	HMDB31237	C11H16O6	100	243.088
g_243.1144	Etomidate	C07522; HMDB14437	C14H16N2O2	100	243.114
g_243.1239	Polyethylene, oxidized	HMDB32472	C12H20O5	100	2431239
g_243.1603	1,11-Undecanedicarboxylic acid	HMDB02327; HMDB36141; HMDB37184	C13H24O4	100	2431603
g_243.1765	4-Acetyl-6-tert-butyl-1,1-dimethylindane	C17447; HMDB31867; HMDB39588	C17H24O	95	2431765
g_243.1958	2-Hydroxymyristic acid	HMDB02261; HMDB10731; HMDB32417; HMDB59850	C14H28O3	100	243.196
g_244.1073	Glutamyl-Valine	HMDB28832; HMDB29126	C10H17N2O5	100	244.107
g_244.1417	Alanyl-Arginine	C05340; HMDB28681; HMDB28702; HMDB60441	C9H19N5O3	100	244.142
g_244.1555	2-Methylbutyroylcarnitine	HMDB00378; HMDB00688; HMDB13128; HMDB41993	C12H23NO4	100	244.155
g_245.0815	Marmesin	C09276; C17672; HMDB30786; HMDB33914; HMDB34384; HMDB38473; HMDB39493	C14H14O4	100	245.082
g_245.0934	N-acetyltryptophan	C07829; HMDB13713; HMDB14987; HMDB30269; HMDB60810	C13H14N2O3	100	245.093
g_245.1184	2-Oxo-5,11(13)-eudesmadien-12.8-olide	C17085; C17490; HMDB30911; HMDB31900; HMDB31916; HMDB35902; HMDB36455; HMDB36473; HMDB36488; HMDB36767; HMDB37558; HMDB37801; HMDB38188; HMDB38202; HMDB38547; HMDB40903; HMDB41920	C15H18O3	100	2451184
g_245.1396	3-Hydroxydodecanedioic acid	HMDB00413; HMDB31696	C12H22O5	100	245.14
g_245.1542	alpha-Amylcinnamyl acetate	HMDB36207; HMDB37705; HMDB41250	C16H22O2	100	245.154
g_246.0858	Glutamyl-Threonine	HMDB28829; HMDB29060	C9H15N2O6	100	246.086
g_246.0974	Malonylcarnitine	C01594; HMDB02095; HMDB33699	C10H17NO6	100	246.097
g_246.1102	Glutaminyl-Threonine	HMDB28807; HMDB29059; HMDB29075; HMDB29159	C9H17N3O5	100	246.11
g_246.9916	Vanillic acid 4-sulfate	HMDB41788	C8H8O7S	100	246.992
g_247.0605	Coriandrone E	HMDB29971	C13H12O5	100	247.06
g_247.119	Prenyl glucoside	C09808; HMDB31876; HMDB33064	C11H20O6	100	247.119
g_247.1338	Gamma-CEHC	C09301; HMDB01931; HMDB30757; HMDB30888; HMDB30910; HMDB31378; HMDB31386; HMDB31387; HMDB31970; HMDB32649; HMDB33707; HMDB34123; HMDB35131; HMDB35132; HMDB35223; HMDB35503; HMDB35708; HMDB35903; HMDB36005; HMDB36040; HMDB36641; HMDB36770; HMDB36772; HMDB37022; HMDB37557; HMDB37800; HMDB38326; HMDB38794; HMDB39859	C15H20O3	100	247.134
g_247.1705	C16:4	HMDB32228; HMDB36221; HMDB36640; HMDB37713; HMDB37719	C16H24O2	100	247.171
g_248.0233	Norepinephrine sulfate	HMDB02062	C8H11NO6S	100	248.023
g_248.2034	2,4-Dodecadienoic acid pyrrolidide	HMDB38841	C16H27NO	48	2482034
g_249.0976	Isopropyl citrate	HMDB32353	C10H18O7	100	249.098
g_249.1499	Gemfibrozil	C07020; C09711; HMDB15371; HMDB30917; HMDB31901; HMDB34721; HMDB35117; HMDB35137; HMDB35148; HMDB35358; HMDB35760; HMDB35798; HMDB36036; HMDB36037; HMDB36550; HMDB36563; HMDB36664; HMDB37064; HMDB37529; HMDB37559; HMDB39156; HMDB39635; HMDB39644; HMDB40754	C15H22O3	100	249.15
g_249.186	C16:3	HMDB35293; HMDB37631; HMDB37712	C16H26O2	100	249.186
g_249.2223	(Z)-9-Cycloheptadecen-1-one	HMDB31336; HMDB41334	C17H30O	100	249.222
g_250.093	Muramic acid	C06470; HMDB03254; HMDB38662	C9H17NO7	100	250.093
g_250.2176	Herculin	HMDB30275	C16H29NO	100	250.218
g_251.0791	Deoxyinosine	C01736; C05512; HMDB00071; HMDB29956	C10H12N4O4	100	251.079
g_251.0932	1-(2,4.6-Trimethoxyphenyl)-1.3-butanedione	HMDB30668; HMDB38551	C13H16O5	100	2510932
g_251.1081	(1Z,4Z)-1.5-bis(4-hydroxyphenyl)-1.4-pentadiene	HMDB33317; HMDB35018; HMDB37707	C17H16O2	100	2511081
g_251.1291	2,2.4.4-Tetramethyl-6-(1-oxobutyl)-1.3.5-cyclohexanetrione	HMDB33197; HMDB36047; HMDB59661	C14H20O4	100	2511291
g_251.1652	1-Hydroxyepiacorone	HMDB30918; HMDB30919; HMDB32122; HMDB33149; HMDB34574; HMDB35309; HMDB35597; HMDB35613; HMDB35729; HMDB35767; HMDB36448; HMDB36663; HMDB37063; HMDB37969; HMDB38502; HMDB40685	C15H24O3	100	251.165
g_251.2015	C16:2	HMDB00477; HMDB29351; HMDB30429; HMDB31086; HMDB32340; HMDB37805; HMDB38255; HMDB39131	C16H28O2	100	251.202
g_251.2374	13-Heptadecyn-1-ol	HMDB13813; HMDB41335	C17H32O	100	251.237
g_253.0833	L-Agaridoxin	C16582; C16584; HMDB29445; HMDB60669; HMDB60670	C11H14N2O5	100	253.083
g_253.0947	Dyphylline	C07819; HMDB14789	C10H14N4O4	100	253.095
g_253.1083	Methyl 3-(2,3-dihydroxy-3-methylbutyl)-4-hydroxybenzoate	HMDB32796	C13H18O5	100	2531083
g_253.1305	Homoanserine	HMDB05767; HMDB28898; HMDB29129; HMDB37180	C11H18N4O3	100	253.131
g_253.135	(+)-Setoclavine	HMDB33428	C16H18N2O	100	253.135
g_253.1596	2-({2-[Dimethyl(2-phosphanylethyl)ammonio]ethyl}dimethylammonio)ethyl phosp,..	HMDB59959	C10H28N2OP2	100	2531596
g_253.1807	Lubiminol	HMDB29604; HMDB35780; HMDB36053; HMDB36866; HMDB37197; HMDB40276	C15H26O3	100	253.181
g_253.2174	Hypogeic acid	C08362; HMDB02186; HMDB03229; HMDB10735; HMDB12328; HMDB31053; HMDB31145; HMDB31711; HMDB32638; HMDB33791; HMDB35877; HMDB37647; HMDB38958; HMDB41422; HMDB60082	C16H30O2	100	253.217
g_254.0877	7,8-Dihydroneopterin	C04874; HMDB02275; HMDB15139	C9H13N5O4	27	2540877
g_255.0501	(2R,3S)-Piscidic acid	HMDB30809	C11H12O7	100	2550501
g_255.1038	Xenognosin A	C08731; HMDB29539; HMDB34992; HMDB37686; HMDB41678	C16H16O3	85	255.104
g_255.1138	1-(9H-Pyrido[3,4-b]indol-1-yl)-1.4-butanediol	HMDB35193	C15H16N2O2	100	2551138
g_255.1241	1-Methoxy-1-(2,4.5-trimethoxyphenyl)-2-propanol	HMDB31772; HMDB40352	C13H20O5	100	2551241
g_255.1401	Falcarindione	HMDB33680	C17H20O2	87	255.14
g_255.1602	5-Nonyltetrahydro-2-oxo-3-furancarboxylic acid	HMDB30993; HMDB36143	C14H24O4	100	255.16
g_255.1969	Ipomeatetrahydrofuran	HMDB40904	C15H28O3	100	255.197
g_257.1031	1,1'-(Tetrahydro-6a-hydroxy-2.3a.5-trimethylfuro[2.3-d]-1.3-dioxole-2.5-diy...	HMDB32527	C12H18O6	100	2571031
g_257.1559	Linalyl benzoate	HMDB30431; HMDB33478; HMDB37645; HMDB37646; HMDB39107; HMDB39151; HMDB39152; HMDB39737	C17H22O2	67	257.156
g_257.1754	Tetradecanedioic acid	C11002; C14260; HMDB00872; HMDB40429; HMDB41618; HMDB59946; HMDB59947	C14H26O4	100	257.175
g_257.2117	10-Hydroxymyristic acid methyl ester	HMDB31061; HMDB59866	C15H30O3	100	257.212
g_258.0288	Glucosamine 6-sulfate	C01075; C04132; HMDB00592; HMDB01481	C6H13NO8S	100	258.029
g_258.0834	Glutamyl-Hydroxyproline	HMDB28820; HMDB28862	C10H15N2O6	12	258.083
g_258.1507	Propranolol	C07407; HMDB01849; HMDB15115; HMDB29829; HMDB41954	C16H21NO2	100	258.151
g_259.0967	Celerin	C09923; HMDB30110; HMDB30578; HMDB30690; HMDB30788; HMDB30853; HMDB30854; HMDB30948; HMDB32953; HMDB33015; HMDB33016; HMDB33771; HMDB34133; HMDB35254; HMDB36050; HMDB39142; HMDB39592; HMDB41192	C15H16O4	100	259.097
g_259.1188	Glycerol tripropanoate	HMDB32857	C12H20O6	100	259.119
g_259.1334	10-Hydroxy-3-methoxy-1,3.5.7-cadinatetraen-9-one	C09695; HMDB36456	C16H20O3	100	2591334
g_259.1701	Falcarindiol	C08449; HMDB33941; HMDB34000; HMDB38781; HMDB60355	C17H24O2	100	259.17
g_260.1138	Methylmalonylcarnitine	C08334; HMDB13133; HMDB33865; HMDB34777	C11H19NO6	100	260.114
g_260.1357	Arginyl-Serine	HMDB28718; HMDB29033	C9H19N5O4	100	260.136
g_261.0068	Homovanillic acid sulfate	HMDB11719; HMDB41648; HMDB41721; HMDB59967; HMDB61117	C9H10O7S	100	261.007
g_261.1137	5,6-Dihydro-4-methoxy-6-[2-(4-methoxyphenyl)ethyl]-2H-pyran-2-one	HMDB30549; HMDB30691; HMDB35596; HMDB38399; HMDB39497	C15H18O4	100	2611137
g_261.1367	Phaseolic acid	HMDB31897	C12H22O6	12	261.137
g_261.1705	Glyceryl 5-hydroxydecanoate	HMDB32297	C13H26O5	100	261.171
g_261.1858	Santalyl acetate	HMDB32501; HMDB33957; HMDB37209; HMDB37832; HMDB38024; HMDB38782; HMDB39358; HMDB40374	C17H26O2	100	261.186
g_263.0824	Perlolyrine	C09231; HMDB30327	C16H12N2O2	100	263.082
g_263.0923	1'-Acetoxyeugenol acetate	HMDB36544	C14H16O5	100	263.092
g_263.1037	Acetyl-N-formyl-5-methoxykynurenamine	C04148; C05642; HMDB04259; HMDB06344; HMDB61136	C13H16N2O4	100	263.104
g_263.1125	Ilicifolinoside A	HMDB41186; HMDB41187	C11H20O7	87	263.113
g_263.1652	12-Oxo-2,3-dinor-10.15-phytodienoic acid	HMDB32090	C16H24O3	100	2631652
g_263.2016	Cedryl acetate	HMDB35910; HMDB36153; HMDB37218; HMDB37224; HMDB37273; HMDB39630	C17H28O2	100	263.202
g_263.238	(±)-(Z)-2-(5-Tetradecenyl)cyclobutanone	HMDB37543	C18H32O	100	263.238
g_264.1604	Oxprenolol	HMDB15520; HMDB61122	C15H23NO3	100	264.16
g_265.0875	7-Methoxy-2-methylisoflavone	HMDB33980; HMDB41447	C17H14O3	100	265.087
g_265.1085	3',4'.5'-Trimethoxycinnamyl alcohol acetate; Nevirapine	C07263; HMDB14383; HMDB40891; HMDB41582	C14H18O5; C15H14N4O	100	2651085
g_266.088	Neuraminic acid	C06469; HMDB00830; HMDB37842	C9H17NO8	100	266.088
g_267.0727	3-Deoxy-D-glycero-D-galacto-2-nonulosonic acid; Inosine	C00294; HMDB00195; HMDB00425; HMDB00481; HMDB03040	C10H12N4O5; C9H16O9	100	267.073
g_267.0993	Serinyl-Tyrosine	HMDB29051; HMDB29114	C12H16N2O5	100	267.099
g_267.1099	Acetylcarnosine	C02267; HMDB12881; HMDB14524; HMDB14692; HMDB28865; HMDB28886	C11H16N4O4	100	267.11
g_267.1238	Kamahine C	HMDB38935	C14H20O5	100	267.124
g_267.2329	Cyclohexaneundecanoic acid	C12100; C16536; HMDB30997; HMDB31046; HMDB40888; HMDB60038	C17H32O2	100	267.233
g_269.0462	Apigenin	C01477; C02495; C06563; C10037; C10044; C10294; C10343; C10379; C14313; C14314; HMDB02124; HMDB03217; HMDB29372; HMDB29521; HMDB30829; HMDB31715; HMDB33790; HMDB33860; HMDB34004; HMDB34409; HMDB35214; HMDB39449; HMDB41655	C15H10O5	100	269.046
g_269.0875	D-erythro-L-galacto-Nonulose	HMDB29955	C9H18O9	100	269.087
g_269.1552	Estrone	C00468; HMDB00145; HMDB32673	C18H22O2	100	269.155
g_269.1757	Ethylene brassylate	HMDB40459	C15H26O4	100	269.176
g_269.2123	3-Oxohexadecanoic acid	HMDB10733; HMDB30972; HMDB30973; HMDB30978	C16H30O3	100	269.212
g_269.2486	Heptadecanoic acid	HMDB02259; HMDB31067; HMDB34131; HMDB37372; HMDB40392; HMDB40598; HMDB59870	C17H34O2	100	269.249
g_270.1519	4-Hydroxyatomoxetine	HMDB60766	C17H21NO2	23	270.152
g_270.9906	Zoledronate	HMDB14543	C5H10N2O7P2	39	270.991
g_271.0281	5-(Hydroxyphenyl)-gamma-valerolactone-O-sulphate	HMDB59993	C11H12O6S	100	271.028
g_271.0823	Arbutin	C06186; HMDB29943	C12H16O7	100	271.082
g_271.0972	5C-aglycone	C04547; C09644; HMDB04810; HMDB30526; HMDB32847; HMDB33800; HMDB34435; HMDB35035; HMDB41660; HMDB41669; HMDB41670; HMDB41701	C16H16O4	100	271.097
g_271.1916	7(14)-Bisabolene-2,3.10.11-tetrol	HMDB35918	C15H28O4	100	2711916
g_271.2065	5a-Androst-3-en-17-one	HMDB06046; HMDB34406	C19H28O	100	271.207
g_271.2279	(R)-3-Hydroxy-hexadecanoic acid	HMDB10734; HMDB31057	C16H32O3	100	271.228
g_271.2536	Undecanoylcholine	HMDB13322	C16H34NO2	23	271.254
g_272.1727	Arginyl-Valine	HMDB28722; HMDB29121	C11H23N5O3	100	272.173
g_273.0073	Ferulic acid 4-sulfate	HMDB29200; HMDB41748	C10H10O7S	100	273.007
g_273.0725	Glutamyl-Glutamate	HMDB28818	C10H14N2O7	100	273.072
g_273.1501	1b-Furanoeudesm-4(15)-en-1-ol acetate	HMDB32697; HMDB33090; HMDB38939; HMDB40926; HMDB60354; HMDB60388	C17H22O3	100	273.15
g_273.1702	3-Hydroxytetradecanedioic acid	HMDB00394	C14H26O5	100	273.17
g_273.187	C18:5	C07254; HMDB02725; HMDB35579; HMDB35963; HMDB37191; HMDB37230	C18H26O2	95	273.187
g_273.2217	Androstenol	HMDB05935	C19H30O	100	273.222
g_274.0929	Sarmentosin	C08340; HMDB30697	C11H17NO7	100	274.093
g_274.1399	Epsilon-(gamma-Glutamyl)-lysine	C04700; HMDB03869; HMDB04207	C11H21N3O5	100	274.14
g_274.1563	Physostigmine	C06535; HMDB15116	C15H21N3O2	100	274.156
g_274.1645	Hydroxyhexanoycarnitine	HMDB13131	C13H25NO5	48	274.164
g_275.0572	O-Demethylfonsecin	HMDB33649	C14H12O6	81	275.057
g_275.0923	Ascochitine	C09489; C09926; HMDB30145; HMDB30287; HMDB30791; HMDB35814; HMDB41520	C15H16O5	100	275.092
g_275.1136	Triethyl citrate	HMDB34263	C12H20O7	100	275.114
g_275.1293	Acetylpterosin C	HMDB30764	C16H20O4	100	275.129
g_275.1657	Cyclandelate	C10494; HMDB15586; HMDB31463; HMDB38938; HMDB38994; HMDB40375; HMDB41201	C17H24O3	100	275.166
g_275.2015	19-Norandrosterone	C16300; HMDB02697; HMDB04590; HMDB05886; HMDB06547; HMDB32464; HMDB32672; HMDB34382	C18H28O2	100	275.202
g_276.0197	DOPA sulfate	HMDB02028	C9H11NO7S	59	276.02
g_276.1609	Dinorcapsaicin	HMDB36325	C16H23NO3	100	276.161
g_277.1085	11-Hydroxy-12-methoxydihydrokawain	HMDB30766; HMDB33262; HMDB36049; HMDB36052; HMDB36662; HMDB37325	C15H18O5	100	277.108
g_277.1447	Alpha-CEHC	C03343; C14214; C15205; HMDB01518; HMDB13248; HMDB13835; HMDB33244	C16H22O4	100	277.145
g_277.1558	Leucyl-phenylalanine	C11221; HMDB13243; HMDB28914; HMDB28998	C15H22N2O3	100	277.156
g_277.1809	1-(4-Hydroxy-3-methoxyphenyl)-3-decanone	C10482; C16792; HMDB30801; HMDB30974; HMDB31928; HMDB39251	C17H26O3	100	277.181
g_278.1247	N-(1-Deoxy-1-fructosyl)valine	HMDB37844	C11H21NO7	100	278.125
g_279.0876	Gravolenic acid	HMDB33884	C14H16O6	100	279.088
g_279.1007	Levosimendan	HMDB15058	C14H12N6O	100	279.101
g_279.1964	12S-HHT	HMDB12535; HMDB32675; HMDB36422; HMDB41388	C17H28O3	100	279.196
g_279.2332	C18:2	C01595; C04056; HMDB00673; HMDB03797; HMDB05047; HMDB05048; HMDB06270; HMDB29800; HMDB30430; HMDB31051; HMDB31097	C18H32O2	100	279.233
g_280.1034	N-(1-Deoxy-1-fructosyl)threonine	HMDB37843	C10H19NO8	100	280.103
g_280.145	Phentolamine	HMDB14830; HMDB60955; HMDB60957	C17H19N3O	100	280.145
g_281.1757	Lactapiperanol C	HMDB33630	C16H26O4	100	281.176
g_283.051	6-Thioinosinic acid	HMDB60791	C10H12N4O4S	100	283.051
g_283.0685	Xanthosine	C01762; HMDB00299	C10H12N4O6	100	283.068
g_283.0825	p-Cresol glucuronide	HMDB11686; HMDB34618; HMDB38492	C13H16O7	100	283.082
g_283.0967	(S)-5,7-Dihydroxy-6.8-dimethylflavanone	C10246; HMDB30694; HMDB33691; HMDB37485; HMDB38778; HMDB40412	C17H16O4	100	2830967
g_283.1447	Tropicamide	HMDB14947	C17H20N2O2	100	283.145
g_283.1552	Alpha-dihydroartemisinin	HMDB60593; HMDB61088	C15H24O5	100	283.155
g_283.1712	Boldione	C20144; HMDB03422; HMDB30432; HMDB38050	C19H24O2	100	283.171
g_283.2069	Retinal	C00376; C02110; C16681; HMDB01358; HMDB02152; HMDB06218; HMDB06220; HMDB13117; HMDB35151	C20H28O	100	283.207
g_283.2276	Avocadyne	HMDB35473; HMDB38685	C17H32O3	100	283.228
g_285.0401	Luteolin	C01514; C05903; C08720; C10510; C12134; C17810; HMDB05800; HMDB05801; HMDB29711; HMDB30543; HMDB34014; HMDB34150; HMDB34444; HMDB41658; HMDB41688; HMDB41702	C15H10O6	75	285.04
g_285.0608	3'-Methoxyfukiic acid	HMDB29498; HMDB41272; HMDB59998	C12H14O8	100	285.061
g_285.0763	Melilotocarpan B	C09282; C09833; C10274; HMDB29527; HMDB29870; HMDB30090; HMDB30622; HMDB30793; HMDB30807; HMDB30852; HMDB31420; HMDB31620; HMDB33291; HMDB33309; HMDB34011; HMDB34012; HMDB34114; HMDB34115; HMDB34438; HMDB37320; HMDB37322; HMDB37489; HMDB38448; HMDB41726	C16H14O5	100	285.076
g_285.0983	Salicin	C01451; C03351; HMDB03546; HMDB34023; HMDB38331; HMDB38964	C13H18O7	100	285.098
g_285.1497	16b-Hydroxyestrone	C05298; C05300; C14383; HMDB00313; HMDB00335; HMDB00343; HMDB00406; HMDB05895; HMDB60084; HMDB60085	C18H22O3	100	285.15
g_285.1863	Androstenedione	C00280; HMDB00053; HMDB38957	C19H26O2	100	285.186
g_285.2072	Hexadecanedioic acid	C19615; HMDB00672; HMDB41287; HMDB59777	C16H30O4	100	285.207
g_285.2228	Vitamin A	C00473; C00899; C11873; C11887; C16682; C19962; HMDB00305; HMDB06216; HMDB06217; HMDB06221; HMDB30403; HMDB34735; HMDB36728; HMDB36841; HMDB38709	C20H30O	100	285.223
g_285.243	Avocadene	HMDB31042	C17H34O3	100	285.243
g_286.0934	Tetraphyllin B	HMDB29914	C12H17NO7	100	286.093
g_286.1893	Arginyl-Isoleucine	HMDB28712; HMDB28713; HMDB28901; HMDB28923	C12H25N5O3	100	286.189
g_287.0232	5'-(3',4'-Dihydroxyphenyl)-gamma-valerolactone sulfate	HMDB29191	C11H12O7S	100	2870232
g_287.0568	Eriodictyol	C05631; C10415; HMDB05810; HMDB30847; HMDB31911; HMDB32707; HMDB37314; HMDB40314; HMDB41651	C15H12O6	100	287.057
g_287.0769	Phlorin	HMDB35589; HMDB38341	C12H16O8	100	287.077
g_287.1643	Estriol	C05141; C05301; C14209; HMDB00153; HMDB00338; HMDB00347; HMDB00356; HMDB00431; HMDB05896; HMDB40864; HMDB60353; HMDB60999	C18H24O3	97	287.164
g_287.1863	6-Hydroxypentadecanedioic acid	HMDB31885	C15H28O5	100	287.186
g_287.2012	Dehydroepiandrosterone	C00535; C00674; C01227; C03772; HMDB00077; HMDB00234; HMDB00628; HMDB00899; HMDB03769; HMDB05962; HMDB06035; HMDB36205	C19H28O2	100	287.201
g_288.1185	Ophthalmic acid	HMDB05765	C11H19N3O6	37	288.118
g_289.0376	4-Hydroxy-5-(3'-hydroxyphenyl)-valeric acid-3'-O-sulphate	HMDB59975; HMDB59976	C11H14O7S	77	289.038
g_289.072	Epicatechin	C03648; C05907; C06562; C08739; C09727; C09728; C14079; HMDB01871; HMDB02780; HMDB29253; HMDB30131; HMDB30144; HMDB32322; HMDB33783; HMDB34124; HMDB35399; HMDB37953; HMDB37954; HMDB41293; HMDB41310	C15H14O6	100	289.072
g_289.0831	L-N-(1H-Indol-3-ylacetyl)aspartic acid	HMDB38666; HMDB39500	C14H14N2O5	100	289.083
g_289.0931	Osmundalin	HMDB31304; HMDB32992	C12H18O8	100	289.093
g_289.1086	5,6-Dihydro-11-methoxyyangonin	HMDB38722	C16H18O5	100	2891086
g_289.1446	[6]-Dehydrogingerdione	C09492; HMDB29474; HMDB36771; HMDB39949; HMDB60380	C17H22O4	100	289.145
g_289.1654	1-Octen-3-yl glucoside	HMDB32959	C14H26O6	100	289.165
g_289.1808	(9Z,11E.13E.15Z)-4-Oxo-9.11.13.15-octadecatetraenoic acid	HMDB31098	C18H26O3	100	2891808
g_289.2171	Androsterone	C00523; C03917; C04295; C04373; C05293; C07635; C14210; HMDB00031; HMDB00365; HMDB00490; HMDB00546; HMDB02961; HMDB03818; HMDB05849; HMDB06770; HMDB37711	C19H30O2	100	289.217
g_291.0577	Etrimfos	C18985; HMDB31783	C10H17N2O4PS	100	291.058
g_291.0836	Edetic Acid	C00284; HMDB15109	C10H16N2O8	100	291.084
g_291.102	(all-E)-1,7-bis(4-hydroxyphenyl)-1.4.6-heptatrien-3-one	HMDB40889	C19H16O3	71	291102
g_293.1035	Cyclocalopin F	HMDB39825	C15H18O6	100	293.103
g_293.1132	Glutamylphenylalanine	C11045; HMDB00594; HMDB01894; HMDB28875; HMDB29106; HMDB29562; HMDB31865; HMDB38514	C14H18N2O5	86	293.113
g_293.1401	Tocopheronic acid; Alosetron	HMDB15104; HMDB30555	C16H22O5; C17H18N4O	100	293.14
g_293.1501	Isoleucyl-Tyrosine	HMDB28919; HMDB28941; HMDB29108; HMDB29109; HMDB33464	C15H22N2O4	100	293.15
g_293.1791	Sodium Tetradecyl Sulfate	HMDB14607	C14H30O4S	100	293.179
g_293.2122	13-OxoODE	C14765; C14766; C16346; C19827; HMDB04668; HMDB04669; HMDB10200; HMDB10203; HMDB10206; HMDB10220; HMDB10224; HMDB11108; HMDB29786; HMDB29969; HMDB30950; HMDB30995; HMDB31088; HMDB31103; HMDB31934; HMDB34586; HMDB36832; HMDB39603	C18H30O3	100	293.212
g_294.0987	Prunasin	C00844; C04273; HMDB34934; HMDB34981; HMDB35022; HMDB39961	C14H17NO6	100	294.099
g_294.1128	7-Hydroxyheptaphylline	HMDB41245	C18H17NO3	100	294.113
g_295.0956	DHAP(8:0)	HMDB11685	C11H21O7P	100	295.096
g_295.1191	Deoxynivalenol	C09747; HMDB36156; HMDB36867; HMDB39810; HMDB39812; HMDB39814; HMDB41617	C15H20O6	100	295.119
g_295.134	5-[(4-Hydroxypheny)ethenyl]-2-(3-methyl-1-butenyl)-1,3-benzenediol	HMDB30599; HMDB33950; HMDB35220; HMDB38784; HMDB39071	C19H20O3	100	295134
g_295.1552	Ovalicin	C09674; HMDB38120; HMDB39376; HMDB41551	C16H24O5	100	295.155
g_295.1913	Tanacetol B	HMDB35075; HMDB38798	C17H28O4	100	295.191
g_295.2279	13S-hydroxyoctadecadienoic acid	C14762; C14767; C14825; C14826; HMDB04667; HMDB04670; HMDB04701; HMDB04702; HMDB10223; HMDB29796; HMDB29978; HMDB29998	C18H32O3	100	295.228
g_295.2636	Nonadeca-10(Z)-enoic acid	C00174; HMDB13622; HMDB35575	C19H36O2	100	295.264
g_296.0375	L-Cysteinylglycine disulfide	HMDB00709	C8H15N3O5S2	100	296.038
g_296.0863	L-Menthone 1,2-glycerol ketal	HMDB32367	C16H15N3OS	100	2960863
g_296.1011	1-Methylguanosine	C04545; HMDB01563; HMDB05862; HMDB06038; HMDB15401	C11H15N5O5	87	296.101
g_297.098	2-Phenylethanol glucuronide	C03033; HMDB10350	C14H18O7	100	297.098
g_297.1346	Toxin T2 tetrol	HMDB36159; HMDB37560	C15H22O6	100	297.135
g_297.1708	Artemether	HMDB15643	C16H26O5	100	297.171
g_297.1859	4-Oxoretinal	C05028; HMDB12794; HMDB14855; HMDB40644; HMDB60092	C20H26O2	100	297.186
g_297.2432	3-Oxooctadecanoic acid	C08365; HMDB10736; HMDB30979; HMDB30980; HMDB30981; HMDB31127; HMDB34074; HMDB34297	C18H34O3	52	297.243
g_298.0689	D-4'-Phosphopantothenate	C03492; HMDB01016	C9H18NO8P	100	298.069
g_299.0766	Dimethyl fukiic acid	HMDB29497; HMDB41271	C13H16O8	100	299.077
g_299.113	2-(3-Hydroxyphenyl)ethanol 1'-glucoside	HMDB38332; HMDB41405	C14H20O7	100	299.113
g_299.1278	Myrigalone E	HMDB30755; HMDB30922; HMDB37245; HMDB37246; HMDB38325	C18H20O4	86	299.128
g_299.2017	All-trans-retinoic acid	C00777; C15493; C16683; D00348; HMDB01852; HMDB02369; HMDB06219; HMDB12329; HMDB12788; HMDB12874; HMDB36564; HMDB36697; HMDB36710; HMDB36711; HMDB38702; HMDB41925	C20H28O2	100	299.202
g_299.2229	MG(0:0/14:1(9Z)/0:0)	HMDB11531; HMDB11562	C17H32O4	100	299.223
g_299.238	Allylestrenol	C12811; HMDB15500; HMDB29816	C21H32O	100	299.238
g_299.2591	(R)-3-Hydroxy-Octadecanoic acid	HMDB10737; HMDB37396	C18H36O3	100	299.259
g_300.039	Acetylglucosamine sulfate	C04132; C16265; HMDB00781; HMDB00814; HMDB00841	C8H15NO9S	100	300.039
g_301.0359	Quercetin	C00389; C10072; C10105; C10192; HMDB05794; HMDB29620; HMDB30796; HMDB33264; HMDB36632; HMDB41687; HMDB41689	C15H10O7	100	301.036
g_301.0564	Pyrogallol-2-O-glucuronide	HMDB60017	C12H14O9	100	301.056
g_301.1294	Garcinia lactone dibutyl ester	HMDB40462	C14H22O7	100	301.129
g_301.1447	6-Ketoestriol	C10719; C18166; HMDB00530; HMDB05056; HMDB12270; HMDB14325; HMDB36472	C18H22O4	100	301.145
g_301.1657	Glycerol tributanoate	C13870; HMDB31094	C15H26O6	100	301.166
g_301.1795	2-Hydroxyestradiol-3-methyl ether	C05140; C05284; C05290; C05295; C05296; C05302; HMDB00380; HMDB00405; HMDB03955; HMDB03959; HMDB06771; HMDB06773; HMDB06774; HMDB12782; HMDB31038; HMDB33125; HMDB34028; HMDB34167; HMDB36696; HMDB39568; HMDB40927; HMDB41204	C19H26O3	49	301.18
g_301.202	xi-7-Hydroxyhexadecanedioic acid	HMDB37830; HMDB37831	C16H30O5	100	301.202
g_303.1609	2-Polyprenyl-3-methyl-5-hydroxy-6-methoxy-1,4-benzoquinone	HMDB60352; HMDB60379	C18H24O4	100	3031609
g_304.0946	Entacapone	C07943; HMDB12226	C14H15N3O5	100	304.095
g_304.1195	Zanthodioline; Zaleplon	C07484; HMDB15097; HMDB31929	C16H19NO5; C17H15N5O	100	304.12
g_304.1293	Threoninyl-Tryptophan	HMDB29072; HMDB29093	C15H19N3O4	100	304.129
g_304.1518	Syndesine	HMDB39161	C12H23N3O6	100	304.152
g_305.034	4-Hydroxy-5-(dihydroxyphenyl)-valeric acid-O-sulphate	HMDB59978; HMDB59979	C11H14O8S	100	305.034
g_305.1036	trans-O-Methylgrandmarin	HMDB39031; HMDB60788	C16H18O6	100	305.104
g_305.14	Naematolone	C09499; HMDB35781; HMDB36487; HMDB36643	C17H22O5	100	305.14
g_305.1605	1-(beta-D-Glucopyranosyloxy)-3-octanone	HMDB31315	C14H26O7	100	305.161
g_305.1763	5'-Carboxy-gamma-chromanol	C20203; HMDB12799; HMDB34780	C18H26O4	100	305.176
g_306.0181	Nitazoxanide	HMDB14649	C12H9N3O5S	100	306.018
g_306.0747	Glutathione	C00051; HMDB00125	C10H17N3O6S	25	306.075
g_307.119	8-Acetylegelolide	HMDB37772	C16H20O6	100	307.119
g_307.1546	ACRL Toxin II	HMDB30496; HMDB35724; HMDB36489	C17H24O5	100	307.155
g_307.1915	Methylgingerol	C10373; HMDB29852; HMDB31471; HMDB32664; HMDB33243; HMDB34781; HMDB40867	C18H28O4	100	307.192
g_307.2276	Obtusilactone A	HMDB30960; HMDB31091; HMDB31379	C19H32O3	100	307.228
g_308.0155	3-oxobrimonidine	HMDB61102	C11H12BrN5O	25	308.015
g_308.0775	Inodxyl glucuronide	C03033; HMDB10319; HMDB40830; HMDB59804	C14H15NO7	100	308.077
g_308.0984	N-Acetylneuraminic acid	C19909; C19910; HMDB00230; HMDB00773	C11H19NO9	100	308.098
g_308.2951	N-Hexadecanoylpyrrolidine	HMDB32740	C20H39NO	100	308.295
g_308.9778	Ribose 1,5-bisphosphate	C01151; HMDB11688	C5H12O11P2	100	3089778
g_309.0187	O-Ethyl S,S-diphenyl phosphorodithioate	C14436; HMDB31781	C14H15O2PS2	100	3090187
g_309.0985	(E)-1-O-Cinnamoyl-beta-D-glucose	HMDB30293; HMDB35880; HMDB39958	C15H18O7	100	309.099
g_309.1506	2,3-Dehydrosalvipisone	HMDB40742	C20H22O3	97	3091506
g_309.2073	12(13)Ep-9-KODE	HMDB13623; HMDB33505; HMDB35337; HMDB38484	C18H30O4	100	309.207
g_309.2429	(R)-2-Hydroxysterculic acid	HMDB31060	C19H34O3	100	309.243
g_309.28	C20:1	C03425; C16526; HMDB02231; HMDB34296; HMDB34451; HMDB35159; HMDB35572; HMDB35573; HMDB35574; HMDB37127	C20H38O2	100	309.28
g_311.1138	Nivalenol	C06080; HMDB04304; HMDB31724; HMDB34861	C15H20O7	100	311.114
g_311.1689	N-Undecylbenzenesulfonic acid	HMDB32549	C17H28O3S	100	311.169
g_311.2017	16-Dehydroprogesterone	C03207; C08149; HMDB00995; HMDB04626; HMDB14511; HMDB14522; HMDB60580	C21H28O2	100	311.202
g_311.2228	13-L-Hydroperoxylinoleic acid	C04717; C14827; C14831; HMDB03871; HMDB04706; HMDB06940; HMDB10201; HMDB10208; HMDB10221; HMDB40900	C18H32O4	100	311.223
g_311.2956	3D,7D.11D-Phytanic acid	C01607; C06425; HMDB00417; HMDB00553; HMDB00801; HMDB02212; HMDB31318; HMDB34156; HMDB35672; HMDB35673	C20H40O2	100	3112956
g_312.108	Tyramine glucuronide	C03033; HMDB10328	C14H19NO7	100	312.108
g_313.038	Clorazepate	C06921; HMDB14766	C16H11ClN2O3	25	313.038
g_313.0656	Valdecoxib	HMDB05033	C16H14N2O3S	49	313.066
g_313.1066	7,8-Dihydropteroic acid	C00921; HMDB01412	C14H14N6O3	85	3131066
g_313.1431	Menadiol dibutyrate	HMDB32726; HMDB38013; HMDB39063	C19H22O4	32	313.143
g_313.1657	(-)-trans-Carveol glucoside	HMDB29848; HMDB29849; HMDB38706	C16H26O6	100	313.166
g_313.1916	Rhazidigenine Nb-oxide	HMDB30263	C19H26N2O2	100	313.192
g_313.2385	Octadecanedioic acid	C14828; C14829; HMDB00782; HMDB04704; HMDB04705; HMDB31679; HMDB41220	C18H34O4	100	313.238
g_313.2538	13-HDoHE	HMDB60043	C22H34O	100	313.254
g_314.103	Citpressine II	HMDB29324	C17H17NO5	100	314.103
g_314.1226	Neosaxitoxin	C17208; HMDB29369; HMDB33664	C10H17N7O5	100	314.123
g_315.1077	Vanilloloside	HMDB32013; HMDB41024	C14H20O8	100	315.108
g_315.1452	10-Hydroxy-8-nor-2-fenchanone glucoside	HMDB33643; HMDB35136	C15H24O7	100	315.145
g_315.1606	Isopulegone caffeate	HMDB29566	C19H24O4	100	315.161
g_315.254	MG(0:0/15:0/0:0)	C15988; HMDB11532; HMDB11563; HMDB31008; HMDB59633	C18H36O4	100	315.254
g_317.1748	Ubiquinone-2	C00399; HMDB06709; HMDB30064; HMDB31373; HMDB35500; HMDB39277	C19H26O4	89	317.175
g_317.197	L-Citronellol glucoside	C03962; HMDB29850; HMDB32368	C16H30O6	100	317.197
g_317.2122	Leukotriene A4	C00909; C04577; C09110; C13843; C14665; C14732; C14807; C17498; HMDB01337; HMDB05081; HMDB06027; HMDB10202; HMDB10205; HMDB10209; HMDB10210; HMDB10212; HMDB10217; HMDB12534; HMDB12611; HMDB13633; HMDB30101; HMDB35116; HMDB35311; HMDB36698; HMDB36706; HMDB36712; HMDB36713; HMDB36724; HMDB36752; HMDB36776; HMDB36806; HMDB36839; HMDB36930; HMDB37523; HMDB38521; HMDB39012; HMDB39716; HMDB41058; HMDB6…	C20H30O3	100	317.212
g_319.1192	Mycophenolic acid	HMDB15159; HMDB30742; HMDB37321	C17H20O6	100	319.119
g_319.1391	Valproic acid glucuronide	C03033; HMDB00901; HMDB10347	C14H24O8	100	319.139
g_319.1925	5'-Carboxy-alpha-chromanol	HMDB12798; HMDB37591; HMDB37592; HMDB39276; HMDB39821	C19H28O4	100	319.192
g_319.228	5,6-Epoxy-8.11.14-eicosatrienoic acid	C04742; C04805; C14748; C14749; C14768; C14769; C14770; C14771; C14776; C14778; C14780; HMDB02190; HMDB02232; HMDB02283; HMDB03876; HMDB04264; HMDB04673; HMDB04679; HMDB04680; HMDB04682; HMDB05998; HMDB06111; HMDB06245; HMDB10222; HMDB10409; HMDB11134; HMDB11136; HMDB12508; HMDB12567; HMDB12598; HMDB36262; HMDB36705; HMDB36810; HMDB38520; HMDB38688; HMDB38689; HMDB38694; HMDB60101; HMDB60102	C20H32O3	100	319228
g_320.0989	S-Glutaryldihydrolipoamide	C06157; HMDB06832	C13H23NO4S2	100	320.099
g_320.1718	Arginyl-Phenylalanine	HMDB28716; HMDB28989	C15H23N5O3	100	320.172
g_321.1716	Zeranol	C14752; HMDB32702	C18H26O5	100	321.172
g_321.2432	15(S)-Hydroxyeicosatrienoic acid	HMDB05045; HMDB36802; HMDB60052	C20H34O3	100	321.243
g_323.1064	Acetohexamide	C06806; HMDB14558	C15H20N2O4S	100	323.106
g_323.1244	DHAP(10:0)	HMDB11675	C13H25O7P	17	323.124
g_323.1503	AF Toxin II	HMDB33504; HMDB34576; HMDB35357; HMDB35847; HMDB35848	C17H24O6	100	323.15
g_323.166	2,3-Epoxymenaquinone	HMDB60359	C21H24O3	100	323166
g_323.1866	Lactapiperanol D	HMDB33631; HMDB38580	C18H28O5	100	323.187
g_323.2229	1-Acetoxy-2-hydroxy-16-heptadecyn-4-one	HMDB31007	C19H32O4	100	323.223
g_323.2954	C21:1	HMDB35570; HMDB35571	C21H40O2	100	323.295
g_324.0727	Dihyroxy-1H-indole glucuronide I	HMDB59997	C14H15NO8	100	324.073
g_324.1309	2-O-alpha-D-Galactopyranosyl-1-deoxynojirimycin	HMDB41337; HMDB59718	C12H23NO9	100	324.131
g_324.2914	N-Oleoylethanolamine	HMDB02088	C20H39NO2	100	324.291
g_325.092	trans-o-Coumaric acid 2-glucoside	C05839; C07605; HMDB33581; HMDB36735; HMDB36936; HMDB39167; HMDB39169; HMDB39509; HMDB60077	C15H18O8	100	325.092
g_325.1049	Humilixanthin	C08548; HMDB39123	C14H18N2O7	100	325.105
g_325.1295	1-Methoxy-3-(4-hydroxyphenyl)-2E-propenal 4'-glucoside	HMDB34755; HMDB34863; HMDB38708	C16H22O7	100	325.13
g_325.202	(3b,6b.8a.12a)-8.12-Epoxy-7(11)-eremophilene-6.8.12-trimethoxy-3-ol	HMDB31963	C18H30O5	100	325202
g_325.2173	15beta-Hydroxydesogestrel	HMDB60707; HMDB60719; HMDB60755; HMDB60756	C22H30O2	100	325.217
g_325.2387	1-Acetoxy-2-hydroxy-16-heptadecen-4-one	HMDB31006; HMDB31047; HMDB31048; HMDB31049	C19H34O4	100	325.239
g_325.3112	Homophytanic acid	HMDB02337; HMDB02345; HMDB31319; HMDB35668; HMDB35669; HMDB35670; HMDB35671	C21H42O2	100	325.311
g_326.0881	Acetaminophen glucuronide	HMDB10316; HMDB29344	C14H17NO8	100	326.088
g_326.1042	N-(4-Hydroxycinnamoyl)tyrosine	HMDB39502	C18H17NO5	100	326.104
g_326.1236	N-(1-Deoxy-1-fructosyl)phenylalanine	HMDB37846	C15H21NO7	100	326.124
g_326.1755	(+)-O-Methylarmepavine	HMDB30355; HMDB33447; HMDB38645; HMDB41539	C20H25NO3	100	326.175
g_327.1082	Ethylvanillin glucoside	HMDB37682; HMDB38334	C15H20O8	100	327.108
g_327.145	Cymorcin monoglucoside	HMDB29777; HMDB39385; HMDB40465	C16H24O7	100	327.145
g_327.1606	5-Hydroxy-7-(4-hydroxy-3-methoxyphenyl)-1-phenyl-3-heptanone	HMDB29524; HMDB30645; HMDB30728; HMDB30841; HMDB32954; HMDB34178; HMDB35098; HMDB36459; HMDB36720; HMDB40760	C20H24O4	100	327.161
g_327.1958	Megestrol	C07120; HMDB14495; HMDB38391	C21H28O3	100	327.196
g_327.2178	Corchorifatty acid F	HMDB35919; HMDB38483; HMDB40611	C18H32O5	100	327.218
g_327.233	C22:6	C06429; HMDB02183; HMDB30053; HMDB30446; HMDB35185; HMDB38908	C22H32O2	100	327.233
g_327.2537	MG(0:0/16:1(9Z)/0:0)	HMDB11534; HMDB11565; HMDB31043; HMDB31044; HMDB31045	C19H36O4	100	327.254
g_327.2903	Polyoxyethylene 40 monostearate	HMDB32477	C20H40O3	100	327.29
g_328.0462	Cyclic AMP	C00575; C02353; HMDB00058; HMDB11616	C10H12N5O6P	100	328.046
g_329.1238	(±)-threo-1-(p-Hydroxyphenyl)propylene glycol 4'-glucoside	HMDB33068; HMDB33082; HMDB38304	C15H22O8	100	329.124
g_329.1607	Picrocrocin	HMDB05796; HMDB31382; HMDB33111; HMDB33224; HMDB33225; HMDB33226; HMDB34558; HMDB38979; HMDB39056	C16H26O7	100	329.161
g_329.1756	Carnosol	C09069; HMDB02121; HMDB36749; HMDB36753; HMDB36755; HMDB39613	C20H26O4	100	329.176
g_329.2122	Deoxycorticosterone	C01176; C03205; C03747; CHEBI:16973; CID:6166; HMDB00016; HMDB00374; HMDB00920; HMDB33126; HMDB34632; HMDB40928; HMDB41585; HMDB60906; HMDB60908; HMDB60909; HMDB60910; HMDB60911; HMDB60912; HMDB60973; HMDB61004	C21H30O3	100	329.212
g_329.2343	9,12.13-TriHOME	C14833; C14835; HMDB04708; HMDB04710; HMDB30936; HMDB38555	C18H34O5	100	3292343
g_329.2485	C22:5	C16184; C16513; HMDB01976; HMDB06528; HMDB32257; HMDB35024; HMDB35581; HMDB38909; HMDB39133; HMDB39530; HMDB60113	C22H34O2	100	329.248
g_330.1072	Nizatidine	C07270; HMDB14723	C12H21N5O2S2	100	330.107
g_331.0458	dIMP; Patuletin	C06196; C10118; HMDB06555; HMDB30802; HMDB33648	C10H13N4O7P; C16H12O8	100	331.046
g_331.0606	Fluorescein	HMDB14831	C20H12O5	100	331.061
g_331.1031	Leonuriside A	HMDB31721	C14H20O9	100	331.103
g_331.1558	(R)-Marmin	C11865; HMDB30787; HMDB34987; HMDB35041; HMDB35042; HMDB38014	C19H24O5	100	331.156
g_331.1764	Unshuoside A	HMDB29784; HMDB33019; HMDB33110; HMDB33215; HMDB33220; HMDB33221; HMDB33644; HMDB34772; HMDB35025; HMDB35634; HMDB38747; HMDB38980; HMDB38981; HMDB39055; HMDB60012	C16H28O7	100	331.176
g_331.1914	Carnosic acid	C05498; C09081; HMDB02358; HMDB04031; HMDB12851; HMDB30103; HMDB30136; HMDB31374; HMDB31375; HMDB35637; HMDB36146; HMDB36623; HMDB36700; HMDB36726; HMDB36761; HMDB38966	C20H28O4	100	331.191
g_331.2492	9,10.13-Trihydroxystearic acid	C19621; HMDB30935; HMDB34295	C18H36O5	100	3312492
g_331.2643	C22:4	C16527; HMDB02226; HMDB35676; HMDB35677; HMDB38910	C22H36O2	100	331.264
g_333.0998	Glutathione episulfonium ion	C14874; HMDB60479	C12H20N3O6S	100	333.1
g_333.1556	1,5-Dibutyl methyl hydroxycitrate	HMDB40461	C15H26O8	100	3331556
g_333.1717	3-(2-Methylpropanoyloxy)-8-(2-methylbutanoyloxy)-9,10-epoxy-p-mentha-1.3.5-...	HMDB32699; HMDB32700	C19H26O5	100	3331717
g_333.1919	2,6-Dimethyl-7-octene-1.6-diol 8-O-glucoside	HMDB33218; HMDB33230; HMDB33231; HMDB34771	C16H30O7	100	3331919
g_333.2071	15-Keto-13,14-dihydroprostaglandin A2	C05949; C05953; C05954; C05955; C05957; C05958; C11876; HMDB01244; HMDB02710; HMDB02752; HMDB04234; HMDB04236; HMDB04238; HMDB05073; HMDB12824; HMDB12850; HMDB35286; HMDB35878; HMDB36760; HMDB36763; HMDB36828; HMDB41055; HMDB60046; HMDB60054; HMDB60095	C20H30O4	100	3332071
g_334.0726	Oxonantenine	HMDB33367	C19H13NO5	100	334.073
g_334.1596	Almotriptan	C07792; HMDB15054; HMDB15087	C17H25N3O2S	100	334.16
g_334.3117	Pipericine	HMDB31678	C22H41NO	100	334.312
g_335.1283	Licoagrochalcone B	HMDB35501; HMDB39609	C21H20O4	80	335.128
g_335.1566	N2-Fructopyranosylarginine	HMDB41541	C12H24N4O7	100	335.157
g_335.1976	Acebutolol	C06803; HMDB15324	C18H28N2O4	100	335.198
g_335.223	Leukotriene B4	C00959; C02165; C04685; C04686; C04853; C05356; C05965; C05966; C14781; C14808; C14810; C14812; C14813; C14820; C14823; HMDB01085; HMDB01193; HMDB02236; HMDB02656; HMDB02982; HMDB04243; HMDB04244; HMDB04688; HMDB04690; HMDB04692; HMDB04693; HMDB04696; HMDB04699; HMDB05050; HMDB05087; HMDB05088; HMDB05089; HMDB10204; HMDB10211; HMDB10216; HMDB10219; HMDB11135; HMDB12498; HMDB12839; HMDB34686; HMDB…	C20H32O4	96	335.223
g_335.2584	Pregnanetriol	HMDB06070; HMDB31005; HMDB38105	C21H36O3	100	335.258
g_336.0374	Famotidine	C00025; HMDB01919	C8H15N7O2S3	89	336.037
g_336.0499	Nicotinic acid mononucleotide	C01185; HMDB01132	C11H16NO9P	100	336.05
g_337.1289	15-Acetyl-4-deoxynivalenol	HMDB33444; HMDB36137; HMDB39824	C17H22O7	100	337.129
g_337.166	Omega-Carboxy-trinor-leukotriene B4	HMDB13032	C18H26O6	100	337.166
g_337.1918	Aspidospermatine	C09041; HMDB30358	C21H26N2O2	100	337.192
g_337.238	14,15-DiHETrE	C02165; C14772; C14773; C14774; C14775; HMDB02265; HMDB02311; HMDB02314; HMDB02343; HMDB02995; HMDB12504; HMDB12838; HMDB35379; HMDB60106	C20H34O4	100	337238
g_337.3111	Erucic acid	C08316; HMDB02068; HMDB02884; HMDB31013; HMDB32470; HMDB35566; HMDB35567; HMDB35568; HMDB35569	C22H42O2	100	337.311
g_339.1082	Linocinnamarin	HMDB30678; HMDB35441; HMDB60021	C16H20O8	100	339.108
g_339.145	15-Deacetylneosolaniol	C02951; HMDB36157; HMDB36158; HMDB36160	C17H24O7	100	339.145
g_339.1593	5-Deoxymyricanone	C14348; HMDB30799; HMDB32737; HMDB34010; HMDB36399; HMDB36401	C21H24O4	100	339.159
g_339.1817	Pentamidine	C07420; HMDB14876	C19H24N4O2	79	339.182
g_339.2069	14,19-Dihydroaspidospermatine	HMDB30359	C21H28N2O2	93	3392069
g_339.2331	Plastoquinone 3	HMDB33786; HMDB39762	C23H32O2	100	339.233
g_339.2907	Polyoxyethylene (600) monoricinoleate	HMDB32476	C21H40O3	100	339.291
g_339.3269	C22:0	C08281; HMDB00944; HMDB35651; HMDB35655; HMDB35660; HMDB35667; HMDB40290	C22H44O2	100	339.327
g_340.2858	Stearoylglycine	HMDB13308	C20H39NO3	100	340.286
g_341.0877	Glucocaffeic acid	C10433; HMDB34313; HMDB36937; HMDB60024	C15H18O9	100	341.088
g_341.1091	Disaccharide	C00089; C00208; C00243; C00252; C01083; C01235; C01518; C01970; C03323; C04147; C05400; C05402; C06422; C07064; C19632; C19636; HMDB00048; HMDB00055; HMDB00163; HMDB00186; HMDB00258; HMDB00740; HMDB00975; HMDB02923; HMDB05826; HMDB06603; HMDB06792; HMDB11740; HMDB11742; HMDB29880; HMDB29882; HMDB29898; HMDB29902; HMDB29919; HMDB29933; HMDB33368; HMDB38489; HMDB39237; HMDB39727; HMDB39876; HMDB416…	C12H22O11	100	341.109
g_341.124	Coniferin	C00761; HMDB13682; HMDB30107; HMDB32767; HMDB37552; HMDB39334; HMDB40663; HMDB41273	C16H22O8	100	341.124
g_341.1607	Jasmolone glucoside	HMDB32870	C17H26O7	100	341.161
g_341.176	7-(4-Hydroxy-3-methoxyphenyl)-5-methoxy-1-phenyl-3-heptanone	HMDB29525	C21H26O4	100	341.176
g_341.2334	13-Hydroxy-9-methoxy-10-oxo-11-octadecenoic acid	HMDB40901	C19H34O5	100	341.233
g_341.3057	MG(P-18:0e/0:0/0:0)	HMDB11153; HMDB29764	C21H42O3	100	341.306
g_342.0919	N-desmethylrosiglitazone	HMDB60980	C17H17N3O3S	100	342.092
g_342.1025	Niazinin A	HMDB31942	C15H21NO6S	100	342.103
g_343.0673	Theogallin	HMDB39287	C14H16O10	100	343.067
g_343.1033	Domesticoside	HMDB29647; HMDB34862	C15H20O9	100	343.103
g_343.1399	(-)-erythro-Anethole glycol 1-glucoside	HMDB33066; HMDB33067; HMDB41509	C16H24O8	100	343.14
g_343.1927	11-Dehydrocorticosterone	C05490; HMDB04029; HMDB04631; HMDB12614; HMDB30743; HMDB31096	C21H28O4	75	343.193
g_343.2279	Medroxyprogesterone	C07119; C08158; C14643; HMDB01939; HMDB10213; HMDB13620; HMDB13621; HMDB14398; HMDB15489; HMDB33896; HMDB39885; HMDB60037; HMDB60040; HMDB60047; HMDB60048; HMDB60049; HMDB60050; HMDB60051; HMDB60112	C22H32O3	100	343.228
g_343.2842	10,20-Dihydroxyeicosanoic acid	HMDB31923	C20H40O4	78	3432842
g_345.1188	Di-O-methylcrenatin	C09771; HMDB32742; HMDB35057; HMDB36562; HMDB40601; HMDB40602; HMDB41189	C15H22O9	100	345.119
g_345.1351	Gibberellin A3; Lepidine B	C01699; C09059; C09190; C09547; HMDB03559; HMDB31365; HMDB32715; HMDB32716; HMDB33094; HMDB33095; HMDB33290; HMDB35609; HMDB36423; HMDB36677; HMDB36779; HMDB36782; HMDB36891; HMDB36892; HMDB38314; HMDB40309; HMDB40310; HMDB40648; HMDB41372	C19H22O6; C20H18N4O2	100	345.135
g_345.1557	(1R,3S.4S.6R)-6.9-Dihydroxyfenchone 6-O-b-D-glucoside	HMDB33222; HMDB33223; HMDB35822; HMDB38149	C16H26O8	100	3451557
g_345.1704	Gibberellin A113	C11859; HMDB32819; HMDB32896; HMDB34605; HMDB35047; HMDB35812; HMDB36474; HMDB36661; HMDB36690; HMDB36894; HMDB36901; HMDB40795; HMDB41795	C20H26O5	100	345.17
g_345.2075	Cortexolone	C02140; C05477; C05488; C05497; CHEBI:NaN; CID:53477676; HMDB00015; HMDB01547; HMDB04030; HMDB06756; HMDB12612; HMDB12849; HMDB29476; HMDB35130; HMDB36624; HMDB37378; HMDB38031	C21H30O4	100	345.207
g_345.2282	Sorbitan laurate	HMDB29885	C18H34O6	100	345.228
g_345.2434	Methyl-[10]-shogaol	C10794; HMDB31465; HMDB33897; HMDB34944; HMDB36722; HMDB41001; HMDB41302	C22H34O3	100	345.243
g_345.2799	3-Hydroxy-1-phenyl-1-heptadecanone	C10802; HMDB35678; HMDB38527; HMDB38531; HMDB38532	C23H38O2	100	345.28
g_346.056	AMP	C00020; C00362; C00946; C01367; C19970; HMDB00045; HMDB01044; HMDB03540; HMDB11617; HMDB59594	C10H14N5O7P	100	346.056
g_347.1711	Foeniculoside VIII	HMDB33009; HMDB33011; HMDB33219; HMDB33236; HMDB33645; HMDB34786; HMDB34874; HMDB39014; HMDB39469; HMDB41546	C16H28O8	100	347.171
g_347.1863	Gibberellin A110	C06094; HMDB32010; HMDB32011; HMDB32895; HMDB33981; HMDB34999; HMDB36895; HMDB40989; HMDB60094	C20H28O5	100	347.186
g_347.2022	Bexarotene	HMDB14452	C24H28O2	100	347.202
g_347.2589	2-Hydroxy-6-pentadecylbenzoic acid	C10759; HMDB29683; HMDB35477; HMDB36801	C22H36O3	100	347.259
g_347.2954	5-Heptadecyl-1,3-benzenediol	HMDB38530	C23H40O2	100	3472954
g_348.106	R-138727	HMDB14258	C18H20FNO3S	12	348.106
g_349.166	Calonectrin	HMDB34915; HMDB36689	C19H26O6	100	349.166
g_349.1862	trans-p-Menthane-1,7.8-triol 8-glucoside	HMDB34784; HMDB39894; HMDB39977; HMDB39978	C16H30O8	100	3491862
g_349.202	8-iso-15-keto-PGE2	C00427; C04707; C06439; C13802; HMDB02341; HMDB02664; HMDB03034; HMDB03175; HMDB10410; HMDB12552; HMDB12588; HMDB12590; HMDB12641; HMDB13040; HMDB36701; HMDB37593; HMDB38693; HMDB60096	C20H30O5	100	349.202
g_349.2754	3,4-Dimethyl-5-pentyl-2-furanundecanoic acid	HMDB31126	C22H38O3	100	3492754
g_350.1092	N-Acetyl-7-O-acetylneuraminic acid	C04015; C04016; HMDB00785; HMDB00794; HMDB00796; HMDB60492	C13H21NO10	100	350.109
g_351.1231	Xanthohumol C	HMDB30234; HMDB30487; HMDB31993; HMDB34837; HMDB35129; HMDB38480; HMDB38481; HMDB38903; HMDB41113; HMDB41172	C21H20O5	80	351.123
g_351.1443	Coriandrone D	HMDB29972	C18H24O7	100	351.144
g_351.1819	[4]-Gingerdiol 3,5-diacetate	HMDB39132	C19H28O6	100	3511819
g_351.2179	Prostaglandin E2	C00427; C00584; C00696; C01312; C02198; C04654; C04671; C04853; C05960; C06314; C06315; C06476; C13807; C13808; HMDB01220; HMDB01320; HMDB01335; HMDB01381; HMDB01403; HMDB01452; HMDB01509; HMDB02122; HMDB02132; HMDB02363; HMDB02400; HMDB02776; HMDB04240; HMDB04385; HMDB05077; HMDB05082; HMDB05844; HMDB12481; HMDB12564; HMDB12587; HMDB34676; HMDB35064; HMDB35338; HMDB35339; HMDB36756; HMDB60041; H…	C20H32O5	100	351.218
g_351.254	MG(0:0/18:3(6Z,9Z.12Z)/0:0)	HMDB11539; HMDB11540; HMDB11569; HMDB11570	C21H36O4	100	351254
g_351.3271	C23:1	HMDB35564; HMDB35565	C23H44O2	100	351.327
g_352.0861	4-Hydroxybenzyl isothiocyanate 4''-acetylrhamnoside	HMDB32802	C16H19NO6S	100	352.086
g_352.2043	Methysergide	C07199; HMDB14392	C21H27N3O2	69	352.204
g_353.1233	Methyl helianthenoate F glucoside	HMDB40797; HMDB40898	C17H22O8	100	353.123
g_353.1606	Propofol glucuronide	HMDB60933	C18H26O7	100	353.161
g_353.1745	Acetylsalvipisone	HMDB31877	C22H26O4	59	353.175
g_353.2333	Prostaglandin F2a	C00639; C02314; C04741; C05959; C06438; C13809; C14782; C14809; C14811; C14814; HMDB01139; HMDB01442; HMDB01483; HMDB01965; HMDB01977; HMDB02115; HMDB04684; HMDB04685; HMDB04686; HMDB04694; HMDB05083; HMDB05102; HMDB06562; HMDB10170; HMDB10199; HMDB11137; HMDB12563; HMDB13041; HMDB35380; HMDB60045; HMDB60107	C20H34O5	100	353.233
g_353.2699	MG(0:0/18:2(9Z,12Z)/0:0)	HMDB11538; HMDB11568	C21H38O4	100	3532699
g_353.3425	C23:0	HMDB01160; HMDB35638; HMDB35642; HMDB35649; HMDB35650	C23H46O2	100	353.342
g_354.1691	lysoPC(6:0)	HMDB29207	C14H30NO7P	100	354.169
g_354.9431	Silver sulfadiazine	HMDB15610	C10H9AgN4O2S	25	354.943
g_355.0862	Acaciabiuronic acid	HMDB29938; HMDB39722; HMDB39724; HMDB39726	C12H20O12	19	355.086
g_355.1037	1-O-Feruloylglucose	HMDB36938; HMDB40664; HMDB40866	C16H20O9	100	355.104
g_355.1195	Xanthoxylol	C01590; HMDB29459; HMDB30682; HMDB33027; HMDB34213; HMDB35525; HMDB38774; HMDB41123; HMDB41290	C20H20O6	100	355.12
g_355.1396	xi-3-Hydroxy-5-phenylpentanoic acid O-beta-D-Glucopyranoside	HMDB31695; HMDB40558	C17H24O8	100	355.14
g_355.1908	gamma-Crocetin	HMDB35099; HMDB40634	C22H28O4	100	355.191
g_355.2126	5,7-Megastigmadien-9-ol glucoside	HMDB41044	C19H32O6	100	3552126
g_355.2277	1-Formylneogrifolin	HMDB39880; HMDB60044	C23H32O3	100	355.228
g_355.2491	Prostaglandin F1a	C06475; HMDB02685; HMDB02689; HMDB04239	C20H36O5	100	355.249
g_355.2634	C24:6	HMDB02007; HMDB60117	C24H36O2	100	355.263
g_355.2854	MG(0:0/18:1(11Z)/0:0)	HMDB11536; HMDB11537; HMDB11566; HMDB11567; HMDB33372; HMDB34031	C21H40O4	100	355.285
g_356.1177	Niazimicin A	HMDB31944	C16H23NO6S	100	356.118
g_357.1188	Phlorisobutyrophenone 2-glucoside	HMDB29651	C16H22O9	100	357.119
g_357.2068	Sorgoleone 358	HMDB33443; HMDB35856; HMDB40619	C22H30O4	100	357.207
g_357.2422	24,25.26.27-Tetranor-23-oxo-hydroxyvitamin D3	HMDB60114	C23H34O3	58	3572422
g_357.2647	13,14-Dihydro PGF-1a	HMDB05076	C20H38O5	100	3572647
g_357.2797	C24:5	HMDB06322; HMDB06323; HMDB35583	C24H38O2	100	357.28
g_357.3011	MG(18:0/0:0/0:0)	HMDB11131; HMDB11535; HMDB31075	C21H42O4	100	357.301
g_358.1147	Epinephrine glucuronide	HMDB10336; HMDB29452	C15H21NO9	100	358.115
g_358.2611	2-Hydroxylauroylcarnitine	HMDB13164	C19H37NO5	68	358.261
g_359.0978	3-Methoxy-4-hydroxyphenylglycol glucuronide	C03033; HMDB00496; HMDB35476	C15H20O10	100	359.098
g_359.1344	1-(3,4-Dimethoxyphenyl)-1.2-ethanediol 1-O-b-D-glucoside	C11647; HMDB34626; HMDB34627; HMDB37028; HMDB38381; HMDB39473	C16H24O9	100	3591344
g_359.1502	Quassinol	HMDB37235; HMDB39034; HMDB39100; HMDB40311; HMDB40796	C20H24O6	100	359.15
g_359.2229	Neuroprotectin D1	C15469; HMDB03689; HMDB04038; HMDB30454; HMDB31848; HMDB61063; HMDB61064; HMDB61065	C22H32O4	100	359.223
g_359.2952	C24:4	HMDB06246; HMDB35679; HMDB35680	C24H40O2	100	359.295
g_360.1024	5-Hydroxyomeprazole	HMDB14010; HMDB14012; HMDB14013; HMDB61091	C17H19N3O4S	100	360.102
g_360.1298	De-O-methylsimmondsin	HMDB41208	C15H23NO9	100	360.13
g_360.991	Bismuth Subsalicylate	C07870; HMDB15408	C7H5BiO4	25	360.991
g_361.166	Secoisolariciresinol	C02034; C09474; C11861; C18167; HMDB13692; HMDB32820; HMDB34475; HMDB36692; HMDB36896; HMDB36899; HMDB36902; HMDB37103; HMDB40759; HMDB41408; HMDB41510; HMDB59991	C20H26O6	100	361.166
g_361.2034	Cortisol	C00735; C01124; C05469; HMDB00063; HMDB00319; HMDB06758; HMDB14879; HMDB30026; HMDB30138; HMDB32095; HMDB34090	C21H30O5	60	361.203
g_361.2388	19,20-DiHDPA	HMDB10214; HMDB31137; HMDB33398; HMDB33677; HMDB36315; HMDB36704; HMDB39226; HMDB41495	C22H34O4	100	3612388
g_361.3112	C24:3	HMDB38380	C24H42O2	100	361.311
g_363.0726	Xanthotoxol glucoside	HMDB38626	C17H16O9	100	363.073
g_363.0888	Gerberinol	HMDB33304	C21H16O6	53	363.089
g_363.1452	Gibberellin A55	HMDB33420; HMDB35038; HMDB35052; HMDB36890; HMDB36898; HMDB39623; HMDB40324; HMDB40651	C19H24O7	100	363.145
g_363.1814	12-Oxo-20-carboxy-leukotriene B4	C17642; HMDB12550; HMDB30899; HMDB35168; HMDB36665; HMDB36666; HMDB36944; HMDB38746; HMDB40757; HMDB40758; HMDB41226; HMDB41279; HMDB41348; HMDB41496; HMDB59992	C20H28O6	100	363.181
g_363.2173	Tetrahydrocortisone	C05471; C05473; C05474; C05489; HMDB00903; HMDB03259; HMDB06753; HMDB06754; HMDB06760; HMDB13157; HMDB32553	C21H32O5	100	363.217
g_363.2537	6-O-Acetylaustroinulin	HMDB36803; HMDB36804	C22H36O4	100	363.254
g_364.0174	Nifursol	HMDB31764	C12H7N5O9	100	364.017
g_364.1251	2-(acetylamino)-1,5-anhydro-2-deoxy-3-O-b-D-galactopyranosyl-D-arabino-Hex-...	HMDB02278; HMDB02282	C14H23NO10	100	3641251
g_364.1645	2-(4-Allyl-2-methoxyphenoxy)-1-(4-hydroxy-3-methoxyphenyl)-1-propanol; Brev,..	HMDB30380; HMDB31753; HMDB31889; HMDB32955; HMDB34179; HMDB36691; HMDB38219; HMDB38690; HMDB40388; HMDB40421	C20H24O5; C21H23N3O3	17	3641645
g_365.0672	Daphnoretin methyl ether	HMDB39046	C20H14O7	100	365.067
g_365.1604	Diacetoxyscirpenol	C09662; HMDB35104; HMDB38282; HMDB41364	C19H26O7	100	365.16
g_365.197	20-Carboxy-leukotriene B4	C05950; HMDB06059; HMDB12549; HMDB12551; HMDB36863; HMDB37062	C20H30O6	100	365.197
g_365.3424	C24:1	C08323; HMDB02368; HMDB29799; HMDB35559; HMDB35560; HMDB35561; HMDB35562; HMDB35563	C24H46O2	100	365.342
g_365.3792	7-Pentacosanone	HMDB40907	C25H50O	100	365.379
g_366.1406	N-Acetyl-6-O-L-fucosyl-D-glucosamine	HMDB02220; HMDB05817; HMDB06700; HMDB31999	C14H25NO10	100	366.141
g_366.1459	Tryptophyl-Tyrosine	HMDB29095; HMDB29116	C20H21N3O4	100	366.146
g_367.1589	Dehydroepiandrosterone sulfate	C04555; HMDB01032; HMDB02833; HMDB13230	C19H28O5S	38	367.159
g_367.2127	19-Hydroxy-PGE2	C04741; C05956; C05962; C05964; HMDB01908; HMDB01979; HMDB03235; HMDB03247; HMDB04241; HMDB04242; HMDB05099; HMDB12110; HMDB12633; HMDB12635; HMDB34678; HMDB36854	C20H32O6	100	367.213
g_367.2855	Octadecyl fumarate	HMDB38073	C22H40O4	100	367.286
g_367.3581	C24:0	C08320; HMDB02003; HMDB35633; HMDB35636; HMDB40887	C24H48O2	100	367.358
g_369.0847	5-Hydroxy-6-methoxycoumarin 7-glucoside	HMDB39774; HMDB41733; HMDB41734; HMDB41747; HMDB41749	C16H18O10	23	369.085
g_369.1187	Linusitamarin	HMDB40865; HMDB41115; HMDB59980	C17H22O9	100	369.119
g_369.193	5-Megastigmen-7-yne-3,9-diol 9-glucoside	HMDB32841; HMDB32842; HMDB36822	C19H30O7	81	369193
g_369.2281	6-Keto-prostaglandin F1a	C05961; C05963; HMDB02886; HMDB03252; HMDB04049; HMDB12502; HMDB13039	C20H34O6	100	369.228
g_369.2436	3-Oxo-4,6-choladienoic acid	HMDB00476; HMDB15033; HMDB41206	C24H34O3	100	3692436
g_369.3011	Diethylhexyl adipate	C14240; HMDB40270; HMDB41619	C22H42O4	100	369.301
g_371.0982	Veranisatin C	HMDB31756; HMDB41723	C16H20O10	100	371.098
g_371.1155	Tangeritin	C10186; C10190; HMDB30539; HMDB33270; HMDB34278; HMDB36633; HMDB37456; HMDB37508; HMDB37599; HMDB37750; HMDB39775; HMDB40323	C20H20O7	23	371.115
g_371.134	Citrusin E	HMDB39234	C17H24O9	100	371.134
g_371.1505	Tetrahydrocurcumin	C10545; HMDB05789; HMDB30087; HMDB30826; HMDB32733; HMDB32734; HMDB35182; HMDB39066; HMDB41416	C21H24O6	100	371.151
g_371.2076	Blumenol C glucoside	HMDB40668; HMDB40701	C19H32O7	100	371.208
g_371.2583	Cervonoyl ethanolamide	C13828; HMDB13627; HMDB14629; HMDB41301	C24H36O3	100	371.258
g_372.0425	Gluconapin	C08415; HMDB38427	C11H19NO9S2	100	372.043
g_373.0729	Neodiospyrin	HMDB29538	C22H14O6	85	373.073
g_373.1136	Geniposidic acid	C11673; HMDB34942	C16H22O10	100	373.114
g_373.1665	Cyclonormammein	HMDB30164; HMDB30649; HMDB30650; HMDB33534; HMDB33537; HMDB36463; HMDB39248; HMDB41139	C21H26O6	100	373.166
g_373.1869	6-Epi-7-isocucurbic acid glucoside	HMDB29782	C18H30O8	100	373.187
g_373.2016	11beta,20-Dihydroxy-3-oxopregn-4-en-21-oic acid	HMDB11651; HMDB15094; HMDB30456; HMDB40525	C22H30O5	100	3732016
g_373.2232	Tsangane L 3-glucoside	HMDB40824	C19H34O7	100	373.223
g_373.275	3b-Hydroxy-5-cholenoic acid	HMDB00308; HMDB38522; HMDB41453	C24H38O3	100	373.275
g_373.3112	5-(14-Nonadecenyl)-1,3-benzenediol	HMDB31677; HMDB39865; HMDB39866	C25H42O2	100	3733112
g_375.0914	Furaneol 4-(6-malonylglucoside)	HMDB29778	C15H20O11	23	375.091
g_375.1451	Carissanol	HMDB30081; HMDB32105; HMDB32731; HMDB33906; HMDB35108; HMDB36780; HMDB39032; HMDB39575	C20H24O7	100	375.145
g_375.2178	Resolvin D2	C00584; HMDB02294; HMDB03733; HMDB11652; HMDB12580; HMDB12601; HMDB12638; HMDB12777; HMDB12855; HMDB30147; HMDB30455; HMDB40955; HMDB40956	C22H32O5	100	375.218
g_375.2537	MG(0:0/20:5(5Z,8Z.11Z.14Z.17Z)/0:0)	HMDB11550; HMDB11580; HMDB12868; HMDB39278	C23H36O4	100	3752537
g_375.2912	Allolithocholic acid	C03990; C17658; HMDB00381; HMDB00713; HMDB00717; HMDB00761; HMDB02431; HMDB02492	C24H40O3	100	375.291
g_375.3269	5-Nonadecyl-1,3-benzenediol	HMDB30956	C25H44O2	100	3753269
g_376.2417	Famprofazone	HMDB41891	C24H31N3O	14	376.242
g_377.1032	11-Methylgerberinol	HMDB41441	C22H18O6	100	377.103
g_377.1252	3,4-DHPEA-EA	HMDB29304; HMDB35037; HMDB39137	C19H22O8	89	3771252
g_377.1607	Carinol	C09517; HMDB30657; HMDB34474; HMDB35053; HMDB36694; HMDB36897; HMDB36900; HMDB36945; HMDB41002; HMDB41231; HMDB41349	C20H26O7	100	377.161
g_377.1952	Pentosidine	HMDB03933	C17H26N6O4	100	377.195
g_377.2332	Annoglabasin F	HMDB35508	C22H34O5	100	377.233
g_377.2696	2-Arachidonylglycerol	C13856; HMDB04666; HMDB11549; HMDB11578; HMDB11579; HMDB35273; HMDB36356; HMDB36568	C23H38O4	100	377.27
g_377.3422	Erucoylacetone	HMDB35951	C25H46O2	100	377.342
g_379.1405	Gibberellin A75	HMDB36893; HMDB37056; HMDB38328; HMDB38450; HMDB40899	C19H24O8	100	379.14
g_379.1778	Pteroside B	HMDB30760; HMDB35166; HMDB35840; HMDB41228	C20H28O7	44	379.178
g_379.2491	Bisnorcholic acid	HMDB02082	C22H36O5	100	379.249
g_379.2851	MG(0:0/20:3(11Z,14Z.17Z)/0:0)	HMDB11545; HMDB11546; HMDB11547; HMDB11575; HMDB11576; HMDB11577; HMDB32735; HMDB39403; HMDB41103	C23H40O4	100	3792851
g_379.3579	C25:1	HMDB35555; HMDB35556; HMDB35557; HMDB35558	C25H48O2	100	379.358
g_380.12	N-Acetyl-9-O-lactoylneuraminic acid	HMDB00768	C14H23NO11	100	380.12
g_380.1562	(R)-Pantothenic acid 4'-O-b-D-glucoside	HMDB33965	C15H27NO10	100	380.156
g_381.0283	hesperetin 3'-O-sulfate	HMDB29202	C16H14O9S	100	381.028
g_381.0956	Mollicellin A	HMDB33339; HMDB33340; HMDB40673	C21H18O7	11	381.096
g_381.1933	12-Oxo-20-trihydroxy-leukotriene B4	HMDB12553; HMDB35164; HMDB35396; HMDB36859	C20H30O7	48	381.193
g_381.2646	Misoprostol	HMDB15064	C22H38O5	100	381.265
g_381.3011	MG(0:0/20:2(11Z,14Z)/0:0)	HMDB11544; HMDB11574; HMDB35959; HMDB36865	C23H42O4	100	3813011
g_381.3163	5a-Cholesta-8,24-dien-3-one	C05107; HMDB01093; HMDB02394; HMDB03896	C27H42O	100	3813163
g_381.3737	C25:0	HMDB02361; HMDB35629; HMDB35630; HMDB35632; HMDB36843	C25H50O2	100	381.374
g_382.1357	N-Acetyllactosamine	C00611; C06372; HMDB01542; HMDB06535; HMDB06575; HMDB06583	C14H25NO11	100	382.136
g_382.173	Dihydrozeatin-7-N-dihydrozeatin	HMDB12211; HMDB12213; HMDB12214	C16H25N5O6	100	382.173
g_383.0984	Eleutheroside B1	HMDB29549; HMDB33900; HMDB41693; HMDB59989	C17H20O10	100	383.098
g_383.1141	(+)-Zeylenol; S-Adenosylhomocysteine	C00021; HMDB00939; HMDB29541; HMDB30621; HMDB34914; HMDB35479; HMDB36281; HMDB38396; HMDB38874; HMDB38950; HMDB39617; HMDB39634; HMDB40134; HMDB40813; HMDB40837; HMDB40934	C14H20N6O5S; C21H20O7	100	383.114
g_383.1533	3b,16a-Dihydroxyandrostenone sulfate	HMDB00386	C19H28O6S	100	3831533
g_383.2076	20-Trihydroxy-leukotriene-B4	HMDB12643; HMDB36010	C20H32O7	100	383.208
g_383.3168	MG(0:0/20:1(11Z)/0:0)	HMDB11543; HMDB11573; HMDB36344	C23H44O4	100	383.317
g_383.3529	Cerebronic acid	C17873; HMDB39540	C24H48O3	100	383.353
g_385.0503	Lithol Rubine	HMDB41567	C18H14N2O6S	100	385.05
g_385.0575	Shoyuflavone A	HMDB34582	C19H14O9	100	385.058
g_385.1139	1-O-Sinapoylglucose	HMDB41175	C17H22O10	100	385.114
g_385.1497	NNAL-N-glucuronide; Methylsyringin	HMDB39570; HMDB60498	C16H24N3O8; C18H26O9	100	385.15
g_385.1868	Corchoionol C 9-glucoside	HMDB29772; HMDB30370; HMDB35212	C19H30O8	100	385.187
g_385.2231	10,11-dihydro-20-trihydroxy-leukotriene B4	HMDB12503	C20H34O7	100	3852231
g_385.2389	12a-Hydroxy-3-oxocholadienic acid	HMDB00385; HMDB12867	C24H34O4	100	385.239
g_385.2593	Glycerol trihexanoate	HMDB31125; HMDB36015; HMDB38018	C21H38O6	100	385.259
g_385.3115	1-Phenyl-1,3-eicosanedione	HMDB32925	C26H42O2	100	3853115
g_385.3326	DG(18:0e/2:0/0:0)	C03820; HMDB11147; HMDB11542; HMDB11572	C23H46O4	100	385.333
g_385.3475	Cholesterol	C00187; C01189; C03091; C03238; C03845; HMDB00067; HMDB00871; HMDB01170; HMDB06841; HMDB11182; HMDB29815; HMDB59604	C27H46O	100	385.348
g_386.9857	trans-Resveratrol 3,4'-disulfate	HMDB41780; HMDB41781	C14H12O9S2	100	3869857
g_387.0729	Urolithin B 3-O-glucuronide	HMDB41787	C19H16O9	100	387.073
g_387.166	beta-D-Glucopyranosyl-11-hydroxyjasmonic acid	HMDB39964; HMDB40706; HMDB41552	C18H28O9	100	387.166
g_387.2024	5a,6a-Epoxy-7E-megastigmene-3a.9e-diol 3-glucoside	HMDB31676; HMDB36318; HMDB36846; HMDB38306; HMDB40614	C19H32O8	100	3872024
g_387.2385	5,6-Dihydroxyprostaglandin F1a	C06475; HMDB12109	C20H36O7	100	3872385
g_387.2881	Methyl 2-(10-heptadecenyl)-6-hydroxybenzoate	HMDB38523	C25H40O3	12	387.288
g_387.3272	3-Hydroxy-1-phenyl-1-eicosanone	HMDB36371	C26H44O2	100	387.327
g_388.0193	Cyclothiazide	C12685; HMDB14744	C14H16ClN3O4S2	25	388.019
g_388.1331	Hetacillin	C11729; HMDB14877	C19H23N3O4S	100	388.133
g_389.1607	(2S,4S.6S)-2-[2-(4-Hydroxy-3-meyhoxyphenyl)ethyl]tetrahydro-6-(4.5-dihydrox...	HMDB30502; HMDB32082	C21H26O7	100	3891607
g_389.1966	6,7-Dimethoxy-7-epirosmanol	C08771; HMDB30844; HMDB31933; HMDB35206; HMDB35922	C22H30O6	100	3891966
g_389.2178	(3S,5R.6S.7E.9x)-7-Megastigmene-3.6.9-triol 9-glucoside	HMDB41176; HMDB41578	C19H34O8	100	3892178
g_389.2326	15-deoxy-delta12,14-Prostaglandin J2-2-glycerol ester	HMDB13656; HMDB14518; HMDB33400; HMDB40953; HMDB60731	C23H34O5	100	3892326
g_389.2696	12-Ketodeoxycholic acid	HMDB00328; HMDB00460; HMDB00467; HMDB00503; HMDB12866; HMDB41454	C24H38O4	100	389.27
g_391.0046	beta-D-3-[5-Deoxy-5-(dimethylarsinyl)ribofuranosyloxy]-2-hydroxy-1-propanes,..	HMDB32686	C10H21AsO9S	25	3910046
g_391.141	Marmesin rhamnoside	HMDB39564	C20H24O8	76	391.141
g_391.1543	Calabaxanthone	HMDB30655	C24H24O5	100	391.154
g_391.2127	Dihydrofukinolide	HMDB34662	C22H32O6	100	391.213
g_391.2854	3b,12a-Dihydroxy-5a-cholanoic acid	C02528; C04483; C07880; C15515; C17646; C17660; C17661; C17662; HMDB00348; HMDB00361; HMDB00384; HMDB00411; HMDB00438; HMDB00478; HMDB00514; HMDB00518; HMDB00626; HMDB00664; HMDB00686; HMDB00733; HMDB00811; HMDB00946; HMDB02451; HMDB02488; HMDB02536; HMDB02585	C24H40O4	100	3912854
g_393.1193	6-Hydroxymusizin 8-O-b-D-glucopyranoside	HMDB30817; HMDB35734	C19H22O9	100	393.119
g_393.1558	Gibberellin A39	HMDB35045; HMDB35046	C20H26O8	100	393.156
g_393.1908	Pteroside Z	HMDB32587; HMDB41363	C21H30O7	84	393.191
g_393.2063	(R)-2',4'.7-Trihydroxy-3'.8-diprenylisoflavan	HMDB29793; HMDB35074; HMDB35317	C25H30O4	100	3932063
g_393.2281	(3b,6b.8b.12a)-8.12-Epoxy-7(11)-eremophilene-6-angeloyloxy-8.12-dimethoxy-3-ol	HMDB31964; HMDB40569	C22H34O6	100	3932281
g_393.3737	C26:1	HMDB35215; HMDB35549; HMDB35550; HMDB35551; HMDB35552; HMDB35553; HMDB35554	C26H50O2	100	393.374
g_395.1352	Aloesol 7-glucoside	HMDB40565; HMDB40897	C19H24O9	100	395.135
g_395.2071	Isopetasoside	HMDB29622	C21H32O7	100	395.207
g_395.3894	C26:0	HMDB02356; HMDB35628; HMDB60125	C26H52O2	100	395.389
g_397.1275	Dulxanthone E	HMDB34030; HMDB38921	C22H22O7	30	397.127
g_397.1502	Methyl 3,4-dihydroxy-5-prenylbenzoate 3-glucoside	HMDB40121; HMDB40896	C19H26O9	100	3971502
g_397.2052	Sunitinib	HMDB15397	C22H27FN4O2	29	397.205
g_397.3686	2-Hydroxy-22-methyltetracosanoic acid	HMDB40909	C25H50O3	100	397.369
g_398.13	Oxmetidine	C11803; HMDB41970	C19H21N5O3S	100	398.13
g_398.1533	Pipazethate	HMDB15686; HMDB32156	C21H25N3O3S	94	398.153
g_399.0731	Theaflagallin	HMDB33287	C20H16O9	100	399.073
g_399.1105	5-Hydroxyflavone	HMDB40556	C21H20O8	21	399.111
g_399.1461	Hemiariensin	HMDB29869; HMDB33258; HMDB41307	C22H24O7	76	399.146
g_399.1658	Corchoionoside B	HMDB30975	C19H28O9	100	399.166
g_399.2023	Cincassiol B	HMDB36855	C20H32O8	100	399.202
g_399.3126	3-(Acetyloxy)-2-hydroxypropyl octadecanoate	HMDB59929	C23H44O5	100	399.313
g_399.3271	7-Ketocholesterol	C01561; C05455; HMDB00501; HMDB01993; HMDB03550; HMDB06721; HMDB06722; HMDB15504; HMDB34328; HMDB35585; HMDB36012; HMDB39871; HMDB60131; HMDB60132	C27H44O2	100	399.327
g_401.0523	Shoyuflavone B	HMDB34589	C19H14O10	100	401.052
g_401.0879	5-Hydroxy-3,3'.7.8-tetramethoxy-4'.5'-methylenedioxyflavone	HMDB41257	C20H18O9	100	4010879
g_401.1082	4-Hydroxy-5-(3',4'-dihydroxyphenyl)-valeric acid-O-glucuronide	HMDB59971; HMDB59973	C17H22O11	100	4011082
g_401.1448	Benzyl beta-primeveroside	HMDB41190; HMDB41514	C18H26O10	100	401.145
g_401.1818	Methyl 7-epi-12-hydroxyjasmonate glucoside	HMDB31763; HMDB40729	C19H30O9	100	401.182
g_401.1962	Cortisone acetate	C08173; HMDB15459; HMDB30523; HMDB30868; HMDB35027; HMDB35774; HMDB36462	C23H30O6	100	401.196
g_401.2174	Acetyl tributyl citrate	HMDB34159	C20H34O8	100	401.217
g_401.2341	Lucidone A	HMDB35844	C24H34O5	100	401.234
g_401.2689	7b-Hydroxy-3-oxo-5b-cholanoic acid	HMDB00541; HMDB11557; HMDB11587	C25H38O4	100	401.269
g_401.2906	Sorbitan palmitate	HMDB29887	C22H42O6	100	401.291
g_401.3075	Oryzarol	HMDB29458	C26H42O3	53	401.308
g_401.3423	24-Hydroxycholesterol	C03594; C05451; C05500; C05502; C06340; C13550; C14151; C15519; C15882; HMDB01419; HMDB01496; HMDB02103; HMDB02902; HMDB04035; HMDB06119; HMDB06247; HMDB06283; HMDB06892; HMDB11643; HMDB13643; HMDB29320; HMDB34254; HMDB35681; HMDB38959; HMDB39868; HMDB39869; HMDB39870; HMDB59592	C27H46O2	100	401.342
g_403.1774	(2S,4R.6S)-2-[2-(4-hydroxy-3-methoxyphenyl)ethyl]tetrahydro-6-(4-hydroxy-3....	HMDB30504; HMDB33272; HMDB33708; HMDB38953; HMDB39349; HMDB39350; HMDB41312	C22H28O7	81	4031774
g_403.285	MG(0:0/22:5(4Z,7Z.10Z.13Z.16Z)/0:0)	HMDB11555; HMDB11556; HMDB11585; HMDB11586; HMDB12517	C25H40O4	100	403285
g_403.3578	3a,7a-Dihydroxy-5b-cholestane	C05452; HMDB06893; HMDB31035; HMDB36844	C27H48O2	100	4033578
g_405.1914	(1R,3R.4R.5S.6S.8x)-1-Acetoxy-8-angeloyloxy-3.4-epoxy-5-hydroxy-7(14).10-bi...	HMDB39971; HMDB41091	C22H30O7	100	4051914
g_405.2139	Kiwiionoside	HMDB38691	C19H34O9	100	405.214
g_405.245	Nandrolone phenpropionate	C08155; HMDB15119	C27H34O3	51	405.245
g_405.2647	7-Ketodeoxycholic acid	HMDB00391; HMDB00400; HMDB00502; HMDB33399; HMDB35288	C24H38O5	100	405.265
g_405.3008	MG(0:0/22:4(7Z,10Z.13Z.16Z)/0:0)	HMDB11554; HMDB11584	C25H42O4	100	4053008
g_405.3734	Nervonoylacetone	HMDB35950	C27H50O2	100	405.373
g_407.1709	3-O-Methylniveusin A	HMDB39084	C21H28O8	100	407.171
g_407.2076	Cascarillin	C09071; HMDB36836; HMDB36864	C22H32O7	100	407.208
g_407.2802	Cholate	C00695; C17644; C17726; C17727; HMDB00312; HMDB00320; HMDB00326; HMDB00330; HMDB00364; HMDB00371; HMDB00376; HMDB00390; HMDB00395; HMDB00404; HMDB00414; HMDB00415; HMDB00419; HMDB00427; HMDB00432; HMDB00505; HMDB00506; HMDB00527; HMDB00619; HMDB00760; HMDB00865; HMDB00917	C24H40O5	100	407.28
g_407.3893	10,12-Heptacosanedione	HMDB29997; HMDB35545; HMDB35546; HMDB35547; HMDB35548	C27H52O2	100	4073893
g_408.1511	Chondroitin D-glucuronate	HMDB60454; HMDB60470	C16H27NO11	100	408.151
g_409.2006	Heliocide H3	HMDB30741; HMDB31361; HMDB32005; HMDB35297; HMDB35298; HMDB36833	C25H30O5	49	409.201
g_409.2355	LPA(0:0/16:0)	C00416; HMDB07849; HMDB07853	C19H39O7P	100	409.236
g_409.2751	5,8-Epoxy-5.8-dihydro-10'-apo-b.y-carotene-3.10'-diol	HMDB39020; HMDB39021	C27H38O3	100	4092751
g_409.3135	Gamma-Tocotrienol	C14154; C14155; HMDB12958; HMDB30554; HMDB32106; HMDB37380	C28H42O2	14	409.313
g_409.3321	MG(0:0/22:2(13Z,16Z)/0:0)	HMDB11553; HMDB11583	C25H46O4	100	4093321
g_409.405	C27:0	HMDB02063; HMDB35617; HMDB35618	C27H54O2	100	409.405
g_410.1824	O-Desmethylvenlafaxine glucuronide	HMDB61172	C20H29NO8	100	410.182
g_411.1083	Mollicellin C	C20046; HMDB33341	C22H20O8	100	411.108
g_411.1291	Methylpicraquassioside A	HMDB38347	C19H24O10	100	411.129
g_411.2388	LysoPC(10:0)	HMDB03752	C18H39NO7P	100	411.239
g_411.2911	Calcipotriol	HMDB15567; HMDB36848; HMDB36849; HMDB39022; HMDB40749; HMDB40765	C27H40O3	100	411.291
g_411.3273	4a-Formyl-5a-cholesta-8,24-dien-3b-ol	HMDB01203; HMDB01438; HMDB30054; HMDB33421; HMDB34331; HMDB38657	C28H44O2	100	4113273
g_411.3477	MG(0:0/22:1(13Z)/0:0)	HMDB11552; HMDB11582	C25H48O4	100	411.348
g_412.0408	Desacetylcefotaxime	HMDB41868	C14H15N5O6S2	34	412.041
g_413.1101	5-(3',4'.5'-trihydroxyphenyl)-gamma-valerolactone-O-methyl-4'-O-glucuronide	HMDB60027; HMDB60028	C18H22O11	74	4131101
g_413.1449	Ptelatoside A	HMDB32600	C19H26O10	100	413.145
g_413.218	(4R,5S.7R.11x)-11.12-Dihydroxy-1(10)-spirovetiven-2-one 12-glucoside	HMDB30895; HMDB33150	C21H34O8	100	413218
g_413.2545	Ascorbyl palmitate	HMDB39883	C22H38O7	100	413.255
g_413.3069	Smilagenone	HMDB36941; HMDB41583	C27H42O3	100	413.307
g_414.0894	6-Heptenyl glucosinolate	HMDB38425	C14H25NO9S2	100	414.089
g_415.124	2-Hydroxybenzaldehyde O-[xylosyl-(1->6)-glucoside]	HMDB34157	C18H24O11	100	415.124
g_415.1379	8-Acetoxypinoresinol	C10544; HMDB33280; HMDB40545	C22H24O8	22	415.138
g_415.1605	Phenylethyl primeveroside	HMDB41274	C19H28O10	100	415.161
g_415.1971	Ethyl 7-epi-12-hydroxyjasmonate glucoside	HMDB36340	C20H32O9	100	415.197
g_415.2472	Alfentanil	C08005; HMDB14940	C21H32N6O3	100	415.247
g_415.3216	24,25-Dihydroxyvitamin D	C01673; C03963; C05457; C07712; C08127; C08913; C16819; C17331; C17332; C17333; C17336; HMDB00430; HMDB01420; HMDB01903; HMDB02197; HMDB06226; HMDB06720; HMDB12453; HMDB12457; HMDB12459; HMDB15046; HMDB30024; HMDB30047; HMDB30048; HMDB35300; HMDB60133; HMDB60425; HMDB60508	C27H44O3	100	4153216
g_415.3573	Gamma-Tocopherol	C14152; HMDB01492; HMDB06335; HMDB12112; HMDB12173; HMDB34253; HMDB34401	C28H48O2	100	415.357
g_417.2651	Simvastatin	HMDB05007; HMDB30365	C25H38O5	100	417.265
g_417.3009	11'-Carboxy-alpha-chromanol	HMDB12515; HMDB39317	C26H42O4	100	417.301
g_417.3369	7-a,25-Dihydroxycholesterol	C05445; C05453; C05458; C05499; C05501; C06341; C15518; C15520; HMDB06280; HMDB06281; HMDB06763; HMDB06764; HMDB06886; HMDB06887; HMDB06894; HMDB11644; HMDB60136	C27H46O3	100	4173369
g_419.113	Artonol B	HMDB30488	C24H20O7	100	419.113
g_419.1364	2',4'.6'-Trihydroxydihydrochalcone 2'-glucoside	HMDB37483; HMDB37484	C21H24O9	35	4191364
g_419.1491	Kuwanon A	C10106; HMDB29505; HMDB29506; HMDB30688; HMDB36631; HMDB40480	C25H24O6	100	419.149
g_419.206	Armillane	HMDB35779	C23H32O7	45	419.206
g_419.2448	Dimethyl 3-methoxy-4-oxo-5-(8,11.14-pentadecatrienyl)-2-hexenedioate	HMDB32099	C24H36O6	100	4192448
g_419.2562	CPA(18:0/0:0)	HMDB07004	C21H41O6P	100	419.256
g_419.3524	5-b-Cholestane-3a ,7a .12a-triol	C05425; C05444; C05454; HMDB01457; HMDB03990; HMDB12455; HMDB39463; HMDB60138	C27H48O3	100	4193524
g_421.2024	2',4.4'-Trihydroxy-6'-methoxy-3'.5'-diprenylchalcone	HMDB35066; HMDB38109; HMDB40605	C26H30O5	100	4212024
g_421.2263	2-Methylacetophenone	C07874; HMDB32386	C20H38O7S	100	421.226
g_421.4039	C28:1	HMDB35538; HMDB35539; HMDB35540; HMDB35541; HMDB35542; HMDB35543; HMDB35544	C28H54O2	74	421.404
g_422.013	5-Amino-4-hydroxy-3-(phenylazo)-2,7-naphthalenedisulfonic acid	HMDB33381	C16H13N3O7S2	100	422013
g_423.0638	Cefuroxime	C06894; HMDB15244	C16H16N4O8S	15	423.064
g_423.1402	6-Hydroxymelatonin glucuronide	HMDB60786	C19H24N2O9	100	423.14
g_423.167	Taraxinic acid glucosyl ester	HMDB35249	C21H28O9	100	423.167
g_423.2019	Dihydrovaltrate	HMDB34492; HMDB39013	C22H32O8	100	423.202
g_423.2385	Pravastatin	C01844; HMDB05022	C23H36O7	100	423.238
g_423.275	1b-Hydroxycholic acid	HMDB00307; HMDB00311; HMDB00316; HMDB00340; HMDB00367; HMDB00377; HMDB00399; HMDB00433; HMDB00437; HMDB13158; HMDB13192	C24H40O6	100	423.275
g_423.4204	C28:0	HMDB02348; HMDB33784; HMDB40885	C28H56O2	100	423.42
g_425.0857	(-)-Epiafzelechin 3-gallate	HMDB38846	C22H18O9	18	425.086
g_425.1456	6-(2-Carboxyethyl)-7-hydroxy-2,2-dimethyl-4-chromanone glucoside	HMDB34032	C20H26O10	100	4251456
g_425.2171	Cinnzeylanine	HMDB36011	C22H34O8	99	425.217
g_425.256	Prostaglandin PGE2 1-glyceryl ester	HMDB13043; HMDB13045; HMDB13653	C23H38O7	45	425.256
g_425.3406	4alpha-Formyl-4beta-methyl-5alpha-cholesta-8,24-dien-3beta-ol	HMDB12167; HMDB30015; HMDB31080; HMDB31931; HMDB32084; HMDB37382; HMDB38063; HMDB39425	C29H46O2	23	4253406
g_426.022	ADP	C00008; C00054; C00361; HMDB00061; HMDB00960; HMDB01341	C10H15N5O10P2	100	426.022
g_427.0047	IDP	C00104; HMDB03335	C10H14N4O11P2	46	427.005
g_427.1603	Ptelatoside B	HMDB34447	C20H28O10	100	427.16
g_427.3067	Sorbitan oleate	HMDB29886; HMDB32298	C24H44O6	100	427.307
g_427.3209	Ercalcitriol	C08154; HMDB06225; HMDB15694; HMDB31953; HMDB32108; HMDB32863; HMDB34541; HMDB37941; HMDB39602	C28H44O3	100	427.321
g_427.3423	3-(Acetyloxy)-2-hydroxypropyl icosanoate	HMDB59928	C25H48O5	100	427.342
g_427.3586	Cholesteryl acetate	C02530; HMDB03822; HMDB12168; HMDB12170; HMDB34422; HMDB36018; HMDB39498; HMDB39822; HMDB41112; HMDB59643	C29H48O2	100	427.359
g_429.1757	Phenethyl rutinoside	HMDB32622	C20H30O10	100	429.176
g_429.3009	MG(0:0/24:6(6Z,9Z.12Z.15Z.18Z.21Z)/0:0)	C17337; HMDB11560; HMDB11590; HMDB12458; HMDB30066; HMDB34403; HMDB36249; HMDB60127; HMDB60128	C27H42O4	100	4293009
g_429.3362	4alpha-Carboxy-5alpha-cholesta-8-en-3beta-ol	HMDB12166; HMDB35513; HMDB37914; HMDB38353	C28H46O3	71	429.336
g_429.3735	Alpha-Tocopherol	C02477; HMDB01893; HMDB12171; HMDB30022; HMDB59642	C29H50O2	100	429.373
g_429.4093	24-Propylcholestan-3-ol	HMDB34814	C30H54O	100	429.409
g_431.2282	Glucosyl (2E,6E.10x)-10.11-dihydroxy-2.6-farnesadienoate	HMDB37823	C21H36O9	100	4312282
g_431.2953	beta-Citraurin	HMDB35091; HMDB36885	C30H40O2	100	431.295
g_431.3166	24-Hydroxycalcitriol	C17335; HMDB06228; HMDB12454; HMDB30702; HMDB33769; HMDB60134	C27H44O4	100	431.317
g_431.3527	13'-Hydroxy-gamma-tocopherol	HMDB12561; HMDB33998; HMDB35194; HMDB60143	C28H48O3	100	431.353
g_431.3881	C29:3	HMDB38524	C29H52O2	59	431.388
g_431.9846	Quinoline yellow	HMDB37615	C18H11NO8S2	100	431.985
g_433.1298	Artobiloxanthone	HMDB34021	C25H22O7	100	433.13
g_433.1654	Cycloartocarpin	HMDB41166	C26H26O6	100	433.165
g_433.1889	1,1'-Ethylidenebistryptophan	HMDB34899	C24H26N4O4	100	4331889
g_433.2357	LPA(0:0/18:2(9Z,12Z))	C00416; HMDB07852; HMDB07856	C21H39O7P	100	4332357
g_433.2585	(12S,15S)-15-O-Demethyl-10.29-dideoxy-11.12-dihydro-striatin C	HMDB33030; HMDB40389	C25H38O6	89	4332585
g_433.2791	Polysorbate 60	HMDB37183	C22H42O8	36	433.279
g_433.3322	3a,7a-Dihydroxycoprostanic acid	C01301; HMDB00359; HMDB03533	C27H46O4	100	4333322
g_434.2198	Valsartan	HMDB14323	C24H29N5O3	100	434.22
g_435.2515	LPA(0:0/18:1(9Z))	C00416; C03805; HMDB07851; HMDB07855; HMDB11133	C21H41O7P	100	435.252
g_435.2726	Pangamic acid	HMDB29949	C20H40N2O8	52	435.273
g_435.3116	Varanic acid	HMDB02195	C26H44O5	100	435.312
g_435.3476	5a-Cholestane-3a,7a.12a.25-tetrol	C05446; HMDB00520; HMDB00524; HMDB00655; HMDB01231; HMDB01968; HMDB29851	C27H48O4	100	4353476
g_435.4201	14,16-Nonacosanedione	HMDB35234; HMDB35536; HMDB35537; HMDB37327; HMDB37328	C29H56O2	100	4354201
g_436.2832	PE(P-16:0e/0:0)	HMDB11152	C21H44NO6P	100	436.283
g_437.2671	LPA(0:0/18:0)	C00416; HMDB07850; HMDB07854	C21H43O7P	100	437.267
g_437.3271	27-Nor-5b-cholestane-3a,7a.12a.24.25-pentol	HMDB02126	C26H46O5	100	4373271
g_437.4357	C29:0	HMDB02230	C29H58O2	100	437.436
g_439.1963	3'-Hydroxy-HT2 toxin	HMDB36162	C22H32O9	87	439.196
g_439.2839	13'-Carboxy-gamma-tocotrienol	HMDB12558; HMDB34349; HMDB40748; HMDB40764	C28H40O4	45	439.284
g_439.3427	Momordol	HMDB29804	C26H48O5	100	439.343
g_439.3787	MG(0:0/24:1(15Z)/0:0)	HMDB11559; HMDB11589	C27H52O4	100	439.379
g_441.1313	Methacycline	C07654; HMDB15066	C22H22N2O8	100	441.131
g_441.2854	Ascorbic acid	HMDB38242	C24H42O7	100	441.285
g_441.3006	(3beta,5alpha.9alpha.22E.24R)-5.9-Epidioxy-3-hydroxyergosta-7.22-dien-6-one	HMDB32666	C28H42O4	100	4413006
g_441.3217	2,3-Diacetoxypropyl stearate	HMDB59931	C25H46O6	100	4413217
g_441.3946	MG(0:0/24:0/0:0)	HMDB11558; HMDB11588	C27H54O4	100	441.395
g_442.2898	Dynorphin A (6-8)	HMDB12932	C18H37N9O4	100	442.29
g_443.28	1,25-Dihydroxyvitamin D3-26.23-lactone	HMDB00969	C27H40O5	100	443.28
g_443.3014	Stearyl citrate	HMDB32521; HMDB39225	C24H44O7	100	443.301
g_443.3164	1-a,24R.25-Trihydroxyvitamin D2	HMDB06227; HMDB32667; HMDB32691; HMDB33647; HMDB38977	C28H44O4	100	4433164
g_443.3521	3-beta-Hydroxy-4-beta-methyl-5-alpha-cholest-7-ene-4-alpha-carboxylate	C04840; HMDB11662; HMDB12165; HMDB33633; HMDB35804	C29H48O3	100	443.352
g_444.2833	Dynorphin B (10-13)	HMDB12936	C20H39N5O6	100	444.283
g_445.0776	Glucorhein	C10025; HMDB32877; HMDB41737; HMDB41738; HMDB41739; HMDB41832	C21H18O11	100	445.078
g_445.1152	Glycitin	C10381; C10538; HMDB02219; HMDB29617; HMDB33990; HMDB34149; HMDB35931; HMDB36630; HMDB38821; HMDB40511; HMDB40803; HMDB41455	C22H22O10	79	445.115
g_445.2956	Cepagenin	HMDB30913; HMDB31079; HMDB32680; HMDB33583; HMDB34189; HMDB34424; HMDB60129	C27H42O5	100	445.296
g_445.3324	13'-Carboxy-gamma-tocopherol	HMDB12557; HMDB32107; HMDB32123; HMDB32875; HMDB40999; HMDB41527	C28H46O4	100	445.332
g_447.1436	Cycloartomunoxanthone	HMDB29999; HMDB30490; HMDB38878	C26H24O7	59	447.144
g_447.3115	Porrigenin A	HMDB32783; HMDB34293	C27H44O5	100	447.312
g_447.3477	6-Deoxodolichosterone	C15793; HMDB34332; HMDB34423	C28H48O4	100	447.348
g_447.963	C,I. Pigment Blue 63	HMDB37737	C16H10AlN2O8S2	25	447963
g_448.225	Cadabicine methyl ether	HMDB39857	C26H31N3O4	100	448.225
g_448.3069	Deoxycholic acid glycine conjugate	C05462; C05464; C05466; HMDB00631; HMDB00637; HMDB00708; HMDB06898	C26H43NO5	100	448.307
g_449.3263	Coprocholic acid	C04722; HMDB00601; HMDB03873; HMDB60137	C27H46O5	100	449.326
g_449.3632	6-Deoxocastasterone	C15802; HMDB33984	C28H50O4	100	449.363
g_451.0291	Allura red AC	HMDB32884	C18H16N2O8S2	41	451.029
g_451.0529	3,4-Hexahydroxydiphenoylarabinose	HMDB34113	C19H16O13	94	4510529
g_451.07	Torvanol A	HMDB38789	C20H20O10S	100	451.07
g_451.1982	8-Butanoylneosolaniol	HMDB38560; HMDB38561	C23H32O9	100	451.198
g_451.3425	5b-Cholestane-3a,7a.12a.23S.25-pentol	HMDB00483; HMDB00513; HMDB00556; HMDB00558; HMDB02180; HMDB02208	C27H48O5	100	4513425
g_451.4512	C30:0	HMDB29987; HMDB30925	C30H60O2	100	451.451
g_452.0759	(beta-1-O-[N-(2-hydroxymethyl-3-chlorophenyl)-anthraniloyl]-D-glucupyranuro,..	HMDB60033; HMDB60035; HMDB60036	C20H20ClNO9	25	4520759
g_452.2782	LysoPE(0:0/16:0)	HMDB11473; HMDB11503	C21H44NO7P	100	452.278
g_453.3009	Ubiquinone-4	HMDB06710; HMDB12556; HMDB36850	C29H42O4	100	453.301
g_453.322	27-Norcholestanehexol	HMDB02157	C26H46O6	100	453.322
g_454.2278	20-Hydroxy-leukotriene E4	C03577; HMDB12639	C23H37NO6S	100	454.228
g_456.1511	Amygdalin	C08325; HMDB35030; HMDB38475	C20H27NO11	100	456.151
g_457.165	Valechlorin; 5,10-Methylene-THF	C00143; HMDB01533; HMDB06486; HMDB41045	C20H23N7O6; C22H31ClO8	11	457165
g_457.2439	[6]-Gingerdiol 4'-O-beta-D-glucopyranoside	HMDB36122; HMDB36123	C23H38O9	100	457.244
g_457.2594	Lucidenic acid A	HMDB37611	C27H38O6	100	457.259
g_457.2953	Pubesenolide	HMDB33728	C28H42O5	100	457.295
g_457.3322	(3beta,5alpha.9alpha.22E.24R)-3.5.9-Trihydroxy-23-methylergosta-7.22-dien-6...	HMDB32669; HMDB35142; HMDB35995	C29H46O4	100	4573322
g_459.1492	Methyl salicylate O-[rhamnosyl-(1->6)-glucoside]	HMDB33138	C20H28O12	42	459.149
g_459.2746	2,3-Secoporrigenin	HMDB30909; HMDB38352	C27H40O6	100	4592746
g_459.3109	(3beta,5alpha.9alpha.14alpha.22E.24R)-3.5.9.14-Tetrahydroxyergosta-7.22-die...	HMDB32690; HMDB38498; HMDB38500; HMDB38501	C28H44O5	100	4593109
g_459.3479	13'-Carboxy-alpha-tocopherol	HMDB12555; HMDB33634	C29H48O4	100	459.348
g_459.3831	(3beta,11alpha.13beta)-3.11.13-Oleananetriol	HMDB34521; HMDB35777; HMDB35803; HMDB35998; HMDB38243	C30H52O3	62	4593831
g_461.1977	Mangostenone B	HMDB39903	C28H30O6	100	461.198
g_461.2383	Neryl rhamnosyl-glucoside	HMDB29349; HMDB30422	C22H38O10	100	461.238
g_461.3269	Dolichosterone	HMDB34336; HMDB38499	C28H46O5	100	461.327
g_461.3631	6-Deoxohomodolichosterone	HMDB34430; HMDB39713	C29H50O4	100	461.363
g_462.117	Peonidin-3-glucoside	C12141; HMDB13689; HMDB41751; HMDB41752	C22H23O11	100	462.117
g_462.1766	Dihydroisomorphine-3-glucuronide	HMDB60820; HMDB60821; HMDB60916; HMDB61137	C23H29NO9	100	462.177
g_463.2119	Dulciol B	HMDB29989; HMDB29990; HMDB33316	C28H32O6	100	463.212
g_463.3427	Trihydroxycoprostanoic acid	HMDB02163; HMDB41135	C28H48O5	100	463.343
g_463.4517	8,10-Hentriacontanedione	HMDB35531	C31H60O2	100	4634517
g_464.2787	LysoPC(14:1(9Z))	C04230; HMDB10380	C22H44NO7P	100	464.279
g_465.1197	Neosilyhermin A	C08600; HMDB30106; HMDB33324; HMDB33325	C25H22O9	100	465.12
g_465.1404	Agnuside	HMDB36561	C22H26O11	100	465.14
g_465.2265	Dolichyl b-D-glucosyl phosphate	C01246; HMDB01054	C21H39O9P	100	465.226
g_465.2489	Androsterone glucuronide	C11135; C11136; HMDB02829; HMDB04484; HMDB06203; HMDB10365	C25H38O8	100	465.249
g_465.3045	Cholesterol sulfate	C18043; HMDB00653	C27H46O4S	100	465.305
g_466.2939	LysoPC(14:0)	C04230; HMDB10379	C22H46NO7P	100	466.294
g_466.3074	Tiropramide	HMDB42042	C28H41N3O3	100	466.307
g_467.135	Silymonin	HMDB30585	C25H24O9	100	467.135
g_467.2639	3,17-Androstanediol glucuronide	HMDB10321; HMDB10339; HMDB10359	C25H40O8	76	4672639
g_469.3319	Glycyrrhetinic acid	C02283; HMDB11628; HMDB29345; HMDB33213; HMDB34508; HMDB34517; HMDB34568; HMDB35252; HMDB35327; HMDB35334; HMDB35788; HMDB35912; HMDB36655; HMDB36671; HMDB36786; HMDB36847; HMDB38653; HMDB40415; HMDB40494; HMDB40618; HMDB40995; HMDB40996	C30H46O4	100	469.332
g_469.3526	TG(8:0/8:0/8:0)	C13044; HMDB11187; HMDB59930	C27H50O6	100	469.353
g_471.1509	b-D-fructosyl-a-D-(6-O-(E))-feruloylglucoside	HMDB29281; HMDB30231; HMDB30295	C21H28O12	100	471.151
g_471.3113	(3beta,17alpha.23R)-17.23-Epoxy-3.29-dihydroxy-27-norlanost-8-ene-15.24-dione	HMDB35112; HMDB35624; HMDB35843	C29H44O5	100	4713113
g_471.347	Maslinic acid	C16939; HMDB02392; HMDB33233; HMDB34523; HMDB34530; HMDB34567; HMDB35106; HMDB35107; HMDB35258; HMDB35260; HMDB35748; HMDB35758; HMDB35962; HMDB35977; HMDB36001; HMDB36063; HMDB36064; HMDB36638; HMDB36654; HMDB37779; HMDB41043	C30H48O4	100	471.347
g_473.1095	6''-O-Acetylgenistin	HMDB29528; HMDB37341; HMDB37342; HMDB39746; HMDB39747; HMDB39748; HMDB41215	C23H22O11	100	473.11
g_473.3633	Soyasapogenol A	C17419; HMDB34505; HMDB34528; HMDB34644; HMDB34683; HMDB35326; HMDB39692	C30H50O4	100	473.363
g_473.9968	2',3'-Dideoxyadenosine-5-triphosphate	HMDB60728	C10H16N5O11P3	25	4739968
g_474.0349	Protogonyautoxin I	HMDB33511	C10H17N7O11S2	100	474.035
g_474.2621	LysoPE(0:0/18:3(6Z,9Z.12Z))	HMDB11478; HMDB11479; HMDB11508; HMDB11509	C23H42NO7P	100	4742621
g_474.2853	Hydrocortamate	HMDB14907	C27H41NO6	100	474.285
g_475.0903	Diosmetin 7-O-beta-D-glucuronopyranoside	HMDB37452	C22H20O12	17	475.09
g_475.2156	Loperamide	C07080; HMDB04999	C29H33ClN2O2	25	475.216
g_475.354	Dehydrocarpaine I	HMDB30271	C28H48N2O4	100	475.354
g_475.3786	Panaxatriol	HMDB38244	C30H52O4	100	475.379
g_476.2781	LysoPE(0:0/18:2(9Z,12Z))	HMDB11477; HMDB11507	C23H44NO7P	70	4762781
g_477.1044	Isorhamnetin 7-glucoside	HMDB29479; HMDB30548; HMDB30805; HMDB33650; HMDB36120; HMDB37332; HMDB37360; HMDB39190; HMDB39211; HMDB39338; HMDB40509; HMDB40510; HMDB41743; HMDB41745	C22H22O12	100	477.104
g_477.3218	Dolicholide	HMDB34086; HMDB38495	C28H46O6	100	477.322
g_477.3696	Carpaine	C10135; HMDB30272	C28H50N2O4	100	477.37
g_477.4683	C32:1	HMDB29801; HMDB35530; HMDB35576; HMDB35577	C32H62O2	100	477.468
g_478.1978	Nicardipine	C07264; HMDB14760	C26H29N3O6	100	478.198
g_478.2379	N-desmethylimatinib	HMDB13862; HMDB60621	C28H29N7O	27	478.238
g_478.2935	LysoPE(0:0/18:1(11Z))	HMDB11475; HMDB11476; HMDB11505; HMDB11506	C23H46NO7P	66	478.293
g_479.0978	2,3-Dehydrosilybin	HMDB40513; HMDB40514	C25H20O10	100	4790978
g_479.3373	Brassinolide	C11049; HMDB34081; HMDB41130	C28H48O6	100	479.337
g_479.446	8-Hydroxy-14,16-hentriacontanedione	HMDB31056; HMDB32087; HMDB32125	C31H60O3	100	479446
g_480.3096	LysoPC(15:0)	C04230; HMDB10381; HMDB11129; HMDB11130	C23H48NO7P	100	480.31
g_481.1142	Silibinin	C07610; C08717; C16808; HMDB30583; HMDB33322; HMDB33323; HMDB33953	C25H22O10	100	481.114
g_481.1504	Dukunolide A	HMDB35683	C26H26O9	100	481.15
g_481.209	3'-Hydroxy-T2 Toxin	HMDB36601	C24H34O10	87	481.209
g_482.148	(Z)-N-[(4-hydroxyphenyl)methyl]ethoxycarbothioamide 4'-(tri-acetylrhamnoside)	HMDB31943; HMDB31946	C22H29NO9S	90	482.148
g_483.2227	Plantaricin BN	HMDB38238	C24H36O10	100	483.223
g_483.2959	Goshonoside F1	HMDB38539; HMDB38540	C26H44O8	100	483.296
g_485.3634	3,7-Dihydroxy-25-methoxycucurbita-5.23-dien-19-al	HMDB39362	C31H50O4	100	4853634
g_487.1254	6''-O-Acetylglycitin	HMDB39489	C24H24O11	100	487.125
g_487.2153	Vardenafil	HMDB15000	C23H32N6O4S	19	487.215
g_487.2546	alpha-Ionol O-[arabinosyl-(1->6)-glucoside]	HMDB38732	C24H40O10	100	487.255
g_489.1414	4',5.6-Trimethylscutellarein 7-glucoside	HMDB40512	C24H26O11	82	4891414
g_489.1578	Edulisin I	HMDB30594	C28H26O8	11	489.158
g_489.3581	Barringtogenol C	C08931; HMDB34525; HMDB34532; HMDB37783	C30H50O5	61	489.358
g_491.2668	Erinacine P	HMDB36313	C27H40O8	28	491.267
g_491.3371	Homodolicholide	HMDB33907	C29H48O6	100	491.337
g_492.2756	Cytochalasin Npho	HMDB35367	C30H39NO5	100	492.276
g_492.309	LysoPC(16:1(9Z))	C04230; HMDB10383	C24H48NO7P	100	492.309
g_493.136	4'-O-methyl-(-)-epicatechin-3'-O-beta-glucuronide	HMDB29180; HMDB35442; HMDB39357	C23H26O12	100	493.136
g_493.2103	Gibberellin A20 13-glucoside	HMDB33412; HMDB37084; HMDB38610	C25H34O10	11	493.21
g_493.2436	7,11-Bisdeacetylvaltrate 7-(3-methylpentanoate) 11-(3-hydroxy-3-methylbutan...	HMDB33655	C26H38O9	100	4932436
g_493.2805	(3b,4b.11b.14b)-11-Ethoxy-3.4-epoxy-14-hydroxy-12-cyathen-15-al 14-xyloside	HMDB34617	C27H42O8	100	4932805
g_494.3246	LysoPC(16:0)	C04230; HMDB10382	C24H50NO7P	100	494.325
g_495.1179	1-Nitro-5-glutathionyl-6-hydroxy-5,6-dihydronaphthalene	C14803; C14804; C14805; C14806; HMDB60326; HMDB60327; HMDB60329; HMDB60330	C20H24N4O9S	70	4951179
g_495.296	Pregnanediol-3-glucuronide	C03033; HMDB10318; HMDB10352; HMDB41331	C27H44O8	100	495.296
g_496.2037	Validamycin A	C12112; HMDB36592	C20H35NO13	100	496.204
g_497.0922	Methyl 4,6-di-O-galloyl-beta-D-glucopyranoside	HMDB39180	C21H22O14	47	4970922
g_498.2623	LysoPE(0:0/20:5(5Z,8Z.11Z.14Z.17Z))	HMDB11489; HMDB11519	C25H42NO7P	100	4982623
g_498.2891	Tauroursodeoxycholic acid	C05463; C05465; HMDB00874; HMDB00896; HMDB00951	C26H45NO6S	100	498.289
g_499.196	Isoaustin	HMDB30043; HMDB34463	C27H32O9	55	499.196
g_499.2918	Mupirocin	C11758; HMDB14554	C26H44O9	100	499.292
g_499.3275	Frangulanine	C09993; C10003; HMDB30199; HMDB34216	C28H44N4O4	43	499.327
g_500.278	LysoPE(0:0/20:4(5Z,8Z.11Z.14Z))	HMDB11487; HMDB11488; HMDB11517; HMDB11518	C25H44NO7P	100	500278
g_501.211	Isocyclocalamin	HMDB35222; HMDB35863	C27H34O9	19	501.211
g_501.3207	Medicagenic acid	HMDB34551; HMDB34639; HMDB34704; HMDB34705; HMDB35751	C30H46O6	43	501.321
g_503.1913	Myricatomentoside I	HMDB31536	C26H32O10	100	503.191
g_503.3373	Protobassic acid	HMDB34500; HMDB34501; HMDB34518; HMDB35487; HMDB35875; HMDB35948; HMDB36670; HMDB40772; HMDB40784	C30H48O6	100	503.337
g_503.3735	Ganoderiol G	HMDB37780	C31H52O5	100	503.373
g_504.2153	Amprenavir	C08086; HMDB14839	C25H35N3O6S	18	504.215
g_504.3092	LysoPE(0:0/20:2(11Z,14Z))	HMDB11483; HMDB11513	C25H48NO7P	100	5043092
g_505.2452	11-Hydroxyprogesterone 11-glucuronide	HMDB10364	C27H38O9	100	505.245
g_505.9863	ATP	C00002; C00286; C19969; HMDB00538; HMDB01440; HMDB59593	C10H16N5O13P3	16	505.986
g_506.3247	LysoPE(0:0/20:1(11Z))	HMDB11482; HMDB11512	C25H50NO7P	59	506.325
g_507.2232	Acetyl-T2 Toxin	HMDB33164; HMDB37002; HMDB37003; HMDB38611	C26H36O10	100	507.223
g_507.3685	Fasciculol C	HMDB35853	C30H52O6	100	507.368
g_507.4048	DG(14:1(9Z)/14:1(9Z)/0:0)	HMDB07038; HMDB56134	C31H56O5	100	507.405
g_507.4777	4-Hydroxy-16,18-tritriacontanedione	HMDB39536	C33H64O3	100	5074777
g_508.3404	LysoPE(0:0/20:0)	C04230; HMDB11481; HMDB11511; HMDB12108	C25H52NO7P	100	508.34
g_508.4733	C14 Cer	C13916; HMDB11773	C32H63NO3	100	508.473
g_509.1433	Piperenol A triacetate	HMDB41535	C27H26O10	19	509.143
g_509.4206	DG(14:0/14:1(9Z)/0:0)	HMDB07009; HMDB07037; HMDB55959	C31H58O5	100	509.421
g_511.3795	Methyl 3b-hydroxy-13(18)-oleanen-28-oate	HMDB35267	C33H52O4	100	511.38
g_512.2005	trans-Zeatin-O-glucoside riboside	HMDB32880	C21H31N5O10	100	512.201
g_512.2685	Sulfolithocholylglycine	C11301; HMDB02639	C26H43NO7S	100	512.269
g_513.2709	Capsianoside V	HMDB30737; HMDB34677; HMDB35065; HMDB35096	C26H42O10	100	513.271
g_514.2842	Taurocholic acid	C05122; C15516; HMDB00036; HMDB00889; HMDB00922; HMDB00932; HMDB11637	C26H45NO7S	100	514.284
g_515.3599	Menthol propylene glycol carbonate	HMDB39785	C28H52O8	100	515.36
g_517.1876	(-)-Gossypol	C07667; HMDB40723	C30H30O8	100	517.188
g_517.2068	NPC	C16543; HMDB60499	C28H30N4O6	10	517.207
g_517.2639	Blumenol C O-[rhamnosyl-(1->6)-glucoside]	HMDB31935	C25H42O11	40	517.264
g_517.3895	Ganoderiol C	HMDB37781	C32H54O5	100	517.389
g_518.2874	Vignatic acid B	HMDB33617	C27H41N3O7	100	518.287
g_519.1876	(7'S,8'S)-4.7'-Epoxy-3.8'-bilign-7-ene-3'.5-dimethoxy-4'.9.9'-triol 4'-gluc...	HMDB40636	C26H32O11	100	5191876
g_519.2011	Divanillyltetrahydrofuran ferulate	HMDB32730	C30H32O8	52	519.201
g_519.3692	Cyclopassifloic acid B	HMDB38388	C31H52O6	100	519.369
g_520.3395	LysoPC(18:1(9Z))	C04230; HMDB02815; HMDB10385	C26H52NO7P	56	520.34
g_523.9545	2-Chloro-2'-deoxyadenosine-5'-triphosphate	HMDB60713	C10H15ClN5O12P3	25	523.955
g_524.2778	LysoPE(0:0/22:6(4Z,7Z.10Z.13Z.16Z.19Z))	HMDB11496; HMDB11526	C27H44NO7P	100	5242778
g_525.2802	Desmosine	HMDB00572; HMDB00739	C24H40N5O8	100	525.28
g_527.1573	17-beta-estradiol 3-sulfate-17-(beta-D-glucuronide)	C11289; HMDB10358	C24H32O11S	22	527.157
g_527.1927	Physalin L	HMDB34341; HMDB39081	C28H32O10	100	527.193
g_527.3726	Tsugaric acid B	HMDB31962	C33H52O5	39	527.373
g_528.2652	N-[(3a,5b.7b)-7-hydroxy-24-oxo-3-(sulfooxy)cholan-24-yl]-Glycine	C15559; HMDB02409; HMDB02496; HMDB02497	C26H43NO8S	43	5282652
g_528.3087	LysoPE(0:0/22:4(7Z,10Z.13Z.16Z))	HMDB11493; HMDB11523	C27H48NO7P	100	5283087
g_529.3037	Kukoamine A	C17615; C17616; C17617; C17618; HMDB30392; HMDB60525; HMDB60526; HMDB60527	C28H42N4O6	100	529.304
g_529.3892	alpha-Tocopherol succinate	HMDB33685	C33H54O5	100	529.389
g_533.2553	Pyrophaeophorbide a	HMDB31150	C33H34N4O3	100	533.255
g_535.0714	3,3'.5.5'-Tetrahydroxy-6.7-methyleneoxy-4'-methoxyflavone 3-glucuronide	HMDB38030	C23H20O15	40	5350714
g_535.2205	Aldosterone 18-glucuronide	C08777; HMDB10345; HMDB36888	C27H36O11	20	535.221
g_536.5042	C16 Cer	C00195; HMDB00790; HMDB04949	C34H67NO3	100	536.504
g_537.085	Sennidin B	C10018; HMDB02895; HMDB30832; HMDB38856	C30H18O10	13	537.085
g_539.1765	Torachrysone 8-(2-apiosylglucoside)	HMDB34612; HMDB35352; HMDB35872; HMDB37100	C25H32O13	100	539.177
g_539.3012	Ciclesonide	HMDB15480	C32H44O7	100	539.301
g_541.1359	Resveratrol 4'-(6-galloylglucoside)	HMDB34687; HMDB39341	C27H26O12	100	541.136
g_541.2656	Cortolone-3-glucuronide	HMDB10320	C27H42O11	100	541.266
g_543.1548	Estriol 3-sulfate 16-glucuronide	HMDB10356	C24H32O12S	100	543.155
g_543.1871	Physalin E	HMDB34330; HMDB34353	C28H32O11	100	543.187
g_543.2441	Cinncassiol A 19-glucoside	HMDB35165	C26H40O12	100	543.244
g_543.2575	Perindopril Acyl-beta-D-glucuronide	HMDB60623	C25H40N2O11	36	543.258
g_544.1861	Lacto-N-triaose	HMDB06592; HMDB39750; HMDB41622	C20H35NO16	15	544.186
g_546.2294	Darunavir	HMDB15393	C27H37N3O7S	51	546.229
g_549.1035	BL II	HMDB39565	C28H22O12	100	549.104
g_549.1992	Tracheloside	HMDB30557; HMDB38718	C27H34O12	46	549.199
g_551.3034	Arbekacin	HMDB15642	C22H44N6O10	73	551.303
g_551.3584	Cyclopassifloic acid E	HMDB36298	C31H52O8	100	551.358
g_551.4674	DG(15:0/16:1(9Z)/0:0)	HMDB07070; HMDB07126; HMDB55988	C34H64O5	100	551.467
g_553.4457	TG(10:0/10:0/10:0)[iso]	HMDB00548	C33H62O6	32	553.446
g_555.4056	Hericene A	HMDB41179	C35H56O5	100	555.406
g_559.4345	DG(14:0/18:4(6Z,9Z.12Z.15Z)/0:0)	HMDB07019; HMDB07046; HMDB07047; HMDB07270; HMDB07299; HMDB07327; HMDB40918; HMDB55976; HMDB56143; HMDB56150	C35H60O5	12	5594345
g_561.3786	Cholesterol glucuronide	C03033; HMDB10330	C33H54O7	52	561.379
g_561.4507	DG(14:0/18:3(6Z,9Z.12Z)/0:0)	HMDB07017; HMDB07018; HMDB07045; HMDB07241; HMDB07269; HMDB07298; HMDB35898; HMDB55968; HMDB55975	C35H62O5	31	5614507
g_565.301	17-Desacetyl-rocuronium	HMDB60709	C30H51BrN2O3	25	565.301
g_569.1678	Apiumoside	HMDB39040	C29H30O12	59	569.168
g_569.3833	Hericenone C	HMDB39138; HMDB39593	C35H54O6	45	569.383
g_571.3998	22-Angeloylbarringtogenol C	HMDB32835; HMDB33089	C35H56O6	100	571.4
g_573.104	Rubroskyrin	HMDB30865	C30H22O12	100	573.104
g_573.1619	3'-demethyletoposide	HMDB61028	C28H30O13	100	573.162
g_573.2319	Austalide C	HMDB34075	C30H38O11	13	573.232
g_573.3588	3-Benzoyloxy-6-oxo-12-ursen-28-oic acid	HMDB32840; HMDB32894	C37H50O5	100	573.359
g_573.4164	Isofucosterol glucoside	HMDB29768; HMDB33775; HMDB34204; HMDB34354; HMDB34419	C35H58O6	100	573.416
g_573.4528	DG(15:0/18:4(6Z,9Z.12Z.15Z)/0:0)	HMDB07077; HMDB07329; HMDB56004	C36H62O5	100	5734528
g_575.4314	beta-Sitosterol 3-O-beta-D-galactopyranoside	HMDB33949; HMDB34185	C35H60O6	100	575.431
g_575.4679	DG(15:0/18:3(6Z,9Z.12Z)/0:0)	HMDB07075; HMDB07076; HMDB07271; HMDB07300; HMDB55996; HMDB56003; HMDB56142; HMDB56144	C36H64O5	89	5754679
g_577.1346	Procyanidin	C10238; C17639; C17640; HMDB13690; HMDB29298; HMDB29754; HMDB32900; HMDB33973; HMDB33974; HMDB37347; HMDB37471; HMDB37968; HMDB38366; HMDB38367; HMDB38368; HMDB38369; HMDB38741; HMDB41239	C30H26O12	100	577.135
g_577.3752	Asparagoside A	HMDB30046	C33H54O8	100	577.375
g_577.4244	2-Hexaprenyl-3-methyl-5-hydroxy-6-methoxy-1,4-benzoquinol	HMDB12146	C38H58O4	26	5774244
g_577.4467	Squamocin K	HMDB29957; HMDB29960; HMDB31887; HMDB32754; HMDB38037	C35H62O6	100	577.447
g_577.4833	DG(15:0/18:2(9Z,12Z)/0:0)	HMDB07074; HMDB07242; HMDB55967; HMDB55969	C36H66O5	89	5774833
g_579.078	Epitheaflavic acid 3'-gallate	HMDB40610	C28H20O14	100	579.078
g_579.3045	Hordatine B	C08308; HMDB30459	C29H40N8O5	100	579.304
g_579.461	4-Deoxyannoreticuin	HMDB33165; HMDB35183; HMDB39453; HMDB40870; HMDB41374	C35H64O6	19	579.461
g_581.1815	Kuwanon Y	HMDB33296	C34H30O9	100	581.182
g_581.2401	Biliverdin	C00500; HMDB01008	C33H34N4O6	100	581.24
g_581.4209	Hericene B	HMDB41180	C37H58O5	100	581.421
g_582.274	Dihydroergotamine	C07798; HMDB14465	C33H37N5O5	28	582.274
g_583.2557	Bilirubin	C00486; HMDB00054; HMDB00488	C33H36N4O6	100	583.256
g_583.3106	Cholic acid glucuronide	HMDB02577	C30H48O11	30	583.311
g_583.4203	Antibiotic X 14889A	HMDB33336	C33H60O8	61	583.42
g_583.437	DG(14:1(9Z)/20:5(5Z,8Z.11Z.14Z.17Z)/0:0)	HMDB07056; HMDB07560; HMDB41181; HMDB56153	C37H60O5	100	583437
g_585.4516	DG(14:0/20:5(5Z,8Z.11Z.14Z.17Z)/0:0)	HMDB07027; HMDB07054; HMDB07055; HMDB07135; HMDB07331; HMDB07502; HMDB07531; HMDB07559; HMDB55978; HMDB56146; HMDB56152; HMDB56172	C37H62O5	100	5854516
g_589.4106	Saringosterol 3-glucoside	HMDB29767; HMDB34599; HMDB41464	C35H58O7	100	589.411
g_591.3686	Avenestergenin B2	HMDB35266	C37H52O6	100	591.369
g_591.3895	Tuberoside	HMDB39054	C34H56O8	100	591.389
g_593.3651	7,8-Dehydroastaxanthianthin	HMDB36872	C40H50O4	47	5933651
g_595.4946	Glycerol triundecanoate	HMDB31089	C36H68O6	100	595.495
g_597.3921	3'-N-Acetyl-4'-O-(9-octadecenoyl)fusarochromanone	HMDB38567	C35H54N2O6	75	597.392
g_597.4164	Hericenone D	HMDB39139; HMDB39594	C37H58O6	100	597.416
g_599.4122	Neoxanthin	C08585; C08606; C08614; HMDB03020; HMDB03101; HMDB33260; HMDB35320; HMDB36588; HMDB36873; HMDB36876; HMDB36912; HMDB36913; HMDB36924; HMDB38106; HMDB39023; HMDB41581	C40H56O4	40	599.412
g_601.1932	Picrotoxin	HMDB14609	C30H34O13	100	601.193
g_601.3545	(+)-Isoxanthochymol	C09929; C09979; HMDB29485; HMDB30608; HMDB39154; HMDB39709	C38H50O6	99	601.355
g_603.39	3-Epipapyriferic acid	HMDB40498	C35H56O8	100	603.39
g_603.4273	Hebevinoside IV	HMDB36060; HMDB39645	C36H60O7	100	603.427
g_603.497	DG(15:0/18:0/0:0); DG(15:0/20:3(5Z,8Z.11Z)/0:0)	HMDB07071; HMDB07081; HMDB07082; HMDB07155; HMDB07445; HMDB07474; HMDB55983; HMDB55992; HMDB55998; HMDB56163; HMDB56165	C36H70O5; C38H68O5	10	603497
g_606.0739	UDP-acetyl-hexosamine	C00043; C00203; C01170; HMDB00290; HMDB00304; HMDB13112; HMDB60522	C17H27N3O17P2	100	606.074
g_607.2547	Harderoporphyrin	HMDB00683	C35H36N4O6	42	607.255
g_607.3273	24-Acetyl- 25-cinnamoylvulgaroside	HMDB41368	C36H48O8	100	607.327
g_611.3805	Cholestane-3,7.12.25-tetrol-3-glucuronide	C03033; HMDB10355	C33H56O10	100	6113805
g_611.4691	DG(14:0/22:6(4Z,7Z.10Z.13Z.16Z.19Z)/0:0)	HMDB07034; HMDB07061; HMDB07062; HMDB07143; HMDB07251; HMDB07278; HMDB07279; HMDB07307; HMDB07308; HMDB07335; HMDB07563; HMDB07705; HMDB07734; HMDB07762; HMDB55980; HMDB56149; HMDB56154; HMDB56174; HMDB56296; HMDB56303; HMDB56366	C39H64O5	90	6114691
g_615.1011	6''-O-Galloylquercimeritrin	HMDB33593; HMDB37367	C28H24O16	23	615.101
g_617.2271	Simulanoquinoline	HMDB40379	C37H34N2O7	13	617.227
g_618.307	Glycylalanylprolylmethionylphenylalanylvalinamide	HMDB33241	C29H45N7O6S	100	618.307
g_618.5824	Cer(d18:1/22:1(13Z))	HMDB11775	C40H77NO3	100	618.582
g_619.4571	Mosinone A	HMDB31228	C37H64O7	100	619.457
g_620.5978	C22 Cer	C00195; HMDB04952; HMDB11766	C40H79NO3	100	620.598
g_621.4375	(20R)-Ginsenoside Rh2	HMDB39544; HMDB41429	C36H62O8	100	621.438
g_621.5448	DG(14:0/22:1(13Z)/0:0)	C00165; HMDB07029; HMDB07057; HMDB07108; HMDB07136; HMDB07159; HMDB07160; HMDB07187; HMDB07216; HMDB07360; HMDB07388; HMDB07589; HMDB07617; HMDB55965; HMDB56018; HMDB56042; HMDB56043; HMDB56066; HMDB56089	C39H74O5	44	621.545
g_622.28	Leukotriene C5	HMDB12993	C30H45N3O9S	100	622.28
g_629.0908	Prebetanin	C08567; HMDB29411	C24H26N2O16S	14	629.091
g_632.2052	3'-Sialyllactose	HMDB00825; HMDB06569	C23H39NO19	100	632.205
g_633.1107	3'-(2'',3''-Digalloylglucosyl)-phloroacetophenone	HMDB40624; HMDB40625	C28H26O17	100	6331107
g_633.3263	(3b,20R.22R)-3.20.27-Trihydroxy-1-oxowitha-5.24-dienolide 3-glucoside	HMDB33573	C34H50O11	28	6333263
g_633.4517	DG(18:4(6Z,9Z.12Z.15Z)/20:5(5Z.8Z.11Z.14Z.17Z)/0:0)	HMDB07346; HMDB07570; HMDB56374	C41H62O5	100	6334517
g_634.6137	Cer(d18:1/23:0)	HMDB00950	C41H81NO3	100	634.614
g_635.5611	DG(15:0/22:1(13Z)/0:0)	HMDB07087; HMDB07619; HMDB55993	C40H76O5	100	635.561
g_637.2283	Hexyl heptanoate	HMDB32326	C35H34N4O8	17	637.228
g_639.4404	6-Geranylgeranyl 8'-methyl 6,8'-diapocarotene-6.8'-dioate	HMDB34770	C43H60O4	46	6394404
g_645.219	3'-Prenylapigenin 7-[rhamnosyl-(1->6)-glucoside]	HMDB34634	C32H38O14	100	645.219
g_645.4979	SM(d18:1/12:0)	C00550; HMDB12096	C35H71N2O6P	100	645.498
g_646.6136	C24:1 Cer	C00195; HMDB04953	C42H81NO3	100	646.614
g_647.467	PA(16:0/16:0)	C00416; HMDB00674	C35H69O8P	67	647.467
g_649.3942	Saponin H	HMDB35607; HMDB40941; HMDB41040	C36H58O10	39	649.394
g_652.3445	Pentasine	HMDB29803	C30H49N6O10	100	652.345
g_653.1337	3-Methylellagic acid 2-(4-galactosylglucoside)	HMDB41397; HMDB41742; HMDB41744	C28H30O18	15	653.134
g_659.5763	Campesteryl alpha-linolenate	HMDB36286	C46H76O2	98	659.576
g_661.1558	Kaempferol 3-(2'',3''-diacetyl-4''-p-coumaroylrhamnoside)	HMDB40537	C34H30O14	100	6611558
g_661.5795	DG(20:0/0:0/18:2n6)	HMDB56073; HMDB56075	C42H78O5	26	661.58
g_662.101	Fenugreekine	HMDB39421	C21H27N7O14P2	100	662.101
g_662.6468	Ceramide (d18:1/25:0)	C00195; HMDB04957	C43H85NO3	89	662.647
g_663.1505	ent-Epiafzelechin(2a->7,4a->8)epiafzelechin 3-(4-hydroxybenzoic acid)	HMDB32793	C37H28O12	100	6631505
g_663.5919	DG(15:0/24:1(15Z)/0:0)	HMDB07094; HMDB07822; HMDB55994	C42H80O5	47	663.592
g_664.297	Natamycin	C08073; HMDB14964	C33H47NO13	100	664.297
g_665.2143	Glycogen	C00182; C00464; C01613; C02052; C08248; HMDB00757; HMDB01296; HMDB03553; HMDB29931; HMDB35323; HMDB38490; HMDB38870; HMDB38871; HMDB39173; HMDB39174; HMDB39176; HMDB40182	C24H42O21	100	665.214
g_665.3888	Lucyoside R	HMDB32836; HMDB34504; HMDB35691; HMDB35949	C36H58O11	26	665.389
g_669.2085	Citbismine B	HMDB41434; HMDB41436	C36H34N2O11	100	669.208
g_671.4675	PA(16:0/18:2(9Z,12Z))	C00416; HMDB07860	C37H69O8P	36	6714675
g_673.0937	cyclic GMP-AMP	HMDB60465	C20H24N10O13P2	88	673.094
g_673.4806	PA(16:0/18:1(11Z))	C00416; HMDB07858; HMDB07859; HMDB31130	C37H71O8P	100	673.481
g_677.424	Descladinose roxithromycin	HMDB60814	C33H62N2O12	90	677.424
g_677.6103	DG(16:0/24:1(15Z)/0:0)	C00165; HMDB07123; HMDB07151; HMDB07174; HMDB07202; HMDB07231; HMDB07369; HMDB07397; HMDB07594; HMDB07595; HMDB07622; HMDB07795; HMDB07823; HMDB56021; HMDB56046; HMDB56069; HMDB56091; HMDB56092; HMDB56113	C43H82O5	54	677.61
g_678.3987	Telaprevir	HMDB15616	C36H53N7O6	100	678.399
g_679.2822	Vomifoliol 9-[glucosyl-(1->4)-xylosyl-(1->6)-glucoside]	HMDB38449	C30H48O17	100	679.282
g_679.3914	Gingerglycolipid C	HMDB41095	C33H60O14	100	679.391
g_681.2765	Myricanol 5-laminaribioside	HMDB36528; HMDB36529	C33H46O15	100	681.277
g_684.5047	AS 1-1	HMDB32794	C38H71NO9	100	684.505
g_685.273	Secoisolariciresinol 9,9'-diglucoside	HMDB36323; HMDB37589	C32H46O16	31	685273
g_690.5063	PC(14:0/15:0)	C00157; C00350; HMDB07868; HMDB07932; HMDB08826; HMDB08923; HMDB08986; HMDB29174	C37H74NO8P	34	690.506
g_691.4343	9,12.15-Octadecatrienoic acid 1-[(phosphonoxy)methyl]-1.2-ethanediyl ester	HMDB31093	C39H65O8P	100	6914343
g_696.4986	PE(18:3(6Z,9Z.12Z)/P-16:0)	C00350; HMDB09147; HMDB09180; HMDB11344; HMDB11345	C39H72NO7P	67	6964986
g_699.4969	PA(18:0/18:2(9Z,12Z))	C00416; HMDB07861; HMDB07862; HMDB07863; HMDB07864; HMDB07865; HMDB31129	C39H73O8P	100	6994969
g_700.5277	PE(16:0/P-18:1(11Z))	C00350; HMDB08951; HMDB08952; HMDB08983; HMDB09048; HMDB09081; HMDB11341; HMDB11342; HMDB11372; HMDB11404; HMDB11437	C39H76NO7P	100	700.528
g_702.4337	PS(14:1(9Z)/16:1(9Z))	HMDB12344; HMDB12364	C36H66NO10P	46	702.434
g_704.5231	PC(14:0/16:0)	C00157; C00350; HMDB07869; HMDB07934; HMDB07965; HMDB08892; HMDB08988; HMDB10567	C38H76NO8P	100	704.523
g_710.6667	N-(2R-Hydroxyhexacosanoyl)-2S-amino-1,3S.4R-octadecanetriol	HMDB35472	C44H89NO5	100	7106667
g_711.4613	19'-Hexanoyloxymytiloxanthin	HMDB37045	C46H64O6	33	711.461
g_711.4997	DG(22:6(4Z,7Z.10Z.13Z.16Z.19Z)/22:6(4Z.7Z.10Z.13Z.16Z.19Z)/0:0)	HMDB07788; HMDB56386	C47H68O5	100	7114997
g_714.5075	PE(14:0/20:2(11Z,14Z))	C00350; HMDB08835; HMDB08867; HMDB08928; HMDB08959; HMDB08960; HMDB09023; HMDB09056; HMDB09088; HMDB09251; HMDB09283	C39H74NO8P	100	7145075
g_715.2631	Bn-NCC-1	HMDB38229	C37H40N4O11	100	715.263
g_716.5227	PC(15:0/16:1(9Z))	C00157; C00350; HMDB07936; HMDB08000; HMDB08834; HMDB08866; HMDB08926; HMDB08927; HMDB08958; HMDB08990; HMDB09022; HMDB09055; HMDB09218; HMDB09250	C39H76NO8P	64	716.523
g_717.1482	Salvianolic acid L	HMDB37370	C36H30O16	18	717.148
g_717.2403	Diisodityrosine	HMDB29798	C36H38N4O12	89	717.24
g_717.2923	Verteporfin	HMDB14603	C41H42N4O8	100	717.292
g_718.5416	PC(15:0/16:0)	C00157; C00350; HMDB07935; HMDB07967; HMDB08833; HMDB08925; HMDB08989; HMDB09217; HMDB10566	C39H78NO8P	10	718.542
g_719.007	Phosphoribosyl-ATP	C02739; HMDB03665	C15H26N5O20P4	17	719.007
g_720.4972	PE(18:4(6Z,9Z.12Z.15Z)/P-18:1(11Z))	C00350; HMDB09215; HMDB09216; HMDB09477; HMDB11354; HMDB11412; HMDB11445	C41H72NO7P	100	7204972
g_722.4472	Fasciculol F	HMDB35188; HMDB35189	C39H65NO11	64	722.447
g_722.5126	PE(18:3(6Z,9Z.12Z)/P-18:1(11Z))	C00350; HMDB09149; HMDB09150; HMDB09182; HMDB09183; HMDB09214; HMDB09411; HMDB09444; HMDB11352; HMDB11353; HMDB11379; HMDB11410; HMDB11411; HMDB11443; HMDB11444	C41H74NO7P	100	7225126
g_725.2307	Naringin 6''-rhamnoside	HMDB38048	C33H42O18	100	725.231
g_726.553	Cerebroside B	HMDB35990	C41H77NO9	100	726.553
g_727.2924	Licoagrodin	HMDB35372	C45H44O9	75	727.292
g_727.5769	SM(d18:1/18:1(11Z))	C00550; HMDB12100; HMDB12101	C41H81N2O6P	100	727.577
g_728.5217	PC(14:0/18:2(9Z,12Z))	C00157; C00350; HMDB07874; HMDB07905; HMDB07906; HMDB08002; HMDB08065; HMDB08098; HMDB08130; HMDB08901; HMDB09285	C40H76NO8P	25	7285217
g_735.3021	Hydroxy Ritonavir	HMDB61044	C37H48N6O6S2	34	735.302
g_735.7016	CE(24:0)	HMDB10376; HMDB39288	C51H92O2	100	735.702
g_736.4936	PE(14:0/22:5(4Z,7Z.10Z.13Z.16Z))	C00350; HMDB08845; HMDB08846; HMDB08877; HMDB08939; HMDB08970; HMDB08971; HMDB09030; HMDB09063; HMDB09094; HMDB09095; HMDB09126; HMDB09159; HMDB09190; HMDB09191; HMDB09386; HMDB09419; HMDB09451; HMDB09581; HMDB09613; HMDB09646	C41H72NO8P	20	7364936
g_736.5282	PC(18:4(6Z,9Z.12Z.15Z)/P-16:0)	C00157; HMDB08258; HMDB11214	C42H76NO7P	100	7365282
g_738.5082	PC(15:0/18:4(6Z,9Z.12Z.15Z))	C00157; C00350; HMDB07943; HMDB08231; HMDB08844; HMDB08937; HMDB08938; HMDB08968; HMDB08997; HMDB09028; HMDB09029; HMDB09061; HMDB09062; HMDB09093; HMDB09124; HMDB09125; HMDB09157; HMDB09158; HMDB09189; HMDB09320; HMDB09353; HMDB09385; HMDB09418; HMDB09580	C41H74NO8P	60	7385082
g_739.1676	2'',4''-Bis-O-(4-hydroxycinnamoyl)astragalin	HMDB37435; HMDB37436; HMDB40971	C39H32O15	100	7391676
g_740.5257	PC(15:0/18:3(6Z,9Z.12Z))	C00157; C00350; HMDB07941; HMDB07942; HMDB08165; HMDB08198; HMDB08876; HMDB08935; HMDB08936; HMDB08967; HMDB08995; HMDB08996; HMDB09027; HMDB09060; HMDB09091; HMDB09092; HMDB09123; HMDB09156; HMDB09287; HMDB09319; HMDB09352; HMDB09548	C41H76NO8P	20	7405257
g_741.4717	PG(16:1(9Z)/18:3(6Z,9Z.12Z))	HMDB10591; HMDB10592; HMDB10661; HMDB10676	C40H71O10P	100	7414717
g_742.5391	PC(15:0/18:2(9Z,12Z))	C00157; C00350; HMDB07940; HMDB08132; HMDB08843; HMDB08875; HMDB08934; HMDB08966; HMDB08994; HMDB09025; HMDB09026; HMDB09058; HMDB09059; HMDB09090; HMDB09254; HMDB09286; HMDB09515; HMDB09547	C41H78NO8P	94	7425391
g_746.4692	Clarithromycin	C06912; HMDB15342	C38H69NO13	100	746.469
g_746.5128	PE(O-16:1(1Z)/22:6(4Z,7Z.10Z.13Z.16Z.19Z))	C00350; HMDB05780; HMDB09479; HMDB09480; HMDB09708; HMDB11420; HMDB11453	C43H74NO7P	100	7465128
g_748.528	PE(20:4(5Z,8Z.11Z.14Z)/P-18:1(11Z))	C00350; HMDB09413; HMDB09414; HMDB09446; HMDB09447; HMDB09478; HMDB09642; HMDB09675; HMDB11359; HMDB11360; HMDB11387; HMDB11418; HMDB11419; HMDB11451; HMDB11452	C43H76NO7P	100	748528
g_749.5329	PG(16:0/18:0)	HMDB10572; HMDB10600	C40H79O10P	100	749.533
g_753.5918	SM(d18:0/20:2(11Z,14Z))	C00550; HMDB13465	C43H83N2O6P	100	7535918
g_757.2181	Rubrofusarin 6-[glucosyl-(1->3)-glucosyl-(1->6)-glucoside]	HMDB34569	C33H42O20	43	757.218
g_757.3732	Marshdimerin	HMDB31227	C48H54O8	56	757.373
g_758.5702	PC(14:0/20:1(11Z))	C00157; C00350; HMDB07879; HMDB07911; HMDB07971; HMDB07972; HMDB08003; HMDB08035; HMDB08067; HMDB08100; HMDB08263; HMDB08295; HMDB08908; HMDB09516	C42H82NO8P	100	758.57
g_759.2868	Bilirubin glucuronide	C03033; HMDB10332; HMDB60169	C39H44N4O12	44	759.287
g_759.6502	TG(15:0/14:1(9Z)/16:1(9Z))	HMDB43170; HMDB43198; HMDB47748	C48H88O6	100	759.65
g_761.667	TG(14:0/15:0/16:1(9Z))	HMDB42099; HMDB42302; HMDB42967; HMDB43024; HMDB43164; HMDB43862	C48H90O6	100	761.667
g_762.5073	PE(16:0/22:6(4Z,7Z.10Z.13Z.16Z.19Z))	C00350; HMDB08946; HMDB08977; HMDB08978; HMDB09038; HMDB09071; HMDB09102; HMDB09103; HMDB09133; HMDB09134; HMDB09166; HMDB09167; HMDB09198; HMDB09294; HMDB09325; HMDB09326; HMDB09358; HMDB09359; HMDB09390; HMDB09423; HMDB09454; HMDB09455; HMDB09617; HMDB09650; HMDB09682	C43H74NO8P	100	7625073
g_765.4718	PG(18:3(6Z,9Z.12Z)/18:3(6Z.9Z.12Z))	HMDB10666; HMDB10667; HMDB10681; HMDB10682	C42H71O10P	100	7654718
g_767.4017	Desacetylvinblastine	HMDB61054; HMDB61057	C44H56N4O8	100	767.402
g_772.1848	Cyanidin 3-(6-caffeoylglucoside) 5-glucoside	C08653; HMDB37983; HMDB38000	C36H37O19	100	772.185
g_775.6803	TG(16:0/14:0/16:1(9Z))[iso6]	HMDB10412; HMDB31123; HMDB42070; HMDB42071; HMDB42129; HMDB42158; HMDB42274; HMDB42303; HMDB42331; HMDB42361; HMDB42996; HMDB43192; HMDB43890; HMDB44025; HMDB44672	C49H92O6	27	775.68
g_776.5607	PE(22:4(7Z,10Z.13Z.16Z)/P-18:1(11Z))	C00350; HMDB09611; HMDB09612; HMDB09643; HMDB09676; HMDB11392; HMDB11393; HMDB11424; HMDB11457	C45H80NO7P	87	7765607
g_777.2405	(7E,7'R.8'R)-e-Viniferin 3'.5'-diglucoside	HMDB36321; HMDB36322; HMDB36570	C40H42O16	100	7772405
g_777.3865	Vinorelbine	HMDB14505	C45H54N4O8	100	777.386
g_777.7331	TG(14:0/15:0/o-18:0)	HMDB42120; HMDB42932; HMDB42988	C50H98O5	94	777.733
g_778.5751	PE(22:4(7Z,10Z.13Z.16Z)/P-18:0)	C00350; HMDB09610; HMDB11391	C45H82NO7P	59	7785751
g_779.2407	N,N'-Diacetylchitobiosyldiphosphodolichol	C04537; HMDB01196	C28H50N2O19P2	100	7792407
g_779.4584	Acutoside A	HMDB31021; HMDB33170; HMDB37124; HMDB37219; HMDB38612; HMDB40469	C42H68O13	100	779.458
g_782.4965	PS(16:0/20:4(5Z,8Z.11Z.14Z))	HMDB12361; HMDB12371; HMDB12392; HMDB12402; HMDB12412; HMDB12421; HMDB12431	C42H74NO10P	70	7824965
g_782.6505	Glucosylceramide (d18:1/22:0)	C01190; C02686; HMDB04974; HMDB10711	C46H89NO8	93	782.65
g_783.4171	1alpha,3beta.22R-Trihydroxyergosta-5.24E-dien-26-oic acid 3-O-b-D-glucoside...	HMDB40398	C40H64O15	100	7834171
g_783.6375	SM(d18:1/22:1(13Z))	C00550; HMDB12104	C45H89N2O6P	90	783.638
g_789.6986	TG(14:0/15:0/18:1(11Z))	HMDB42100; HMDB42101; HMDB42332; HMDB42362; HMDB42968; HMDB42969; HMDB43025; HMDB43053; HMDB43165; HMDB43193; HMDB43863; HMDB44699	C50H94O6	100	789.699
g_799.2097	6'''-O-Sinapoylsaponarin	HMDB35005; HMDB38454	C38H40O19	100	799.21
g_800.2168	Malvidin 3-(6-coumaroylglucoside) 5-glucoside	HMDB38011	C38H41O19	100	800.217
g_801.2098	Brassicoside	HMDB29480; HMDB31425	C34H42O22	100	801.21
g_801.6997	TG(16:0/16:1(9Z)/16:1(9Z))[iso3]	C00422; HMDB05376; HMDB10415; HMDB10420; HMDB10421; HMDB36341; HMDB42106; HMDB42108; HMDB42282; HMDB42310; HMDB42311; HMDB42339; HMDB42369; HMDB42398; HMDB42512; HMDB42572; HMDB42974; HMDB42976; HMDB44032; HMDB44033; HMDB44086; HMDB44114; HMDB44862; HMDB44888; HMDB45662; HMDB47728; HMDB47772; HMDB47773; HMDB47794; HMDB47816; HMDB48457	C51H94O6	21	801.7
g_803.7504	TG(15:0/16:1(9Z)/o-18:0)	HMDB43220; HMDB43808; HMDB48456	C52H100O5	100	803.75
g_807.454	Calenduloside G methyl ester	HMDB41018	C43H68O14	100	807.454
g_807.5035	PI(16:0/16:1(9Z))	C00626; HMDB09779; HMDB09797	C41H77O13P	100	807.504
g_808.1201	Acetyl-CoA	C00024; HMDB01206	C23H38N7O17P3S	37	808.12
g_809.6662	TG(14:0/15:0/20:5(5Z,8Z.11Z.14Z.17Z))	HMDB42117; HMDB42842; HMDB42985; HMDB43181; HMDB43187; HMDB43215; HMDB43517; HMDB43663; HMDB43691; HMDB47759; HMDB47765; HMDB48451	C52H90O6	69	8096662
g_811.4724	Glabrin C	HMDB33612	C41H64N8O9	100	811.472
g_812.6551	PE(24:0/P-18:1(11Z))	C00350; HMDB09743; HMDB09744; HMDB09775; HMDB11396; HMDB11428; HMDB11461	C47H92NO7P	73	812.655
g_813.6959	TG(14:0/15:0/20:3(5Z,8Z.11Z))	HMDB42103; HMDB42109; HMDB42316; HMDB42318; HMDB42422; HMDB42519; HMDB42579; HMDB42602; HMDB42971; HMDB42977; HMDB43033; HMDB43040; HMDB43425; HMDB43628; HMDB43871; HMDB43878; HMDB44038; HMDB44040; HMDB44254; HMDB44310; HMDB47778; HMDB47780; HMDB48422	C52H94O6	26	8136959
g_815.7497	TG(14:1(9Z)/18:1(11Z)/o-18:0)	HMDB47953; HMDB47976; HMDB48393; HMDB48394; HMDB48610; HMDB49051; HMDB49239; HMDB49860	C53H100O5	100	815.75
g_819.2886	Sialyl-Lewis X	HMDB06565; HMDB06579	C31H52N2O23	100	819.289
g_821.4187	Loquatifolin A	HMDB30434; HMDB40847	C39H66O18	100	821.419
g_827.7136	TG(16:0/16:1(9Z)/18:2(9Z,12Z))[iso6]	C00422; HMDB05379; HMDB05433; HMDB10417; HMDB10436; HMDB10449; HMDB36342; HMDB42133; HMDB42139; HMDB42167; HMDB42174; HMDB42291; HMDB42423; HMDB42544; HMDB42603; HMDB42668; HMDB42754; HMDB43000; HMDB43006; HMDB43206; HMDB43208; HMDB43308; HMDB43402; HMDB43460; HMDB43482; HMDB43839; HMDB43845; HMDB43899; HMDB44277; HMDB44473; HMDB44681; HMDB44688; HMDB47737; HMDB47891; HMDB47912; HMDB47933; HMDB47…	C53H96O6	100	8277136
g_829.2432	Sesaminol 2-O-triglucoside	HMDB41775	C36H46O22	10	829.243
g_829.4603	(3b,16a.20R)-3.16.20.22.25-Pentahydroxy-5-cucurbiten-11-one 3-[glucosyl-(1-...	HMDB35345	C42H70O16	73	8294603
g_833.5205	PI(16:0/18:2(9Z,12Z))	C00626; HMDB09784; HMDB09800; HMDB09801; HMDB09803; HMDB09807; HMDB09823; HMDB09835; HMDB09846	C43H79O13P	23	8335205
g_833.7587	TG(16:0/16:0/18:0)[iso3]	C00422; HMDB05357; HMDB10427; HMDB42066; HMDB42125; HMDB42154; HMDB42183; HMDB42211; HMDB42992; HMDB43076; HMDB43831; HMDB43913	C53H102O6	32	833.759
g_835.2667	Uroporphyrinogen III	C01051; C05766; HMDB01086; HMDB02211	C40H44N4O16	70	835.267
g_835.5341	PI(16:0/18:1(11Z))	C00626; HMDB09782; HMDB09783; HMDB09799; HMDB09806; HMDB09822; HMDB09834	C43H81O13P	65	835.534
g_836.6991	Glucosylceramide (d18:1/26:1(17Z))	C01190; C02686; HMDB04976; HMDB10713	C50H95NO8	100	836.699
g_837.4299	Talinumoside I	HMDB40957	C43H66O16	16	837.43
g_837.6625	Isofucosterol 3-O-[6-O-(9-Octadecenoyl)-b-D-glucopyranoside]	HMDB32813	C53H90O7	81	837.663
g_841.7267	TG(15:0/16:0/20:3(8Z,11Z.14Z))[iso6]	HMDB11701; HMDB11704; HMDB11708; HMDB42346; HMDB42348; HMDB42376; HMDB42378; HMDB42520; HMDB42521; HMDB42580; HMDB42581; HMDB43029; HMDB43035; HMDB43062; HMDB43182; HMDB43309; HMDB43426; HMDB43483; HMDB43546; HMDB43629; HMDB43867; HMDB43873; HMDB44068; HMDB44255; HMDB44311; HMDB44708; HMDB44715; HMDB44869; HMDB44871; HMDB45077; HMDB45131; HMDB47760; HMDB47801; HMDB47803; HMDB48464; HMDB48466; HMD…	C54H98O6	11	8417267
g_842.6625	PC(16:0/24:1(15Z))	C00157; HMDB07993; HMDB08025; HMDB08052; HMDB08084; HMDB08117; HMDB08275; HMDB08307; HMDB08531; HMDB08532; HMDB08563; HMDB08759; HMDB08791	C48H94NO8P	22	842.663
g_847.7751	Glycerol triheptadecanoate	HMDB31106; HMDB42096; HMDB42212; HMDB42964; HMDB43021; HMDB43049; HMDB43077; HMDB43859; HMDB44695	C54H104O6	100	847.775
g_853.5025	PGP(18:0/18:2(9Z,12Z))	HMDB13507; HMDB13520; HMDB13521; HMDB13535; HMDB13536; HMDB13549	C42H80O13P2	10	8535025
g_855.7424	TG(16:0/18:1(9Z)/18:2(9Z,12Z))[iso6]	C00422; HMDB05384; HMDB05425; HMDB05434; HMDB05438; HMDB10432; HMDB10439; HMDB10442; HMDB10443; HMDB42163; HMDB42169; HMDB42197; HMDB42204; HMDB42321; HMDB42424; HMDB42545; HMDB42604; HMDB42669; HMDB42755; HMDB43235; HMDB43237; HMDB43266; HMDB43403; HMDB43404; HMDB43461; HMDB43462; HMDB43895; HMDB43901; HMDB43927; HMDB43934; HMDB44043; HMDB44165; HMDB44278; HMDB44333; HMDB44394; HMDB44474; HMDB44…	C55H100O6	12	8557424
g_857.7606	TG(16:0/18:0/18:2(9Z,12Z))[iso6]	C00422; HMDB05369; HMDB05378; HMDB05382; HMDB05423; HMDB05431; HMDB10425; HMDB10437; HMDB10438; HMDB31116; HMDB42141; HMDB42285; HMDB42314; HMDB42342; HMDB42372; HMDB42400; HMDB42401; HMDB42459; HMDB42488; HMDB42663; HMDB43008; HMDB43063; HMDB43397; HMDB43455; HMDB43540; HMDB43847; HMDB44036; HMDB44088; HMDB44089; HMDB44116; HMDB44143; HMDB44198; HMDB44707; HMDB44709; HMDB44865; HMDB44890; HMDB44…	C55H102O6	100	8577606
g_859.5355	PI(16:0/20:3(5Z,8Z.11Z))	C00626; HMDB09787; HMDB09788; HMDB09810; HMDB09811; HMDB09826; HMDB09838; HMDB09848; HMDB09849; HMDB09858; HMDB09862; HMDB09879; HMDB09886	C45H81O13P	63	8595355
g_861.5494	PI(16:0/20:2(11Z,14Z))	C00626; HMDB09786; HMDB09809; HMDB09824; HMDB09825; HMDB09836; HMDB09837; HMDB09847; HMDB09875	C45H83O13P	100	8615494
g_861.8302	TG(15:0/20:0/o-18:0)	HMDB43104; HMDB43804; HMDB45528	C56H110O5	17	861.83
g_862.2183	Cyanidin 3-O-[b-D-Xylopyranosyl-(1->2)-[(4-hydroxybenzoyl)-(->6)-b-D-glucop,..	HMDB41160	C39H43O22	100	8622183
g_862.4347	Casomorphin	HMDB59787	C44H61N7O11	100	862.435
g_865.1999	Procyanidin C1	C17624; HMDB38370	C45H38O18	57	865.2
g_871.6836	TG(18:3(9Z,12Z.15Z)/14:0/22:6(4Z.7Z.10Z.13Z.16Z.19Z))[iso6]	HMDB10498; HMDB30292; HMDB30491; HMDB42569; HMDB42657; HMDB42745; HMDB42779; HMDB42803; HMDB42808; HMDB42837; HMDB42860; HMDB42866; HMDB42895; HMDB42917; HMDB42924; HMDB44525; HMDB44579; HMDB48019; HMDB48107; HMDB48112; HMDB48157; HMDB48173; HMDB48179; HMDB48224; HMDB48239; HMDB48246; HMDB48268; HMDB48273; HMDB48290; HMDB48311; HMDB48317; HMDB48327; HMDB48333; HMDB48354; HMDB48361; HMDB48783; HMD…	C57H92O6	19	8716836
g_872.3577	Lyciumin A	HMDB38672	C42H51N9O12	100	872.358
g_875.4664	Spinorphin	HMDB59790	C45H64N8O10	100	875.466
g_881.1565	3,3'-Digalloylprocyanidin B2	HMDB37967; HMDB39299; HMDB39301; HMDB41260	C44H34O20	100	8811565
g_882.4832	alpha-Solamarine	HMDB34356	C45H73NO16	10	882.483
g_883.5357	PI(16:0/22:5(4Z,7Z.10Z.13Z.16Z))	C00626; HMDB09795; HMDB09796; HMDB09804; HMDB09832; HMDB09833; HMDB09844; HMDB09845; HMDB09854; HMDB09855; HMDB09883; HMDB09890; HMDB09895; HMDB09896; HMDB09901; HMDB09902; HMDB09908; HMDB09916; HMDB09918	C47H81O13P	41	8835357
g_885.5501	PI(16:0/22:4(10Z,13Z.16Z.19Z))	C00626; HMDB09793; HMDB09794; HMDB09815; HMDB09816; HMDB09830; HMDB09831; HMDB09842; HMDB09843; HMDB09853; HMDB09877; HMDB09881; HMDB09882; HMDB09888; HMDB09889; HMDB09894; HMDB09900; HMDB09912; HMDB09914	C47H83O13P	100	8855501
g_887.463	Schidigerasaponin F1	HMDB36243; HMDB39950; HMDB41051	C44H72O18	37	887.463
g_889.8235	TG(16:0/18:0/20:0)[iso6]	C00422; HMDB05366; HMDB05393; HMDB42127; HMDB42156; HMDB42185; HMDB42214; HMDB42243; HMDB42994; HMDB43134; HMDB43833; HMDB43888; HMDB43942; HMDB43969; HMDB44670; HMDB44723; HMDB45477	C57H110O6	100	889.823
g_892.1744	3-Hydroxy-5-methylhex-4-enoyl-CoA	C16469; HMDB60373	C28H46N7O18P3S	38	892.174
g_897.5237	Chondrillasterol 3-[glucosyl-(1->2)-glucosyl-(1->2)-glucoside]	HMDB33887; HMDB41466	C47H78O16	20	897.524
g_900.7408	PC(20:0/24:0)	C00157; HMDB08289; HMDB08545; HMDB08767	C52H104NO8P	23	900.741
g_907.0832	Heterophylliin E	HMDB39268	C40H28O25	43	907.083
g_909.5499	PI(18:0/22:6(4Z,7Z.10Z.13Z.16Z.19Z))	C00626; HMDB09821; HMDB09861; HMDB09865; HMDB09884; HMDB09885; HMDB09891; HMDB09892; HMDB09910; HMDB09911; HMDB09920	C49H83O13P	100	9095499
g_911.5636	PI(18:0/22:5(4Z,7Z.10Z.13Z.16Z))	C00626; HMDB09819; HMDB09820; HMDB09857; HMDB09873; HMDB09874; HMDB09898; HMDB09904; HMDB09909; HMDB09917; HMDB09919	C49H85O13P	24	9115636
g_913.1812	Gallocatechin-(4alpha->8)-gallocatechin-(4alpha->8)-gallocatechin	HMDB40378	C45H38O21	18	913.181
g_913.8233	TG(16:0/20:1(11Z)/20:1(11Z))[iso3]	C00422; HMDB05386; HMDB05404; HMDB05409; HMDB05428; HMDB05452; HMDB42201; HMDB42345; HMDB42375; HMDB42404; HMDB42462; HMDB42490; HMDB42491; HMDB42665; HMDB43119; HMDB43121; HMDB43399; HMDB43457; HMDB43931; HMDB44065; HMDB44092; HMDB44120; HMDB44200; HMDB44201; HMDB44227; HMDB44390; HMDB44739; HMDB44868; HMDB44894; HMDB44919; HMDB44971; HMDB44972; HMDB45024; HMDB45050; HMDB45493; HMDB45668; HMDB45…	C59H110O6	100	913.823
g_914.5108	Tylosin	C01457; HMDB34108	C46H77NO17	88	914.511
g_921.4679	Lyciumoside VI	HMDB33500; HMDB39165	C44H74O20	15	921.468
g_922.1487	3-Oxopimelyl-CoA	C06715; HMDB12158	C28H44N7O20P3S	42	922.149
g_925.4795	Durupcoside B	HMDB30976; HMDB30977; HMDB34535; HMDB39419; HMDB39851; HMDB40856	C47H74O18	100	925.48
g_925.5165	Saponin D	HMDB40468; HMDB40860	C48H78O17	100	925.516
g_929.5488	Vinaginsenoside R3	HMDB40493	C48H82O17	100	929.549
g_937.4841	PIP(16:0/20:4(5Z,8Z.11Z.14Z))	C00626; HMDB09931; HMDB09932; HMDB09987; HMDB10015; HMDB10019	C45H80O16P2	100	9374841
g_941.5174	PIP(16:0/20:2(11Z,14Z))	C00626; HMDB09928; HMDB09951; HMDB09961; HMDB09962; HMDB09973; HMDB09974; HMDB09984; HMDB10003	C45H84O16P2	71	9415174
g_943.4911	Araliasaponin II	HMDB36968; HMDB41241	C47H76O19	63	943.491
g_943.7759	TG(15:0/22:2(13Z,16Z)/22:6(4Z.7Z.10Z.13Z.16Z.19Z))	HMDB43567; HMDB43589; HMDB43791; HMDB45098; HMDB45152; HMDB45436; HMDB45438; HMDB49400; HMDB49405; HMDB49442; HMDB49447; HMDB49540; HMDB49542; HMDB49645; HMDB49647; HMDB50013; HMDB50018; HMDB50053; HMDB50058; HMDB50146; HMDB50148; HMDB50246; HMDB50248; HMDB50600; HMDB50638; HMDB50798; HMDB50800; HMDB51088; HMDB51090; HMDB51139; HMDB51145; HMDB51175; HMDB51181; HMDB51196; HMDB51198; HMDB52538; HMD…	C62H104O6	100	9437759
g_947.5241	Notoginsenoside H	HMDB32068; HMDB35169; HMDB35348; HMDB40419; HMDB40420	C47H80O19	21	947.524
g_961.5392	Majoroside F1	HMDB30511; HMDB30886; HMDB34619; HMDB39559; HMDB39944; HMDB39945; HMDB40492; HMDB40843	C48H82O19	19	961.539
g_961.7313	TG(18:2(9Z,12Z)/20:5(5Z.8Z.11Z.14Z.17Z)/22:6(4Z.7Z.10Z.13Z.16Z.19Z))	HMDB52799; HMDB52827; HMDB53613; HMDB53637; HMDB55755	C64H98O6	15	9617313
g_969.8852	TG(20:0/20:1(11Z)/20:1(11Z))[iso3]	C00422; HMDB05418; HMDB42261; HMDB42465; HMDB42494; HMDB42667; HMDB43987; HMDB44149; HMDB44204; HMDB44230; HMDB44392; HMDB44793; HMDB44922; HMDB44949; HMDB44975; HMDB45027; HMDB45052; HMDB45053; HMDB45209; HMDB45571; HMDB45695; HMDB45720; HMDB45746; HMDB45820; HMDB45821; HMDB45845; HMDB46321; HMDB46440; HMDB46464; HMDB46487; HMDB46512; HMDB46535; HMDB46536; HMDB46584; HMDB46608; HMDB47019; HMDB47…	C63H118O6	100	969.885
g_969.921	TG(24:0/18:2(9Z,12Z)/o-18:0)	HMDB47388; HMDB47436; HMDB47710; HMDB47712; HMDB52500; HMDB53354	C64H122O5	100	969921
g_971.8092	TG(20:0/18:2(9Z,12Z)/22:6(4Z.7Z.10Z.13Z.16Z.19Z))	HMDB45891; HMDB45943; HMDB46216; HMDB46218; HMDB50596; HMDB50601; HMDB50634; HMDB50639; HMDB50722; HMDB50724; HMDB50817; HMDB50819; HMDB51676; HMDB51710; HMDB51852; HMDB51854; HMDB52469; HMDB52568; HMDB52573; HMDB52602; HMDB52686; HMDB52700; HMDB52706; HMDB52776; HMDB53327; HMDB53412; HMDB53417; HMDB53442; HMDB53514; HMDB53526; HMDB53532; HMDB53592; HMDB54178; HMDB54200; HMDB54496; HMDB54516	C64H108O6	24	9718092
g_985.8247	TG(18:0/22:2(13Z,16Z)/22:6(4Z.7Z.10Z.13Z.16Z.19Z))	HMDB45233; HMDB45253; HMDB45441; HMDB45807; HMDB45812; HMDB45963; HMDB45968; HMDB45988; HMDB46038; HMDB46044; HMDB46057; HMDB46063; HMDB46144; HMDB46187; HMDB46193; HMDB46577; HMDB46673; HMDB46678; HMDB46727; HMDB46745; HMDB46751; HMDB46800; HMDB46817; HMDB46824; HMDB46848; HMDB46853; HMDB46872; HMDB46895; HMDB46901; HMDB46913; HMDB46919; HMDB46942; HMDB46949; HMDB47409; HMDB47479; HMDB47577; HMD…	C65H110O6	31	9858247
g_986.2556	OPC4-CoA	C16335; HMDB11113; HMDB12474	C35H56N7O18P3S	62	986.256
g_995.8052	TG(18:2(9Z,12Z)/22:2(13Z.16Z)/22:6(4Z.7Z.10Z.13Z.16Z.19Z))	HMDB52709; HMDB52717; HMDB52821; HMDB53535; HMDB53541; HMDB53631; HMDB54499; HMDB54519; HMDB54775; HMDB54793	C66H108O6	17	9958052
g_997.484	PIP2(16:0/18:0)	C00626; HMDB10035; HMDB10059	C43H85O19P3	44	997.484
