# Supplementary material for: Integration of metabolomics, genomics, and immune phenotypes reveals the causal roles of metabolites in disease
Source: Genome Biol. 2021 Jul 6;22:198. doi: 10.1186/s13059-021-02413-z (PMC8259168; doi:10.1186/s13059-021-02413-z)
Supplement: Supplementary file 3 — Additional file 3. Table S3 [file 13059_2021_2413_MOESM3_ESM.xlsx]

## Sheet: table S3
Table S3
Annotation of metabolites measured by UM platform
id	ionMz(m/z)	ID
ba_389.2689951	389.269	BA-b-Muricholic Acid
ba_407.2802478	407.28	BA-b-Muricholic Acid
ba_413.2653181	413.265	BA-Chenodeoxycholic acid
ba_391.2852609	391.285	BA-Chenodeoxycholic acid
ba_389.26901	389.269	BA-Cholic Acid
ba_391.285951	391.286	BA-Deoxycholic Acid
ba_448.3063618	448.306	BA-Glycochenodeoxycholic Acid
ba_448.3070658	448.307	BA-Glycodeoxycholic Acid
ba_430.2962386	430.296	BA-Glycodeoxycholic Acid
ba_448.3068653	448.307	BA-Glycoursodeoxycholic Acid
ba_496.2688398	496.269	BA-Tauro-b-muricholic acid
ba_496.2720239	496.272	BA-Taurocholic Acid
ba_520.269561	520.27	BA-Taurodeoxycholic Acid
ba_391.2853477	391.285	BA-Ursodeoxycholic acid
ba_391.2839719	391.284	BA-Ursodeoxycholic acid
ffa_299.2021809	299.202	FA-?-linolenic Acid
ffa_277.2168469	277.217	FA-?-linolenic Acid
ffa_331.2644724	331.264	FA-Adrenic Acid
ffa_311.2956912	311.296	FA-Arachidic Acid
ffa_303.233258	303.233	FA-Arachidonic Acid
ffa_339.3271809	339.327	FA-Behenic Acid
ffa_335.2955799	335.296	FA-Docosadienoic Acid
ffa_335.2957316	335.296	FA-Docosadienoic Acid
ffa_337.3116497	337.312	FA-Docosaenoic Acid
ffa_359.2959534	359.296	FA-Docosaenoic Acid
ffa_327.232953	327.233	FA-Docosahexaenoic Acid
ffa_387.2520783	387.252	FA-Docosahexaenoic Acid
ffa_329.2486502	329.249	FA-Docosapentaenoic Acid
ffa_333.280235	333.28	FA-Docosatrienoic Acid
ffa_307.2645898	307.265	FA-Eicosadienoic Acid
ffa_301.2168815	301.217	FA-Eicosapentaenoic Acid
ffa_305.248786	305.249	FA-Eicosatrienoic Acid
ffa_365.2707935	365.271	FA-Eicosatrienoic Acid
ffa_369.3020416	369.302	FA-Eicosenoic Acid
ffa_309.280054	309.28	FA-Gondolic Acid
ffa_369.3033799	369.303	FA-Gondolic Acid
ffa_595.4944356	595.494	FA-Heptadecaenoic Acid
ffa_289.2164805	289.216	FA-Heptadecaenoic Acid
ffa_289.2174895	289.217	FA-Heptadecaenoic Acid
ffa_267.2331273	267.233	FA-Heptadecaenoic Acid
ffa_291.2337499	291.234	FA-Heptadecanoic Acid
ffa_599.5234136	599.523	FA-Heptadecanoic Acid
ffa_269.2488373	269.249	FA-Heptadecanoic Acid
ffa_279.2331527	279.233	FA-Linoleic Acid
ffa_227.2004356	227.2	FA-Myristic Acid
ffa_365.3427875	365.343	FA-Nervonic Acid
ffa_425.362949	425.363	FA-Nervonic Acid
ffa_281.2487073	281.249	FA-Oleic Acid
ffa_341.2705992	341.271	FA-Oleic Acid
ffa_255.2328859	255.233	FA-Palmitic Acid
ffa_313.2382995	313.238	FA-Palmitoleic Acid
ffa_567.4634229	567.463	FA-Palmitoleic Acid
ffa_253.2173199	253.217	FA-Palmitoleic Acid
ffa_241.2170692	241.217	FA-Pentadecanoic Acid
ffa_241.2170505	241.217	FA-Pentadecanoic Acid
ffa_623.5285025	623.529	FA-Petroselenic Acid
ffa_341.2700383	341.27	FA-Petroselenic Acid
ffa_283.2644105	283.264	FA-Stearic Acid
ffa_627.5576989	627.558	FA-Stearic Acid
ffa_275.2013753	275.201	FA-Stearidonic Acid
ffa_375.3273662	375.327	FA-Tricosanoic Acid
ffa_353.3429747	353.343	FA-Tricosanoic Acid
ffa_351.3272693	351.327	FA-Tricosenoic Acid
eic_231.1749974	231.175
eic_231.1748149	231.175
eic_231.174181	231.174
eic_249.1857804	249.186
eic_249.1858901	249.186
eic_249.1859134	249.186
eic_231.1752205	231.175
eic_249.1857753	249.186
eic_231.1751098	231.175
eic_249.1851839	249.185
eic_249.1857227	249.186
eic_395.2814215	395.281
eic_395.2790369	395.279
eic_418.2588052	418.259
eic_396.2751438	396.275
eic_379.230148	379.23
eic_457.2651553	457.265
eic_461.238286	461.238
eic_429.2294258	429.229
eic_469.2858801	469.286
eic_431.2482873	431.248
eic_391.250227	391.25
eic_469.2832679	469.283
eic_391.2486895	391.249
eic_469.2796206	469.28
eic_434.1272772	434.127
eic_473.2349709	473.235
eic_435.2012263	435.201
eic_474.1801094	474.18
eic_474.1770413	474.177
eic_474.1786531	474.179
eic_417.2981698	417.298
eic_439.2856803	439.286
eic_417.3025073	417.303
eic_355.320918	355.321
eic_483.1328081	483.133
eic_423.1120108	423.112
eic_445.0982516	445.098
eic_423.1193459	423.119
eic_423.1178444	423.118
eic_424.2705847	424.271
eic_424.2705748	424.271
eic_424.2684741	424.268
eic_424.2695616	424.27
eic_424.2730295	424.273
eic_424.2725537	424.273
eic_406.2598674	406.26
eic_424.2726176	424.273
eic_407.2484336	407.248
eic_485.2785202	485.279
eic_448.2702517	448.27
eic_426.2873552	426.287
eic_448.2699919	448.27
eic_408.275172	408.275
eic_426.2847258	426.285
eic_429.1263062	429.126
eic_429.2599501	429.26
eic_411.251147	411.251
eic_411.2495458	411.25
eic_429.2646342	429.265
eic_429.2643196	429.264
eic_411.2564221	411.256
eic_429.2611425	429.261
eic_419.1661529	419.166
eic_459.1593119	459.159
eic_459.1580998	459.158
eic_461.1675298	461.168
eic_279.1582487	279.158
eic_297.1667954	297.167
eic_279.1599184	279.16
eic_279.1596209	279.16
eic_279.1581092	279.158
eic_319.1545747	319.155
eic_297.171364	297.171
eic_279.1640959	279.164
eic_297.167669	297.168
eic_319.148523	319.149
eic_297.1675378	297.168
eic_319.1534484	319.153
eic_297.1706662	297.171
eic_297.168589	297.169
eic_279.1596225	279.16
eic_422.1656371	422.166
eic_443.2140982	443.214
eic_425.2034226	425.203
eic_425.2016139	425.202
eic_443.2093033	443.209
eic_443.2085583	443.209
eic_465.2493563	465.249
eic_465.2484848	465.248
eic_443.2644489	443.264
eic_465.2424276	465.242
eic_503.2686885	503.269
eic_443.2663252	443.266
eic_465.2499993	465.25
eic_465.2477793	465.248
eic_465.2490344	465.249
eic_465.2501621	465.25
eic_465.2486089	465.249
eic_465.2490095	465.249
eic_505.248442	505.248
eic_427.2165106	427.217
eic_427.2177244	427.218
eic_505.2450101	505.245
eic_467.2050146	467.205
eic_505.2440186	505.244
eic_435.1803839	435.18
eic_475.1747015	475.175
eic_453.1958311	453.196
eic_453.2450605	453.245
eic_475.2359347	475.236
eic_436.2098885	436.21
eic_456.2372371	456.237
eic_357.2636067	357.264
eic_357.2635822	357.264
eic_319.221415	319.221
eic_319.2215943	319.222
eic_357.2637221	357.264
eic_357.2637335	357.264
eic_357.2651815	357.265
eic_489.2525701	489.253
eic_493.1046589	493.105
eic_465.1281036	465.128
eic_543.1584693	543.158
eic_515.2237374	515.224
eic_515.2243295	515.224
eic_517.2416836	517.242
eic_477.2459631	477.246
eic_281.1765896	281.177
eic_281.1764151	281.176
eic_281.1776799	281.178
eic_299.1860766	299.186
eic_281.1762896	281.176
eic_281.1746664	281.175
eic_281.1749639	281.175
eic_281.1738976	281.174
eic_511.1757867	511.176
eic_571.1915297	571.192
eic_533.2363129	533.236
eic_571.2738767	571.274
eic_571.2888522	571.289
eic_533.2359026	533.236
eic_573.2862358	573.286
eic_573.2860627	573.286
eic_553.1021342	553.102
eic_519.1853994	519.185
eic_519.1863944	519.186
eic_615.2145731	615.215
eic_577.1843023	577.184
eic_299.2594122	299.259
eic_299.2589882	299.259
eic_299.2591641	299.259
eic_299.2580391	299.258
eic_299.2581426	299.258
eic_359.2781826	359.278
eic_359.2784724	359.278
eic_359.2780946	359.278
eic_299.2586996	299.259
eic_299.2589158	299.259
eic_283.137626	283.138
eic_606.2820375	606.282
eic_606.2809028	606.281
eic_640.2910177	640.291
eic_640.2844214	640.284
eic_640.2884519	640.288
eic_640.2903891	640.29
eic_640.2873889	640.287
eic_642.2997274	642.3
eic_642.2985346	642.299
eic_283.2068941	283.207
eic_323.1964488	323.196
eic_309.2067825	309.207
eic_331.2585927	331.259
eic_265.1803035	265.18
eic_247.1702393	247.17
eic_265.1802578	265.18
eic_247.1702568	247.17
eic_247.1695131	247.17
eic_265.1807308	265.181
eic_265.1804565	265.18
eic_591.3962091	591.396
eic_247.1697806	247.17
eic_265.1783277	265.178
eic_247.170069	247.17
eic_247.1700705	247.17
eic_265.1790415	265.179
eic_247.1700764	247.17
eic_247.1708976	247.171
eic_265.1802979	265.18
eic_265.1799965	265.18
eic_265.1803179	265.18
eic_247.1702723	247.17
eic_265.177821	265.178
eic_311.2229109	311.223
eic_293.2100116	293.21
eic_373.2588542	373.259
eic_297.1874484	297.187
eic_297.1841805	297.184
eic_315.2541995	315.254
eic_315.2535852	315.254
eic_315.2536821	315.254
eic_315.2534093	315.253
eic_315.2538145	315.254
eic_299.2007115	299.201
eic_317.2116448	317.212
eic_299.2012621	299.201
eic_299.1968715	299.197
eic_299.2017432	299.202
eic_299.2021929	299.202
eic_317.2126201	317.213
eic_319.2276563	319.228
eic_319.2278996	319.228
eic_319.227051	319.227
eic_345.1643066	345.164
eic_305.1743675	305.174
eic_305.1730149	305.173
eic_305.1730795	305.173
eic_305.1725615	305.173
eic_301.1813541	301.181
eic_261.1857915	261.186
eic_301.1809374	301.181
eic_339.2183451	339.218
eic_301.1806709	301.181
eic_279.1993278	279.199
eic_301.1803689	301.18
eic_339.2183751	339.218
eic_339.2192613	339.219
eic_279.196311	279.196
eic_339.2184508	339.218
eic_383.2805293	383.281
eic_383.279393	383.279
eic_325.1537247	325.154
eic_307.1517678	307.152
eic_307.1914595	307.191
eic_307.1892805	307.189
eic_307.1911562	307.191
eic_307.1894485	307.189
eic_307.1955304	307.196
eic_307.1914412	307.191
eic_309.1328324	309.133
eic_349.1249008	349.125
eic_349.1255199	349.126
eic_327.169569	327.17
eic_387.1938656	387.194
eic_309.2064522	309.206
eic_327.2160127	327.216
eic_387.2528782	387.253
eic_387.2520898	387.252
eic_387.2538204	387.254
eic_327.232427	327.232
eic_387.2538829	387.254
eic_351.1416848	351.142
eic_311.148302	311.148
eic_351.140985	351.141
eic_269.1513892	269.151
eic_269.1512035	269.151
eic_287.1684637	287.168
eic_269.1513169	269.151
eic_269.1513115	269.151
eic_269.1510383	269.151
eic_331.2487702	331.249
eic_331.248212	331.248
eic_331.2483873	331.248
eic_391.2855114	391.286
eic_391.2856734	391.286
eic_333.2071522	333.207
eic_397.2555185	397.256
eic_397.2582746	397.258
eic_397.2589701	397.259
eic_397.2642694	397.264
eic_397.2563061	397.256
eic_361.1663158	361.166
eic_361.16612	361.166
eic_321.1753629	321.175
eic_321.1749304	321.175
eic_321.1753241	321.175
eic_339.184902	339.185
eic_321.1749497	321.175
eic_399.273719	399.274
eic_339.2536241	339.254
eic_339.2523119	339.252
eic_339.2538584	339.254
eic_339.2572929	339.257
eic_341.2002538	341.2
eic_341.1983909	341.198
eic_363.1938424	363.194
eic_271.1363675	271.136
eic_349.1684571	349.168
eic_363.2155196	363.216
eic_323.2221713	323.222
eic_341.2337768	341.234
eic_323.2211821	323.221
eic_341.2317391	341.232
eic_341.2330155	341.233
eic_323.2211635	323.221
eic_323.2227849	323.223
eic_401.2893619	401.289
eic_341.2685763	341.269
eic_341.2704795	341.27
eic_341.2686222	341.269
eic_363.250337	363.25
eic_341.2695885	341.27
eic_341.2694387	341.269
eic_401.2897415	401.29
eic_341.2696343	341.27
eic_401.2911099	401.291
eic_401.290055	401.29
eic_341.269572	341.27
eic_341.2698885	341.27
eic_367.2102673	367.21
eic_405.2535702	405.254
eic_405.2492729	405.249
eic_405.2499607	405.25
eic_405.2545174	405.255
eic_405.2284256	405.228
eic_329.1759756	329.176
eic_329.1757248	329.176
eic_329.1760379	329.176
eic_329.1753975	329.175
eic_329.173298	329.173
eic_407.245365	407.245
eic_407.2691348	407.269
eic_407.2781655	407.278
eic_409.2219781	409.222
eic_331.1917505	331.192
eic_409.2221657	409.222
eic_409.2219738	409.222
eic_333.1623376	333.162
eic_333.1658189	333.166
eic_289.1811674	289.181
eic_289.1822844	289.182
eic_289.1796851	289.18
eic_639.3876802	639.388
eic_289.1811553	289.181
eic_289.1818879	289.182
eic_411.2349403	411.235
eic_411.2366258	411.237
eic_411.236766	411.237
eic_333.2052172	333.205
eic_411.2371507	411.237
eic_411.2350869	411.235
eic_413.2887078	413.289
eic_353.2737838	353.274
eic_413.2903321	413.29
eic_353.2709085	353.271
eic_353.2685292	353.269
eic_353.2690174	353.269
eic_335.2591032	335.259
eic_413.2904395	413.29
eic_353.2678255	353.268
eic_413.2934695	413.293
eic_339.2009172	339.201
eic_379.193102	379.193
eic_339.1996517	339.2
eic_339.2007656	339.201
eic_357.2079017	357.208
eic_419.2420234	419.242
eic_419.2429663	419.243
eic_419.2426613	419.243
eic_419.2424269	419.242
eic_419.2432945	419.243
eic_381.2054583	381.205
eic_421.2619947	421.262
eic_383.2201959	383.22
eic_383.2250075	383.225
eic_421.2599599	421.26
eic_383.2204548	383.22
eic_383.2203881	383.22
eic_422.2915876	422.292
eic_384.2518891	384.252
eic_385.1610212	385.161
eic_385.2394442	385.239
eic_423.2736632	423.274
eic_385.2358749	385.236
eic_363.2538037	363.254
eic_423.2738509	423.274
eic_363.2537797	363.254
eic_423.2729822	423.273
eic_313.1807005	313.181
eic_643.4158171	643.416
eic_313.1681864	313.168
eic_273.1858794	273.186
eic_313.1811172	313.181
eic_425.2172225	425.217
eic_387.1765421	387.177
eic_387.1763497	387.176
eic_387.1757249	387.176
eic_365.2314382	365.231
eic_365.2330035	365.233
eic_426.3237368	426.324
eic_426.323097	426.323
eic_426.3229521	426.323
eic_426.3232115	426.323
eic_367.2466956	367.247
eic_367.2488267	367.249
eic_367.2488525	367.249
eic_367.2447471	367.245
eic_367.2481679	367.248
eic_391.1507011	391.151
eic_429.249026	429.249
eic_391.2130935	391.213
eic_393.172036	393.172
eic_371.1898036	371.19
eic_371.1904894	371.19
eic_431.2612659	431.261
eic_431.2623812	431.262
eic_395.185981	395.186
eic_433.225319	433.225
eic_433.2246315	433.225
eic_275.2001088	275.2
eic_647.4452219	647.445
eic_315.1915084	315.192
eic_397.2044874	397.204
eic_397.2039403	397.204
eic_397.2045246	397.205
eic_437.2912402	437.291
eic_399.2544356	399.254
eic_399.2496714	399.25
eic_377.2702453	377.27
eic_377.2701532	377.27
eic_438.2878285	438.288
eic_360.254939	360.255
eic_401.1482414	401.148
eic_379.1726822	379.173
eic_379.1635944	379.164
eic_379.1713027	379.171
eic_439.2751377	439.275
eic_379.2451726	379.245
eic_441.2079339	441.208
eic_441.2110059	441.211
eic_403.171215	403.171
eic_405.1918316	405.192
eic_405.1917171	405.192
eic_405.1871554	405.187
eic_383.203864	383.204
eic_405.1893856	405.189
eic_405.1917602	405.192
eic_405.190927	405.191
eic_407.1872979	407.187
eic_385.2069265	385.207
eic_407.1859192	407.186
eic_385.2067993	385.207
eic_367.1970239	367.197
eic_385.2050267	385.205
eic_385.2066075	385.207
eic_385.2059209	385.206
eic_407.2079508	407.208
eic_445.2386952	445.239
eic_445.244325	445.244
eic_368.2209532	368.221
eic_368.2259411	368.226
eic_368.2193577	368.219
eic_449.2122202	449.212
eic_449.2150319	449.215
eic_417.1477477	417.148
eic_455.1862664	455.186
eic_395.1632997	395.163
eic_417.1483517	417.148
eic_377.1576773	377.158
eic_377.1570683	377.157
eic_377.1579403	377.158
eic_417.2272797	417.227
eic_455.2675468	455.268
eic_455.2692762	455.269
eic_317.2123761	317.212
eic_351.2175716	351.218
eic_321.2428991	321.243
eic_353.2311959	353.231
eic_353.232862	353.233
eic_351.2199076	351.22
eic_343.2276774	343.228
eic_353.2292937	353.229
eic_347.1872397	347.187
eic_335.2225643	335.223
eic_357.2065315	357.207
eic_343.2299816	343.23
eic_353.2311822	353.231
eic_335.2229471	335.223
eic_321.2440191	321.244
eic_357.2084396	357.208
eic_343.2287362	343.229
eic_357.2072665	357.207
eic_353.2333749	353.233
eic_363.2527767	363.253
eic_343.2268222	343.227
eic_363.2518854	363.252
eic_357.2051237	357.205
eic_317.2124451	317.212
eic_317.2117766	317.212
eic_353.2326792	353.233
eic_357.2076048	357.208
eic_349.2018204	349.202
eic_349.2023087	349.202
eic_361.2377716	361.238
eic_351.2188222	351.219
eic_349.2005749	349.201
eic_361.2372572	361.237
eic_335.2227835	335.223
eic_351.2170338	351.217
eic_351.2179142	351.218
eic_351.2174265	351.217
eic_335.2217746	335.222
eic_343.2270907	343.227
eic_321.2400821	321.24
eic_317.2139076	317.214
eic_357.2077545	357.208
eic_351.2170994	351.217
eic_347.1862473	347.186
eic_347.1859811	347.186
eic_357.2066946	357.207
eic_357.202975	357.203
eic_321.2432934	321.243
eic_351.2144866	351.214
eic_343.227261	343.227
eic_361.2353935	361.235
eic_343.2275097	343.228
eic_363.2536299	363.254
eic_351.2176091	351.218
eic_349.202278	349.202
eic_349.2016636	349.202
eic_321.2431709	321.243
eic_361.2363076	361.236
eic_357.2070154	357.207
eic_335.220325	335.22
eic_363.253796	363.254
eic_321.2413801	321.241
eic_347.1847007	347.185
eic_309.2067316	309.207
eic_315.1952467	315.195
eic_449.2521901	449.252
eic_407.2428293	407.243
eic_395.2400744	395.24
eic_377.2311552	377.231
eic_425.2512959	425.251
eic_375.2154011	375.215
eic_319.2266738	319.227
eic_363.1780733	363.178
eic_319.2278507	319.228
eic_333.2068261	333.207
eic_381.2622695	381.262
eic_375.2153613	375.215
eic_341.2124459	341.212
eic_395.243021	395.243
eic_303.2331279	303.233
eic_309.2064151	309.206
eic_425.2511188	425.251
eic_409.2575503	409.258
eic_395.2413241	395.241
eic_369.2266541	369.227
eic_377.2308578	377.231
eic_341.2118225	341.212
eic_315.1962061	315.196
eic_333.2076622	333.208
eic_449.2578046	449.258
eic_315.1977494	315.198
eic_407.2451235	407.245
eic_351.2202296	351.22
eic_333.2073888	333.207
eic_363.1800642	363.18
eic_369.226506	369.227
eic_395.2427496	395.243
eic_425.2564649	425.256
eic_407.2457921	407.246
eic_315.1959914	315.196
eic_425.2568123	425.257
eic_425.2597501	425.26
eic_303.2313661	303.231
eic_409.2603878	409.26
eic_395.2438271	395.244
eic_331.1899842	331.19
eic_337.2378754	337.238
eic_331.1912339	331.191
eic_341.2093604	341.209
eic_383.2059058	383.206
eic_319.2294373	319.229
eic_361.2337076	361.234
eic_347.1905241	347.191
eic_315.1944748	315.194
eic_395.2412814	395.241
eic_369.226541	369.227
eic_337.2362324	337.236
eic_313.2391486	313.239
eic_337.2350635	337.235
eic_319.2277883	319.228
eic_367.2104018	367.21
eic_315.1944152	315.194
eic_331.1893503	331.189
eic_315.1958525	315.196
eic_407.2441119	407.244
eic_407.2459018	407.246
eic_337.237899	337.238
eic_363.1800136	363.18
eic_425.2557802	425.256
eic_375.2151552	375.215
eic_315.1967493	315.197
eic_303.2332845	303.233
eic_389.2328226	389.233
eic_425.2550467	425.255
eic_333.2067274	333.207
eic_375.218534	375.219
eic_369.2268531	369.227
eic_375.2162367	375.216
eic_333.2066557	333.207
eic_315.1918251	315.192
eic_375.2185048	375.219
eic_309.2066313	309.207
eic_449.2537118	449.254
eic_425.255529	425.256
eic_333.2064028	333.206
eic_375.2132843	375.213
eic_367.2105292	367.211
eic_347.2224738	347.222
eic_291.1960721	291.196
eic_393.2272402	393.227
eic_291.1973522	291.197
eic_345.2437305	345.244
eic_351.2226128	351.223
eic_423.2023155	423.202
eic_313.2390229	313.239
eic_401.2300868	401.23
eic_371.2447425	371.245
eic_349.2373069	349.237
eic_417.226528	417.227
eic_291.1949563	291.195
eic_293.2122933	293.212
eic_329.2330162	329.233
eic_349.2377182	349.238
eic_313.238779	313.239
eic_347.2192939	347.219
eic_327.2175058	327.218
eic_313.238511	313.239
eic_401.2304282	401.23
eic_407.2082336	407.208
eic_321.1691377	321.169
eic_345.242318	345.242
eic_439.1906798	439.191
eic_389.1961342	389.196
eic_345.243547	345.244
eic_297.2434492	297.243
eic_417.2258779	417.226
eic_371.2425231	371.243
eic_359.2223505	359.222
eic_323.2585143	323.259
eic_297.243434	297.243
eic_313.2385162	313.239
eic_349.2384665	349.238
eic_359.2212443	359.221
eic_323.1852501	323.185
eic_371.2424749	371.242
eic_295.2276184	295.228
eic_359.2221917	359.222
eic_291.1962847	291.196
eic_369.2080383	369.208
eic_503.2274444	503.227
eic_475.2338928	475.234
eic_345.243458	345.243
eic_325.2005846	325.201
eic_313.2383106	313.238
eic_331.2641826	331.264
eic_393.2268788	393.227
eic_291.1995752	291.2
eic_403.2481665	403.248
eic_493.2431171	493.243
eic_345.2432673	345.243
eic_375.2539333	375.254
eic_393.2252234	393.225
eic_389.1921671	389.192
eic_417.2277249	417.228
eic_407.2088278	407.209
eic_345.2427421	345.243
eic_539.2066366	539.207
eic_407.2069806	407.207
eic_359.2221823	359.222
eic_293.2087457	293.209
eic_291.1925259	291.193
eic_345.2411863	345.241
eic_293.2097692	293.21
eic_313.2379793	313.238
eic_293.208752	293.209
eic_327.2181887	327.218
eic_493.2408729	493.241
eic_493.2420238	493.242
eic_325.2014296	325.201
eic_446.2578472	446.258
eic_349.2371609	349.237
eic_327.2165503	327.217
eic_417.2271981	417.227
eic_293.2098346	293.21
eic_323.1872232	323.187
eic_365.1963881	365.196
eic_446.2577171	446.258
eic_369.2088601	369.209
eic_373.1980625	373.198
eic_329.2333033	329.233
eic_329.2329119	329.233
eic_297.2434588	297.243
eic_371.244049	371.244
eic_313.2384039	313.238
eic_329.2329857	329.233
eic_385.2209465	385.221
eic_537.1969575	537.197
eic_379.2476496	379.248
eic_367.2070783	367.207
eic_327.2196617	327.22
eic_329.2326415	329.233
eic_335.2222413	335.222
eic_327.2224668	327.222
eic_323.1854412	323.185
eic_325.2012171	325.201
eic_355.1912428	355.191
eic_417.2258315	417.226
eic_417.2286974	417.229
eic_325.2008224	325.201
eic_329.2335151	329.234
eic_389.1971925	389.197
eic_475.2306887	475.231
eic_325.2183675	325.218
eic_297.2442846	297.244
eic_417.2291925	417.229
eic_291.1963191	291.196
eic_271.1716469	271.172
eic_297.2433464	297.243
eic_393.2275153	393.228
eic_389.1941424	389.194
eic_291.1962837	291.196
eic_329.2337021	329.234
eic_317.2121234	317.212
eic_339.198141	339.198
eic_291.1968257	291.197
eic_293.2084703	293.208
eic_401.2302625	401.23
eic_555.1931011	555.193
eic_423.2011363	423.201
eic_393.2270257	393.227
eic_401.2294629	401.229
eic_493.2425005	493.243
eic_407.2044693	407.204
eic_297.2437101	297.244
eic_373.2045226	373.205
eic_293.2098044	293.21
eic_323.1858689	323.186
eic_401.2311081	401.231
eic_295.2274971	295.227
eic_359.2225937	359.223
eic_417.2273001	417.227
eic_403.2493464	403.249
eic_355.2480536	355.248
eic_401.2342189	401.234
eic_493.2433589	493.243
eic_313.1809946	313.181
eic_323.2586909	323.259
eic_293.2117538	293.212
eic_301.2164684	301.216
eic_377.2683506	377.268
eic_359.2199534	359.22
eic_295.2276603	295.228
eic_389.1969018	389.197
eic_369.2234837	369.223
eic_293.2114517	293.211
eic_467.2634009	467.263
eic_271.1702217	271.17
eic_467.269806	467.27
eic_391.2148434	391.215
eic_327.2189155	327.219
eic_493.2422073	493.242
eic_325.2014295	325.201
eic_323.1878164	323.188
eic_313.1813945	313.181
eic_297.2430461	297.243
eic_475.2291626	475.229
eic_329.2283653	329.228
eic_393.2254945	393.225
eic_313.1816958	313.182
eic_323.2583546	323.258
eic_313.2405904	313.241
eic_385.2212115	385.221
eic_349.2390827	349.239
eic_301.2170219	301.217
eic_417.2303222	417.23
eic_345.243612	345.244
eic_323.2583466	323.258
eic_365.1946347	365.195
eic_519.1814276	519.181
eic_401.2285972	401.229
eic_439.1897568	439.19
eic_403.2487834	403.249
eic_321.2439178	321.244
eic_373.2029355	373.203
eic_311.2220525	311.222
eic_347.222263	347.222
eic_297.2433859	297.243
eic_323.1870059	323.187
eic_495.1826124	495.183
eic_327.2156345	327.216
eic_345.2423548	345.242
eic_325.2008061	325.201
eic_503.2265246	503.227
eic_291.1958707	291.196
eic_301.2167646	301.217
eic_291.1967324	291.197
eic_293.211125	293.211
eic_427.2684183	427.268
eic_447.2388911	447.239
eic_313.2383861	313.238
eic_371.2411071	371.241
eic_359.2212484	359.221
eic_389.1929872	389.193
eic_401.2320351	401.232
eic_373.2019159	373.202
eic_379.2471601	379.247
eic_369.1735055	369.174
eic_624.2995334	624.3
eic_407.2067982	407.207
eic_311.2229229	311.223
eic_349.2354349	349.235
eic_345.2430161	345.243
eic_401.2302963	401.23
un_232.9750636	232.975
un_279.0792256	279.079
un_361.082372	361.082
un_444.3328807	444.333
un_299.1057565	299.106
un_320.0811454	320.081
un_470.3098208	470.31
un_323.1541216	323.154
un_310.1747123	310.175
un_440.2657045	440.266
un_529.2447423	529.245
un_285.2074793	285.207
un_227.1648663	227.165
un_520.3040324	520.304
un_601.3976339	601.398
un_329.2683699	329.268
un_513.3309846	513.331
un_319.1925731	319.193
un_457.3326246	457.333
un_243.1962813	243.196
un_257.2123913	257.212
un_313.080699	313.081
un_385.1089007	385.109
un_505.2706563	505.271
un_466.2212294	466.221
un_347.2586601	347.259
un_645.4237617	645.424
un_428.3381433	428.338
un_343.2138862	343.214
un_306.0276129	306.028
un_410.253194	410.253
un_333.1549437	333.155
un_454.1412605	454.141
un_271.2274464	271.227
un_463.166418	463.166
un_225.0669636	225.067
un_605.1939429	605.194
un_618.2053505	618.205
un_368.9571647	368.957
un_515.180237	515.18
un_353.1529982	353.153
un_452.1130146	452.113
un_601.2151319	601.215
un_514.1764178	514.176
un_643.2226606	643.223
un_528.1938403	528.194
un_239.5776821	239.578
un_583.2187068	583.219
un_389.2694868	389.269
un_392.0816505	392.082
un_629.2634506	629.263
un_547.2609536	547.261
un_523.3646191	523.365
un_366.9594716	366.959
un_269.6245002	269.625
un_471.2737248	471.274
un_399.1810731	399.181
un_368.158448	368.158
un_411.1772225	411.177
un_505.2098735	505.21
un_645.3673944	645.367
un_371.125409	371.125
un_289.122858	289.123
un_317.1734246	317.173
un_267.196498	267.196
un_295.1917254	295.192
un_313.1186627	313.119
un_339.1632556	339.163
un_456.2175192	456.218
un_273.2070973	273.207
un_418.969068	418.969
un_627.3054582	627.305
un_248.0797584	248.08
un_478.1981452	478.198
un_545.3152062	545.315
un_269.2123928	269.212
un_463.3067902	463.307
un_621.232899	621.233
un_352.9291184	352.929
un_269.1761543	269.176
un_232.5602763	232.56
un_353.1991798	353.199
un_458.2328013	458.233
un_321.2017739	321.202
un_621.2346971	621.235
un_586.2610813	586.261
un_345.112837	345.113
un_370.2603528	370.26
un_335.1045251	335.105
un_501.1236631	501.124
un_266.5705279	266.571
un_431.3166297	431.317
un_292.6762184	292.676
un_555.3406699	555.341
un_341.2690942	341.269
un_476.7454426	476.745
un_314.9279374	314.928
un_427.1592402	427.159
un_629.3923319	629.392
un_575.2553984	575.255
un_618.4192836	618.419
un_255.1589089	255.159
un_499.234067	499.234
un_518.7901486	518.79
un_462.7307452	462.731
un_391.1649987	391.165
un_265.142473	265.142
un_551.3889196	551.389
un_639.3336154	639.334
un_550.3182304	550.318
un_557.3299189	557.33
un_475.3294736	475.329
un_287.125548	287.126
un_501.2452518	501.245
un_553.2191151	553.219
un_473.2253362	473.225
un_360.1606284	360.161
un_419.3156331	419.316
un_343.2474965	343.247
un_471.3436285	471.344
un_521.2388484	521.239
un_485.3210617	485.321
un_287.1061878	287.106
un_430.7054806	430.705
un_523.189805	523.19
un_423.1305227	423.131
un_341.1274769	341.127
un_429.1481216	429.148
un_279.1262458	279.126
un_347.1457196	347.146
un_265.1422462	265.142
un_516.2739052	516.274
un_282.1228511	282.123
un_275.1659013	275.166
un_256.6312026	256.631
un_301.1392133	301.139
un_369.1747668	369.175
un_266.5195875	266.52
un_233.0656937	233.066
un_225.5692453	225.569
un_315.1007234	315.101
un_445.2966506	445.297
un_476.1823725	476.182
un_287.1264188	287.126
un_575.432456	575.432
un_601.2097689	601.21
un_263.6277174	263.628
un_645.3633598	645.363
un_425.1849526	425.185
un_375.1824354	375.182
un_343.2850562	343.285
un_515.1798388	515.18
un_511.1514423	511.151
un_267.1967004	267.197
un_505.1358786	505.136
un_232.0586281	232.059
un_333.6558551	333.656
un_493.2624035	493.262
un_471.3456368	471.346
un_429.2892045	429.289
un_623.2805341	623.281
un_533.3860017	533.386
un_372.2653894	372.265
un_364.2253744	364.225
un_519.2957641	519.296
un_457.3308829	457.331
un_429.3319663	429.332
un_254.9603613	254.96
un_254.6227303	254.623
un_368.1256368	368.126
un_447.1781962	447.178
un_338.0258379	338.026
un_360.100322	360.1
un_385.258914	385.259
un_629.2592916	629.259
un_465.2550767	465.255
un_299.1080846	299.108
un_547.2561932	547.256
un_571.2630266	571.263
un_367.2849344	367.285
un_593.1557367	593.156
un_517.2547154	517.255
un_587.1384212	587.138
un_471.2812573	471.281
un_277.1803368	277.18
un_255.1965368	255.197
un_529.6987841	529.699
un_526.3148744	526.315
un_445.1688769	445.169
un_251.1648033	251.165
un_302.2336384	302.234
un_579.224464	579.224
un_238.0771648	238.077
un_383.9868	383.987
un_520.399155	520.399
un_395.1999829	395.2
un_637.4103488	637.41
un_314.1827293	314.183
un_613.3483108	613.348
un_397.1339877	397.134
un_362.1576289	362.158
un_435.1708246	435.171
un_276.1682334	276.168
un_524.7336738	524.734
un_278.1359778	278.136
un_388.1615205	388.162
un_375.1566264	375.157
un_374.145982	374.146
un_441.1866342	441.187
un_359.1837518	359.184
un_635.3903096	635.39
un_615.2988906	615.299
un_599.1785577	599.179
un_517.1714855	517.171
un_642.2202571	642.22
un_453.2319707	453.232
un_502.2703255	502.27
un_504.2687138	504.269
un_514.1786919	514.179
un_585.2335164	585.234
un_528.1954198	528.195
un_327.1539446	327.154
un_514.7726374	514.773
un_431.7007987	431.701
un_507.3328613	507.333
un_627.34474	627.345
un_445.2146433	445.215
un_432.194487	432.194
un_420.2098175	420.21
un_631.27671	631.277
un_637.2961485	637.296
un_329.1688875	329.169
un_495.3674152	495.367
un_555.2895397	555.29
un_608.3171505	608.317
un_487.2731792	487.273
un_451.3070083	451.307
un_434.7253607	434.725
un_390.1768143	390.177
un_265.1800039	265.18
un_370.259981	370.26
un_476.76904	476.769
un_595.3863323	595.386
un_439.2403661	439.24
un_471.7277519	471.728
un_457.7127923	457.713
un_242.183083	242.183
un_346.259997	346.26
un_491.186724	491.187
un_253.2167602	253.217
un_415.1328939	415.133
un_333.1146915	333.115
un_251.1269799	251.127
un_463.3437351	463.344
un_271.9406082	271.941
un_361.1166321	361.117
un_253.0412843	253.041
un_522.2568033	522.257
un_292.1558356	292.156
un_326.1462681	326.146
un_441.2250311	441.225
un_543.3028074	543.303
un_484.1789053	484.179
un_384.1412084	384.141
un_553.1161702	553.116
un_623.2105765	623.211
un_537.1603006	537.16
un_438.198048	438.198
un_465.1452671	465.145
un_455.1565365	455.157
un_311.1538087	311.154
un_461.1735816	461.174
un_519.2244102	519.224
un_585.9846596	585.985
un_581.99008	581.99
un_583.9872008	583.987
un_265.109664	265.11
un_267.1275059	267.128
un_291.1588947	291.159
un_310.1723926	310.172
un_266.1632368	266.163
un_370.1602469	370.16
un_533.3342494	533.334
un_515.3059185	515.306
un_323.1260786	323.126
un_559.348541	559.349
un_587.3424613	587.342
un_475.2869104	475.287
un_399.6883398	399.688
un_287.2231351	287.223
un_473.2225874	473.223
un_627.0191049	627.019
un_551.0324302	551.032
un_361.2038933	361.204
un_587.0032241	587.003
un_281.1741456	281.174
un_352.9290318	352.929
un_487.3435636	487.344
un_257.1756374	257.176
un_398.981778	398.982
un_347.0667992	347.067
un_327.1164542	327.116
un_419.6854555	419.685
un_416.1605925	416.161
un_390.2401054	390.24
un_497.1366402	497.137
un_573.1214301	573.121
un_491.1190215	491.119
un_399.1172336	399.117
un_365.162328	365.162
un_614.2962332	614.296
un_459.2791882	459.279
un_621.3305562	621.331
un_553.9943194	553.994
un_535.7305088	535.731
un_269.1787209	269.179
un_384.1795819	384.18
un_633.0352022	633.035
un_302.1760906	302.176
un_429.2884406	429.288
un_271.1562017	271.156
un_467.3485333	467.349
un_449.9348344	449.935
un_414.2857947	414.286
un_283.1918201	283.192
un_447.9373042	447.937
un_633.4004366	633.4
un_457.3309862	457.331
un_471.3156704	471.316
un_421.2680635	421.268
un_547.2575758	547.258
un_567.3754244	567.375
un_239.1073209	239.107
un_375.1845582	375.185
un_290.1021981	290.102
un_379.1207252	379.121
un_445.1160605	445.116
un_451.1328494	451.133
un_395.1905479	395.191
un_314.9276948	314.928
un_639.3800427	639.38
un_546.2207943	546.221
un_282.9495329	282.95
un_350.1744149	350.174
un_371.1538778	371.154
un_415.211997	415.212
un_271.1917138	271.192
un_304.1539045	304.154
un_424.27754	424.278
un_429.0689712	429.069
un_385.0582322	385.058
un_303.5578416	303.558
un_305.103598	305.104
un_344.0578871	344.058
un_373.1248882	373.125
un_439.2122724	439.212
un_241.1806479	241.181
un_306.0639875	306.064
un_291.1214421	291.121
un_621.1609147	621.161
un_488.2711307	488.271
un_369.2642721	369.264
un_572.3653656	572.365
un_490.2574523	490.257
un_585.3344235	585.334
un_321.206911	321.207
un_643.8100832	643.81
un_591.7910149	591.791
un_227.1649912	227.165
un_367.1627574	367.163
un_396.9742797	396.974
un_407.1574286	407.157
un_359.6164912	359.616
un_277.640247	277.64
un_392.2897229	392.29
un_241.2128346	241.213
un_315.2129886	315.213
un_257.2125761	257.213
un_309.1748406	309.175
un_457.3332684	457.333
un_647.3792686	647.379
un_638.3708541	638.371
un_491.1914902	491.191
un_341.1904302	341.19
un_396.9771651	396.977
un_382.2024563	382.202
un_300.1998618	300.2
un_325.1482274	325.148
un_546.2090537	546.209
un_464.2067966	464.207
un_505.3412702	505.341
un_315.0998164	315.1
un_430.2963715	430.296
un_422.9975502	422.998
un_332.6853794	332.685
un_571.2867931	571.287
un_528.1952347	528.195
un_267.1276724	267.128
un_587.3429299	587.343
un_577.2818399	577.282
un_441.2242081	441.224
un_299.1031807	299.103
un_439.208374	439.208
un_500.2333821	500.233
un_365.1115775	365.112
un_382.133146	382.133
un_433.331886	433.332
un_419.1209211	419.121
un_285.1234763	285.123
un_297.1244753	297.124
un_553.9762303	553.976
un_438.6929376	438.693
un_393.1234118	393.123
un_396.1498944	396.15
un_263.1638076	263.164
un_415.2136005	415.214
un_255.1971022	255.197
un_253.1355974	253.136
un_272.1630503	272.163
un_229.1805175	229.181
un_498.1653641	498.165
un_607.3516303	607.352
un_298.21025	298.21
un_583.1301102	583.13
un_461.274936	461.275
un_232.0587645	232.059
un_392.1739759	392.174
un_301.1395493	301.14
un_486.3223743	486.322
un_415.284319	415.284
un_276.1718212	276.172
un_551.3917063	551.392
un_495.2786608	495.279
un_227.1646779	227.165
un_621.001983	621.002
un_358.2965881	358.297
un_515.1809611	515.181
un_310.1560103	310.156
un_317.1131863	317.113
un_399.2651038	399.265
un_328.1615158	328.162
un_433.2932814	433.293
un_567.1770956	567.177
un_557.4319895	557.432
un_485.1756521	485.176
un_488.2132385	488.213
un_483.2973721	483.297
un_239.1648684	239.165
un_513.3898343	513.39
un_467.3499301	467.35
un_329.1166999	329.117
un_514.1759292	514.176
un_623.2983934	623.298
un_410.1658411	410.166
un_369.6648502	369.665
un_605.3347062	605.335
un_541.2570665	541.257
un_402.2853195	402.285
un_634.3352764	634.335
un_384.6839408	384.684
un_448.1575128	448.158
un_454.2071077	454.207
un_280.6222223	280.622
un_267.1962207	267.196
un_243.1963811	243.196
un_393.6845825	393.685
un_273.1247384	273.125
un_426.8762377	426.876
un_481.7129271	481.713
un_439.2634678	439.263
un_339.0954072	339.095
un_430.8712247	430.871
un_428.8731802	428.873
un_574.315057	574.315
un_471.2280481	471.228
un_251.1647553	251.165
un_622.984519	622.985
un_559.2464189	559.246
un_542.9783003	542.978
un_456.1867256	456.187
un_538.9944344	538.994
un_344.1758242	344.176
un_255.1587204	255.159
un_287.20167	287.202
un_453.3701183	453.37
un_624.9829727	624.983
un_353.1568086	353.157
un_448.9334615	448.933
un_407.3181153	407.318
un_319.1938143	319.194
un_235.1337717	235.134
un_633.5195079	633.52
un_372.2765932	372.277
un_291.1230086	291.123
un_540.9797489	540.98
un_363.1145476	363.115
un_365.1114514	365.111
un_471.1125532	471.113
un_631.5168647	631.517
un_369.0900965	369.09
un_479.2598389	479.26
un_428.2651116	428.265
un_257.2136993	257.214
un_511.2542318	511.254
un_333.1564933	333.156
un_433.3315116	433.332
un_588.333238	588.333
un_318.2717398	318.272
un_319.2782031	319.278
un_237.1492721	237.149
un_461.6971392	461.697
un_398.1967972	398.197
un_329.2695051	329.27
un_225.1854069	225.185
un_638.2690294	638.269
un_489.2750151	489.275
un_556.265107	556.265
un_474.2622849	474.262
un_445.330479	445.33
un_441.30072	441.301
un_343.247944	343.248
un_402.285211	402.285
un_320.2849237	320.285
un_355.1870924	355.187
un_473.6963575	473.696
un_561.2638668	561.264
un_353.1920776	353.192
un_447.2731788	447.273
un_345.206884	345.207
un_559.365221	559.365
un_477.3608056	477.361
un_583.3232805	583.323
un_269.2124811	269.212
un_539.783852	539.784
un_523.7221241	523.722
un_393.1850827	393.185
un_496.7354946	496.735
un_547.3506335	547.351
un_429.1711005	429.171
un_360.6572947	360.657
un_482.7199843	482.72
un_576.3311771	576.331
un_515.9569336	515.957
un_517.9520617	517.952
un_283.1926512	283.193
un_375.1592433	375.159
un_385.2155238	385.216
un_388.225534	388.226
un_293.15438	293.154
un_412.2707846	412.271
un_282.9485745	282.949
un_448.7044492	448.704
un_567.2248568	567.225
un_573.2412544	573.241
un_334.1628848	334.163
un_491.2369427	491.237
un_271.2279293	271.228
un_362.6588198	362.659
un_388.1552683	388.155
un_437.9477705	437.948
un_624.3309702	624.331
un_481.1205737	481.121
un_263.1653948	263.165
un_515.1828233	515.183
un_347.2583348	347.258
un_287.2011491	287.201
un_571.3425417	571.343
un_391.1667568	391.167
un_262.6205102	262.621
un_625.2104015	625.21
un_457.3312877	457.331
un_321.2070498	321.207
un_437.185123	437.185
un_491.3405383	491.341
un_513.3197309	513.32
un_621.400172	621.4
un_603.2259405	603.226
un_539.7839946	539.784
un_372.2754176	372.275
un_255.196019	255.196
un_496.7350836	496.735
un_482.7199815	482.72
un_642.3651815	642.365
un_576.3324955	576.332
un_409.1736146	409.174
un_373.2956904	373.296
un_356.2800874	356.28
un_387.1477516	387.148
un_267.196346	267.196
un_373.1642669	373.164
un_424.2457579	424.246
un_470.7201551	470.72
un_433.9532782	433.953
un_435.9491858	435.949
un_399.2145554	399.215
un_498.9294953	498.929
un_634.3354225	634.335
un_498.2620284	498.262
un_552.3315361	552.332
un_338.2053819	338.205
un_484.7378707	484.738
un_540.2779287	540.278
un_323.301393	323.301
un_443.2807684	443.281
un_271.1960682	271.196
un_229.1804341	229.18
un_428.3008459	428.301
un_471.348448	471.348
un_538.3167599	538.317
un_551.387204	551.387
un_519.9507145	519.951
un_320.0806994	320.081
un_377.1894618	377.189
un_506.2484746	506.248
un_326.1469733	326.147
un_468.231908	468.232
un_321.6235095	321.624
un_453.324009	453.324
un_487.328812	487.329
un_535.7232298	535.723
un_532.3342527	532.334
un_356.2813079	356.281
un_512.9599438	512.96
un_388.3434708	388.343
un_444.3102662	444.31
un_453.3236452	453.324
un_329.168467	329.168
un_395.2008735	395.201
un_462.1823335	462.182
un_551.3914955	551.391
un_481.2188651	481.219
un_243.1960905	243.196
un_399.2143767	399.214
un_343.2846906	343.285
un_283.2279758	283.228
un_476.9585432	476.959
un_478.9550211	478.955
un_437.1854672	437.185
un_402.3222815	402.322
un_556.2639815	556.264
un_443.2485026	443.249
un_595.3864134	595.386
un_607.2411866	607.241
un_474.2619042	474.262
un_347.2585322	347.259
un_505.7513118	505.751
un_367.892428	367.892
un_463.2079376	463.208
un_395.2500294	395.25
un_299.2230414	299.223
un_449.6898319	449.69
un_631.4582803	631.458
un_303.1581786	303.158
un_562.2616003	562.262
un_377.1945531	377.195
un_627.0190644	627.019
un_521.2932729	521.293
un_307.1589644	307.159
un_314.9278168	314.928
un_362.9818265	362.982
un_441.1487083	441.149
un_384.3123691	384.312
un_471.1132503	471.113
un_369.1670724	369.167
un_267.1959954	267.196
un_326.1468679	326.147
un_233.1543057	233.154
un_633.0359632	633.036
un_306.06375	306.064
un_405.2107585	405.211
un_248.0798012	248.08
un_279.0790223	279.079
un_265.0636334	265.064
un_587.0036283	587.004
un_284.2234785	284.223
un_468.2733137	468.273
un_576.9802547	576.98
un_285.2074036	285.207
un_317.1421948	317.142
un_356.2500897	356.25
un_271.2279181	271.228
un_336.9642939	336.964
un_460.1857325	460.186
un_388.1545892	388.155
un_241.0717796	241.072
un_569.196642	569.197
un_326.1505348	326.151
un_481.1759681	481.176
un_483.3670661	483.367
un_299.1397411	299.14
un_601.4111304	601.411
un_487.1900301	487.19
un_540.3294376	540.329
un_395.200363	395.2
un_570.341531	570.342
un_338.2344976	338.234
un_646.3381012	646.338
un_369.1671525	369.167
un_233.0659651	233.066
un_320.0805331	320.081
un_232.0587144	232.059
un_240.0828238	240.083
un_297.1252883	297.125
un_306.0636829	306.064
un_505.0006596	505.001
un_237.0693873	237.069
un_393.2648356	393.265
un_597.2366199	597.237
un_321.2079878	321.208
un_229.0353112	229.035
un_287.611485	287.611
un_356.1493011	356.149
un_485.2325907	485.233
un_471.113366	471.113
un_488.1939031	488.194
un_297.210832	297.211
un_545.2419182	545.242
un_613.2586933	613.259
un_531.2580671	531.258
un_371.8886708	371.889
un_369.8905756	369.891
un_501.1851505	501.185
un_268.8306102	268.831
un_262.8396896	262.84
un_266.8335582	266.834
un_330.2368388	330.237
un_314.9780715	314.978
un_462.2194115	462.219
un_623.2392874	623.239
un_613.4436972	613.444
un_429.3017191	429.302
un_459.2368117	459.237
un_264.8368752	264.837
un_473.3117731	473.312
un_265.217017	265.217
un_441.3010184	441.301
un_485.327088	485.327
un_443.3134379	443.313
un_301.2022748	301.202
un_479.7258907	479.726
un_341.1662408	341.166
un_241.1804741	241.18
un_587.3557387	587.356
un_473.2327425	473.233
un_600.1791347	600.179
un_507.3320568	507.332
un_441.9243223	441.924
un_430.1021311	430.102
un_443.9219202	443.922
un_560.279821	560.28
un_639.4115378	639.412
un_391.1629377	391.163
un_347.1025155	347.103
un_575.1367212	575.137
un_643.4005894	643.401
un_493.1340712	493.134
un_499.1512607	499.151
un_265.0635309	265.064
un_411.1307738	411.131
un_267.1269679	267.127
un_329.129842	329.13
un_335.1453274	335.145
un_253.1382219	253.138
un_460.6931579	460.693
un_641.2421624	641.242
un_562.2702109	562.27
un_607.1788067	607.179
un_635.3837022	635.384
un_474.2087849	474.209
un_373.1664936	373.166
un_291.1601224	291.16
un_237.1856999	237.186
un_565.2182965	565.218
un_445.9195465	445.92
un_581.1594694	581.159
un_357.2545577	357.255
un_641.3999594	641.4
un_437.1874639	437.187
un_399.2171202	399.217
un_358.9437159	358.944
un_422.9973088	422.997
un_272.2311868	272.231
un_416.3017748	416.302
un_471.3472516	471.347
un_587.2067228	587.207
un_545.2043089	545.204
un_269.2124318	269.212
un_297.2073499	297.207
un_429.2851408	429.285
un_549.28875	549.289
un_383.1644297	383.164
un_275.6466643	275.647
un_499.9338998	499.934
un_445.2580135	445.258
un_241.1808569	241.181
un_243.1965494	243.197
un_577.1988727	577.199
un_439.247068	439.247
un_569.3324295	569.332
un_487.3285672	487.329
un_379.6707025	379.671
un_390.1594404	390.159
un_489.1772176	489.177
un_407.1746112	407.175
un_413.1912198	413.191
un_305.1372794	305.137
un_263.2017221	263.202
un_279.0795636	279.08
un_595.3877269	595.388
un_508.7367247	508.737
un_463.1127144	463.113
un_494.7210203	494.721
un_424.2464816	424.246
un_483.3111279	483.311
un_320.2849186	320.285
un_600.3297042	600.33
un_440.948018	440.948
un_362.982115	362.982
un_444.1994631	444.199
un_227.1650311	227.165
un_483.1241663	483.124
un_345.2060254	345.206
un_521.2461929	521.246
un_496.734971	496.735
un_401.122373	401.122
un_482.7198676	482.72
un_320.0807309	320.081
un_343.2480671	343.248
un_319.1139769	319.114
un_576.3333392	576.333
un_283.1088474	283.109
un_323.3013528	323.301
un_385.2168253	385.217
un_449.3295347	449.33
un_269.176792	269.177
un_505.2653812	505.265
un_441.2514013	441.251
un_342.2155649	342.216
un_378.1957064	378.196
un_478.1978165	478.198
un_531.2725722	531.273
un_549.1528214	549.153
un_547.3613785	547.361
un_371.1265162	371.127
un_239.164694	239.165
un_289.1228215	289.123
un_326.1467747	326.147
un_621.2329245	621.233
un_303.1216716	303.122
un_271.2019472	271.202
un_539.2336573	539.234
un_248.0796707	248.08
un_478.9819111	478.982
un_303.0560374	303.056
un_363.1436576	363.144
un_339.2481397	339.248
un_321.2058605	321.206
un_283.0575855	283.058
un_319.278566	319.279
un_529.120586	529.121
un_447.1162026	447.116
un_501.2503907	501.25
un_306.063842	306.064
un_356.2815088	356.282
un_257.1754303	257.175
un_285.2069088	285.207
un_505.0006993	505.001
un_611.2084921	611.208
un_428.3386065	428.339
un_240.0806476	240.081
un_522.2665204	522.267
un_462.686223	462.686
un_478.7182837	478.718
un_498.7158158	498.716
un_452.9231676	452.923
un_450.9269009	450.927
un_514.7753635	514.775
un_429.3008221	429.301
un_441.230021	441.23
un_471.2966753	471.297
un_471.7275448	471.728
un_457.7121428	457.712
un_502.2752947	502.275
un_608.3180902	608.318
un_340.2003955	340.2
un_646.2664232	646.266
un_507.0072156	507.007
un_509.0032072	509.003
un_586.2648296	586.265
un_321.2062956	321.206
un_291.1268087	291.127
un_297.2094513	297.209
un_344.2175909	344.218
un_625.2644292	625.264
un_639.4143379	639.414
un_357.1832217	357.183
un_233.1544431	233.154
un_499.6733636	499.673
un_285.2075077	285.208
un_454.9219319	454.922
un_526.3150743	526.315
un_496.3012983	496.301
un_551.7840924	551.784
un_424.2025284	424.203
un_384.951281	384.951
un_508.7362747	508.736
un_382.9543259	382.954
un_324.216771	324.217
un_494.7213349	494.721
un_581.2403079	581.24
un_600.3291427	600.329
un_541.2385282	541.239
un_613.4451368	613.445
un_365.233384	365.233
un_473.7371263	473.737
un_340.1364416	340.136
un_629.3693973	629.369
un_597.3782595	597.378
un_573.3776482	573.378
un_501.1709027	501.171
un_413.1498883	413.15
un_235.1338413	235.134
un_533.3093916	533.309
un_351.1477807	351.148
un_337.1638032	337.164
un_255.1602105	255.16
un_526.1847146	526.185
un_453.2804629	453.28
un_590.8333941	590.833
un_520.3046661	520.305
un_495.3700393	495.37
un_587.4312135	587.431
un_422.2220542	422.222
un_533.3086268	533.309
un_484.2324446	484.232
un_501.1748541	501.175
un_257.16773	257.168
un_483.2287396	483.229
un_559.3138388	559.314
un_551.3896843	551.39
un_491.2979538	491.298
un_337.1636706	337.164
un_477.3141502	477.314
un_507.2227732	507.223
un_433.7133081	433.713
un_270.1500179	270.15
un_349.1485223	349.149
un_641.3222382	641.322
un_455.2489093	455.249
un_267.1966756	267.197
un_545.3335703	545.334
un_343.2848223	343.285
un_647.3820557	647.382
un_564.3621395	564.362
un_498.2608695	498.261
un_229.1805585	229.181
un_566.2218811	566.222
un_387.1399447	387.14
un_605.1954081	605.195
un_631.3826144	631.383
un_432.313051	432.313
un_487.2743409	487.274
un_351.1477555	351.148
un_517.1361574	517.136
un_523.1531825	523.153
un_435.1325807	435.133
un_647.3817725	647.382
un_441.1498816	441.15
un_482.7198616	482.72
un_277.0950441	277.095
un_616.3466565	616.347
un_362.1232923	362.123
un_431.1984498	431.198
un_373.1326722	373.133
un_461.2761524	461.276
un_420.2051471	420.205
un_396.971496	396.971
un_631.2882461	631.288
un_514.3077376	514.308
un_555.2899845	555.29
un_359.1471909	359.147
un_473.287434	473.287
un_277.14458	277.145
un_445.7166816	445.717
un_440.721717	440.722
un_495.1523117	495.152
un_413.1505177	413.151
un_597.3744623	597.374
un_507.3689752	507.369
un_647.4518657	647.452
un_329.1732783	329.173
un_637.2941651	637.294
un_372.2755157	372.276
un_369.1345829	369.135
un_561.2286679	561.229
un_302.6426794	302.643
un_400.1788125	400.179
un_495.0436403	495.044
un_493.0462426	493.046
un_293.6294191	293.629
un_314.2410708	314.241
un_318.1695392	318.17
un_495.3268611	495.327
un_605.3307935	605.331
un_308.6335223	308.634
un_294.621151	294.621
un_237.1101563	237.11
un_610.2514257	610.251
un_282.9495413	282.95
un_319.1922089	319.192
un_585.3267738	585.327
un_231.0508216	231.051
un_633.0357968	633.036
un_333.2067357	333.207
un_627.0193108	627.019
un_504.3287928	504.329
un_314.1839739	314.184
un_424.1823658	424.182
un_292.6219668	292.622
un_489.092121	489.092
un_274.1601237	274.16
un_401.0718634	401.072
un_255.1965843	255.197
un_243.0822977	243.082
un_273.2071624	273.207
un_279.1056033	279.106
un_377.1617103	377.162
un_597.231988	597.232
un_266.0179846	266.018
un_398.9382711	398.938
un_295.1548041	295.155
un_579.2232809	579.223
un_479.7256653	479.726
un_305.1756776	305.176
un_400.2672312	400.267
un_522.3155353	522.316
un_461.2911582	461.291
un_623.3467448	623.347
un_570.3420181	570.342
un_250.0622497	250.062
un_491.7901438	491.79
un_275.1289976	275.129
un_607.351108	607.351
un_410.4103476	410.41
un_279.0535872	279.054
un_567.977018	567.977
un_569.9725324	569.973
un_375.3118599	375.312
un_555.0261916	555.026
un_259.010006	259.01
un_642.3413225	642.341
un_471.3044713	471.304
un_257.1754817	257.175
un_626.2237782	626.224
un_249.14964	249.15
un_339.0704911	339.07
un_315.1315895	315.132
un_299.0954442	299.095
un_367.1179095	367.118
un_322.9647302	322.965
un_324.9619589	324.962
un_380.1934075	380.193
un_389.1957709	389.196
un_465.3202251	465.32
un_298.1841182	298.184
un_285.1136916	285.114
un_639.4132961	639.413
un_597.3621728	597.362
un_426.2605552	426.261
un_445.2943124	445.294
un_276.196681	276.197
un_431.1460955	431.146
un_260.6226995	260.623
un_405.1021463	405.102
un_409.1818494	409.182
un_331.1790847	331.179
un_473.285423	473.285
un_267.6305299	267.631
un_379.6520212	379.652
un_267.1029878	267.103
un_606.090968	606.091
un_253.1806403	253.181
un_526.0868477	526.087
un_390.1425123	390.143
un_542.1917995	542.192
un_487.1724087	487.172
un_577.2639199	577.264
un_593.2158559	593.216
un_352.9294149	352.929
un_282.1384237	282.138
un_325.0858663	325.086
un_392.2123732	392.212
un_438.210379	438.21
un_470.0319115	470.032
un_321.206103	321.206
un_336.1610144	336.161
un_332.092835	332.093
un_463.1662514	463.166
un_271.1927232	271.193
un_443.6972856	443.697
un_323.139638	323.14
un_454.2591319	454.259
un_459.2902764	459.29
un_441.2259627	441.226
un_462.1915489	462.192
un_285.2059316	285.206
un_522.2529275	522.253
un_284.6604859	284.66
un_289.6375414	289.638
un_350.6765858	350.677
un_489.32114	489.321
un_291.1356325	291.136
un_237.1491815	237.149
un_505.1914021	505.191
un_303.1968221	303.197
un_330.2644108	330.264
un_524.0883857	524.088
[truncated: 6,619 more rows]
