# Supplementary material for: Integration of metabolomics, genomics, and immune phenotypes reveals the causal roles of metabolites in disease
Source: Genome Biol. 2021 Jul 6;22:198. doi: 10.1186/s13059-021-02413-z (PMC8259168; doi:10.1186/s13059-021-02413-z)
Supplement: Supplementary file 4 — Additional file 4. Table S4 [file 13059_2021_2413_MOESM4_ESM.xlsx]

## Sheet: table S4
Table S4: Overlapping features across BM, UM and GM.
Overlapping_features		Spearman correlation coefficient	Top annotation name	Top annotation ids	Top annotation formula	Top annotation score	ionMz(m/z)
Ala(BM)	g_88.0402	0.33	Alanine	C00041; C00099; C00133; C00213; C01537; HMDB00056; HMDB00161; HMDB00271; HMDB01310; HMDB31219	C3H7NO2	100	88.0402
Lac(BM)	g_89.0243	0.57	Lactate	C00184; C00186; C00256; C01013; C02154; HMDB00190; HMDB00700; HMDB01051; HMDB01311; HMDB01882; HMDB29580; HMDB31232; HMDB41929	C3H6O3	100	89.0243
Crea(BM)	g_112.0515	0.42	Creatinine	C00791; HMDB00562	C4H7N3O	100	112.052
Leu(BM)	g_130.0873	0.66	(Iso)Leucine	C00123; C00407; C01570; C01933; C02378; C02486; C16434; HMDB00172; HMDB00557; HMDB00687; HMDB01645; HMDB01901; HMDB03640; HMDB13773; HMDB29168; HMDB33923; HMDB36382; HMDB60650	C6H13NO2	100	130.087
Gln(BM)	g_145.0618	0.38	Glutamine	C00064; C00819; C05100; HMDB00641; HMDB02031; HMDB03423; HMDB06899; HMDB28687	C5H10N2O3	100	145.062
Phe(BM)	g_164.0713	0.39	Phenylalanine	C00079; C07527; HMDB00159; HMDB01007; HMDB04992; HMDB06044; HMDB33485; HMDB33589; HMDB34169; HMDB59934	C9H11NO2	100	164.071
Tyr(BM)	g_180.0664	0.71	Tyrosine	C00082; C04368; C19579; HMDB00158; HMDB01119; HMDB02184; HMDB03831; HMDB06050; HMDB59720; HMDB60280	C9H11NO3	100	180.066
Cit(BM)	g_191.0198	0.4	(Iso)Citrate	C00158; C00311; C00451; C04575; C04617; HMDB00094; HMDB00193; HMDB01874; HMDB05971; HMDB06511; HMDB33717; HMDB41862	C6H8O7	100	191.02
ffa_277.2168469(UM)	g_277.2174	0.9	Alpha-Linolenic acid	C06426; C06427; C08364; HMDB01388; HMDB03073; HMDB30962; HMDB30963; HMDB30964	C18H30O2	100	277.217
ffa_301.2168815(UM)	g_301.2172	0.74	Eicosapentaenoic acid	C02075; C06428; C07198; C09118; C12077; HMDB01999; HMDB03598; HMDB15655; HMDB35692; HMDB36703; HMDB36709; HMDB36775; HMDB36805; HMDB36811; HMDB36826; HMDB38172; HMDB38687; HMDB39486; HMDB41928	C20H30O2	100	301.217
ffa_303.233258(UM)	g_303.2331	0.56	Arachidonic acid	C00219; C14605; D04947; HMDB01043; HMDB02177; HMDB06036; HMDB14996; HMDB36702; HMDB36721; HMDB36754; HMDB36829; HMDB36830; HMDB37824; HMDB39687; HMDB39702	C20H32O2	100	303.233
ffa_305.248786(UM)	g_305.2485	0.64	8,11.14-Eicosatrienoic acid	C03242; C16522; HMDB02925; HMDB10378; HMDB31058; HMDB36835; HMDB60039	C20H34O2	100	3052485
ffa_307.2645898(UM)	g_307.2644	0.8	Eicosadienoic acid	C09183; C16525; HMDB05060; HMDB36827	C20H36O2	100	307.264
ffa_333.280235(UM)	g_333.2795	0.42	Docosatrienoic acid	HMDB02823; HMDB31099	C22H38O2	100	333.279
Spearman correlation between age, gender contraceptive usage and overlapping metabolites
	cc_age	p_age	cc_gender	p_gender	cc_contraceptive	p_contraceptive
g_88.0402	0.00246344	0.961025	-0.0211783	0.674371	-0.155334	0.00193407
g_89.0243	-0.00719653	0.886481	-0.0278049	0.581176	-0.0666432	0.185682
g_112.0515	-0.123655	0.0138021	-0.244816	8.15532e-07	-0.117328	0.0195179
g_130.0873	-0.0850277	0.0910772	-0.155785	0.00187543	-0.171238	0.00062132
g_145.0618	0.070664	0.160466	-0.0264205	0.600146	-0.297318	1.59102e-09
g_164.0713	-0.0305793	0.544025	-0.0658965	0.190669	-0.190119	0.000141159
g_180.0664	0.130515	0.00931853	-0.143602	0.00419024	-0.388084	1.10452e-15
g_191.0198	-0.118172	0.0186522	0.167482	0.000819932	-0.0157807	0.754236
g_277.2174	0.0411376	0.414279	0.0304603	0.545593	-0.0387672	0.44171
g_301.2172	0.295709	1.96518e-09	-0.183876	0.000234204	-0.198592	6.91666e-05
g_303.2331	0.0404905	0.421666	-0.257235	2.09935e-07	-0.105238	0.0363138
g_305.2485	-0.0442078	0.380285	-0.0212161	0.673822	0.131257	0.00892157
g_307.2644	-0.139078	0.00556536	0.0915472	0.0687848	0.165527	0.000945165
g_333.2795	-0.202337	4.99731e-05	-0.055767	0.26825	0.106995	0.0332913
Spearman correlation between age, gender contraceptive usage and overlapping metabolites
	cc_age	p_age	cc_gender	p_gender	cc_contraceptive	p_contraceptive
Ala	0.0594168	0.284046	-0.113816	0.0396902	-0.161117	0.00348392
Lac	-0.0668629	0.22789	-0.0984534	0.0754284	0.0173272	0.754924
Crea	-0.0500871	0.366616	-0.484477	1.19434e-20	-0.156481	0.00456372
Leu	-0.066822	0.228176	-0.369936	4.82316e-12	-0.233066	2.07009e-05
Gln	0.024865	0.654164	-0.404691	2.56758e-14	-0.580929	6.6667e-31
Phe	0.0790844	0.153622	-0.0746941	0.177847	0.000138003	0.998016
Tyr	0.148962	0.00696619	-0.272801	5.4559e-07	-0.405316	2.3237e-14
Cit	0.0152556	0.783447	0.114997	0.0376693	-0.044656	0.420918
ffa_277,2168469	0.110189	0.0239239	0.0279361	0.568051	-0.0270045	0.581031
ffa_301,2168815	0.391067	8.47342e-17	-0.292795	9.52353e-10	-0.35984	2.76417e-14
ffa_303,233258	0.173011	0.000368053	-0.132389	0.00658659	0.0321462	0.511177
ffa_305,248786	0.171408	0.000417931	0.0935187	0.055486	0.194488	6.01285e-05
ffa_307,2645898	0.0691005	0.157477	0.132739	0.00644404	0.176982	0.000267327
ffa_333,280235	0.109269	0.0251308	0.0815949	0.0949194	0.182856	0.000164507
*cc_:correlation coeffcient
*p_:p value
