# Supplementary material for: Integration of metabolomics, genomics, and immune phenotypes reveals the causal roles of metabolites in disease
Source: Genome Biol. 2021 Jul 6;22:198. doi: 10.1186/s13059-021-02413-z (PMC8259168; doi:10.1186/s13059-021-02413-z)
Supplement: Supplementary file 6 — Additional file 6. Table S5 [file 13059_2021_2413_MOESM6_ESM.xlsx]

## Sheet: table S5
Table S5
Correlation between metabolites and cell counts
GM						BM
metabolite	phenotype	correlation coefficient	p	fdr		metabolite	phenotype	correlation coefficient	p	fdr
g_364.0174	Monocytes(CD14+)	0.419262	0	0		XL_HDL_FC_percent	Treg_HLADRpos	-0.533584	4.92777e-10	7.85437e-06
g_423.1402	Monocytes(CD14+)	0.388343	0	0		XL_HDL_FC_percent	CD4+CD25high	-0.510903	3.39775e-09	2.70784e-05
g_273.187	prol_CD4posCD8pos	0.388748	0	0		S_HDL_FC_percent	Treg_HLADRpos	-0.481512	3.392e-08	0.000180217
g_199.0613	prol_Tconv	0.409695	0	0		Alb	Treg_HLADRpos	-0.469414	8.22692e-08	0.000327822
g_265.1085	prol_Tconv	0.394685	0	0		S_HDL_FC_percent	CD14+CD16+	-0.441019	5.7821e-07	0.00184322
g_273.187	prol_Tconv	0.452358	0	0		S_HDL_FC_percent	CD4+CD25high	-0.430582	1.13387e-06	0.00301213
g_360.1298	prol_Tconv	0.410425	0	0		L_HDL_C_percent	CD4+CD25high	-0.42444	1.66796e-06	0.00305104
g_364.0174	prol_Tconv	0.389867	0	0		L_HDL_FC_percent	CD4+CD25high	-0.427396	1.3865e-06	0.00305104
g_423.1402	prol_Tconv	0.405119	0	0		L_HDL_C_percent	CD4+CMCD45RA-CD27+	-0.423919	1.72278e-06	0.00305104
g_465.1404	prol_Tconv	0.45305	0	0		XL_HDL_FC_percent	Monocytes(CD14+)	-0.42147	2.00474e-06	0.00319536
g_465.3045	prol_Tconv	-0.400338	0	0		L_HDL_C_percent	TregH+F-	-0.419208	2.3034e-06	0.00333762
g_466.3074	prol_Tconv	-0.397231	0	0		XL_HDL_FC_percent	CD14+CD16+	-0.415123	2.95267e-06	0.00392188
g_467.135	prol_Tconv	0.393496	0	0		S_VLDL_FC_percent	CD14+CD16+	-0.404481	5.55393e-06	0.00590338
g_536.5042	prol_Tconv	-0.409471	0	0		L_HDL_CE_percent	CD4+CMCD45RA-CD27+	-0.405783	5.14667e-06	0.00590338
g_620.5978	prol_Tconv	-0.401599	0	0		L_HDL_C_percent	Treg_HLADRpos	-0.404476	5.5556e-06	0.00590338
g_634.6137	prol_Tconv	-0.385699	0	0		L_HDL_PL_percent	CD4+CD25high	0.40215	6.35988e-06	0.0059641
g_646.6136	prol_Tconv	-0.390819	0	0		L_HDL_PL_percent	TregH+F-	0.405425	6.3611e-06	0.0059641
g_659.5763	prol_Tconv	-0.395658	0	0		L_HDL_PL_percent	CD4+CMCD45RA-CD27+	0.401429	7.95829e-06	0.00704706
g_673.4806	prol_Tconv	-0.408814	0	0		S_HDL_FC_percent	prol_Treg	-0.389107	1.33261e-05	0.0111792
g_699.4969	prol_Tconv	-0.408447	0	0		L_HDL_CE_percent	prol_Tconv	-0.384043	1.76127e-05	0.0130008
g_718.5416	prol_Tconv	-0.408559	0	0		L_HDL_CE_percent	TregH+F-	-0.384656	1.70318e-05	0.0130008
g_727.5769	prol_Tconv	-0.43614	0	0		L_HDL_PL_percent	Treg_HLADRpos	0.386507	1.79444e-05	0.0130008
g_753.5918	prol_Tconv	-0.404985	0	0		L_HDL_PL_percent	prol_Tconv	0.3807	2.43808e-05	0.0168959
g_758.5702	prol_Tconv	-0.397337	0	0		L_HDL_C_percent	prol_Tconv	-0.37504	2.8592e-05	0.0189886
g_782.6505	prol_Tconv	-0.394488	0	0		S_HDL_FC_percent	TregH+F-	-0.372395	3.28775e-05	0.0209614
g_783.6375	prol_Tconv	-0.426685	0	0		XL_HDL_FC_percent	TregH+F-	-0.37022	3.68452e-05	0.0225876
g_837.6625	prol_Tconv	-0.406266	0	0		L_HDL_CE_percent	CD4+CD25high	-0.368895	3.94779e-05	0.0233051
g_199.0613	prol_Treg	0.400944	0	0		L_HDL_FC_percent	CD14+CD16+	-0.366494	4.47023e-05	0.025426
g_273.187	prol_Treg	0.394872	0	0		S_VLDL_FC_percent	CD4+CD25high	-0.364057	5.06631e-05	0.025426
g_465.1404	prol_Treg	0.412387	0	0		S_HDL_FC_percent	prol_Tconv	-0.363495	5.21386e-05	0.025426
g_673.4806	prol_CD8	-0.389508	0	0		XL_HDL_FC_percent	prol_Treg	-0.363307	5.26419e-05	0.025426
g_699.4969	prol_CD8	-0.385766	0	0		L_HDL_FC_percent	TregH+F-	-0.363603	5.18521e-05	0.025426
g_465.1404	CD14+CD16+	0.42886	6.19739e-21	2.05905e-17		S_VLDL_FC_percent	Treg_HLADRpos	-0.363643	5.17467e-05	0.025426
g_483.2959	prol_Tconv	0.407814	6.68887e-19	2.15698e-15		XL_HDL_FC_percent	CD14++CD16-	-0.361678	5.71909e-05	0.0260447
g_199.0613	CD4+CD25high	0.40599	9.88298e-19	3.09594e-15		L_HDL_CE_percent	Treg_HLADRpos	-0.362163	5.57991e-05	0.0260447
g_364.0174	CD14+CD16+	0.394586	1.07532e-17	3.27499e-14		S_HDL_FC_percent	CD4+CMCD45RA-CD27+	-0.360438	6.08966e-05	0.0264424
g_265.1085	CD14+CD16+	0.388761	3.51422e-17	1.04136e-13		L_HDL_C_percent	prol_Treg	-0.359753	6.30411e-05	0.0264424
g_673.4806	prol_Treg	-0.381217	5.06323e-17	1.46089e-13		L_HDL_FC_percent	Treg_HLADRpos	-0.360134	6.18415e-05	0.0264424
g_217.0708	prol_Tconv	0.385959	6.16005e-17	1.73178e-13		M_VLDL_PL_percent	CD4+EMCD45RA-CD27-	0.356724	7.33887e-05	0.0285303
g_335.1976	CD14+CD16+	0.38471	7.89744e-17	2.16471e-13		L_HDL_PL_percent	prol_Treg	0.359109	7.2707e-05	0.0285303
g_673.4806	CD14+CD16+	-0.383847	9.37011e-17	2.50573e-13		L_HDL_C_percent	Treg_CD45RAneg	-0.357467	7.07131e-05	0.0285303
g_736.5282	prol_Tconv	-0.379535	1.03423e-16	2.69985e-13		S_LDL_TG	CD4+CMCD45RA-CD27+	0.358131	7.62675e-05	0.02868
g_217.1808	prol_Tconv	0.378971	1.26719e-16	3.23107e-13		Alb	Plasmablast(IgD-IgM-CD38++)	0.355663	7.73726e-05	0.02868
g_671.4675	prol_CD8	-0.378622	1.42785e-16	3.55798e-13		L_LDL_FC_percent	CD4+CMCD45RA-CD27+	-0.354357	8.25534e-05	0.029905
g_778.5751	prol_Tconv	-0.378244	1.61845e-16	3.85759e-13		IDL_C_percent	TransitionalBcells(CD24++CD38++)	0.352981	8.83627e-05	0.0308807
g_467.135	prol_Treg	0.378309	1.58421e-16	3.85759e-13		XL_HDL_FC_percent	prol_Tconv	-0.352807	8.91219e-05	0.0308807
g_335.1976	Monocytes(CD14+)	0.378047	1.72437e-16	4.02259e-13		L_LDL_FC_percent	DN	-0.351231	9.63007e-05	0.0313252
g_536.5042	CD14+CD16+	-0.379658	2.13416e-16	4.80021e-13		XL_HDL_PL_percent	CD4+EMCD45RO+CD27-	0.351266	9.61375e-05	0.0313252
g_364.0174	CD4+CD25high	0.379631	2.14527e-16	4.80021e-13		S_HDL_FC_percent	prol_CD8	-0.351838	9.34755e-05	0.0313252
g_465.1404	Monocytes(CD14+)	0.375842	3.31005e-16	7.11602e-13		L_HDL_C_percent	CD14+CD16+	-0.350419	0.000100206	0.0317349
g_671.4675	prol_Tconv	-0.375858	3.295e-16	7.11602e-13		XL_HDL_C_percent	CD4+EMCD45RO+CD27-	-0.352207	0.000101542	0.0317349
g_273.187	CD14+CD16+	0.372868	7.90194e-16	1.66611e-12		S_LDL_FC_percent	CD4+CMCD45RA-CD27+	-0.349936	0.000113162	0.034032
g_872.3577	prol_Tconv	0.371338	1.02711e-15	2.12479e-12		XL_HDL_FC_percent	CD4+CMCD45RA-CD27+	-0.347928	0.000113122	0.034032
g_699.4969	prol_Treg	-0.371255	1.04713e-15	2.12607e-12		M_VLDL_PL_percent	CD4+CMCD45RA-CD27+	0.344938	0.00013067	0.0385695
g_423.1402	CD14+CD16+	0.370692	1.19441e-15	2.38102e-12		M_HDL_PL_percent	Plasmablast(IgD-IgM-CD38++)	-0.342213	0.000148838	0.0416199
g_536.5042	prol_Treg	-0.370477	1.25244e-15	2.45211e-12		L_HDL_CE_percent	Treg_CD45RAneg	-0.342552	0.000146462	0.0416199
g_727.5769	CD14+CD16+	-0.370316	1.28234e-15	2.46662e-12		HDL3_C	Treg_HLADRpos	0.342356	0.000147834	0.0416199
g_671.4675	CD14+CD16+	-0.369909	1.38469e-15	2.61756e-12		M_HDL_FC_percent	CD14+CD16+	-0.340837	0.000158886	0.0429235
g_217.0708	CD4+CD25high	0.367801	2.05807e-15	3.82456e-12		L_HDL_FC_percent	CD4+CMCD45RA-CD27+	-0.340949	0.000158041	0.0429235
g_699.4969	CD14+CD16+	-0.367463	2.19218e-15	4.00588e-12		M_HDL_C_percent	CD14++CD16+	-0.338917	0.000173949	0.0462096
g_837.6625	CD14+CD16+	-0.367335	2.24549e-15	4.03602e-12		Alb	CD14+CD16+	-0.338565	0.00017685	0.04621
g_179.1441	prol_CD4negCD8neg	0.36589	3.39115e-15	5.99692e-12		IDL_FC_percent	CD4+CD25high	-0.337581	0.000185198	0.0468551
g_758.5702	CD14+CD16+	-0.364987	3.47628e-15	6.04988e-12		L_HDL_PL_percent	Treg_CD45RAneg	0.339717	0.000182482	0.0468551
g_207.0663	CD14+CD16+	-0.364735	3.64242e-15	6.23998e-12		SFA_FA_ratio	CD4+EffCD45RO-CD27-	-0.335873	0.000200575	0.0499525
g_753.5918	CD14+CD16+	-0.363486	4.58889e-15	7.74047e-12		L_LDL_FC_percent	CD14++CD16+	-0.334235	0.000216419	0.0522652
g_465.3045	prol_CD8	-0.363264	5.8008e-15	9.63645e-12		Pyr	IgD+IgM-	0.336036	0.000215939	0.0522652
g_199.0613	Monocytes(CD14+)	0.363018	6.09402e-15	9.93431e-12		XL_HDL_FC_percent	CD14++CD16+	-0.333664	0.000222209	0.0522936
g_783.6375	CD14+CD16+	-0.361883	6.16132e-15	9.93431e-12		S_HDL_FC_percent	Treg_CD45RAneg	-0.333577	0.000223098	0.0522936
g_273.187	prol_CD4negCD8neg	0.362687	6.50997e-15	1.03443e-11		Alb	CD4+CD25high	-0.33293	0.000229858	0.0530973
g_385.3475	Treg_HLADRpos	-0.36138	6.7564e-15	1.05826e-11		L_HDL_CE_percent	CD8+CMCD45RA-CD27+	-0.33256	0.000233816	0.0532399
g_467.135	CD14+CD16+	0.361266	6.89892e-15	1.06536e-11		L_HDL_C_percent	CD8+CMCD45RA-CD27+	-0.329214	0.000272498	0.061174
g_273.187	Monocytes(CD14+)	0.362142	7.25509e-15	1.1048e-11		S_HDL_FC_percent	CD14++CD16+	-0.328657	0.000279494	0.0612315
g_727.5769	prol_Treg	-0.36203	7.41696e-15	1.11398e-11		L_HDL_CE_percent	prol_Treg	-0.328583	0.000280438	0.0612315
g_466.3074	prol_CD8	-0.361529	8.18742e-15	1.21308e-11		LDL_TG	CD4+CMCD45RA-CD27+	0.326705	0.000305306	0.0657605
g_217.0708	prol_Treg	0.360213	8.36306e-15	1.22258e-11		IDL_TG	CD4+CMCD45RA-CD27+	0.326388	0.000309712	0.0658199
g_199.0613	CD14+CD16+	0.359991	8.70827e-15	1.25629e-11		XL_HDL_FC_percent	Treg_CD45RAneg	-0.325654	0.000320107	0.0671341
g_727.5769	prol_CD8	-0.360678	9.6726e-15	1.37729e-11		S_HDL_FC_percent	CD8+EffCD45RO-CD27-	-0.325189	0.000326874	0.0676629
g_160.0248	prol_CD4negCD8neg	-0.359034	1.03625e-14	1.45661e-11		XL_HDL_FC_percent	Plasmablast(IgD-IgM-CD38++)	0.323722	0.000349062	0.0713295
g_758.5702	prol_CD8	-0.359995	1.10443e-14	1.5328e-11		M_VLDL_PL_percent	Treg_CD45RAneg	0.323154	0.000358018	0.0722335
g_217.0708	CD14+CD16+	0.357954	1.26036e-14	1.72734e-11		L_LDL_FC_percent	Treg_HLADRpos	-0.322573	0.000367395	0.0731989
g_217.1808	prol_Treg	0.358861	1.3736e-14	1.85929e-11		L_HDL_C_percent	prol_CD8	-0.32194	0.000377885	0.0743594
g_585.4516	prol_Tconv	-0.358781	1.39471e-14	1.86485e-11		L_HDL_PL	CD4+EMCD45RO+CD27-	0.322582	0.000392868	0.0763648
g_646.6136	CD14+CD16+	-0.356857	1.53648e-14	2.02965e-11		L_HDL_CE_percent	prol_CD8	-0.320636	0.000400346	0.0768809
g_718.5416	CD14+CD16+	-0.356438	1.65667e-14	2.16236e-11		L_VLDL_PL_percent	CD14++CD16+	0.319822	0.000414986	0.0787436
g_778.5751	prol_CD8	-0.357504	1.7779e-14	2.2933e-11		S_HDL_FC_percent	Monocytes(CD14+)	-0.318458	0.000440629	0.0806742
g_265.1085	prol_Treg	0.357194	1.88487e-14	2.40302e-11		M_LDL_FC_percent	CD4+CMCD45RA-CD27+	-0.31811	0.000447392	0.0806742
g_215.1073	prol_Tconv	0.357	1.95477e-14	2.46348e-11		S_HDL_FC_percent	CD8+CMCD45RA-CD27+	-0.317954	0.000450468	0.0806742
g_634.6137	CD14+CD16+	-0.355365	2.00882e-14	2.50283e-11		Gp	Plasmablast(IgD-IgM-CD38++)	0.318342	0.000442873	0.0806742
g_620.5978	CD14+CD16+	-0.354885	2.18907e-14	2.69676e-11		Ala	Treg_HLADRpos	-0.319719	0.000444735	0.0806742
g_727.5769	prol_CD4posCD8pos	-0.356183	2.27857e-14	2.77583e-11		L_LDL_FC_percent	CD14+CD16+	-0.317161	0.000466349	0.0807949
g_364.0174	prol_Treg	0.355916	2.39502e-14	2.88563e-11		L_HDL_PL_percent	CD14+CD16+	0.317568	0.000458135	0.0807949
g_325.1295	CD14+CD16+	0.354025	2.55262e-14	3.04208e-11		M_LDL_TG	CD4+CMCD45RA-CD27+	0.318813	0.000462414	0.0807949
g_618.5824	prol_Tconv	-0.3553	2.68537e-14	3.16588e-11		M_VLDL_PL_percent	TregH+F-	0.315382	0.000503897	0.0863614
g_778.5751	CD14+CD16+	-0.353618	2.74473e-14	3.20144e-11		SM	IgMonlymemory(IgD-IgM+CD27)	0.31281	0.000563116	0.0954841
g_360.1298	CD14+CD16+	0.352551	3.31841e-14	3.82983e-11		SM	IgD-IgM+	0.312343	0.000574527	0.0963936
g_700.5277	prol_Tconv	-0.353414	3.80004e-14	4.34001e-11		L_HDL_C_percent	DN	-0.311856	0.000586653	0.0974028
g_659.5763	CD14+CD16+	-0.350586	4.69726e-14	5.30941e-11		IDL_C_percent	CD4+EffCD45RA+CD27-	0.311211	0.000603087	0.099099
g_659.5763	prol_Treg	-0.35181	5.0865e-14	5.6907e-11		L_VLDL_PL_percent	Treg_CD45RAneg	0.310592	0.000619237	0.0997006
g_536.5042	prol_CD8	-0.351504	5.37563e-14	5.95343e-11		Ace	Treg_HLADRpos	-0.31194	0.000619259	0.0997006
g_671.4675	prol_Treg	-0.35131	5.56694e-14	6.10364e-11		Serum_TG	CD14++CD16+	0.309351	0.000652837	0.101051
g_783.6375	prol_Treg	-0.351189	5.68885e-14	6.17555e-11		L_HDL_C_percent	CD4+CMCD45RO+CD27+	-0.30965	0.000644594	0.101051
g_620.5978	prol_Treg	-0.350973	5.91482e-14	6.35791e-11		S_HDL_FC_percent	CD8+CMCD45RO+CD27+	-0.309874	0.000638485	0.101051
g_941.5174	CD14+CD16+	-0.349134	6.06329e-14	6.45423e-11		IDL_TG_percent	TransitionalBcells(CD24++CD38++)	-0.309345	0.000653008	0.101051
g_215.1073	CD4+CD25high	0.34905	6.15235e-14	6.48605e-11		XL_HDL_PL	CD4+EMCD45RO+CD27-	0.309997	0.000671746	0.102952
g_385.3475	CD14+CD16+	-0.347931	7.48268e-14	7.81342e-11		Alb	TregH+F-	-0.308417	0.000679249	0.10311
g_647.467	CD14+CD16+	-0.347772	7.69358e-14	7.95785e-11		L_HDL_C_percent	CD14++CD16+	-0.307328	0.000711227	0.104002
g_217.0708	Monocytes(CD14+)	0.347705	7.78471e-14	7.97685e-11		XL_HDL_FC_percent	DN	-0.307536	0.000705006	0.104002
g_728.5217	prol_Tconv	-0.3492	8.11867e-14	8.16641e-11		L_LDL_FC_percent	CD4+CD25high	-0.307904	0.000694145	0.104002
g_385.3475	prol_Treg	-0.349203	8.11554e-14	8.16641e-11		Glc	IgD+IgM-	0.307766	0.000698204	0.104002
g_783.6375	Monocytes(CD14+)	-0.349116	8.24067e-14	8.21378e-11		TotPG	Treg_HLADRpos	0.3067	0.000730324	0.105824
g_758.5702	prol_Treg	-0.348035	9.97945e-14	9.85727e-11		XL_HDL_FC_percent	CD4+EMCD45RA-CD27-	-0.306032	0.000751121	0.107004
g_206.049	CD14+CD16+	-0.345864	1.07201e-13	1.04943e-10		XL_HDL_FC_percent	prol_CD8	-0.305838	0.00075725	0.107004
g_809.6662	prol_Tconv	-0.347433	1.10943e-13	1.07645e-10		M_VLDL_PL_percent	Treg_HLADRpos	0.305795	0.000758609	0.107004
g_749.5329	prol_Tconv	-0.346725	1.25616e-13	1.20813e-10		M_LDL_FC_percent	CD8+CMCD45RA-CD27+	-0.305167	0.000778849	0.108895
g_269.0875	prol_Tconv	0.346597	1.28465e-13	1.22478e-10		L_HDL_PL_percent	CD4+CMCD45RO+CD27+	0.305644	0.000804535	0.111509
g_217.1808	CD4+CD25high	0.344617	1.33e-13	1.25709e-10		L_VLDL_PL_percent	DN	0.304073	0.000815284	0.112024
g_325.1295	CD4+CD25high	0.344442	1.37085e-13	1.28096e-10		bOHBut	CD19+CD20-Plasmablasts/cells	0.304665	0.000837531	0.114098
g_783.6375	prol_CD8	-0.346193	1.37862e-13	1.28096e-10		PUFA	CD8+CMCD45RA-CD27+	0.302884	0.000856673	0.115716
g_620.5978	prol_CD8	-0.345834	1.46753e-13	1.35211e-10		XL_VLDL_FC_percent	CD4+EffCD45RA+CD27-	0.302624	0.000865965	0.115988
g_217.1808	CD14+CD16+	0.343974	1.48575e-13	1.35749e-10		L_LDL_TG	CD4+CMCD45RA-CD27+	0.301546	0.00095114	0.124264
g_718.5416	prol_Treg	-0.345535	1.54598e-13	1.40085e-10		L_VLDL_PL_percent	prol_Treg	0.300567	0.000942823	0.124264
g_647.467	prol_Tconv	-0.345349	1.59694e-13	1.43516e-10		M_HDL_PL_percent	Treg_HLADRpos	0.300379	0.000950148	0.124264
g_385.3475	prol_Tconv	-0.345271	1.61856e-13	1.44277e-10		HDL_TG	CD14++CD16+	0.299941	0.000967456	0.125368
g_783.6375	prol_CD4posCD8pos	-0.343345	2.25718e-13	1.9958e-10		M_LDL_TG_percent	TransitionalBcells(CD24++CD38++)	-0.299743	0.000975328	0.125369
g_483.2959	CD14+CD16+	0.341361	2.32476e-13	2.03912e-10		M_HDL_CE_percent	CD14++CD16+	-0.298471	0.00102757	0.131027
g_634.6137	prol_Treg	-0.342611	2.56001e-13	2.21009e-10		S_HDL_P	TregH+F-	0.297975	0.00104857	0.132644
g_736.5282	prol_Treg	-0.342643	2.54596e-13	2.21009e-10		L_VLDL_PL_percent	prol_Tconv	0.297302	0.00107774	0.13526
g_618.5824	CD14+CD16+	-0.340407	2.73457e-13	2.34235e-10		LA	CD8+CMCD45RA-CD27+	0.29823	0.00108729	0.135393
g_742.5391	prol_Tconv	-0.341918	2.8818e-13	2.44933e-10		S_VLDL_FC_percent	prol_Tconv	-0.296887	0.00109611	0.135434
g_585.4516	CD4+CD25high	-0.33964	3.11462e-13	2.62684e-10		XS_VLDL_TG	CD14++CD16+	0.295169	0.00117519	0.139142
g_483.2959	prol_Treg	0.339531	3.17277e-13	2.65547e-10		S_HDL_FC_percent	DN	-0.295099	0.0011785	0.139142
g_753.5918	prol_CD8	-0.341301	3.20105e-13	2.65883e-10		S_HDL_FC_percent	CD8+EffCD45RA+CD27-	-0.295501	0.00115951	0.139142
g_837.6625	Monocytes(CD14+)	-0.34019	3.86469e-13	3.18593e-10		CLA	CD8+CMCD45RA-CD27+	0.296667	0.00115746	0.139142
g_778.5751	prol_Treg	-0.339599	4.27015e-13	3.4939e-10		FAw6	CD8+CMCD45RA-CD27+	0.295254	0.00117115	0.139142
g_647.467	prol_CD8	-0.339246	4.53104e-13	3.67991e-10		XS_VLDL_PL	IgMonlymemory(IgD-IgM+CD27)	0.29542	0.00116331	0.139142
g_661.5795	prol_Tconv	-0.339146	4.60795e-13	3.71485e-10		L_VLDL_PL	CD14++CD16+	0.294038	0.00123002	0.140888
g_837.6625	prol_CD8	-0.338762	4.9153e-13	3.93371e-10		XS_VLDL_FC_percent	CD14++CD16+	-0.294304	0.00121692	0.140888
g_465.3045	prol_Treg	-0.338477	5.15597e-13	4.09642e-10		L_HDL_FC_percent	CD14++CD16+	-0.293677	0.00124803	0.140888
g_753.5918	Monocytes(CD14+)	-0.338174	5.42436e-13	4.22879e-10		M_HDL_PL_percent	CD19+CD20-Plasmablasts/cells	-0.294182	0.00122293	0.140888
g_753.5918	prol_Treg	-0.338193	5.40742e-13	4.22879e-10		LA_FA_ratio	TransitionalBcells(CD24++CD38++)	0.293653	0.00124924	0.140888
g_199.0613	Treg_HLADRpos	0.336332	5.43829e-13	4.22879e-10		L_HDL_CE_percent	Classnonswitchedmemory(IgM+CD38+CD27+)	-0.293391	0.00126243	0.140888
g_423.1402	prol_Treg	0.337889	5.68933e-13	4.39284e-10		L_LDL_FC_percent	prol_Tconv	-0.293218	0.00127127	0.140888
g_659.5763	prol_CD8	-0.337541	6.02964e-13	4.62304e-10		TotPG	prol_Tconv	0.293187	0.00127284	0.140888
g_727.5769	Monocytes(CD14+)	-0.336679	6.96087e-13	5.21862e-10		S_LDL_TG	Treg_CD45RAneg	0.294278	0.00127271	0.140888
g_465.3045	CD14+CD16+	-0.334829	6.98927e-13	5.21862e-10		TotFA	CD14++CD16+	0.292896	0.00128776	0.141556
g_465.1404	prol_CD4posCD8pos	0.336648	6.99681e-13	5.21862e-10		XL_HDL_CE_percent	CD4+EMCD45RO+CD27-	-0.292489	0.00130893	0.142898
g_645.4979	prol_Tconv	-0.336743	6.88753e-13	5.21862e-10		L_HDL_CE_percent	CD4+CMCD45RO+CD27+	-0.291752	0.00134811	0.145187
g_634.6137	prol_CD8	-0.336538	7.12627e-13	5.24383e-10		CLA	CD8+CMCD45RO+CD27+	0.291916	0.00133929	0.145187
g_728.5217	prol_CD8	-0.336561	7.09924e-13	5.24383e-10		S_VLDL_FC_percent	DN	-0.291329	0.00137107	0.146667
g_466.3074	CD14+CD16+	-0.334001	8.02133e-13	5.86311e-10		L_HDL_CE_percent	MemoryBcells(IgD+IgM+CD27+)	-0.290992	0.00138957	0.147656
g_585.4516	CD14+CD16+	-0.333543	8.65491e-13	6.28433e-10		S_LDL_TG	CD8+CMCD45RA-CD27+	0.291678	0.00141003	0.148838
g_207.0663	Monocytes(CD14+)	-0.33483	9.45371e-13	6.81918e-10		VLDL_TG	CD14++CD16+	0.28998	0.00144659	0.148984
g_718.5416	prol_CD8	-0.334339	1.02502e-12	7.34536e-10		M_VLDL_C_percent	CD4+EffCD45RA+CD27-	0.289918	0.00145016	0.148984
g_728.5217	CD14+CD16+	-0.332177	1.08485e-12	7.72365e-10		S_VLDL_C_percent	CD4+EffCD45RA+CD27-	0.290068	0.00144157	0.148984
g_645.4979	prol_CD8	-0.333585	1.16012e-12	8.20622e-10		L_LDL_FC_percent	prol_Treg	-0.290271	0.00143002	0.148984
g_536.5042	Monocytes(CD14+)	-0.333382	1.19929e-12	8.36302e-10		L_HDL_FC_percent	Treg_CD45RAneg	-0.28978	0.00145816	0.148984
g_872.3577	CD4+CD25high	0.331562	1.20043e-12	8.36302e-10		Ala	CD4+CD25high	-0.289608	0.00146808	0.149043
g_646.6136	prol_Treg	-0.333352	1.20517e-12	8.36302e-10		L_HDL_CE_percent	CD14+CD16+	-0.288951	0.00150678	0.14926
g_466.3074	prol_Treg	-0.333012	1.27408e-12	8.78559e-10		S_VLDL_CE_percent	CD4+EffCD45RA+CD27-	0.290181	0.00149511	0.14926
g_929.5488	CD14+CD16+	-0.33109	1.29726e-12	8.88957e-10		M_LDL_PL	CD4+CMCD45RA-CD27+	0.288936	0.00150768	0.14926
g_215.1073	prol_Treg	0.332703	1.34005e-12	9.12573e-10		L_HDL_FC_percent	prol_Treg	-0.288972	0.0015055	0.14926
g_467.135	Monocytes(CD14+)	0.332498	1.38571e-12	9.37844e-10		S_HDL_TG	CD14++CD16+	0.287964	0.0015666	0.152256
g_782.6505	prol_CD4posCD8pos	-0.332416	1.40442e-12	9.41248e-10		XL_HDL_FC_percent	CD8+CMCD45RA-CD27+	-0.288071	0.00156004	0.152256
g_325.1295	prol_Tconv	0.332401	1.40791e-12	9.41248e-10		XL_HDL_FC_percent	CD19+CD20-Plasmablasts/cells	0.288012	0.00156364	0.152256
g_423.1402	prol_CD8	0.332027	1.4963e-12	9.94277e-10		S_VLDL_TG	CD14++CD16+	0.287687	0.00158378	0.152519
g_335.1976	prol_Tconv	0.331672	1.5853e-12	1.04707e-09		M_LDL_P	CD4+CMCD45RA-CD27+	0.287574	0.00159088	0.152519
g_465.3045	prol_CD4posCD8pos	-0.330341	1.96691e-12	1.29134e-09		L_VLDL_PL_percent	Treg_HLADRpos	0.28746	0.00159801	0.152519
g_837.6625	prol_CD4posCD8pos	-0.329944	2.09724e-12	1.36871e-09		L_HDL_FC_percent	DN	-0.287303	0.00160787	0.152547
g_749.5329	CD14+CD16+	-0.327957	2.16425e-12	1.40409e-09		S_LDL_FC_percent	CD8+CMCD45RA-CD27+	-0.287829	0.00163824	0.154508
g_581.4209	prol_Tconv	-0.329686	2.18644e-12	1.40967e-09		S_LDL_TG_percent	TransitionalBcells(CD24++CD38++)	-0.286654	0.00164936	0.154642
g_892.1744	prol_Tconv	0.329651	2.19857e-12	1.40967e-09		S_VLDL_FC_percent	Monocytes(CD14+)	-0.286468	0.00166148	0.154781
g_365.3424	CD4+CD25high	-0.327297	2.40874e-12	1.53545e-09		M_LDL_FC	IgMonlymemory(IgD-IgM+CD27)	0.286333	0.00167026	0.154781
g_699.4969	prol_CD4posCD8pos	-0.32888	2.48886e-12	1.57735e-09		XL_VLDL_CE	CD14++CD16+	0.285992	0.00169268	0.155951
g_620.5978	prol_CD4posCD8pos	-0.328577	2.61299e-12	1.6465e-09		L_VLDL_PL_percent	CD4+CMCD45RA-CD27+	0.285386	0.00173328	0.158775
g_645.4979	CD14+CD16+	-0.326597	2.69769e-12	1.69015e-09		IDL_TG	CD8+CMCD45RA-CD27+	0.285065	0.00175511	0.159856
g_360.1298	prol_Treg	0.327524	3.09265e-12	1.9266e-09		M_HDL_TG	CD14++CD16+	0.283937	0.00183384	0.164211
g_465.1404	prol_CD4negCD8neg	0.327446	3.13144e-12	1.93974e-09		IDL_TG_percent	CD4+EffCD45RA+CD27-	-0.284068	0.0018245	0.164211
g_620.5978	Monocytes(CD14+)	-0.326887	3.42336e-12	2.10865e-09		bOHBut	Plasmablast(IgD-IgM-CD38++)	0.283979	0.00183087	0.164211
g_385.3475	prol_CD8	-0.326377	3.71299e-12	2.27428e-09		L_HDL_CE_percent	CD4+EMCD45RA-CD27-	-0.283012	0.00190074	0.165551
g_146.0819	prol_Tconv	0.326257	3.78459e-12	2.30525e-09		XL_HDL_FC_percent	CD8+CMCD45RO+CD27+	-0.28317	0.00188915	0.165551
g_483.2959	CD4+CD25high	0.32396	4.12282e-12	2.4974e-09		L_LDL_TG_percent	TransitionalBcells(CD24++CD38++)	-0.283119	0.00189293	0.165551
g_699.4969	Monocytes(CD14+)	-0.325559	4.2279e-12	2.54698e-09		L_LDL_FC	IgD-IgM+	0.283081	0.0018957	0.165551
g_555.4056	prol_Tconv	-0.325483	4.27892e-12	2.56363e-09		L_LDL_FC_percent	Treg_CD45RAneg	-0.28347	0.00186732	0.165551
g_466.3074	prol_CD4posCD8pos	-0.324766	4.79302e-12	2.85604e-09		S_HDL_TG	CD4+CMCD45RA-CD27+	0.283753	0.0019161	0.165982
g_782.6505	prol_Treg	-0.324668	4.86755e-12	2.88477e-09		XS_VLDL_PL_percent	IgD-IgM+	0.282656	0.00192711	0.166034
g_776.5607	prol_CD8	-0.32457	4.94332e-12	2.91393e-09		S_LDL_TG_percent	CD14++CD16+	0.281691	0.00200022	0.167066
g_372.0425	prol_Tconv	0.324526	4.97766e-12	2.91848e-09		MUFA	CD14++CD16+	0.28164	0.00200412	0.167066
g_837.6625	prol_Treg	-0.323936	5.46251e-12	3.18572e-09		M_VLDL_CE_percent	CD4+EffCD45RA+CD27-	0.281554	0.00201077	0.167066
g_718.5416	Monocytes(CD14+)	-0.323454	5.89313e-12	3.41867e-09		L_HDL_P	CD4+EMCD45RO+CD27-	0.281891	0.00198484	0.167066
g_217.1808	Monocytes(CD14+)	0.323145	6.18573e-12	3.56953e-09		S_HDL_FC_percent	Plasmablast(IgD-IgM-CD38++)	0.282345	0.0019504	0.167066
g_465.1404	prol_CD8	0.322791	6.53919e-12	3.75374e-09		S_HDL_L	TregH+F-	0.281532	0.00201247	0.167066
g_581.4209	CD14+CD16+	-0.320955	6.65148e-12	3.7983e-09		L_LDL_FC_percent	TregH+F-	-0.281896	0.00198444	0.167066
g_947.5241	CD14+CD16+	-0.320323	7.35055e-12	4.17576e-09		L_LDL_FC	IgMonlymemory(IgD-IgM+CD27)	0.281333	0.00202796	0.16748
g_646.6136	prol_CD8	-0.321762	7.6802e-12	4.34054e-09		Ace	Monocytes(CD14+)	-0.281438	0.00209241	0.167592
g_634.6137	prol_CD4posCD8pos	-0.321612	7.86129e-12	4.4201e-09		XL_HDL_FC	CD4+CD25high	-0.280719	0.00207632	0.167592
g_365.3424	prol_Tconv	-0.321442	8.07346e-12	4.51624e-09		L_LDL_FC_percent	CD8+CMCD45RA-CD27+	-0.2811	0.00204618	0.167592
g_728.5217	prol_Treg	-0.321396	8.13104e-12	4.52536e-09		L_HDL_CE_percent	Naturaleffector(CD24+CD38+IgD+IgM+)	-0.280917	0.00206066	0.167592
g_847.7751	prol_CD4negCD8neg	-0.321295	8.26042e-12	4.57414e-09		L_HDL_C_percent	Classnonswitchedmemory(IgM+CD38+CD27+)	-0.280898	0.00206215	0.167592
g_742.5391	prol_CD8	-0.3212	8.38292e-12	4.61865e-09		L_VLDL_PL_percent	TregH+F-	0.280605	0.00208545	0.167592
g_246.0858	Monocytes(CD14+)	0.321038	8.59755e-12	4.69696e-09		XS_VLDL_TG	CD4+CMCD45RA-CD27+	0.280281	0.00211155	0.16828
g_673.4806	prol_CD4posCD8pos	-0.321028	8.61073e-12	4.69696e-09		XS_VLDL_PL	IgD-IgM+	0.28006	0.00212947	0.168864
g_536.5042	prol_CD4posCD8pos	-0.320951	8.71393e-12	4.72972e-09		TotPG	prol_CD4posCD8pos	0.279842	0.00214727	0.169433
g_872.3577	prol_Treg	0.320671	9.10218e-12	4.91612e-09		XXL_VLDL_CE	CD14++CD16+	0.279061	0.00221234	0.169507
g_273.187	prol_CD8	0.320006	1.00916e-11	5.42381e-09		XL_VLDL_C	CD14++CD16+	0.278761	0.00223774	0.169507
g_207.0663	prol_Tconv	-0.319742	1.05117e-11	5.62203e-09		IDL_TG	CD14++CD16+	0.278565	0.00225457	0.169507
g_776.5607	CD14+CD16+	-0.317748	1.10176e-11	5.86396e-09		S_LDL_TG	CD14++CD16+	0.278966	0.00222036	0.169507
g_753.5918	prol_CD4posCD8pos	-0.319358	1.11554e-11	5.90864e-09		TotFA	CD4+CMCD45RA-CD27+	0.278916	0.00222461	0.169507
g_364.0174	Treg_HLADRpos	0.317259	1.18924e-11	6.26874e-09		IDL_CE_percent	TransitionalBcells(CD24++CD38++)	0.278741	0.00223948	0.169507
g_573.4164	prol_Tconv	-0.318867	1.20333e-11	6.31267e-09		Glc	Plasmablast(IgD-IgM-CD38++)	0.279187	0.00220167	0.169507
g_659.5763	Monocytes(CD14+)	-0.318011	1.37284e-11	7.13364e-09		L_HDL_C_percent	MemoryBcells(IgD+IgM+CD27+)	-0.279371	0.00218628	0.169507
g_555.4056	CD14+CD16+	-0.316362	1.36767e-11	7.13364e-09		L_LDL_P	IgMonlymemory(IgD-IgM+CD27)	0.279398	0.00218407	0.169507
g_265.1085	Monocytes(CD14+)	0.317968	1.38207e-11	7.14772e-09		Alb	TregH+F+	-0.278565	0.00225457	0.169507
g_659.5763	prol_CD4posCD8pos	-0.317367	1.51563e-11	7.80163e-09		HDL3_C	CD14++CD16+	0.278328	0.00227494	0.170236
g_749.5329	Monocytes(CD14+)	-0.317227	1.54841e-11	7.93312e-09		LA_FA_ratio	IgD+CD5++	0.278168	0.00228888	0.170479
g_585.4516	prol_CD8	-0.317073	1.58542e-11	8.08499e-09		XXL_VLDL_C	CD14++CD16+	0.27745	0.00235208	0.171186
g_585.4516	CD4+CMCD45RA-CD27+	-0.316802	1.65274e-11	8.38924e-09		SFA	CD14++CD16+	0.277495	0.00234813	0.171186
g_671.4675	CD4+CD25high	-0.315038	1.67952e-11	8.48593e-09		XL_HDL_FC_percent	CD8+EffCD45RO-CD27-	-0.277557	0.00234261	0.171186
g_273.187	CD4+CD25high	0.314815	1.73855e-11	8.74388e-09		FAw6	IgD-CD5+	0.277549	0.0023433	0.171186
g_529.3892	prol_Tconv	-0.316176	1.81847e-11	9.10404e-09		Crea	prol_Tconv	-0.278333	0.00235188	0.171186
g_537.085	CD4+CD25high	0.314495	1.82689e-11	9.10462e-09		L_VLDL_FC_percent	CD4+EffCD45RA+CD27-	0.277326	0.00236319	0.171213
g_91.0218	prol_CD4negCD8neg	-0.314455	1.83808e-11	9.11896e-09		M_LDL_FC	IgD-IgM+	0.276992	0.00239331	0.172611
g_941.5174	prol_CD8	-0.316073	1.8475e-11	9.12443e-09		IDL_CE_percent	IgD+IgM-	0.27664	0.00242536	0.174134
g_671.4675	Monocytes(CD14+)	-0.316001	1.8679e-11	9.18377e-09		S_HDL_FC_percent	CD8+EMCD45RA-CD27-	-0.276521	0.00243629	0.174135
g_634.6137	Monocytes(CD14+)	-0.315865	1.90694e-11	9.31225e-09		SM	IgD-CD5+	0.276267	0.00245978	0.175029
g_329.2343	CD4+CD25high	-0.314203	1.91102e-11	9.31225e-09		Alb	prol_Treg	-0.275774	0.0025059	0.177518
g_425.1456	prol_Tconv	0.315674	1.96338e-11	9.5251e-09		L_LDL_PL	IgMonlymemory(IgD-IgM+CD27)	0.275267	0.00255426	0.179003
g_585.4516	Treg_HLADRpos	-0.313477	2.13732e-11	1.03232e-08		Alb	prol_Tconv	-0.27534	0.00254725	0.179003
g_700.5277	CD14+CD16+	-0.313219	2.22378e-11	1.06937e-08		Crea	Treg_HLADRpos	-0.276055	0.00256056	0.179003
g_673.4806	Monocytes(CD14+)	-0.314667	2.28811e-11	1.0945e-08		XXL_VLDL_PL	CD14++CD16+	0.274189	0.00265974	0.179818
g_329.2343	CD4+CMCD45RA-CD27+	-0.314622	2.30375e-11	1.0945e-08		XL_HDL_FC_percent	CD4+EffCD45RA+CD27-	0.273886	0.00269005	0.179818
g_947.5241	prol_Tconv	-0.314616	2.30597e-11	1.0945e-08		L_HDL_PL_percent	CD4+EMCD45RA-CD27-	0.27501	0.00266169	0.179818
g_861.5494	prol_Tconv	-0.314553	2.32801e-11	1.10019e-08		M_LDL_L	CD4+CMCD45RA-CD27+	0.274754	0.00268698	0.179818
g_618.5824	prol_CD8	-0.314416	2.37665e-11	1.11836e-08		S_LDL_P	CD4+CMCD45RA-CD27+	0.274273	0.00265133	0.179818
g_581.4209	Monocytes(CD14+)	-0.314358	2.39777e-11	1.12348e-08		M_LDL_P	CD8+CMCD45RA-CD27+	0.274547	0.00262429	0.179818
g_529.3892	CD14+CD16+	-0.312682	2.41509e-11	1.12678e-08		Gp	IgD-CD5+	0.274119	0.00266668	0.179818
g_573.4164	CD14+CD16+	-0.312635	2.43249e-11	1.13009e-08		L_LDL_L	IgMonlymemory(IgD-IgM+CD27)	0.273842	0.00269447	0.179818
g_219.1755	prol_Tconv	0.313716	2.64271e-11	1.22257e-08		M_LDL_P	IgMonlymemory(IgD-IgM+CD27)	0.27442	0.00263685	0.179818
g_365.3424	prol_Treg	-0.31365	2.6691e-11	1.22959e-08		FAw6	IgMonlymemory(IgD-IgM+CD27)	0.273824	0.00269631	0.179818
g_646.6136	Monocytes(CD14+)	-0.313595	2.69133e-11	1.23464e-08		TotPG	Treg_CD45RAneg	0.274109	0.00266776	0.179818
g_555.4056	Monocytes(CD14+)	-0.313534	2.71641e-11	1.24096e-08		L_HDL_PL_percent	DN	0.274185	0.00274414	0.180345
g_497.0922	CD14+CD16+	0.311819	2.75664e-11	1.25411e-08		L_HDL_C_percent	Naturaleffector(CD24+CD38+IgD+IgM+)	-0.273302	0.00274947	0.180345
g_585.4516	Monocytes(CD14+)	-0.313186	2.8626e-11	1.29693e-08		Serum_C	IgMonlymemory(IgD-IgM+CD27)	0.273418	0.00273754	0.180345
g_397.1502	CD14+CD16+	0.311488	2.89955e-11	1.30827e-08		LA	Classnonswitchedmemory(IgM+CD38+CD27+)	0.274192	0.0027434	0.180345
g_385.3475	CD4+CD25high	-0.311385	2.94541e-11	1.32287e-08		XS_VLDL_TG_percent	CD4+EffCD45RA+CD27-	-0.272239	0.00286057	0.180685
g_395.3894	prol_Tconv	-0.312973	2.95604e-11	1.32287e-08		L_LDL_P	CD4+CMCD45RA-CD27+	0.27271	0.00281083	0.180685
g_388.0193	prol_Tconv	0.312886	2.99507e-11	1.33489e-08		L_LDL_PL	CD4+CMCD45RA-CD27+	0.272516	0.00283122	0.180685
g_335.1283	Monocytes(CD14+)	0.312816	3.02692e-11	1.34362e-08		L_HDL_L	CD4+EMCD45RO+CD27-	0.273418	0.00282282	0.180685
g_872.3577	Monocytes(CD14+)	0.312762	3.05159e-11	1.34911e-08		CLA	CD8+EMCD45RA-CD27-	0.273673	0.00279637	0.180685
g_897.5237	CD14+CD16+	-0.310674	3.2832e-11	1.44568e-08		TotFA	CD8+CMCD45RA-CD27+	0.272546	0.00282804	0.180685
g_269.0875	CD4+CD25high	0.310419	3.4127e-11	1.49669e-08		PUFA	IgD-CD5+	0.272389	0.00284467	0.180685
g_573.4164	Monocytes(CD14+)	-0.31182	3.51605e-11	1.53587e-08		Pyr	IgD+CD5+	0.272782	0.00288955	0.180685
g_742.5391	CD14+CD16+	-0.310163	3.54846e-11	1.54388e-08		Pyr	MaturenaiveCD24+CD38+	0.271958	0.00289069	0.180685
g_736.5282	CD14+CD16+	-0.310108	3.57807e-11	1.5506e-08		M_LDL_L	IgMonlymemory(IgD-IgM+CD27)	0.272195	0.00286529	0.180685
g_835.5341	prol_Tconv	-0.311451	3.71632e-11	1.60418e-08		S_LDL_FC_percent	prol_Tconv	-0.273915	0.00277164	0.180685
g_758.5702	Monocytes(CD14+)	-0.311349	3.77352e-11	1.61614e-08		Alb	Treg_CD45RAneg	-0.2721	0.00287537	0.180685
g_718.5416	prol_CD4posCD8pos	-0.311372	3.76053e-11	1.61614e-08		IDL_CE_percent	CD4+EffCD45RA+CD27-	0.271684	0.00292019	0.181182
g_647.467	Monocytes(CD14+)	-0.310938	4.01283e-11	1.70531e-08		FreeC	IgMonlymemory(IgD-IgM+CD27)	0.271673	0.00292138	0.181182
g_207.0663	Treg_HLADRpos	-0.309371	4.00192e-11	1.70531e-08		FAw3	prol_Tconv	0.272322	0.00293876	0.181554
g_691.4343	CD14+CD16+	-0.309122	4.15585e-11	1.75927e-08		CLA_FA_ratio	CD8+CMCD45RO+CD27+	0.270869	0.00300975	0.185222
g_217.1808	prol_CD8	0.310359	4.37572e-11	1.84523e-08		M_HDL_C_percent	Treg_HLADRpos	-0.270725	0.0030259	0.185499
g_467.135	prol_CD4posCD8pos	0.310209	4.47428e-11	1.87956e-08		FreeC	CD8+CMCD45RA-CD27+	0.270588	0.00304123	0.185724
g_742.5391	prol_Treg	-0.30998	4.63011e-11	1.9376e-08		M_HDL_C_percent	CD14+CD16+	-0.269984	0.00310986	0.186188
g_265.1085	prol_CD4posCD8pos	0.309556	4.9314e-11	2.05583e-08		S_LDL_PL	CD4+CMCD45RA-CD27+	0.269928	0.00311627	0.186188
g_536.5042	CD4+CD25high	-0.30794	4.96828e-11	2.06336e-08		M_HDL_C_percent	CD4+CMCD45RA-CD27+	-0.270034	0.00310406	0.186188
g_782.6505	CD14+CD16+	-0.307669	5.17499e-11	2.1411e-08		LDL_TG	CD8+CMCD45RA-CD27+	0.269905	0.0031189	0.186188
g_311.2228	CD4+CD25high	-0.307562	5.25886e-11	2.16762e-08		FreeC	IgD-CD5+	0.270245	0.00308005	0.186188
g_684.5047	prol_CD8	-0.309029	5.33313e-11	2.19e-08		M_LDL_C	IgMonlymemory(IgD-IgM+CD27)	0.269967	0.00311177	0.186188
g_700.5277	prol_Treg	-0.308941	5.40329e-11	2.21053e-08		S_HDL_P	CD4+CMCD45RA-CD27+	0.269566	0.00315813	0.187826
g_325.1295	Treg_HLADRpos	0.30709	5.6458e-11	2.30116e-08		CLA	prol_CD8	0.270204	0.00317518	0.188138
g_360.1298	CD4+CD25high	0.306927	5.78585e-11	2.34951e-08		Serum_C	IgD-CD5+	0.270043	0.00319379	0.18854
g_807.454	prol_CD8	-0.308439	5.82112e-11	2.3551e-08		HDL_C	CD4+EMCD45RO+CD27-	0.269751	0.0032279	0.18888
g_941.5174	prol_Tconv	-0.308199	6.03152e-11	2.43126e-08		Gp	CD19+CD20-Plasmablasts/cells	0.268911	0.00323509	0.18888
g_727.5769	CD4+CD25high	-0.30658	6.09552e-11	2.44805e-08		IDL_C_percent	IgD+CD5++	0.268935	0.00323229	0.18888
g_508.4733	prol_Tconv	-0.307974	6.23649e-11	2.49553e-08		XL_VLDL_P	CD14++CD16+	0.268682	0.00326252	0.189096
g_618.5824	Monocytes(CD14+)	-0.307884	6.31915e-11	2.51941e-08		L_LDL_FC_percent	CD4+CMCD45RO+CD27+	-0.268727	0.0032571	0.189096
g_325.1295	Monocytes(CD14+)	0.307832	6.3683e-11	2.52849e-08		Phe	CD14++CD16-	-0.269043	0.00331196	0.190177
g_699.4969	CD4+CD25high	-0.306247	6.40692e-11	2.52849e-08		XL_VLDL_L	CD14++CD16+	0.266246	0.00356632	0.190177
g_776.5607	prol_Tconv	-0.307787	6.4111e-11	2.52849e-08		L_VLDL_P	CD14++CD16+	0.265618	0.00364867	0.190177
g_736.5282	prol_CD8	-0.307688	6.50546e-11	2.55651e-08		L_VLDL_L	CD14++CD16+	0.265267	0.00369531	0.190177
g_465.1404	CD4+CD25high	0.306068	6.58178e-11	2.57726e-08		IDL_FC_percent	CD14++CD16+	-0.266893	0.00348325	0.190177
g_381.3737	prol_Tconv	-0.307524	6.66514e-11	2.60061e-08		PUFA	CD14++CD16+	0.264976	0.00373457	0.190177
g_393.3737	prol_CD8	-0.307094	7.10133e-11	2.76098e-08		Alb	CD14++CD16+	-0.265177	0.0037075	0.190177
g_929.5488	Monocytes(CD14+)	-0.307059	7.13841e-11	2.76559e-08		IDL_FC_percent	CD14+CD16+	-0.265799	0.00362472	0.190177
g_690.5063	prol_Tconv	-0.307012	7.18716e-11	2.77467e-08		CLA	CD14+CD16+	0.26775	0.00337581	0.190177
g_199.1337	Treg_HLADRpos	-0.305357	7.31922e-11	2.81574e-08		M_HDL_CE_percent	CD4+CMCD45RA-CD27+	-0.265871	0.00361518	0.190177
g_618.5824	prol_Treg	-0.30664	7.59177e-11	2.91038e-08		DHA	CD4+CMCD45RA-CD27+	0.26775	0.00337581	0.190177
g_897.5237	prol_CD8	-0.306097	8.22337e-11	3.14153e-08		MUFA	CD4+CMCD45RA-CD27+	0.267554	0.00340019	0.190177
g_360.1298	Monocytes(CD14+)	0.306056	8.27264e-11	3.14938e-08		L_HDL_FC_percent	CD4+CMCD45RO+CD27+	-0.265018	0.00372882	0.190177
g_646.6136	prol_CD4posCD8pos	-0.305984	8.3612e-11	3.17208e-08		L_LDL_P	CD8+CMCD45RA-CD27+	0.267765	0.00337394	0.190177
g_269.0875	CD14+CD16+	0.30439	8.4534e-11	3.18501e-08		L_LDL_PL	CD8+CMCD45RA-CD27+	0.265022	0.00372829	0.190177
g_700.5277	prol_CD8	-0.305926	8.43239e-11	3.18501e-08		M_LDL_L	CD8+CMCD45RA-CD27+	0.265873	0.00371276	0.190177
g_325.1295	prol_Treg	0.305799	8.59095e-11	3.22575e-08		S_LDL_P	CD8+CMCD45RA-CD27+	0.265552	0.00365733	0.190177
g_645.4979	prol_Treg	-0.305571	8.8832e-11	3.32411e-08		Serum_C	CD8+CMCD45RA-CD27+	0.266457	0.00363575	0.190177
g_425.1456	prol_Treg	0.305239	9.32559e-11	3.47778e-08		L_HDL_C_percent	CD8+CMCD45RO+CD27+	-0.266495	0.00353417	0.190177
g_529.3892	Monocytes(CD14+)	-0.305169	9.42152e-11	3.50164e-08		M_HDL_FC_percent	CD19+CD20-Plasmablasts/cells	0.265249	0.00369776	0.190177
g_351.1443	Monocytes(CD14+)	0.305136	9.46733e-11	3.50678e-08		Alb	CD19+CD20-Plasmablasts/cells	0.267083	0.00345921	0.190177
g_351.1443	prol_Tconv	0.304737	1.00352e-10	3.70422e-08		L_LDL_P	IgD-IgM+	0.26695	0.00347595	0.190177
g_571.3998	prol_Tconv	-0.304715	1.00679e-10	3.70422e-08		L_LDL_PL_percent	IgD-IgM+	-0.265151	0.00371098	0.190177
g_360.1298	prol_CD8	0.3045	1.03888e-10	3.80949e-08		Gp	IgD-IgM-	0.266877	0.00348521	0.190177
g_929.5488	prol_Tconv	-0.303883	1.13669e-10	4.15425e-08		L_HDL_CE_percent	Classswitchedmemory(IgD-IgM-CD38+CD27+)	-0.266662	0.00351266	0.190177
g_778.5751	prol_CD4posCD8pos	-0.303849	1.14233e-10	4.16101e-08		Pyr	NaiveBcells(IgD+IgM+CD27-)	0.265712	0.00373419	0.190177
g_337.1289	Treg_HLADRpos	0.302074	1.19131e-10	4.32506e-08		XS_VLDL_P	MemoryBcells(IgD+IgM+CD27+)	0.26576	0.00362985	0.190177
g_217.1079	prol_CD4negCD8neg	0.303464	1.20806e-10	4.37139e-08		IDL_P	IgMonlymemory(IgD-IgM+CD27)	0.26782	0.00336719	0.190177
g_216.0699	Monocytes(CD14+)	0.303264	1.24384e-10	4.47227e-08		IDL_L	IgMonlymemory(IgD-IgM+CD27)	0.266696	0.00350833	0.190177
g_691.4343	prol_Tconv	-0.303262	1.2441e-10	4.47227e-08		L_LDL_C	IgMonlymemory(IgD-IgM+CD27)	0.265822	0.00362168	0.190177
g_529.3892	CD4+CD25high	-0.301484	1.29931e-10	4.65548e-08		S_LDL_L	IgMonlymemory(IgD-IgM+CD27)	0.26614	0.00358009	0.190177
g_465.1404	Treg_HLADRpos	0.301424	1.31097e-10	4.68194e-08		L_LDL_PL_percent	IgMonlymemory(IgD-IgM+CD27)	-0.267263	0.0034365	0.190177
g_269.0875	Monocytes(CD14+)	0.302782	1.33385e-10	4.7482e-08		LDL_C	IgMonlymemory(IgD-IgM+CD27)	0.267268	0.00343583	0.190177
g_199.0613	CD4+CMCD45RA-CD27+	0.302621	1.36532e-10	4.84448e-08		PUFA	IgMonlymemory(IgD-IgM+CD27)	0.266871	0.00348598	0.190177
g_647.467	prol_Treg	-0.302133	1.46534e-10	5.18263e-08		XL_HDL_FC_percent	TregH+F+	-0.267072	0.00346059	0.190177
g_583.437	prol_Tconv	-0.302071	1.47863e-10	5.2128e-08		M_HDL_TG	TregH+F-	0.266742	0.00350239	0.190177
g_571.3998	Monocytes(CD14+)	-0.302019	1.48966e-10	5.23485e-08		S_LDL_TG_percent	Treg_CD45RAneg	0.266552	0.00352671	0.190177
g_215.1073	Monocytes(CD14+)	0.301847	1.52728e-10	5.34993e-08		LDL_TG	Treg_CD45RAneg	0.265048	0.00372484	0.190177
g_325.1295	Plasmablast(IgD-IgM-CD38++)	-0.300341	1.53659e-10	5.36541e-08		L_HDL_C_percent	CD4+EMCD45RA-CD27-	-0.264814	0.00375649	0.190684
g_360.1298	prol_CD4posCD8pos	0.301593	1.58414e-10	5.51385e-08		L_HDL_FC_percent	Monocytes(CD14+)	-0.264164	0.00384585	0.190797
g_385.3475	Monocytes(CD14+)	-0.301426	1.62289e-10	5.63088e-08		M_HDL_FC_percent	CD4+CD25high	-0.264087	0.00385653	0.190797
g_808.1201	prol_Tconv	0.301404	1.62812e-10	5.6312e-08		S_LDL_L	CD4+CMCD45RA-CD27+	0.265128	0.00381307	0.190797
g_508.4733	prol_CD8	-0.301364	1.63743e-10	5.64558e-08		M_HDL_PL	CD4+EMCD45RO+CD27-	0.264952	0.00383702	0.190797
g_393.3737	prol_Tconv	-0.301332	1.645e-10	5.65392e-08		L_LDL_FC	IgD-CD5+	0.264091	0.00385596	0.190797
g_736.5282	Monocytes(CD14+)	-0.301301	1.65234e-10	5.66137e-08		S_VLDL_CE_percent	TransitionalBcells(CD24++CD38++)	0.264238	0.00383561	0.190797
g_736.5282	CD4+CD25high	-0.299426	1.75672e-10	6.00028e-08		LA	MemoryBcells(IgD+IgM+CD27+)	0.264565	0.0038904	0.190797
g_585.4516	prol_Treg	-0.300783	1.78046e-10	6.06247e-08		S_LDL_C	IgMonlymemory(IgD-IgM+CD27)	0.263865	0.00388753	0.190797
g_561.3786	CD14+CD16+	-0.299304	1.78829e-10	6.07026e-08		S_VLDL_FC_percent	prol_Treg	-0.263942	0.00387679	0.190797
g_217.0708	Treg_HLADRpos	0.299204	1.8145e-10	6.14025e-08		S_VLDL_FC_percent	TregH+F-	-0.264533	0.00379483	0.190797
g_217.1079	prol_Tconv	0.300562	1.83784e-10	6.20008e-08		S_LDL_TG_percent	Treg_HLADRpos	0.26439	0.00381449	0.190797
g_597.4164	prol_Tconv	-0.300507	1.85259e-10	6.23067e-08		L_HDL_CE_percent	CD14++CD16+	-0.263478	0.00394214	0.190985
g_360.1298	Treg_HLADRpos	0.298784	1.92893e-10	6.46758e-08		M_VLDL_CE_percent	CD4+EffCD45RO-CD27-	0.263568	0.00392944	0.190985
g_673.4806	CD4+CD25high	-0.29876	1.93572e-10	6.47055e-08		IDL_PL	CD8+CMCD45RA-CD27+	0.263309	0.00396612	0.190985
g_749.5329	prol_CD8	-0.300135	1.95423e-10	6.51256e-08		LA_FA_ratio	TransitionalBcellCD27-IgM+CD24+CD38high	0.263399	0.00395336	0.190985
g_388.0193	CD14+CD16+	0.298644	1.96864e-10	6.54073e-08		XS_VLDL_L	MemoryBcells(IgD+IgM+CD27+)	0.264039	0.00396399	0.190985
g_265.1085	prol_CD4negCD8neg	0.300003	1.99153e-10	6.59677e-08		S_LDL_P	IgMonlymemory(IgD-IgM+CD27)	0.263347	0.00396078	0.190985
g_473.1095	CD14+CD16+	0.298426	2.03197e-10	6.6903e-08		PUFA	CD4+CMCD45RA-CD27+	0.263211	0.00398015	0.191083
g_199.0613	prol_CD8	0.299871	2.02957e-10	6.6903e-08		M_HDL_TG_percent	CD14++CD16+	0.262693	0.00405503	0.191212
g_947.5241	prol_CD8	-0.299725	2.07248e-10	6.80325e-08		L_HDL_FC	CD14+CD16+	-0.262013	0.00415502	0.191212
g_821.4187	prol_CD4negCD8neg	-0.299679	2.08624e-10	6.82799e-08		S_LDL_FC_percent	DN	-0.262944	0.00412132	0.191212
g_782.6505	prol_CD8	-0.29963	2.10097e-10	6.85571e-08		FAw3	DN	0.262907	0.00412666	0.191212
g_481.1142	prol_Tconv	0.297904	2.1921e-10	7.13188e-08		Alb	CD4+EffCD45RA+CD27-	0.262404	0.00409724	0.191212
g_395.3894	prol_Treg	-0.299311	2.19905e-10	7.13332e-08		L_HDL_PL	CD4+EMCD45RA-CD27-	0.263214	0.004082	0.191212
g_807.454	prol_Tconv	-0.299223	2.22697e-10	7.20257e-08		M_HDL_PL	CD4+EMCD45RA-CD27-	0.262338	0.00421077	0.191212
g_445.0776	prol_Tconv	0.299187	2.23848e-10	7.21852e-08		L_LDL_L	CD4+CMCD45RA-CD27+	0.262119	0.00413936	0.191212
g_367.3581	prol_Treg	-0.298903	2.33111e-10	7.49517e-08		L_LDL_L	CD8+CMCD45RA-CD27+	0.261878	0.00417525	0.191212
g_335.1976	Treg_HLADRpos	0.297386	2.36299e-10	7.57547e-08		L_HDL_CE_percent	CD8+CMCD45RO+CD27+	-0.262875	0.00402852	0.191212
g_508.4733	CD14+CD16+	-0.297129	2.45244e-10	7.82521e-08		L_LDL_L	IgD-IgM+	0.261886	0.00417401	0.191212
g_253.0947	prol_Tconv	0.297122	2.45517e-10	7.82521e-08		Serum_C	IgD-IgM+	0.262353	0.00410476	0.191212
g_206.049	Monocytes(CD14+)	-0.298422	2.49709e-10	7.91932e-08		IDL_P	MemoryBcells(IgD+IgM+CD27+)	0.262123	0.00413882	0.191212
g_690.5063	CD14+CD16+	-0.296999	2.49914e-10	7.91932e-08		IDL_PL	IgMonlymemory(IgD-IgM+CD27)	0.26178	0.00418994	0.191212
g_253.0947	Monocytes(CD14+)	0.296797	2.57299e-10	8.12982e-08		M_LDL_PL	IgMonlymemory(IgD-IgM+CD27)	0.26262	0.00406568	0.191212
g_758.5702	prol_CD4posCD8pos	-0.298022	2.64348e-10	8.32855e-08		S_LDL_CE	IgMonlymemory(IgD-IgM+CD27)	0.261703	0.00420145	0.191212
g_941.5174	Monocytes(CD14+)	-0.297993	2.65423e-10	8.33848e-08		XXL_VLDL_TG_percent	Treg_CD45RApos	0.261973	0.00416101	0.191212
g_808.1201	CD4+CD25high	0.29646	2.70148e-10	8.46265e-08		S_LDL_FC_percent	Treg_CD45RAneg	-0.26317	0.00408835	0.191212
g_571.3998	CD14+CD16+	-0.296391	2.7285e-10	8.5079e-08		IDL_FC_percent	Treg_HLADRpos	-0.262972	0.00401459	0.191212
g_217.0708	prol_CD8	0.296383	2.73144e-10	8.5079e-08		L_LDL_CE	IgMonlymemory(IgD-IgM+CD27)	0.261517	0.00422953	0.191518
g_265.1085	prol_CD8	0.297728	2.75645e-10	8.56149e-08		XL_VLDL_TG	CD14++CD16+	0.261414	0.00424509	0.191678
g_386.9857	CD14+CD16+	-0.295838	2.95461e-10	9.15104e-08		Phe	Monocytes(CD14+)	-0.26195	0.00426879	0.191903
g_269.0875	prol_Treg	0.297081	3.02154e-10	9.33195e-08		L_LDL_PL	IgD-IgM+	0.261214	0.00427551	0.191903
g_86.0248	prol_Tconv	0.296931	3.0867e-10	9.50644e-08		IDL_L	MemoryBcells(IgD+IgM+CD27+)	0.261144	0.00428619	0.191903
g_425.1456	CD14+CD16+	0.295505	3.09955e-10	9.51925e-08		L_LDL_CE	CD4+CMCD45RA-CD27+	0.260808	0.00433795	0.192589
g_561.3786	Monocytes(CD14+)	-0.296762	3.16147e-10	9.68231e-08		SM	CD24+CD38+CD27+IgM+	0.260732	0.00434975	0.192589
g_684.5047	prol_Tconv	-0.29652	3.27169e-10	9.99197e-08		XS_VLDL_PL	MemoryBcells(IgD+IgM+CD27+)	0.260904	0.00432314	0.192589
g_749.5329	prol_Treg	-0.296394	3.33055e-10	1.01435e-07		S_LDL_FC	IgMonlymemory(IgD-IgM+CD27)	0.260731	0.00434983	0.192589
g_690.5063	prol_CD8	-0.296053	3.49517e-10	1.06153e-07		Ace	CD14++CD16-	-0.259745	0.00461334	0.193097
g_892.1744	prol_CD8	0.295759	3.64333e-10	1.10348e-07		L_VLDL_TG	CD14++CD16+	0.259279	0.00458032	0.193097
g_671.4675	prol_CD4posCD8pos	-0.295681	3.68377e-10	1.11265e-07		CLA_FA_ratio	CD14+CD16+	0.258785	0.00466116	0.193097
g_961.5392	CD14+CD16+	-0.293975	3.85954e-10	1.15935e-07		M_HDL_C_percent	CD4+CD25high	-0.25932	0.00457357	0.193097
g_483.2959	prol_CD8	0.293987	3.85324e-10	1.15935e-07		IDL_PL	CD4+CMCD45RA-CD27+	0.257499	0.00487754	0.193097
g_365.3424	CD14+CD16+	-0.293786	3.96537e-10	1.18789e-07		M_VLDL_C_percent	CD4+EffCD45RO-CD27-	0.2582	0.00475843	0.193097
g_240.0721	Monocytes(CD14+)	0.295138	3.97675e-10	1.18805e-07		XL_HDL_FC_percent	CD4+EMCD45RO+CD27-	-0.259669	0.00451734	0.193097
g_364.0174	TregH+F-	0.293676	4.02831e-10	1.20019e-07		CLA_FA_ratio	CD8+EMCD45RA-CD27-	0.25946	0.0046596	0.193097
g_423.1402	Treg_HLADRpos	0.293559	4.09569e-10	1.21695e-07		L_LDL_CE	CD8+CMCD45RA-CD27+	0.257557	0.00486751	0.193097
g_711.4997	CD14+CD16+	-0.293397	4.19153e-10	1.24206e-07		L_LDL_TG	CD8+CMCD45RA-CD27+	0.257984	0.00490595	0.193097
g_429.3735	Monocytes(CD14+)	-0.294656	4.25591e-10	1.25436e-07		M_LDL_PL	CD8+CMCD45RA-CD27+	0.257963	0.00479846	0.193097
g_467.135	Treg_HLADRpos	0.293296	4.25224e-10	1.25436e-07		M_LDL_TG	CD8+CMCD45RA-CD27+	0.258181	0.00487236	0.193097
g_618.5824	prol_CD4posCD8pos	-0.29455	4.32014e-10	1.26988e-07		S_LDL_L	CD8+CMCD45RA-CD27+	0.259701	0.00462043	0.193097
g_365.3424	prol_CD8	-0.294298	4.47529e-10	1.31197e-07		M_VLDL_PL_percent	CD8+CMCD45RA-CD27+	0.25994	0.00447403	0.193097
g_199.0613	Lymphocytes	0.29426	4.49928e-10	1.31548e-07		CLA_FA_ratio	CD8+CMCD45RA-CD27+	0.260628	0.00447241	0.193097
g_597.4164	CD14+CD16+	-0.292813	4.5548e-10	1.32817e-07		LA	CD8+CMCD45RO+CD27+	0.258598	0.00469197	0.193097
g_423.1402	CD4+CD25high	0.292602	4.69383e-10	1.36147e-07		Pyr	IgD+CD5++	0.259953	0.00447194	0.193097
g_497.0922	prol_Tconv	0.293962	4.69135e-10	1.36147e-07		L_LDL_PL	IgD-CD5+	0.257331	0.00490647	0.193097
g_339.3269	prol_Treg	-0.293777	4.81501e-10	1.39294e-07		M_LDL_FC	IgD-CD5+	0.259888	0.00448232	0.193097
g_872.3577	CD4+CMCD45RA-CD27+	0.293496	5.00798e-10	1.44495e-07		XS_VLDL_TG_percent	TransitionalBcells(CD24++CD38++)	-0.257709	0.00484166	0.193097
g_859.5355	prol_Tconv	-0.293143	5.26134e-10	1.51406e-07		FAw6_FA_ratio	TransitionalBcells(CD24++CD38++)	0.259205	0.0045922	0.193097
g_947.5241	Monocytes(CD14+)	-0.293033	5.34319e-10	1.53359e-07		M_LDL_P	IgD-IgM+	0.259618	0.00452547	0.193097
g_700.5277	Monocytes(CD14+)	-0.292975	5.38649e-10	1.53708e-07		M_LDL_L	IgD-IgM+	0.257898	0.00480952	0.193097
g_364.0174	CD14++CD16-	0.292961	5.3974e-10	1.53708e-07		M_LDL_C	IgD-IgM+	0.25877	0.00466349	0.193097
g_537.085	prol_Tconv	0.292976	5.38595e-10	1.53708e-07		M_VLDL_TG_percent	IgD-IgM+	-0.258339	0.00473509	0.193097
g_611.4691	prol_Tconv	-0.292812	5.51042e-10	1.5652e-07		S_LDL_PL_percent	IgD-IgM+	-0.260154	0.00444011	0.193097
g_704.5231	CD14+CD16+	-0.291444	5.53177e-10	1.56721e-07		Pyr	IgD+IgM+	0.258108	0.00488477	0.193097
g_561.3786	prol_Tconv	-0.292713	5.587e-10	1.57877e-07		FAw6	IgD-IgM-	0.259197	0.00459354	0.193097
g_259.0967	Monocytes(CD14+)	0.291197	5.7279e-10	1.61443e-07		FAw6	CD24+CD38+CD27+IgM+	0.257784	0.00482875	0.193097
g_961.5392	prol_Tconv	-0.291999	6.17171e-10	1.73506e-07		XS_VLDL_P	Naturaleffector(CD24+CD38+IgD+IgM+)	0.260308	0.00441588	0.193097
g_395.3894	prol_CD8	-0.291783	6.35987e-10	1.78338e-07		XS_VLDL_L	Naturaleffector(CD24+CD38+IgD+IgM+)	0.258427	0.00472052	0.193097
g_388.0193	Monocytes(CD14+)	0.291584	6.53818e-10	1.82871e-07		LA	Naturaleffector(CD24+CD38+IgD+IgM+)	0.258054	0.00478303	0.193097
g_371.134	CD14+CD16+	0.290227	6.56796e-10	1.83236e-07		L_LDL_P	MemoryBcells(IgD+IgM+CD27+)	0.258507	0.00470706	0.193097
g_536.5042	Treg_HLADRpos	-0.290052	6.73179e-10	1.8733e-07		L_LDL_PL	MemoryBcells(IgD+IgM+CD27+)	0.259643	0.00452152	0.193097
g_555.4056	CD4+CD25high	-0.29003	6.75297e-10	1.87444e-07		M_LDL_P	MemoryBcells(IgD+IgM+CD27+)	0.258916	0.00463952	0.193097
g_365.3424	Treg_HLADRpos	-0.289762	7.0124e-10	1.94153e-07		M_LDL_L	MemoryBcells(IgD+IgM+CD27+)	0.261191	0.00438474	0.193097
g_659.5763	CD4+CD25high	-0.289586	7.18763e-10	1.98504e-07		S_LDL_P	MemoryBcells(IgD+IgM+CD27+)	0.25754	0.00487056	0.193097
g_429.3735	CD14+CD16+	-0.289539	7.23552e-10	1.99286e-07		S_LDL_L	MemoryBcells(IgD+IgM+CD27+)	0.260241	0.00453365	0.193097
g_727.5769	prol_CD4negCD8neg	-0.290837	7.2523e-10	1.99286e-07		M_LDL_CE	IgMonlymemory(IgD-IgM+CD27)	0.260465	0.00439126	0.193097
g_199.0613	CD4+NaiveCD45RO-CD27+	0.290816	7.27401e-10	1.99382e-07		L_VLDL_TG_percent	IgMonlymemory(IgD-IgM+CD27)	-0.260126	0.00444458	0.193097
g_265.1085	CD4+CD25high	0.28944	7.33676e-10	2.00601e-07		S_LDL_PL_percent	IgMonlymemory(IgD-IgM+CD27)	-0.257804	0.00482549	0.193097
g_872.3577	CD14+CD16+	0.289322	7.45989e-10	2.0346e-07		XS_VLDL_PL	Classnonswitchedmemory(IgM+CD38+CD27+)	0.257412	0.00489245	0.193097
g_261.1705	prol_Treg	0.290435	7.66714e-10	2.08594e-07		FAw6	Classnonswitchedmemory(IgM+CD38+CD27+)	0.257517	0.00487441	0.193097
g_691.4343	Monocytes(CD14+)	-0.289963	8.18466e-10	2.22122e-07		PUFA	Classnonswitchedmemory(IgM+CD38+CD27+)	0.259475	0.00454848	0.193097
g_336.0374	Monocytes(CD14+)	0.28972	8.46326e-10	2.29116e-07		L_HDL_FC_percent	prol_CD8	-0.257375	0.00489897	0.193097
g_467.135	prol_CD8	0.289466	8.76506e-10	2.36702e-07		XXL_VLDL_P	CD14++CD16+	0.254592	0.00540025	0.19339
g_429.3735	prol_CD8	-0.28936	8.89401e-10	2.39594e-07		XXL_VLDL_L	CD14++CD16+	0.256922	0.00497755	0.19339
g_807.454	CD14+CD16+	-0.287993	8.98433e-10	2.41434e-07		XL_VLDL_FC	CD14++CD16+	0.256349	0.00507873	0.19339
g_265.1085	Treg_HLADRpos	0.287845	9.17194e-10	2.45873e-07		M_VLDL_PL	CD14++CD16+	0.25495	0.00533331	0.19339
g_597.4164	Monocytes(CD14+)	-0.28899	9.35964e-10	2.49684e-07		S_VLDL_P	CD14++CD16+	0.25423	0.00546863	0.19339
g_199.0613	TregH+F-	0.287714	9.34085e-10	2.49684e-07		S_VLDL_FC_percent	CD14++CD16+	-0.255305	0.00526761	0.19339
g_367.3581	prol_Tconv	-0.288835	9.56101e-10	2.54437e-07		S_HDL_TG_percent	CD14++CD16+	0.255878	0.00516324	0.19339
g_372.0425	Monocytes(CD14+)	0.288721	9.71118e-10	2.57807e-07		L_HDL_CE_percent	DN	-0.255585	0.00521628	0.19339
g_364.0174	CD4+CMCD45RA-CD27+	0.288616	9.85226e-10	2.60921e-07		Phe	CD4+CD25high	-0.254651	0.00538918	0.19339
g_819.2886	prol_CD4negCD8neg	-0.287158	1.00926e-09	2.65362e-07		S_VLDL_TG_percent	CD4+EffCD45RA+CD27-	-0.253544	0.00560053	0.19339
g_716.5227	prol_Tconv	-0.288455	1.00729e-09	2.65362e-07		IDL_P	CD4+CMCD45RA-CD27+	0.254968	0.00532991	0.19339
g_808.1201	prol_Treg	0.288464	1.00601e-09	2.65362e-07		S_HDL_L	CD4+CMCD45RA-CD27+	0.253798	0.0055514	0.19339
g_86.0248	Monocytes(CD14+)	0.288377	1.01818e-09	2.67068e-07		HDL2_C	CD4+EMCD45RO+CD27-	0.256954	0.00508475	0.19339
g_881.1565	prol_Tconv	0.28681	1.05941e-09	2.77219e-07		S_HDL_FC_percent	CD4+CMCD45RO+CD27+	-0.254101	0.00549334	0.19339
g_381.3163	CD4+CD25high	-0.286407	1.12028e-09	2.92113e-07		DHA	CD4+CMCD45RO+CD27+	0.255395	0.00525101	0.19339
g_145.0505	prol_Tconv	0.287671	1.12166e-09	2.92113e-07		IDL_P	CD8+CMCD45RA-CD27+	0.255111	0.0053035	0.19339
g_483.2959	prol_CD4negCD8neg	0.286323	1.1334e-09	2.94472e-07		L_LDL_C	CD8+CMCD45RA-CD27+	0.254909	0.00545719	0.19339
g_337.1289	CD14+CD16+	0.286278	1.14047e-09	2.95609e-07		M_LDL_CE	CD8+CMCD45RA-CD27+	0.255326	0.00526375	0.19339
g_167.0212	prol_Tconv	0.287499	1.1483e-09	2.96936e-07		L_HDL_PL_percent	CD8+CMCD45RA-CD27+	0.255837	0.00528534	0.19339
g_335.1283	CD14+CD16+	0.286143	1.16201e-09	2.99773e-07		IDL_C	IgD-CD5+	0.255187	0.00540525	0.19339
g_388.0193	prol_Treg	0.287166	1.20178e-09	3.08582e-07		IDL_CE	IgD-CD5+	0.2571	0.00505903	0.19339
g_661.5795	prol_Treg	-0.28717	1.20124e-09	3.08582e-07		EstC	IgD-CD5+	0.257758	0.00494477	0.19339
g_335.1976	CD14++CD16-	0.28712	1.20941e-09	3.09816e-07		IDL_FC	IgD-IgM+	0.256807	0.00499778	0.19339
g_633.4517	prol_Tconv	-0.287051	1.22083e-09	3.12011e-07		L_LDL_C	IgD-IgM+	0.25575	0.0051863	0.19339
g_465.3045	CD4+CD25high	-0.285671	1.24059e-09	3.16324e-07		S_LDL_L	IgD-IgM+	0.254198	0.0054748	0.19339
g_691.4343	prol_Treg	-0.286858	1.25347e-09	3.18866e-07		S_LDL_C	IgD-IgM+	0.254067	0.00549979	0.19339
g_466.3074	Monocytes(CD14+)	-0.286817	1.26049e-09	3.19912e-07		S_LDL_CE	IgD-IgM+	0.254226	0.0054695	0.19339
g_388.0193	Treg_HLADRpos	0.285517	1.26722e-09	3.20876e-07		XL_VLDL_FC_percent	IgD-IgM+	0.256695	0.00501745	0.19339
g_465.3045	Monocytes(CD14+)	-0.286757	1.27079e-09	3.21039e-07		M_LDL_PL_percent	IgD-IgM+	-0.255119	0.00530189	0.19339
g_215.1073	CD14+CD16+	0.285294	1.30693e-09	3.29409e-07		LDL_C	IgD-IgM+	0.256554	0.00504235	0.19339
g_711.4997	prol_Tconv	-0.28653	1.31082e-09	3.29632e-07		FreeC	IgD-IgM+	0.255345	0.00526023	0.19339
g_312.108	prol_Tconv	-0.286488	1.31829e-09	3.30752e-07		PUFA	IgD-IgM-	0.254421	0.00543253	0.19339
g_215.144	prol_Treg	0.286095	1.39083e-09	3.48154e-07		IDL_C_percent	TransitionalBcellCD27-IgM+CD24+CD38high	0.256953	0.00497211	0.19339
g_207.0663	CD4+CD25high	-0.284524	1.45328e-09	3.62134e-07		bOHBut	TransitionalBcellCD27-IgM+CD24+CD38high	0.253519	0.0056055	0.19339
g_727.5769	CD4+CMCD45RA-CD27+	-0.285776	1.45239e-09	3.62134e-07		PUFA	CD24+CD38+CD27+IgM+	0.254984	0.00532703	0.19339
g_783.6375	prol_CD4negCD8neg	-0.285675	1.4725e-09	3.66091e-07		XS_VLDL_PL	Naturaleffector(CD24+CD38+IgD+IgM+)	0.254681	0.00538353	0.19339
g_573.4164	prol_CD8	-0.285454	1.51737e-09	3.76393e-07		IDL_P	Naturaleffector(CD24+CD38+IgD+IgM+)	0.253716	0.00556727	0.19339
g_821.4187	prol_Tconv	-0.285422	1.52385e-09	3.77148e-07		IDL_C_percent	Plasmablast(IgD-IgM-CD38++)	0.253715	0.00556744	0.19339
g_335.1976	prol_Treg	0.28529	1.5514e-09	3.83101e-07		XS_VLDL_C	MemoryBcells(IgD+IgM+CD27+)	0.254164	0.0055988	0.19339
g_207.0663	prol_Treg	-0.28526	1.55778e-09	3.83812e-07		XS_VLDL_CE	MemoryBcells(IgD+IgM+CD27+)	0.254201	0.00559178	0.19339
g_645.4979	Monocytes(CD14+)	-0.285198	1.57092e-09	3.86183e-07		XS_VLDL_FC	MemoryBcells(IgD+IgM+CD27+)	0.255611	0.00521162	0.19339
g_835.5341	prol_Treg	-0.285056	1.60143e-09	3.92801e-07		L_LDL_L	MemoryBcells(IgD+IgM+CD27+)	0.253624	0.00558503	0.19339
g_778.5751	Monocytes(CD14+)	-0.285022	1.60892e-09	3.93496e-07		S_LDL_C	MemoryBcells(IgD+IgM+CD27+)	0.253745	0.00556172	0.19339
g_673.4806	Treg_HLADRpos	-0.283773	1.61144e-09	3.93496e-07		S_LDL_CE	MemoryBcells(IgD+IgM+CD27+)	0.254446	0.00542779	0.19339
g_537.085	Monocytes(CD14+)	0.284946	1.62545e-09	3.96036e-07		IDL_FC	IgMonlymemory(IgD-IgM+CD27)	0.253968	0.00551867	0.19339
g_313.038	Treg_HLADRpos	0.283666	1.63528e-09	3.97547e-07		L_LDL_TG	IgMonlymemory(IgD-IgM+CD27)	0.255012	0.00532177	0.19339
g_711.4997	Monocytes(CD14+)	-0.284743	1.67084e-09	4.05294e-07		EstC	IgMonlymemory(IgD-IgM+CD27)	0.256553	0.00504243	0.19339
g_581.4209	prol_CD8	-0.284686	1.68386e-09	4.0755e-07		XS_VLDL_P	Classnonswitchedmemory(IgM+CD38+CD27+)	0.255772	0.00518241	0.19339
g_423.1402	prol_CD4posCD8pos	0.284621	1.69854e-09	4.10196e-07		XS_VLDL_L	Classnonswitchedmemory(IgM+CD38+CD27+)	0.254208	0.00559038	0.19339
g_466.3074	CD4+CD25high	-0.283373	1.70235e-09	4.10213e-07		IDL_P	Classnonswitchedmemory(IgM+CD38+CD27+)	0.253964	0.00551955	0.19339
g_872.3577	Treg_HLADRpos	0.283354	1.70676e-09	4.10374e-07		L_LDL_PL	Classnonswitchedmemory(IgM+CD38+CD27+)	0.253836	0.00554411	0.19339
g_381.3737	prol_Treg	-0.284295	1.77516e-09	4.24956e-07		Pyr	IgM+CD27-	0.257502	0.00498893	0.19339
g_199.0613	TregH+F+	0.283068	1.77496e-09	4.24956e-07		M_VLDL_PL_percent	prol_Treg	0.256266	0.00509346	0.19339
g_86.0248	Treg_HLADRpos	0.282691	1.86878e-09	4.46393e-07		S_LDL_FC_percent	prol_Treg	-0.254814	0.00547506	0.19339
g_456.1511	CD14+CD16+	0.282571	1.89978e-09	4.52813e-07		M_LDL_FC_percent	prol_CD8	-0.255788	0.00517951	0.19339
g_645.4979	CD4+CD25high	-0.28232	1.96595e-09	4.67568e-07		S_LDL_FC_percent	prol_CD8	-0.254245	0.00558337	0.19339
g_398.1533	prol_CD4negCD8neg	0.283415	1.99888e-09	4.74372e-07		M_LDL_TG	Treg_CD45RAneg	0.256071	0.00524281	0.19339
g_684.5047	CD14+CD16+	-0.281934	2.07235e-09	4.90745e-07		L_LDL_P	Classnonswitchedmemory(IgM+CD38+CD27+)	0.253391	0.0056304	0.193829
g_386.9857	prol_Tconv	-0.283074	2.09286e-09	4.94533e-07		XXL_VLDL_TG	CD14++CD16+	0.252631	0.00578052	0.194895
g_152.0352	CD4+EffCD45RA+CD27-	-0.281806	2.10878e-09	4.97224e-07		XL_VLDL_PL	CD14++CD16+	0.252445	0.00581785	0.194895
g_199.0613	Treg_CD45RAneg	0.28177	2.11911e-09	4.98586e-07		FAw6	CD14++CD16+	0.252748	0.00575712	0.194895
g_929.5488	prol_CD8	-0.282753	2.18504e-09	5.12997e-07		DHA	DN	0.252302	0.00584653	0.194895
g_704.5231	prol_CD8	-0.282727	2.19257e-09	5.13666e-07		FAw3	CD4+CMCD45RA-CD27+	0.252864	0.00585381	0.194895
g_335.1283	Treg_HLADRpos	0.281446	2.21483e-09	5.17774e-07		IDL_L	CD8+CMCD45RA-CD27+	0.252989	0.0057093	0.194895
g_783.6375	CD4+CD25high	-0.281413	2.22478e-09	5.18994e-07		S_VLDL_FC_percent	CD8+EffCD45RO-CD27-	-0.252368	0.00583319	0.194895
g_808.1201	Treg_HLADRpos	0.281387	2.23243e-09	5.19673e-07		IDL_L	IgD-IgM+	0.253092	0.00568894	0.194895
g_861.5494	prol_Treg	-0.282513	2.25656e-09	5.24176e-07		IDL_PL	IgD-IgM+	0.25219	0.00586924	0.194895
g_885.5501	prol_Tconv	-0.282308	2.31943e-09	5.36361e-07		M_VLDL_C_percent	IgD-IgM+	0.252223	0.00586259	0.194895
g_937.4841	prol_Tconv	-0.282308	2.31947e-09	5.36361e-07		FAw6	IgD-IgM+	0.25274	0.00575884	0.194895
g_483.2959	Treg_HLADRpos	0.281093	2.32369e-09	5.36361e-07		IDL_L	Naturaleffector(CD24+CD38+IgD+IgM+)	0.252909	0.00572511	0.194895
g_207.0663	TregH+F-	-0.281055	2.33566e-09	5.37991e-07		LDL_C	MemoryBcells(IgD+IgM+CD27+)	0.253755	0.00567794	0.194895
g_777.3865	prol_CD4negCD8neg	-0.281983	2.42287e-09	5.5691e-07		IDL_C	IgMonlymemory(IgD-IgM+CD27)	0.252653	0.00577614	0.194895
g_508.4733	Monocytes(CD14+)	-0.281835	2.4712e-09	5.66831e-07		IDL_L	Classnonswitchedmemory(IgM+CD38+CD27+)	0.252704	0.00576585	0.194895
g_782.6505	Monocytes(CD14+)	-0.281793	2.48522e-09	5.68857e-07		M_LDL_L	Classnonswitchedmemory(IgM+CD38+CD27+)	0.25285	0.00585674	0.194895
g_937.4841	prol_CD8	-0.281708	2.5135e-09	5.7413e-07		TotFA	Treg_CD45RAneg	0.25246	0.00581473	0.194895
g_197.0562	Monocytes(CD14+)	0.281661	2.52942e-09	5.75804e-07		XL_HDL_FC_percent	CD4+CMCD45RO+CD27+	-0.251897	0.00592878	0.196056
g_892.1744	prol_Treg	0.281655	2.53133e-09	5.75804e-07		M_LDL_P	Classnonswitchedmemory(IgM+CD38+CD27+)	0.251948	0.00591843	0.196056
g_407.3893	prol_Tconv	-0.280298	2.5881e-09	5.87498e-07		IDL_P	IgD-IgM+	0.251686	0.00597212	0.19708
g_395.3894	CD14+CD16+	-0.280224	2.61427e-09	5.92214e-07		FAw6	CD4+CMCD45RA-CD27+	0.251532	0.00600394	0.197721
g_215.144	prol_Tconv	0.281383	2.62513e-09	5.93447e-07		AcAce	CD14++CD16-	-0.25098	0.00624184	0.198185
g_718.5416	CD4+CD25high	-0.280161	2.63637e-09	5.94762e-07		XXL_VLDL_FC	CD14++CD16+	0.250706	0.00617669	0.198185
g_217.0708	CD4+CMCD45RA-CD27+	0.280069	2.6694e-09	5.97298e-07		Pyr	BCell(CD19+)	0.251747	0.00608124	0.198185
g_740.5257	prol_Tconv	-0.281282	2.66096e-09	5.97298e-07		L_HDL_C_percent	CD4	-0.250111	0.00630402	0.198185
g_219.1755	prol_Treg	0.281259	2.669e-09	5.97298e-07		M_LDL_CE	CD4+CMCD45RA-CD27+	0.251006	0.00611351	0.198185
g_269.0875	Treg_HLADRpos	0.280114	2.65325e-09	5.97298e-07		S_LDL_CE	CD8+CMCD45RA-CD27+	0.250231	0.00627806	0.198185
g_312.108	prol_CD4posCD8pos	-0.281073	2.73627e-09	6.11014e-07		L_HDL_PL_percent	CD8+EffCD45RO-CD27-	0.251411	0.00615114	0.198185
g_395.3894	CD4+CD25high	-0.279782	2.775e-09	6.18402e-07		PUFA	CD8+CMCD45RO+CD27+	0.250813	0.00615409	0.198185
g_295.2279	CD4+CD25high	-0.279721	2.79803e-09	6.22269e-07		M_LDL_PL	IgD-CD5+	0.250286	0.00626629	0.198185
g_216.1242	CD4+CD25high	0.279615	2.83857e-09	6.30006e-07		M_LDL_CE	IgD-IgM+	0.250568	0.00620598	0.198185
g_809.6662	prol_CD4posCD8pos	-0.280772	2.84824e-09	6.30877e-07		S_LDL_FC	IgD-IgM+	0.250626	0.00619365	0.198185
g_199.0613	CD3+CD56-	0.280588	2.91889e-09	6.44631e-07		FreeC	IgD-IgM-	0.251312	0.00604938	0.198185
g_215.1073	CD4+CMCD45RA-CD27+	0.28058	2.9221e-09	6.44631e-07		L_VLDL_TG_percent	CD24+CD38+CD27+IgM+	-0.250305	0.00626217	0.198185
g_726.553	prol_Tconv	-0.280427	2.98202e-09	6.56529e-07		XS_VLDL_C	Naturaleffector(CD24+CD38+IgD+IgM+)	0.250418	0.00623812	0.198185
g_581.4209	CD4+CD25high	-0.279163	3.01694e-09	6.62887e-07		XS_VLDL_CE	Naturaleffector(CD24+CD38+IgD+IgM+)	0.250951	0.00612502	0.198185
g_671.4675	Treg_HLADRpos	-0.27914	3.02619e-09	6.63589e-07		XS_VLDL_FC	Naturaleffector(CD24+CD38+IgD+IgM+)	0.250747	0.00616809	0.198185
g_497.0922	Monocytes(CD14+)	0.28026	3.04906e-09	6.67269e-07		IDL_PL	MemoryBcells(IgD+IgM+CD27+)	0.250304	0.00626237	0.198185
g_206.049	prol_Tconv	-0.280121	3.10612e-09	6.78403e-07		L_LDL_C	MemoryBcells(IgD+IgM+CD27+)	0.251688	0.00609334	0.198185
g_423.1402	CD14++CD16-	0.28007	3.12706e-09	6.81618e-07		M_LDL_PL	MemoryBcells(IgD+IgM+CD27+)	0.250166	0.00629221	0.198185
g_753.5918	CD4+CD25high	-0.278855	3.14482e-09	6.8413e-07		M_LDL_C	MemoryBcells(IgD+IgM+CD27+)	0.250731	0.00629465	0.198185
g_351.1443	CD14+CD16+	0.278757	3.18649e-09	6.91823e-07		PUFA	MemoryBcells(IgD+IgM+CD27+)	0.250214	0.00628189	0.198185
g_736.5282	prol_CD4posCD8pos	-0.27979	3.24576e-09	7.03298e-07		S_LDL_L	Classnonswitchedmemory(IgM+CD38+CD27+)	0.251235	0.00618789	0.198185
g_215.1073	Treg_HLADRpos	0.278577	3.2646e-09	7.05985e-07		PUFA	Treg_CD45RAneg	0.250239	0.00627639	0.198185
g_659.5763	CD4+CMCD45RA-CD27+	-0.279726	3.27321e-09	7.06244e-07		XS_VLDL_PL	CD24+CD38+CD27+IgM+	0.24997	0.00633454	0.198594
g_467.135	prol_CD4negCD8neg	0.279714	3.27868e-09	7.06244e-07		IDL_TG	Treg_CD45RAneg	0.249936	0.00634196	0.198594
g_280.145	prol_CD4negCD8neg	0.27948	3.3818e-09	7.27028e-07		S_HDL_FC_percent	CD14++CD16-	-0.249554	0.00642526	0.198859
g_146.0819	prol_Treg	0.279452	3.39442e-09	7.28313e-07		L_LDL_CE	IgD-IgM+	0.249626	0.00640944	0.198859
g_529.3892	Treg_HLADRpos	-0.278103	3.4791e-09	7.45024e-07		S_LDL_P	IgD-IgM+	0.249555	0.00642496	0.198859
g_425.1456	Treg_HLADRpos	0.278075	3.49235e-09	7.46402e-07		M_LDL_L	Naturaleffector(CD24+CD38+IgD+IgM+)	0.249684	0.00639685	0.198859
g_371.1505	CD14+CD16+	0.278003	3.52621e-09	7.52173e-07		IDL_CE	MemoryBcells(IgD+IgM+CD27+)	0.250271	0.00639355	0.198859
g_633.4517	prol_CD8	-0.279056	3.57749e-09	7.6163e-07		S_HDL_TG	TregH+F-	0.250132	0.00642365	0.198859
g_425.1456	Monocytes(CD14+)	0.278982	3.61277e-09	7.66929e-07		SFA	Treg_CD45RAneg	0.24949	0.0064393	0.198907
g_217.1808	prol_CD4negCD8neg	0.278974	3.61637e-09	7.66929e-07		EstC	CD8+CMCD45RA-CD27+	0.249738	0.00650988	0.199974
g_662.6468	prol_Tconv	-0.278943	3.63137e-09	7.68623e-07		S_VLDL_FC_percent	CD19+CD20-Plasmablasts/cells	0.249107	0.00652403	0.199974
g_776.5607	prol_Treg	-0.278766	3.71716e-09	7.85266e-07		M_LDL_PL_percent	IgMonlymemory(IgD-IgM+CD27)	-0.249234	0.00649595	0.199974
g_555.4056	prol_CD8	-0.278566	3.81687e-09	8.0478e-07		S_HDL_C_percent	Treg_CD45RApos	-0.249162	0.00651185	0.199974
g_333.0998	TregH+F-	0.277251	3.9e-09	8.20729e-07		L_VLDL_C	CD14++CD16+	0.24842	0.00667851	0.200528
g_881.1565	CD14+CD16+	0.27692	4.07637e-09	8.56203e-07		M_VLDL_TG_percent	CD4+EffCD45RA+CD27-	-0.249365	0.00659227	0.200528
g_335.1283	prol_Tconv	0.277955	4.13736e-09	8.6735e-07		L_LDL_C	CD4+CMCD45RA-CD27+	0.249219	0.00662483	0.200528
g_327.2178	CD4+CMCD45RA-CD27+	-0.277791	4.22794e-09	8.84648e-07		M_HDL_PL_percent	CD4+CMCD45RA-CD27+	0.248326	0.0066998	0.200528
g_407.3893	prol_CD8	-0.276593	4.25865e-09	8.89376e-07		XL_VLDL_FC_percent	CD4+EffCD45RO-CD27-	0.248172	0.00673514	0.200528
g_742.5391	Monocytes(CD14+)	-0.27759	4.34117e-09	9.03169e-07		XL_HDL_P	CD4+EMCD45RO+CD27-	0.24888	0.00657469	0.200528
g_219.1755	prol_CD4negCD8neg	0.277598	4.3367e-09	9.03169e-07		M_LDL_C	CD8+CMCD45RA-CD27+	0.248942	0.00668709	0.200528
g_881.1565	Monocytes(CD14+)	0.276365	4.3898e-09	9.11556e-07		XL_VLDL_FC_percent	IgD-CD5+	0.248241	0.00671927	0.200528
g_811.4724	prol_Tconv	-0.276331	4.40975e-09	9.13969e-07		L_VLDL_C_percent	IgD-IgM+	0.248279	0.00671063	0.200528
g_86.0248	CD14+CD16+	0.276274	4.44313e-09	9.19149e-07		L_LDL_PL	Naturaleffector(CD24+CD38+IgD+IgM+)	0.248136	0.0067434	0.200528
g_925.5165	CD14+CD16+	-0.276159	4.51174e-09	9.31584e-07		S_LDL_L	Naturaleffector(CD24+CD38+IgD+IgM+)	0.248939	0.00656161	0.200528
g_704.5231	prol_Tconv	-0.277209	4.56477e-09	9.40763e-07		L_LDL_CE	MemoryBcells(IgD+IgM+CD27+)	0.248216	0.00672512	0.200528
g_381.3163	prol_Tconv	-0.277101	4.62959e-09	9.52332e-07		M_LDL_FC	MemoryBcells(IgD+IgM+CD27+)	0.248399	0.00668339	0.200528
g_465.1404	TregH+F-	0.275917	4.6599e-09	9.56771e-07		S_LDL_P	Classnonswitchedmemory(IgM+CD38+CD27+)	0.248333	0.00669835	0.200528
g_571.3998	CD4+CD25high	-0.275815	4.72319e-09	9.67953e-07		TotPG	prol_Treg	0.248508	0.00665862	0.200528
g_409.405	prol_Tconv	-0.276924	4.73871e-09	9.69322e-07		CLA_FA_ratio	prol_CD8	0.249051	0.00666245	0.200528
g_937.4841	CD14+CD16+	-0.275664	4.81883e-09	9.83877e-07		L_VLDL_CE	CD14++CD16+	0.247061	0.00699356	0.200709
g_699.4969	prol_CD4negCD8neg	-0.276547	4.97883e-09	1.01465e-06		S_HDL_P	CD4+EMCD45RA-CD27-	0.246751	0.00706726	0.200709
g_597.4164	prol_CD8	-0.276519	4.99758e-09	1.01571e-06		S_VLDL_PL	CD4+CMCD45RA-CD27+	0.246989	0.00701065	0.200709
g_892.1744	Treg_HLADRpos	0.275383	5.00254e-09	1.01571e-06		IDL_L	CD4+CMCD45RA-CD27+	0.24693	0.00702463	0.200709
g_259.0967	prol_CD8	0.275007	5.25827e-09	1.06369e-06		S_LDL_CE	CD4+CMCD45RA-CD27+	0.246755	0.0070665	0.200709
g_961.5392	prol_CD8	-0.276137	5.25379e-09	1.06369e-06		S_VLDL_FC_percent	CD8+EffCD45RA+CD27-	-0.247405	0.00691262	0.200709
g_853.5025	prol_CD8	-0.275924	5.40246e-09	1.09085e-06		L_HDL_FC_percent	CD8+CMCD45RA-CD27+	-0.247401	0.0069137	0.200709
g_775.6803	CD14+CD16+	0.274735	5.45146e-09	1.09872e-06		LDL_C	CD8+CMCD45RA-CD27+	0.247255	0.0070769	0.200709
g_947.5241	prol_Treg	-0.275798	5.49166e-09	1.10479e-06		CLA	CD8+EMCD45RO+CD27-	0.248124	0.00687363	0.200709
g_597.3921	prol_CD8	-0.27569	5.56974e-09	1.11845e-06		IDL_L	IgD-CD5+	0.247865	0.00680558	0.200709
g_508.4733	prol_Treg	-0.275601	5.63491e-09	1.12946e-06		S_LDL_FC	IgD-CD5+	0.247532	0.00701142	0.200709
g_961.5392	Monocytes(CD14+)	-0.275544	5.67748e-09	1.13385e-06		S_VLDL_C_percent	TransitionalBcells(CD24++CD38++)	0.246719	0.00707501	0.200709
g_473.1095	prol_Tconv	0.275548	5.67458e-09	1.13385e-06		L_VLDL_TG_percent	IgD-IgM+	-0.246855	0.00704266	0.200709
g_219.1755	prol_CD4posCD8pos	0.275375	5.80411e-09	1.15493e-06		EstC	IgD-IgM+	0.24735	0.00692547	0.200709
g_911.5636	prol_Tconv	-0.275383	5.79753e-09	1.15493e-06		PUFA	IgD-IgM+	0.247476	0.00689618	0.200709
g_881.1565	CD4+CD25high	0.274108	5.92257e-09	1.17637e-06		XL_VLDL_FC_percent	IgD-IgM-	0.247365	0.00692215	0.200709
g_749.5329	CD4+CMCD45RA-CD27+	-0.275149	5.97733e-09	1.1851e-06		L_LDL_P	Naturaleffector(CD24+CD38+IgD+IgM+)	0.247471	0.00689714	0.200709
g_758.5702	CD4+CD25high	-0.273991	6.01501e-09	1.19042e-06		M_LDL_P	Naturaleffector(CD24+CD38+IgD+IgM+)	0.247062	0.00699345	0.200709
g_907.0832	CD14+CD16+	0.273963	6.03688e-09	1.19259e-06		HDL3_C	Plasmablast(IgD-IgM-CD38++)	-0.247167	0.00696865	0.200709
g_339.3269	prol_Tconv	-0.275002	6.0934e-09	1.2016e-06		IDL_CE	IgMonlymemory(IgD-IgM+CD27)	0.247752	0.00683188	0.200709
g_620.5978	CD4+CD25high	-0.273872	6.11018e-09	1.20274e-06		L_LDL_L	Classnonswitchedmemory(IgM+CD38+CD27+)	0.247295	0.00693844	0.200709
g_483.2959	prol_CD4posCD8pos	0.273652	6.29009e-09	1.23594e-06		M_LDL_FC	Classnonswitchedmemory(IgM+CD38+CD27+)	0.246843	0.00704548	0.200709
g_782.6505	prol_CD4negCD8neg	-0.274679	6.35533e-09	1.24652e-06		FAw3	prol_CD4posCD8pos	0.247883	0.00692947	0.200709
g_216.0699	Treg_HLADRpos	0.27346	6.45117e-09	1.26306e-06		L_HDL_FC_percent	prol_Tconv	-0.247485	0.00689405	0.200709
g_561.3786	prol_Treg	-0.274407	6.58378e-09	1.28672e-06		M_LDL_FC_percent	Treg_CD45RAneg	-0.2473	0.00693726	0.200709
g_740.5257	CD14+CD16+	-0.273288	6.59847e-09	1.2873e-06		IDL_C_percent	Treg_HLADRpos	-0.246942	0.00702192	0.200709
g_387.2385	CD4+CD25high	-0.273127	6.74048e-09	1.31267e-06		XL_HDL_FC_percent	CD8+EffCD45RA+CD27-	-0.246562	0.00711275	0.201011
g_837.6625	CD4+CD25high	-0.273049	6.80996e-09	1.32385e-06		XS_VLDL_L	IgMonlymemory(IgD-IgM+CD27)	0.246583	0.0071076	0.201011
g_897.5237	Plasmablast(IgD-IgM-CD38++)	0.272986	6.86646e-09	1.33247e-06		L_HDL_C_percent	CD3+CD56-	-0.246203	0.0071993	0.202072
g_941.5174	prol_Treg	-0.274036	6.90923e-09	1.3384e-06		XL_HDL_PL_percent	CD4+EMCD45RA-CD27-	0.246192	0.00720197	0.202072
g_217.1079	prol_Treg	0.274013	6.92991e-09	1.34004e-06		S_LDL_TG_percent	CD4+CMCD45RA-CD27+	0.245531	0.00736412	0.202072
g_700.5277	prol_CD4posCD8pos	-0.2739	7.0317e-09	1.35733e-06		HDL_TG	CD4+CMCD45RA-CD27+	0.246145	0.0072134	0.202072
g_742.5391	prol_CD4posCD8pos	-0.273842	7.08501e-09	1.36282e-06		L_VLDL_PL_percent	CD4+CMCD45RO+CD27+	0.245782	0.00730217	0.202072
g_585.4516	TregH+F-	-0.272753	7.0796e-09	1.36282e-06		S_LDL_PL	CD8+CMCD45RA-CD27+	0.245784	0.00730171	0.202072
g_711.4997	prol_CD8	-0.273803	7.12076e-09	1.3673e-06		Alb	CD8+EffCD45RO-CD27-	-0.245524	0.00736582	0.202072
g_217.1808	Treg_HLADRpos	0.272575	7.24735e-09	1.38917e-06		CLA_FA_ratio	CD8+EMCD45RO+CD27-	0.246283	0.00731038	0.202072
g_699.4969	Treg_HLADRpos	-0.272529	7.29065e-09	1.39503e-06		L_LDL_TG	IgD-IgM+	0.245831	0.00729015	0.202072
g_809.6662	CD14+CD16+	-0.27249	7.3281e-09	1.39895e-06		XL_VLDL_TG_percent	IgD-IgM+	-0.245974	0.00725515	0.202072
g_269.0875	CD4+NaiveCD45RO-CD27+	0.273573	7.33663e-09	1.39895e-06		L_LDL_C_percent	IgD-IgM-	0.245659	0.00733252	0.202072
g_312.108	CD14+CD16+	-0.272308	7.50507e-09	1.42174e-06		S_LDL_P	Naturaleffector(CD24+CD38+IgD+IgM+)	0.246127	0.00721773	0.202072
g_364.1645	CD14+CD16+	0.272305	7.50805e-09	1.42174e-06		M_LDL_CE	MemoryBcells(IgD+IgM+CD27+)	0.246247	0.00718867	0.202072
g_728.5217	prol_CD4posCD8pos	-0.273404	7.49871e-09	1.42174e-06		M_LDL_FC_percent	MemoryBcells(IgD+IgM+CD27+)	-0.245602	0.00734662	0.202072
g_690.5063	prol_Treg	-0.273417	7.4862e-09	1.42174e-06		FAw6	MemoryBcells(IgD+IgM+CD27+)	0.245593	0.00734876	0.202072
g_607.2547	CD14+CD16+	0.272255	7.55796e-09	1.42856e-06		Crea	prol_CD8	-0.246378	0.00728726	0.202072
g_388.0193	CD4+CD25high	0.272243	7.5701e-09	1.42856e-06		HDL_TG	Treg_CD45RAneg	0.245919	0.00726866	0.202072
g_343.0673	Monocytes(CD14+)	0.273262	7.63773e-09	1.43638e-06		Serum_C	IgD-IgM-	0.245911	0.00740171	0.20236
g_327.2178	CD4+CD25high	-0.272177	7.63524e-09	1.43638e-06		L_HDL_PL_percent	prol_CD8	0.245918	0.00739991	0.20236
g_611.4691	CD4+CD25high	-0.27212	7.69296e-09	1.4436e-06		LDL_TG	IgMonlymemory(IgD-IgM+CD27)	0.245221	0.00744127	0.203093
g_585.4516	Plasmablast(IgD-IgM-CD38++)	0.27211	7.70245e-09	1.4436e-06		L_LDL_L	IgD-CD5+	0.245046	0.00748533	0.203551
g_776.5607	Monocytes(CD14+)	-0.273178	7.72191e-09	1.44477e-06		XS_VLDL_P	IgMonlymemory(IgD-IgM+CD27)	0.245017	0.00749257	0.203551
g_385.3475	CD8+CMCD45RO+CD27+	-0.272016	7.79786e-09	1.4565e-06		S_LDL_CE	Classnonswitchedmemory(IgM+CD38+CD27+)	0.244962	0.00750647	0.203551
g_411.3273	Monocytes(CD14+)	0.273087	7.81269e-09	1.45679e-06		HDL_TG	Treg_HLADRpos	0.244951	0.00750912	0.203551
g_583.3106	CD4+CD25high	0.271946	7.87055e-09	1.46268e-06		TotPG	CD4+CMCD45RA-CD27+	0.244815	0.00754336	0.204132
g_808.1201	prol_CD4posCD8pos	0.27303	7.87099e-09	1.46268e-06		M_LDL_C	CD4+CMCD45RA-CD27+	0.245224	0.0075727	0.204308
g_808.1201	Plasmablast(IgD-IgM-CD38++)	-0.271803	8.01869e-09	1.48761e-06		M_VLDL_PL_percent	CD24+CD38+CD27+IgM+	0.244638	0.00758831	0.204308
g_386.9857	prol_CD4posCD8pos	-0.272826	8.08085e-09	1.49661e-06		LDL_C	Classnonswitchedmemory(IgM+CD38+CD27+)	0.245188	0.00758189	0.204308
g_847.7751	prol_Tconv	-0.272471	8.46036e-09	1.56425e-06		L_LDL_PL_percent	CD8+CMCD45RA-CD27+	-0.244448	0.00763688	0.204394
g_583.437	CD14+CD16+	-0.271133	8.75204e-09	1.61546e-06		L_LDL_C	IgD-CD5+	0.244946	0.00764281	0.204394
g_217.1079	prol_CD4posCD8pos	0.272064	8.91615e-09	1.64212e-06		Serum_C	MemoryBcells(IgD+IgM+CD27+)	0.244976	0.0076354	0.204394
g_859.5355	prol_CD8	-0.272055	8.92646e-09	1.64212e-06		S_LDL_TG_percent	TregH+F-	0.244545	0.00761203	0.204394
g_881.1565	Treg_HLADRpos	0.270925	8.99277e-09	1.65155e-06		LA	IgD-CD5+	0.244881	0.0076595	0.204497
g_269.0875	prol_CD4negCD8neg	0.271706	9.33691e-09	1.70903e-06		Alb	Monocytes(CD14+)	-0.242731	0.0080876	0.205519
g_961.7313	prol_Tconv	-0.271716	9.32457e-09	1.70903e-06		M_VLDL_L	CD14++CD16+	0.243431	0.00790092	0.205519
g_387.2385	prol_Tconv	-0.27165	9.40392e-09	1.71843e-06		LA	CD14++CD16+	0.24368	0.00783569	0.205519
g_700.5277	CD4+CMCD45RA-CD27+	-0.271618	9.44235e-09	1.72258e-06		PUFA	DN	0.242387	0.00818047	0.205519
g_483.2959	Monocytes(CD14+)	0.270476	9.53474e-09	1.73654e-06		XL_HDL_C_percent	CD4+EMCD45RA-CD27-	-0.243624	0.00798473	0.205519
g_634.6137	prol_CD4negCD8neg	-0.271483	9.60865e-09	1.7471e-06		LDL_C	CD4+CMCD45RA-CD27+	0.242638	0.00824852	0.205519
g_119.035	prol_Tconv	0.271348	9.77616e-09	1.77462e-06		M_HDL_P	CD4+EMCD45RO+CD27-	0.243731	0.00782232	0.205519
g_661.5795	prol_CD8	-0.271261	9.88622e-09	1.79163e-06		M_HDL_L	CD4+EMCD45RO+CD27-	0.242733	0.00822278	0.205519
g_411.3273	prol_Treg	0.270945	1.02957e-08	1.86275e-06		M_HDL_C	CD4+EMCD45RO+CD27-	0.242931	0.0080337	0.205519
g_647.467	CD4+CD25high	-0.269802	1.04075e-08	1.87657e-06		M_HDL_CE	CD4+EMCD45RO+CD27-	0.242974	0.00815778	0.205519
g_381.3737	prol_CD4posCD8pos	-0.270849	1.04234e-08	1.87657e-06		XS_VLDL_P	CD8+CMCD45RA-CD27+	0.24269	0.00809854	0.205519
g_809.6662	prol_Treg	-0.270854	1.04162e-08	1.87657e-06		IDL_CE	CD8+CMCD45RA-CD27+	0.242865	0.00818727	0.205519
g_812.6551	prol_CD4posCD8pos	-0.270822	1.04586e-08	1.87983e-06		S_HDL_FC_percent	CD8+EMCD45RO+CD27-	-0.243915	0.00777426	0.205519
g_585.4516	CD8+CMCD45RO+CD27+	-0.269649	1.06166e-08	1.9051e-06		XS_VLDL_TG_percent	IgD+CD5++	-0.242618	0.008118	0.205519
g_661.5795	CD14+CD16+	-0.269452	1.08907e-08	1.95109e-06		L_LDL_P	IgD-CD5+	0.242694	0.00809744	0.205519
g_577.4244	Monocytes(CD14+)	-0.27032	1.11535e-08	1.9949e-06		M_LDL_L	IgD-CD5+	0.243135	0.0081147	0.205519
g_426.022	prol_CD4negCD8neg	0.270061	1.15293e-08	2.05876e-06		S_LDL_L	IgD-CD5+	0.244406	0.007781	0.205519
g_673.4806	prol_CD4negCD8neg	-0.270033	1.15697e-08	2.06262e-06		Lac	IgD+CD5+	0.243267	0.0080796	0.205519
g_215.144	prol_CD4posCD8pos	0.269865	1.18208e-08	2.10397e-06		PUFA_FA_ratio	TransitionalBcells(CD24++CD38++)	0.243491	0.0078853	0.205519
g_179.0564	CD4+CD25high	0.268792	1.18625e-08	2.10796e-06		Ace	IgD+IgM-	-0.242748	0.00821883	0.205519
g_206.049	TregH+F-	-0.268749	1.19279e-08	2.11617e-06		L_LDL_TG	CD24+CD38+CD27+IgM+	0.242266	0.00821341	0.205519
g_611.4691	prol_CD8	-0.269775	1.19577e-08	2.11803e-06		IDL_CE	Naturaleffector(CD24+CD38+IgD+IgM+)	0.24391	0.00777567	0.205519
g_499.2918	CD14+CD16+	0.268548	1.22424e-08	2.16495e-06		L_LDL_L	Naturaleffector(CD24+CD38+IgD+IgM+)	0.242946	0.00802979	0.205519
g_253.1807	prol_Tconv	0.269403	1.25388e-08	2.21379e-06		S_LDL_C	Naturaleffector(CD24+CD38+IgD+IgM+)	0.242307	0.00820234	0.205519
g_581.4209	prol_Treg	-0.269367	1.25972e-08	2.22054e-06		S_LDL_CE	Naturaleffector(CD24+CD38+IgD+IgM+)	0.242175	0.00823823	0.205519
g_835.5341	CD14+CD16+	-0.26829	1.26563e-08	2.22382e-06		LDL_C	Naturaleffector(CD24+CD38+IgD+IgM+)	0.242401	0.00817662	0.205519
g_325.1295	CD4+CMCD45RA-CD27+	0.26933	1.26564e-08	2.22382e-06		S_HDL_FC_percent	MemoryBcells(IgD+IgM+CD27+)	-0.242359	0.00818805	0.205519
g_467.135	CD4+CD25high	0.268244	1.27318e-08	2.23349e-06		EstC	MemoryBcells(IgD+IgM+CD27+)	0.244099	0.00786041	0.205519
g_727.5769	CD8+CMCD45RO+CD27+	-0.268215	1.27795e-08	2.23827e-06		XS_VLDL_FC	IgMonlymemory(IgD-IgM+CD27)	0.242124	0.00825223	0.205519
g_311.2956	TregH+F-	-0.268202	1.28016e-08	2.23856e-06		XS_VLDL_PL_percent	IgMonlymemory(IgD-IgM+CD27)	0.243772	0.00781159	0.205519
g_199.0613	TregCD25+CD127low	0.268089	1.29889e-08	2.26771e-06		LA	IgMonlymemory(IgD-IgM+CD27)	0.243596	0.0078577	0.205519
g_645.4979	CD4+CMCD45RA-CD27+	-0.268978	1.32369e-08	2.30732e-06		XS_VLDL_FC	Classnonswitchedmemory(IgM+CD38+CD27+)	0.242719	0.00809067	0.205519
g_393.3737	CD4+CD25high	-0.267901	1.3307e-08	2.31586e-06		L_LDL_C	Classnonswitchedmemory(IgM+CD38+CD27+)	0.243822	0.00793288	0.205519
g_807.454	prol_Treg	-0.268919	1.33355e-08	2.31714e-06		M_LDL_PL	Classnonswitchedmemory(IgM+CD38+CD27+)	0.243431	0.00790092	0.205519
g_475.0903	CD14+CD16+	0.267856	1.33841e-08	2.32191e-06		M_LDL_C	Classnonswitchedmemory(IgM+CD38+CD27+)	0.243486	0.0080214	0.205519
g_337.1289	TregH+F-	0.2678	1.34809e-08	2.33501e-06		S_LDL_C	Classnonswitchedmemory(IgM+CD38+CD27+)	0.243347	0.0079231	0.205519
g_199.0613	CD4	0.26878	1.35736e-08	2.34736e-06		M_VLDL_PL_percent	Classnonswitchedmemory(IgM+CD38+CD27+)	0.243995	0.00775352	0.205519
g_253.1807	CD4+CD25high	0.26768	1.36908e-08	2.36389e-06		Serum_C	Classnonswitchedmemory(IgM+CD38+CD27+)	0.243332	0.0080621	0.205519
g_258.0834	Monocytes(CD14+)	0.26854	1.39949e-08	2.4126e-06		M_HDL_FC_percent	prol_Tconv	-0.24387	0.00778601	0.205519
g_91.0218	prol_CD4posCD8pos	-0.267436	1.4127e-08	2.42774e-06		L_HDL_PL_percent	TregH+F+	0.243968	0.00789467	0.205519
g_811.4724	prol_Treg	-0.267439	1.41224e-08	2.42774e-06		IDL_FC_percent	TregH+F-	-0.242286	0.00820795	0.205519
g_691.4343	CD4+CD25high	-0.267292	1.43924e-08	2.46948e-06		Gln	Treg_CD45RApos	-0.243354	0.00805628	0.205519
g_716.5227	prol_Treg	-0.268257	1.45073e-08	2.4853e-06		FAw6	Treg_CD45RAneg	0.243464	0.00789226	0.205519
g_783.6375	CD4+CMCD45RA-CD27+	-0.268204	1.46038e-08	2.49793e-06		M_VLDL_P	CD14++CD16+	0.241968	0.00829524	0.206268
g_659.5763	prol_CD4negCD8neg	-0.268184	1.46417e-08	2.50051e-06		IDL_PL	Classnonswitchedmemory(IgM+CD38+CD27+)	0.241868	0.00832266	0.206306
g_881.1565	prol_Treg	0.267111	1.4731e-08	2.51185e-06		HDL_TG	TregH+F-	0.241872	0.00832153	0.206306
g_393.3737	prol_Treg	-0.268039	1.49138e-08	2.53908e-06		IDL_CE	Classnonswitchedmemory(IgM+CD38+CD27+)	0.242317	0.00833614	0.20632
g_753.5918	CD4+CMCD45RA-CD27+	-0.267994	1.49986e-08	2.54956e-06		IDL_C	MemoryBcells(IgD+IgM+CD27+)	0.242222	0.00836219	0.206323
g_749.5329	CD4+CD25high	-0.266924	1.50881e-08	2.56079e-06		S_LDL_PL	MemoryBcells(IgD+IgM+CD27+)	0.241749	0.00835574	0.206323
g_728.5217	Monocytes(CD14+)	-0.267819	1.53342e-08	2.59854e-06		L_LDL_CE	IgD-CD5+	0.241525	0.0084179	0.207057
g_325.1295	TregH+F-	0.266752	1.54236e-08	2.60965e-06		IDL_CE	IgD-IgM-	0.242025	0.00841652	0.207057
g_583.437	prol_CD8	-0.267759	1.54513e-08	2.61032e-06		XL_VLDL_TG_percent	CD4+EffCD45RA+CD27-	-0.241328	0.00847305	0.207453
g_961.7313	CD14+CD16+	-0.266704	1.55186e-08	2.61363e-06		L_LDL_C_percent	IgD-CD5+	0.241404	0.00845157	0.207453
g_381.3737	prol_CD8	-0.26773	1.55081e-08	2.61363e-06		M_LDL_FC	Naturaleffector(CD24+CD38+IgD+IgM+)	0.241365	0.00846257	0.207453
g_684.5047	CD4+CMCD45RA-CD27+	-0.267696	1.55751e-08	2.61825e-06		HDL_D	CD4+EMCD45RO+CD27-	0.241167	0.00851837	0.207734
g_749.5329	CD8+CMCD45RO+CD27+	-0.266667	1.55938e-08	2.61825e-06		XL_HDL_FC_percent	CD8+EMCD45RA-CD27-	-0.241138	0.00852633	0.207734
g_892.1744	CD4+CD25high	0.266382	1.61728e-08	2.71132e-06		M_LDL_FC_percent	prol_Tconv	-0.241132	0.00852815	0.207734
g_339.3269	prol_CD8	-0.267383	1.62043e-08	2.71246e-06		XXL_VLDL_C_percent	Treg_CD45RApos	-0.241102	0.00853664	0.207734
g_487.2153	prol_CD4negCD8neg	-0.267336	1.63016e-08	2.72458e-06		XL_HDL_TG	Monocytes(CD14+)	0.241338	0.00860811	0.207886
g_397.1502	prol_Tconv	0.266897	1.72321e-08	2.87571e-06		Serum_C	CD4+CMCD45RA-CD27+	0.241521	0.00855678	0.207886
g_481.1142	CD14+CD16+	0.265763	1.75046e-08	2.91675e-06		IDL_P	IgD-CD5+	0.24086	0.00860505	0.207886
g_407.3893	prol_CD4posCD8pos	-0.265729	1.75813e-08	2.92509e-06		L_LDL_C	Naturaleffector(CD24+CD38+IgD+IgM+)	0.240868	0.00860297	0.207886
g_736.5282	CD4+CMCD45RA-CD27+	-0.266638	1.78028e-08	2.95745e-06		XS_VLDL_C	Classnonswitchedmemory(IgM+CD38+CD27+)	0.241375	0.00859782	0.207886
g_740.5257	prol_Treg	-0.266376	1.84005e-08	3.05211e-06		S_HDL_L	CD4+EMCD45RA-CD27-	0.24061	0.00867632	0.207908
g_892.1744	prol_CD4posCD8pos	0.266192	1.88325e-08	3.11905e-06		HDL_TG	CD8+CMCD45RA-CD27+	0.240715	0.00864654	0.207908
g_833.5205	prol_Tconv	-0.266125	1.8992e-08	3.14072e-06		LDL_C	IgD-CD5+	0.241148	0.00866178	0.207908
g_555.4056	prol_Treg	-0.266096	1.9062e-08	3.14756e-06		SM	IgD-IgM-	0.240696	0.00865188	0.207908
g_611.4691	CD14+CD16+	-0.264822	1.97343e-08	3.25168e-06		M_LDL_PL	Naturaleffector(CD24+CD38+IgD+IgM+)	0.240572	0.00868729	0.207908
g_620.5978	prol_CD4negCD8neg	-0.265813	1.97519e-08	3.25168e-06		XS_VLDL_CE	Classnonswitchedmemory(IgM+CD38+CD27+)	0.241251	0.00863284	0.207908
g_569.3833	Monocytes(CD14+)	-0.26572	1.99832e-08	3.28482e-06		M_VLDL_TG	CD14++CD16+	0.240488	0.0087114	0.207954
g_808.1201	CD14+CD16+	0.264695	2.0054e-08	3.29069e-06		XS_VLDL_TG	CD8+CMCD45RA-CD27+	0.240429	0.00872834	0.207954
g_711.4997	CD4+CD25high	-0.264686	2.00789e-08	3.29069e-06		FAw6	CD8+CMCD45RO+CD27+	0.240466	0.0087177	0.207954
g_445.1152	CD14+CD16+	0.264645	2.01828e-08	3.30278e-06		L_HDL_PL_percent	CD14++CD16+	0.240334	0.00875571	0.208294
g_445.0776	CD14+CD16+	0.264554	2.04169e-08	3.33611e-06		L_LDL_TG	Treg_CD45RAneg	0.240739	0.00877838	0.208522
g_597.3921	prol_Tconv	-0.265481	2.05928e-08	3.35984e-06		L_LDL_CE	Classnonswitchedmemory(IgM+CD38+CD27+)	0.240144	0.00881069	0.208698
g_367.3581	prol_CD8	-0.26542	2.07494e-08	3.38036e-06		M_HDL_PL	TregH+F-	0.240622	0.00881195	0.208698
g_633.4517	CD14+CD16+	-0.26434	2.09804e-08	3.41292e-06		M_VLDL_C_percent	IgD-CD5+	0.239944	0.00886916	0.209431
g_597.4164	CD4+CD25high	-0.264307	2.10677e-08	3.4216e-06		M_LDL_FC_percent	Classnonswitchedmemory(IgM+CD38+CD27+)	-0.23996	0.00886452	0.209431
g_700.5277	CD4+CD25high	-0.264297	2.10961e-08	3.4216e-06		EstC	CD4+CMCD45RA-CD27+	0.240345	0.00889213	0.209662
g_555.4056	CD4+CMCD45RA-CD27+	-0.265254	2.11861e-08	3.43112e-06		Remnant_C	MemoryBcells(IgD+IgM+CD27+)	0.23969	0.00894357	0.210564
g_726.553	prol_CD8	-0.26518	2.13839e-08	3.45804e-06		XL_HDL_TG	CD14++CD16+	0.239538	0.00898822	0.211106
g_215.1073	CD4+NaiveCD45RO-CD27+	0.265108	2.15788e-08	3.48157e-06		S_HDL_FC_percent	Classnonswitchedmemory(IgM+CD38+CD27+)	-0.239522	0.0089931	0.211106
g_740.5257	prol_CD8	-0.265103	2.15929e-08	3.48157e-06		M_LDL_C	Naturaleffector(CD24+CD38+IgD+IgM+)	0.23944	0.0090174	0.211365
g_345.1351	CD14+CD16+	0.264098	2.16332e-08	3.48295e-06		M_HDL_FC_percent	Treg_HLADRpos	-0.239349	0.00904435	0.211686
g_217.1079	Monocytes(CD14+)	0.264814	2.23891e-08	3.59936e-06		M_LDL_P	IgD-CD5+	0.239239	0.00907708	0.21214
g_853.5025	prol_Tconv	-0.26479	2.24557e-08	3.60479e-06		Serum_C	CD24+CD38+CD27+IgM+	0.239173	0.00909669	0.212287
g_365.3424	CD4+CMCD45RA-CD27+	-0.264719	2.2656e-08	3.63161e-06		S_VLDL_L	CD14++CD16+	0.238939	0.00916671	0.212367
g_561.3786	prol_CD8	-0.264581	2.30491e-08	3.68924e-06		XS_VLDL_P	CD14++CD16+	0.239038	0.00913698	0.212367
g_265.0875	prol_Tconv	0.26447	2.33726e-08	3.73556e-06		XXL_VLDL_CE	CD14+CD16+	0.238958	0.00916123	0.212367
g_393.3737	Treg_HLADRpos	-0.263301	2.39312e-08	3.81928e-06		XS_VLDL_P	CD4+CMCD45RA-CD27+	0.239071	0.00912727	0.212367
g_662.6468	CD14+CD16+	-0.263132	2.44458e-08	3.89572e-06		IDL_PL	Naturaleffector(CD24+CD38+IgD+IgM+)	0.238958	0.00916109	0.212367
g_395.3894	Monocytes(CD14+)	-0.264084	2.45265e-08	3.90292e-06		S_VLDL_C	IgMonlymemory(IgD-IgM+CD27)	0.238866	0.00918869	0.212567
g_809.6662	CD4+CMCD45RA-CD27+	-0.263999	2.47893e-08	3.93902e-06		M_VLDL_TG_percent	CD4+EffCD45RO-CD27-	-0.239184	0.00923466	0.213017
g_583.3106	Plasmablast(IgD-IgM-CD38++)	-0.262989	2.48915e-08	3.94383e-06		FAw6_FA_ratio	IgD+CD5++	0.238713	0.00923487	0.213017
g_529.3892	prol_Treg	-0.263972	2.48714e-08	3.94383e-06		MUFA	CD8+CMCD45RA-CD27+	0.238582	0.00927472	0.213627
g_684.5047	CD8+CMCD45RA-CD27+	-0.263894	2.51142e-08	3.97337e-06		S_LDL_C	CD8+CMCD45RA-CD27+	0.238497	0.0093004	0.213753
g_837.6625	CD4+CMCD45RA-CD27+	-0.263817	2.53583e-08	4.00622e-06		S_VLDL_PL	Naturaleffector(CD24+CD38+IgD+IgM+)	0.238437	0.00931892	0.213753
g_861.5494	CD14+CD16+	-0.262684	2.58666e-08	4.07477e-06		ApoB	IgMonlymemory(IgD-IgM+CD27)	0.238432	0.00932043	0.213753
g_621.4375	prol_CD8	-0.263659	2.58615e-08	4.07477e-06		IDL_C_percent	IgD-IgM-	0.238359	0.00934247	0.213931
g_607.2547	CD4+CD25high	0.262646	2.59939e-08	4.08894e-06		S_VLDL_CE	IgMonlymemory(IgD-IgM+CD27)	0.238286	0.00936495	0.213931
g_727.5769	Treg_HLADRpos	-0.262526	2.63882e-08	4.14503e-06		M_LDL_CE	Classnonswitchedmemory(IgM+CD38+CD27+)	0.238275	0.00936844	0.213931
g_343.0673	prol_Tconv	0.263327	2.69524e-08	4.22759e-06		HDL3_C	CD14+CD16+	0.238188	0.00939493	0.214229
g_861.5494	Monocytes(CD14+)	-0.263274	2.71321e-08	4.2497e-06		S_HDL_FC_percent	CD4+EMCD45RA-CD27-	-0.238002	0.00945216	0.214307
g_261.1705	prol_CD8	0.263208	2.73533e-08	4.27824e-06		L_LDL_P	CD24+CD38+CD27+IgM+	0.238016	0.00944792	0.214307
g_647.467	CD4+CMCD45RA-CD27+	-0.263073	2.78166e-08	4.3445e-06		S_LDL_FC	MemoryBcells(IgD+IgM+CD27+)	0.238526	0.00943367	0.214307
g_329.2343	CD3+CD56-	-0.262991	2.81033e-08	4.38304e-06		S_HDL_P	Treg_CD45RAneg	0.238089	0.00942553	0.214307
g_372.0425	prol_Treg	0.262936	2.82951e-08	4.40667e-06		EstC	Classnonswitchedmemory(IgM+CD38+CD27+)	0.23838	0.00947841	0.214597
g_364.0174	prol_CD8	0.26263	2.93893e-08	4.5706e-06		PUFA	Naturaleffector(CD24+CD38+IgD+IgM+)	0.237793	0.00951691	0.215163
g_753.5918	CD8+CMCD45RO+CD27+	-0.261604	2.963e-08	4.6015e-06		S_HDL_TG	Treg_CD45RAneg	0.23819	0.00953684	0.215308
g_997.484	CD14+CD16+	-0.261589	2.96854e-08	4.60359e-06		L_HDL_C	CD14+CD16+	-0.23757	0.00958662	0.215821
g_261.1705	prol_Tconv	0.262513	2.98199e-08	4.61141e-06		Glc	CD19+CD20-Plasmablasts/cells	0.237588	0.00958091	0.215821
g_456.1511	prol_Tconv	0.262513	2.98183e-08	4.61141e-06		Lac	IgD+IgM-	0.237913	0.00962282	0.21633
g_647.467	CD8+CMCD45RO+CD27+	-0.261531	2.99033e-08	4.61778e-06		S_LDL_TG_percent	CD4+CD25high	0.23718	0.00970922	0.21655
g_312.108	prol_CD4negCD8neg	-0.262448	3.00596e-08	4.6354e-06		SFA	CD4+CMCD45RA-CD27+	0.237234	0.00969219	0.21655
g_726.553	CD14+CD16+	-0.261441	3.0244e-08	4.65074e-06		XS_VLDL_L	CD8+CMCD45RA-CD27+	0.237774	0.00966607	0.21655
g_861.5494	prol_CD8	-0.262404	3.02268e-08	4.65074e-06		IDL_CE_percent	IgD+CD5++	0.237333	0.00966083	0.21655
g_273.187	Treg_HLADRpos	0.261351	3.05873e-08	4.69153e-06		Gp	TransitionalBcellCD27-IgM+CD24+CD38high	0.237219	0.00969672	0.21655
g_313.1657	Treg_HLADRpos	0.261349	3.05948e-08	4.69153e-06		LA	CD24+CD38+CD27+IgM+	0.237164	0.00971412	0.21655
g_646.6136	prol_CD4negCD8neg	-0.262261	3.0768e-08	4.71149e-06		Pyr	IgD-CD5++	0.23703	0.00975681	0.216895
g_365.3424	TregH+F-	-0.261182	3.12416e-08	4.77735e-06		Gln	Treg_HLADRpos	-0.237526	0.00974388	0.216895
g_385.3475	CD4+CMCD45RA-CD27+	-0.262095	3.14039e-08	4.79548e-06		L_HDL_C_percent	Lymphocytes	-0.236573	0.00990287	0.217513
g_691.4343	prol_CD8	-0.262057	3.15528e-08	4.81152e-06		S_HDL_TG	CD4+CD25high	0.236559	0.00990743	0.217513
g_581.4209	CD4+CMCD45RA-CD27+	-0.262028	3.16684e-08	4.82244e-06		XL_HDL_TG	CD8+CMCD45RO+CD27+	0.236668	0.00987236	0.217513
g_537.085	CD14+CD16+	0.261033	3.1831e-08	4.84048e-06		XS_VLDL_PL_percent	IgD-CD5+	0.236573	0.00990273	0.217513
g_385.3475	Treg_CD45RAneg	-0.261	3.19593e-08	4.85326e-06		IDL_C	IgD-IgM+	0.236588	0.00989803	0.217513
g_217.0708	TregH+F-	0.260983	3.20295e-08	4.85719e-06		L_LDL_CE	Naturaleffector(CD24+CD38+IgD+IgM+)	0.236854	0.00981262	0.217513
g_835.5341	prol_CD8	-0.26192	3.2091e-08	4.8598e-06		Serum_C	Naturaleffector(CD24+CD38+IgD+IgM+)	0.236766	0.00984077	0.217513
g_725.2307	prol_Tconv	0.261902	3.21624e-08	4.86388e-06		L_LDL_FC	MemoryBcells(IgD+IgM+CD27+)	0.236781	0.00983609	0.217513
g_129.0387	CD14+CD16+	-0.260928	3.2251e-08	4.87057e-06		Remnant_C	IgMonlymemory(IgD-IgM+CD27)	0.236882	0.00980391	0.217513
g_145.1115	prol_Tconv	0.26175	3.27757e-08	4.943e-06		S_VLDL_PL	CD14++CD16+	0.236326	0.00998264	0.218357
g_607.2547	Monocytes(CD14+)	0.260772	3.28878e-08	4.9531e-06		LDL_TG	CD24+CD38+CD27+IgM+	0.23627	0.0100007	0.218357
g_199.0613	CD8+CMCD45RO+CD27+	0.260695	3.32052e-08	4.98416e-06		L_LDL_FC	Classnonswitchedmemory(IgM+CD38+CD27+)	0.236368	0.00996887	0.218357
g_711.4997	prol_Treg	-0.261638	3.32304e-08	4.98416e-06		Alb	Treg_CD45RApos	-0.236285	0.00999594	0.218357
g_925.5165	prol_CD8	-0.261656	3.31574e-08	4.98416e-06		PUFA_FA_ratio	IgD+CD5++	0.236193	0.0100256	0.218602
g_269.0875	prol_CD4posCD8pos	0.261603	3.3377e-08	4.9993e-06		IDL_C	IgD-IgM-	0.236554	0.0100536	0.218804
g_385.2593	CD4+CD25high	-0.260623	3.35039e-08	5.01145e-06		S_VLDL_PL	MemoryBcells(IgD+IgM+CD27+)	0.236081	0.0100623	0.218804
g_372.0425	CD14+CD16+	0.260612	3.35518e-08	5.01178e-06		M_LDL_C	IgD-CD5+	0.236203	0.0101675	0.219603
g_537.085	prol_Treg	0.26152	3.37208e-08	5.03018e-06		S_LDL_P	IgD-CD5+	0.235843	0.0101402	0.219603
g_536.5042	CD4+CMCD45RA-CD27+	-0.261446	3.40303e-08	5.06946e-06		IDL_C	Naturaleffector(CD24+CD38+IgD+IgM+)	0.235758	0.010168	0.219603
g_381.3737	CD4+CD25high	-0.260422	3.43574e-08	5.11123e-06		Remnant_C	Naturaleffector(CD24+CD38+IgD+IgM+)	0.235761	0.0101673	0.219603
g_206.049	Treg_HLADRpos	-0.260357	3.46363e-08	5.14575e-06		FAw6	Naturaleffector(CD24+CD38+IgD+IgM+)	0.235759	0.0101678	0.219603
g_925.5165	prol_Tconv	-0.261237	3.49193e-08	5.18076e-06		S_HDL_CE	CD4+CMCD45RA-CD27+	0.236035	0.0102225	0.219659
g_633.4517	Monocytes(CD14+)	-0.261158	3.52602e-08	5.21722e-06		XL_HDL_L	CD4+EMCD45RO+CD27-	0.235911	0.0102633	0.219659
g_569.3833	CD14+CD16+	-0.260219	3.52377e-08	5.21722e-06		Ala	CD4+CMCD45RO+CD27+	-0.235846	0.0102849	0.219659
g_345.1351	prol_Tconv	0.260927	3.62764e-08	5.36036e-06		S_HDL_TG	CD8+CMCD45RA-CD27+	0.235816	0.0102946	0.219659
g_615.1011	prol_Tconv	0.260855	3.66008e-08	5.401e-06		L_VLDL_FC_percent	IgD-CD5+	0.235411	0.010283	0.219659
g_753.5918	prol_CD4negCD8neg	-0.260805	3.6826e-08	5.41965e-06		EstC	Naturaleffector(CD24+CD38+IgD+IgM+)	0.235466	0.0102646	0.219659
g_471.3113	prol_Tconv	0.260815	3.67846e-08	5.41965e-06		S_LDL_PL	IgMonlymemory(IgD-IgM+CD27)	0.235628	0.0102109	0.219659
g_199.0613	BCell(CD19+)	0.259844	3.6923e-08	5.42664e-06		M_VLDL_TG_percent	IgMonlymemory(IgD-IgM+CD27)	-0.235616	0.010215	0.219659
g_497.0922	Plasmablast(IgD-IgM-CD38++)	-0.259771	3.72628e-08	5.46925e-06		Remnant_C	Classnonswitchedmemory(IgM+CD38+CD27+)	0.235504	0.0102519	0.219659
g_312.108	prol_Treg	-0.260636	3.7602e-08	5.51167e-06		XL_HDL_PL	CD4+EMCD45RA-CD27-	0.235736	0.0103211	0.219931
g_351.1443	prol_Treg	0.26055	3.80007e-08	5.56267e-06		IDL_FC	IgD-CD5+	0.2352	0.0103533	0.220322
g_461.3631	prol_CD8	-0.260525	3.81187e-08	5.57249e-06		LDL_TG	CD14++CD16+	0.23486	0.0104675	0.220785
g_986.2556	Treg_HLADRpos	0.25955	3.83002e-08	5.59157e-06		XL_HDL_FC_percent	Lymphocytes	-0.234959	0.0104342	0.220785
g_907.0832	Treg_HLADRpos	0.259404	3.90031e-08	5.68661e-06		M_LDL_TG	CD4+EMCD45RA-CD27-	0.235276	0.0104743	0.220785
g_483.2959	CD4+CMCD45RO+CD27+	0.259362	3.92046e-08	5.70841e-06		S_LDL_C	IgD-CD5+	0.234911	0.0104504	0.220785
g_397.1502	Monocytes(CD14+)	0.260052	4.04017e-08	5.86713e-06		M_LDL_PL	IgD-IgM+	0.235058	0.0104009	0.220785
g_929.5488	prol_Treg	-0.260052	4.04003e-08	5.86713e-06		Lac	IgD+IgM+	0.235466	0.0104109	0.220785
g_465.3045	prol_CD4negCD8neg	-0.259956	4.08799e-08	5.92872e-06		EstC	IgD-IgM-	0.235188	0.0105038	0.220785
g_859.5355	prol_Treg	-0.259915	4.10838e-08	5.95042e-06		S_LDL_TG	TregH+F-	0.235203	0.0104988	0.220785
g_573.4164	CD4+CD25high	-0.258933	4.135e-08	5.98107e-06		TotPG	TregH+F-	0.234728	0.0105121	0.220785
g_620.5978	CD4+CMCD45RA-CD27+	-0.259728	4.20381e-08	6.0726e-06		Ace	TregH+F-	-0.235159	0.0105136	0.220785
g_465.1404	CD14++CD16-	0.259443	4.35319e-08	6.28011e-06		Remnant_C	IgD-CD5+	0.234383	0.0106298	0.22137
g_728.5217	CD4+CD25high	-0.258483	4.3723e-08	6.29939e-06		L_LDL_FC	IgD-IgM-	0.234557	0.0105705	0.22137
g_399.3126	CD14+CD16+	0.25842	4.40665e-08	6.33224e-06		FreeC	CD24+CD38+CD27+IgM+	0.234367	0.0106352	0.22137
g_152.0352	CD4+CMCD45RA-CD27+	0.25935	4.4031e-08	6.33224e-06		M_LDL_CE	Naturaleffector(CD24+CD38+IgD+IgM+)	0.234393	0.0106264	0.22137
g_853.5025	prol_Treg	-0.259287	4.4375e-08	6.36822e-06		IDL_C	Classnonswitchedmemory(IgM+CD38+CD27+)	0.235035	0.0105554	0.22137
g_561.3786	CD4+CD25high	-0.258329	4.45661e-08	6.37757e-06		L_LDL_FC_percent	prol_CD8	-0.234357	0.0106387	0.22137
g_529.3892	CD4+CMCD45RA-CD27+	-0.259249	4.45775e-08	6.37757e-06		L_HDL_C_percent	TregH+F+	-0.234396	0.0106253	0.22137
g_168.0064	prol_Tconv	0.259243	4.46147e-08	6.37757e-06		L_LDL_PL_percent	CD4+CMCD45RA-CD27+	-0.234149	0.0107102	0.222568
g_116.0352	prol_Tconv	0.259215	4.47659e-08	6.39086e-06		Pyr	CD24+CD38+	0.234436	0.0107592	0.223295
g_377.1252	CD14+CD16+	0.258229	4.51185e-08	6.43282e-06		L_HDL_CE_percent	CD4	-0.233892	0.0107991	0.223454
g_259.0967	prol_Treg	0.258201	4.5276e-08	6.44689e-06		IDL_TG_percent	IgD+CD5++	-0.233824	0.0108229	0.223454
g_343.0673	CD14+CD16+	0.258175	4.54213e-08	6.45919e-06		IDL_P	CD24+CD38+CD27+IgM+	0.233841	0.0108167	0.223454
g_353.3425	prol_CD8	-0.258971	4.61242e-08	6.55065e-06		L_HDL_TG_percent	prol_CD8	0.233834	0.0108194	0.223454
g_207.0663	prol_CD8	-0.258956	4.62059e-08	6.55376e-06		XL_HDL_FC	CD14+CD16+	-0.233618	0.0108945	0.224642
g_508.4733	CD4+CD25high	-0.258009	4.63636e-08	6.562e-06		S_LDL_PL	Naturaleffector(CD24+CD38+IgD+IgM+)	0.233499	0.0109363	0.225212
g_722.4472	prol_Tconv	-0.258925	4.63836e-08	6.562e-06		M_LDL_FC_percent	Naturaleffector(CD24+CD38+IgD+IgM+)	-0.233434	0.0109593	0.225393
g_799.2097	CD14+CD16+	-0.257985	4.6502e-08	6.57026e-06		DHA	CD24+CD38+CD27+IgM+	0.233389	0.0109751	0.225429
g_145.0505	Monocytes(CD14+)	0.258886	4.66033e-08	6.5761e-06		S_VLDL_FC_percent	CD14++CD16-	-0.233272	0.0110164	0.225694
g_700.5277	CD8+CMCD45RO+CD27+	-0.257947	4.67215e-08	6.5843e-06		FAw6_FA_ratio	IgD-CD5++	0.233287	0.0110111	0.225694
g_583.4203	prol_CD8	-0.258851	4.68041e-08	6.58748e-06		HDL_C	CD4+EMCD45RA-CD27-	0.233618	0.0110432	0.225952
g_727.5769	TregH+F-	-0.257755	4.78448e-08	6.72532e-06		S_HDL_C	IgMonlymemory(IgD-IgM+CD27)	0.233067	0.011089	0.226599
g_69.0342	prol_CD4negCD8neg	0.258635	4.8057e-08	6.7465e-06		XL_HDL_FC_percent	CD3+CD56-	-0.232892	0.0111513	0.226999
g_573.4164	prol_Treg	-0.258529	4.86801e-08	6.82523e-06		IDL_C	CD8+CMCD45RA-CD27+	0.233391	0.0111229	0.226999
g_393.3737	CD14+CD16+	-0.25757	4.89513e-08	6.85449e-06		XL_VLDL_FC_percent	IgD+CD5++	0.232914	0.0111435	0.226999
g_811.4724	CD4+CD25high	-0.257555	4.90392e-08	6.85804e-06		S_LDL_CE_percent	IgD-IgM+	0.232626	0.0112467	0.228649
g_718.5416	CD4+CMCD45RA-CD27+	-0.258436	4.92335e-08	6.87644e-06		S_LDL_FC	Naturaleffector(CD24+CD38+IgD+IgM+)	0.232468	0.0113036	0.229514
g_456.1511	Treg_HLADRpos	0.257312	5.05309e-08	7.04867e-06		L_LDL_PL	CD24+CD38+CD27+IgM+	0.232421	0.0113206	0.229567
g_782.6505	CD4+CMCD45RA-CD27+	-0.258175	5.08255e-08	7.08076e-06		S_HDL_CE	IgMonlymemory(IgD-IgM+CD27)	0.232267	0.0113764	0.230405
g_716.5227	prol_CD8	-0.258145	5.10159e-08	7.09827e-06		L_VLDL_FC	CD14++CD16+	0.232183	0.011407	0.230456
g_529.3892	prol_CD8	-0.25811	5.12324e-08	7.11935e-06		L_LDL_PL_percent	MemoryBcells(IgD+IgM+CD27+)	-0.232181	0.0114078	0.230456
g_199.0613	prol_CD4negCD8neg	0.258049	5.1616e-08	7.16358e-06		M_HDL_P	CD4+EMCD45RA-CD27-	0.232088	0.0114416	0.230845
g_859.5355	CD14+CD16+	-0.257089	5.19354e-08	7.19879e-06		XL_VLDL_FC_percent	prol_CD4posCD8pos	0.231997	0.011475	0.231226
g_607.2547	prol_CD8	0.257018	5.23948e-08	7.25331e-06		L_LDL_TG	CD14++CD16+	0.231832	0.0115353	0.231353
g_885.5501	Monocytes(CD14+)	-0.257889	5.26256e-08	7.27607e-06		M_VLDL_FC_percent	CD4+CD25high	-0.231841	0.0115322	0.231353
g_571.3998	prol_CD8	-0.257745	5.3558e-08	7.38636e-06		S_VLDL_CE	IgD-CD5+	0.231821	0.0115393	0.231353
g_555.4056	Treg_HLADRpos	-0.256847	5.35063e-08	7.38636e-06		IDL_TG_percent	TransitionalBcellCD27-IgM+CD24+CD38high	-0.231914	0.0115053	0.231353
g_206.049	prol_Treg	-0.257558	5.47872e-08	7.54639e-06		IDL_L	CD24+CD38+CD27+IgM+	0.231775	0.0115565	0.231406
g_811.4724	prol_CD8	-0.256626	5.49808e-08	7.56356e-06		TotCho	prol_CD4posCD8pos	0.232091	0.0115907	0.231799
g_716.5227	CD14+CD16+	-0.256546	5.55238e-08	7.62867e-06		FAw3	CD14+CD16+	0.231489	0.0116622	0.232064
g_425.1456	prol_CD4posCD8pos	0.257436	5.56097e-08	7.63092e-06		IDL_CE	CD4+CMCD45RA-CD27+	0.23196	0.011639	0.232064
g_569.3833	prol_Tconv	-0.257402	5.5842e-08	7.65321e-06		S_HDL_CE	CD8+CMCD45RA-CD27+	0.231931	0.0116497	0.232064
g_937.4841	Monocytes(CD14+)	-0.257323	5.63757e-08	7.71672e-06		SFA_FA_ratio	CD8+EffCD45RO-CD27-	-0.231504	0.0116566	0.232064
g_662.6468	Monocytes(CD14+)	-0.257293	5.65852e-08	7.73574e-06		IDL_FC_percent	DN	-0.231231	0.0117582	0.233014
g_399.3126	prol_Tconv	0.257231	5.70105e-08	7.78417e-06		L_LDL_FC	CD8+CMCD45RA-CD27+	0.231204	0.0117684	0.233014
g_646.6136	CD4+CD25high	-0.256287	5.73164e-08	7.79681e-06		FAw6	Classswitchedmemory(IgD-IgM-CD38+CD27+)	0.231244	0.0117534	0.233014
g_742.5391	CD4+CD25high	-0.256294	5.72671e-08	7.79681e-06		S_LDL_CE_percent	IgMonlymemory(IgD-IgM+CD27)	0.231216	0.0117641	0.233014
g_645.4979	Treg_HLADRpos	-0.256298	5.7243e-08	7.79681e-06		S_HDL_FC_percent	CD19+CD20-Plasmablasts/cells	0.231126	0.0117979	0.233028
g_336.0374	CD4+CD25high	0.256257	5.75312e-08	7.81633e-06		M_LDL_P	CD24+CD38+CD27+IgM+	0.231124	0.0117984	0.233028
g_215.1073	Lymphocytes	0.257084	5.80382e-08	7.87546e-06		M_VLDL_C_percent	IgD-IgM-	0.23096	0.0118603	0.233962
g_199.0613	CD14++CD16-	0.257042	5.83295e-08	7.89543e-06		L_LDL_L	CD24+CD38+CD27+IgM+	0.230869	0.0118946	0.234349
g_466.3074	prol_CD4negCD8neg	-0.257048	5.82926e-08	7.89543e-06		XS_VLDL_L	CD14++CD16+	0.230638	0.011982	0.235045
g_537.085	CD4+NaiveCD45RO-CD27+	0.256892	5.94031e-08	8.02096e-06		L_HDL_PL_percent	CD4	0.231105	0.0119569	0.235045
g_385.3475	TregH+F-	-0.256003	5.93496e-08	8.02096e-06		M_LDL_FC_percent	DN	-0.230577	0.0120051	0.235045
g_199.0613	prol_CD4posCD8pos	0.256877	5.95085e-08	8.0253e-06		M_HDL_L	CD4+EMCD45RA-CD27-	0.23093	0.0120231	0.235045
g_429.3735	prol_Tconv	-0.256794	6.0114e-08	8.097e-06		XS_VLDL_PL	IgD-CD5+	0.230581	0.0120039	0.235045
g_812.6551	prol_Tconv	-0.256671	6.10147e-08	8.20823e-06		IDL_C_percent	IgD+IgM-	0.230504	0.0120331	0.235045
g_215.1073	CD3+CD56-	0.256581	6.16825e-08	8.28791e-06		Glc	Treg_HLADRpos	-0.230587	0.0120014	0.235045
g_684.5047	CD8+CMCD45RO+CD27+	-0.255622	6.21878e-08	8.34558e-06		M_LDL_PL_percent	CD8+CMCD45RA-CD27+	-0.230339	0.0120962	0.235987
g_152.0023	prol_CD4negCD8neg	-0.256465	6.25555e-08	8.37662e-06		XL_VLDL_FC_percent	TransitionalBcells(CD24++CD38++)	0.230285	0.012117	0.236105
g_997.484	prol_CD8	-0.256463	6.25719e-08	8.37662e-06		XL_HDL_TG	CD14++CD16-	0.230594	0.0121508	0.236473
g_597.4164	prol_Treg	-0.256375	6.32385e-08	8.45553e-06		L_HDL_C_percent	Monocytes(CD14+)	-0.230061	0.0122032	0.236626
g_718.5416	prol_CD4negCD8neg	-0.256359	6.33605e-08	8.46152e-06		L_LDL_PL_percent	Classnonswitchedmemory(IgM+CD38+CD27+)	-0.230084	0.0121942	0.236626
g_253.1807	CD14+CD16+	0.25545	6.351e-08	8.47117e-06		DHA	Treg_HLADRpos	0.230138	0.0121736	0.236626
g_273.187	CD14++CD16-	0.256128	6.51576e-08	8.68038e-06		CLA	CD4+CMCD45RA-CD27+	0.230324	0.0122544	0.237
g_259.0967	prol_Tconv	0.255203	6.54566e-08	8.69987e-06		L_HDL_CE	CD4+EMCD45RO+CD27-	0.230258	0.0122797	0.237
g_717.2403	prol_Tconv	0.256089	6.54627e-08	8.69987e-06		IDL_PL_percent	IgM-	-0.229878	0.012274	0.237
g_671.4675	Plasmablast(IgD-IgM-CD38++)	0.255142	6.59417e-08	8.75292e-06		XS_VLDL_PL_percent	IgD-IgM+CD27-	0.229858	0.0122819	0.237
g_611.4691	Monocytes(CD14+)	-0.256	6.61752e-08	8.77329e-06		L_VLDL_FC_percent	IgD-IgM-	0.229593	0.0123853	0.237739
g_215.1073	TregCD25+CD127low	0.255051	6.66801e-08	8.82956e-06		XL_VLDL_FC_percent	IgMonlymemory(IgD-IgM+CD27)	0.229609	0.0123791	0.237739
g_273.187	TregH+F-	0.254993	6.7155e-08	8.88171e-06		M_VLDL_C_percent	IgMonlymemory(IgD-IgM+CD27)	0.229634	0.0123691	0.237739
g_86.0248	prol_Treg	0.255861	6.72951e-08	8.88952e-06		Alb	prol_CD8	-0.229569	0.0123948	0.237739
g_577.4244	CD14+CD16+	-0.254899	6.79269e-08	8.96218e-06		S_LDL_FC_percent	Treg_HLADRpos	-0.230112	0.0123361	0.237739
g_483.2959	CD8+CMCD45RO+CD27+	0.254605	7.04102e-08	9.26752e-06		L_VLDL_C_percent	IgD-CD5+	0.229503	0.0124206	0.237947
g_684.5047	prol_Treg	-0.255493	7.03507e-08	9.26752e-06		S_LDL_PL	Classnonswitchedmemory(IgM+CD38+CD27+)	0.229456	0.0124391	0.238015
g_722.4472	CD14+CD16+	-0.2545	7.13149e-08	9.37535e-06		HDL_TG	Monocytes(CD14+)	0.229404	0.0124594	0.238117
g_217.0708	prol_CD4negCD8neg	0.254404	7.21555e-08	9.47449e-06		S_HDL_C	IgD-IgM+	0.22932	0.0124925	0.238464
g_329.2343	CD4	-0.255234	7.25803e-08	9.51887e-06		S_LDL_C_percent	IgD-IgM+	0.229277	0.0125096	0.238505
g_329.2343	CD4+CMCD45RO+CD27+	-0.255127	7.35133e-08	9.62972e-06		L_HDL_CE_percent	Lymphocytes	-0.228432	0.012847	0.238657
g_419.1491	CD14+CD16+	0.254241	7.36025e-08	9.6299e-06		Ace	BCell(CD19+)	-0.228914	0.0128073	0.238657
g_483.2959	CD4+CMCD45RA-CD27+	0.254165	7.42778e-08	9.69512e-06		S_LDL_FC_percent	CD4+EMCD45RA-CD27-	-0.228856	0.0128307	0.238657
g_536.5042	prol_CD4negCD8neg	-0.255043	7.42637e-08	9.69512e-06		S_LDL_CE	IgD-CD5+	0.228611	0.0127748	0.238657
g_661.5795	CD4+CMCD45RA-CD27+	-0.255016	7.45034e-08	9.70145e-06		M_VLDL_CE_percent	IgD-CD5+	0.22846	0.0128358	0.238657
g_645.4979	CD8+CMCD45RO+CD27+	-0.254145	7.44645e-08	9.70145e-06		LDL_TG	IgD-IgM+	0.228758	0.0127158	0.238657
g_699.4969	CD8+CMCD45RO+CD27+	-0.254115	7.47311e-08	9.71956e-06		LA	IgD-IgM+	0.228546	0.0128011	0.238657
g_367.3581	Monocytes(CD14+)	-0.254946	7.51326e-08	9.76021e-06		S_VLDL_CE_percent	IgD-IgM-	0.229454	0.0125928	0.238657
g_481.1142	prol_Treg	0.25405	7.53274e-08	9.77392e-06		LA	IgD-IgM-	0.229454	0.0125928	0.238657
g_783.6375	CD8+CMCD45RO+CD27+	-0.254025	7.55544e-08	9.79005e-06		IDL_CE_percent	IgM-	0.228871	0.0126707	0.238657
g_152.0352	TregH+F-	0.254017	7.56302e-08	9.79005e-06		IDL_PL	CD24+CD38+CD27+IgM+	0.228761	0.0127146	0.238657
g_152.0352	Treg_HLADRpos	0.253949	7.62559e-08	9.8594e-06		L_LDL_FC	CD24+CD38+CD27+IgM+	0.228973	0.01263	0.238657
g_199.0613	Treg_CD45RApos	0.253881	7.68866e-08	9.92923e-06		M_LDL_FC	CD24+CD38+CD27+IgM+	0.228795	0.0127012	0.238657
g_749.5329	CD8+CMCD45RA-CD27+	-0.25472	7.72055e-08	9.9587e-06		M_HDL_FC_percent	Plasmablast(IgD-IgM-CD38++)	0.228866	0.0126728	0.238657
g_726.553	prol_Treg	-0.254698	7.74099e-08	9.97332e-06		Ile	Plasmablast(IgD-IgM-CD38++)	0.229143	0.0125627	0.238657
g_445.0776	Monocytes(CD14+)	0.254665	7.77175e-08	9.99201e-06		M_VLDL_FC_percent	IgMonlymemory(IgD-IgM+CD27)	0.22863	0.0127673	0.238657
g_409.405	prol_Treg	-0.254653	7.78284e-08	9.99201e-06		TotCho	IgMonlymemory(IgD-IgM+CD27)	0.228706	0.0127367	0.238657
g_937.4841	prol_Treg	-0.254658	7.77783e-08	9.99201e-06		S_LDL_FC	Classnonswitchedmemory(IgM+CD38+CD27+)	0.228936	0.0127986	0.238657
g_258.0834	prol_Tconv	0.254631	7.80343e-08	1.00005e-05		L_HDL_PL_percent	Classnonswitchedmemory(IgM+CD38+CD27+)	0.228965	0.0127869	0.238657
g_423.1402	TregH+F-	0.253755	7.80772e-08	1.00005e-05		M_LDL_FC_percent	prol_Treg	-0.228543	0.0128022	0.238657
g_696.4986	CD14+CD16+	-0.25369	7.86984e-08	1.00683e-05		M_HDL_P	TregH+F-	0.229024	0.0126098	0.238657
g_395.3894	Treg_HLADRpos	-0.253663	7.89545e-08	1.00893e-05		FAw3	Treg_HLADRpos	0.229579	0.0125439	0.238657
g_367.3581	CD4+CD25high	-0.253615	7.94144e-08	1.01363e-05		L_LDL_C_percent	TransitionalBcells(CD24++CD38++)	0.228371	0.0128717	0.238839
g_360.1298	CD4+CMCD45RA-CD27+	0.254405	8.01775e-08	1.02099e-05		M_VLDL_PL_percent	MemoryBcells(IgD+IgM+CD27+)	0.228229	0.0129294	0.239149
g_837.6625	CD8+CMCD45RO+CD27+	-0.253541	8.01306e-08	1.02099e-05		SM	Classnonswitchedmemory(IgM+CD38+CD27+)	0.228257	0.012918	0.239149
g_778.5751	Treg_HLADRpos	-0.25352	8.03395e-08	1.02187e-05		S_LDL_TG	Treg_HLADRpos	0.2286	0.0129335	0.239149
g_179.1441	prol_CD4posCD8pos	0.254356	8.06524e-08	1.02466e-05		M_LDL_C_percent	IgD-CD5+	0.228053	0.0130011	0.240036
g_736.5282	TregH+F-	-0.2534	8.15083e-08	1.03434e-05		L_LDL_FC	Naturaleffector(CD24+CD38+IgD+IgM+)	0.228027	0.0130116	0.240036
g_711.4997	CD8+CMCD45RO+CD27+	-0.253297	8.25411e-08	1.04623e-05		M_LDL_FC	IgD-IgM-	0.227984	0.0130295	0.240089
g_399.3126	Monocytes(CD14+)	0.254114	8.30218e-08	1.05111e-05		M_VLDL_PL_percent	Naturaleffector(CD24+CD38+IgD+IgM+)	0.227831	0.0130919	0.240682
g_215.1073	CD4	0.254093	8.32367e-08	1.05261e-05		S_VLDL_PL	Classnonswitchedmemory(IgM+CD38+CD27+)	0.227838	0.0130892	0.240682
g_783.6375	CD14++CD16-	-0.254069	8.34739e-08	1.0544e-05		M_HDL_PL_percent	CD14++CD16+	0.227097	0.0133965	0.240908
g_722.4472	prol_CD8	-0.254045	8.37146e-08	1.05622e-05		FAw3	CD14++CD16+	0.227249	0.0133331	0.240908
g_335.1566	Monocytes(CD14+)	0.254011	8.4058e-08	1.05933e-05		L_HDL_CE_percent	BCell(CD19+)	-0.227735	0.0131316	0.240908
g_407.3893	prol_Treg	-0.253112	8.44015e-08	1.06244e-05		TotPG	DN	0.227395	0.0132722	0.240908
g_911.5636	CD14+CD16+	-0.253082	8.47156e-08	1.06517e-05		LDL_TG	CD4+EMCD45RA-CD27-	0.227187	0.013359	0.240908
g_911.5636	Monocytes(CD14+)	-0.253798	8.62246e-08	1.0829e-05		XS_VLDL_L	CD4+CMCD45RA-CD27+	0.227592	0.0133456	0.240908
g_585.4516	CD8+CMCD45RA-CD27+	-0.253639	8.78878e-08	1.10253e-05		S_LDL_C	CD4+CMCD45RA-CD27+	0.227527	0.0132176	0.240908
g_445.0776	prol_Treg	0.253591	8.83884e-08	1.10754e-05		XL_VLDL_TG_percent	CD4+EffCD45RO-CD27-	-0.227643	0.0131693	0.240908
g_357.1188	Monocytes(CD14+)	0.253524	8.90966e-08	1.11514e-05		TotPG	CD8+EffCD45RO-CD27-	0.227074	0.0134064	0.240908
g_219.1755	prol_CD8	0.253438	9.00172e-08	1.12538e-05		M_LDL_CE	IgD-CD5+	0.2276	0.0131874	0.240908
g_216.1242	prol_Tconv	0.253369	9.0763e-08	1.13341e-05		M_LDL_L	CD24+CD38+CD27+IgM+	0.227107	0.0133926	0.240908
g_646.6136	CD4+CMCD45RA-CD27+	-0.253319	9.13094e-08	1.13894e-05		S_HDL_FC_percent	Naturaleffector(CD24+CD38+IgD+IgM+)	-0.227215	0.0133474	0.240908
g_789.6986	CD4+CD25high	0.25235	9.25466e-08	1.15306e-05		PUFA	Classswitchedmemory(IgD-IgM-CD38+CD27+)	0.227461	0.0132447	0.240908
g_357.1188	Treg_HLADRpos	0.252337	9.27009e-08	1.15367e-05		S_VLDL_C	MemoryBcells(IgD+IgM+CD27+)	0.227534	0.0133699	0.240908
g_536.5042	TregH+F-	-0.252323	9.28561e-08	1.15429e-05		L_HDL_PL_percent	MemoryBcells(IgD+IgM+CD27+)	0.227614	0.0133365	0.240908
g_325.1295	prol_CD8	0.253099	9.37371e-08	1.16392e-05		XL_VLDL_FC_percent	IgD-IgM+CD27-	0.227359	0.013287	0.240908
g_897.5237	Monocytes(CD14+)	-0.252771	9.7484e-08	1.20908e-05		M_LDL_FC_percent	IgMonlymemory(IgD-IgM+CD27)	-0.227452	0.0132487	0.240908
g_859.5355	Monocytes(CD14+)	-0.252639	9.90246e-08	1.2268e-05		S_HDL_FC_percent	TregH+F+	-0.227492	0.0132321	0.240908
g_615.1011	CD14+CD16+	0.251775	9.91955e-08	1.22753e-05		S_VLDL_C_percent	TregH+F-	-0.227344	0.0132935	0.240908
g_537.085	CD4+CMCD45RA-CD27+	0.252556	1.00008e-07	1.23618e-05		M_LDL_TG_percent	Treg_HLADRpos	0.227351	0.0132904	0.240908
g_215.1073	prol_CD8	0.252547	1.00122e-07	1.2362e-05		TotPG	CD4+CMCD45RO+CD27+	0.226993	0.0134402	0.240998
g_853.5025	CD14+CD16+	-0.25165	1.00692e-07	1.24185e-05		M_HDL_TG	Treg_CD45RAneg	0.22699	0.0134417	0.240998
g_801.6997	CD4+CD25high	0.251639	1.00832e-07	1.24217e-05		SFA_FA_ratio	Monocytes(CD14+)	-0.2268	0.0135216	0.241074
g_776.5607	CD4+CD25high	-0.251627	1.00973e-07	1.24252e-05		S_LDL_TG	CD4+CMCD45RO+CD27+	0.227183	0.0135161	0.241074
g_145.0505	CD14+CD16+	0.251448	1.03177e-07	1.26538e-05		M_HDL_C_percent	Plasmablast(IgD-IgM-CD38++)	0.226865	0.0134941	0.241074
g_577.4244	prol_Tconv	-0.252297	1.0314e-07	1.26538e-05		SM	MemoryBcells(IgD+IgM+CD27+)	0.226924	0.0134694	0.241074
g_465.3045	Treg_HLADRpos	-0.251459	1.03036e-07	1.26538e-05		S_LDL_FC_percent	Classnonswitchedmemory(IgM+CD38+CD27+)	-0.227227	0.0134978	0.241074
g_395.3894	prol_CD4posCD8pos	-0.252265	1.03535e-07	1.26835e-05		S_LDL_FC_percent	CD14+CD16+	-0.226701	0.0135635	0.241361
g_337.1289	Monocytes(CD14+)	0.252182	1.04563e-07	1.27951e-05		PUFA	BCell(CD19+)	0.226691	0.013568	0.241361
g_253.0947	CD14+CD16+	0.251299	1.05037e-07	1.28387e-05		M_VLDL_PL_percent	CD4+EMCD45RO+CD27-	0.226648	0.0135862	0.241416
g_465.3045	CD4+CMCD45RA-CD27+	-0.252132	1.05186e-07	1.28427e-05		IDL_PL	IgD-CD5+	0.226307	0.0137315	0.243456
g_673.4806	CD8+CMCD45RO+CD27+	-0.251259	1.05539e-07	1.28714e-05		M_LDL_CE_percent	IgMonlymemory(IgD-IgM+CD27)	0.22632	0.013726	0.243456
g_367.3581	CD14+CD16+	-0.251245	1.05724e-07	1.28797e-05		Lac	NaiveBcells(IgD+IgM+CD27-)	0.226577	0.0137724	0.243909
g_385.3475	TregH+F+	-0.251139	1.07072e-07	1.30294e-05		S_LDL_FC_percent	MemoryBcells(IgD+IgM+CD27+)	-0.22646	0.0138222	0.24452
g_395.1352	CD14+CD16+	0.251028	1.08516e-07	1.31847e-05		L_HDL_CE_percent	CD3+CD56-	-0.226055	0.0138398	0.24456
g_634.6137	CD4+CMCD45RA-CD27+	-0.251864	1.08589e-07	1.31847e-05		L_LDL_PL	IgD-IgM-	0.225916	0.0138998	0.24531
g_215.144	CD4+CD25high	0.250994	1.08956e-07	1.32147e-05		S_LDL_TG	MemoryBcells(IgD+IgM+CD27+)	0.226248	0.013913	0.24531
g_466.3074	CD4+CMCD45RA-CD27+	-0.251761	1.09924e-07	1.33173e-05		S_LDL_L	CD24+CD38+CD27+IgM+	0.225708	0.0139902	0.246125
g_647.467	Treg_HLADRpos	-0.25081	1.11382e-07	1.34791e-05		DHA	Treg_CD45RAneg	0.225726	0.0139822	0.246125
g_821.4187	prol_Treg	-0.251552	1.12674e-07	1.36204e-05		LA	DN	0.225817	0.0140994	0.24639
g_758.5702	CD4+CMCD45RA-CD27+	-0.251496	1.13429e-07	1.36665e-05		TotPG	CD4+EMCD45RA-CD27-	0.225492	0.0140843	0.24639
g_837.6625	prol_CD4negCD8neg	-0.251503	1.13344e-07	1.36665e-05		M_LDL_TG_percent	CD4+CMCD45RA-CD27+	0.225576	0.0140475	0.24639
g_699.4969	TregH+F-	-0.250665	1.13341e-07	1.36665e-05		M_VLDL_CE_percent	IgD-IgM+	0.225426	0.0141134	0.24639
g_925.5165	Monocytes(CD14+)	-0.251268	1.16542e-07	1.40261e-05		S_VLDL_C	Naturaleffector(CD24+CD38+IgD+IgM+)	0.225511	0.0140763	0.24639
g_311.2956	CD4+CD25high	-0.250362	1.17528e-07	1.41293e-05		XL_VLDL_FC_percent	Classswitchedmemory(IgD-IgM-CD38+CD27+)	0.225481	0.0140891	0.24639
g_386.9857	prol_Treg	-0.251104	1.18819e-07	1.42689e-05		S_HDL_CE	MemoryBcells(IgD+IgM+CD27+)	0.225854	0.0140835	0.24639
g_217.0708	CD4+NaiveCD45RO-CD27+	0.250205	1.19761e-07	1.43662e-05		M_VLDL_PL_percent	CD4+CD25high	0.225261	0.0141861	0.246926
g_749.5329	prol_CD4posCD8pos	-0.250879	1.22029e-07	1.46222e-05		HDL_TG	CD4+CMCD45RO+CD27+	0.225215	0.0142061	0.246926
g_727.5769	CD8+CMCD45RA-CD27+	-0.250812	1.23e-07	1.47225e-05		Gp	TransitionalBcells(CD24++CD38++)	0.225237	0.0141966	0.246926
g_353.3425	prol_Tconv	-0.250776	1.23525e-07	1.4762e-05		S_VLDL_PL_percent	TregH+F-	0.225264	0.0141848	0.246926
g_662.6468	prol_Treg	-0.250771	1.23599e-07	1.4762e-05		bOHBut	TransitionalBcells(CD24++CD38++)	0.225139	0.01424	0.247119
g_778.5751	CD4+CD25high	-0.24993	1.2376e-07	1.47652e-05		S_HDL_PL_percent	Treg_CD45RApos	0.22512	0.0142482	0.247119
g_265.0875	CD14+CD16+	0.249907	1.241e-07	1.47736e-05		M_VLDL_CE_percent	IgD-IgM-	0.224921	0.0143364	0.247584
g_215.1073	TregH+F+	0.249907	1.24095e-07	1.47736e-05		S_VLDL_CE	MemoryBcells(IgD+IgM+CD27+)	0.224959	0.0143195	0.247584
g_807.454	Monocytes(CD14+)	-0.250648	1.25399e-07	1.4912e-05		S_LDL_TG	Classnonswitchedmemory(IgM+CD38+CD27+)	0.225277	0.0143362	0.247584
g_319.228	CD14+CD16+	-0.249767	1.26192e-07	1.49798e-05		S_VLDL_FC_percent	prol_CD8	-0.224919	0.0143371	0.247584
g_253.1807	prol_Treg	0.250592	1.26242e-07	1.49798e-05		Phe	Treg_HLADRpos	-0.225218	0.014362	0.247745
g_808.1201	Monocytes(CD14+)	0.250559	1.26729e-07	1.5005e-05		L_HDL_CE	CD14+CD16+	-0.224346	0.0145943	0.248188
g_907.0832	prol_Tconv	0.249737	1.26643e-07	1.5005e-05		L_LDL_FC_percent	CD8+CMCD45RO+CD27+	-0.224388	0.0145755	0.248188
g_782.6505	CD4+CD25high	-0.249634	1.28214e-07	1.51645e-05		Pyr	CD19+CD20+Bcells	0.225057	0.0144332	0.248188
g_571.3998	CD4+CMCD45RA-CD27+	-0.250421	1.2881e-07	1.52186e-05		PUFA_FA_ratio	IgD-CD5++	0.224405	0.0145676	0.248188
g_466.3074	Treg_HLADRpos	-0.249554	1.29439e-07	1.52765e-05		IDL_CE	IgD-IgM+	0.224321	0.0146057	0.248188
g_388.0193	prol_CD8	0.250363	1.29698e-07	1.52905e-05		S_VLDL_C_percent	IgD-IgM-	0.224576	0.0144907	0.248188
g_311.2228	CD4+CMCD45RA-CD27+	-0.250343	1.29999e-07	1.52932e-05		L_LDL_PL_percent	Naturaleffector(CD24+CD38+IgD+IgM+)	-0.224676	0.0144458	0.248188
g_725.2307	Plasmablast(IgD-IgM-CD38++)	-0.249524	1.299e-07	1.52932e-05		XL_VLDL_FC_percent	IgD-IgM-CD27-	0.224455	0.0145449	0.248188
g_203.0192	Plasmablast(IgD-IgM-CD38++)	-0.249496	1.30339e-07	1.53043e-05		ApoB	MemoryBcells(IgD+IgM+CD27+)	0.225021	0.0144494	0.248188
g_311.1138	prol_CD4negCD8neg	-0.250319	1.30373e-07	1.53043e-05		L_VLDL_FC_percent	IgMonlymemory(IgD-IgM+CD27)	0.224605	0.0144778	0.248188
g_671.4675	CD4+CMCD45RA-CD27+	-0.250301	1.30656e-07	1.53048e-05		S_VLDL_C	Classnonswitchedmemory(IgM+CD38+CD27+)	0.224897	0.0145047	0.248188
g_837.6625	Treg_HLADRpos	-0.249477	1.30635e-07	1.53048e-05		HDL3_C	Treg_CD45RAneg	0.224504	0.0145232	0.248188
g_808.1201	prol_CD8	0.250283	1.30924e-07	1.53198e-05		FAw3	Treg_CD45RAneg	0.224721	0.014583	0.248188
g_246.0858	CD14++CD16-	0.250256	1.31338e-07	1.53519e-05		IDL_TG	Treg_HLADRpos	0.224627	0.0144678	0.248188
g_611.4691	prol_Treg	-0.250236	1.31653e-07	1.53722e-05		M_HDL_PL_percent	CD4+CD25high	0.224132	0.014691	0.248716
g_261.1705	Treg_HLADRpos	0.2494	1.31827e-07	1.53762e-05		AcAce	NK_br(CD3-CD56++CD16+)	-0.224028	0.0147383	0.248716
g_872.3577	TregH+F-	0.249374	1.32247e-07	1.54088e-05		L_HDL_C	CD4+EMCD45RO+CD27-	0.224342	0.014754	0.248716
g_313.038	prol_Treg	0.250184	1.3246e-07	1.54172e-05		XS_VLDL_FC_percent	CD4+CMCD45RO+CD27+	-0.224062	0.0147231	0.248716
g_661.5795	CD8+CMCD45RO+CD27+	-0.249324	1.33041e-07	1.54684e-05		S_LDL_C_percent	IgD-CD5+	0.223999	0.0147518	0.248716
g_217.0708	Lymphocytes	0.249308	1.33283e-07	1.54802e-05		S_HDL_CE	IgD-IgM+	0.224094	0.0147084	0.248716
g_145.0618	Plasmablast(IgD-IgM-CD38++)	-0.24925	1.34215e-07	1.55719e-05		S_LDL_FC	IgD-IgM-	0.224342	0.014754	0.248716
g_611.4691	CD4+CMCD45RA-CD27+	-0.249949	1.36179e-07	1.57831e-05		Lac	IgM+CD27-	0.22429	0.0147772	0.248716
g_789.6986	prol_CD8	0.24991	1.36807e-07	1.58392e-05		S_HDL_L	Treg_CD45RAneg	0.22395	0.0147742	0.248716
g_215.1073	Treg_CD45RAneg	0.249066	1.3719e-07	1.58667e-05		S_LDL_P	CD24+CD38+CD27+IgM+	0.223844	0.0148223	0.249212
g_465.3045	CD8+CMCD45RO+CD27+	-0.248876	1.40315e-07	1.6211e-05		CLA_FA_ratio	CD4+CD25high	0.223623	0.014924	0.250594
g_445.1152	CD4+CD25high	0.248858	1.40613e-07	1.62284e-05		XS_VLDL_L	CD24+CD38+CD27+IgM+	0.223597	0.0149359	0.250594
g_313.038	Monocytes(CD14+)	0.249649	1.41079e-07	1.6265e-05		Remnant_C	CD8+CMCD45RA-CD27+	0.22346	0.0149993	0.251127
g_535.0714	prol_Tconv	0.249489	1.43751e-07	1.65557e-05		IDL_TG	MemoryBcells(IgD+IgM+CD27+)	0.22348	0.0149899	0.251127
g_158.0456	prol_Tconv	0.24942	1.44927e-07	1.66593e-05		IDL_FC	CD8+CMCD45RA-CD27+	0.223327	0.0150608	0.251892
g_897.5237	prol_Tconv	-0.24941	1.45098e-07	1.66593e-05		XS_VLDL_FC	CD8+CMCD45RA-CD27+	0.223188	0.0151255	0.252274
g_581.4209	Treg_HLADRpos	-0.248594	1.45106e-07	1.66593e-05		M_HDL_C_percent	CD19+CD20-Plasmablasts/cells	0.223149	0.0151436	0.252274
g_634.6137	CD4+CD25high	-0.248532	1.46173e-07	1.67472e-05		M_LDL_C	CD24+CD38+CD27+IgM+	0.223199	0.0151204	0.252274
g_381.3163	prol_Treg	-0.249347	1.46178e-07	1.67472e-05		L_LDL_PL_percent	CD24+CD38+CD27+IgM+	-0.223142	0.0151469	0.252274
g_775.6803	prol_CD8	0.249325	1.46551e-07	1.67725e-05		S_HDL_FC	CD14+CD16+	-0.223095	0.015169	0.252283
g_881.1565	Plasmablast(IgD-IgM-CD38++)	-0.248493	1.46854e-07	1.67896e-05		CLA	Treg_CD45RAneg	0.223414	0.0151791	0.252283
g_577.4244	prol_CD8	-0.249169	1.49263e-07	1.70472e-05		S_LDL_FC_percent	IgMonlymemory(IgD-IgM+CD27)	-0.223035	0.0151971	0.25232
g_690.5063	Monocytes(CD14+)	-0.249062	1.51152e-07	1.72333e-05		HDL2_C	CD4+EMCD45RA-CD27-	0.223326	0.0152198	0.25243
g_758.5702	Treg_HLADRpos	-0.248247	1.51206e-07	1.72333e-05		S_VLDL_FC_percent	IgD-IgM+CD27-	0.222919	0.0152513	0.25243
g_351.1443	CD4+CD25high	0.248221	1.51669e-07	1.72542e-05		IDL_TG	IgMonlymemory(IgD-IgM+CD27)	0.222949	0.0152371	0.25243
g_941.5174	prol_CD4posCD8pos	-0.249031	1.51705e-07	1.72542e-05		L_VLDL_C_percent	IgD-IgM-	0.222776	0.0153187	0.253282
g_583.437	prol_Treg	-0.249018	1.51932e-07	1.72621e-05		XS_VLDL_FC	IgD-IgM+	0.222648	0.0153788	0.254013
g_386.9857	prol_CD4negCD8neg	-0.248938	1.53368e-07	1.74073e-05		S_LDL_TG_percent	CD4+CMCD45RO+CD27+	0.222483	0.015457	0.254777
g_265.0875	CD4+CD25high	0.24811	1.53684e-07	1.74251e-05		S_LDL_PL_percent	CD8+CMCD45RA-CD27+	-0.222513	0.0154428	0.254777
g_699.4969	CD4+CMCD45RA-CD27+	-0.248906	1.53937e-07	1.74357e-05		IDL_L	IgD-IgM-	0.222374	0.0155089	0.255369
g_809.6662	Monocytes(CD14+)	-0.248846	1.55025e-07	1.75409e-05		S_HDL_PL	TregH+F-	0.222574	0.0155731	0.256161
g_789.6986	prol_Tconv	0.248681	1.58053e-07	1.78651e-05		L_HDL_TG_percent	CD14++CD16+	0.222042	0.0156679	0.256185
g_309.2073	CD4+CMCD45RA-CD27+	-0.248616	1.59267e-07	1.79837e-05		L_LDL_TG	CD4+EMCD45RA-CD27-	0.222523	0.0155974	0.256185
g_309.2073	CD4+CD25high	-0.247685	1.61605e-07	1.82103e-05		M_LDL_FC	CD4+CMCD45RA-CD27+	0.222005	0.0156855	0.256185
g_647.467	CD8+CMCD45RA-CD27+	-0.248497	1.61497e-07	1.82103e-05		S_LDL_PL	IgD-CD5+	0.221943	0.0157152	0.256185
g_329.2343	CD8+CMCD45RA-CD27+	-0.248476	1.61892e-07	1.82238e-05		S_HDL_C	IgD-CD5+	0.222267	0.0157192	0.256185
g_753.5918	CD14++CD16-	-0.248387	1.63585e-07	1.83955e-05		XS_VLDL_P	CD24+CD38+CD27+IgM+	0.22202	0.0156784	0.256185
g_275.0923	CD4+CD25high	-0.247554	1.64129e-07	1.84378e-05		S_VLDL_CE	Naturaleffector(CD24+CD38+IgD+IgM+)	0.222023	0.0156767	0.256185
g_809.6662	prol_CD8	-0.24835	1.64301e-07	1.84383e-05		L_VLDL_C_percent	IgMonlymemory(IgD-IgM+CD27)	0.222088	0.0156458	0.256185
g_872.3577	CD3+CD56-	0.248339	1.64508e-07	1.84425e-05		IDL_TG	Classnonswitchedmemory(IgM+CD38+CD27+)	0.221994	0.0156909	0.256185
g_837.6625	CD14++CD16-	-0.248291	1.65441e-07	1.85282e-05		L_LDL_TG	Classnonswitchedmemory(IgM+CD38+CD27+)	0.222099	0.0157997	0.256937
g_311.1138	prol_CD4posCD8pos	-0.248267	1.65907e-07	1.85614e-05		Crea	prol_CD4posCD8pos	-0.22207	0.0158138	0.256937
g_329.2343	CD8+CMCD45RO+CD27+	-0.247355	1.68038e-07	1.87807e-05		XXL_VLDL_TG_percent	TregH+F+	0.221764	0.0158018	0.256937
g_671.4675	prol_CD4negCD8neg	-0.248026	1.70646e-07	1.90527e-05		XS_VLDL_PL	CD8+CMCD45RA-CD27+	0.221374	0.0159917	0.258249
g_811.4724	CD4+CMCD45RA-CD27+	-0.247101	1.73157e-07	1.93135e-05		L_LDL_C	CD24+CD38+CD27+IgM+	0.221406	0.015976	0.258249
g_364.0174	CD8+CMCD45RO+CD27+	0.246888	1.77552e-07	1.97835e-05		S_LDL_TG	CD24+CD38+CD27+IgM+	0.221406	0.015976	0.258249
g_166.0614	prol_CD4posCD8pos	0.247518	1.81071e-07	2.01347e-05		EstC	CD24+CD38+CD27+IgM+	0.221501	0.0159297	0.258249
g_371.1505	prol_Tconv	0.247525	1.80915e-07	2.01347e-05		S_VLDL_CE	Classnonswitchedmemory(IgM+CD38+CD27+)	0.221439	0.01596	0.258249
g_583.437	Monocytes(CD14+)	-0.2475	1.81463e-07	2.01374e-05		Ala	TregH+F+	-0.221712	0.0159866	0.258249
g_837.6625	TregH+F-	-0.246704	1.8145e-07	2.01374e-05		CLA	CD4+CD25high	0.221333	0.0160115	0.258308
g_429.3735	Treg_HLADRpos	-0.246637	1.82886e-07	2.02749e-05		IDL_C_percent	CD4+CD25high	-0.221228	0.0160629	0.258637
g_700.5277	CD8+CMCD45RA-CD27+	-0.247412	1.83325e-07	2.0303e-05		M_HDL_PL_percent	TransitionalBcells(CD24++CD38++)	-0.221192	0.0160806	0.258637
g_466.3074	CD8+CMCD45RO+CD27+	-0.246547	1.84845e-07	2.04506e-05		ApoB	Naturaleffector(CD24+CD38+IgD+IgM+)	0.221201	0.0160762	0.258637
g_715.2631	prol_Tconv	0.246493	1.86011e-07	2.05589e-05		L_HDL_TG_percent	Monocytes(CD14+)	0.221154	0.0160996	0.258662
g_673.4806	TregH+F-	-0.246317	1.8991e-07	2.09687e-05		L_HDL_TG_percent	CD14+CD16+	0.220968	0.0161912	0.258662
g_365.3424	CD3+CD56-	-0.247053	1.91147e-07	2.10841e-05		FAw6	DN	0.221048	0.0161517	0.258662
g_345.2282	CD4+CD25high	-0.246211	1.92291e-07	2.11812e-05		L_HDL_C_percent	CD8+EMCD45RA-CD27-	-0.220664	0.0163419	0.258662
g_748.528	prol_Tconv	-0.246996	1.92414e-07	2.11812e-05		S_HDL_CE_percent	CD8+CMCD45RA-CD27+	0.22142	0.016129	0.258662
g_325.1295	CD19+CD20-Plasmablasts/cells	-0.246161	1.93418e-07	2.12703e-05		M_LDL_FC_percent	CD8+CMCD45RO+CD27+	-0.220991	0.0161798	0.258662
g_199.1337	TregH+F-	-0.246106	1.94685e-07	2.13882e-05		M_VLDL_TG_percent	IgD-CD5+	-0.220989	0.0163409	0.258662
g_364.1645	CD4+CMCD45RA-CD27+	0.246062	1.95681e-07	2.14761e-05		M_LDL_PL	IgD-IgM-	0.220727	0.0163109	0.258662
g_399.3126	CD4+CD25high	0.24602	1.96653e-07	2.15182e-05		LDL_C	CD24+CD38+CD27+IgM+	0.220814	0.0162674	0.258662
g_725.2307	CD19+CD20-Plasmablasts/cells	-0.24602	1.96646e-07	2.15182e-05		L_LDL_TG	MemoryBcells(IgD+IgM+CD27+)	0.221099	0.0162868	0.258662
g_393.3737	prol_CD4posCD8pos	-0.246812	1.96586e-07	2.15182e-05		M_LDL_CE_percent	MemoryBcells(IgD+IgM+CD27+)	0.220878	0.0162358	0.258662
g_215.1073	prol_CD4negCD8neg	0.246731	1.98454e-07	2.16936e-05		M_LDL_TG	IgMonlymemory(IgD-IgM+CD27)	0.220792	0.0162783	0.258662
g_217.1808	prol_CD4posCD8pos	0.246676	1.99717e-07	2.18099e-05		S_LDL_C_percent	IgMonlymemory(IgD-IgM+CD27)	0.220756	0.0162962	0.258662
g_536.5042	CD8+CMCD45RO+CD27+	-0.245873	2.00079e-07	2.18278e-05		TotFA	IgMonlymemory(IgD-IgM+CD27)	0.220742	0.0163031	0.258662
g_728.5217	CD4+CMCD45RA-CD27+	-0.246492	2.04035e-07	2.22371e-05		ApoB	Classnonswitchedmemory(IgM+CD38+CD27+)	0.221259	0.0162077	0.258662
g_411.3273	prol_Tconv	0.246378	2.06758e-07	2.25116e-05		bOHBut	Treg_HLADRpos	-0.221106	0.0162832	0.258662
g_312.108	prol_CD8	-0.246318	2.08201e-07	2.26462e-05		S_HDL_CE	Classnonswitchedmemory(IgM+CD38+CD27+)	0.220953	0.016359	0.258677
g_254.0877	prol_Tconv	0.245476	2.09622e-07	2.27782e-05		Ala	Treg_CD45RAneg	-0.22077	0.0164496	0.259852
g_295.2279	CD4+CMCD45RA-CD27+	-0.246196	2.11158e-07	2.29224e-05		S_VLDL_C_percent	IgD-CD5+	0.220376	0.0164862	0.259914
g_718.5416	CD8+CMCD45RO+CD27+	-0.245327	2.13296e-07	2.31316e-05		L_HDL_CE_percent	TregH+F+	-0.220383	0.0164825	0.259914
g_336.0374	Treg_HLADRpos	0.245302	2.13927e-07	2.31771e-05		L_HDL_TG_percent	CD8+CMCD45RA-CD27+	0.220314	0.0165174	0.260149
g_555.4056	CD8+CMCD45RO+CD27+	-0.245283	2.14411e-07	2.32066e-05		S_HDL_FC	Monocytes(CD14+)	-0.220238	0.0165554	0.260461
g_152.0352	CD4+CD25high	0.245206	2.16358e-07	2.33746e-05		Remnant_C	IgD-IgM-	0.22021	0.0165699	0.260461
g_407.3893	Treg_HLADRpos	-0.245204	2.1639e-07	2.33746e-05		L_HDL_TG	CD14++CD16-	0.220222	0.0167241	0.261742
g_261.1705	CD14+CD16+	0.245175	2.17129e-07	2.34314e-05		VLDL_C	CD14++CD16+	0.219437	0.0169634	0.261742
g_216.0699	CD14+CD16+	0.245157	2.17595e-07	2.34586e-05		LA	BCell(CD19+)	0.2202	0.0167352	0.261742
g_783.6375	TregH+F-	-0.245127	2.18353e-07	2.35171e-05		Serum_TG	CD4+CMCD45RA-CD27+	0.21989	0.0167317	0.261742
g_776.5607	Treg_HLADRpos	-0.245108	2.18846e-07	2.35471e-05		L_HDL_TG	CD4+EMCD45RO+CD27-	0.219864	0.0169056	0.261742
g_280.145	CD14+CD16+	0.245076	2.19651e-07	2.36105e-05		XL_HDL_CE	CD8+EffCD45RA+CD27-	0.219631	0.016864	0.261742
g_261.1705	CD4+CD25high	0.245066	2.19913e-07	2.36155e-05		M_LDL_CE_percent	CD8+CMCD45RA-CD27+	0.219534	0.0169137	0.261742
g_581.4209	CD8+CMCD45RO+CD27+	-0.245057	2.20143e-07	2.36171e-05		L_HDL_FC_percent	CD8+CMCD45RO+CD27+	-0.219689	0.0168343	0.261742
g_427.1603	Monocytes(CD14+)	0.245823	2.20487e-07	2.36309e-05		Lac	IgD+CD5++	0.219664	0.0168472	0.261742
g_423.1402	CD8+CMCD45RO+CD27+	0.245012	2.21303e-07	2.36952e-05		XS_VLDL_L	IgD-IgM+	0.219536	0.0169125	0.261742
g_215.144	prol_CD4negCD8neg	0.245762	2.22041e-07	2.3751e-05		S_VLDL_FC_percent	IgD-IgM+	0.21946	0.0169515	0.261742
g_607.2547	CD8+CMCD45RO+CD27+	0.244967	2.22486e-07	2.37754e-05		Lac	MaturenaiveCD24+CD38+	0.219733	0.0168117	0.261742
g_961.7313	prol_CD8	-0.245684	2.24055e-07	2.39198e-05		IDL_TG	CD24+CD38+CD27+IgM+	0.220011	0.0166702	0.261742
g_265.1085	TregH+F-	0.244892	2.2443e-07	2.39365e-05		S_LDL_TG	Naturaleffector(CD24+CD38+IgD+IgM+)	0.219488	0.0169371	0.261742
g_445.1152	Monocytes(CD14+)	0.245645	2.25063e-07	2.39807e-05		L_HDL_C_percent	Classswitchedmemory(IgD-IgM-CD38+CD27+)	-0.219897	0.0167279	0.261742
g_753.5918	CD8+CMCD45RA-CD27+	-0.245625	2.25603e-07	2.40149e-05		LA	Classswitchedmemory(IgD-IgM-CD38+CD27+)	0.219952	0.016861	0.261742
g_445.1152	Treg_HLADRpos	0.244839	2.25839e-07	2.40167e-05		IDL_FC	MemoryBcells(IgD+IgM+CD27+)	0.219493	0.016935	0.261742
g_423.1402	prol_CD4negCD8neg	0.245584	2.26655e-07	2.40802e-05		S_LDL_TG	prol_Tconv	0.21985	0.0169131	0.261742
g_364.0174	Lymphocytes	0.245537	2.279e-07	2.41889e-05		CLA	TregH+F-	0.219901	0.016887	0.261742
g_537.085	IgD-CD5++	0.244533	2.34048e-07	2.48175e-05		L_VLDL_C_percent	IgD-IgM+CD27-	0.219322	0.017023	0.262408
g_381.3163	CD14+CD16+	-0.244524	2.34303e-07	2.48205e-05		M_LDL_TG	CD14++CD16+	0.219247	0.0170614	0.262613
g_583.437	CD4+CD25high	-0.244515	2.34538e-07	2.48214e-05		S_LDL_CE	CD24+CD38+CD27+IgM+	0.2192	0.0170857	0.262613
g_299.2591	CD4+CD25high	-0.244434	2.36767e-07	2.5018e-05		S_LDL_TG	prol_Treg	0.219521	0.0170813	0.262613
g_367.3581	prol_CD4posCD8pos	-0.245204	2.36852e-07	2.5018e-05		S_HDL_FC	NK_br(CD3-CD56++CD16+)	-0.21905	0.0171635	0.262913
g_225.0767	prol_Tconv	0.24518	2.37498e-07	2.50621e-05		L_HDL_FC	CD4+EMCD45RO+CD27-	0.219036	0.0171712	0.262913
g_661.5795	prol_CD4posCD8pos	-0.245167	2.37844e-07	2.50744e-05		S_VLDL_TG_percent	IgD-IgM+	-0.219055	0.0171611	0.262913
g_217.1079	CD14+CD16+	0.244304	2.40383e-07	2.53141e-05		M_LDL_FC_percent	CD24+CD38+CD27+IgM+	-0.219096	0.01714	0.262913
g_753.5918	Treg_HLADRpos	-0.244297	2.40579e-07	2.53141e-05		M_VLDL_FC	CD14++CD16+	0.218908	0.0172378	0.263679
g_711.4997	CD4+CMCD45RA-CD27+	-0.244999	2.42507e-07	2.54925e-05		Alb	CD8+EffCD45RA+CD27-	-0.21878	0.0173044	0.264328
g_718.5416	Treg_HLADRpos	-0.24422	2.4274e-07	2.54926e-05		M_LDL_FC	CD8+CMCD45RA-CD27+	0.2187	0.0173466	0.264328
g_217.0708	CD3+CD56-	0.244145	2.44888e-07	2.56936e-05		Ile	TransitionalBcellCD27-IgM+CD24+CD38high	0.218722	0.0173351	0.264328
g_372.0425	prol_CD4negCD8neg	0.24488	2.45863e-07	2.57712e-05		SM	Naturaleffector(CD24+CD38+IgD+IgM+)	0.218737	0.0173274	0.264328
g_659.5763	CD8+CMCD45RA-CD27+	-0.244835	2.47147e-07	2.5881e-05		AcAce	Monocytes(CD14+)	-0.218827	0.0174413	0.265517
g_597.4164	Treg_HLADRpos	-0.244029	2.48224e-07	2.5969e-05		XL_HDL_FC_percent	IgM+CD38++CD27+	0.218424	0.0174917	0.266031
g_941.5174	Treg_HLADRpos	-0.243981	2.49613e-07	2.60894e-05		XS_VLDL_C	IgMonlymemory(IgD-IgM+CD27)	0.218393	0.0175084	0.266031
g_295.2279	Treg_HLADRpos	-0.24395	2.50509e-07	2.61581e-05		XXL_VLDL_FC_percent	prol_CD8	-0.218615	0.0175525	0.266446
g_473.1095	prol_Treg	0.244616	2.53461e-07	2.6391e-05		S_VLDL_CE_percent	IgD+CD5++	0.218239	0.0175897	0.266758
g_425.1456	prol_CD8	0.244622	2.53271e-07	2.6391e-05		XL_VLDL_TG_percent	IgMonlymemory(IgD-IgM+CD27)	-0.218139	0.0176429	0.26731
g_736.5282	Treg_HLADRpos	-0.243851	2.53406e-07	2.6391e-05		L_LDL_CE	CD24+CD38+CD27+IgM+	0.21803	0.0177013	0.267941
g_321.2432	CD4+CD25high	-0.243811	2.54602e-07	2.64847e-05		M_LDL_PL_percent	CD4+CMCD45RA-CD27+	-0.217864	0.0177903	0.26828
g_569.3833	prol_CD8	-0.244507	2.56676e-07	2.66751e-05		S_LDL_C_percent	IgD-CD5++	0.217908	0.0177666	0.26828
g_471.3113	CD14+CD16+	0.243697	2.57986e-07	2.67858e-05		S_VLDL_C	IgD-CD5+	0.21814	0.0178039	0.26828
g_207.0663	Plasmablast(IgD-IgM-CD38++)	0.243683	2.58404e-07	2.68039e-05		S_LDL_C	CD24+CD38+CD27+IgM+	0.217831	0.0178079	0.26828
g_758.5702	CD8+CMCD45RO+CD27+	-0.243582	2.61459e-07	2.70718e-05		CLA	Classnonswitchedmemory(IgM+CD38+CD27+)	0.218199	0.0177728	0.26828
g_467.135	Treg_CD45RAneg	0.243581	2.61481e-07	2.70718e-05		S_VLDL_CE_percent	IgD-CD5+	0.217899	0.0179328	0.26968
g_331.1031	Monocytes(CD14+)	0.244301	2.62821e-07	2.71337e-05		M_LDL_CE_percent	IgD-IgM+	0.217595	0.0179347	0.26968
g_725.2307	Monocytes(CD14+)	0.244301	2.62817e-07	2.71337e-05		L_VLDL_PL_percent	CD14+CD16+	0.217545	0.0179621	0.269784
g_673.4806	Plasmablast(IgD-IgM-CD38++)	0.24355	2.62425e-07	2.71337e-05		XL_VLDL_FC_percent	IgM-	0.21752	0.0179754	0.269784
g_339.3269	CD4+CD25high	-0.243506	2.63781e-07	2.71815e-05		XS_VLDL_FC	CD24+CD38+CD27+IgM+	0.217469	0.0180029	0.269942
g_409.405	CD4+CD25high	-0.243509	2.63672e-07	2.71815e-05		LDL_TG	Classnonswitchedmemory(IgM+CD38+CD27+)	0.217407	0.0180368	0.269942
g_911.5636	prol_Treg	-0.244221	2.65257e-07	2.72956e-05		S_HDL_CE_percent	Treg_CD45RApos	-0.217717	0.0180309	0.269942
g_662.6468	prol_CD8	-0.244217	2.65385e-07	2.72956e-05		Ace	DN	-0.217636	0.0180742	0.269996
g_645.4979	CD8+CMCD45RA-CD27+	-0.244201	2.65871e-07	2.732e-05		DHA	IgMonlymemory(IgD-IgM+CD27)	0.217356	0.0180644	0.269996
g_571.3998	prol_Treg	-0.244111	2.6862e-07	2.75766e-05		M_LDL_CE	CD24+CD38+CD27+IgM+	0.21725	0.018122	0.270456
g_467.135	TregH+F-	0.243336	2.69036e-07	2.75934e-05		M_VLDL_TG_percent	IgD-IgM+CD27-	-0.217184	0.0181579	0.270737
g_941.5174	CD4+CD25high	-0.243225	2.72518e-07	2.79244e-05		S_LDL_PL_percent	MemoryBcells(IgD+IgM+CD27+)	-0.21705	0.0182315	0.271582
g_265.0875	TregH+F-	0.243211	2.72959e-07	2.79435e-05		M_LDL_PL	CD24+CD38+CD27+IgM+	0.21694	0.0182919	0.272226
g_872.3577	CD4	0.243955	2.73495e-07	2.79722e-05		XS_VLDL_CE	CD14++CD16+	0.216658	0.0184471	0.272354
g_353.3425	prol_CD4posCD8pos	-0.243921	2.74565e-07	2.80556e-05		L_VLDL_C_percent	CD4+EffCD45RA+CD27-	0.216611	0.0184732	0.272354
g_393.3737	CD8+CMCD45RO+CD27+	-0.243035	2.78597e-07	2.8441e-05		Gp	IgD+CD5++	0.216844	0.0183446	0.272354
g_661.5795	Monocytes(CD14+)	-0.243757	2.79762e-07	2.85069e-05		L_LDL_PL_percent	IgD-CD5+	-0.216718	0.0184142	0.272354
g_767.4017	prol_Tconv	-0.243761	2.79637e-07	2.85069e-05		M_LDL_C_percent	IgD-IgM-	0.21664	0.018457	0.272354
g_758.5702	prol_CD4negCD8neg	-0.243672	2.82504e-07	2.87595e-05		XL_VLDL_PL_percent	Naturaleffector(CD24+CD38+IgD+IgM+)	0.21662	0.0184685	0.272354
g_620.5978	Treg_HLADRpos	-0.242843	2.84856e-07	2.89721e-05		L_VLDL_TG_percent	Classswitchedmemory(IgD-IgM-CD38+CD27+)	-0.216881	0.018324	0.272354
g_385.1139	prol_Treg	0.24358	2.85503e-07	2.9011e-05		LDL_TG	MemoryBcells(IgD+IgM+CD27+)	0.216819	0.0183584	0.272354
g_662.6468	prol_CD4posCD8pos	-0.243569	2.85868e-07	2.90212e-05		PUFA	prol_Tconv	0.216753	0.0183944	0.272354
g_349.2754	Treg_HLADRpos	-0.242763	2.8753e-07	2.91628e-05		M_HDL_L	TregH+F-	0.217089	0.0183721	0.272354
g_746.5128	prol_Tconv	-0.243492	2.88419e-07	2.9226e-05		M_LDL_TG	Treg_HLADRpos	0.216877	0.0184884	0.272354
g_633.4517	prol_Treg	-0.243458	2.89517e-07	2.93102e-05		FAw6_FA_ratio	TransitionalBcellCD27-IgM+CD24+CD38high	0.216484	0.0185439	0.272668
g_325.1295	DN	0.242668	2.90688e-07	2.94016e-05		M_LDL_PL_percent	MemoryBcells(IgD+IgM+CD27+)	-0.216494	0.0185381	0.272668
g_789.6986	prol_Treg	0.243374	2.92341e-07	2.95255e-05		XL_HDL_FC_percent	CD4	-0.216421	0.0185787	0.272918
g_215.1073	TregH+F-	0.242616	2.92452e-07	2.95255e-05		S_VLDL_CE	IgD-IgM-	0.216392	0.0185952	0.272918
g_207.0663	CD14++CD16-	-0.243301	2.948e-07	2.97352e-05		VLDL_C	Naturaleffector(CD24+CD38+IgD+IgM+)	0.216315	0.018638	0.273294
g_783.6375	Treg_HLADRpos	-0.242501	2.96386e-07	2.98677e-05		S_HDL_TG	Naturaleffector(CD24+CD38+IgD+IgM+)	0.21611	0.0187525	0.27472
g_129.0387	Monocytes(CD14+)	-0.24312	3.00972e-07	3.02742e-05		HDL3_C	CD4+CD25high	0.215977	0.0188276	0.275314
g_471.3113	Monocytes(CD14+)	0.243128	3.00698e-07	3.02742e-05		IDL_TG	Naturaleffector(CD24+CD38+IgD+IgM+)	0.215994	0.018818	0.275314
g_808.1201	CD19+CD20-Plasmablasts/cells	-0.24232	3.02624e-07	3.04013e-05		M_HDL_TG	CD14+CD16+	0.215658	0.019008	0.275786
g_647.467	Plasmablast(IgD-IgM-CD38++)	0.242316	3.0279e-07	3.04013e-05		XS_VLDL_FC_percent	CD14+CD16+	-0.215622	0.0190283	0.275786
g_329.2343	Lymphocytes	-0.242971	3.06127e-07	3.06801e-05		Ile	TransitionalBcells(CD24++CD38++)	0.215786	0.0189355	0.275786
g_483.2959	CD3+CD56-	0.242227	3.05918e-07	3.06801e-05		L_LDL_C	IgD-IgM-	0.215905	0.0190301	0.275786
g_529.3892	TregH+F-	-0.242174	3.07787e-07	3.08183e-05		S_LDL_L	IgD-IgM-	0.215993	0.0189806	0.275786
g_671.4675	TregH+F-	-0.241985	3.14593e-07	3.14711e-05		S_LDL_PL_percent	Classnonswitchedmemory(IgM+CD38+CD27+)	-0.215629	0.0190243	0.275786
g_483.2959	Lymphocytes	0.241932	3.16501e-07	3.16331e-05		M_HDL_FC_percent	prol_Treg	-0.215614	0.0190329	0.275786
g_690.5063	prol_CD4posCD8pos	-0.242613	3.1893e-07	3.18468e-05		FAw3	prol_CD8	0.216059	0.0189436	0.275786
g_571.3998	Treg_HLADRpos	-0.241759	3.22869e-07	3.22108e-05		PUFA	prol_CD8	0.215651	0.0190121	0.275786
g_885.5501	CD14+CD16+	-0.241654	3.26819e-07	3.25644e-05		M_LDL_FC_percent	Treg_HLADRpos	-0.215695	0.0189868	0.275786
g_372.0425	CD4+CD25high	0.241649	3.27007e-07	3.25644e-05		M_VLDL_FC_percent	IgD-IgM+	0.215572	0.0190566	0.275879
g_313.038	prol_Tconv	0.242311	3.30121e-07	3.28447e-05		VLDL_C	MemoryBcells(IgD+IgM+CD27+)	0.215708	0.0191417	0.27686
g_265.0875	prol_Treg	0.242259	3.32062e-07	3.30078e-05		S_HDL_CE	Naturaleffector(CD24+CD38+IgD+IgM+)	0.215314	0.019204	0.277509
g_371.134	Plasmablast(IgD-IgM-CD38++)	-0.241419	3.35784e-07	3.33476e-05		L_VLDL_PL_percent	Classnonswitchedmemory(IgM+CD38+CD27+)	0.21517	0.0192865	0.278449
g_727.5769	CD14++CD16-	-0.242127	3.37104e-07	3.34484e-05		M_LDL_C_percent	IgD-CD5++	0.215034	0.019365	0.27933
g_727.5769	Lymphocytes	-0.242088	3.38587e-07	3.35651e-05		L_HDL_PL_percent	Lymphocytes	0.215241	0.0194085	0.27953
g_381.3737	Treg_HLADRpos	-0.241315	3.39841e-07	3.3659e-05		IDL_FC	Classnonswitchedmemory(IgM+CD38+CD27+)	0.214949	0.019414	0.27953
g_728.5217	Plasmablast(IgD-IgM-CD38++)	0.241285	3.40992e-07	3.37349e-05		IDL_CE	CD24+CD38+CD27+IgM+	0.214865	0.0194629	0.279981
g_808.1201	prol_CD4negCD8neg	0.24202	3.41223e-07	3.37349e-05		L_LDL_FC	CD4+CMCD45RA-CD27+	0.214741	0.019535	0.280765
g_529.3892	Plasmablast(IgD-IgM-CD38++)	0.241155	3.46144e-07	3.41906e-05		M_LDL_TG	CD24+CD38+CD27+IgM+	0.214686	0.0195669	0.28097
g_311.2956	CD4+CMCD45RA-CD27+	-0.241866	3.47273e-07	3.42713e-05		S_HDL_FC	prol_CD8	-0.214603	0.0196151	0.281409
g_483.2959	Plasmablast(IgD-IgM-CD38++)	-0.241079	3.49161e-07	3.44178e-05		M_HDL_C	CD4+EMCD45RA-CD27-	0.214522	0.0196625	0.281793
g_645.4979	prol_CD4posCD8pos	-0.241813	3.49386e-07	3.44178e-05		S_VLDL_PL	CD8+CMCD45RA-CD27+	0.214497	0.0196773	0.281793
g_607.2547	prol_Tconv	0.241046	3.50526e-07	3.44992e-05		FAw6	BCell(CD19+)	0.214423	0.0197205	0.282159
g_659.5763	CD8+CMCD45RO+CD27+	-0.240983	3.53058e-07	3.47172e-05		S_LDL_CE_percent	MemoryBcells(IgD+IgM+CD27+)	0.214324	0.0197784	0.282733
g_909.5499	prol_Tconv	-0.241614	3.57378e-07	3.51105e-05		L_HDL_PL	TransitionalBcells(CD24++CD38++)	-0.214277	0.0198061	0.282875
g_986.2556	Plasmablast(IgD-IgM-CD38++)	-0.240753	3.62518e-07	3.55835e-05		XL_VLDL_TG_percent	IgD+CD5++	-0.214179	0.0198642	0.282903
g_702.4337	CD4+CD25high	-0.240706	3.64452e-07	3.56776e-05		XS_VLDL_P	IgD-IgM+	0.214154	0.019879	0.282903
g_429.3735	prol_Treg	-0.241453	3.63992e-07	3.56776e-05		L_HDL_CE_percent	CD24+CD38+CD27+IgM+	-0.214186	0.0198599	0.282903
g_599.4122	prol_CD8	-0.240709	3.64331e-07	3.56776e-05		L_LDL_TG	Naturaleffector(CD24+CD38+IgD+IgM+)	0.214186	0.0198601	0.282903
g_361.2388	CD4+CD25high	-0.240689	3.65182e-07	3.57172e-05		XL_HDL_TG	CD8+CMCD45RA-CD27+	0.214357	0.0199218	0.283007
g_583.3106	CD4+CMCD45RA-CD27+	0.241392	3.66516e-07	3.58156e-05		S_HDL_CE	IgD-CD5+	0.214357	0.0199218	0.283007
g_207.0663	CD4+CMCD45RA-CD27+	-0.241281	3.71174e-07	3.62386e-05		Cit	CD8+CMCD45RO+CD27+	0.213945	0.0200027	0.283343
g_941.5174	Plasmablast(IgD-IgM-CD38++)	0.240419	3.76645e-07	3.67073e-05		DHA	IgD-IgM+	0.213861	0.0200521	0.283343
g_833.5205	prol_CD8	-0.241154	3.7657e-07	3.67073e-05		IDL_TG_percent	IgD-IgM-	-0.213982	0.0199808	0.283343
g_346.056	prol_CD4negCD8neg	0.241084	3.7957e-07	3.69596e-05		S_LDL_PL_percent	CD24+CD38+CD27+IgM+	-0.213873	0.0200454	0.283343
g_364.0174	CD3+CD56-	0.240983	3.83928e-07	3.73507e-05		S_LDL_FC_percent	Naturaleffector(CD24+CD38+IgD+IgM+)	-0.213963	0.0199919	0.283343
g_913.1812	Treg_HLADRpos	0.240188	3.86744e-07	3.75913e-05		L_LDL_FC_percent	TregH+F+	-0.213913	0.0200215	0.283343
g_335.1976	prol_CD8	0.240866	3.89036e-07	3.77806e-05		XL_VLDL_TG_percent	TransitionalBcells(CD24++CD38++)	-0.21381	0.0200826	0.283522
g_218.0816	Treg_HLADRpos	0.240063	3.92348e-07	3.80685e-05		IDL_P	IgD-IgM-	0.21378	0.0201004	0.283523
g_199.0613	NK_br(CD3-CD56++CD16+)	0.240036	3.93567e-07	3.81212e-05		M_LDL_FC_percent	CD14++CD16+	-0.213528	0.0202512	0.28456
g_671.4675	CD8+CMCD45RO+CD27+	-0.240035	3.93586e-07	3.81212e-05		L_HDL_P	CD4+EMCD45RA-CD27-	0.21362	0.0201964	0.28456
g_929.5488	prol_CD4posCD8pos	-0.240733	3.94947e-07	3.82192e-05		S_HDL_C	CD4+CMCD45RA-CD27+	0.21378	0.0202632	0.28456
g_704.5231	Monocytes(CD14+)	-0.240559	4.02809e-07	3.89456e-05		ApoB	IgD-CD5+	0.213787	0.0202589	0.28456
g_311.2956	CD3+CD56-	-0.240492	4.0589e-07	3.9179e-05		S_VLDL_FC_percent	Plasmablast(IgD-IgM-CD38++)	0.213538	0.0202453	0.28456
g_833.5205	prol_Treg	-0.240491	4.05937e-07	3.9179e-05		L_HDL_TG	Monocytes(CD14+)	0.213736	0.0202894	0.284676
g_497.0922	prol_Treg	0.240465	4.07129e-07	3.92595e-05		M_VLDL_FC_percent	CD14+CD16+	-0.213121	0.0204965	0.285046
g_467.135	CD14++CD16-	0.240441	4.08225e-07	3.93305e-05		M_HDL_CE	CD4+EMCD45RA-CD27-	0.213334	0.0205303	0.285046
g_909.5499	Monocytes(CD14+)	-0.240393	4.10478e-07	3.95129e-05		IDL_C	CD4+CMCD45RA-CD27+	0.213342	0.0205259	0.285046
g_323.1244	CD14+CD16+	0.239631	4.12178e-07	3.9607e-05		TotPG	CD8+EffCD45RA+CD27-	0.213203	0.0204469	0.285046
g_985.8247	prol_Tconv	-0.240357	4.12128e-07	3.9607e-05		S_LDL_FC_percent	CD8+CMCD45RO+CD27+	-0.21313	0.0204911	0.285046
g_89.0243	CD4+NaiveCD45RO-CD27+	0.240324	4.13697e-07	3.97182e-05		M_LDL_CE_percent	IgD-CD5+	0.213252	0.0204172	0.285046
g_661.5795	CD4+CD25high	-0.239525	4.17201e-07	4.00195e-05		L_LDL_L	IgD-IgM-	0.213243	0.0204226	0.285046
g_726.553	Monocytes(CD14+)	-0.240216	4.18787e-07	4.01015e-05		IDL_C	CD24+CD38+CD27+IgM+	0.213232	0.0204292	0.285046
g_746.4692	prol_CD8	-0.240217	4.18719e-07	4.01015e-05		XL_VLDL_TG_percent	IgD-IgM+CD27-	-0.213332	0.0203692	0.285046
g_269.0875	prol_CD8	0.240193	4.19865e-07	4.01696e-05		S_LDL_TG	IgMonlymemory(IgD-IgM+CD27)	0.213108	0.0205044	0.285046
g_591.3895	prol_CD8	-0.240176	4.20649e-07	4.02096e-05		S_VLDL_FC_percent	Treg_CD45RApos	-0.213229	0.0204312	0.285046
g_199.1337	CD4+CMCD45RA-CD27+	-0.24009	4.2475e-07	4.05662e-05		M_LDL_TG_percent	Treg_CD45RAneg	0.213075	0.0205243	0.285046
g_371.2583	CD4+CD25high	-0.239326	4.26795e-07	4.0726e-05		M_HDL_TG	CD4+CMCD45RA-CD27+	0.21298	0.020582	0.28549
g_742.5391	prol_CD4negCD8neg	-0.239967	4.30703e-07	4.10632e-05		L_HDL_FC_percent	MemoryBcells(IgD+IgM+CD27+)	-0.212954	0.0205981	0.28549
g_217.0708	CD4	0.239231	4.31444e-07	4.10981e-05		S_VLDL_C_percent	Treg_HLADRpos	-0.212878	0.0206443	0.285881
g_407.3893	CD4+CD25high	-0.239136	4.36132e-07	4.14727e-05		TG_PG_ratio	CD4+EMCD45RO+CD27-	-0.213093	0.0206761	0.286073
g_339.3269	Treg_HLADRpos	-0.23914	4.3593e-07	4.14727e-05		MUFA	Treg_CD45RAneg	0.212791	0.0206975	0.286121
g_722.4472	CD4+CD25high	-0.239088	4.38536e-07	4.16651e-05		Crea	CD4+CD25high	-0.212663	0.0207758	0.286519
g_240.0721	CD14+CD16+	0.239062	4.39829e-07	4.17518e-05		MUFA_FA_ratio	IgD+CD5++	-0.212656	0.0207803	0.286519
g_909.5499	CD14+CD16+	-0.239035	4.41191e-07	4.18449e-05		L_HDL_FC_percent	Naturaleffector(CD24+CD38+IgD+IgM+)	-0.212679	0.0207663	0.286519
g_381.3737	CD14+CD16+	-0.238958	4.45072e-07	4.21679e-05		S_LDL_TG	DN	0.212852	0.0208227	0.286857
g_319.228	CD4+EffCD45RA+CD27-	0.238953	4.45366e-07	4.21679e-05		HDL_TG	CD4+CD25high	0.212448	0.0209078	0.287442
g_145.0505	prol_CD8	0.239662	4.45782e-07	4.21708e-05		S_VLDL_TG_percent	IgD-CD5+	-0.212393	0.0209421	0.287442
g_311.2228	TregH+F-	-0.238898	4.4814e-07	4.23573e-05		L_LDL_CE	IgD-IgM-	0.212425	0.020922	0.287442
g_529.3892	CD8+CMCD45RO+CD27+	-0.238806	4.52866e-07	4.27671e-05		M_LDL_TG_percent	TransitionalBcellCD27-IgM+CD24+CD38high	-0.212371	0.0209553	0.287442
g_782.4965	prol_CD8	-0.239364	4.61022e-07	4.35e-05		XL_HDL_C_percent	Treg_HLADRpos	-0.212735	0.0208941	0.287442
g_429.3735	CD8+CMCD45RO+CD27+	-0.23862	4.62545e-07	4.36061e-05		PC	IgD-IgM+	0.212313	0.0209915	0.28769
g_199.0613	CD8	0.239293	4.64706e-07	4.37721e-05		L_HDL_FC_percent	CD4	-0.212282	0.0210106	0.287705
g_835.5341	Monocytes(CD14+)	-0.239281	4.6538e-07	4.37981e-05		M_HDL_TG_percent	CD14+CD16+	0.21225	0.0210301	0.287725
g_821.4187	Monocytes(CD14+)	-0.2392	4.6964e-07	4.41611e-05		L_HDL_PL_percent	CD3+CD56-	0.212407	0.0210961	0.287977
g_597.4164	CD8+CMCD45RO+CD27+	-0.238456	4.71256e-07	4.4275e-05		XL_VLDL_TG_percent	NK_br(CD3-CD56++CD16+)	-0.212127	0.021107	0.287977
g_597.4164	CD4+CMCD45RA-CD27+	-0.23912	4.73875e-07	4.4483e-05		S_VLDL_FC_percent	CD4+EffCD45RA+CD27-	0.212104	0.0211208	0.287977
g_393.3737	Monocytes(CD14+)	-0.239111	4.74346e-07	4.44891e-05		M_LDL_PL_percent	Classnonswitchedmemory(IgM+CD38+CD27+)	-0.212152	0.0210913	0.287977
g_872.3577	CD4+NaiveCD45RO-CD27+	0.238997	4.80473e-07	4.50253e-05		S_VLDL_CE	IgD-IgM+	0.211948	0.0212184	0.288882
g_364.0174	TregH+F+	0.238224	4.83847e-07	4.53027e-05		L_HDL_PL_percent	Naturaleffector(CD24+CD38+IgD+IgM+)	0.21194	0.0212235	0.288882
g_914.5108	Plasmablast(IgD-IgM-CD38++)	0.238209	4.84664e-07	4.53405e-05		M_HDL_PL_percent	TregH+F-	0.211897	0.0212501	0.288998
g_717.1482	CD14+CD16+	0.238185	4.8597e-07	4.54239e-05		L_HDL_PL_percent	CD8+EffCD45RA+CD27-	0.212122	0.0212726	0.289057
g_728.5217	CD8+CMCD45RO+CD27+	-0.238146	4.88124e-07	4.55863e-05		SFA_FA_ratio	CD8+EffCD45RA+CD27-	-0.211739	0.021349	0.289355
g_371.1505	prol_CD4negCD8neg	0.238839	4.8909e-07	4.56377e-05		M_HDL_PL_percent	IgD-CD5++	-0.21175	0.0213423	0.289355
g_183.0164	prol_CD4negCD8neg	-0.238792	4.91643e-07	4.58369e-05		M_HDL_C_percent	TregH+F-	-0.211747	0.0213439	0.289355
g_746.4692	CD14+CD16+	-0.238018	4.95282e-07	4.60595e-05		S_VLDL_TG_percent	DN	0.211359	0.0215886	0.289833
g_321.2432	CD4+EffCD45RA+CD27-	0.238018	4.95291e-07	4.60595e-05		Ala	CD4+CMCD45RA-CD27+	-0.211764	0.021496	0.289833
g_215.1073	Treg_CD45RApos	0.238021	4.95084e-07	4.60595e-05		FAw3	CD8+EffCD45RO-CD27-	0.211669	0.0215557	0.289833
g_445.1152	prol_CD8	0.238607	5.02008e-07	4.66446e-05		L_LDL_CE_percent	CD8+EMCD45RO+CD27-	0.211514	0.0214906	0.289833
g_775.6803	prol_Tconv	0.238589	5.03029e-07	4.66999e-05		SM	IgD-CD5++	0.211524	0.0214844	0.289833
g_217.0708	CD14++CD16-	0.237869	5.03729e-07	4.67253e-05		XL_HDL_C_percent	TransitionalBcells(CD24++CD38++)	0.211586	0.0214455	0.289833
g_364.0174	Treg_CD45RAneg	0.237858	5.04332e-07	4.67417e-05		M_LDL_C_percent	IgD-IgM+	0.211426	0.0215464	0.289833
g_357.2422	CD4+CD25high	-0.237838	5.05454e-07	4.68062e-05		IDL_FC	IgD-IgM-	0.211352	0.0215932	0.289833
g_634.6137	CD8+CMCD45RO+CD27+	-0.237809	5.0715e-07	4.69235e-05		TotCho	CD24+CD38+CD27+IgM+	0.211487	0.0215079	0.289833
g_335.1566	CD14+CD16+	0.237796	5.07873e-07	4.69509e-05		IDL_FC	Naturaleffector(CD24+CD38+IgD+IgM+)	0.21163	0.0214176	0.289833
g_783.6375	CD8+CMCD45RA-CD27+	-0.238427	5.12242e-07	4.73149e-05		S_VLDL_TG_percent	IgD-IgM+CD27-	-0.211481	0.0215118	0.289833
g_579.078	CD4+NaiveCD45RO-CD27+	0.23836	5.16125e-07	4.76334e-05		PUFA	prol_CD4posCD8pos	0.211337	0.0216024	0.289833
g_645.4979	Plasmablast(IgD-IgM-CD38++)	0.237635	5.17251e-07	4.76972e-05		S_VLDL_PL_percent	TransitionalBcells(CD24++CD38++)	-0.211306	0.0216223	0.289855
g_254.0877	CD14+CD16+	0.237604	5.19075e-07	4.78251e-05		L_HDL_CE_percent	CD8+EMCD45RA-CD27-	-0.211191	0.0216955	0.290592
g_261.1705	Monocytes(CD14+)	0.238236	5.23313e-07	4.81751e-05		XS_VLDL_C	CD14++CD16+	0.21107	0.0217723	0.290599
g_336.0374	CD14+CD16+	0.23752	5.24045e-07	4.82021e-05		S_VLDL_C_percent	CD4+CD25high	-0.211141	0.0217276	0.290599
g_184.0015	Plasmablast(IgD-IgM-CD38++)	0.237476	5.26656e-07	4.84016e-05		M_HDL_FC	CD4+EMCD45RO+CD27-	0.211245	0.0218234	0.290599
g_647.467	prol_CD4posCD8pos	-0.238169	5.27277e-07	4.84181e-05		SFA	CD8+CMCD45RA-CD27+	0.211041	0.021791	0.290599
g_240.0721	CD14++CD16-	0.238135	5.29274e-07	4.85608e-05		M_LDL_L	IgD-IgM-	0.211348	0.0217585	0.290599
g_837.6625	CD8+CMCD45RA-CD27+	-0.23807	5.33177e-07	4.8878e-05		S_LDL_TG_percent	TransitionalBcellCD27-IgM+CD24+CD38high	-0.210962	0.0218419	0.290599
g_216.1242	prol_Treg	0.238037	5.351e-07	4.90133e-05		L_VLDL_PL_percent	CD24+CD38+CD27+IgM+	0.21098	0.0218301	0.290599
g_483.2959	DN	0.237086	5.50382e-07	5.03689e-05		L_HDL_CE_percent	prol_CD4posCD8pos	-0.211107	0.021749	0.290599
g_725.2307	CD4+CD25high	0.237079	5.50818e-07	5.03689e-05		XS_VLDL_PL_percent	IgD-IgM-	0.210881	0.0218936	0.290826
g_179.0564	CD4+CMCD45RA-CD27+	0.237757	5.52155e-07	5.0449e-05		XL_VLDL_PL_percent	MemoryBcells(IgD+IgM+CD27+)	0.210878	0.0218954	0.290826
g_661.5795	CD8+CMCD45RA-CD27+	-0.237744	5.52978e-07	5.04821e-05		M_VLDL_C_percent	IgD-IgM+CD27-	0.21081	0.0219391	0.290974
g_333.0998	Treg_HLADRpos	0.23701	5.55125e-07	5.0636e-05		XS_VLDL_CE	IgMonlymemory(IgD-IgM+CD27)	0.210804	0.0219431	0.290974
g_961.7313	Monocytes(CD14+)	-0.237697	5.55851e-07	5.066e-05		IDL_TG_percent	CD4+CD25high	0.21071	0.0220034	0.291289
g_776.5607	prol_CD4posCD8pos	-0.237687	5.56517e-07	5.06787e-05		S_LDL_FC	CD24+CD38+CD27+IgM+	0.210731	0.0219901	0.291289
g_199.0613	CD8+CMCD45RA-CD27+	0.237674	5.57338e-07	5.07113e-05		L_VLDL_PL_percent	prol_CD8	0.210591	0.0220804	0.292066
g_385.3475	CD4+CMCD45RO+CD27+	-0.23762	5.60668e-07	5.0972e-05		LDL_C	IgD-IgM-	0.210749	0.022141	0.292625
g_684.5047	Monocytes(CD14+)	-0.237512	5.67468e-07	5.15475e-05		S_LDL_C_percent	IgD-IgM-	0.21026	0.0222952	0.294199
g_365.3424	CD8+CMCD45RO+CD27+	-0.23662	5.8011e-07	5.26522e-05		XS_VLDL_FC_percent	Treg_CD45RAneg	-0.210257	0.0222971	0.294199
g_872.3577	prol_CD4posCD8pos	0.237276	5.82662e-07	5.28401e-05		Serum_C	CD8+EMCD45RA-CD27-	0.210435	0.0223439	0.294517
g_807.5035	prol_Tconv	-0.237243	5.84794e-07	5.29896e-05		TotCho	Treg_CD45RAneg	0.210413	0.0223581	0.294517
g_537.085	Lymphocytes	0.237195	5.87921e-07	5.3185e-05		S_HDL_C_percent	IgD-CD5+	0.210125	0.0223831	0.294603
g_335.1283	prol_Treg	0.237199	5.87664e-07	5.3185e-05		S_HDL_FC_percent	CD4+EffCD45RA+CD27-	0.210071	0.0224182	0.294613
g_217.1808	CD4+CMCD45RA-CD27+	0.237173	5.89376e-07	5.3192e-05		TotFA	CD24+CD38+CD27+IgM+	0.210067	0.0224208	0.294613
g_619.4571	prol_CD8	-0.236478	5.89454e-07	5.3192e-05		M_VLDL_C	CD14++CD16+	0.209814	0.0225871	0.295371
g_661.5795	Treg_HLADRpos	-0.236482	5.89169e-07	5.3192e-05		XXL_VLDL_C	CD14+CD16+	0.2098	0.0225967	0.295371
g_618.5824	CD4+CD25high	-0.236451	5.91244e-07	5.33097e-05		M_LDL_FC_percent	CD14+CD16+	-0.209717	0.0226511	0.295371
g_311.2956	Treg_HLADRpos	-0.236423	5.93078e-07	5.34311e-05		HDL2_C	CD14+CD16+	-0.209927	0.0225126	0.295371
g_892.1744	CD14+CD16+	0.23617	6.10261e-07	5.48748e-05		S_VLDL_C_percent	DN	-0.209705	0.0226594	0.295371
g_684.5047	CD4+CD25high	-0.236165	6.10604e-07	5.48748e-05		Lac	CD24+CD38+	0.209916	0.0226823	0.295371
g_385.3475	CD8+CMCD45RA-CD27+	-0.23687	6.09612e-07	5.48748e-05		S_LDL_PL	IgD-IgM+	0.209684	0.0226728	0.295371
g_711.4997	CD8+CMCD45RA-CD27+	-0.236707	6.20804e-07	5.57458e-05		LA_FA_ratio	MaturenaiveCD24+CD38+	0.209804	0.0225935	0.295371
g_789.6986	Treg_HLADRpos	0.235969	6.2416e-07	5.60013e-05		PUFA	prol_Treg	0.209855	0.0225604	0.295371
g_152.0023	prol_CD4posCD8pos	-0.23665	6.2479e-07	5.60119e-05		M_HDL_C_percent	prol_CD8	-0.209757	0.0226248	0.295371
g_758.5702	TregH+F-	-0.235938	6.26346e-07	5.61055e-05		S_LDL_FC_percent	TregH+F-	-0.210091	0.0225674	0.295371
g_253.0947	CD14++CD16-	0.235927	6.27135e-07	5.61304e-05		L_LDL_CE_percent	CD8+EMCD45RA-CD27-	0.209633	0.0227064	0.295443
g_782.4965	CD14+CD16+	-0.235839	6.33357e-07	5.65949e-05		M_LDL_C_percent	IgMonlymemory(IgD-IgM+CD27)	0.209599	0.0227289	0.295494
g_725.2307	prol_Treg	0.23653	6.33182e-07	5.65949e-05		S_VLDL_PL_percent	CD4+EMCD45RA-CD27-	0.209545	0.022765	0.295562
g_571.3998	CD8+CMCD45RO+CD27+	-0.235771	6.38217e-07	5.69827e-05		HDL3_C	IgM+CD38++CD27+	-0.209536	0.0227712	0.295562
g_583.4203	CD14+CD16+	-0.235735	6.40841e-07	5.71704e-05		ApoB	CD8+CMCD45RA-CD27+	0.209741	0.0227977	0.295666
g_158.0456	Monocytes(CD14+)	0.236324	6.47807e-07	5.77449e-05		Gp	IgM+CD38++CD27+	0.209284	0.0229389	0.297254
g_985.8247	prol_Treg	-0.23622	6.55346e-07	5.83694e-05		M_VLDL_PL_percent	Classswitchedmemory(IgD-IgM-CD38+CD27+)	0.209213	0.0229863	0.297627
g_246.0858	prol_Tconv	0.236187	6.57765e-07	5.85373e-05		L_HDL_C_percent	CD8+EffCD45RO-CD27-	-0.20916	0.0230213	0.297838
g_467.135	CD4+CMCD45RA-CD27+	0.236166	6.59311e-07	5.86274e-05		L_LDL_CE_percent	CD8+CMCD45RA-CD27+	0.209108	0.0230567	0.298055
g_217.1808	Lymphocytes	0.236091	6.64838e-07	5.90709e-05		Alb	CD4+CMCD45RA-CD27+	-0.208938	0.0231706	0.29814
g_173.1182	prol_CD8	0.236056	6.67408e-07	5.92512e-05		XXL_VLDL_TG_percent	CD4+EffCD45RO-CD27-	-0.208953	0.0231608	0.29814
g_573.4164	Treg_HLADRpos	-0.235359	6.68406e-07	5.92918e-05		XL_HDL_FC_percent	CD8+EMCD45RO+CD27-	-0.209037	0.0231043	0.29814
g_727.5769	CD3+CD56-	-0.236029	6.6945e-07	5.93364e-05		L_HDL_TG_percent	CD8+CMCD45RO+CD27+	0.20907	0.0230823	0.29814
g_254.0877	prol_Treg	0.235325	6.70989e-07	5.94248e-05		L_LDL_P	IgD-IgM-	0.208931	0.0231756	0.29814
g_536.5042	CD14++CD16-	-0.235878	6.80743e-07	6.01671e-05		S_VLDL_CE_percent	TransitionalBcellCD27-IgM+CD24+CD38high	0.209	0.0231289	0.29814
g_585.4516	CD4+CMCD45RO+CD27+	-0.235874	6.81017e-07	6.01671e-05		S_LDL_TG_percent	DN	0.208814	0.0232546	0.298332
g_801.6997	Treg_HLADRpos	0.235193	6.80937e-07	6.01671e-05		L_LDL_TG_percent	TransitionalBcellCD27-IgM+CD24+CD38high	-0.208843	0.0232347	0.298332
g_429.3735	CD8+CMCD45RA-CD27+	-0.235859	6.82166e-07	6.02201e-05		M_LDL_CE_percent	Naturaleffector(CD24+CD38+IgD+IgM+)	0.208775	0.0232805	0.298332
g_339.3269	Monocytes(CD14+)	-0.235843	6.83362e-07	6.02771e-05		XL_VLDL_PL_percent	Classnonswitchedmemory(IgM+CD38+CD27+)	0.208785	0.0232736	0.298332
g_207.0663	CD4+EffCD45RA+CD27-	0.235089	6.88946e-07	6.07208e-05		M_HDL_PL	Treg_CD45RAneg	0.20901	0.0232841	0.298332
g_599.4122	prol_Tconv	-0.235047	6.92169e-07	6.09559e-05		FreeC	CD4+CMCD45RA-CD27+	0.208664	0.023356	0.298773
g_445.1152	TregH+F-	0.235007	6.95329e-07	6.11851e-05		S_VLDL_TG_percent	TransitionalBcells(CD24++CD38++)	-0.208667	0.023354	0.298773
g_872.3577	Lymphocytes	0.235663	6.97171e-07	6.12979e-05		His	CD4+EffCD45RA+CD27-	0.20874	0.0234662	0.299702
g_913.1812	CD4+CD25high	0.234924	7.01749e-07	6.1651e-05		LDL_TG	Treg_HLADRpos	0.208521	0.0234527	0.299702
g_508.4733	prol_CD4posCD8pos	-0.235552	7.05805e-07	6.19577e-05		LDL_TG	Naturaleffector(CD24+CD38+IgD+IgM+)	0.208438	0.0235097	0.299776
g_618.5824	CD4+CMCD45RA-CD27+	-0.235522	7.08175e-07	6.2116e-05		FreeC	Classnonswitchedmemory(IgM+CD38+CD27+)	0.208452	0.0235	0.299776
g_778.5751	TregH+F-	-0.234834	7.08901e-07	6.213e-05		TotPG	CD8+CMCD45RA-CD27+	0.208207	0.0236672	0.301545
g_337.1289	CD4+CMCD45RA-CD27+	0.235501	7.09767e-07	6.21562e-05		M_HDL_PL	Treg_HLADRpos	0.208236	0.0238092	0.303112
g_445.0776	CD4+CD25high	0.234811	7.10698e-07	6.2188e-05		FreeC	CD8+EMCD45RA-CD27-	0.207959	0.0238381	0.303236
g_219.1755	CD14+CD16+	0.234711	7.18685e-07	6.28368e-05		VLDL_C	Classnonswitchedmemory(IgM+CD38+CD27+)	0.208163	0.0238593	0.303264
g_665.2143	prol_Tconv	0.235331	7.23265e-07	6.31868e-05		XL_VLDL_TG_percent	IgD-CD5+	-0.207802	0.0239466	0.304121
g_217.0708	Treg_CD45RAneg	0.234646	7.23948e-07	6.31961e-05		L_HDL_TG_percent	Naturaleffector(CD24+CD38+IgD+IgM+)	0.207722	0.0240021	0.304121
g_251.2015	prol_CD4negCD8neg	0.235274	7.27857e-07	6.34578e-05		TotFA	MemoryBcells(IgD+IgM+CD27+)	0.207693	0.0240221	0.304121
g_961.7313	prol_Treg	-0.235267	7.28429e-07	6.34578e-05		S_VLDL_CE_percent	TregH+F-	-0.207951	0.024005	0.304121
g_329.2343	Treg_HLADRpos	-0.234587	7.28682e-07	6.34578e-05		CLA_FA_ratio	TregH+F-	0.207944	0.0240101	0.304121
g_673.4806	CD4+CMCD45RA-CD27+	-0.235234	7.31095e-07	6.36174e-05		M_LDL_TG	IgD-IgM+	0.207612	0.0240782	0.304296
g_456.1511	prol_CD8	0.235139	7.38793e-07	6.42364e-05		DAG	Classswitchedmemory(IgD-IgM-CD38+CD27+)	0.207842	0.0240807	0.304296
g_215.1073	prol_CD4posCD8pos	0.234965	7.53195e-07	6.54366e-05		XS_VLDL_FC_percent	Treg_HLADRpos	-0.207591	0.0240932	0.304296
g_249.2223	CD4+CD25high	-0.234201	7.6076e-07	6.60416e-05		S_HDL_FC	CD14++CD16-	-0.207536	0.0241311	0.304533
g_258.0834	prol_CD8	0.234838	7.63775e-07	6.62508e-05		FAw3	prol_Treg	0.207674	0.0241971	0.305125
g_883.5357	prol_Tconv	-0.23474	7.72075e-07	6.69179e-05		L_VLDL_PL_percent	Naturaleffector(CD24+CD38+IgD+IgM+)	0.207359	0.0242551	0.305614
g_892.1744	Monocytes(CD14+)	0.23472	7.73793e-07	6.70137e-05		M_VLDL_PL_percent	DN	0.207292	0.0243022	0.305725
g_265.0875	prol_CD8	0.234616	7.82772e-07	6.77379e-05		L_HDL_PL_percent	Treg_CD45RApos	0.207542	0.0242886	0.305725
g_216.1242	Monocytes(CD14+)	0.234596	7.84513e-07	6.7835e-05		S_LDL_TG	CD4+EMCD45RA-CD27-	0.20725	0.0244928	0.307039
g_325.1049	CD4+EffCD45RA+CD27-	-0.233914	7.85502e-07	6.7867e-05		FAw3	CD8+EffCD45RA+CD27-	0.207257	0.0244877	0.307039
g_59.0134	prol_Tconv	0.233906	7.86269e-07	6.78798e-05		XS_VLDL_PL_percent	IgD-CD5++	0.206981	0.0245208	0.307039
g_313.1657	CD14+CD16+	0.233875	7.88972e-07	6.80061e-05		PC	IgMonlymemory(IgD-IgM+CD27)	0.207039	0.0244801	0.307039
g_620.5978	CD8+CMCD45RO+CD27+	-0.233877	7.88738e-07	6.80061e-05		L_HDL_FC_percent	Classnonswitchedmemory(IgM+CD38+CD27+)	-0.206979	0.0245223	0.307039
g_663.5919	prol_Tconv	-0.234536	7.89655e-07	6.80114e-05		TotFA	Classnonswitchedmemory(IgM+CD38+CD27+)	0.207101	0.024436	0.307039
g_110.992	CD14+CD16+	-0.233846	7.91475e-07	6.80951e-05		L_HDL_FC_percent	CD3+CD56-	-0.206826	0.0246309	0.307099
g_690.5063	Plasmablast(IgD-IgM-CD38++)	0.233842	7.91868e-07	6.80951e-05		S_LDL_PL	CD8+EMCD45RA-CD27-	0.20686	0.0246064	0.307099
g_441.1313	Plasmablast(IgD-IgM-CD38++)	-0.233823	7.93517e-07	6.81834e-05		Lac	CD19+CD20+Bcells	0.207097	0.0246007	0.307099
g_837.6625	DN	-0.233774	7.97848e-07	6.85019e-05		L_LDL_C_percent	IgD-CD5++	0.206908	0.0245727	0.307099
g_411.1291	CD14+CD16+	0.233746	8.00345e-07	6.86625e-05		M_LDL_PL_percent	CD24+CD38+CD27+IgM+	-0.206809	0.0246427	0.307099
g_611.4691	CD8+CMCD45RO+CD27+	-0.23373	8.0176e-07	6.86764e-05		M_LDL_CE_percent	Classnonswitchedmemory(IgM+CD38+CD27+)	0.206847	0.0246162	0.307099
g_700.5277	TregH+F-	-0.233736	8.01263e-07	6.86764e-05		FAw3	BCell(CD19+)	0.206819	0.0247968	0.30864
g_929.5488	CD14++CD16-	-0.234369	8.04365e-07	6.88457e-05		IDL_CE_percent	TransitionalBcellCD27-IgM+CD24+CD38high	0.206554	0.0248244	0.30864
g_346.056	CD14+CD16+	0.233689	8.05435e-07	6.88803e-05		IDL_TG_percent	Plasmablast(IgD-IgM-CD38++)	-0.206572	0.0248119	0.30864
g_199.0613	CD8+NaiveCD45RO-CD27+	0.234343	8.06653e-07	6.88803e-05		SFA_FA_ratio	CD14++CD16-	-0.206444	0.0249033	0.3089
g_277.2174	prol_CD4negCD8neg	0.234347	8.06331e-07	6.88803e-05		M_HDL_FC	CD4+EMCD45RA-CD27-	0.206615	0.0249422	0.3089
g_775.6803	Monocytes(CD14+)	0.234319	8.0878e-07	6.89009e-05		M_HDL_PL	CD4+CMCD45RO+CD27+	0.206666	0.0249058	0.3089
g_295.2279	CD4+EffCD45RA+CD27-	0.233665	8.07612e-07	6.89009e-05		ApoB	IgD-IgM+	0.206447	0.0249007	0.3089
g_445.1152	prol_Treg	0.234321	8.08664e-07	6.89009e-05		Remnant_C	CD24+CD38+CD27+IgM+	0.206403	0.0249324	0.3089
g_167.0212	prol_CD8	0.234122	8.26581e-07	7.03627e-05		S_VLDL_C	IgD-IgM+	0.206301	0.0250055	0.309443
g_885.5501	prol_Treg	-0.234102	8.28428e-07	7.04652e-05		LA	CD4+CMCD45RA-CD27+	0.206417	0.0250831	0.310026
g_728.5217	prol_CD4negCD8neg	-0.234094	8.29142e-07	7.04713e-05		S_HDL_PL_percent	CD8+CMCD45RA-CD27+	-0.206155	0.025111	0.310026
g_240.0721	CD4+CD25high	0.233299	8.41145e-07	7.13808e-05		S_VLDL_TG_percent	IgD-IgM-	-0.206173	0.0250975	0.310026
g_922.1487	prol_Tconv	0.233963	8.4112e-07	7.13808e-05		M_LDL_P	IgD-IgM-	0.206126	0.0251321	0.310047
g_365.3424	TregH+F+	-0.233231	8.47512e-07	7.18655e-05		IDL_PL_percent	CD4+EffCD45RA+CD27-	-0.206092	0.0251563	0.310105
g_145.0505	prol_Treg	0.23386	8.507e-07	7.208e-05		S_LDL_PL_percent	Naturaleffector(CD24+CD38+IgD+IgM+)	-0.206065	0.0251761	0.31011
g_381.3163	Monocytes(CD14+)	-0.233824	8.54093e-07	7.23117e-05		S_LDL_P	IgD-IgM-	0.206035	0.0251978	0.310137
g_807.454	Plasmablast(IgD-IgM-CD38++)	0.233107	8.59241e-07	7.26353e-05		TotPG	CD14++CD16+	0.20598	0.0252374	0.310138
g_166.087	prol_CD4negCD8neg	0.233771	8.59112e-07	7.26353e-05		S_LDL_C	IgD-IgM-	0.205976	0.0252404	0.310138
g_337.1289	CD4+CD25high	0.233083	8.61524e-07	7.27723e-05		TotPG	TregH+F+	0.205954	0.0252562	0.310138
g_152.0715	prol_Tconv	0.2337	8.65852e-07	7.30815e-05		S_LDL_FC_percent	CD24+CD38+CD27+IgM+	-0.205885	0.0253066	0.310517
g_726.553	CD8+CMCD45RA-CD27+	-0.233662	8.69511e-07	7.33339e-05		IDL_FC	CD24+CD38+CD27+IgM+	0.205827	0.0253485	0.310792
g_387.2385	prol_Treg	-0.233637	8.71852e-07	7.34748e-05		L_HDL_PL_percent	CD8+CMCD45RO+CD27+	0.205753	0.0254022	0.311014
g_451.0529	prol_Tconv	0.233504	8.84647e-07	7.44958e-05		S_HDL_TG	Classnonswitchedmemory(IgM+CD38+CD27+)	0.205943	0.0254251	0.311014
g_199.1337	CD4+EffCD45RA+CD27-	0.232824	8.86615e-07	7.45471e-05		S_HDL_TG	Treg_HLADRpos	0.205957	0.0254145	0.311014
g_757.3732	prol_CD4negCD8neg	-0.233489	8.86167e-07	7.45471e-05		L_LDL_FC_percent	MemoryBcells(IgD+IgM+CD27+)	-0.205681	0.0254546	0.311136
g_149.0089	prol_CD4posCD8pos	-0.23343	8.91891e-07	7.49332e-05		L_HDL_L	CD4+EMCD45RA-CD27-	0.205789	0.0255365	0.311196
g_634.6137	CD8+CMCD45RA-CD27+	-0.233279	9.06824e-07	7.61295e-05		SM	CD4+CMCD45RA-CD27+	0.205614	0.0255035	0.311196
g_325.1295	CD3+CD56-	0.233237	9.10967e-07	7.64188e-05		L_VLDL_PL_percent	CD8+CMCD45RA-CD27+	0.205587	0.0255232	0.311196
g_377.1252	Monocytes(CD14+)	0.23319	9.15739e-07	7.67604e-05		S_LDL_PL_percent	IgD-CD5+	-0.205568	0.0255377	0.311196
g_726.553	CD4+CMCD45RA-CD27+	-0.23316	9.18681e-07	7.69481e-05		M_HDL_PL_percent	CD4+EMCD45RA-CD27-	0.20551	0.0255802	0.311238
g_365.3424	Lymphocytes	-0.233102	9.24621e-07	7.73865e-05		M_HDL_C_percent	Treg_CD45RAneg	-0.205513	0.0255775	0.311238
g_646.6136	Treg_HLADRpos	-0.232387	9.30628e-07	7.78299e-05		XS_VLDL_PL	CD4+CMCD45RA-CD27+	0.205414	0.0256501	0.31178
g_223.1699	CD14+CD16+	0.232333	9.36137e-07	7.82309e-05		TotCho	IgD-IgM+	0.205396	0.0256638	0.31178
g_327.1082	Monocytes(CD14+)	0.232973	9.37727e-07	7.83041e-05		S_HDL_TG	MemoryBcells(IgD+IgM+CD27+)	0.205519	0.0257337	0.31239
g_537.085	CD4	0.232939	9.41229e-07	7.85367e-05		M_VLDL_CE	CD14++CD16+	0.205206	0.0258037	0.312764
g_259.0967	CD14++CD16-	0.232265	9.43276e-07	7.86477e-05		S_LDL_CE_percent	IgD-CD5+	0.20522	0.0257932	0.312764
g_385.1139	TregH+F-	0.232212	9.48781e-07	7.89866e-05		S_LDL_FC_percent	CD4+CMCD45RO+CD27+	-0.205336	0.0258676	0.313128
g_753.5918	TregH+F-	-0.232216	9.48318e-07	7.89866e-05		IDL_CE	Classswitchedmemory(IgD-IgM-CD38+CD27+)	0.205329	0.025873	0.313128
g_483.2959	CD4	0.232181	9.52065e-07	7.91397e-05		M_LDL_PL_percent	Naturaleffector(CD24+CD38+IgD+IgM+)	-0.204888	0.0260389	0.314897
g_621.4375	prol_Tconv	-0.232839	9.51614e-07	7.91397e-05		XL_VLDL_PL_percent	Classswitchedmemory(IgD-IgM-CD38+CD27+)	0.204859	0.0260604	0.314918
g_495.1179	prol_CD4negCD8neg	0.232815	9.54107e-07	7.92494e-05		Glc	CD14++CD16+	-0.204651	0.0262163	0.316323
g_777.3865	prol_Tconv	-0.232773	9.58533e-07	7.95568e-05		M_HDL_TG	Treg_HLADRpos	0.204654	0.0262139	0.316323
g_537.085	IgD-IgM-CD27-	0.23211	9.59554e-07	7.95813e-05		XL_HDL_TG	Treg_HLADRpos	0.204832	0.0262405	0.316375
g_583.437	Plasmablast(IgD-IgM-CD38++)	0.232071	9.63635e-07	7.98594e-05		XL_VLDL_CE	CD14+CD16+	0.204559	0.026285	0.316672
g_508.4733	CD8+CMCD45RO+CD27+	-0.232024	9.68692e-07	8.01519e-05		S_LDL_CE_percent	Classnonswitchedmemory(IgM+CD38+CD27+)	0.204526	0.0263097	0.31673
g_691.4343	CD8+CMCD45RO+CD27+	-0.232018	9.69358e-07	8.01519e-05		IDL_TG_percent	CD14++CD16+	0.204432	0.0263805	0.317244
g_847.7751	IgD-CD5++	-0.23202	9.69084e-07	8.01519e-05		Ala	TregCD25+CD127low	-0.204591	0.0264204	0.317244
g_583.4203	prol_Tconv	-0.232627	9.73934e-07	8.04696e-05		L_HDL_CE_percent	CD8+EffCD45RO-CD27-	-0.20434	0.0264498	0.317244
g_465.3045	CD8+CMCD45RA-CD27+	-0.232617	9.75014e-07	8.04982e-05		Val	TransitionalBcellCD27-IgM+CD24+CD38high	0.204315	0.0264685	0.317244
g_621.4375	Monocytes(CD14+)	-0.232605	9.76343e-07	8.05472e-05		FreeC	MemoryBcells(IgD+IgM+CD27+)	0.204311	0.0264718	0.317244
g_659.5763	BCell(CD19+)	-0.231915	9.80413e-07	8.08221e-05		Gp	Treg_HLADRpos	-0.20435	0.0264423	0.317244
g_465.3045	TregH+F-	-0.231901	9.81912e-07	8.08849e-05		XL_HDL_P	CD8+EffCD45RA+CD27-	0.204208	0.0265491	0.317924
g_333.0998	CD4+CD25high	0.231885	9.83652e-07	8.09674e-05		SFA	prol_Tconv	0.204183	0.0265684	0.317924
g_280.145	Monocytes(CD14+)	0.232489	9.88743e-07	8.13254e-05		M_VLDL_TG_percent	IgD-IgM-	-0.204255	0.026673	0.318697
g_299.2591	TregH+F-	-0.231828	9.89827e-07	8.13536e-05		SFA	IgMonlymemory(IgD-IgM+CD27)	0.204066	0.0266567	0.318697
g_634.6137	Treg_HLADRpos	-0.231799	9.93045e-07	8.15569e-05		L_LDL_CE_percent	prol_CD8	0.204009	0.0267	0.31878
g_336.0374	CD4+CMCD45RA-CD27+	0.232425	9.95668e-07	8.165e-05		TotFA	IgD-CD5+	0.203935	0.0267564	0.318976
g_385.1139	prol_Tconv	0.232427	9.95495e-07	8.165e-05		M_LDL_C	IgD-IgM-	0.204153	0.0267503	0.318976
g_722.4472	prol_Treg	-0.2324	9.98398e-07	8.18126e-05		XS_VLDL_FC_percent	TregH+F-	-0.203822	0.0268428	0.319766
g_778.5751	CD8+CMCD45RO+CD27+	-0.23173	1.00066e-06	8.19002e-05		M_LDL_FC_percent	CD4+EMCD45RA-CD27-	-0.203749	0.0268983	0.319949
g_748.528	prol_CD4posCD8pos	-0.232377	1.00096e-06	8.19002e-05		HDL3_C	CD8+EffCD45RA+CD27-	0.203763	0.0268874	0.319949
g_409.405	prol_CD4posCD8pos	-0.232359	1.00288e-06	8.1996e-05		LA_FA_ratio	NaiveBcells(IgD+IgM+CD27-)	0.203716	0.0269237	0.320013
g_258.0834	CD14+CD16+	0.231678	1.00634e-06	8.2218e-05		Ala	CD4	-0.203759	0.0270502	0.320967
g_429.3009	Monocytes(CD14+)	0.232227	1.01745e-06	8.30634e-05		ApoA1	CD4+EMCD45RA-CD27-	0.20342	0.0271513	0.320967
g_727.5769	TregH+F+	-0.231553	1.02036e-06	8.32389e-05		IDL_C_percent	IgM-	0.203402	0.0271651	0.320967
g_749.5329	CD14++CD16-	-0.232121	1.02929e-06	8.39052e-05		HDL_TG	Naturaleffector(CD24+CD38+IgD+IgM+)	0.203482	0.0271032	0.320967
g_573.4164	CD4+CMCD45RA-CD27+	-0.232046	1.03777e-06	8.45333e-05		TotFA	Naturaleffector(CD24+CD38+IgD+IgM+)	0.203581	0.0270271	0.320967
g_311.2228	Treg_HLADRpos	-0.231346	1.04393e-06	8.49724e-05		L_VLDL_PL_percent	MemoryBcells(IgD+IgM+CD27+)	0.203469	0.0271133	0.320967
g_618.5824	prol_CD4negCD8neg	-0.231967	1.04674e-06	8.51377e-05		S_LDL_TG_percent	prol_Treg	0.203467	0.027115	0.320967
g_206.049	CD4+CD25high	-0.231297	1.04951e-06	8.53001e-05		Serum_TG	Treg_CD45RAneg	0.203416	0.0271544	0.320967
g_872.3577	CD4+CMCD45RO+CD27+	0.231919	1.05231e-06	8.54638e-05		Gln	TregH+F+	-0.203547	0.0272125	0.321288
g_331.1031	CD14+CD16+	0.231255	1.05441e-06	8.55711e-05		L_HDL_PL_percent	BCell(CD19+)	0.203518	0.0272349	0.321315
g_807.5035	prol_Treg	-0.231786	1.06758e-06	8.65762e-05		S_HDL_PL_percent	IgD-CD5+	-0.203237	0.0272927	0.321759
g_199.0613	CD8+NaiveCD45RA+CD27+	0.231754	1.0714e-06	8.66932e-05		HDL3_C	CD8+CMCD45RA-CD27+	0.203172	0.0273431	0.322115
g_152.0023	prol_Treg	-0.231762	1.07042e-06	8.66932e-05		IDL_CE	CD8+EMCD45RA-CD27-	0.20332	0.0273868	0.322392
g_207.0663	Treg_CD45RAneg	-0.231113	1.07105e-06	8.66932e-05		Serum_C	CD4+EMCD45RA-CD27-	0.203079	0.0275734	0.324349
g_690.5063	CD4+CD25high	-0.231096	1.07298e-06	8.67569e-05		M_HDL_PL_percent	CD14+CD16+	0.202687	0.0277215	0.324428
g_671.4675	TregH+F+	-0.231046	1.07892e-06	8.71733e-05		FAw3	CD4+CMCD45RO+CD27+	0.202992	0.0276416	0.324428
g_385.3475	Plasmablast(IgD-IgM-CD38++)	0.230833	1.10448e-06	8.91722e-05		DHA	IgD-CD5+	0.202685	0.0277227	0.324428
g_748.528	CD14+CD16+	-0.230787	1.1101e-06	8.956e-05		XS_VLDL_TG_percent	MaturenaiveCD24+CD38+	-0.202723	0.0276934	0.324428
g_767.4017	CD14+CD16+	-0.23078	1.11097e-06	8.95646e-05		CLA	MemoryBcells(IgD+IgM+CD27+)	0.20297	0.0276586	0.324428
g_249.186	prol_CD4negCD8neg	0.230751	1.11447e-06	8.97804e-05		M_VLDL_PL_percent	prol_Tconv	0.202712	0.0277017	0.324428
g_209.0462	Monocytes(CD14+)	0.231364	1.1178e-06	8.99381e-05		XXL_VLDL_CE_percent	Treg_CD45RApos	-0.202792	0.0276391	0.324428
g_415.1379	CD14+CD16+	0.230715	1.11888e-06	8.99381e-05		LA_FA_ratio	IgM+CD27-	0.202573	0.027811	0.325224
g_700.5277	Treg_HLADRpos	-0.230716	1.11875e-06	8.99381e-05		L_LDL_FC_percent	Naturaleffector(CD24+CD38+IgD+IgM+)	-0.202541	0.0278363	0.325281
g_365.3424	Monocytes(CD14+)	-0.231296	1.12617e-06	9.03914e-05		CLA	NK_br(CD3-CD56++CD16+)	0.202247	0.0280681	0.32665
g_216.0699	CD14++CD16-	0.231302	1.12546e-06	9.03914e-05		M_HDL_P	CD4+CMCD45RO+CD27+	0.202306	0.0280221	0.32665
g_907.0832	CD4+CD25high	0.230629	1.1295e-06	9.04246e-05		S_VLDL_C_percent	CD19+CD20-Plasmablasts/cells	0.202243	0.0280713	0.32665
g_541.2656	prol_Tconv	0.230634	1.12881e-06	9.04246e-05		XS_VLDL_CE_percent	TransitionalBcells(CD24++CD38++)	0.202358	0.0279805	0.32665
g_217.1808	TregH+F-	0.230626	1.12988e-06	9.04246e-05		S_VLDL_C	CD24+CD38+CD27+IgM+	0.202295	0.0280308	0.32665
g_409.405	Treg_HLADRpos	-0.230628	1.12961e-06	9.04246e-05		LA	Treg_CD45RAneg	0.202437	0.0280765	0.32665
g_646.6136	CD8+CMCD45RO+CD27+	-0.230597	1.13341e-06	9.06403e-05		IDL_PL_percent	Plasmablast(IgD-IgM-CD38++)	-0.202102	0.0281836	0.327419
g_740.5257	prol_CD4posCD8pos	-0.231219	1.13564e-06	9.07531e-05		Serum_TG	TregH+F-	0.202119	0.02817	0.327419
g_727.5769	DN	-0.230571	1.13671e-06	9.07718e-05		TotFA	CD8+CMCD45RO+CD27+	0.202073	0.0282069	0.327451
g_215.144	BCell(CD19+)	0.230559	1.13824e-06	9.08282e-05		XS_VLDL_C	CD8+CMCD45RA-CD27+	0.202225	0.028244	0.327642
g_179.0564	prol_Tconv	0.231111	1.14907e-06	9.1626e-05		XS_VLDL_TG	DN	0.201772	0.0284472	0.32976
g_466.3074	CD8+CMCD45RA-CD27+	-0.231102	1.1502e-06	9.16487e-05		Remnant_C	IgD-IgM+	0.201663	0.0285349	0.330536
g_411.3273	CD4+CD25high	0.230386	1.15993e-06	9.23574e-05		Serum_TG	DN	0.201553	0.0286234	0.331237
g_335.1976	TregH+F-	0.230375	1.1614e-06	9.24072e-05		Remnant_C	CD4+CMCD45RA-CD27+	0.201536	0.028637	0.331237
g_699.4969	CD14++CD16-	-0.230979	1.16564e-06	9.26773e-05		L_LDL_FC_percent	Monocytes(CD14+)	-0.201408	0.0287406	0.332051
g_673.0937	Monocytes(CD14+)	0.230956	1.16858e-06	9.27543e-05		L_HDL_C_percent	TregCD25+CD127low	-0.201385	0.0287592	0.332051
g_319.228	Plasmablast(IgD-IgM-CD38++)	0.230323	1.16796e-06	9.27543e-05		HDL3_C	TransitionalBcells(CD24++CD38++)	-0.201372	0.0287698	0.332051
g_409.405	prol_CD8	-0.230944	1.16999e-06	9.27543e-05		S_HDL_FC_percent	Lymphocytes	-0.201259	0.0288617	0.33287
g_907.0832	prol_CD8	0.23031	1.16974e-06	9.27543e-05		Alb	DN	-0.201163	0.0289398	0.333286
g_872.3577	CD8+CMCD45RO+CD27+	0.230275	1.17416e-06	9.29968e-05		XS_VLDL_TG_percent	IgD-IgM-	-0.201115	0.0289784	0.333286
g_399.3126	prol_Treg	0.230907	1.17475e-06	9.29968e-05		S_LDL_CE_percent	Naturaleffector(CD24+CD38+IgD+IgM+)	0.201112	0.0289814	0.333286
g_360.1298	prol_CD4negCD8neg	0.230888	1.17717e-06	9.31213e-05		M_HDL_CE_percent	Treg_HLADRpos	-0.201168	0.0289359	0.333286
g_537.085	CD3+CD56-	0.230761	1.19358e-06	9.41493e-05		SM	CD19+CD20+Bcells	0.20098	0.029089	0.333561
g_579.078	CD4+CD25high	0.230126	1.19345e-06	9.41493e-05		L_VLDL_TG_percent	IgD-CD5+	-0.200998	0.0290738	0.333561
g_199.0613	CD4+CMCD45RO+CD27+	0.23076	1.1936e-06	9.41493e-05		XS_VLDL_C	CD24+CD38+CD27+IgM+	0.20102	0.0290562	0.333561
g_659.5763	Treg_HLADRpos	-0.230143	1.19123e-06	9.41493e-05		M_VLDL_CE_percent	IgD-IgM+CD27-	0.201039	0.0290407	0.333561
g_291.102	CD14+CD16+	0.230113	1.19519e-06	9.42071e-05		Ace	IgM-	-0.201005	0.0292251	0.334399
g_699.4969	CD8+CMCD45RA-CD27+	-0.230713	1.19971e-06	9.44952e-05		M_VLDL_PL_percent	IgMonlymemory(IgD-IgM+CD27)	0.200832	0.0292105	0.334399
g_269.0462	CD4+CD25high	0.23006	1.20222e-06	9.45703e-05		M_LDL_CE_percent	prol_CD8	0.200864	0.0291835	0.334399
g_421.4039	prol_CD8	-0.230693	1.20239e-06	9.45703e-05		S_VLDL_C_percent	TransitionalBcellCD27-IgM+CD24+CD38high	0.200761	0.0292681	0.334411
g_216.1242	TregH+F-	0.230043	1.20438e-06	9.46591e-05		DAG_TG_ratio	Classswitchedmemory(IgD-IgM-CD38+CD27+)	0.200969	0.0292549	0.334411
g_158.0456	CD14+CD16+	0.229988	1.21171e-06	9.50774e-05		S_HDL_TG_percent	CD4+CD25high	0.200684	0.0293315	0.334485
g_145.0505	prol_CD4negCD8neg	0.230617	1.2123e-06	9.50774e-05		S_VLDL_CE	CD24+CD38+CD27+IgM+	0.200677	0.0293375	0.334485
g_649.3942	prol_CD8	-0.230626	1.21109e-06	9.50774e-05		Ace	prol_CD8	-0.200881	0.0293265	0.334485
g_365.3424	Treg_CD45RApos	-0.229945	1.21736e-06	9.54054e-05		XL_VLDL_TG_percent	IgD-IgM-	-0.200629	0.0293769	0.334695
g_365.3792	CD4+CD25high	-0.229829	1.23292e-06	9.65564e-05		Ace	CD14+CD16+	-0.200454	0.0295217	0.336096
g_499.2918	prol_Tconv	0.230405	1.24048e-06	9.70787e-05		S_HDL_C_percent	IgD-IgM+	0.200429	0.029542	0.336096
g_145.0868	Plasmablast(IgD-IgM-CD38++)	-0.229761	1.24209e-06	9.71353e-05		S_HDL_FC	CD8+CMCD45RO+CD27+	-0.200401	0.0295659	0.336128
g_782.4965	prol_Tconv	-0.23035	1.24793e-06	9.75229e-05		S_LDL_FC	CD8+CMCD45RA-CD27+	0.200538	0.0296087	0.336265
g_367.3581	Treg_HLADRpos	-0.229637	1.25906e-06	9.83227e-05		L_LDL_CE_percent	IgD-CD5+	0.200335	0.0296201	0.336265
g_621.4375	CD14+CD16+	-0.229609	1.26288e-06	9.85502e-05		MUFA	CD4+CMCD45RO+CD27+	0.20029	0.0296578	0.336452
g_659.5763	IgD-CD5++	-0.229584	1.26637e-06	9.87139e-05		Phe	CD4	-0.200406	0.0297173	0.336848
g_611.4691	Treg_HLADRpos	-0.229581	1.26677e-06	9.87139e-05		L_HDL_P	TransitionalBcells(CD24++CD38++)	-0.200197	0.029735	0.336848
g_425.1456	CD4+CD25high	0.22951	1.27664e-06	9.93414e-05		L_HDL_FC_percent	CD14++CD16-	-0.20015	0.0297745	0.337057
g_299.2591	CD8+CMCD45RA-CD27+	-0.230146	1.27576e-06	9.93414e-05		S_HDL_PL_percent	IgMonlymemory(IgD-IgM+CD27)	-0.200096	0.029819	0.337321
g_225.0767	prol_Treg	0.230105	1.28145e-06	9.9645e-05		IDL_FC_percent	Treg_CD45RApos	-0.200061	0.0298486	0.337416
g_269.0875	TregCD25+CD127low	0.229431	1.28767e-06	9.99456e-05		Lac	CD14++CD16+	-0.200016	0.0298865	0.337532
g_776.5607	CD4+CMCD45RA-CD27+	-0.230058	1.28805e-06	9.99456e-05		XS_VLDL_FC_percent	prol_Treg	-0.199998	0.0299012	0.337532
g_892.1744	CD4+CMCD45RA-CD27+	0.230058	1.28795e-06	9.99456e-05		L_HDL_C_percent	BCell(CD19+)	-0.199892	0.0299905	0.338301
g_407.3893	CD14+CD16+	-0.229417	1.28965e-06	9.99951e-05		XS_VLDL_TG_percent	TransitionalBcellCD27-IgM+CD24+CD38high	-0.19979	0.0300755	0.339019
g_704.5231	prol_Treg	-0.230033	1.29142e-06	9.99951e-05		L_VLDL_PL_percent	TregH+F+	0.199729	0.0301268	0.339358
g_961.5392	prol_Treg	-0.230035	1.29126e-06	9.99951e-05		S_LDL_FC_percent	CD8+EffCD45RO-CD27-	-0.199851	0.0301799	0.339716
g_885.5501	prol_CD4negCD8neg	-0.229991	1.2974e-06	0.000100387		Leu	CD8+NaiveCD45RA+CD27+	-0.199778	0.0302412	0.339722
g_145.0505	prol_CD4posCD8pos	0.229979	1.29905e-06	0.000100444		Leu	CD8+NaiveCD45RO-CD27+	-0.199749	0.0302658	0.339722
g_704.5231	CD4+CMCD45RA-CD27+	-0.229951	1.30302e-06	0.000100563		IDL_TG	IgD-IgM+	0.199571	0.0302606	0.339722
g_364.0174	CD4+NaiveCD45RO-CD27+	0.22996	1.30174e-06	0.000100563		M_LDL_FC_percent	IgD-IgM+	-0.199598	0.0302381	0.339722
g_491.2668	Plasmablast(IgD-IgM-CD38++)	-0.22932	1.30335e-06	0.000100563		L_HDL_FC_percent	CD4+EffCD45RA+CD27-	0.199375	0.0304262	0.340242
g_349.2754	CD14+CD16+	-0.229298	1.30647e-06	0.000100734		L_LDL_PL	CD8+EMCD45RA-CD27-	0.199446	0.0303664	0.340242
g_429.3735	CD14++CD16-	-0.229839	1.31888e-06	0.000101619		FAw6	IgD-CD5++	0.199407	0.0303998	0.340242
g_715.2631	Plasmablast(IgD-IgM-CD38++)	-0.229138	1.32957e-06	0.00010237		L_HDL_CE_percent	IgD-CD5+	-0.199373	0.0304284	0.340242
g_386.9857	Monocytes(CD14+)	-0.229702	1.33858e-06	0.000102992		S_VLDL_C_percent	IgD-IgM+	0.199359	0.0304402	0.340242
g_555.4056	Plasmablast(IgD-IgM-CD38++)	0.229004	1.34911e-06	0.000103729		HDL3_C	TregH+F+	0.199374	0.0304277	0.340242
g_339.3269	CD14+CD16+	-0.22899	1.35118e-06	0.000103816		M_VLDL_PL_percent	CD4+CMCD45RO+CD27+	0.199202	0.0305735	0.340777
g_778.5751	prol_CD4negCD8neg	-0.229599	1.35346e-06	0.000103918		XL_HDL_C_percent	CD4+CMCD45RO+CD27+	-0.199435	0.0305308	0.340777
g_475.0903	Monocytes(CD14+)	0.229546	1.36123e-06	0.000104441		EstC	CD8+EMCD45RA-CD27-	0.199398	0.0305617	0.340777
g_808.1201	TregH+F-	0.228894	1.36542e-06	0.000104689		S_VLDL_C_percent	IgD-CD5++	0.199231	0.0305489	0.340777
g_179.0564	prol_Treg	0.229504	1.36743e-06	0.000104697		TotCho	CD4+EMCD45RA-CD27-	0.19931	0.0306361	0.341226
g_466.3074	TregH+F-	-0.228884	1.36678e-06	0.000104697		S_VLDL_C_percent	IgD+CD5++	0.19903	0.0307209	0.341226
g_543.2575	Monocytes(CD14+)	0.229497	1.36845e-06	0.000104703		XS_VLDL_C_percent	TransitionalBcells(CD24++CD38++)	0.199037	0.0307146	0.341226
g_259.0967	Treg_HLADRpos	0.228858	1.37077e-06	0.000104806		M_HDL_PL_percent	TransitionalBcellCD27-IgM+CD24+CD38high	-0.199063	0.030693	0.341226
g_197.0562	CD14++CD16-	0.229472	1.37216e-06	0.00010484		XL_VLDL_FC_percent	CD24+CD38+CD27+IgM+	0.19903	0.0307209	0.341226
g_473.1095	prol_CD8	0.229443	1.37645e-06	0.000105094		SFA	TregH+F-	0.198913	0.0308214	0.342105
g_329.2343	CD8	-0.229425	1.37912e-06	0.000105225		S_LDL_CE_percent	CD8+CMCD45RA-CD27+	0.19888	0.0308496	0.34218
g_365.3424	prol_CD4posCD8pos	-0.229375	1.38655e-06	0.000105718		HDL3_C	CD8+EffCD45RO-CD27-	0.198662	0.0310378	0.343788
g_728.5217	CD8+CMCD45RA-CD27+	-0.229366	1.38789e-06	0.000105747		S_HDL_C	MemoryBcells(IgD+IgM+CD27+)	0.198858	0.0310229	0.343788
g_329.2343	prol_Tconv	-0.229326	1.39399e-06	0.000106138		IDL_TG	CD4+EMCD45RA-CD27-	0.198584	0.0311047	0.344291
g_741.4717	prol_Tconv	-0.229169	1.41767e-06	0.000107866		L_VLDL_PL_percent	CD4+CD25high	0.198421	0.0312463	0.344705
g_758.5702	CD8+CMCD45RA-CD27+	-0.22914	1.42214e-06	0.000108131		M_LDL_TG_percent	CD4+CMCD45RO+CD27+	0.198442	0.0312282	0.344705
g_89.0243	CD4+CD25high	0.228496	1.42577e-06	0.000108332		S_HDL_C_percent	IgD-CD5++	0.198377	0.0312844	0.344705
g_725.2307	CD14+CD16+	0.228479	1.42847e-06	0.000108346		XS_VLDL_CE	IgD-CD5+	0.198587	0.0312557	0.344705
g_772.1848	CD4+CD25high	0.228469	1.42991e-06	0.000108346		IDL_C_percent	IgM+CD38++CD27+	0.198375	0.0312863	0.344705
g_217.0708	TregCD25+CD127low	0.228483	1.42782e-06	0.000108346		TotFA	prol_Treg	0.198494	0.0311832	0.344705
g_517.2068	prol_CD4negCD8neg	-0.229092	1.42961e-06	0.000108346		XL_HDL_FC	TregH+F-	-0.198544	0.0312935	0.344705
g_365.3424	CD8	-0.229038	1.43791e-06	0.000108877		M_HDL_P	Treg_CD45RAneg	0.198307	0.0313457	0.345041
g_620.5978	CD14++CD16-	-0.228989	1.44544e-06	0.000109371		S_VLDL_TG_percent	CD19+CD20-Plasmablasts/cells	-0.198194	0.0314442	0.345886
g_239.1651	prol_Tconv	0.228919	1.45643e-06	0.000110127		S_LDL_CE	IgD-IgM-	0.198157	0.0314764	0.346002
g_395.3894	TregH+F-	-0.228292	1.45776e-06	0.000110152		XS_VLDL_C_percent	CD4+EffCD45RA+CD27-	0.198237	0.0315599	0.346203
g_336.0374	prol_Treg	0.228872	1.46378e-06	0.00011053		ApoB_ApoA1_ratio	MemoryBcells(IgD+IgM+CD27+)	0.198062	0.0315595	0.346203
g_116.0352	prol_Treg	0.228834	1.46976e-06	0.000110906		Crea	prol_Treg	-0.198281	0.0315217	0.346203
g_427.1603	TregH+F-	0.22816	1.47867e-06	0.000111501		XL_HDL_CE	IgD+IgM-	0.197945	0.031662	0.346846
g_339.3269	prol_CD4posCD8pos	-0.228759	1.48167e-06	0.000111651		HDL_TG	Classswitchedmemory(IgD-IgM-CD38+CD27+)	0.197956	0.0316521	0.346846
g_649.3942	Monocytes(CD14+)	-0.2287	1.49118e-06	0.00011224		CLA	DN	0.198054	0.0317193	0.346996
g_671.4675	Treg_CD45RApos	-0.228081	1.49154e-06	0.00011224		XL_HDL_TG_percent	Naturaleffector(CD24+CD38+IgD+IgM+)	0.19789	0.0317102	0.346996
g_321.2432	Treg_HLADRpos	-0.228053	1.49596e-06	0.000112496		XS_VLDL_TG_percent	IgD-CD5++	-0.197807	0.0317832	0.347457
g_922.1487	Treg_HLADRpos	0.22803	1.49978e-06	0.000112706		PUFA_FA_ratio	TransitionalBcellCD27-IgM+CD24+CD38high	0.197679	0.0318964	0.348455
g_561.3786	Treg_HLADRpos	-0.228019	1.50154e-06	0.00011276		XS_VLDL_CE_percent	CD4+EffCD45RA+CD27-	0.197573	0.0319901	0.34904
g_336.0374	prol_Tconv	0.22859	1.50883e-06	0.00011323		L_VLDL_TG_percent	Classnonswitchedmemory(IgM+CD38+CD27+)	-0.197569	0.0319937	0.34904
g_726.553	prol_CD4posCD8pos	-0.228571	1.512e-06	0.000113391		IDL_C_percent	IgD-CD5++	0.197526	0.0320316	0.349214
g_311.2228	CD8+CMCD45RO+CD27+	-0.227939	1.51454e-06	0.000113504		M_VLDL_PL_percent	BCell(CD19+)	0.197303	0.0322301	0.349408
g_276.0197	CD14+CD16+	-0.227859	1.52782e-06	0.000114421		TotFA	CD4+CMCD45RO+CD27+	0.19731	0.0322239	0.349408
g_727.5769	Treg_CD45RApos	-0.227721	1.5509e-06	0.000116069		M_VLDL_FC_percent	CD8+EffCD45RO-CD27-	-0.197481	0.0320721	0.349408
g_223.1699	prol_CD4negCD8neg	0.228283	1.55945e-06	0.000116621		XL_HDL_PL_percent	TransitionalBcells(CD24++CD38++)	-0.197285	0.0322467	0.349408
g_607.2547	prol_Treg	0.227658	1.56146e-06	0.000116621		XL_VLDL_TG_percent	CD24+CD38+CD27+IgM+	-0.197299	0.032234	0.349408
g_269.0875	TregH+F-	0.227661	1.56091e-06	0.000116621		S_VLDL_L	Naturaleffector(CD24+CD38+IgD+IgM+)	0.19735	0.0321887	0.349408
g_777.3865	prol_Treg	-0.228231	1.56824e-06	0.000117048		CLA	IgMonlymemory(IgD-IgM+CD27)	0.197342	0.0321952	0.349408
g_536.5042	CD8+CMCD45RA-CD27+	-0.228178	1.57716e-06	0.000117634		FAw6	prol_Treg	0.197448	0.032101	0.349408
g_312.108	CD4+CD25high	-0.227537	1.58195e-06	0.000117911		XXL_VLDL_C_percent	TregH+F+	-0.197288	0.0322437	0.349408
g_885.5501	prol_CD4posCD8pos	-0.228135	1.58438e-06	0.000118011		M_VLDL_CE_percent	IgMonlymemory(IgD-IgM+CD27)	0.197248	0.0322796	0.349528
g_423.1402	DN	0.227485	1.5909e-06	0.000118303		L_HDL_CE_percent	TregCD25+CD127low	-0.197178	0.0323419	0.34986
g_579.078	IgD-CD5++	0.227493	1.58949e-06	0.000118303		XXL_VLDL_C_percent	CD4+EffCD45RO-CD27-	0.197135	0.0323808	0.34986
g_387.2385	Treg_HLADRpos	-0.227482	1.59153e-06	0.000118303		ApoA1	CD4+EMCD45RO+CD27-	0.197091	0.0324201	0.34986
g_907.0832	Monocytes(CD14+)	0.227468	1.59386e-06	0.000118396		TotCho	CD8+CMCD45RA-CD27+	0.197273	0.0324094	0.34986
g_865.1999	Treg_HLADRpos	0.227393	1.60678e-06	0.000119275		Serum_C	Classswitchedmemory(IgD-IgM-CD38+CD27+)	0.197324	0.0323638	0.34986
g_335.1283	CD14++CD16-	0.227992	1.60884e-06	0.000119347		XS_VLDL_C_percent	CD4+CMCD45RA-CD27+	-0.197207	0.032468	0.35014
g_748.528	prol_CD8	-0.227927	1.62019e-06	0.000120108		Crea	CD8+EffCD45RA+CD27-	-0.19717	0.0325006	0.350255
g_387.2385	Monocytes(CD14+)	-0.227895	1.62571e-06	0.000120435		S_HDL_C	Classnonswitchedmemory(IgM+CD38+CD27+)	0.197127	0.0325398	0.35044
g_620.5978	CD8+CMCD45RA-CD27+	-0.227857	1.63228e-06	0.00012084		IDL_FC_percent	CD19+CD20-Plasmablasts/cells	0.19684	0.0326457	0.351248
g_746.5128	prol_CD8	-0.227846	1.63428e-06	0.000120907		FALen	IgD-CD5+	-0.196778	0.0327018	0.351248
g_767.4017	prol_CD4negCD8neg	-0.227768	1.64789e-06	0.000121832		S_VLDL_C	IgD-IgM-	0.196973	0.0326771	0.351248
g_561.3786	CD4+CMCD45RA-CD27+	-0.227759	1.64958e-06	0.000121874		CLA	Naturaleffector(CD24+CD38+IgD+IgM+)	0.196776	0.032703	0.351248
g_325.1295	Lymphocytes	0.22775	1.65116e-06	0.000121909		IDL_PL_percent	Treg_HLADRpos	0.19675	0.0327268	0.351267
g_119.035	prol_CD4negCD8neg	0.227671	1.6652e-06	0.000122852		XS_VLDL_TG_percent	CD14++CD16+	0.196624	0.0328411	0.352
g_872.3577	Treg_CD45RAneg	0.227058	1.66618e-06	0.000122852		FAw3	CD8+CMCD45RA-CD27+	0.196798	0.0328348	0.352
g_311.2956	Lymphocytes	-0.227648	1.66923e-06	0.000122995		FreeC	Naturaleffector(CD24+CD38+IgD+IgM+)	0.196601	0.0328613	0.352
g_925.5165	prol_Treg	-0.227627	1.67304e-06	0.000123192		L_VLDL_PL_percent	IgMonlymemory(IgD-IgM+CD27)	0.196541	0.0329156	0.352345
g_364.1645	CD8+CMCD45RA-CD27+	0.226988	1.67869e-06	0.000123526		S_LDL_PL	IgD-IgM-	0.196507	0.0329471	0.352446
g_311.2956	CD14+CD16+	-0.226912	1.69259e-06	0.000124465		Phe	Lymphocytes	-0.19655	0.0330592	0.353107
g_364.0174	CD4	0.22751	1.69411e-06	0.000124493		XL_HDL_P	CD4+EMCD45RA-CD27-	0.196371	0.0330707	0.353107
g_728.5217	TregH+F-	-0.226828	1.70796e-06	0.000125427		S_VLDL_TG	CD4+CMCD45RA-CD27+	0.196356	0.0330841	0.353107
g_775.6803	CD4+CD25high	0.226821	1.70924e-06	0.000125437		XL_HDL_CE	CD8+EffCD45RO-CD27-	0.196305	0.0331307	0.353107
g_537.085	IgM-	0.226788	1.71528e-06	0.000125796		LA	CD19+CD20+Bcells	0.196469	0.033132	0.353107
g_717.1482	Plasmablast(IgD-IgM-CD38++)	-0.226658	1.73949e-06	0.000127486		TotFA	prol_Tconv	0.196269	0.0331634	0.353107
g_153.0557	CD14+CD16+	-0.226645	1.74195e-06	0.000127581		L_LDL_PL	Treg_CD45RAneg	0.196269	0.0331641	0.353107
g_475.0903	prol_Tconv	0.227182	1.75462e-06	0.000128317		Glc	Monocytes(CD14+)	-0.196221	0.0332075	0.353236
g_579.078	prol_Tconv	0.227181	1.75478e-06	0.000128317		XL_HDL_FC_percent	Treg_CD45RApos	-0.196207	0.0332205	0.353236
g_699.4969	TregH+F+	-0.226573	1.75551e-06	0.000128317		L_HDL_PL_percent	CD4+EffCD45RA+CD27-	-0.196301	0.0332849	0.353285
g_465.1404	CD8+EffCD45RO-CD27-	0.226503	1.76883e-06	0.000129205		L_LDL_C	CD8+EMCD45RA-CD27-	0.196294	0.0332915	0.353285
g_337.1289	Treg_CD45RAneg	0.226473	1.7746e-06	0.00012954		M_LDL_CE	IgD-IgM-	0.196163	0.0332609	0.353285
g_309.2073	CD8+CMCD45RO+CD27+	-0.226445	1.77995e-06	0.000129844		M_HDL_TG	CD4+EffCD45RO-CD27-	0.196002	0.0334084	0.353349
g_473.1095	Plasmablast(IgD-IgM-CD38++)	-0.226416	1.78543e-06	0.000130157		Serum_TG	CD8+CMCD45RA-CD27+	0.196013	0.0333983	0.353349
g_329.2343	DN	-0.226299	1.80815e-06	0.000131726		XS_VLDL_C	IgD-CD5+	0.196257	0.0333248	0.353349
g_395.1352	Monocytes(CD14+)	0.226872	1.81353e-06	0.00013203		IDL_PL	IgD-IgM-	0.196013	0.0333983	0.353349
g_537.085	TregCD25+CD127low	0.226237	1.82033e-06	0.000132437		L_HDL_TG_percent	MemoryBcells(IgD+IgM+CD27+)	0.196071	0.0333447	0.353349
g_727.5769	CD8	-0.226782	1.83103e-06	0.000133126		HDL_TG	CD8+CMCD45RO+CD27+	0.195879	0.0335221	0.354213
g_961.7313	CD8+CMCD45RA-CD27+	-0.226776	1.83222e-06	0.000133126		L_LDL_CE_percent	MemoryBcells(IgD+IgM+CD27+)	0.195865	0.0335345	0.354213
g_811.4724	Monocytes(CD14+)	-0.226154	1.83653e-06	0.000133295		M_LDL_TG_percent	Plasmablast(IgD-IgM-CD38++)	-0.195825	0.0335716	0.354369
g_199.0613	IgM-	0.226146	1.8382e-06	0.000133295		PUFA	IgD-CD5++	0.195773	0.0336195	0.35464
g_456.1511	prol_Treg	0.22675	1.8374e-06	0.000133295		Pyr	TransitionalBcells(CD24++CD38++)	0.195729	0.0336607	0.35484
g_299.2591	CD14+CD16+	-0.226095	1.84821e-06	0.000133786		S_VLDL_TG_percent	IgMonlymemory(IgD-IgM+CD27)	-0.195678	0.0337077	0.3551
g_409.405	CD14+CD16+	-0.226093	1.84863e-06	0.000133786		M_LDL_PL	Treg_CD45RAneg	0.195637	0.0337456	0.355265
g_583.437	CD4+CMCD45RA-CD27+	-0.2267	1.84724e-06	0.000133786		HDL_TG	prol_Treg	0.195608	0.0337723	0.355312
g_728.5217	Treg_HLADRpos	-0.226074	1.85234e-06	0.000133966		S_VLDL_L	MemoryBcells(IgD+IgM+CD27+)	0.195695	0.0338413	0.355802
g_351.1443	prol_CD4negCD8neg	0.226647	1.85756e-06	0.000134255		S_HDL_CE_percent	IgD-CD5+	0.195629	0.0339021	0.356207
g_331.1031	prol_Treg	0.226629	1.86117e-06	0.000134427		TotPG	Classswitchedmemory(IgD-IgM-CD38+CD27+)	0.195392	0.0339731	0.356248
g_807.454	CD8+CMCD45RO+CD27+	-0.225992	1.86886e-06	0.000134894		FAw6	prol_CD4posCD8pos	0.1954	0.0339663	0.356248
g_355.2491	CD4+CD25high	-0.225964	1.87435e-06	0.000135201		M_VLDL_FC_percent	Treg_HLADRpos	-0.195395	0.0339701	0.356248
g_215.1073	CD4+CMCD45RO+CD27+	0.226542	1.8785e-06	0.000135412		S_VLDL_CE_percent	IgD-CD5++	0.195272	0.0340853	0.35719
g_808.1201	CD8+CMCD45RO+CD27+	0.22592	1.88331e-06	0.000135669		S_LDL_FC_percent	CD8+EMCD45RA-CD27-	-0.195395	0.0341191	0.357257
g_725.2307	Treg_HLADRpos	0.225901	1.88716e-06	0.000135857		S_HDL_C_percent	IgD-IgM-	0.195217	0.0341365	0.357257
g_325.1295	CD4	0.226484	1.89024e-06	0.000135989		L_HDL_TG_percent	CD4+CD25high	0.19513	0.0342184	0.357357
g_199.0613	IgD-CD5++	0.22584	1.89959e-06	0.000136572		Gln	CD4+EffCD45RA+CD27-	0.195322	0.0341871	0.357357
g_217.1079	CD4+CD25high	0.225813	1.90519e-06	0.0001368		Ace	CD8+CMCD45RO+CD27+	-0.195158	0.0341916	0.357357
g_280.145	prol_Tconv	0.226409	1.90525e-06	0.0001368		S_LDL_FC_percent	IgD-IgM+	-0.195111	0.0342358	0.357357
g_217.1808	CD3+CD56-	0.226355	1.91626e-06	0.0001375		M_HDL_PL	TransitionalBcells(CD24++CD38++)	-0.195046	0.0342976	0.357526
g_471.3113	prol_Treg	0.22634	1.91942e-06	0.000137637		S_VLDL_P	Naturaleffector(CD24+CD38+IgD+IgM+)	0.195064	0.0342807	0.357526
g_776.5607	CD8+CMCD45RO+CD27+	-0.225704	1.9276e-06	0.000138134		IDL_PL_percent	Classswitchedmemory(IgD-IgM-CD38+CD27+)	-0.195023	0.0343193	0.357526
g_508.4733	Treg_HLADRpos	-0.225658	1.93704e-06	0.000138719		S_VLDL_P	CD4+CMCD45RA-CD27+	0.19495	0.0345359	0.357586
g_345.2434	CD4+CD25high	-0.225652	1.9384e-06	0.000138726		IDL_CE	CD8+EMCD45RO+CD27-	0.194892	0.0345909	0.357586
g_393.3737	CD4+CMCD45RA-CD27+	-0.226238	1.9402e-06	0.000138764		XS_VLDL_PL_percent	CD19+CD20-Plasmablasts/cells	0.194848	0.0344834	0.357586
g_393.3737	CD8+CMCD45RA-CD27+	-0.226228	1.94244e-06	0.000138834		XS_VLDL_C	IgD-IgM+	0.1949	0.0344351	0.357586
g_986.2556	CD14+CD16+	0.225583	1.95269e-06	0.000139384		L_VLDL_FC_percent	IgD-IgM+	0.194928	0.0344083	0.357586
g_427.1603	prol_Treg	0.226182	1.95188e-06	0.000139384		XS_VLDL_CE	CD24+CD38+CD27+IgM+	0.194731	0.0345942	0.357586
g_726.553	CD8+CMCD45RO+CD27+	-0.225571	1.95512e-06	0.000139467		FAw6	prol_Tconv	0.194844	0.0344872	0.357586
g_618.5824	CD14++CD16-	-0.226129	1.96291e-06	0.000139932		LA	prol_Treg	0.194899	0.034584	0.357586
g_441.1313	CD19+CD20-Plasmablasts/cells	-0.225436	1.98365e-06	0.000141319		M_LDL_CE	prol_CD8	0.194987	0.0343529	0.357586
g_717.2403	prol_CD8	0.22595	2.00059e-06	0.000142433		FAw6	prol_CD8	0.194797	0.034532	0.357586
g_399.3126	prol_CD8	0.225909	2.00941e-06	0.000142968		M_VLDL_CE_percent	Treg_CD45RApos	-0.194912	0.0344234	0.357586
g_881.1565	CD4+CMCD45RA-CD27+	0.225299	2.01307e-06	0.000143126		M_LDL_P	Treg_CD45RAneg	0.194888	0.0344458	0.357586
g_269.0875	Treg_CD45RApos	0.225293	2.01425e-06	0.000143126		HDL_TG	DN	0.194677	0.0346458	0.357887
g_206.049	CD14++CD16-	-0.225864	2.01886e-06	0.000143288		ApoB	CD24+CD38+CD27+IgM+	0.194629	0.0346911	0.358123
g_217.0708	TregH+F+	0.225271	2.01914e-06	0.000143288		S_LDL_PL_percent	CD4+CMCD45RA-CD27+	-0.194458	0.0348537	0.359305
g_718.5416	CD8+CMCD45RA-CD27+	-0.225856	2.02072e-06	0.000143308		L_LDL_CE	CD8+EMCD45RA-CD27-	0.194417	0.0348927	0.359305
g_581.4209	CD8+CMCD45RA-CD27+	-0.225835	2.0251e-06	0.000143526		PUFA	CD19+CD20+Bcells	0.194414	0.0348958	0.359305
g_711.4613	prol_CD8	-0.225814	2.02978e-06	0.000143764		XL_VLDL_TG_percent	prol_CD4posCD8pos	-0.194421	0.0348892	0.359305
g_783.6375	IgD-CD5++	-0.225213	2.03168e-06	0.000143806		M_LDL_PL	CD8+EMCD45RA-CD27-	0.194355	0.0349519	0.35965
g_207.0663	DN	-0.225178	2.03926e-06	0.000144249		M_LDL_FC_percent	CD8+EMCD45RA-CD27-	-0.194294	0.0350102	0.35981
g_167.0212	prol_Treg	0.225744	2.04481e-06	0.000144548		S_VLDL_P	CD8+CMCD45RA-CD27+	0.194446	0.0350126	0.35981
g_299.2591	CD4+CMCD45RA-CD27+	-0.225537	2.09021e-06	0.000147663		S_VLDL_TG	DN	0.194213	0.0350882	0.360295
g_736.5282	CD14++CD16-	-0.225432	2.11357e-06	0.000149217		S_VLDL_TG_percent	CD4+CD25high	0.194148	0.0351502	0.360295
g_207.0663	CD8+CMCD45RO+CD27+	-0.224838	2.11494e-06	0.000149218		SM	IgD-IgM-CD27-	0.194154	0.0351442	0.360295
g_646.6136	IgD-CD5++	-0.224815	2.12002e-06	0.00014948		Tyr	prol_CD8	0.194172	0.0351267	0.360295
g_555.4056	TregH+F-	-0.224805	2.12224e-06	0.00014954		L_HDL_PL_percent	CD8+EMCD45RA-CD27-	0.194241	0.0352076	0.360652
g_168.0064	prol_CD4negCD8neg	0.225285	2.14676e-06	0.000151171		M_HDL_TG	CD4+CD25high	0.194056	0.0352382	0.360733
g_71.0136	prol_Tconv	0.225268	2.15068e-06	0.00015135		SM	BCell(CD19+)	0.194004	0.0352881	0.360945
g_573.4164	CD14++CD16-	-0.225231	2.15907e-06	0.000151843		XL_HDL_P	CD8+EffCD45RO-CD27-	0.193964	0.0353268	0.360945
g_783.6375	Lymphocytes	-0.225215	2.16269e-06	0.000151999		ApoB_ApoA1_ratio	Naturaleffector(CD24+CD38+IgD+IgM+)	0.193976	0.0353159	0.360945
g_118.9805	IgD-IgM-CD27-	0.224557	2.17924e-06	0.000153064		M_LDL_TG_percent	CD4+CD25high	0.19379	0.0354954	0.361129
g_782.6505	Treg_HLADRpos	-0.224549	2.18105e-06	0.000153094		TotCho	CD4+CMCD45RA-CD27+	0.193905	0.03553	0.361129
g_146.0819	prol_CD4negCD8neg	0.22507	2.19611e-06	0.000153988		S_HDL_C_percent	CD19+CD20-Plasmablasts/cells	0.193786	0.0354993	0.361129
g_309.2073	Treg_HLADRpos	-0.224483	2.19659e-06	0.000153988		DAG_TG_ratio	IgM-	0.194	0.0354386	0.361129
g_259.0967	CD4+CD25high	0.22446	2.20192e-06	0.000154262		XL_VLDL_TG_percent	Classswitchedmemory(IgD-IgM-CD38+CD27+)	-0.193752	0.0355314	0.361129
g_217.0708	Plasmablast(IgD-IgM-CD38++)	-0.22444	2.20669e-06	0.000154498		Gp	IgMonlymemory(IgD-IgM+CD27)	0.193794	0.0354916	0.361129
g_381.3737	Monocytes(CD14+)	-0.225005	2.21127e-06	0.00015472		L_HDL_FC_percent	TregH+F+	-0.193868	0.0354195	0.361129
g_299.0766	TregH+F-	0.224404	2.21518e-06	0.000154894		S_LDL_P	Treg_CD45RAneg	0.19391	0.0353793	0.361129
g_690.5063	CD4+CMCD45RA-CD27+	-0.224975	2.21839e-06	0.00015502		IDL_TG_percent	Treg_HLADRpos	0.193735	0.0355488	0.361129
g_783.6375	DN	-0.22435	2.22783e-06	0.000155581		IDL_C_percent	IgD-CD5+	0.193702	0.0355803	0.361219
g_445.0776	prol_CD4negCD8neg	0.224916	2.23222e-06	0.000155788		M_VLDL_PL_percent	TregH+F+	0.193673	0.0356083	0.361273
g_351.1231	Monocytes(CD14+)	0.224902	2.23554e-06	0.000155921		S_LDL_PL	CD24+CD38+CD27+IgM+	0.1936	0.0356792	0.361719
g_299.2591	CD3+CD56-	-0.224863	2.24494e-06	0.000156476		HDL_TG	Classnonswitchedmemory(IgM+CD38+CD27+)	0.193581	0.0356976	0.361719
g_872.3577	prol_CD8	0.224853	2.24721e-06	0.000156535		Glc	CD8+EffCD45RA+CD27-	-0.193552	0.0357264	0.361781
g_597.3921	prol_Treg	-0.224809	2.25762e-06	0.00015716		LA_FA_ratio	IgD-CD5++	0.193436	0.0358389	0.362459
g_151.0874	prol_CD4negCD8neg	0.224658	2.29389e-06	0.000159584		SM	IgD-IgM+CD27-	0.193454	0.0358217	0.362459
g_364.1645	prol_Tconv	0.224068	2.29599e-06	0.000159629		Pyr	CD8	0.193533	0.0358903	0.362749
g_89.0243	prol_Tconv	0.224608	2.30612e-06	0.000160232		CLA_FA_ratio	CD4+CMCD45RA-CD27+	0.193489	0.0359329	0.362949
g_736.5282	CD8+CMCD45RO+CD27+	-0.224008	2.31071e-06	0.000160449		S_HDL_C	CD4+EMCD45RA-CD27-	0.193182	0.0362322	0.364015
g_71.05	prol_Treg	0.224562	2.31725e-06	0.000160801		M_LDL_TG	CD4+CMCD45RO+CD27+	0.193204	0.0362108	0.364015
g_941.5174	TregH+F-	-0.223946	2.32601e-06	0.000161307		M_VLDL_FC_percent	CD8+EffCD45RA+CD27-	-0.193	0.0362667	0.364015
g_569.3833	CD4+CD25high	-0.223927	2.33076e-06	0.00016133		XXL_VLDL_FC_percent	CD8+EffCD45RO-CD27-	-0.193168	0.0362465	0.364015
g_777.7331	prol_CD4posCD8pos	-0.224519	2.3279e-06	0.00016133		S_LDL_TG	CD8+CMCD45RO+CD27+	0.19304	0.0362267	0.364015
g_179.0564	TregH+F-	0.223927	2.33057e-06	0.00016133		IDL_TG_percent	IgD-CD5++	-0.193023	0.0362437	0.364015
g_757.2181	Plasmablast(IgD-IgM-CD38++)	-0.223858	2.34775e-06	0.000162404		L_HDL_L	TransitionalBcells(CD24++CD38++)	-0.193015	0.0362515	0.364015
g_351.1443	IgD-CD5++	0.223837	2.35299e-06	0.000162663		S_VLDL_P	MemoryBcells(IgD+IgM+CD27+)	0.193314	0.0361037	0.364015
g_746.4692	prol_Tconv	-0.224397	2.35808e-06	0.000162835		TotFA	TregH+F-	0.193162	0.0361076	0.364015
g_216.0699	prol_CD8	0.224395	2.35844e-06	0.000162835		CLA_FA_ratio	Treg_CD45RAneg	0.193299	0.0361179	0.364015
g_473.1095	Monocytes(CD14+)	0.224382	2.36182e-06	0.000162966		XL_HDL_FC	prol_Treg	-0.192912	0.0364977	0.366102
g_309.2073	CD8+CMCD45RA-CD27+	-0.224354	2.36865e-06	0.000163334		Alb	CD14++CD16-	-0.192427	0.0368345	0.3673
g_699.4969	Plasmablast(IgD-IgM-CD38++)	0.223762	2.37181e-06	0.000163449		Phe	CD3+CD56-	-0.192562	0.0368445	0.3673
g_246.0858	CD14+CD16+	0.2237	2.38761e-06	0.000164435		S_HDL_TG	DN	0.192496	0.0369098	0.3673
g_327.2178	CD4+CMCD45RO+CD27+	-0.224257	2.39304e-06	0.000164705		XL_VLDL_C_percent	NK_br(CD3-CD56++CD16+)	0.192455	0.0368068	0.3673
g_847.7751	Monocytes(CD14+)	-0.224196	2.4085e-06	0.000165665		EstC	CD4+EMCD45RA-CD27-	0.192562	0.0368445	0.3673
g_385.1139	Treg_HLADRpos	0.223543	2.42782e-06	0.00016689		ApoB	CD4+CMCD45RA-CD27+	0.192693	0.0367141	0.3673
g_215.144	IgD-IgM-CD27-	0.223407	2.46303e-06	0.000169203		XL_HDL_L	CD8+EffCD45RA+CD27-	0.192437	0.036968	0.3673
g_395.3894	CD8+CMCD45RO+CD27+	-0.223367	2.47349e-06	0.000169816		Tyr	CD8+EMCD45RA-CD27-	0.192317	0.0369444	0.3673
g_75.0086	prol_Tconv	0.223913	2.48139e-06	0.000170251		Serum_C	CD8+EMCD45RO+CD27-	0.192686	0.0367213	0.3673
g_897.5237	CD19+CD20-Plasmablasts/cells	0.223327	2.48407e-06	0.000170329		L_LDL_FC_percent	CD19+CD20-Plasmablasts/cells	0.19234	0.0369214	0.3673
g_323.1064	CD4+EffCD45RA+CD27-	-0.223302	2.49073e-06	0.000170394		SM	CD24+CD38+	0.192295	0.0369663	0.3673
g_325.1295	CD4+NaiveCD45RO-CD27+	0.223887	2.4882e-06	0.000170394		FALen	IgD-IgM+	-0.192392	0.0368695	0.3673
g_929.5488	prol_CD4negCD8neg	-0.223876	2.49124e-06	0.000170394		XS_VLDL_PL	IgD-IgM-	0.192289	0.0369729	0.3673
g_217.0708	prol_CD4posCD8pos	0.223306	2.48973e-06	0.000170394		ApoB	IgD-IgM-	0.192459	0.0369462	0.3673
g_871.6836	prol_Tconv	-0.223867	2.49348e-06	0.000170441		Gp	IgM-	0.192276	0.0369858	0.3673
g_671.4675	BCell(CD19+)	-0.223256	2.50297e-06	0.000170983		FreeC	prol_CD4posCD8pos	0.192346	0.0369152	0.3673
g_235.1702	prol_CD4negCD8neg	0.223813	2.50765e-06	0.000171196		S_LDL_PL	CD4+EMCD45RA-CD27-	0.192091	0.0371708	0.367609
g_345.2434	CD14+CD16+	-0.223231	2.50945e-06	0.000171213		M_LDL_CE_percent	CD4+CMCD45RA-CD27+	0.192063	0.0371995	0.367609
g_143.0823	Monocytes(CD14+)	0.223772	2.5186e-06	0.00017173		M_HDL_L	CD4+CMCD45RO+CD27+	0.192204	0.0372014	0.367609
g_726.553	TregH+F-	-0.22314	2.53386e-06	0.000172663		S_LDL_P	CD8+EMCD45RA-CD27-	0.192128	0.0371345	0.367609
g_555.4056	CD8+CMCD45RA-CD27+	-0.223688	2.54086e-06	0.000173033		XXL_VLDL_FC_percent	CD8+EMCD45RO+CD27-	-0.192211	0.0371941	0.367609
g_369.2281	CD4+CD25high	-0.223102	2.54416e-06	0.00017315		L_LDL_CE_percent	IgD-IgM-	0.192067	0.0371955	0.367609
g_740.5257	Monocytes(CD14+)	-0.223652	2.55039e-06	0.000173466		HDL_TG	MemoryBcells(IgD+IgM+CD27+)	0.192066	0.0371969	0.367609
g_711.4997	TregH+F-	-0.222971	2.57967e-06	0.000175349		DHA	Classnonswitchedmemory(IgM+CD38+CD27+)	0.1922	0.0370615	0.367609
g_335.1566	prol_Tconv	0.223465	2.60115e-06	0.000176699		M_HDL_C_percent	IgD-CD5++	0.191963	0.0373004	0.368359
g_335.1566	Treg_HLADRpos	0.222871	2.60717e-06	0.000176999		CLA	CD4+EMCD45RA-CD27-	0.192021	0.0373846	0.368733
g_711.4997	CD8	-0.223403	2.61805e-06	0.000177627		S_VLDL_FC	Naturaleffector(CD24+CD38+IgD+IgM+)	0.191901	0.037363	0.368733
g_269.0875	CD4	0.223396	2.61992e-06	0.000177644		M_LDL_TG_percent	CD4+EMCD45RA-CD27-	0.191817	0.0374479	0.369129
g_508.4733	CD8+CMCD45RA-CD27+	-0.223362	2.6295e-06	0.000178073		Crea	IgD+CD5++	0.191777	0.0374886	0.369208
g_329.2343	TregH+F-	-0.222792	2.62902e-06	0.000178073		CLA	prol_Treg	0.191904	0.0375023	0.369208
g_311.2228	DN	-0.222773	2.63449e-06	0.000178301		TotPG	CD24+CD38+CD27+IgM+	0.191678	0.0375882	0.369826
g_478.2379	prol_CD4negCD8neg	-0.223296	2.64771e-06	0.000179085		Phe	CD4+CMCD45RO+CD27+	-0.191729	0.0376793	0.370266
g_897.5237	prol_Treg	-0.223246	2.66158e-06	0.000179913		HDL3_C	CD8+CMCD45RO+CD27+	0.191593	0.0376747	0.370266
g_128.0101	CD4+CMCD45RA-CD27+	0.22324	2.66336e-06	0.000179922		XL_HDL_PL	CD8+EffCD45RA+CD27-	0.191692	0.0377163	0.370401
g_419.1364	Plasmablast(IgD-IgM-CD38++)	-0.222624	2.67615e-06	0.000180675		S_LDL_CE_percent	CD4+CMCD45RA-CD27+	0.191459	0.0378116	0.371108
g_671.4675	CD14++CD16-	-0.223128	2.69466e-06	0.0001817		S_LDL_TG	prol_CD8	0.191561	0.0378497	0.371253
g_812.6551	prol_CD4negCD8neg	-0.22313	2.69433e-06	0.0001817		Glc	TransitionalBcellCD27-IgM+CD24+CD38high	0.191273	0.0380014	0.372511
g_483.2959	TregH+F-	0.222525	2.70437e-06	0.000182243		S_LDL_FC_percent	CD14++CD16+	-0.191211	0.0380657	0.372913
g_758.5702	Plasmablast(IgD-IgM-CD38++)	0.222484	2.71627e-06	0.000182933		M_LDL_CE_percent	IgD-IgM-	0.191186	0.0380905	0.372927
g_718.5416	CD14++CD16-	-0.223032	2.722e-06	0.000183094		M_LDL_CE	CD8+EMCD45RA-CD27-	0.19105	0.0382309	0.373842
g_961.7313	CD4+CMCD45RA-CD27+	-0.223034	2.72151e-06	0.000183094		Lac	TransitionalBcells(CD24++CD38++)	0.191072	0.038208	0.373842
g_331.1031	prol_Tconv	0.222996	2.73227e-06	0.000183672		IDL_PL_percent	IgD-IgM-	-0.190896	0.0383901	0.375168
g_485.3634	CD4+CD25high	-0.222416	2.73589e-06	0.000183803		M_LDL_PL_percent	IgD-CD5+	-0.190868	0.038419	0.375221
g_717.2403	Plasmablast(IgD-IgM-CD38++)	-0.222378	2.74671e-06	0.000184416		S_VLDL_PL_percent	NK_br(CD3-CD56++CD16+)	-0.190811	0.038478	0.375567
g_618.5824	IgD-CD5++	-0.222355	2.75341e-06	0.000184753		L_LDL_C_percent	IgD+CD5++	0.190751	0.03854	0.375712
g_699.4969	Treg_CD45RApos	-0.222299	2.76986e-06	0.000185743		TotCho	IgD-CD5+	0.190896	0.03853	0.375712
g_337.238	CD4+CD25high	-0.222244	2.78605e-06	0.000186714		L_HDL_FC_percent	Lymphocytes	-0.190643	0.0386516	0.376339
g_351.1231	prol_Tconv	0.222778	2.79536e-06	0.000187224		SFA	CD24+CD38+CD27+IgM+	0.190659	0.0386348	0.376339
g_809.6662	prol_CD4negCD8neg	-0.222722	2.8119e-06	0.000188217		L_VLDL_PL_percent	CD8+CMCD45RO+CD27+	0.19061	0.0386858	0.376442
g_217.1808	CD14++CD16-	0.222694	2.82009e-06	0.000188535		TotFA	prol_CD8	0.190539	0.0387598	0.376933
g_505.2452	Plasmablast(IgD-IgM-CD38++)	-0.222132	2.81912e-06	0.000188535		TotFA	DN	0.190485	0.0388169	0.377258
g_456.1511	Monocytes(CD14+)	0.222657	2.83114e-06	0.000189158		MUFA_FA_ratio	IgM+CD38++CD27+	-0.190442	0.0388616	0.377462
g_411.1291	Monocytes(CD14+)	0.222647	2.83419e-06	0.000189247		M_LDL_FC_percent	IgD-CD5+	-0.190353	0.0389539	0.378128
g_757.2181	CD4+CD25high	0.222041	2.84637e-06	0.000189945		M_HDL_C_percent	CD8+CMCD45RA-CD27+	-0.190262	0.0390495	0.378676
g_387.2385	CD4+CMCD45RA-CD27+	-0.22258	2.85414e-06	0.000190347		L_HDL_C_percent	CD24+CD38+CD27+IgM+	-0.190254	0.0390579	0.378676
g_253.1807	CD4+CMCD45RA-CD27+	0.222542	2.86536e-06	0.000190979		TG_PG_ratio	CD4+EMCD45RA-CD27-	-0.190312	0.0391366	0.379209
g_146.0457	prol_CD4negCD8neg	0.222517	2.87301e-06	0.000191373		IDL_C	CD8+EMCD45RA-CD27-	0.190224	0.0392283	0.379866
g_451.0529	CD4+CD25high	0.221943	2.87602e-06	0.000191457		XS_VLDL_FC	CD4+CMCD45RA-CD27+	0.190064	0.0392578	0.379921
g_199.0613	IgD-IgM-CD27-	0.221922	2.88233e-06	0.000191653		M_HDL_CE_percent	CD8+CMCD45RA-CD27+	-0.189916	0.0394143	0.380742
g_227.1192	prol_CD4negCD8neg	0.222485	2.88246e-06	0.000191653		L_HDL_CE_percent	IgD-IgM-	-0.189921	0.039408	0.380742
g_265.0875	Monocytes(CD14+)	0.222448	2.8937e-06	0.000192284		FAw6_FA_ratio	MaturenaiveCD24+CD38+	0.189936	0.0393922	0.380742
g_299.2591	CD8+CMCD45RO+CD27+	-0.221829	2.91059e-06	0.000193289		S_HDL_FC_percent	CD3+CD56-	-0.189733	0.0396076	0.381149
g_401.0879	prol_CD4negCD8neg	-0.222352	2.92284e-06	0.000193985		FreeC	CD4+EMCD45RA-CD27-	0.189786	0.039551	0.381149
g_427.1603	CD14+CD16+	0.221783	2.92477e-06	0.000193995		S_LDL_CE	CD8+EMCD45RA-CD27-	0.189757	0.039582	0.381149
g_536.5042	TregH+F+	-0.221746	2.93633e-06	0.000194644		S_HDL_C	Naturaleffector(CD24+CD38+IgD+IgM+)	0.189728	0.0396129	0.381149
g_253.0833	Monocytes(CD14+)	0.2223	2.93867e-06	0.000194682		S_HDL_C_percent	IgMonlymemory(IgD-IgM+CD27)	0.189718	0.0396238	0.381149
g_573.4164	CD8+CMCD45RO+CD27+	-0.221676	2.95809e-06	0.00019585		SFA	prol_Treg	0.189753	0.0395858	0.381149
g_783.6375	CD8+EffCD45RO-CD27-	-0.22166	2.96296e-06	0.000196054		S_HDL_P	Treg_HLADRpos	0.189728	0.0396126	0.381149
g_411.3273	CD14++CD16-	0.222205	2.96807e-06	0.000196274		S_VLDL_TG	CD14+CD16+	0.189662	0.0396824	0.38133
g_269.0875	CD4+NaiveCD45RA+CD27+	0.222163	2.98116e-06	0.000197021		L_HDL_TG_percent	Classnonswitchedmemory(IgM+CD38+CD27+)	0.189655	0.0396905	0.38133
g_485.3634	Monocytes(CD14+)	-0.222128	2.99218e-06	0.00019763		M_LDL_P	CD8+EMCD45RA-CD27-	0.189571	0.0397799	0.381959
g_168.0064	Monocytes(CD14+)	0.222085	3.00564e-06	0.00019828		MUFA_FA_ratio	CD4+EffCD45RO-CD27-	0.189538	0.0398149	0.382006
g_847.7751	prol_CD4posCD8pos	-0.222087	3.005e-06	0.00019828		S_HDL_PL_percent	IgD-IgM+	-0.189498	0.039857	0.382006
g_736.5282	TregH+F+	-0.221508	3.01068e-06	0.000198493		L_LDL_P	Treg_CD45RAneg	0.189498	0.0398573	0.382006
g_364.0174	CD4+CMCD45RO+CD27+	0.221996	3.03343e-06	0.000199873		PUFA	Treg_HLADRpos	0.189476	0.0398807	0.382006
g_337.166	CD14+CD16+	0.221427	3.03664e-06	0.000199964		XXL_VLDL_TG_percent	DN	0.189436	0.0399236	0.382014
g_581.4209	CD14++CD16-	-0.221942	3.05057e-06	0.000200707		XL_VLDL_FC	Classswitchedmemory(IgD-IgM-CD38+CD27+)	0.18956	0.0399294	0.382014
g_217.1808	TregH+F+	0.22138	3.05158e-06	0.000200707		M_HDL_FC_percent	IgD-IgM+CD27-	0.189324	0.0400439	0.382879
g_778.5751	Plasmablast(IgD-IgM-CD38++)	0.221362	3.05752e-06	0.000200977		M_LDL_FC_percent	TregH+F-	-0.18928	0.0400908	0.383098
g_699.4969	CD8	-0.221881	3.07007e-06	0.00020144		S_HDL_C	CD8+CMCD45RA-CD27+	0.189362	0.0401395	0.383333
g_397.1275	TregH+F-	0.221329	3.06797e-06	0.00020144		IDL_PL	CD4+EMCD45RA-CD27-	0.189206	0.0401703	0.383398
g_429.3735	TregH+F-	-0.221324	3.06976e-06	0.00020144		XL_HDL_TG_percent	CD14++CD16+	0.189144	0.040237	0.383805
g_351.1443	CD14++CD16-	0.221859	3.07736e-06	0.000201797		Ace	Treg_CD45RAneg	-0.189245	0.0402644	0.383836
g_646.6136	CD8+CMCD45RA-CD27+	-0.22185	3.08015e-06	0.000201859		M_HDL_PL_percent	CD4+EffCD45RA+CD27-	-0.189042	0.0403459	0.384384
g_364.0174	CD8+CMCD45RA-CD27+	0.221831	3.08639e-06	0.000202147		L_LDL_FC_percent	CD4	-0.189006	0.0403853	0.384529
g_497.0922	prol_CD8	0.221821	3.08942e-06	0.000202225		S_VLDL_C_percent	Plasmablast(IgD-IgM-CD38++)	0.188981	0.0404121	0.384554
g_485.3634	Treg_HLADRpos	-0.221145	3.12788e-06	0.00020462		IDL_C_percent	TregH+F-	-0.188874	0.0405276	0.385424
g_71.0136	IgM-	0.22113	3.13296e-06	0.00020483		M_HDL_L	Treg_CD45RAneg	0.188917	0.0406174	0.386047
g_757.2181	CD19+CD20-Plasmablasts/cells	-0.221104	3.1414e-06	0.00020526		EstC	Classswitchedmemory(IgD-IgM-CD38+CD27+)	0.18888	0.0406568	0.386053
g_255.0501	Monocytes(CD14+)	0.221089	3.14652e-06	0.000205472		L_VLDL_TG_percent	MemoryBcells(IgD+IgM+CD27+)	-0.188746	0.0406664	0.386053
g_537.085	TregH+F-	0.221073	3.15168e-06	0.000205686		CLA	Monocytes(CD14+)	0.188639	0.0409175	0.38635
g_673.4806	CD8+CMCD45RA-CD27+	-0.221601	3.16105e-06	0.000206175		XL_HDL_FC_percent	TregCD25+CD127low	-0.188512	0.0409206	0.38635
g_145.0618	CD4+CD25high	0.221015	3.17097e-06	0.000206699		LDL_C	CD8+EMCD45RA-CD27-	0.188734	0.0408147	0.38635
g_742.5391	CD4+CMCD45RA-CD27+	-0.221559	3.175e-06	0.000206839		XS_VLDL_CE	IgD-IgM+	0.188563	0.0408649	0.38635
g_782.4965	CD8+CMCD45RO+CD27+	-0.220958	3.19e-06	0.000207602		L_LDL_FC_percent	Plasmablast(IgD-IgM-CD38++)	0.188529	0.040902	0.38635
g_339.3269	TregH+F-	-0.220956	3.19049e-06	0.000207602		M_LDL_TG	MemoryBcells(IgD+IgM+CD27+)	0.188815	0.0407278	0.38635
g_807.454	CD4+CD25high	-0.220934	3.19798e-06	0.000207966		XL_HDL_FC_percent	Classnonswitchedmemory(IgM+CD38+CD27+)	-0.188472	0.0409644	0.38635
g_937.4841	CD4+CD25high	-0.2209	3.20945e-06	0.000208577		L_VLDL_TG_percent	prol_CD4posCD8pos	-0.188658	0.0407616	0.38635
g_419.3524	prol_CD8	-0.22145	3.2112e-06	0.000208577		M_HDL_C_percent	prol_Tconv	-0.188498	0.0409358	0.38635
g_199.1337	DN	-0.220877	3.21727e-06	0.000208848		M_LDL_TG	TregH+F-	0.188741	0.0408068	0.38635
g_311.2956	TregH+F+	-0.220869	3.21995e-06	0.000208899		IDL_C_percent	Treg_CD45RAneg	-0.188487	0.0409481	0.38635
g_271.2279	CD14+CD16+	-0.220804	3.24211e-06	0.000209964		S_VLDL_FC_percent	CD4+CMCD45RO+CD27+	-0.188446	0.0409923	0.386385
g_573.4164	Plasmablast(IgD-IgM-CD38++)	0.220806	3.2413e-06	0.000209964		Ala	Monocytes(CD14+)	-0.188201	0.0413952	0.387281
g_742.5391	Treg_HLADRpos	-0.220804	3.24191e-06	0.000209964		L_HDL_TG_percent	CD14++CD16-	0.188081	0.0413931	0.387281
g_696.4986	prol_CD8	-0.221341	3.24779e-06	0.000210207		XL_HDL_FC	CD4+EffCD45RA+CD27-	0.188325	0.0412594	0.387281
g_397.1275	Treg_HLADRpos	0.220769	3.25379e-06	0.000210439		M_VLDL_TG_percent	CD4+EMCD45RA-CD27-	-0.188194	0.0414032	0.387281
g_401.0523	Treg_HLADRpos	0.220765	3.25521e-06	0.000210439		IDL_PL	CD8+EMCD45RA-CD27-	0.188092	0.041381	0.387281
g_691.4343	CD4+CMCD45RA-CD27+	-0.221302	3.26093e-06	0.000210684		L_LDL_P	CD8+EMCD45RA-CD27-	0.188275	0.0411801	0.387281
g_711.4613	CD14+CD16+	-0.220715	3.27226e-06	0.000211292		FAw6	CD19+CD20+Bcells	0.188194	0.0412686	0.387281
g_296.0863	Plasmablast(IgD-IgM-CD38++)	-0.220651	3.29424e-06	0.000212515		IDL_PL_percent	IgD+CD5++	-0.188266	0.0411891	0.387281
g_241.1597	prol_CD4negCD8neg	0.221202	3.29508e-06	0.000212515		XS_VLDL_L	IgD-CD5+	0.188457	0.041116	0.387281
g_377.1032	CD14+CD16+	0.220611	3.30807e-06	0.000213228		PUFA_FA_ratio	MaturenaiveCD24+CD38+	0.188096	0.0413766	0.387281
g_311.2228	CD3+CD56-	-0.221155	3.31114e-06	0.0002133		Val	Plasmablast(IgD-IgM-CD38++)	0.188152	0.0413149	0.387281
g_583.3106	CD4+CMCD45RO+CD27+	0.221066	3.34208e-06	0.000215167		FAw6_FA_ratio	NaiveBcells(IgD+IgM+CD27-)	0.188121	0.0413489	0.387281
g_485.3634	prol_CD8	-0.221043	3.35008e-06	0.000215555		LA	prol_CD8	0.188325	0.0412594	0.387281
g_365.3424	CD8+CMCD45RA-CD27+	-0.221003	3.36417e-06	0.000216335		L_LDL_L	CD8+EMCD45RA-CD27-	0.188026	0.0414534	0.387295
g_808.1201	Treg_CD45RApos	0.220427	3.37251e-06	0.000216744		M_LDL_C_percent	TransitionalBcells(CD24++CD38++)	0.188031	0.0414482	0.387295
g_746.5128	prol_CD4posCD8pos	-0.220937	3.38722e-06	0.000217562		XL_VLDL_FC_percent	DP	0.187979	0.0415057	0.387518
g_427.1603	Treg_HLADRpos	0.220356	3.39777e-06	0.000218112		L_LDL_PL	prol_CD8	0.18796	0.0415259	0.387518
g_269.0875	Lymphocytes	0.2209	3.40033e-06	0.000218149		PUFA	CD8+EMCD45RA-CD27-	0.18792	0.0415699	0.38766
g_69.0342	prol_CD4posCD8pos	0.220885	3.40566e-06	0.000218362		IDL_C_percent	CD19+CD20-Plasmablasts/cells	0.187903	0.0415897	0.38766
g_442.2898	Plasmablast(IgD-IgM-CD38++)	-0.220202	3.453e-06	0.000221269		M_LDL_TG	Classnonswitchedmemory(IgM+CD38+CD27+)	0.187996	0.0416198	0.387713
g_727.5769	CD4+CMCD45RO+CD27+	-0.220723	3.4631e-06	0.000221786		L_HDL_C_percent	CD4+EffCD45RA+CD27-	0.187781	0.0417238	0.387813
g_311.2956	CD8	-0.220697	3.47258e-06	0.000222263		XL_HDL_FC_percent	CD4+NaiveCD45RO-CD27+	-0.187767	0.0417396	0.387813
g_561.3786	CD14++CD16-	-0.220668	3.48323e-06	0.000222815		S_VLDL_PL_percent	CD4+EMCD45RO+CD27-	0.187764	0.0417429	0.387813
g_536.5042	Treg_CD45RAneg	-0.220079	3.49779e-06	0.000223616		DHA	MemoryBcells(IgD+IgM+CD27+)	0.18777	0.0417359	0.387813
g_911.5636	prol_CD4negCD8neg	-0.220585	3.51333e-06	0.000224478		S_VLDL_FC_percent	IgMonlymemory(IgD-IgM+CD27)	0.187753	0.0417554	0.387813
g_199.1337	Treg_CD45RAneg	-0.220017	3.52034e-06	0.000224795		FAw6_FA_ratio	IgM+CD27-	0.187734	0.0417764	0.387813
g_704.5231	prol_CD4posCD8pos	-0.220527	3.53444e-06	0.000225564		VLDL_C	IgD-CD5+	0.187828	0.041805	0.387852
g_618.5824	CD8+CMCD45RO+CD27+	-0.219964	3.54006e-06	0.00022566		XL_HDL_CE_percent	TransitionalBcells(CD24++CD38++)	0.187654	0.0418649	0.388149
g_727.5769	IgD-CD5++	-0.219967	3.53904e-06	0.00022566		S_VLDL_FC	MemoryBcells(IgD+IgM+CD27+)	0.187755	0.0418857	0.388149
g_215.1073	IgD-CD5++	0.219936	3.55041e-06	0.000226189		VLDL_D	CD4+EMCD45RA-CD27-	-0.187527	0.042006	0.38836
g_345.1351	Treg_HLADRpos	0.21993	3.55255e-06	0.000226193		XL_HDL_C	CD8+EffCD45RA+CD27-	0.187573	0.041955	0.38836
g_215.1073	CD8+CMCD45RO+CD27+	0.219908	3.56085e-06	0.00022659		FreeC	Classswitchedmemory(IgD-IgM-CD38+CD27+)	0.187562	0.0419672	0.38836
g_700.5277	CD8	-0.220411	3.57706e-06	0.00022749		M_HDL_TG	prol_Treg	0.187544	0.0419875	0.38836
g_327.2178	CD8+CMCD45RO+CD27+	-0.219842	3.58555e-06	0.000227897		bOHBut	DN	-0.187558	0.0421043	0.388593
g_364.0174	TregCD25+CD127low	0.219821	3.59314e-06	0.000228248		TotPG	CD8+CMCD45RO+CD27+	0.187442	0.0421012	0.388593
g_128.0101	CD4+CD25high	0.219798	3.6019e-06	0.000228539		XL_HDL_TG_percent	Classnonswitchedmemory(IgM+CD38+CD27+)	0.187558	0.0421043	0.388593
g_618.5824	CD8+CMCD45RA-CD27+	-0.220345	3.60172e-06	0.000228539		L_HDL_L	CD14+CD16+	-0.187394	0.0421546	0.388607
g_353.1606	CD14+CD16+	0.219758	3.61704e-06	0.000229367		S_HDL_CE	CD8+EMCD45RA-CD27-	0.187514	0.042153	0.388607
g_375.2912	CD14+CD16+	-0.219693	3.64172e-06	0.000230782		S_HDL_CE	CD4+EMCD45RA-CD27-	0.187471	0.0422018	0.388818
g_622.28	CD4+CD25high	0.219688	3.64357e-06	0.000230782		XL_VLDL_C	CD14+CD16+	0.187277	0.0422854	0.389268
g_671.4675	Lymphocytes	-0.220148	3.6759e-06	0.000232696		DAG	IgM-	0.187361	0.0423239	0.389268
g_299.2591	Monocytes(CD14+)	-0.220129	3.68317e-06	0.000233022		IDL_C	Classswitchedmemory(IgD-IgM-CD38+CD27+)	0.187368	0.0423158	0.389268
g_216.1242	CD14+CD16+	0.21952	3.70817e-06	0.000234468		L_LDL_C_percent	CD8+EMCD45RO+CD27-	0.187131	0.0424493	0.390196
g_259.0967	CD14+CD16+	0.219492	3.71873e-06	0.000235		TG_PG_ratio	CD14++CD16+	0.186978	0.0426221	0.391071
g_599.4122	Monocytes(CD14+)	-0.219457	3.73235e-06	0.000235725		XS_VLDL_CE	Classswitchedmemory(IgD-IgM-CD38+CD27+)	0.187098	0.0426182	0.391071
g_253.1807	Lymphocytes	0.219992	3.73573e-06	0.000235737		VLDL_C	IgMonlymemory(IgD-IgM+CD27)	0.18696	0.0426427	0.391071
g_405.2139	prol_CD4posCD8pos	0.219446	3.73684e-06	0.000235737		M_LDL_P	prol_CD8	0.187011	0.042585	0.391071
g_411.3273	CD14+CD16+	0.219409	3.75105e-06	0.000236497		LA_FA_ratio	IgD+IgM+	0.186862	0.0427533	0.39186
g_508.4733	CD4+CMCD45RA-CD27+	-0.219897	3.77259e-06	0.000237446		XS_VLDL_FC	IgD-CD5+	0.186814	0.0428078	0.392134
g_718.5416	TregH+F-	-0.219358	3.77124e-06	0.000237446		S_LDL_CE	prol_CD8	0.186777	0.0428491	0.392287
g_776.5607	TregH+F-	-0.219359	3.77069e-06	0.000237446		M_LDL_L	CD8+EMCD45RA-CD27-	0.186733	0.0430297	0.392531
g_543.2575	CD4+CD25high	0.219259	3.81042e-06	0.000239689		Glc	IgD-CD5++	0.186683	0.042956	0.392531
g_299.2591	Treg_CD45RAneg	-0.219245	3.81574e-06	0.000239886		M_HDL_FC_percent	IgD-IgM+	0.186621	0.0430262	0.392531
g_199.0613	CD4+NaiveCD45RA+CD27+	0.21975	3.83037e-06	0.000240668		S_HDL_PL_percent	IgD-IgM-	-0.186613	0.0430357	0.392531
g_445.0776	prol_CD8	0.219727	3.83921e-06	0.000241085		S_LDL_CE_percent	CD24+CD38+CD27+IgM+	0.186657	0.0429855	0.392531
g_783.6375	CD3+CD56-	-0.219691	3.85382e-06	0.000241864		LDL_TG	TregH+F-	0.186602	0.0430481	0.392531
g_146.0819	prol_CD4posCD8pos	0.219677	3.85924e-06	0.000242065		M_LDL_L	Treg_CD45RAneg	0.186769	0.0429884	0.392531
g_313.038	CD4+CD25high	0.219116	3.86731e-06	0.000242295		S_LDL_L	Treg_CD45RAneg	0.186682	0.0430876	0.392666
g_129.0387	Treg_CD45RAneg	-0.219116	3.86723e-06	0.000242295		HDL3_C	CD19+CD20-Plasmablasts/cells	-0.186496	0.0431679	0.393174
g_355.2491	Treg_HLADRpos	-0.219107	3.8711e-06	0.000242393		XL_HDL_PL	CD8+EffCD45RO-CD27-	0.18655	0.0432368	0.393575
g_179.0564	CD4	0.21964	3.87398e-06	0.000242435		L_LDL_CE	prol_CD8	0.186302	0.0433899	0.394294
g_645.4979	TregH+F-	-0.219074	3.88418e-06	0.000242935		M_VLDL_C_percent	Treg_CD45RApos	-0.186313	0.0433773	0.394294
g_883.5357	prol_Treg	-0.219592	3.89319e-06	0.00024336		S_HDL_FC	Treg_HLADRpos	-0.186343	0.0433427	0.394294
g_260.1357	prol_CD4negCD8neg	-0.219564	3.90449e-06	0.000243927		HDL3_C	IgD+CD5++	-0.186194	0.0435143	0.395199
g_833.5205	CD14+CD16+	-0.219017	3.90738e-06	0.000243969		XL_HDL_L	CD4+EMCD45RA-CD27-	0.186251	0.0435781	0.395553
g_941.5174	CD8+CMCD45RO+CD27+	-0.218979	3.92284e-06	0.000244655		M_LDL_CE_percent	CD24+CD38+CD27+IgM+	0.18611	0.04361	0.395617
g_571.3998	Plasmablast(IgD-IgM-CD38++)	0.21898	3.92271e-06	0.000244655		M_VLDL_PL_percent	prol_CD8	0.18608	0.0436444	0.395704
g_385.3475	Treg_CD45RApos	-0.218949	3.93523e-06	0.000245289		XS_VLDL_FC_percent	CD4+CD25high	-0.185984	0.0437554	0.39626
g_699.4969	Lymphocytes	-0.219467	3.94371e-06	0.000245678		FAw3_FA_ratio	prol_CD4negCD8neg	0.186003	0.0437335	0.39626
g_947.5241	prol_CD4posCD8pos	-0.219371	3.98289e-06	0.000247977		L_LDL_FC_percent	CD3+CD56-	-0.185828	0.0439351	0.396272
g_671.4675	CD3+CD56-	-0.219351	3.99128e-06	0.000248359		DHA	BCell(CD19+)	0.185795	0.0439743	0.396272
g_671.4675	CD4+NaiveCD45RO-CD27+	-0.219337	3.99695e-06	0.000248429		M_HDL_FC	NK_br(CD3-CD56++CD16+)	-0.185886	0.0438683	0.396272
g_421.4039	prol_CD4posCD8pos	-0.219341	3.9954e-06	0.000248429		Ala	CD4+NaiveCD45RA+CD27+	-0.1859	0.0439805	0.396272
g_716.5227	prol_CD4posCD8pos	-0.219284	4.01908e-06	0.000249664		L_LDL_PL_percent	IgD-IgM-	-0.185821	0.0439435	0.396272
g_345.2434	Plasmablast(IgD-IgM-CD38++)	0.218724	4.0282e-06	0.000250088		XS_VLDL_TG_percent	IgM+CD27-	-0.185853	0.0439063	0.396272
g_736.5282	prol_CD4negCD8neg	-0.219253	4.032e-06	0.000250182		S_VLDL_TG	prol_CD8	0.185831	0.043932	0.396272
g_345.2434	CD4+EffCD45RA+CD27-	0.218695	4.04047e-06	0.000250566		L_LDL_TG	Treg_HLADRpos	0.185959	0.0439132	0.396272
g_777.3865	Monocytes(CD14+)	-0.21922	4.04562e-06	0.000250744		TotFA	Treg_HLADRpos	0.185832	0.0439313	0.396272
g_947.5241	prol_CD4negCD8neg	-0.219163	4.06947e-06	0.000252079		MUFA_FA_ratio	TransitionalBcells(CD24++CD38++)	-0.185733	0.0440454	0.396409
g_607.2547	CD4+CMCD45RA-CD27+	0.218597	4.08163e-06	0.000252518		Alb	TransitionalBcellCD27-IgM+CD24+CD38high	0.185752	0.0440239	0.396409
g_365.3792	prol_Tconv	-0.219133	4.08199e-06	0.000252518		Pyr	CD8+NaiveCD45RO-CD27+	0.185783	0.0441154	0.396814
g_649.3942	prol_Tconv	-0.219129	4.08345e-06	0.000252518		S_VLDL_TG_percent	Treg_HLADRpos	0.185642	0.0441518	0.396918
g_365.3424	CD4	-0.219102	4.09516e-06	0.000253099		IDL_C_percent	CD4+CMCD45RA-CD27+	-0.18554	0.0442703	0.397535
g_573.104	Monocytes(CD14+)	0.219073	4.10721e-06	0.0002537		TotFA	IgD-IgM-	0.18554	0.0442703	0.397535
g_555.4056	CD14++CD16-	-0.219006	4.13553e-06	0.000255306		S_HDL_P	CD4+CD25high	0.18523	0.0446326	0.398184
g_445.0776	TregH+F-	0.218371	4.17883e-06	0.000257834		CLA_FA_ratio	NK_br(CD3-CD56++CD16+)	0.185189	0.0446805	0.398184
g_116.0352	CD14+CD16+	0.218357	4.18456e-06	0.000257864		IDL_FC	CD4+CMCD45RA-CD27+	0.18528	0.0445734	0.398184
g_997.484	prol_Tconv	-0.218898	4.18201e-06	0.000257864		S_LDL_L	CD8+EMCD45RA-CD27-	0.185287	0.0446923	0.398184
g_397.1502	prol_Treg	0.218888	4.18637e-06	0.000257864		XS_VLDL_CE	CD8+CMCD45RA-CD27+	0.185528	0.0444115	0.398184
g_258.0834	prol_Treg	0.218881	4.18905e-06	0.000257884		Tyr	CD8+EMCD45RO+CD27-	0.185386	0.04445	0.398184
g_217.1808	TregCD25+CD127low	0.218305	4.20734e-06	0.000258865		Crea	CD8+EMCD45RO+CD27-	-0.185506	0.044437	0.398184
g_216.1242	CD4+CMCD45RA-CD27+	0.218833	4.20988e-06	0.000258876		IDL_FC_percent	IgD-CD5++	0.185329	0.0445159	0.398184
g_295.2279	TregH+F-	-0.218286	4.21558e-06	0.000259081		LA	CD24+CD38+	0.185294	0.0446838	0.398184
g_569.3833	CD8+CMCD45RO+CD27+	-0.218239	4.23628e-06	0.000260207		XL_VLDL_TG_percent	IgD-IgM-CD27-	-0.185185	0.0446851	0.398184
g_385.2593	Monocytes(CD14+)	-0.218726	4.25665e-06	0.000260963		Glc	IgD-IgM-CD27-	0.185265	0.0445909	0.398184
g_722.4472	Monocytes(CD14+)	-0.218722	4.25811e-06	0.000260963		L_LDL_FC_percent	Classnonswitchedmemory(IgM+CD38+CD27+)	-0.18527	0.0445855	0.398184
g_199.1337	CD4+CMCD45RO+CD27+	-0.218729	4.25545e-06	0.000260963		ApoB_ApoA1_ratio	Classnonswitchedmemory(IgM+CD38+CD27+)	0.185298	0.0445525	0.398184
g_346.056	prol_Tconv	0.218736	4.25203e-06	0.000260963		Val	Treg_HLADRpos	-0.185291	0.044561	0.398184
g_883.5357	CD14+CD16+	-0.218168	4.26744e-06	0.000261389		Glc	MaturenaiveCD24+CD38+	0.185108	0.0447748	0.398696
g_699.4969	CD3+CD56-	-0.21868	4.27653e-06	0.0002618		SFA_FA_ratio	CD14+CD16+	-0.184908	0.045011	0.398943
g_581.4209	Plasmablast(IgD-IgM-CD38++)	0.218087	4.30373e-06	0.000263318		Ala	Lymphocytes	-0.185024	0.0450003	0.398943
g_305.1036	prol_Tconv	0.218589	4.317e-06	0.000263982		S_VLDL_L	CD4+CMCD45RA-CD27+	0.185046	0.0449745	0.398943
g_265.1085	CD14++CD16-	0.21857	4.32536e-06	0.000263991		M_HDL_PL	CD4+CMCD45RA-CD27+	0.185031	0.0449917	0.398943
g_265.1085	CD4+CMCD45RA-CD27+	0.218567	4.32677e-06	0.000263991		L_LDL_CE_percent	CD4+CMCD45RA-CD27+	0.184887	0.0450357	0.398943
g_217.0708	CD8+CMCD45RO+CD27+	0.218044	4.32263e-06	0.000263991		S_VLDL_L	CD8+CMCD45RA-CD27+	0.184965	0.0450689	0.398943
g_311.2956	Treg_CD45RApos	-0.218038	4.32562e-06	0.000263991		EstC	CD8+EMCD45RO+CD27-	0.184921	0.0451205	0.398943
g_749.5329	CD8	-0.218556	4.33141e-06	0.000264127		L_VLDL_C_percent	IgD-CD5++	0.18485	0.0450796	0.398943
g_646.6136	CD14++CD16-	-0.218542	4.33773e-06	0.000264365		Val	TransitionalBcells(CD24++CD38++)	0.184849	0.04508	0.398943
g_264.1604	CD4+CD25high	0.21797	4.35587e-06	0.000265323		XS_VLDL_TG_percent	NaiveBcells(IgD+IgM+CD27-)	-0.184809	0.0451279	0.398943
g_417.2651	prol_CD4negCD8neg	0.218416	4.39414e-06	0.000267506		L_LDL_FC	IgD-IgM+CD27-	0.184871	0.0450541	0.398943
g_837.6625	Lymphocytes	-0.218386	4.40807e-06	0.000268056		S_HDL_CE_percent	IgMonlymemory(IgD-IgM+CD27)	0.184834	0.0450981	0.398943
g_671.4675	CD8+CMCD45RA-CD27+	-0.218388	4.40683e-06	0.000268056		S_HDL_P	prol_Treg	0.184882	0.0450416	0.398943
g_129.0387	TregH+F-	-0.217848	4.41133e-06	0.000268106		XL_HDL_FC_percent	NK_dim(CD3-CD56+CD16+)	-0.184739	0.0452101	0.399226
g_883.5357	Monocytes(CD14+)	-0.218364	4.41798e-06	0.000268134		Glc	TransitionalBcells(CD24++CD38++)	0.18474	0.0452097	0.399226
g_726.553	CD4+CD25high	-0.217826	4.42157e-06	0.000268134		Ace	Classnonswitchedmemory(IgM+CD38+CD27+)	-0.184753	0.0453186	0.399963
g_736.5282	CD8+CMCD45RA-CD27+	-0.218358	4.42047e-06	0.000268134		Alb	CD4+NaiveCD45RO-CD27+	-0.18452	0.0454703	0.400725
g_487.2546	Plasmablast(IgD-IgM-CD38++)	-0.217837	4.4164e-06	0.000268134		Serum_C	CD8+CMCD45RO+CD27+	0.184491	0.0455055	0.400725
g_684.5047	Treg_HLADRpos	-0.217806	4.43072e-06	0.00026854		XS_VLDL_CE	IgD-IgM-	0.184622	0.0454742	0.400725
g_776.5607	Plasmablast(IgD-IgM-CD38++)	0.217792	4.43696e-06	0.000268707		S_LDL_CE_percent	prol_CD8	0.184491	0.0455055	0.400725
g_337.1289	prol_CD8	0.218319	4.43838e-06	0.000268707		CLA_FA_ratio	DN	0.184556	0.0455521	0.400914
g_606.0739	Monocytes(CD14+)	0.217738	4.46199e-06	0.000269988		L_VLDL_TG_percent	Naturaleffector(CD24+CD38+IgD+IgM+)	-0.184393	0.0456223	0.40131
g_911.5636	prol_CD8	-0.218201	4.4925e-06	0.000271684		HDL3_C	TregH+F-	0.18436	0.0456615	0.401433
g_897.5237	CD8+CMCD45RO+CD27+	-0.217661	4.49758e-06	0.000271841		IDL_PL	prol_CD8	0.184279	0.0457584	0.402063
g_539.3012	prol_Tconv	0.218183	4.50052e-06	0.000271868		PUFA	CD14+CD16+	0.184157	0.0459042	0.402897
g_782.4965	prol_Treg	-0.218173	4.50513e-06	0.000271997		S_LDL_TG_percent	CD8+CMCD45RA-CD27+	0.184137	0.0459291	0.402897
g_275.2015	prol_CD4negCD8neg	0.218106	4.5362e-06	0.000273723		M_HDL_CE_percent	Treg_CD45RAneg	-0.184174	0.0458837	0.402897
g_508.4733	Plasmablast(IgD-IgM-CD38++)	0.217558	4.54575e-06	0.000274023		HDL_TG	CD14++CD16-	0.18391	0.0462012	0.404393
g_393.3737	TregH+F-	-0.217557	4.54618e-06	0.000274023		M_LDL_CE_percent	CD8+EMCD45RA-CD27-	0.18393	0.0461779	0.404393
g_364.1645	Monocytes(CD14+)	0.217526	4.56061e-06	0.000274742		XS_VLDL_P	IgD-CD5+	0.18395	0.0461531	0.404393
g_218.0816	CD8+EMCD45RA-CD27-	0.217516	4.56555e-06	0.000274888		Remnant_C	Classswitchedmemory(IgD-IgM-CD38+CD27+)	0.183915	0.0461955	0.404393
g_216.1242	Plasmablast(IgD-IgM-CD38++)	-0.217476	4.5845e-06	0.000275878		IDL_TG	TransitionalBcells(CD24++CD38++)	-0.183867	0.0462536	0.404631
g_299.2591	CD8	-0.217967	4.60156e-06	0.000276752		LDL_TG	CD4+CMCD45RO+CD27+	0.18383	0.0462986	0.404801
g_311.2228	CD4	-0.21793	4.61872e-06	0.000277632		M_HDL_P	TransitionalBcells(CD24++CD38++)	-0.183635	0.0465344	0.406411
g_367.3581	TregH+F-	-0.217392	4.62418e-06	0.000277808		S_VLDL_C_percent	IgMonlymemory(IgD-IgM+CD27)	0.183615	0.0465592	0.406411
g_690.5063	CD8+CMCD45RO+CD27+	-0.217376	4.63209e-06	0.000278131		MUFA	TregH+F-	0.183648	0.0465193	0.406411
g_585.4516	CD3+CD56-	-0.217892	4.63677e-06	0.00027826		HDL_D	CD14+CD16+	-0.183536	0.0466548	0.406609
g_179.0564	CD4+NaiveCD45RO-CD27+	0.217882	4.64173e-06	0.000278405		M_LDL_P	CD4+EMCD45RA-CD27-	0.183512	0.0466839	0.406609
g_217.1808	Treg_CD45RAneg	0.217234	4.70025e-06	0.00028176		IDL_L	Classswitchedmemory(IgD-IgM-CD38+CD27+)	0.183571	0.0466124	0.406609
g_119.035	CD4+CD25high	0.217222	4.70601e-06	0.000281798		L_HDL_C_percent	Treg_CD45RApos	-0.183527	0.0466661	0.406609
g_199.0613	CD24+CD38+	0.217752	4.70372e-06	0.000281798		XXL_VLDL_L	CD14+CD16+	0.183428	0.0467862	0.407277
g_240.0721	CD4+CMCD45RA-CD27+	0.217713	4.72279e-06	0.000282648		S_HDL_C	IgD-IgM-	0.183468	0.0468589	0.407688
g_422.013	prol_Tconv	0.21768	4.73863e-06	0.000283442		XL_VLDL_PL_percent	IgMonlymemory(IgD-IgM+CD27)	0.183327	0.0469093	0.407904
g_634.6137	CD14++CD16-	-0.217662	4.74727e-06	0.000283804		MUFA_FA_ratio	CD14++CD16+	0.183286	0.0469596	0.408119
g_216.1242	Treg_CD45RApos	0.217105	4.76311e-06	0.00028445		XL_HDL_CE	CD8+EMCD45RO+CD27-	0.183198	0.0470673	0.408754
g_573.104	Treg_HLADRpos	0.217105	4.76328e-06	0.00028445		XL_HDL_FC_percent	TransitionalBcells(CD24++CD38++)	0.183184	0.047084	0.408754
g_782.6505	CD8+CMCD45RO+CD27+	-0.217027	4.80159e-06	0.000286489		Cit	DP	0.183081	0.0473312	0.408973
g_423.275	Treg_HLADRpos	-0.217025	4.80265e-06	0.000286489		XL_VLDL_CE_percent	NK_br(CD3-CD56++CD16+)	0.183009	0.0472996	0.408973
g_179.0564	CD4+CMCD45RO+CD27+	0.217529	4.81225e-06	0.000286775		XXL_VLDL_FC_percent	CD8+EffCD45RA+CD27-	-0.183073	0.0473401	0.408973
g_217.0708	Treg_CD45RApos	0.217005	4.81267e-06	0.000286775		M_LDL_C	CD8+EMCD45RA-CD27-	0.183095	0.0473133	0.408973
g_736.5282	Treg_CD45RAneg	-0.216972	4.82903e-06	0.000287594		S_HDL_CE_percent	IgD-IgM+	0.183023	0.0472821	0.408973
g_620.5978	IgD-CD5++	-0.216962	4.83395e-06	0.00028773		L_LDL_CE_percent	Naturaleffector(CD24+CD38+IgD+IgM+)	0.183006	0.0473025	0.408973
g_245.1184	CD4+CD25high	-0.216936	4.84722e-06	0.000288364		PUFA_FA_ratio	NaiveBcells(IgD+IgM+CD27-)	0.182986	0.0473274	0.408973
g_897.5237	CD4+CD25high	-0.216917	4.85631e-06	0.000288748		XL_HDL_TG_percent	MemoryBcells(IgD+IgM+CD27+)	0.18319	0.0471971	0.408973
g_244.1073	prol_CD8	0.217378	4.88747e-06	0.000290338		SFA	prol_CD4posCD8pos	0.182993	0.0473184	0.408973
g_659.5763	TregH+F+	-0.216854	4.88836e-06	0.000290338		XS_VLDL_FC_percent	CD4+CMCD45RA-CD27+	-0.182954	0.047367	0.408983
g_699.4969	BCell(CD19+)	-0.216806	4.91233e-06	0.000291604		M_LDL_C_percent	MemoryBcells(IgD+IgM+CD27+)	0.182921	0.047408	0.409115
g_427.1603	prol_Tconv	0.217321	4.91561e-06	0.000291641		XS_VLDL_TG_percent	IgD-IgM-CD27-	-0.182884	0.047453	0.409282
g_269.0875	CD14++CD16-	0.217293	4.92988e-06	0.000292329		L_LDL_PL	CD4+EMCD45RA-CD27-	0.182851	0.0474939	0.409414
g_409.405	Monocytes(CD14+)	-0.217241	4.95612e-06	0.000293726		M_HDL_TG	CD4+CMCD45RO+CD27+	0.182698	0.0476836	0.410397
g_168.0064	CD14+CD16+	0.216689	4.97177e-06	0.000294495		Gp	IgD+IgM-	0.182696	0.0476852	0.410397
g_275.0923	CD14+CD16+	-0.216665	4.98397e-06	0.000295058		S_VLDL_TG_percent	TransitionalBcellCD27-IgM+CD24+CD38high	-0.18271	0.0476688	0.410397
g_601.3545	prol_CD4negCD8neg	-0.217153	5.00086e-06	0.000295898		LA	IgD-CD5++	0.18257	0.0478417	0.411455
g_445.1152	Plasmablast(IgD-IgM-CD38++)	-0.216611	5.0117e-06	0.00029638		S_VLDL_TG_percent	TregH+F-	0.182556	0.0478598	0.411455
g_607.2547	CD8+EffCD45RO-CD27-	0.216585	5.02549e-06	0.000297035		XL_HDL_FC_percent	NK(CD3-CD56+)	-0.182468	0.0479688	0.411948
g_465.3045	DN	-0.216509	5.06483e-06	0.000299199		XL_HDL_FC_percent	MemoryBcells(IgD+IgM+CD27+)	-0.182475	0.0479597	0.411948
g_365.3424	CD4+CMCD45RO+CD27+	-0.216967	5.09655e-06	0.000300911		XXL_VLDL_PL_percent	prol_CD8	-0.182444	0.0479985	0.411981
g_146.0819	CD4+CD25high	0.216362	5.14196e-06	0.000303428		XL_VLDL_PL_percent	IgM-	0.182406	0.0480453	0.41216
g_579.078	IgD-IgM-CD27-	0.216354	5.14597e-06	0.000303502		XL_VLDL_FC_percent	NK_br(CD3-CD56++CD16+)	0.182366	0.0480958	0.412372
g_381.3737	CD8+CMCD45RO+CD27+	-0.216349	5.14901e-06	0.000303517		XXL_VLDL_P	CD14+CD16+	0.182314	0.0481604	0.412704
g_461.3631	CD14+CD16+	-0.216317	5.16565e-06	0.000304055		S_VLDL_FC	Classnonswitchedmemory(IgM+CD38+CD27+)	0.182328	0.0482604	0.413338
g_861.5494	prol_CD4posCD8pos	-0.21684	5.16296e-06	0.000304055		M_HDL_PL_percent	Treg_CD45RAneg	0.182202	0.0483007	0.413461
g_345.1351	prol_Treg	0.21683	5.16838e-06	0.000304055		S_HDL_P	CD4+CMCD45RO+CD27+	0.182052	0.0484893	0.413742
g_767.4017	prol_Treg	-0.216828	5.16922e-06	0.000304055		Gln	CD4+CMCD45RO+CD27+	-0.182226	0.0483878	0.413742
g_607.2547	CD8+CMCD45RA-CD27+	0.216235	5.20944e-06	0.000306256		VLDL_C	IgD-IgM-	0.182182	0.0484425	0.413742
g_309.2073	prol_CD8	-0.216745	5.21318e-06	0.000306312		IDL_FC_percent	IgD-IgM+CD27-	0.182061	0.048478	0.413742
g_335.1976	CD4+CD25high	0.216209	5.22312e-06	0.000306732		M_LDL_TG	prol_Tconv	0.18216	0.0484699	0.413742
g_485.3634	CD14+CD16+	-0.216198	5.22953e-06	0.000306944		M_HDL_P	Treg_HLADRpos	0.182117	0.0484072	0.413742
g_717.2403	prol_Treg	0.21668	5.24797e-06	0.000307706		Ace	CD8	-0.182051	0.048607	0.414126
g_329.2343	prol_CD8	-0.21668	5.24813e-06	0.000307706		CLA	CD24+CD38+CD27+IgM+	0.181912	0.0486642	0.414126
g_313.1657	Monocytes(CD14+)	0.216665	5.2558e-06	0.000307991		S_VLDL_CE_percent	IgD-IgM-CD27-	0.182058	0.0485978	0.414126
g_299.2591	prol_CD8	-0.216609	5.28618e-06	0.000309606		S_VLDL_L	Classnonswitchedmemory(IgM+CD38+CD27+)	0.182044	0.0486161	0.414126
g_481.1142	prol_CD8	0.21606	5.30362e-06	0.000310462		Serum_TG	prol_CD8	0.181923	0.0486504	0.414126
g_254.0877	Monocytes(CD14+)	0.216039	5.31514e-06	0.000310649		S_LDL_PL_percent	prol_CD8	-0.181862	0.0487278	0.414446
g_253.1807	CD3+CD56-	0.216562	5.31165e-06	0.000310649		PC	IgD-CD5+	0.181836	0.0487609	0.414506
g_243.1144	prol_CD4negCD8neg	0.216555	5.31533e-06	0.000310649		SM	CD8+CMCD45RA-CD27+	0.181777	0.0488346	0.414912
g_620.5978	TregH+F+	-0.216027	5.32169e-06	0.000310855		XS_VLDL_TG	Treg_CD45RAneg	0.181744	0.0488762	0.415044
g_883.5357	prol_CD8	-0.216526	5.33086e-06	0.000311225		PUFA	CD4+CMCD45RO+CD27+	0.18161	0.0490468	0.415548
g_204.0667	prol_Tconv	0.216518	5.33534e-06	0.000311321		M_VLDL_PL_percent	CD8+CMCD45RO+CD27+	0.181549	0.0491243	0.415548
g_215.144	Treg_HLADRpos	0.215989	5.34279e-06	0.00031159		Crea	IgD-CD5++	0.181654	0.0489913	0.415548
g_985.8247	CD4+CMCD45RA-CD27+	-0.216466	5.36348e-06	0.00031263		PUFA	CD24+CD38+	0.181533	0.0491441	0.415548
g_311.2228	CD4+CMCD45RO+CD27+	-0.21644	5.37756e-06	0.000313284		L_VLDL_C_percent	CD24+CD38+CD27+IgM+	0.181668	0.0489723	0.415548
g_71.0136	IgD-IgM-CD27-	0.215915	5.38317e-06	0.000313444		PUFA_FA_ratio	IgM+CD27-	0.181591	0.0490704	0.415548
g_365.3424	DN	-0.215874	5.40576e-06	0.000314593		M_LDL_L	prol_CD8	0.181708	0.0490385	0.415548
g_395.3894	CD4+CMCD45RA-CD27+	-0.216313	5.44763e-06	0.000316593		IDL_PL	Treg_CD45RAneg	0.181551	0.0491213	0.415548
g_253.0947	prol_CD4posCD8pos	0.215799	5.44797e-06	0.000316593		XL_VLDL_PL_percent	CD24+CD38+CD27+IgM+	0.181508	0.0491753	0.415591
g_423.167	Treg_HLADRpos	0.215797	5.4488e-06	0.000316593		M_LDL_PL	prol_CD8	0.18146	0.0492373	0.415895
g_311.2228	CD8+CMCD45RA-CD27+	-0.216264	5.47472e-06	0.000317931		IDL_TG	CD8+CMCD45RO+CD27+	0.181427	0.0492787	0.416024
g_337.1918	CD14+CD16+	0.215679	5.51537e-06	0.000320059		XS_VLDL_C	CD4+CMCD45RA-CD27+	0.181342	0.0495011	0.417459
g_585.4516	DN	-0.215665	5.52303e-06	0.000320059		HDL3_C	CD4+CMCD45RA-CD27+	0.181267	0.0494832	0.417459
g_585.4516	CD19+CD20-Plasmablasts/cells	0.215674	5.51778e-06	0.000320059		FreeC	CD8+CMCD45RO+CD27+	0.181226	0.0495349	0.417523
g_443.3014	prol_Tconv	0.216182	5.52067e-06	0.000320059		HDL_TG	CD4+EMCD45RA-CD27-	0.181014	0.0498062	0.419589
g_727.5769	BCell(CD19+)	-0.2156	5.56021e-06	0.000322043		FAw6	CD8+EMCD45RA-CD27-	0.180883	0.0499757	0.420572
g_199.0613	CD19+CD20+Bcells	0.215594	5.56343e-06	0.000322059		XL_VLDL_FC_percent	CD19+CD20+Bcells	0.180886	0.049971	0.420572
g_218.0816	CD8+CMCD45RO+CD27+	0.215515	5.6083e-06	0.000324486		S_LDL_P	prol_CD8	0.180828	0.0500458	0.42094
g_249.2223	TregH+F-	-0.215502	5.61617e-06	0.00032477		PUFA	TregH+F-	0.180759	0.0501353	0.42147
g_253.0947	prol_CD4negCD8neg	0.215483	5.62716e-06	0.000324996		XXL_VLDL_TG	CD14+CD16+	0.180707	0.0502018	0.421742
g_335.1976	prol_CD4posCD8pos	0.215991	5.62898e-06	0.000324996		S_HDL_TG	prol_CD8	0.18078	0.0502206	0.421742
g_173.1041	prol_CD8	0.215994	5.62716e-06	0.000324996		S_HDL_FC_percent	NK_br(CD3-CD56++CD16+)	-0.180596	0.0503457	0.421934
g_914.5108	CD14+CD16+	-0.21545	5.64623e-06	0.000325322		IDL_C	CD8+EMCD45RO+CD27-	0.180634	0.0504089	0.421934
g_637.2283	Plasmablast(IgD-IgM-CD38++)	-0.215452	5.64476e-06	0.000325322		FAw3	CD8+CMCD45RO+CD27+	0.180532	0.0504288	0.421934
g_381.3737	TregH+F-	-0.215449	5.6465e-06	0.000325322		DAG_TG_ratio	IgD-IgM-	0.18067	0.0503618	0.421934
g_782.6505	TregH+F-	-0.215459	5.64094e-06	0.000325322		M_VLDL_TG_percent	CD24+CD38+CD27+IgM+	-0.180554	0.0504004	0.421934
g_215.144	TregH+F-	0.215434	5.65517e-06	0.00032565		M_VLDL_CE_percent	IgD-IgM-CD27-	0.180629	0.0503036	0.421934
g_339.3269	CD4+CMCD45RA-CD27+	-0.215939	5.65859e-06	0.000325677		L_LDL_C	prol_CD8	0.180627	0.0504183	0.421934
g_633.4517	CD4+CD25high	-0.215391	5.68029e-06	0.000326754		S_HDL_TG	CD14+CD16+	0.180503	0.0504667	0.421938
g_401.2689	Treg_HLADRpos	-0.215308	5.72881e-06	0.000329372		IDL_PL_percent	IgD+IgM-	-0.180491	0.0504822	0.421938
g_325.092	TregH+F-	0.215274	5.74833e-06	0.000330321		Gp	CD8+EffCD45RA+CD27-	-0.180319	0.0507059	0.4227
g_782.4965	Plasmablast(IgD-IgM-CD38++)	0.21526	5.75657e-06	0.000330621		S_VLDL_C_percent	IgD-IgM-CD27-	0.180346	0.0506709	0.4227
g_907.0832	prol_Treg	0.215217	5.78224e-06	0.000331748		TotPG	IgMonlymemory(IgD-IgM+CD27)	0.180342	0.0506752	0.4227
g_569.3833	Treg_HLADRpos	-0.215217	5.78205e-06	0.000331748		EstC	Treg_CD45RAneg	0.180437	0.050664	0.4227
g_218.0816	CD8+EffCD45RO-CD27-	0.215208	5.78767e-06	0.000331886		XL_HDL_PL_percent	Treg_HLADRpos	0.18032	0.0507042	0.4227
g_529.3892	CD8+CMCD45RA-CD27+	-0.215709	5.79197e-06	0.000331959		M_HDL_L	TransitionalBcells(CD24++CD38++)	-0.180189	0.0508753	0.423682
g_116.0352	prol_CD8	0.21568	5.80917e-06	0.000332771		XL_HDL_FC_percent	Naturaleffector(CD24+CD38+IgD+IgM+)	-0.180167	0.0509035	0.423682
g_811.4724	CD14+CD16+	-0.215146	5.82439e-06	0.000333468		M_HDL_TG	prol_Tconv	0.180181	0.0508853	0.423682
g_326.1755	prol_CD8	0.215619	5.84527e-06	0.000334489		M_VLDL_FC_percent	Monocytes(CD14+)	-0.180086	0.0510104	0.424197
g_539.3012	CD14+CD16+	0.215082	5.86255e-06	0.000335128		Lac	TransitionalBcellCD27-IgM+CD24+CD38high	0.180079	0.0510186	0.424197
g_381.3163	CD4+CMCD45RA-CD27+	-0.215591	5.8621e-06	0.000335128		S_LDL_C_percent	MemoryBcells(IgD+IgM+CD27+)	0.180057	0.0510477	0.424218
g_691.4343	prol_CD4negCD8neg	-0.21556	5.88045e-06	0.000335976		Gln	NK_dim(CD3-CD56+CD16+)	-0.180057	0.0511584	0.424773
g_922.1487	CD4+CD25high	0.214995	5.91501e-06	0.000337775		L_HDL_PL	NK_br(CD3-CD56++CD16+)	-0.179857	0.0513111	0.424773
g_861.5494	CD4+CD25high	-0.21498	5.92376e-06	0.000338098		S_LDL_TG_percent	CD4+EffCD45RA+CD27-	-0.179802	0.0513836	0.424773
g_265.1085	Treg_CD45RAneg	0.214956	5.93849e-06	0.000338763		S_HDL_TG_percent	CD4+CMCD45RA-CD27+	0.179991	0.0512444	0.424773
g_299.2017	prol_CD4negCD8neg	0.215455	5.94306e-06	0.000338847		S_HDL_TG_percent	CD8+CMCD45RA-CD27+	0.179947	0.0513017	0.424773
g_807.454	prol_CD4posCD8pos	-0.215443	5.9503e-06	0.000339057		FreeC	CD8+EMCD45RO+CD27-	0.179791	0.0513981	0.424773
g_659.5763	TregH+F-	-0.214932	5.95292e-06	0.000339057		LA_FA_ratio	CD19+CD20+Bcells	0.179857	0.0513106	0.424773
g_425.1456	TregH+F-	0.214897	5.97407e-06	0.000340085		S_HDL_CE	CD24+CD38+CD27+IgM+	0.179783	0.0514077	0.424773
g_397.1502	Plasmablast(IgD-IgM-CD38++)	-0.214877	5.98668e-06	0.000340626		S_VLDL_C_percent	IgD-IgM+CD27-	0.179835	0.0513395	0.424773
g_807.5035	Plasmablast(IgD-IgM-CD38++)	0.214741	6.07015e-06	0.000345196		CLA_FA_ratio	Classnonswitchedmemory(IgM+CD38+CD27+)	0.179991	0.0512444	0.424773
g_711.4997	CD3+CD56-	-0.215208	6.09388e-06	0.000346366		Serum_C	prol_CD4posCD8pos	0.180042	0.0511775	0.424773
g_132.0663	prol_Tconv	0.215189	6.10523e-06	0.000346831		S_VLDL_TG_percent	IgD+CD5++	-0.179744	0.0514598	0.424983
g_365.3424	CD4+NaiveCD45RO-CD27+	-0.215183	6.10934e-06	0.000346885		IDL_TG	DN	0.179696	0.0515233	0.425137
g_637.2283	prol_Tconv	0.215156	6.12574e-06	0.000347636		M_HDL_CE	TregH+F-	0.179772	0.0515318	0.425137
g_742.5391	TregH+F-	-0.214642	6.1316e-06	0.000347788		Remnant_C	CD14++CD16+	0.17954	0.0517288	0.425278
g_311.2228	prol_CD8	-0.21513	6.14218e-06	0.000348208		MUFA_FA_ratio	CD4+CMCD45RA-CD27+	0.179414	0.0518957	0.425278
g_727.5769	Treg_CD45RAneg	-0.214612	6.15034e-06	0.00034849		Ala	CD4+NaiveCD45RO-CD27+	-0.179575	0.0517916	0.425278
g_327.2178	CD8+CMCD45RA-CD27+	-0.215095	6.16407e-06	0.000348908		XL_HDL_C	IgD+IgM-	0.179466	0.0518278	0.425278
g_620.5978	TregH+F-	-0.214591	6.16349e-06	0.000348908		S_LDL_CE_percent	IgD-IgM-	0.17944	0.0518618	0.425278
g_299.2591	prol_Treg	-0.215087	6.16894e-06	0.000349004		DAG	IgD-IgM-	0.179538	0.0518398	0.425278
g_327.2178	prol_Tconv	-0.215064	6.18323e-06	0.000349631		PUFA	IgM-	0.179451	0.0518468	0.425278
g_383.3168	prol_CD4posCD8pos	-0.21505	6.19201e-06	0.000349767		IDL_P	Classswitchedmemory(IgD-IgM-CD38+CD27+)	0.179466	0.0518278	0.425278
g_173.1301	prol_CD8	0.215052	6.19065e-06	0.000349767		TotFA	Classswitchedmemory(IgD-IgM-CD38+CD27+)	0.179572	0.0516866	0.425278
g_230.126	prol_CD4negCD8neg	-0.215002	6.22181e-06	0.00035127		M_VLDL_C_percent	IgD-IgM-CD27-	0.179491	0.0517939	0.425278
g_269.0462	Treg_HLADRpos	0.214486	6.22958e-06	0.000351527		S_VLDL_FC_percent	TregH+F+	-0.179433	0.051871	0.425278
g_659.5763	CD14++CD16-	-0.214937	6.26291e-06	0.000353226		L_LDL_L	Treg_CD45RAneg	0.179425	0.0518812	0.425278
g_179.0564	CD8+CMCD45RO+CD27+	0.21441	6.27824e-06	0.000353909		SFA	Treg_HLADRpos	0.179429	0.0518763	0.425278
g_279.1007	CD14+CD16+	0.214327	6.33162e-06	0.000356368		XXL_VLDL_TG_percent	CD8+NaiveCD45RA+CD27+	0.179386	0.0519341	0.425374
g_837.6625	CD3+CD56-	-0.214832	6.32995e-06	0.000356368		FAw6	IgM-	0.179312	0.0520317	0.425954
g_536.5042	Treg_CD45RApos	-0.214332	6.32818e-06	0.000356368		Crea	Plasmablast(IgD-IgM-CD38++)	0.179288	0.052064	0.426
g_700.5277	Lymphocytes	-0.214822	6.33653e-06	0.000356461		L_LDL_P	CD4+EMCD45RA-CD27-	0.179221	0.0521529	0.426498
g_353.3425	Monocytes(CD14+)	-0.214805	6.34728e-06	0.000356837		L_HDL_PL_percent	CD4+EMCD45RO+CD27-	0.179246	0.0522271	0.426498
g_620.5978	BCell(CD19+)	-0.214299	6.34971e-06	0.000356837		DHA	CD8+EffCD45RO-CD27-	0.179126	0.0522801	0.426498
g_329.2343	CD4+NaiveCD45RO-CD27+	-0.214795	6.3536e-06	0.000356872		S_VLDL_P	Classnonswitchedmemory(IgM+CD38+CD27+)	0.179283	0.0521785	0.426498
g_385.3475	CD14++CD16-	-0.214775	6.36633e-06	0.000357222		XXL_VLDL_PL_percent	prol_Tconv	-0.17915	0.0522482	0.426498
g_429.3009	NK_br(CD3-CD56++CD16+)	0.214277	6.36391e-06	0.000357222		CLA_FA_ratio	prol_Treg	0.179202	0.0522854	0.426498
g_172.0397	CD14+CD16+	-0.214265	6.37144e-06	0.000357325		IDL_TG_percent	CD4+CMCD45RA-CD27+	0.179082	0.0523383	0.426711
g_748.528	Monocytes(CD14+)	-0.214743	6.38693e-06	0.000357843		Ala	TregH+F-	-0.179115	0.0524021	0.427013
g_361.2388	CD4+EffCD45RA+CD27-	0.214241	6.3872e-06	0.000357843		XXL_VLDL_PL	CD14+CD16+	0.178943	0.0525246	0.427555
g_445.1152	CD4+CMCD45RA-CD27+	0.214712	6.40703e-06	0.000358771		S_LDL_C	CD8+EMCD45RA-CD27-	0.178925	0.0525491	0.427555
g_264.1604	CD14+CD16+	0.214166	6.43623e-06	0.000360222		XS_VLDL_C	IgD-IgM-	0.17902	0.0525288	0.427555
g_311.2228	Lymphocytes	-0.214594	6.4835e-06	0.000362682		XL_HDL_L	CD8+EffCD45RO-CD27-	0.178969	0.0525971	0.427727
g_715.2631	CD4+CD25high	0.214045	6.51569e-06	0.000364297		Ace	Lymphocytes	-0.17891	0.0526753	0.428145
g_872.3577	DN	0.214008	6.54006e-06	0.000365473		XS_VLDL_TG	MemoryBcells(IgD+IgM+CD27+)	0.178764	0.0527651	0.428656
g_885.5501	prol_CD8	-0.214497	6.54753e-06	0.000365704		Serum_C	BCell(CD19+)	0.178823	0.0527928	0.428662
g_115.0037	CD14+CD16+	-0.213961	6.57173e-06	0.000366496		Ala	CD3+CD56-	-0.178801	0.0528222	0.428683
g_128.0101	CD4+EffCD45RA+CD27-	-0.213962	6.57083e-06	0.000366496		L_VLDL_C_percent	CD4+EffCD45RO-CD27-	0.178692	0.0528631	0.428796
g_311.2228	CD4+NaiveCD45RO-CD27+	-0.214463	6.56993e-06	0.000366496		M_VLDL_FC_percent	CD4+EffCD45RA+CD27-	0.178621	0.0529582	0.429349
g_71.0136	CD4+CD25high	0.213946	6.58194e-06	0.000366879		XL_VLDL_PL_percent	CD4+EffCD45RA+CD27-	0.178524	0.0530892	0.429806
g_618.5824	Treg_HLADRpos	-0.213917	6.60127e-06	0.000367769		Ile	IgD+CD5++	0.17852	0.0530955	0.429806
g_700.5277	prol_CD4negCD8neg	-0.21441	6.60483e-06	0.000367781		DHA	Classswitchedmemory(IgD-IgM-CD38+CD27+)	0.178538	0.0530707	0.429806
g_89.0243	Monocytes(CD14+)	0.214388	6.6196e-06	0.000368416		S_HDL_CE_percent	MemoryBcells(IgD+IgM+CD27+)	0.178479	0.0532549	0.430878
g_583.4203	Monocytes(CD14+)	-0.21434	6.65203e-06	0.000369284		Ace	CD4+CD25high	-0.178272	0.053432	0.431774
g_808.1201	DN	0.213858	6.64067e-06	0.000369284		S_HDL_CE_percent	NK_br(CD3-CD56++CD16+)	0.178261	0.0534469	0.431774
g_872.3577	CD8+CMCD45RA-CD27+	0.214353	6.6434e-06	0.000369284		M_LDL_TG	Naturaleffector(CD24+CD38+IgD+IgM+)	0.178293	0.0534027	0.431774
g_323.1866	CD8+CMCD45RO+CD27+	-0.213851	6.64536e-06	0.000369284		XS_VLDL_TG_percent	IgD-CD5+	-0.178239	0.0534768	0.431796
g_699.4969	Treg_CD45RAneg	-0.213844	6.65024e-06	0.000369284		M_LDL_TG_percent	CD14++CD16+	0.178137	0.0536161	0.432662
g_166.087	prol_CD4posCD8pos	0.214289	6.68637e-06	0.000371002		Gln	NK(CD3-CD56+)	-0.17818	0.0536608	0.432662
g_191.1187	prol_CD4negCD8neg	0.214279	6.69281e-06	0.000371172		M_LDL_PL_percent	IgD-IgM+CD27-	-0.178081	0.0536925	0.432662
g_807.454	CD8+CMCD45RA-CD27+	-0.214263	6.70375e-06	0.000371403		M_LDL_C	prol_CD8	0.178158	0.0536906	0.432662
g_253.0947	prol_CD8	0.213767	6.70231e-06	0.000371403		S_VLDL_CE_percent	DN	-0.178129	0.0537303	0.432748
g_758.5702	CD14++CD16-	-0.214258	6.70718e-06	0.000371405		IDL_CE	BCell(CD19+)	0.178026	0.0538697	0.433432
g_217.1808	BCell(CD19+)	0.213745	6.71769e-06	0.000371799		M_HDL_C	NK_br(CD3-CD56++CD16+)	-0.17796	0.0538574	0.433432
g_215.144	IgM-	0.213739	6.72115e-06	0.000371803		IDL_P	CD4+EMCD45RA-CD27-	0.177881	0.0539663	0.433973
g_673.4806	CD14++CD16-	-0.214224	6.7304e-06	0.000372127		Ace	CD24+CD38+CD27+IgM+	-0.177862	0.0539914	0.433973
g_352.2043	prol_CD4posCD8pos	0.214214	6.73688e-06	0.000372297		S_LDL_TG_percent	IgD+CD5++	-0.17783	0.0540361	0.433975
g_746.4692	CD4+CMCD45RA-CD27+	-0.214196	6.74887e-06	0.000372772		L_HDL_CE_percent	IgMonlymemory(IgD-IgM+CD27)	-0.177822	0.0540461	0.433975
g_217.1808	CD4	0.214186	6.75566e-06	0.00037296		L_HDL_P	CD14+CD16+	-0.177614	0.0543326	0.434747
g_691.4343	Treg_HLADRpos	-0.213675	6.76522e-06	0.000373299		M_LDL_L	CD4+EMCD45RA-CD27-	0.177705	0.0543095	0.434747
g_319.228	Monocytes(CD14+)	-0.214148	6.78211e-06	0.000373866		IDL_TG	CD4+CMCD45RO+CD27+	0.177698	0.0542173	0.434747
g_365.3792	prol_Treg	-0.214147	6.78231e-06	0.000373866		S_VLDL_CE_percent	CD19+CD20-Plasmablasts/cells	0.17769	0.0543295	0.434747
g_401.0879	prol_CD4posCD8pos	-0.214139	6.78794e-06	0.000373988		M_HDL_PL_percent	IgD+CD5++	-0.177681	0.0542407	0.434747
g_265.0875	CD4+CMCD45RA-CD27+	0.214119	6.80171e-06	0.000374559		S_HDL_TG	prol_Treg	0.177742	0.0542593	0.434747
g_372.0425	IgD-CD5++	0.213574	6.83492e-06	0.000375821		L_LDL_L	prol_CD8	0.177614	0.0543331	0.434747
g_206.049	prol_CD4posCD8pos	-0.214077	6.83051e-06	0.000375821		DHA	CD8+CMCD45RA-CD27+	0.177577	0.0543835	0.434931
g_583.4203	prol_CD4posCD8pos	-0.214075	6.83191e-06	0.000375821		CLA	Treg_HLADRpos	0.177617	0.0544299	0.435085
g_269.0875	CD3+CD56-	0.213949	6.91884e-06	0.000380245		FALen	IgD-IgM+CD27-	-0.177524	0.0544576	0.435088
g_495.1179	CD14+CD16+	0.213443	6.92665e-06	0.000380484		LA_FA_ratio	CD24+CD38+	0.177454	0.0545542	0.435463
[truncated: 107,645 more rows]
