# Supplementary material for: Integration of metabolomics, genomics, and immune phenotypes reveals the causal roles of metabolites in disease
Source: Genome Biol. 2021 Jul 6;22:198. doi: 10.1186/s13059-021-02413-z (PMC8259168; doi:10.1186/s13059-021-02413-z)
Supplement: Supplementary file 7 — Additional file 7. Table S6 [file 13059_2021_2413_MOESM7_ESM.xlsx]

## Sheet: table S6
Table S6
Correlation between metabolites and immune modulators
GM						BM
metabolite	phenotype	correlation coefficient	p	fdr		metabolite	phenotype	correlation coefficient	p	fdr
g_465.1404	AAT	-0.421361	8.55337e-21	8.15479e-17		XL_HDL_FC_percent	AAT	0.495799	8.52003e-09	1.18088e-05
g_217.0708	AAT	-0.413372	5.31979e-20	2.53594e-16		S_VLDL_FC_percent	AAT	0.483887	2.15673e-08	1.49461e-05
g_360.1298	AAT	-0.403064	5.23648e-19	1.24811e-15		S_HDL_FC_percent	AAT	0.395698	7.7035e-06	0.00355902
g_423.1402	AAT	-0.403255	5.02253e-19	1.24811e-15		M_HDL_FC_percent	AAT	0.365995	3.94163e-05	0.0136578
g_483.2959	AAT	-0.39938	1.1632e-18	2.21799e-15		L_VLDL_PL_percent	Leptin	0.321822	0.000337948	0.078066
g_585.4516	AAT	0.397836	1.62045e-18	2.5749e-15		Alb	AAT	0.323904	0.000307561	0.078066
g_673.4806	AAT	0.389358	9.70605e-18	1.32196e-14		XXL_VLDL_C_percent	Adiponectin	0.315458	0.000448858	0.0888738
g_536.5042	AAT	0.382424	4.03951e-17	4.29186e-14		L_HDL_FC_percent	AAT	0.299399	0.000893838	0.154857
g_808.1201	AAT	-0.38241	4.05147e-17	4.29186e-14		M_VLDL_FC_percent	AAT	0.295846	0.00103561	0.159484
g_273.187	AAT	-0.37778	1.03023e-16	9.82225e-14		S_VLDL_TG_percent	AAT	-0.292044	0.0012098	0.167678
g_581.4209	AAT	0.377133	1.17241e-16	1.01616e-13		Crea	AAT	0.28865	0.00138745	0.174818
g_217.1808	AAT	-0.37579	1.53185e-16	1.21705e-13		M_HDL_C_percent	IL18bpx	-0.275328	0.00233805	0.260399
g_699.4969	AAT	0.373174	2.5694e-16	1.88436e-13		XXL_VLDL_PL	Adiponectin	-0.271308	0.00272336	0.260399
g_216.0699	AAT	-0.371388	3.64764e-16	2.24724e-13		XXL_VLDL_CE_percent	Adiponectin	0.272799	0.00257422	0.260399
g_325.1295	AAT	-0.370907	4.00704e-16	2.24724e-13		S_HDL_FC	AAT	0.267043	0.00319392	0.260399
g_555.4056	AAT	0.371279	3.7265e-16	2.24724e-13		S_VLDL_C_percent	AAT	0.267838	0.003101	0.260399
g_778.5751	AAT	0.371151	3.82107e-16	2.24724e-13		IDL_FC_percent	AAT	0.267338	0.00315914	0.260399
g_529.3892	AAT	0.370338	4.47808e-16	2.37189e-13		XL_VLDL_P	Adiponectin	-0.263953	0.00357923	0.261095
g_364.0174	AAT	-0.366917	8.68832e-16	4.35971e-13		XL_VLDL_TG	Adiponectin	-0.264578	0.00349807	0.261095
g_385.3475	AAT	0.365586	1.12201e-15	5.34864e-13		L_LDL_FC_percent	AAT	0.262476	0.00377777	0.261799
g_207.0663	AAT	0.36355	1.65527e-15	7.51492e-13		XL_VLDL_L	Adiponectin	-0.26095	0.0039933	0.263558
g_718.5416	AAT	0.362815	1.90375e-15	8.25016e-13		M_HDL_CE_percent	IL18bpx	-0.251103	0.00566847	0.282705
g_671.4675	AAT	0.361291	2.54033e-15	1.05302e-12		XXL_VLDL_TG	Adiponectin	-0.254758	0.00498482	0.282705
g_467.135	AAT	-0.358011	4.7024e-15	1.86803e-12		L_VLDL_PL	Adiponectin	-0.253509	0.00520976	0.282705
g_758.5702	AAT	0.356763	5.9328e-15	2.26253e-12		L_VLDL_TG	Adiponectin	-0.256528	0.00468104	0.282705
g_215.1073	AAT	-0.355202	7.92437e-15	2.90581e-12		VLDL_TG	Adiponectin	-0.252345	0.00542732	0.282705
g_465.3045	AAT	0.354771	8.58119e-15	3.03011e-12		XS_VLDL_PL_percent	AAT	0.253558	0.00520062	0.282705
g_199.1337	AAT	0.354315	9.33323e-15	3.17796e-12		L_HDL_C_percent	AAT	0.250887	0.0057112	0.282705
g_466.3074	AAT	0.351842	1.469e-14	4.82948e-12		XXL_VLDL_P	Adiponectin	-0.249095	0.00607847	0.284107
g_583.437	AAT	0.351126	1.67394e-14	5.14817e-12		XXL_VLDL_L	Adiponectin	-0.246744	0.00659184	0.284107
g_872.3577	AAT	-0.351211	1.64823e-14	5.14817e-12		XXL_VLDL_FC	Adiponectin	-0.24558	0.00685982	0.284107
g_837.6625	AAT	0.349853	2.10986e-14	6.28608e-12		XL_VLDL_C	Adiponectin	-0.244625	0.00708699	0.284107
g_269.0875	AAT	-0.344794	5.23813e-14	1.51334e-11		L_VLDL_P	Adiponectin	-0.246712	0.00659891	0.284107
g_717.2403	AAT	-0.344373	5.64511e-14	1.58295e-11		L_VLDL_L	Adiponectin	-0.24564	0.0068459	0.284107
g_199.0613	AAT	-0.343423	6.682e-14	1.82018e-11		XXL_VLDL_TG_percent	Adiponectin	-0.244265	0.00717441	0.284107
g_907.0832	AAT	-0.341135	1.00079e-13	2.65044e-11		XL_VLDL_PL	Adiponectin	-0.238309	0.00876474	0.303698
g_727.5769	AAT	0.340825	1.05683e-13	2.72318e-11		XL_VLDL_CE	Adiponectin	-0.239986	0.00828815	0.303698
g_665.2143	AAT	-0.340469	1.12492e-13	2.82236e-11		L_VLDL_FC	Adiponectin	-0.238635	0.00867014	0.303698
g_647.467	AAT	0.33915	1.41687e-13	3.46371e-11		M_VLDL_TG	Adiponectin	-0.238698	0.00865201	0.303698
g_789.6986	AAT	-0.337988	1.73462e-13	4.13448e-11		Serum_TG	Adiponectin	-0.239674	0.00837507	0.303698
g_753.5918	AAT	0.33725	1.97169e-13	4.58491e-11		TG_PG_ratio	IL18bpx	0.23392	0.0101281	0.326453
g_265.1085	AAT	-0.336942	2.07991e-13	4.72139e-11		XL_VLDL_FC	Adiponectin	-0.235062	0.00975645	0.326453
g_597.4164	AAT	0.336495	2.24722e-13	4.98255e-11		M_VLDL_C_percent	AAT	0.233936	0.0101227	0.326453
g_986.2556	AAT	-0.336128	2.39393e-13	5.18721e-11		FALen	IL18bpx	0.232194	0.0107133	0.32959
g_571.3998	AAT	0.335576	2.63316e-13	5.5788e-11		VLDL_D	Adiponectin	-0.230886	0.0111766	0.32959
g_892.1744	AAT	-0.3353	2.76122e-13	5.72293e-11		L_VLDL_C_percent	AAT	0.231259	0.0110425	0.32959
g_481.1142	AAT	-0.33512	2.84848e-13	5.77818e-11		XL_HDL_C_percent	IL18	0.230898	0.0111721	0.32959
g_715.2631	AAT	-0.334316	3.26983e-13	6.49471e-11		L_HDL_TG_percent	AAT	-0.228845	0.0119339	0.344592
g_365.3424	AAT	0.333443	3.7975e-13	7.38885e-11		M_HDL_CE	IL18bpx	-0.224673	0.0136237	0.350583
g_783.6375	AAT	0.33133	5.44202e-13	1.03768e-10		L_HDL_TG_percent	IL18bpx	0.222451	0.014606	0.350583
g_691.4343	AAT	0.327691	1.00474e-12	1.86612e-10		S_HDL_TG_percent	IL18bpx	0.225923	0.0130968	0.350583
g_941.5174	AAT	0.327614	1.01781e-12	1.86612e-10		L_VLDL_C	Adiponectin	-0.223419	0.0141707	0.350583
g_620.5978	AAT	0.327454	1.04545e-12	1.88062e-10		Tyr	Adiponectin	-0.222784	0.014455	0.350583
g_381.3163	AAT	0.3266	1.20578e-12	2.09016e-10		S_LDL_FC	AAT	0.224511	0.0136934	0.350583
g_725.2307	AAT	-0.326604	1.20493e-12	2.09016e-10		L_VLDL_FC_percent	AAT	0.225816	0.0131411	0.350583
g_86.0248	AAT	-0.32647	1.23208e-12	2.09762e-10		M_VLDL_TG_percent	AAT	-0.222309	0.0146709	0.350583
g_395.3894	AAT	0.323695	1.95195e-12	3.26489e-10		M_HDL_PL_percent	AAT	-0.224295	0.0137865	0.350583
g_897.5237	AAT	0.323142	2.13833e-12	3.51497e-10		XL_HDL_CE_percent	IL18	0.223823	0.0139924	0.350583
g_607.2547	AAT	-0.322992	2.19167e-12	3.5416e-10		M_HDL_TG_percent	IL18bpx	0.221152	0.0152083	0.351311
g_728.5217	AAT	0.32265	2.31825e-12	3.68371e-10		XL_VLDL_C_percent	Adiponectin	0.221444	0.0150714	0.351311
g_646.6136	AAT	0.320044	3.5503e-12	5.54895e-10		M_HDL_C	IL18bpx	-0.219802	0.0158573	0.355785
g_445.0776	AAT	-0.318939	4.24824e-12	6.5327e-10		M_VLDL_P	Adiponectin	-0.219683	0.0159153	0.355785
g_776.5607	AAT	0.315679	7.18252e-12	1.08695e-09		M_VLDL_PL	Adiponectin	-0.216943	0.0173111	0.374892
g_690.5063	AAT	0.312751	1.14501e-11	1.70571e-09		M_VLDL_FC	Adiponectin	-0.217356	0.017094	0.374892
g_881.1565	AAT	-0.312097	1.2697e-11	1.86236e-09		M_VLDL_L	Adiponectin	-0.215915	0.0178612	0.380856
g_388.0193	AAT	-0.310745	1.57128e-11	2.26979e-09		HDL2_C	IL18bpx	-0.214072	0.0188859	0.382872
g_634.6137	AAT	0.30893	2.08789e-11	2.97103e-09		Gln	Resistin	0.214362	0.0187211	0.382872
g_345.1351	AAT	-0.307972	2.42386e-11	3.3984e-09		XXL_VLDL_C	Adiponectin	-0.213766	0.0190607	0.382872
g_573.4164	AAT	0.306084	3.24772e-11	4.48751e-09		Val	AAT	0.214978	0.0183757	0.382872
g_835.5341	AAT	0.305728	3.43157e-11	4.6738e-09		XL_VLDL_PL_percent	Leptin	0.211399	0.0204612	0.383424
g_913.1812	AAT	-0.304574	4.09794e-11	5.50278e-09		XS_VLDL_FC_percent	Leptin	-0.210932	0.0207481	0.383424
g_387.2385	AAT	0.30332	4.96567e-11	6.57537e-09		S_VLDL_TG	Adiponectin	-0.212721	0.0196685	0.383424
g_146.0819	AAT	-0.301364	6.68883e-11	8.63684e-09		XL_VLDL_CE_percent	Adiponectin	0.212849	0.0195929	0.383424
g_393.3737	AAT	0.301349	6.70365e-11	8.63684e-09		L_VLDL_CE_percent	Adiponectin	0.210956	0.0207328	0.383424
g_206.049	AAT	0.300585	7.52613e-11	9.56721e-09		S_VLDL_TG_percent	Adiponectin	-0.212197	0.0199796	0.383424
g_611.4691	AAT	0.299951	8.28269e-11	1.03904e-08		L_HDL_PL_percent	AAT	-0.210338	0.0211172	0.385111
g_615.1011	AAT	-0.297615	1.17624e-10	1.4564e-08		HDL3_C	Resistin	-0.209653	0.0215508	0.385844
g_211.1336	AAT	0.295871	1.52521e-10	1.86428e-08		TG_PG_ratio	Adiponectin	-0.209397	0.0217142	0.385844
g_381.3737	AAT	0.29552	1.6068e-10	1.93914e-08		M_VLDL_CE_percent	Adiponectin	0.207316	0.0230863	0.39506
g_172.0397	AAT	0.295069	1.71791e-10	2.04732e-08		XL_HDL_TG_percent	Adiponectin	-0.207321	0.023083	0.39506
g_645.4979	AAT	0.293682	2.10837e-10	2.48163e-08		S_VLDL_CE_percent	AAT	0.207313	0.0230879	0.39506
g_321.2432	AAT	0.293101	2.29619e-10	2.66974e-08		M_HDL_FC	IL18bpx	-0.206008	0.0239856	0.401661
g_369.2281	AAT	0.292837	2.38723e-10	2.74215e-08		M_HDL_C_percent	AAT	0.205912	0.0240533	0.401661
g_261.1705	AAT	-0.29166	2.83589e-10	3.21874e-08		PC	AAT	0.204292	0.0252115	0.415989
g_173.1301	AAT	-0.291098	3.0786e-10	3.45311e-08		L_VLDL_CE	Adiponectin	-0.202734	0.0263711	0.430003
g_807.5035	AAT	0.290716	3.25476e-10	3.60824e-08		UnsatDeg	Adiponectin	0.200852	0.0278308	0.44853
g_425.1456	AAT	-0.288708	4.3545e-10	4.77194e-08		M_VLDL_C_percent	Adiponectin	0.199984	0.0285276	0.454474
g_456.1511	AAT	-0.287761	4.99071e-10	5.36256e-08		M_HDL_PL_percent	IL18bpx	0.198749	0.0295437	0.455664
g_659.5763	AAT	0.28774	5.00595e-10	5.36256e-08		HDL_C	IL18bpx	-0.197532	0.0305749	0.455664
g_183.1026	AAT	0.287153	5.44691e-10	5.77009e-08		M_HDL_FC_percent	Adiponectin	0.198255	0.0299588	0.455664
g_569.3833	AAT	0.286844	5.69365e-10	5.90035e-08		M_VLDL_CE_percent	AAT	0.198283	0.0299352	0.455664
g_633.4517	AAT	0.286899	5.64852e-10	5.90035e-08		XL_HDL_C_percent	AAT	0.19759	0.0305255	0.455664
g_215.144	AAT	-0.286581	5.91188e-10	6.06063e-08		CLA_FA_ratio	AAT	-0.197798	0.0303471	0.455664
g_929.5488	AAT	0.285681	6.72362e-10	6.81946e-08		XXL_VLDL_PL_percent	IL18bpx	-0.195508	0.0323575	0.477102
g_661.5795	AAT	0.285514	6.88582e-10	6.91046e-08		L_HDL_PL	IL18bpx	-0.19223	0.0354319	0.501108
g_167.0212	AAT	-0.285208	7.19332e-10	7.14387e-08		Cit	Leptin	-0.19281	0.0348702	0.501108
g_181.1232	AAT	0.284668	7.76758e-10	7.63465e-08		M_LDL_FC	AAT	0.193291	0.0344109	0.501108
g_561.3786	AAT	0.284591	7.85271e-10	7.63957e-08		XL_HDL_TG	AAT	-0.192252	0.0354103	0.501108
g_700.5277	AAT	0.284475	7.98297e-10	7.68784e-08		Glc	IL18bpx	-0.190963	0.0366842	0.503409
g_339.3269	AAT	0.284298	8.18601e-10	7.80454e-08		XXL_VLDL_CE	Adiponectin	-0.191389	0.0362587	0.503409
g_617.2271	AAT	-0.283868	8.70092e-10	8.21332e-08		S_VLDL_C_percent	Adiponectin	0.191275	0.0363723	0.503409
g_191.1438	AAT	0.283689	8.92492e-10	8.34218e-08		XS_VLDL_TG_percent	Adiponectin	-0.188622	0.0390953	0.506413
g_409.405	AAT	0.28228	1.08878e-09	1.00781e-07		IDL_FC_percent	Adiponectin	0.189884	0.0377798	0.506413
g_367.3581	AAT	0.280443	1.40884e-09	1.29153e-07		SFA	Adiponectin	-0.190257	0.0373972	0.506413
g_618.5824	AAT	0.279877	1.52473e-09	1.38446e-07		SM	AAT	0.188991	0.0387065	0.506413
g_153.0557	AAT	0.279316	1.64865e-09	1.48285e-07		CLA	AAT	-0.189244	0.0384417	0.506413
g_742.5391	AAT	0.279189	1.67801e-09	1.49516e-07		Lac	AAT	0.188744	0.0389663	0.506413
g_749.5329	AAT	0.278479	1.85184e-09	1.63476e-07		S_HDL_TG_percent	Adiponectin	-0.188215	0.0395278	0.507274
g_736.5282	AAT	0.277662	2.07346e-09	1.81362e-07		PUFA_FA_ratio	Adiponectin	0.185646	0.042352	0.521521
g_185.0818	AAT	0.277396	2.15122e-09	1.86452e-07		Ile	Adiponectin	-0.186121	0.0418171	0.521521
g_216.1242	AAT	-0.275569	2.76559e-09	2.35421e-07		L_VLDL_PL_percent	AAT	-0.185638	0.0423605	0.521521
g_922.1487	AAT	-0.275584	2.76005e-09	2.35421e-07		XL_HDL_PL_percent	IL18	-0.185498	0.0425194	0.521521
g_152.0352	AAT	-0.275219	2.90151e-09	2.44806e-07		SFA_FA_ratio	IL18	-0.185505	0.0425111	0.521521
g_145.0618	AAT	-0.274934	3.017e-09	2.52316e-07		S_VLDL_CE_percent	Adiponectin	0.184194	0.0440211	0.53055
g_351.1443	AAT	-0.274542	3.18283e-09	2.63871e-07		Pyr	Adiponectin	-0.184375	0.0438105	0.53055
g_313.038	AAT	-0.2736	3.61855e-09	2.97407e-07		Pyr	IL18	0.183733	0.0445625	0.532445
g_807.454	AAT	0.273098	3.87393e-09	3.15676e-07		XL_VLDL_FC_percent	AAT	0.181608	0.0471298	0.558307
g_407.3893	AAT	0.272695	4.09119e-09	3.30554e-07		S_VLDL_FC_percent	Adiponectin	0.181139	0.0477128	0.560423
g_861.5494	AAT	0.27249	4.20629e-09	3.36998e-07		M_HDL_L	IL18bpx	-0.17992	0.049256	0.564205
g_173.1041	AAT	-0.272169	4.39305e-09	3.49028e-07		XS_VLDL_FC_percent	Adiponectin	0.180236	0.0488513	0.564205
g_782.6505	AAT	0.271663	4.70353e-09	3.70607e-07		S_HDL_C_percent	Adiponectin	0.180149	0.0489623	0.564205
g_335.1283	AAT	-0.271538	4.78364e-09	3.7383e-07		Leu	AAT	0.179069	0.0503571	0.57209
g_573.104	AAT	-0.270599	5.42778e-09	4.20719e-07		FAw6_FA_ratio	Adiponectin	0.178687	0.0508581	0.573085
g_335.1976	AAT	-0.270193	5.73231e-09	4.40741e-07		M_HDL_P	IL18bpx	-0.174902	0.0560484	0.592273
g_265.0875	AAT	-0.269864	5.99021e-09	4.56885e-07		L_HDL_TG_percent	Resistin	0.176126	0.054324	0.592273
g_173.1182	AAT	-0.269599	6.20698e-09	4.69661e-07		L_HDL_PL	Adiponectin	0.175117	0.0557428	0.592273
g_716.5227	AAT	0.269486	6.30103e-09	4.73024e-07		L_HDL_FC	Adiponectin	0.176246	0.0541582	0.592273
g_700.5277	Adiponectin	0.2694	6.37423e-09	4.74781e-07		XS_VLDL_PL_percent	Adiponectin	0.175434	0.0552946	0.592273
g_319.228	AAT	0.268871	6.84077e-09	5.05581e-07		Cit	Adiponectin	-0.174652	0.056407	0.592273
g_305.1036	AAT	-0.267762	7.92835e-09	5.81453e-07		XXL_VLDL_PL_percent	AAT	0.176631	0.0536254	0.592273
g_833.5205	AAT	0.267127	8.62428e-09	6.27663e-07		XXL_VLDL_TG_percent	AAT	-0.175149	0.0556976	0.592273
g_203.0718	AAT	-0.266772	9.03868e-09	6.51578e-07		L_HDL_CE_percent	AAT	0.176531	0.0537642	0.592273
g_541.2656	AAT	-0.26673	9.08956e-09	6.51578e-07		XS_VLDL_FC_percent	AAT	0.174243	0.0569961	0.593959
g_329.2343	AAT	0.266266	9.6634e-09	6.87544e-07		XL_HDL_TG	Adiponectin	-0.173676	0.0578209	0.598058
g_801.6997	AAT	-0.263571	1.37622e-08	9.71918e-07		L_HDL_P	Adiponectin	0.17244	0.0596534	0.6035
g_497.0922	AAT	-0.261816	1.72913e-08	1.21217e-06		L_HDL_L	Adiponectin	0.172711	0.0592482	0.6035
g_947.5241	AAT	0.261656	1.76521e-08	1.22843e-06		IDL_PL_percent	Adiponectin	0.172455	0.0596315	0.6035
g_386.9857	AAT	0.260454	2.06164e-08	1.41408e-06		Ace	AAT	0.172148	0.0600936	0.603549
g_471.3113	AAT	-0.260464	2.05881e-08	1.41408e-06		Cit	IL18	-0.171323	0.0613501	0.611735
g_704.5231	AAT	0.26038	2.08136e-08	1.41741e-06		ApoA1	IL18bpx	-0.170458	0.0626915	0.620645
g_258.0834	AAT	-0.258774	2.55749e-08	1.71712e-06		Crea	Resistin	0.170143	0.0631854	0.621099
g_411.3273	AAT	-0.25879	2.55227e-08	1.71712e-06		L_HDL_P	IL18bpx	-0.168596	0.0656585	0.627605
g_485.3634	AAT	0.258572	2.62451e-08	1.7498e-06		M_HDL_FC_percent	IL18bpx	-0.168753	0.0654047	0.627605
g_637.2283	AAT	-0.257591	2.97416e-08	1.96914e-06		CLA	Adiponectin	-0.168978	0.0650415	0.627605
g_711.4997	AAT	0.257151	3.14543e-08	2.06817e-06		Ala	Adiponectin	-0.169353	0.0644394	0.627605
g_539.3012	AAT	-0.256994	3.20881e-08	2.09539e-06		XL_VLDL_CE	IL18bpx	0.16328	0.0747664	0.628038
g_473.1095	AAT	-0.256774	3.2998e-08	2.14015e-06		M_VLDL_CE	IL18bpx	0.165724	0.0704589	0.628038
g_997.484	AAT	0.256596	3.37473e-08	2.17396e-06		L_HDL_L	IL18bpx	-0.166881	0.0684934	0.628038
g_727.5769	Adiponectin	0.256463	3.43207e-08	2.18613e-06		S_HDL_FC	IL18bpx	-0.16393	0.0735996	0.628038
g_372.0425	AAT	-0.256446	3.43947e-08	2.18613e-06		S_VLDL_PL_percent	IL18bpx	-0.166215	0.0696195	0.628038
g_775.6803	AAT	-0.255106	4.0738e-08	2.57216e-06		XL_HDL_TG_percent	IL18bpx	0.168217	0.066276	0.628038
g_515.3599	AAT	-0.254683	4.29655e-08	2.69496e-06		XXL_VLDL_CE	Leptin	0.164457	0.0726667	0.628038
g_859.5355	AAT	0.253931	4.72174e-08	2.92319e-06		XXL_VLDL_TG	Leptin	0.164283	0.0729734	0.628038
g_865.1999	AAT	-0.253948	4.71193e-08	2.92319e-06		AcAce	Leptin	-0.167707	0.0671149	0.628038
g_355.2491	AAT	0.253753	4.82834e-08	2.9699e-06		L_HDL_C	Adiponectin	0.163717	0.0739808	0.628038
g_355.2277	AAT	0.2534	5.04628e-08	3.08115e-06		L_VLDL_C_percent	Adiponectin	0.16461	0.0723972	0.628038
g_606.0739	AAT	-0.253356	5.07385e-08	3.08115e-06		L_LDL_FC_percent	Adiponectin	0.163447	0.0744641	0.628038
g_746.4692	AAT	0.253194	5.17794e-08	3.12446e-06		XL_HDL_CE_percent	Adiponectin	-0.16438	0.0728015	0.628038
g_699.4969	Adiponectin	0.251482	6.40716e-08	3.80011e-06		S_HDL_CE_percent	Adiponectin	0.166533	0.0690795	0.628038
g_193.087	AAT	0.251549	6.35486e-08	3.80011e-06		HDL_C	Adiponectin	0.165766	0.0703883	0.628038
g_385.2231	AAT	0.25147	6.41723e-08	3.80011e-06		CLA_FA_ratio	Adiponectin	-0.16397	0.0735285	0.628038
g_335.223	AAT	0.25038	7.3436e-08	4.32184e-06		S_LDL_TG_percent	AAT	-0.164827	0.0720157	0.628038
g_758.5702	Adiponectin	0.249866	7.82332e-08	4.57592e-06		XL_HDL_PL_percent	AAT	-0.164633	0.0723568	0.628038
g_433.2585	AAT	0.24963	8.05466e-08	4.68251e-06		S_HDL_C_percent	AAT	0.165904	0.0701506	0.628038
g_537.085	AAT	-0.249363	8.32348e-08	4.80946e-06		DAG_TG_ratio	AAT	0.163414	0.074525	0.628038
g_399.3126	AAT	-0.249132	8.563e-08	4.91805e-06		LDL_D	Resistin	0.162516	0.0761543	0.635842
g_145.1115	AAT	-0.249008	8.69387e-08	4.96332e-06		XXL_VLDL_P	Leptin	0.162217	0.0767042	0.636599
g_961.5392	AAT	0.248744	8.97997e-08	5.09613e-06		XL_HDL_TG_percent	Resistin	0.161455	0.0781178	0.644472
g_543.2575	AAT	-0.248524	9.22541e-08	5.20444e-06		S_HDL_TG_percent	AAT	-0.160885	0.079188	0.649435
g_371.2583	AAT	0.247446	1.0524e-07	5.9021e-06		XXL_VLDL_PL	Leptin	0.16048	0.0799566	0.651881
g_327.2178	AAT	0.247094	1.09855e-07	6.12488e-06		Ace	Resistin	-0.159201	0.0824223	0.656536
g_842.6625	AAT	-0.246385	1.19724e-07	6.63631e-06		XXL_VLDL_L	Leptin	0.159792	0.0812747	0.656536
g_717.1482	AAT	-0.246027	1.25039e-07	6.89086e-06		ApoA1	AAT	0.159292	0.0822453	0.656536
g_741.4717	AAT	0.245961	1.26044e-07	6.90633e-06		HDL_D	IL18	-0.159536	0.0817709	0.656536
g_740.5257	Adiponectin	0.245695	1.30161e-07	7.08075e-06		M_HDL_CE	Resistin	-0.158187	0.0844199	0.668606
g_220.0978	AAT	-0.245661	1.30712e-07	7.08075e-06		S_LDL_FC_percent	AAT	0.157579	0.0856359	0.674383
g_583.3106	AAT	-0.245336	1.35941e-07	7.32237e-06		HDL_TG	AAT	-0.156819	0.0871758	0.675845
g_237.0772	AAT	-0.243731	1.64903e-07	8.83249e-06		L_HDL_P	IL18	-0.156766	0.0872845	0.675845
g_726.553	Adiponectin	0.243296	1.73727e-07	9.25316e-06		L_HDL_TG	IL18	-0.156911	0.0869892	0.675845
g_757.2181	AAT	-0.24316	1.76583e-07	9.35299e-06		M_VLDL_TG_percent	Adiponectin	-0.156004	0.0888511	0.682986
g_385.2593	AAT	0.242751	1.8543e-07	9.76737e-06		XL_VLDL_TG_percent	AAT	-0.155603	0.089685	0.682986
g_508.4733	AAT	0.242489	1.9132e-07	1.00222e-05		L_HDL_PL	IL18	-0.155642	0.0896042	0.682986
g_125.0607	AAT	0.242039	2.01854e-07	1.05162e-05		XXL_VLDL_C	Leptin	0.155052	0.0908422	0.688018
g_753.5918	Adiponectin	0.241182	2.23483e-07	1.14553e-05		XL_HDL_TG	IL18bpx	0.154744	0.0914927	0.689178
g_499.2918	AAT	-0.241214	2.22658e-07	1.14553e-05		IDL_PL_percent	Resistin	-0.153609	0.0939247	0.703673
g_711.4613	AAT	0.241201	2.22993e-07	1.14553e-05		M_HDL_PL	IL18bpx	-0.152612	0.0961033	0.708506
g_441.1313	AAT	-0.241062	2.26681e-07	1.15571e-05		S_HDL_PL	IL18bpx	-0.152796	0.0956982	0.708506
g_718.5416	Adiponectin	0.240926	2.30366e-07	1.16825e-05		XL_VLDL_PL	Leptin	0.15278	0.0957326	0.708506
g_245.1396	AAT	0.240282	2.48617e-07	1.25414e-05		L_HDL_CE	Adiponectin	0.152188	0.0970415	0.711638
g_859.5355	Adiponectin	0.239606	2.6925e-07	1.35107e-05		XL_HDL_C_percent	IL18bpx	0.151494	0.0985936	0.715449
g_216.0699	Adiponectin	-0.238918	2.9195e-07	1.4573e-05		S_LDL_TG_percent	Adiponectin	-0.151591	0.098375	0.715449
g_209.118	AAT	0.238483	3.0724e-07	1.52564e-05		XXL_VLDL_CE	IL18bpx	0.148942	0.104468	0.728192
g_431.2953	AAT	-0.237758	3.34414e-07	1.65197e-05		L_VLDL_CE	IL18bpx	0.149702	0.10269	0.728192
g_165.1287	AAT	0.237527	3.43558e-07	1.68839e-05		M_VLDL_C	IL18bpx	0.148244	0.106122	0.728192
g_225.1492	AAT	0.237294	3.53011e-07	1.72595e-05		S_HDL_FC	Resistin	-0.148243	0.106123	0.728192
g_583.4203	AAT	0.23717	3.58166e-07	1.74222e-05		XL_VLDL_FC	Leptin	0.149339	0.103537	0.728192
g_169.0869	AAT	0.236631	3.81344e-07	1.84555e-05		L_VLDL_FC_percent	Leptin	0.150459	0.100943	0.728192
g_415.124	AAT	-0.236437	3.90063e-07	1.87821e-05		M_VLDL_C	Adiponectin	-0.15024	0.101446	0.728192
g_158.0456	AAT	-0.236342	3.94378e-07	1.88945e-05		FAw3	AAT	-0.148241	0.106129	0.728192
g_673.4806	Adiponectin	0.235958	4.12343e-07	1.96564e-05		Ile	AAT	0.149349	0.103514	0.728192
g_148.0432	AAT	-0.235332	4.43319e-07	2.10279e-05		L_HDL_L	IL18	-0.148247	0.106114	0.728192
g_312.108	AAT	0.234529	4.86333e-07	2.29168e-05		XXL_VLDL_FC_percent	IL18	-0.148918	0.104524	0.728192
g_397.1502	AAT	-0.2345	4.8795e-07	2.29168e-05		XL_HDL_CE_percent	IL18bpx	0.147709	0.107402	0.729701
g_645.219	AAT	-0.233396	5.53969e-07	2.58899e-05		S_VLDL_P	Adiponectin	-0.147858	0.107044	0.729701
g_311.2956	AAT	0.2331	5.73068e-07	2.65225e-05		S_HDL_TG	Adiponectin	-0.147254	0.108502	0.730019
g_782.4965	AAT	0.233109	5.72455e-07	2.65225e-05		Glc	IL18	0.147262	0.108482	0.730019
g_702.4337	AAT	0.23289	5.86944e-07	2.70334e-05		LDL_D	IL18bpx	0.146638	0.110003	0.736541
g_324.2914	AAT	0.232814	5.92077e-07	2.71388e-05		Ile	Resistin	0.146106	0.111313	0.741732
g_409.3135	AAT	-0.232687	6.00762e-07	2.74051e-05		M_HDL_C	Resistin	-0.145499	0.112824	0.743942
g_716.5227	Adiponectin	0.232488	6.1455e-07	2.79006e-05		S_HDL_CE	Adiponectin	0.145327	0.113255	0.743942
g_809.6662	AAT	0.232442	6.17819e-07	2.79161e-05		FALen	IL18	0.145367	0.113154	0.743942
g_969.8852	AAT	-0.23132	7.01896e-07	3.15654e-05		S_HDL_C	Adiponectin	0.145108	0.113805	0.744026
g_193.1233	AAT	0.23124	7.08298e-07	3.17038e-05		XL_VLDL_C	IL18bpx	0.143848	0.117012	0.746245
g_343.0673	AAT	-0.231094	7.20124e-07	3.20825e-05		M_VLDL_FC	IL18bpx	0.142747	0.11987	0.746245
g_835.5341	Adiponectin	0.230779	7.46328e-07	3.30953e-05		L_HDL_C	IL18bpx	-0.141212	0.123944	0.746245
g_295.2279	AAT	0.229748	8.38509e-07	3.70109e-05		L_HDL_CE	IL18bpx	-0.143507	0.117889	0.746245
g_349.2754	AAT	0.229318	8.80076e-07	3.86666e-05		L_HDL_FC	IL18bpx	-0.141622	0.122845	0.746245
g_684.5047	AAT	0.228991	9.13092e-07	3.9932e-05		S_HDL_P	IL18bpx	-0.141061	0.124349	0.746245
g_772.1848	AAT	-0.22895	9.17254e-07	3.9932e-05		S_HDL_L	IL18bpx	-0.142128	0.121498	0.746245
g_143.0823	AAT	-0.228883	9.24163e-07	4.00499e-05		XL_HDL_PL_percent	IL18bpx	-0.141351	0.12357	0.746245
g_211.2062	AAT	0.228724	9.40844e-07	4.05882e-05		His	IL18bpx	-0.141052	0.124374	0.746245
g_217.1079	AAT	-0.22864	9.49725e-07	4.07868e-05		S_HDL_PL	Resistin	-0.143467	0.117993	0.746245
g_735.7016	AAT	-0.22846	9.69063e-07	4.14307e-05		Leu	Resistin	0.143519	0.117859	0.746245
g_728.5217	Adiponectin	0.228075	1.01183e-06	4.30661e-05		XXL_VLDL_FC	Leptin	0.144497	0.115349	0.746245
g_722.4472	AAT	0.227838	1.03893e-06	4.40229e-05		S_VLDL_L	Adiponectin	-0.143139	0.118845	0.746245
g_441.3006	AAT	-0.227745	1.04983e-06	4.42879e-05		S_HDL_PL_percent	Adiponectin	-0.142709	0.11997	0.746245
g_129.0557	AAT	-0.227371	1.09459e-06	4.59726e-05		M_HDL_FC	AAT	0.143063	0.119044	0.746245
g_861.5494	Adiponectin	0.227023	1.13776e-06	4.75763e-05		S_HDL_C	AAT	0.142052	0.1217	0.746245
g_577.4244	AAT	0.226966	1.14511e-06	4.76745e-05		bOHBut	AAT	0.141118	0.124197	0.746245
g_783.6375	Adiponectin	0.226565	1.19724e-06	4.9628e-05		XXL_VLDL_L	IL18	0.141572	0.122978	0.746245
g_327.1082	AAT	-0.226361	1.22469e-06	5.05464e-05		XXL_VLDL_TG	IL18	0.141118	0.124197	0.746245
g_467.135	Adiponectin	-0.226028	1.27077e-06	5.22223e-05		XL_VLDL_L	IL18bpx	0.14083	0.124974	0.746615
g_736.5282	Adiponectin	0.225744	1.3113e-06	5.36563e-05		HDL2_C	Adiponectin	0.13991	0.127485	0.755101
g_914.5108	AAT	0.225598	1.33273e-06	5.43002e-05		XXL_VLDL_P	IL18	0.140059	0.127074	0.755101
g_273.1501	AAT	-0.225309	1.37603e-06	5.58256e-05		HDL3_C	AAT	-0.139585	0.128377	0.757153
g_740.5257	AAT	0.225216	1.39015e-06	5.61599e-05		XXL_VLDL_C	IL18bpx	0.139101	0.129722	0.757871
g_89.0243	AAT	-0.225041	1.41727e-06	5.70135e-05		XL_VLDL_C	Leptin	0.138951	0.130139	0.757871
g_219.0817	AAT	-0.224852	1.44708e-06	5.79681e-05		TotFA	Adiponectin	-0.139112	0.129692	0.757871
g_685.273	AAT	-0.224128	1.56712e-06	6.25145e-05		XXL_VLDL_TG	IL18bpx	0.138101	0.13253	0.768564
g_273.1501	Adiponectin	-0.223753	1.63306e-06	6.48734e-05		XL_VLDL_P	IL18bpx	0.13709	0.135414	0.782018
g_748.528	Adiponectin	0.223513	1.67643e-06	6.63199e-05		M_VLDL_L	IL18bpx	0.136833	0.136155	0.783035
g_171.077	AAT	-0.223346	1.70743e-06	6.7267e-05		L_HDL_FC_percent	Adiponectin	0.136609	0.136804	0.783514
g_364.1645	AAT	-0.222659	1.84055e-06	7.22134e-05		XXL_VLDL_FC	IL18bpx	0.136396	0.137424	0.783828
g_853.5025	Adiponectin	0.222576	1.85739e-06	7.25753e-05		XL_HDL_PL	Adiponectin	0.135895	0.138886	0.786094
g_365.3792	AAT	0.22218	1.9392e-06	7.54626e-05		IDL_CE_percent	Adiponectin	-0.135871	0.138956	0.786094
g_265.1085	Adiponectin	-0.221886	2.00231e-06	7.73818e-05		LDL_D	IL18	-0.135185	0.140982	0.794313
g_761.667	AAT	-0.221874	2.00475e-06	7.73818e-05		XXL_VLDL_L	IL18bpx	0.134722	0.142361	0.798838
g_778.5751	Adiponectin	0.221356	2.12093e-06	8.15362e-05		XXL_VLDL_P	IL18bpx	0.133986	0.144575	0.802491
g_457.2953	AAT	-0.221248	2.14575e-06	8.18303e-05		XL_VLDL_PL_percent	Resistin	0.134287	0.143667	0.802491
g_622.28	AAT	-0.22127	2.14068e-06	8.18303e-05		Pyr	Resistin	-0.133928	0.144749	0.802491
g_527.3726	AAT	0.22078	2.25747e-06	8.5748e-05		S_LDL_PL	IL18	0.133439	0.146236	0.807502
g_690.5063	Adiponectin	0.220594	2.3033e-06	8.71417e-05		L_VLDL_C	IL18bpx	0.133006	0.14756	0.811578
g_809.6662	Adiponectin	0.22045	2.3393e-06	8.79927e-05		L_VLDL_TG_percent	Leptin	-0.132243	0.149918	0.821288
g_371.1505	AAT	-0.22043	2.34426e-06	8.79927e-05		XL_VLDL_TG	IL18bpx	0.131472	0.152331	0.822405
g_746.5128	Adiponectin	0.220263	2.38697e-06	8.92445e-05		XL_HDL_PL_percent	Adiponectin	0.13142	0.152495	0.822405
g_253.135	AAT	-0.220073	2.43642e-06	9.07378e-05		MUFA	Adiponectin	-0.131791	0.151328	0.822405
g_274.0929	AAT	-0.219931	2.47407e-06	9.17814e-05		XL_HDL_PL	IL18	-0.131696	0.151626	0.822405
g_225.0767	AAT	-0.219863	2.49227e-06	9.2098e-05		DHA	Resistin	-0.129417	0.158897	0.823153
g_937.4841	Adiponectin	0.219607	2.56197e-06	9.43084e-05		Val	Resistin	0.129435	0.158841	0.823153
g_353.2333	AAT	0.219152	2.69014e-06	9.86453e-05		XL_VLDL_CE	Leptin	0.129852	0.157492	0.823153
g_353.3425	AAT	0.218966	2.74441e-06	0.00010025		L_HDL_C_percent	Leptin	-0.129335	0.159167	0.823153
g_475.0903	AAT	-0.218878	2.77051e-06	0.000100817		L_HDL_CE_percent	Leptin	-0.129939	0.157211	0.823153
g_335.1976	Adiponectin	-0.218801	2.79355e-06	0.000101269		M_HDL_FC	Adiponectin	0.130305	0.156036	0.823153
g_325.1049	AAT	-0.218648	2.83964e-06	0.00010255		XL_HDL_C_percent	Adiponectin	-0.129565	0.158419	0.823153
g_535.0714	AAT	-0.218606	2.85246e-06	0.000102624		L_HDL_C	IL18	-0.129526	0.158545	0.823153
g_291.102	AAT	-0.218253	2.96214e-06	0.000106169		XXL_VLDL_TG_percent	IL18	0.129345	0.159134	0.823153
g_249.2223	AAT	0.21797	3.05323e-06	0.000109024		IDL_CE_percent	IL18	0.13001	0.156981	0.823153
g_465.1404	Adiponectin	-0.217884	3.08124e-06	0.000109614		DAG	IL18	0.130462	0.155531	0.823153
g_335.1566	AAT	-0.217834	3.09775e-06	0.000109791		XL_VLDL_FC	IL18bpx	0.124652	0.174942	0.826465
g_119.035	AAT	-0.217707	3.14e-06	0.000110877		L_VLDL_FC	IL18bpx	0.124565	0.175245	0.826465
g_742.5391	Adiponectin	0.217338	3.26569e-06	0.000113594		M_VLDL_P	IL18bpx	0.127527	0.165124	0.826465
g_833.5205	Adiponectin	0.217351	3.26116e-06	0.000113594		M_VLDL_TG	IL18bpx	0.126169	0.169708	0.826465
g_961.5392	Adiponectin	0.217307	3.27653e-06	0.000113594		S_HDL_TG	IL18bpx	0.128034	0.163437	0.826465
g_240.0721	AAT	-0.217407	3.24196e-06	0.000113594		HDL_TG	IL18bpx	0.127715	0.164498	0.826465
g_925.5165	AAT	0.217323	3.27101e-06	0.000113594		UnsatDeg	IL18bpx	0.125693	0.171337	0.826465
g_129.0387	AAT	0.216844	3.44183e-06	0.000118893		M_HDL_P	Resistin	-0.125476	0.172084	0.826465
g_246.0858	AAT	-0.21665	3.51353e-06	0.000120931		M_HDL_L	Resistin	-0.126754	0.167723	0.826465
g_411.2388	AAT	0.216471	3.58095e-06	0.000122808		XL_VLDL_L	Leptin	0.128428	0.162135	0.826465
g_145.0868	AAT	-0.215876	3.81373e-06	0.000130323		S_VLDL_PL	Adiponectin	-0.125142	0.173239	0.826465
g_735.3021	AAT	-0.215756	3.86232e-06	0.000131512		XS_VLDL_TG	Adiponectin	-0.125881	0.170693	0.826465
g_227.1649	AAT	0.215539	3.95195e-06	0.000134085		XL_VLDL_FC_percent	Adiponectin	0.12677	0.167669	0.826465
g_314.1226	AAT	-0.215412	4.00538e-06	0.000135416		L_LDL_FC	AAT	0.12565	0.171485	0.826465
g_280.145	Adiponectin	-0.21537	4.02289e-06	0.000135527		L_VLDL_CE_percent	AAT	0.125577	0.171736	0.826465
g_245.1184	AAT	0.214477	4.4194e-06	0.000148361		XS_VLDL_TG_percent	AAT	-0.12596	0.170424	0.826465
g_197.0562	AAT	-0.214407	4.45212e-06	0.000148935		TotPG	AAT	-0.124546	0.175311	0.826465
g_336.0374	AAT	-0.214244	4.52885e-06	0.000150972		Phe	AAT	0.12489	0.174114	0.826465
g_313.1657	AAT	-0.214195	4.55224e-06	0.000151071		Gp	AAT	0.127786	0.164261	0.826465
g_337.238	AAT	0.214171	4.56351e-06	0.000151071		XXL_VLDL_CE	IL18	0.128802	0.160904	0.826465
g_331.1031	Adiponectin	-0.214102	4.59661e-06	0.00015164		M_VLDL_C	IL18	0.12665	0.168076	0.826465
g_118.051	AAT	-0.213652	4.81861e-06	0.000158416		M_VLDL_CE	IL18	0.124896	0.174093	0.826465
g_474.0349	AAT	-0.213428	4.93285e-06	0.000161614		L_HDL_CE	IL18	-0.126814	0.16752	0.826465
g_749.5329	Adiponectin	0.213315	4.99141e-06	0.000162973		L_HDL_FC	IL18	-0.125226	0.172948	0.826465
g_218.0816	AAT	-0.21325	5.02523e-06	0.000163517		VLDL_C	IL18	0.126077	0.170024	0.826465
g_289.1808	AAT	0.213088	5.11079e-06	0.000165736		Leu	IL18	-0.12803	0.16345	0.826465
g_289.2171	AAT	0.213029	5.14266e-06	0.000166204		XL_VLDL_P	Leptin	0.124035	0.177104	0.826484
g_154.0622	AAT	-0.212188	5.61284e-06	0.000180787		XXL_VLDL_PL	IL18	0.124043	0.177075	0.826484
g_131.0461	AAT	-0.211672	5.92168e-06	0.000190092		ApoB	IL18	0.124039	0.177088	0.826484
g_213.1129	AAT	0.211613	5.95766e-06	0.000190605		MUFA	IL18	0.123631	0.178529	0.83034
g_501.3207	AAT	-0.211555	5.99348e-06	0.00019111		L_VLDL_L	IL18bpx	0.12323	0.179952	0.831378
g_509.1433	AAT	-0.211222	6.20409e-06	0.000197166		S_VLDL_FC	IL18	0.123235	0.179933	0.831378
g_367.2127	AAT	0.211156	6.24634e-06	0.000197849		IDL_TG	IL18bpx	0.122058	0.18416	0.834248
g_862.4347	Adiponectin	0.211043	6.31984e-06	0.000199514		XS_VLDL_FC_percent	IL18bpx	-0.122051	0.184184	0.834248
g_237.186	AAT	-0.210558	6.64424e-06	0.000209063		Alb	IL18bpx	-0.122051	0.184185	0.834248
g_266.088	AAT	-0.210446	6.72109e-06	0.000210786		M_HDL_C_percent	Leptin	-0.122637	0.18207	0.834248
g_324.1309	AAT	-0.210157	6.92389e-06	0.000216434		Leu	Adiponectin	-0.12263	0.182095	0.834248
g_382.1357	AAT	-0.209882	7.12235e-06	0.000221187		ApoB_ApoA1_ratio	IL18	0.122507	0.18254	0.834248
g_512.2005	AAT	-0.209886	7.11984e-06	0.000221187		L_VLDL_P	IL18bpx	0.120082	0.191418	0.834712
g_921.4679	Adiponectin	0.209748	7.22138e-06	0.000223534		Serum_TG	IL18bpx	0.118728	0.19651	0.834712
g_293.1035	Adiponectin	-0.209644	7.29891e-06	0.000225203		FAw3_FA_ratio	IL18bpx	0.120735	0.188996	0.834712
g_369.2436	AAT	0.209398	7.48548e-06	0.000230215		S_HDL_L	Resistin	-0.12009	0.191389	0.834712
g_251.2374	AAT	0.209282	7.57485e-06	0.000232214		S_HDL_TG_percent	Resistin	0.120781	0.188827	0.834712
g_883.5357	Adiponectin	0.209152	7.67654e-06	0.000234577		PUFA	Resistin	-0.120049	0.191541	0.834712
g_649.3942	AAT	0.208981	7.81163e-06	0.000237943		XL_VLDL_TG	Leptin	0.118714	0.196563	0.834712
g_671.4675	Adiponectin	0.208806	7.95309e-06	0.00024148		L_VLDL_PL	Leptin	0.119263	0.194487	0.834712
g_337.1289	AAT	-0.208513	8.19435e-06	0.000248016		IDL_TG_percent	Adiponectin	-0.12169	0.185497	0.834712
g_253.1305	AAT	-0.208274	8.39643e-06	0.000253328		Val	Adiponectin	-0.119325	0.194253	0.834712
g_259.0967	AAT	-0.208215	8.44732e-06	0.000254059		S_VLDL_TG	AAT	-0.120306	0.190586	0.834712
g_335.2584	AAT	0.207787	8.8234e-06	0.000264536		XS_VLDL_CE_percent	AAT	-0.118729	0.196504	0.834712
g_815.7497	AAT	-0.207357	9.21773e-06	0.000275492		IDL_C_percent	AAT	0.119816	0.192409	0.834712
g_157.0871	AAT	0.207073	9.487e-06	0.000282653		M_LDL_FC_percent	AAT	0.119709	0.192811	0.834712
g_171.0562	AAT	0.206872	9.68229e-06	0.000287573		S_LDL_C_percent	AAT	0.121007	0.187994	0.834712
g_807.454	Adiponectin	0.206745	9.80701e-06	0.000290373		Ala	AAT	0.118472	0.197484	0.834712
g_233.1181	AAT	0.206703	9.84888e-06	0.00029071		XXL_VLDL_C	IL18	0.119258	0.194504	0.834712
g_677.424	AAT	0.206599	9.95293e-06	0.000292874		L_VLDL_CE	IL18	0.118993	0.195506	0.834712
g_782.6505	Adiponectin	0.206441	1.01137e-05	0.000295779		M_VLDL_FC	IL18	0.118458	0.197536	0.834712
g_296.0375	AAT	-0.20645	1.01044e-05	0.000295779		M_VLDL_TG	IL18	0.118477	0.197462	0.834712
g_801.2098	AAT	-0.205786	1.08044e-05	0.000315013		S_VLDL_L	IL18	0.120555	0.189662	0.834712
g_232.0284	AAT	-0.205325	1.13166e-05	0.00032894		MUFA_FA_ratio	IL18	0.119741	0.192692	0.834712
g_207.139	AAT	0.205196	1.14647e-05	0.000332233		XXL_VLDL_PL	IL18bpx	0.108501	0.238153	0.840229
g_621.4375	AAT	0.204958	1.17411e-05	0.000339212		XL_VLDL_PL	IL18bpx	0.109783	0.232622	0.840229
g_717.2923	AAT	-0.204705	1.20438e-05	0.000346905		L_VLDL_PL	IL18bpx	0.108408	0.23856	0.840229
g_445.1152	AAT	-0.204667	1.20888e-05	0.000347151		L_VLDL_TG	IL18bpx	0.115578	0.20873	0.840229
g_115.0037	AAT	0.204161	1.27172e-05	0.000364102		M_VLDL_PL	IL18bpx	0.117137	0.202616	0.840229
g_646.6136	Adiponectin	0.203595	1.34558e-05	0.000383341		S_VLDL_P	IL18bpx	0.108578	0.237821	0.840229
g_216.9822	AAT	-0.203585	1.34696e-05	0.000383341		S_VLDL_L	IL18bpx	0.10946	0.234008	0.840229
g_561.3786	Adiponectin	0.203239	1.39407e-05	0.000395568		S_VLDL_TG	IL18bpx	0.116214	0.206223	0.840229
g_599.4122	AAT	0.20276	1.46199e-05	0.000413608		XS_VLDL_TG	IL18bpx	0.106781	0.245722	0.840229
g_357.2422	AAT	0.202541	1.49409e-05	0.000421438		M_HDL_TG	IL18bpx	0.106758	0.245822	0.840229
g_351.1443	Adiponectin	-0.202429	1.51084e-05	0.000424906		VLDL_D	IL18bpx	0.117152	0.202557	0.840229
g_199.0973	AAT	0.20237	1.51968e-05	0.000426135		VLDL_C	IL18bpx	0.114998	0.21104	0.840229
g_191.1075	AAT	0.201432	1.66734e-05	0.000465288		VLDL_TG	IL18bpx	0.114515	0.212975	0.840229
g_397.2052	AAT	-0.201421	1.66906e-05	0.000465288		CLA	IL18bpx	0.108595	0.237745	0.840229
g_807.5035	Adiponectin	0.201358	1.67946e-05	0.00046682		LA_FA_ratio	IL18bpx	-0.114518	0.212966	0.840229
g_333.0998	AAT	-0.201186	1.70818e-05	0.000473424		CLA_FA_ratio	IL18bpx	0.112272	0.222134	0.840229
g_483.2959	Adiponectin	-0.201123	1.71878e-05	0.000474982		MUFA_FA_ratio	IL18bpx	0.108217	0.239394	0.840229
g_465.3045	Adiponectin	0.201059	1.72971e-05	0.000476619		SFA_FA_ratio	IL18bpx	-0.117287	0.202035	0.840229
g_714.5075	Adiponectin	0.200629	1.80434e-05	0.000495752		XL_HDL_TG	Resistin	0.10753	0.242405	0.840229
g_523.9545	AAT	-0.200506	1.82634e-05	0.000500354		M_HDL_PL	Resistin	-0.113781	0.215946	0.840229
g_429.3735	Adiponectin	0.20038	1.849e-05	0.000505111		M_HDL_FC	Resistin	-0.110978	0.227543	0.840229
g_475.0903	Adiponectin	-0.200239	1.87469e-05	0.000510664		S_HDL_P	Resistin	-0.112013	0.223209	0.840229
g_837.6625	Adiponectin	0.199566	2.00224e-05	0.000543856		TotPG	Resistin	-0.112277	0.222114	0.840229
g_59.0498	AAT	0.198961	2.12404e-05	0.000575301		FAw6	Resistin	-0.112315	0.221956	0.840229
g_597.3921	AAT	0.198869	2.14316e-05	0.000578836		DHA_FA_ratio	Resistin	-0.109926	0.232007	0.840229
g_335.1283	Adiponectin	-0.198832	2.15093e-05	0.000579181		Cit	Resistin	0.114301	0.213838	0.840229
g_451.0529	AAT	-0.198779	2.16206e-05	0.000579181		L_VLDL_C	Leptin	0.109563	0.233565	0.840229
g_457.2439	AAT	-0.198776	2.16267e-05	0.000579181		L_VLDL_FC	Leptin	0.111629	0.224812	0.840229
g_466.3074	Adiponectin	0.198497	2.22214e-05	0.000593419		M_VLDL_PL_percent	Leptin	0.117463	0.201356	0.840229
g_251.1652	AAT	0.198468	2.22828e-05	0.000593419		L_HDL_FC_percent	Leptin	-0.116455	0.205278	0.840229
g_937.4841	AAT	0.198216	2.28352e-05	0.000606437		S_HDL_FC_percent	Leptin	-0.10669	0.246128	0.840229
g_726.553	AAT	0.19776	2.38663e-05	0.000632058		DAG	Leptin	0.107173	0.243981	0.840229
g_487.1254	AAT	-0.197412	2.46836e-05	0.000651894		SM	Leptin	0.114824	0.211736	0.840229
g_911.5636	AAT	0.197313	2.49219e-05	0.000656368		Gln	Leptin	-0.115373	0.209547	0.840229
g_662.6468	AAT	0.197181	2.52417e-05	0.00066296		Ile	Leptin	0.107989	0.240388	0.840229
g_145.0979	AAT	-0.197125	2.53773e-05	0.00066469		Gp	Leptin	0.113044	0.218952	0.840229
g_357.1188	AAT	-0.197061	2.55348e-05	0.000666983		M_VLDL_CE	Adiponectin	-0.108262	0.239197	0.840229
g_853.5025	AAT	0.196992	2.57064e-05	0.000669632		XL_VLDL_TG_percent	Adiponectin	-0.109265	0.234845	0.840229
g_254.0877	Adiponectin	-0.1969	2.59335e-05	0.000673706		L_HDL_TG_percent	Adiponectin	-0.109536	0.233679	0.840229
g_377.2332	AAT	0.196181	2.77909e-05	0.000719996		HDL_D	Adiponectin	0.112695	0.220386	0.840229
g_583.2557	AAT	-0.195915	2.85095e-05	0.000736612		VLDL_C	Adiponectin	-0.117759	0.200215	0.840229
g_738.5082	Adiponectin	0.195858	2.86679e-05	0.000738702		HDL_TG	Adiponectin	-0.108085	0.23997	0.840229
g_113.0608	AAT	0.195809	2.8801e-05	0.000740131		ApoA1	Adiponectin	0.108505	0.238137	0.840229
g_171.077	Adiponectin	-0.195521	2.96075e-05	0.000758812		DHA_FA_ratio	Adiponectin	0.116709	0.204284	0.840229
g_74.0246	AAT	-0.194967	3.12175e-05	0.000795797		MUFA_FA_ratio	Adiponectin	-0.111876	0.223779	0.840229
g_231.1027	AAT	0.194973	3.11979e-05	0.000795797		SFA_FA_ratio	Adiponectin	-0.116564	0.204847	0.840229
g_115.0401	AAT	0.19455	3.24846e-05	0.000825888		Lac	Adiponectin	-0.117894	0.199694	0.840229
g_267.1238	AAT	-0.194469	3.2735e-05	0.000828801		IDL_FC	AAT	0.107936	0.240623	0.840229
g_285.1863	AAT	0.194457	3.2773e-05	0.000828801		XL_HDL_PL	AAT	-0.116385	0.205552	0.840229
g_459.3109	AAT	-0.194368	3.30513e-05	0.000833627		XL_HDL_FC	AAT	0.112519	0.221112	0.840229
g_253.0947	Adiponectin	-0.194313	3.32229e-05	0.000835745		L_HDL_FC	AAT	0.109463	0.233991	0.840229
g_217.1079	Adiponectin	-0.19419	3.36138e-05	0.00084114		L_HDL_TG	AAT	-0.11203	0.223141	0.840229
g_525.2802	AAT	-0.194218	3.35264e-05	0.00084114		S_HDL_TG	AAT	-0.109786	0.232606	0.840229
g_167.0714	AAT	-0.194139	3.37779e-05	0.000843034		S_HDL_PL_percent	AAT	-0.107293	0.243451	0.840229
g_305.1036	Adiponectin	-0.194026	3.4143e-05	0.000849919		LDL_D	AAT	-0.110877	0.227969	0.840229
g_473.1095	Adiponectin	-0.193881	3.46169e-05	0.000859474		HDL2_C	AAT	0.108345	0.238833	0.840229
g_127.0399	AAT	0.193385	3.62839e-05	0.000898521		Serum_TG	AAT	-0.113228	0.218199	0.840229
g_383.2076	AAT	0.192918	3.79231e-05	0.000936682		DAG	AAT	0.116117	0.206602	0.840229
g_385.1139	Adiponectin	-0.192872	3.8088e-05	0.000938324		FAw3_FA_ratio	AAT	-0.113185	0.218376	0.840229
g_271.2065	AAT	0.192662	3.88488e-05	0.0009546		XXL_VLDL_FC	IL18	0.114145	0.214467	0.840229
g_174.0559	AAT	-0.192193	4.06054e-05	0.000995198		XL_VLDL_P	IL18	0.107327	0.2433	0.840229
g_722.5126	Adiponectin	0.191689	4.25747e-05	0.00104079		XL_VLDL_L	IL18	0.108533	0.238015	0.840229
g_947.5241	Adiponectin	0.191615	4.28699e-05	0.00104532		XL_VLDL_PL	IL18	0.107736	0.241499	0.840229
g_782.4965	Adiponectin	0.191446	4.35552e-05	0.00105932		XL_VLDL_C	IL18	0.109857	0.232302	0.840229
g_177.1284	AAT	0.191198	4.45797e-05	0.00108148		XL_VLDL_CE	IL18	0.112971	0.219251	0.840229
g_634.6137	Adiponectin	0.190975	4.55216e-05	0.00109874		L_VLDL_P	IL18	0.113034	0.218993	0.840229
g_589.4106	AAT	0.190994	4.54392e-05	0.00109874		L_VLDL_L	IL18	0.113753	0.21606	0.840229
g_255.1138	AAT	-0.190812	4.62198e-05	0.00111278		L_VLDL_C	IL18	0.113485	0.217149	0.840229
g_573.104	Adiponectin	-0.190717	4.663e-05	0.00111982		L_VLDL_FC	IL18	0.11223	0.222308	0.840229
g_143.0713	AAT	0.190573	4.72617e-05	0.00112552		L_VLDL_TG	IL18	0.114679	0.212319	0.840229
g_184.0015	AAT	0.190546	4.73832e-05	0.00112552		M_VLDL_P	IL18	0.112865	0.219688	0.840229
g_323.1064	AAT	-0.190602	4.71332e-05	0.00112552		M_VLDL_L	IL18	0.110721	0.228631	0.840229
g_345.2434	AAT	0.190562	4.73099e-05	0.00112552		S_VLDL_P	IL18	0.111451	0.225556	0.840229
g_383.1141	AAT	-0.190529	4.74572e-05	0.00112552		S_VLDL_PL	IL18	0.107593	0.242126	0.840229
g_451.07	AAT	-0.190487	4.76445e-05	0.00112715		XL_HDL_FC_percent	IL18	0.111715	0.224451	0.840229
g_909.5499	AAT	0.190113	4.93352e-05	0.00116426		VLDL_TG	IL18	0.106932	0.245049	0.840229
g_395.1352	AAT	-0.190024	4.9743e-05	0.00117099		SM	IL18	-0.107579	0.242189	0.840229
g_477.4683	Adiponectin	0.189886	5.03883e-05	0.00118326		TotFA	IL18	0.108009	0.2403	0.840229
g_294.1128	AAT	-0.189562	5.19267e-05	0.00121639		M_VLDL_PL	IL18	0.10637	0.247555	0.840959
g_361.2388	AAT	0.189074	5.43317e-05	0.0012696		Ace	IL18	-0.106499	0.246977	0.840959
g_110.992	AAT	0.189044	5.44827e-05	0.00127002		HDL_D	IL18bpx	-0.105611	0.250961	0.842796
g_253.1807	AAT	-0.188918	5.5121e-05	0.00128177		XXL_VLDL_PL_percent	Resistin	-0.105555	0.251213	0.842796
g_199.0613	Adiponectin	-0.188836	5.55403e-05	0.00128837		HDL_C	Resistin	-0.105304	0.25235	0.842796
g_203.0192	AAT	-0.188805	5.57023e-05	0.00128899		S_LDL_C_percent	Adiponectin	0.106105	0.248739	0.842796
g_385.1139	AAT	-0.188666	5.64224e-05	0.0013025		M_HDL_C_percent	Adiponectin	0.105304	0.252352	0.842796
g_836.6991	Adiponectin	0.188633	5.65915e-05	0.00130324		HDL3_C	Adiponectin	0.105458	0.251654	0.842796
g_145.0505	Adiponectin	-0.188494	5.73242e-05	0.00131694		XL_VLDL_TG	IL18	0.105485	0.251529	0.842796
g_125.0971	AAT	0.188457	5.75195e-05	0.00131825		TotCho	Resistin	-0.105169	0.252964	0.842808
g_351.2179	AAT	0.18841	5.77685e-05	0.00132078		XS_VLDL_TG_percent	IL18bpx	0.102553	0.265023	0.856102
g_141.0917	AAT	0.188218	5.88009e-05	0.00134117		ApoB_ApoA1_ratio	IL18bpx	0.101961	0.267807	0.856102
g_373.0729	AAT	-0.188081	5.95501e-05	0.00135501		S_VLDL_PL_percent	Resistin	-0.103463	0.260786	0.856102
g_357.1188	Adiponectin	-0.188049	5.97232e-05	0.00135572		M_HDL_TG_percent	Resistin	0.102651	0.264564	0.856102
g_215.1073	Adiponectin	-0.187774	6.12588e-05	0.00138419		L_VLDL_CE	Leptin	0.10253	0.265133	0.856102
g_821.4187	Adiponectin	0.187772	6.12677e-05	0.00138419		XL_HDL_TG_percent	Leptin	0.102912	0.263347	0.856102
g_269.1757	AAT	-0.187737	6.1466e-05	0.00138538		M_HDL_TG_percent	Leptin	0.102589	0.264856	0.856102
g_347.2589	AAT	0.187273	6.41454e-05	0.00144236		HDL_TG	Leptin	0.102763	0.264043	0.856102
g_684.5047	Adiponectin	0.18639	6.95455e-05	0.00156011		M_HDL_PL_percent	Adiponectin	-0.102046	0.267405	0.856102
g_537.085	Adiponectin	-0.186334	6.98973e-05	0.00156409		S_VLDL_C	AAT	0.10233	0.26607	0.856102
g_471.1509	AAT	-0.18631	7.00511e-05	0.00156409		XS_VLDL_PL	AAT	0.103282	0.261623	0.856102
g_86.0248	Adiponectin	-0.186091	7.1469e-05	0.00158831		XXL_VLDL_C_percent	AAT	0.10348	0.260706	0.856102
g_283.1447	Adiponectin	-0.186095	7.14398e-05	0.00158831		L_LDL_PL_percent	AAT	-0.101944	0.267889	0.856102
g_603.39	Leptin	0.186021	7.19266e-05	0.00159369		ApoB	AAT	0.104001	0.258303	0.856102
g_235.1702	AAT	0.186003	7.20453e-05	0.00159369		S_VLDL_C	IL18	0.103417	0.261	0.856102
g_579.078	Adiponectin	-0.185601	7.47277e-05	0.0016492		Remnant_C	IL18	0.102553	0.265026	0.856102
g_811.4724	AAT	0.185433	7.5876e-05	0.00167067		PUFA	IL18	0.102047	0.267402	0.856102
g_116.0352	AAT	-0.185216	7.73918e-05	0.00170012		Gp	IL18	0.101905	0.268072	0.856102
g_355.2126	AAT	0.184848	8.00121e-05	0.00175364		L_VLDL_TG_percent	AAT	-0.101638	0.269336	0.858159
g_465.1197	IL18	0.184381	8.1953e-05	0.00179206		IDL_PL_percent	IL18bpx	-0.101042	0.272166	0.864128
g_83.05	AAT	0.184459	8.28805e-05	0.0018082		LA_FA_ratio	Leptin	-0.100981	0.272456	0.864128
g_423.1402	Adiponectin	-0.18443	8.30988e-05	0.00180882		Pyr	IL18bpx	-0.0991116	0.281479	0.864993
g_237.1495	AAT	0.18437	8.35516e-05	0.00181454		IDL_FC_percent	Leptin	-0.100473	0.27489	0.864993
g_218.1188	AAT	-0.184193	8.49012e-05	0.00183965		S_LDL_TG_percent	Leptin	0.100792	0.273362	0.864993
g_311.1138	AAT	0.183981	8.65366e-05	0.00187084		M_HDL_CE_percent	Leptin	-0.0989864	0.28209	0.864993
g_536.5042	Adiponectin	0.183874	8.73785e-05	0.00188477		FAw3	Leptin	0.0999423	0.277445	0.864993
g_335.1566	Adiponectin	-0.18383	8.77225e-05	0.00188791		S_VLDL_CE	AAT	0.0995346	0.27942	0.864993
g_246.0858	Adiponectin	-0.18378	8.81205e-05	0.00188825		S_LDL_C	AAT	0.0991578	0.281253	0.864993
g_799.2097	AAT	0.183778	8.81342e-05	0.00188825		IDL_PL_percent	AAT	-0.100449	0.275003	0.864993
g_421.2024	AAT	0.183261	9.23297e-05	0.0019737		XL_HDL_TG_percent	AAT	-0.0995761	0.279219	0.864993
g_799.2097	Adiponectin	0.183021	9.43453e-05	0.00201228		XL_VLDL_FC	IL18	0.0999673	0.277325	0.864993
g_489.1414	AAT	-0.182836	9.59248e-05	0.0020414		XXL_VLDL_C_percent	IL18	-0.09919	0.281096	0.864993
g_421.4039	AAT	0.182783	9.63845e-05	0.00204661		VLDL_D	IL18	0.0999439	0.277438	0.864993
g_275.0923	AAT	0.182178	0.000101738	0.00215548		Serum_TG	IL18	0.0991357	0.281361	0.864993
g_445.0776	Adiponectin	-0.182064	0.000102782	0.00217279		FAw3	IL18	0.0994081	0.280035	0.864993
g_696.4986	Adiponectin	0.181823	0.000105021	0.0022141		His	IL18	-0.10031	0.275674	0.864993
g_289.1086	AAT	-0.181803	0.000105201	0.0022141		VLDL_TG	AAT	-0.0986038	0.283964	0.866902
g_255.1241	AAT	-0.181562	0.000107485	0.00225718		M_LDL_PL	IL18	0.098629	0.28384	0.866902
g_704.5231	Adiponectin	0.181528	0.000107816	0.00225902		L_LDL_FC_percent	Leptin	-0.0983335	0.285292	0.867138
g_168.0064	AAT	-0.181504	0.000108046	0.00225902		L_VLDL_PL	AAT	-0.0984442	0.284748	0.867138
g_261.1367	IL18bpx	0.18129	0.000110121	0.00229684		L_VLDL_PL	IL18	0.0981642	0.286126	0.867771
g_267.1099	Adiponectin	-0.181268	0.000110337	0.00229684		S_LDL_TG	Leptin	0.0968479	0.292668	0.885672
g_129.0193	AAT	0.18095	0.0001135	0.00235753		Alb	Resistin	0.0964773	0.294527	0.886584
g_720.4972	Adiponectin	0.180888	0.000114122	0.0023653		L_VLDL_L	Leptin	0.0962785	0.295528	0.886584
g_359.2229	AAT	0.180809	0.00011493	0.00237688		LA	Adiponectin	-0.0964758	0.294535	0.886584
g_326.0881	IL18bpx	-0.180572	0.000117366	0.00241678		IDL_C_percent	IL18	0.0963892	0.294971	0.886584
g_339.2331	IL18	0.180391	0.000117192	0.00241678		LA	Resistin	-0.0953519	0.300222	0.893637
g_427.1603	AAT	-0.180471	0.000118418	0.00243318		XL_HDL_FC	Adiponectin	0.0953056	0.300458	0.893637
g_313.1657	Adiponectin	-0.180297	0.000120259	0.00246477		FALen	Adiponectin	-0.0954451	0.299748	0.893637
g_207.1024	AAT	0.180277	0.000120472	0.00246477		M_HDL_TG_percent	AAT	-0.0954749	0.299596	0.893637
g_366.1406	AAT	-0.18011	0.000122266	0.00249611		L_HDL_PL_percent	Leptin	0.0949551	0.302247	0.897033
g_871.6836	Adiponectin	0.180051	0.000122902	0.00250373		S_VLDL_FC	AAT	0.0947975	0.303054	0.897504
g_813.6959	AAT	-0.17985	0.000125098	0.00254305		DHA_FA_ratio	IL18	-0.0946713	0.303701	0.897504
g_662.6468	Adiponectin	0.179783	0.000125842	0.00255272		XS_VLDL_FC_percent	Resistin	-0.0942273	0.305985	0.90233
g_911.5636	Adiponectin	0.179588	0.000128028	0.00257726		FAw3	Resistin	-0.0938344	0.308015	0.902555
g_203.1031	AAT	-0.179578	0.000128133	0.00257726		DAG	Adiponectin	-0.0940173	0.307069	0.902555
g_203.1288	AAT	-0.179635	0.000127492	0.00257726		XL_HDL_P	AAT	-0.0939399	0.307469	0.902555
g_336.0499	AAT	-0.179579	0.000128128	0.00257726		L_VLDL_P	Leptin	0.0933992	0.310274	0.904599
g_213.1497	AAT	0.17919	0.000132587	0.00266123		S_LDL_TG	Adiponectin	-0.0931978	0.311323	0.904599
g_620.5978	Adiponectin	0.178839	0.000136739	0.00273368		XXL_VLDL_PL_percent	Adiponectin	-0.0933274	0.310648	0.904599
g_969.921	AAT	-0.178837	0.00013677	0.00273368		M_HDL_C_percent	IL18	-0.0932685	0.310954	0.904599
g_299.2591	Adiponectin	0.178801	0.0001372	0.00273655		S_VLDL_CE	IL18bpx	0.092514	0.314902	0.911177
g_883.5357	AAT	0.178515	0.000140686	0.0028002		XL_VLDL_CE_percent	Resistin	-0.0926244	0.314322	0.911177
g_429.3735	AAT	0.178418	0.000141882	0.00281813		L_VLDL_TG_percent	IL18bpx	-0.09212	0.316976	0.912122
g_776.5607	Adiponectin	0.178253	0.000143951	0.00285329		TG_PG_ratio	Resistin	0.0921606	0.316762	0.912122
g_659.5763	Adiponectin	0.178019	0.00014692	0.00290609		XXL_VLDL_TG_percent	Leptin	0.091828	0.318519	0.912122
g_385.2389	AAT	0.177991	0.000147286	0.00290729		S_LDL_L	AAT	0.0919464	0.317893	0.912122
g_885.5501	AAT	0.177568	0.000152822	0.00301034		IDL_TG_percent	AAT	-0.0920682	0.317249	0.912122
g_229.0842	Adiponectin	-0.177523	0.000153425	0.00301599		M_LDL_C_percent	Adiponectin	0.0911893	0.321911	0.919936
g_285.0401	AAT	0.177495	0.000153791	0.00301695		S_HDL_PL_percent	Resistin	-0.0909141	0.323379	0.92223
g_300.039	Resistin	0.177296	0.000156488	0.00305728		S_VLDL_C	IL18bpx	0.0891525	0.332882	0.925317
g_711.4997	Adiponectin	0.177307	0.000156333	0.00305728		L_LDL_TG	IL18bpx	0.0892462	0.332372	0.925317
g_767.4017	Adiponectin	0.17724	0.000157253	0.00306219		XL_HDL_PL	IL18bpx	-0.0884649	0.336639	0.925317
g_427.3209	AAT	-0.17723	0.000157381	0.00306219		L_HDL_CE_percent	Resistin	-0.089796	0.329391	0.925317
g_582.274	AAT	-0.177201	0.00015778	0.0030637		IDL_CE	Leptin	0.0881272	0.338494	0.925317
g_253.0833	AAT	-0.177118	0.000158928	0.00307346		M_LDL_PL	Leptin	0.0894992	0.330998	0.925317
g_434.2198	AAT	-0.177135	0.000158692	0.00307346		XL_HDL_TG	Leptin	0.0902145	0.327132	0.925317
g_696.4986	AAT	0.176964	0.000161067	0.00310854		XL_VLDL_CE_percent	Leptin	-0.0884556	0.336691	0.925317
g_283.0685	IL18	0.176688	0.00016222	0.00312446		Remnant_C	Leptin	0.0899565	0.328523	0.925317
g_397.1502	Adiponectin	-0.176774	0.000163752	0.00314761		TotFA	Leptin	0.0882475	0.337833	0.925317
g_371.2076	AAT	0.176718	0.000164538	0.00315635		SFA	Leptin	0.0893464	0.331828	0.925317
g_88.0402	AAT	-0.176625	0.000165871	0.00317553		M_HDL_TG_percent	Adiponectin	-0.0888434	0.334568	0.925317
g_331.1031	AAT	-0.176515	0.000167462	0.00319956		PUFA	Adiponectin	-0.0903402	0.326456	0.925317
g_441.3217	AAT	-0.176377	0.000169488	0.00323179		LA_FA_ratio	Adiponectin	0.088618	0.3358	0.925317
g_170.0453	AAT	0.176159	0.000172712	0.00328671		S_VLDL_TG	IL18	0.0897837	0.329457	0.925317
g_714.5075	AAT	0.1761	0.0001736	0.00329702		S_LDL_FC	IL18	0.0897626	0.329571	0.925317
g_273.187	Adiponectin	-0.175844	0.000177476	0.00336393		L_LDL_TG_percent	IL18	-0.0887212	0.335236	0.925317
g_163.1125	AAT	0.175763	0.00017872	0.00338079		DAG_TG_ratio	IL18	0.0880082	0.339149	0.925317
g_391.0046	AAT	0.175417	0.000184138	0.00347637		LA	IL18	0.0881341	0.338457	0.925317
g_615.1011	Adiponectin	-0.17515	0.000188418	0.00355016		FAw6	IL18	0.0884575	0.33668	0.925317
g_239.1651	Adiponectin	-0.174888	0.000192703	0.00362372		Val	IL18	-0.0898571	0.32906	0.925317
g_269.0875	Adiponectin	-0.174835	0.000193583	0.00363311		AcAce	IL18	-0.0880781	0.338764	0.925317
g_452.0759	AAT	-0.174738	0.000195204	0.00365633		XXL_VLDL_TG_percent	Resistin	0.0875911	0.341453	0.929771
g_591.3895	Adiponectin	0.174557	0.00019826	0.00369905		M_LDL_C_percent	AAT	0.0874146	0.34243	0.930603
g_267.1099	AAT	-0.174559	0.000198223	0.00369905		XXL_VLDL_TG	AAT	-0.0867545	0.346101	0.93874
g_925.5165	Adiponectin	0.174398	0.000200989	0.00374263		EstC	AAT	0.086501	0.347518	0.940741
g_357.2068	AAT	0.174279	0.00020304	0.00377345		S_HDL_C	IL18bpx	-0.0858814	0.350995	0.948302
g_216.1344	AAT	-0.173853	0.000210567	0.00390572		L_VLDL_CE_percent	IL18bpx	0.0855619	0.352796	0.949467
g_367.3581	Adiponectin	0.173804	0.00021145	0.00391055		bOHBut	Resistin	0.0856392	0.35236	0.949467
g_313.1916	IL18	0.173603	0.000211647	0.00391055		XL_VLDL_PL	Resistin	0.0853614	0.35393	0.950672
g_431.2282	AAT	-0.173697	0.000213389	0.0039351		S_VLDL_FC	IL18bpx	0.0830687	0.367053	0.951477
g_313.1431	AAT	-0.173441	0.000218115	0.0040145		XS_VLDL_CE	IL18bpx	0.0823186	0.37141	0.951477
g_158.0456	Adiponectin	-0.173418	0.000218542	0.00401461		L_VLDL_C_percent	IL18bpx	0.0820134	0.373193	0.951477
g_220.0837	AAT	-0.173371	0.000219421	0.00401528		MUFA	IL18bpx	0.08405	0.3614	0.951477
g_453.3009	AAT	-0.173372	0.000219399	0.00401528		S_HDL_C	Resistin	-0.0851427	0.355169	0.951477
g_829.2432	AAT	-0.173301	0.000220732	0.00403153		M_VLDL_TG_percent	Resistin	-0.0845176	0.358725	0.951477
g_662.101	AAT	-0.173187	0.000222886	0.00406308		LA_FA_ratio	Resistin	-0.0821342	0.372487	0.951477
g_323.1244	AAT	-0.173133	0.000223898	0.00407375		L_VLDL_TG	Leptin	0.0839912	0.361737	0.951477
g_311.2228	AAT	0.172878	0.000228822	0.0041554		L_HDL_C	Leptin	-0.0840013	0.361679	0.951477
g_273.0725	Adiponectin	-0.172748	0.000231353	0.00418543		L_HDL_CE	Leptin	-0.0838068	0.362796	0.951477
g_961.7313	Adiponectin	0.172756	0.000231191	0.00418543		S_HDL_TG_percent	Leptin	0.0845431	0.35858	0.951477
g_607.3273	AAT	-0.172647	0.00023334	0.00421337		FAw3_FA_ratio	Leptin	0.0828364	0.368399	0.951477
g_377.1952	AAT	0.172542	0.000235436	0.00424318		L_LDL_FC	Adiponectin	0.0835375	0.364346	0.951477
g_415.3216	Leptin	-0.172473	0.000236806	0.00425484		XL_HDL_FC_percent	Adiponectin	0.0829126	0.367957	0.951477
g_201.113	AAT	0.172465	0.000236975	0.00425484		SM	Adiponectin	0.0836521	0.363686	0.951477
g_909.5499	Adiponectin	0.172338	0.000239541	0.00429283		FAw6	Adiponectin	-0.0826555	0.369449	0.951477
g_326.1755	AAT	-0.17231	0.0002401	0.00429477		XXL_VLDL_P	AAT	-0.082535	0.37015	0.951477
g_207.0663	Adiponectin	0.172095	0.00024452	0.00435815		XL_VLDL_P	AAT	-0.0827746	0.368757	0.951477
g_767.4017	AAT	0.172093	0.000244557	0.00435815		XL_VLDL_TG	AAT	-0.0830733	0.367026	0.951477
g_241.2173	AAT	0.171896	0.000248669	0.00442316		M_VLDL_TG	AAT	-0.0819691	0.373451	0.951477
g_373.2232	AAT	0.17181	0.00025048	0.00444707		S_LDL_PL	AAT	0.084034	0.361492	0.951477
g_347.2022	AAT	0.171766	0.000251423	0.00445552		XL_VLDL_C_percent	AAT	0.0824171	0.370836	0.951477
g_645.4979	Adiponectin	0.171229	0.000263061	0.0046531		XL_HDL_CE_percent	AAT	0.084275	0.360111	0.951477
g_364.0174	Adiponectin	-0.171048	0.000267088	0.00469606		FreeC	AAT	0.0833131	0.36564	0.951477
g_885.5501	Adiponectin	0.171032	0.00026746	0.00469606		IDL_PL_percent	IL18	-0.0834297	0.364967	0.951477
g_276.0197	AAT	0.171032	0.000267452	0.00469606		L_LDL_CE_percent	IL18	0.0828142	0.368528	0.951477
g_419.1364	AAT	-0.171088	0.000266202	0.00469606		TG_PG_ratio	IL18	0.0838076	0.362791	0.951477
g_323.1866	AAT	0.170926	0.000269862	0.00472953		CLA	IL18	0.0839753	0.361828	0.951477
g_419.2562	AAT	0.170702	0.00027498	0.00481039		His	Resistin	0.0815625	0.375835	0.953108
g_597.3921	Adiponectin	0.170644	0.000276311	0.00481599		M_VLDL_CE	Leptin	0.0815738	0.375768	0.953108
g_913.8233	AAT	-0.170649	0.000276208	0.00481599		VLDL_C	Leptin	0.0814382	0.376565	0.953108
g_169.0656	Leptin	-0.170427	0.000281389	0.00489556		S_LDL_P	AAT	0.0812781	0.377507	0.953108
g_360.1298	Adiponectin	-0.170396	0.00028213	0.0048995		XL_VLDL_PL_percent	IL18	0.0812377	0.377745	0.953108
g_333.2071	AAT	0.169704	0.000298936	0.00518192		M_HDL_CE_percent	IL18	-0.0811575	0.378218	0.953108
g_248.2034	AAT	-0.169471	0.000304813	0.00527421		Remnant_C	IL18bpx	0.0809286	0.379568	0.954776
g_133.0139	AAT	0.169205	0.000311645	0.00538265		L_HDL_CE	Resistin	-0.0802117	0.383818	0.955886
g_283.0967	Adiponectin	-0.168962	0.000318005	0.00547927		Glc	Resistin	-0.0799549	0.385348	0.955886
g_503.1913	AAT	-0.168948	0.000318389	0.00547927		S_VLDL_CE	Leptin	0.0797522	0.386557	0.955886
g_285.243	Adiponectin	0.168813	0.00032198	0.00553109		XS_VLDL_CE	Leptin	0.0792016	0.389855	0.955886
g_209.0462	AAT	-0.168668	0.000325874	0.00558791		M_HDL_TG	Leptin	0.0787746	0.392424	0.955886
g_259.1334	AAT	0.168633	0.000326826	0.00559151		S_HDL_TG	Leptin	0.0790558	0.390731	0.955886
g_301.1294	AAT	-0.168617	0.000327257	0.00559151		M_VLDL_C_percent	Leptin	0.079339	0.389031	0.955886
g_579.3045	AAT	-0.16849	0.000330716	0.00564051		FAw6_FA_ratio	Leptin	-0.0789969	0.391085	0.955886
g_493.2805	AAT	-0.168442	0.000332035	0.0056529		S_LDL_PL_percent	Adiponectin	-0.0801903	0.383946	0.955886
g_271.2279	Adiponectin	0.168072	0.000342362	0.00581833		TotPG	Adiponectin	-0.0804886	0.382173	0.955886
g_152.0715	Adiponectin	-0.167659	0.000354244	0.00600954		XXL_VLDL_L	AAT	-0.0800138	0.384997	0.955886
g_204.1024	AAT	-0.167519	0.000358359	0.00606854		XL_VLDL_L	AAT	-0.0790865	0.390546	0.955886
g_361.2388	Resistin	0.167444	0.000360591	0.00608474		M_LDL_C	AAT	0.0788226	0.392135	0.955886
g_379.3579	AAT	0.167448	0.000360478	0.00608474		Serum_C	AAT	0.0805833	0.381612	0.955886
g_425.0857	Adiponectin	-0.167312	0.000364533	0.00614038		LDL_C	AAT	0.0789372	0.391444	0.955886
g_425.1456	Adiponectin	-0.167184	0.000368404	0.00618865		Gln	AAT	0.0806736	0.381077	0.955886
g_413.1449	IL18	0.16699	0.000368697	0.00618865		S_VLDL_CE	IL18	0.0794515	0.388356	0.955886
g_217.0708	Adiponectin	-0.167115	0.000370488	0.00620779		HDL_C	IL18	-0.079191	0.389918	0.955886
g_193.1606	AAT	0.167003	0.000373935	0.00623748		LDL_TG	Leptin	0.0783821	0.394794	0.956615
g_309.2073	AAT	0.166993	0.000374223	0.00623748		M_HDL_C	Adiponectin	0.0783845	0.39478	0.956615
g_443.3014	AAT	-0.167036	0.00037292	0.00623748		Crea	Adiponectin	-0.0784363	0.394466	0.956615
g_497.0922	Adiponectin	-0.166599	0.000386534	0.00643143		XS_VLDL_P	IL18bpx	0.0777646	0.39854	0.956632
g_363.2173	IL18bpx	-0.166538	0.0003885	0.0064529		FAw6_FA_ratio	Resistin	-0.0775588	0.399793	0.956632
g_261.1137	Adiponectin	-0.166404	0.000392791	0.00651281		M_VLDL_C	Leptin	0.0776631	0.399158	0.956632
g_811.4724	Adiponectin	0.166376	0.000393689	0.00651637		VLDL_D	Leptin	0.0777768	0.398466	0.956632
g_929.5488	Adiponectin	0.166346	0.000394646	0.00652089		S_VLDL_FC	Adiponectin	-0.0776341	0.399334	0.956632
g_777.3865	AAT	0.166278	0.000396838	0.00654576		XL_VLDL_CE	AAT	-0.0781732	0.396059	0.956632
g_293.2122	AAT	0.166165	0.000400535	0.00659533		XXL_VLDL_CE_percent	AAT	0.0774721	0.400322	0.956632
g_104.0354	AAT	-0.16611	0.000402363	0.00660804		CLA_FA_ratio	IL18	0.0780622	0.396732	0.956632
g_177.0561	AAT	-0.166058	0.000404079	0.00660804		L_HDL_FC_percent	IL18bpx	-0.077335	0.401159	0.956981
g_393.2281	AAT	0.166067	0.000403759	0.00660804		Serum_TG	Leptin	0.0770016	0.403198	0.957592
g_681.2765	AAT	-0.166088	0.000403072	0.00660804		L_HDL_C	AAT	0.0770167	0.403105	0.957592
g_443.3521	Adiponectin	0.16586	0.000410664	0.00668279		HDL2_C	IL18	-0.0769544	0.403487	0.957592
g_741.4717	Adiponectin	0.165857	0.000410753	0.00668279		HDL_C	AAT	0.0768257	0.404276	0.957824
g_254.0877	AAT	-0.165883	0.000409897	0.00668279		TG_PG_ratio	Leptin	0.0767011	0.405041	0.957999
g_189.1281	AAT	0.165805	0.000412504	0.00669985		S_VLDL_FC_percent	IL18bpx	-0.0760615	0.408981	0.958589
g_533.2553	AAT	-0.165684	0.000416597	0.00675481		LDL_TG	IL18bpx	0.0748738	0.416357	0.958589
g_461.3631	Adiponectin	0.165523	0.00042211	0.00683258		FAw3	IL18bpx	0.0749743	0.415729	0.958589
g_415.1379	Adiponectin	-0.165423	0.000425568	0.00687689		L_HDL_FC_percent	Resistin	-0.0751151	0.414852	0.958589
g_299.1278	AAT	-0.165237	0.000432076	0.00697023		HDL_TG	Resistin	0.0756421	0.411577	0.958589
g_274.0929	IL18bpx	0.165093	0.000437147	0.00704013		M_VLDL_PL	Leptin	0.0757946	0.410632	0.958589
g_373.2016	AAT	0.165046	0.000438838	0.00704855		S_VLDL_C	Leptin	0.0754786	0.412591	0.958589
g_411.2911	AAT	0.165037	0.000439148	0.00704855		L_HDL_FC	Leptin	-0.0753676	0.413281	0.958589
g_212.0561	AAT	-0.164931	0.000442973	0.007098		S_LDL_FC_percent	Leptin	-0.0751313	0.414751	0.958589
g_339.2069	IL18	0.164683	0.000445376	0.00712453		IDL_FC	Adiponectin	0.0761464	0.408457	0.958589
g_291.102	Adiponectin	-0.164728	0.000450317	0.00719149		L_LDL_TG_percent	Adiponectin	-0.0764396	0.406649	0.958589
g_247.119	Adiponectin	-0.164347	0.00046445	0.0074048		L_VLDL_P	AAT	-0.0757352	0.411	0.958589
g_283.2069	AAT	0.164236	0.000468661	0.00745945		L_VLDL_TG	AAT	-0.0749715	0.415747	0.958589
g_343.2279	AAT	0.164189	0.00047044	0.0074753		XL_HDL_L	AAT	-0.0756866	0.411301	0.958589
g_371.1505	IL18	0.163785	0.000479035	0.0075992		S_HDL_CE	AAT	0.0761277	0.408573	0.958589
g_244.1073	Adiponectin	-0.163875	0.000482554	0.00761666		L_LDL_C_percent	AAT	0.0762181	0.408015	0.958589
g_371.1505	Adiponectin	-0.16391	0.000481165	0.00761666		S_VLDL_PL	IL18bpx	0.072103	0.433862	0.961135
g_299.0766	AAT	-0.163891	0.000481911	0.00761666		XS_VLDL_L	IL18bpx	0.070224	0.445967	0.961135
g_474.2853	AAT	-0.163855	0.000483331	0.00761666		XS_VLDL_C	IL18bpx	0.0726269	0.43052	0.961135
g_513.2709	AAT	-0.163547	0.000495491	0.0077954		M_LDL_TG	IL18bpx	0.0660813	0.473317	0.961135
g_153.092	AAT	0.163488	0.000497833	0.00781933		S_LDL_TG	IL18bpx	0.0579731	0.529385	0.961135
g_235.0979	AAT	0.163236	0.000508042	0.00796657		XL_HDL_P	IL18bpx	-0.0605914	0.510922	0.961135
g_393.1193	AAT	-0.163017	0.000517081	0.00809499		XL_HDL_L	IL18bpx	-0.0569036	0.537022	0.961135
g_313.1431	Adiponectin	-0.16259	0.000535112	0.00836354		S_HDL_CE	IL18bpx	-0.0563341	0.54111	0.961135
g_419.2448	Leptin	0.162522	0.000538057	0.00837265		L_VLDL_FC_percent	IL18bpx	0.060481	0.511693	0.961135
g_618.5824	Adiponectin	0.162495	0.000539208	0.00837265		M_VLDL_C_percent	IL18bpx	0.0598067	0.516421	0.961135
g_233.0813	AAT	0.162527	0.000537842	0.00837265		M_VLDL_CE_percent	IL18bpx	0.0600919	0.514418	0.961135
g_293.1035	AAT	-0.1625	0.000539013	0.00837265		M_VLDL_FC_percent	IL18bpx	0.0617765	0.502676	0.961135
g_422.013	AAT	-0.16238	0.000544197	0.00843639		S_VLDL_TG_percent	IL18bpx	0.0698874	0.448156	0.961135
g_619.4571	Adiponectin	0.162349	0.000545572	0.00844396		IDL_FC_percent	IL18bpx	-0.0697645	0.448957	0.961135
g_544.1861	AAT	-0.161848	0.000567874	0.00877489		IDL_TG_percent	IL18bpx	0.0676789	0.462664	0.961135
g_353.1606	IL18	0.161598	0.000571137	0.00881104		L_LDL_FC_percent	IL18bpx	-0.0696586	0.449647	0.961135
g_169.0656	AAT	-0.161537	0.000582133	0.00896617		DAG	IL18bpx	0.0702761	0.445629	0.961135
g_331.1914	AAT	0.161493	0.000584178	0.00898315		TotPG	IL18bpx	-0.0565147	0.539811	0.961135
g_165.0184	AAT	0.161298	0.000593334	0.00910925		PC	IL18bpx	-0.069224	0.452487	0.961135
g_481.1504	IL18	0.161069	0.000595783	0.00913214		DHA_FA_ratio	IL18bpx	0.071964	0.434751	0.961135
g_639.4404	AAT	0.161174	0.00059923	0.00917024		FAw6_FA_ratio	IL18bpx	-0.0678732	0.461377	0.961135
g_315.1077	AAT	-0.160965	0.000609229	0.00930832		Cit	IL18bpx	0.0569799	0.536474	0.961135
g_253.0947	AAT	-0.160658	0.000624295	0.00952325		Ala	IL18bpx	-0.0648451	0.481652	0.961135
g_315.1077	Adiponectin	-0.160387	0.000637861	0.00971464		Ile	IL18bpx	0.0729082	0.428732	0.961135
g_197.0562	Adiponectin	-0.16024	0.000645308	0.00981239		Phe	IL18bpx	0.065873	0.474716	0.961135
g_127.0512	AAT	-0.160212	0.000646756	0.00981874		XXL_VLDL_P	Resistin	0.055786	0.545059	0.961135
g_117.0194	AAT	0.16017	0.000648895	0.00983556		XXL_VLDL_FC	Resistin	0.0652903	0.478641	0.961135
g_415.1379	AAT	-0.160143	0.000650255	0.00984052		XXL_VLDL_TG	Resistin	0.059703	0.517149	0.961135
g_423.4204	Adiponectin	0.160045	0.000655335	0.00990169		XL_VLDL_P	Resistin	0.0581543	0.528097	0.961135
g_313.038	Adiponectin	-0.159963	0.000659615	0.00995058		XL_VLDL_L	Resistin	0.0614045	0.505257	0.961135
g_508.4733	Adiponectin	0.159795	0.000668415	0.0100674		L_VLDL_FC	Resistin	0.0605433	0.511258	0.961135
g_126.0308	AAT	-0.159737	0.000671491	0.0100978		M_VLDL_PL	Resistin	0.0593557	0.519594	0.961135
g_401.0523	AAT	-0.159652	0.000675983	0.0101493		M_VLDL_C	Resistin	0.0634325	0.491271	0.961135
g_153.0012	AAT	-0.159493	0.00068453	0.0102615		M_VLDL_CE	Resistin	0.0666586	0.469453	0.961135
g_204.0667	AAT	-0.159161	0.00070261	0.010516		S_VLDL_CE	Resistin	0.0564684	0.540144	0.961135
g_415.124	Adiponectin	-0.158886	0.000717984	0.0107292		S_LDL_PL	Resistin	-0.0588525	0.523146	0.961135
g_647.467	Adiponectin	0.158737	0.000726411	0.0108209		L_HDL_P	Resistin	-0.0651827	0.479368	0.961135
g_170.1177	AAT	0.158718	0.000727524	0.0108209		L_HDL_L	Resistin	-0.0682662	0.45878	0.961135
g_330.1072	AAT	-0.158737	0.000726431	0.0108209		L_HDL_PL	Resistin	-0.0662938	0.471892	0.961135
g_172.0614	AAT	0.158681	0.000729626	0.0108353		L_HDL_C	Resistin	-0.0707838	0.442341	0.961135
g_997.484	Adiponectin	0.158501	0.00073997	0.0109718		L_HDL_FC	Resistin	-0.0646028	0.483294	0.961135
g_736.4936	Adiponectin	0.158403	0.000745685	0.0110394		L_HDL_TG	Resistin	0.0718672	0.43537	0.961135
g_941.5174	Adiponectin	0.15828	0.000752909	0.011129		S_HDL_TG	Resistin	0.0609114	0.508688	0.961135
g_661.5795	Adiponectin	0.158161	0.00075992	0.0112153		XXL_VLDL_CE_percent	Resistin	-0.0704682	0.444384	0.961135
g_319.1192	AAT	-0.158042	0.000767042	0.0113029		XL_VLDL_C_percent	Resistin	-0.0610227	0.507913	0.961135
g_762.5073	Adiponectin	0.157982	0.000770622	0.0113071		L_VLDL_C_percent	Resistin	0.0575798	0.532187	0.961135
g_229.0979	AAT	-0.158012	0.000768855	0.0113071		L_VLDL_FC_percent	Resistin	0.0566862	0.53858	0.961135
g_241.0866	AAT	-0.157978	0.000770886	0.0113071		L_VLDL_TG_percent	Resistin	-0.0570467	0.535996	0.961135
g_481.1142	Adiponectin	-0.157943	0.000772991	0.0113101		M_VLDL_PL_percent	Resistin	0.0668013	0.4685	0.961135
g_365.197	AAT	0.157935	0.000773463	0.0113101		M_VLDL_C_percent	Resistin	0.0738988	0.422469	0.961135
g_195.0848	AAT	-0.157871	0.000777329	0.0113492		M_VLDL_FC_percent	Resistin	0.0608795	0.508911	0.961135
g_171.0664	AAT	0.157711	0.000787121	0.0114746		S_VLDL_CE_percent	Resistin	0.0649847	0.480707	0.961135
g_215.144	Adiponectin	-0.157686	0.000788651	0.0114794		IDL_CE_percent	Resistin	0.0623562	0.498668	0.961135
g_435.4201	Adiponectin	0.15742	0.00080516	0.0117018		L_LDL_TG_percent	Resistin	0.0558242	0.544784	0.961135
g_541.2656	Adiponectin	-0.157118	0.000824294	0.0119617		M_LDL_FC_percent	Resistin	0.057422	0.533313	0.961135
g_301.1294	Adiponectin	-0.15708	0.000826743	0.011979		S_LDL_FC_percent	Resistin	0.0681377	0.459628	0.961135
g_373.0729	Adiponectin	-0.156998	0.000832033	0.0120373		L_HDL_C_percent	Resistin	-0.0742217	0.420439	0.961135
g_337.1918	IL18	0.156726	0.000838434	0.0121116		M_HDL_C_percent	Resistin	-0.0685549	0.456878	0.961135
g_413.1449	Adiponectin	-0.156836	0.00084255	0.0121526		S_HDL_C_percent	Resistin	0.0674765	0.464006	0.961135
g_925.4795	Adiponectin	0.156774	0.000846626	0.012193		S_HDL_CE_percent	Resistin	0.0695198	0.450553	0.961135
g_305.1763	AAT	0.156504	0.000864483	0.0124313		HDL2_C	Resistin	-0.0690857	0.453392	0.961135
g_199.1473	AAT	0.156427	0.000869658	0.0124494		ApoB_ApoA1_ratio	Resistin	0.0609879	0.508155	0.961135
g_269.2486	AAT	0.156445	0.000868453	0.0124494		TotFA	Resistin	-0.0562586	0.541653	0.961135
g_371.134	AAT	-0.156441	0.00086875	0.0124494		UnsatDeg	Resistin	-0.0625616	0.497252	0.961135
g_477.1044	IL18	0.156229	0.00087144	0.0124562		SFA	Resistin	-0.0566508	0.538835	0.961135
g_371.2583	Leptin	0.155775	0.000914623	0.0130539		PUFA_FA_ratio	Resistin	-0.0688601	0.454872	0.961135
g_325.202	Leptin	0.155653	0.000923243	0.0131573		MUFA_FA_ratio	Resistin	0.0674086	0.464457	0.961135
g_164.0713	AAT	-0.155604	0.00092677	0.0131878		Phe	Resistin	-0.0564979	0.539933	0.961135
g_678.3987	AAT	0.15535	0.000945028	0.0134276		Tyr	Resistin	-0.058262	0.527331	0.961135
g_323.2954	AAT	0.155194	0.000956461	0.0135698		AcAce	Resistin	0.0680579	0.460156	0.961135
g_116.0352	Adiponectin	-0.154685	0.000994526	0.0140889		M_VLDL_L	Leptin	0.0559152	0.544127	0.961135
g_166.9751	AAT	0.154259	0.00102743	0.0145334		M_VLDL_FC	Leptin	0.0700746	0.446938	0.961135
g_273.0725	AAT	-0.154159	0.00103537	0.014624		S_VLDL_PL	Leptin	0.0587373	0.523961	0.961135
g_847.7751	Adiponectin	0.154131	0.00103759	0.0146338		IDL_P	Leptin	0.0666434	0.469554	0.961135
g_325.1295	Adiponectin	-0.153968	0.00105051	0.0147723		IDL_L	Leptin	0.0669283	0.467653	0.961135
g_493.2436	AAT	-0.153982	0.00104939	0.0147723		IDL_C	Leptin	0.0740164	0.421729	0.961135
g_889.8235	AAT	-0.15385	0.00106007	0.0148847		L_LDL_PL	Leptin	0.0594057	0.519242	0.961135
g_293.1501	AAT	-0.153806	0.00106363	0.0149128		L_LDL_TG	Leptin	0.0686993	0.455929	0.961135
g_520.3395	Adiponectin	0.153749	0.00106826	0.0149557		M_LDL_FC	Leptin	0.0702172	0.446011	0.961135
g_263.0824	AAT	-0.1536	0.00108044	0.015104		M_LDL_TG	Leptin	0.0624965	0.4977	0.961135
g_219.1755	AAT	-0.153333	0.00110261	0.0153914		S_LDL_PL	Leptin	0.0655375	0.476974	0.961135
g_213.1037	Adiponectin	-0.153272	0.00110768	0.0154396		L_HDL_P	Leptin	-0.0563564	0.54095	0.961135
g_629.0908	Resistin	-0.153206	0.00111322	0.0154941		L_HDL_L	Leptin	-0.0593604	0.519561	0.961135
g_325.3112	AAT	0.153171	0.00111619	0.0155128		S_HDL_FC	Leptin	-0.0663695	0.471386	0.961135
g_244.1555	AAT	-0.153095	0.00112267	0.01558		XXL_VLDL_FC_percent	Leptin	-0.0685361	0.457002	0.961135
g_629.0908	AAT	-0.153032	0.00112803	0.0156318		XL_VLDL_FC_percent	Leptin	0.0694982	0.450694	0.961135
g_777.3865	Adiponectin	0.152995	0.0011312	0.0156529		L_VLDL_C_percent	Leptin	0.0633581	0.491781	0.961135
g_281.1757	Adiponectin	-0.152874	0.00114166	0.0157747		M_VLDL_CE_percent	Leptin	0.0669079	0.467788	0.961135
g_351.3271	AAT	0.152806	0.00114756	0.0158333		M_VLDL_FC_percent	Leptin	0.0590107	0.522029	0.961135
g_419.113	AAT	-0.152638	0.0011622	0.0160122		M_VLDL_TG_percent	Leptin	-0.0629445	0.494617	0.961135
g_143.0823	Adiponectin	-0.1526	0.00116559	0.0160357		L_HDL_TG_percent	Leptin	0.0645804	0.483446	0.961135
g_339.1593	AAT	-0.152423	0.00118134	0.0162289		LDL_D	Leptin	0.0562108	0.541997	0.961135
g_377.1032	AAT	-0.152252	0.00119667	0.0164159		Serum_C	Leptin	0.0650006	0.480599	0.961135
g_471.1509	Adiponectin	-0.151959	0.00122339	0.0167584		HDL2_C	Leptin	-0.057287	0.534277	0.961135
g_291.0577	AAT	-0.151866	0.00123197	0.0168517		EstC	Leptin	0.0588985	0.522821	0.961135
g_317.2122	AAT	0.151543	0.00126234	0.0172423		FreeC	Leptin	0.0649833	0.480716	0.961135
g_425.0857	AAT	-0.151519	0.00126455	0.0172478		VLDL_TG	Leptin	0.0650144	0.480505	0.961135
g_59.0134	Adiponectin	-0.151488	0.00126752	0.0172636		ApoB	Leptin	0.0638649	0.488316	0.961135
g_169.0656	Adiponectin	-0.151407	0.00127528	0.0173446		ApoB_ApoA1_ratio	Leptin	0.0713632	0.438605	0.961135
g_203.1439	AAT	0.151365	0.00127935	0.017375		FALen	Leptin	0.0632373	0.492608	0.961135
g_339.2331	Adiponectin	-0.151204	0.00129491	0.0175614		UnsatDeg	Leptin	-0.061504	0.504566	0.961135
g_239.1651	AAT	-0.151144	0.00130075	0.0176155		MUFA	Leptin	0.0741157	0.421105	0.961135
g_221.1183	Leptin	0.150981	0.00131673	0.0178067		PUFA_FA_ratio	Leptin	-0.0624862	0.497771	0.961135
g_473.1095	IL18	0.150665	0.00133154	0.0179814		Ala	Leptin	-0.0730996	0.427518	0.961135
g_543.1548	IL18	0.150451	0.0013531	0.0182468		Leu	Leptin	0.060062	0.514628	0.961135
g_585.4516	Adiponectin	0.150551	0.00135972	0.0183101		Val	Leptin	0.0645961	0.48334	0.961135
g_258.0288	AAT	-0.150347	0.00138063	0.0185655		Alb	Leptin	-0.0586296	0.524725	0.961135
g_336.0499	Adiponectin	-0.15026	0.00138967	0.0186607		M_LDL_FC	Adiponectin	0.0579072	0.529854	0.961135
g_216.1242	Adiponectin	-0.150221	0.00139362	0.0186705		XL_HDL_P	Adiponectin	0.0636332	0.489898	0.961135
g_293.1501	Adiponectin	-0.150196	0.00139627	0.0186705		XL_HDL_L	Adiponectin	0.064338	0.485093	0.961135
g_518.2874	AAT	-0.150212	0.00139465	0.0186705		M_HDL_P	Adiponectin	0.0577578	0.530918	0.961135
g_710.6667	AAT	-0.150125	0.0014037	0.0187436		M_HDL_L	Adiponectin	0.0590633	0.521657	0.961135
g_423.0638	Adiponectin	-0.150066	0.00140983	0.0187991		M_HDL_CE	Adiponectin	0.0635498	0.490469	0.961135
g_995.8052	AAT	-0.150046	0.00141196	0.0188011		M_HDL_TG	Adiponectin	-0.0569452	0.536723	0.961135
g_244.1417	AAT	-0.149986	0.00141832	0.0188595		S_HDL_PL	Adiponectin	-0.0624872	0.497765	0.961135
g_746.4692	Adiponectin	0.149926	0.00142463	0.018917		XL_VLDL_PL_percent	Adiponectin	-0.0618817	0.501948	0.961135
g_383.1533	AAT	-0.149904	0.00142695	0.0189215		L_VLDL_PL_percent	Adiponectin	-0.0566541	0.53881	0.961135
g_411.1291	AAT	-0.149803	0.00143777	0.0190384		L_VLDL_FC_percent	Adiponectin	-0.0644327	0.48445	0.961135
g_633.3263	AAT	-0.149518	0.00146848	0.0194181		L_LDL_C_percent	Adiponectin	0.0738979	0.422475	0.961135
g_353.2333	Leptin	0.14947	0.00147379	0.0194614		M_LDL_PL_percent	Adiponectin	-0.0590566	0.521704	0.961135
g_383.3529	Adiponectin	0.149398	0.00148165	0.0195112		LDL_D	Adiponectin	0.068583	0.456694	0.961135
g_491.2668	AAT	-0.149412	0.00148012	0.0195112		PC	Adiponectin	0.0580929	0.528533	0.961135
g_433.2585	Adiponectin	0.149355	0.00148636	0.0195461		FAw3	Adiponectin	-0.0584105	0.526277	0.961135
g_415.1379	IL18	0.149098	0.0014966	0.0196267		FAw3_FA_ratio	Adiponectin	0.057619	0.531907	0.961135
g_482.148	IL18	0.149109	0.00149541	0.0196267		Phe	Adiponectin	-0.0709843	0.441046	0.961135
g_320.1718	AAT	-0.149024	0.00152327	0.019949		Gp	Adiponectin	-0.0673635	0.464756	0.961135
g_395.3894	Adiponectin	0.148979	0.00152842	0.019989		XXL_VLDL_PL	AAT	-0.069189	0.452716	0.961135
g_943.4911	Adiponectin	0.148927	0.00153433	0.0200388		XXL_VLDL_C	AAT	-0.0704392	0.444571	0.961135
g_183.1387	Leptin	-0.148642	0.00156703	0.0204378		XXL_VLDL_CE	AAT	-0.0584059	0.52631	0.961135
g_495.1179	Adiponectin	-0.148599	0.00157201	0.0204748		XXL_VLDL_FC	AAT	-0.0691091	0.453239	0.961135
g_184.0976	AAT	-0.148535	0.00157942	0.0205433		XL_VLDL_PL	AAT	-0.0651813	0.479377	0.961135
g_197.0456	AAT	-0.148496	0.0015839	0.0205734		XL_VLDL_C	AAT	-0.0673519	0.464834	0.961135
g_201.1494	Leptin	-0.148454	0.00158884	0.0205815		L_VLDL_L	AAT	-0.0727869	0.429502	0.961135
g_527.1927	AAT	-0.148471	0.00158692	0.0205815		M_VLDL_PL	AAT	-0.0640561	0.487012	0.961135
g_389.2178	AAT	0.148344	0.00160183	0.0207217		XS_VLDL_TG	AAT	-0.0561591	0.54237	0.961135
g_309.28	IL18	0.147979	0.00162581	0.0210033		IDL_C	AAT	0.0564194	0.540496	0.961135
g_334.3117	Leptin	0.148028	0.00163949	0.0211514		L_LDL_P	AAT	0.0708076	0.442188	0.961135
g_179.0564	AAT	-0.147982	0.00164515	0.0211958		L_LDL_L	AAT	0.0733634	0.425847	0.961135
g_145.0505	AAT	-0.147916	0.00165308	0.0212692		L_LDL_PL	AAT	0.0634381	0.491233	0.961135
g_294.1128	Adiponectin	-0.147821	0.00166472	0.0213901		L_LDL_C	AAT	0.0697099	0.449312	0.961135
g_579.078	AAT	-0.147745	0.00167397	0.02148		L_LDL_TG	AAT	0.0686403	0.456317	0.961135
g_297.1346	Adiponectin	-0.147637	0.0016873	0.0216219		M_LDL_P	AAT	0.059566	0.518113	0.961135
g_169.0656	IL18bpx	0.147217	0.00174012	0.0222689		M_LDL_L	AAT	0.0677304	0.462322	0.961135
g_320.0989	Adiponectin	-0.14702	0.00176539	0.022562		M_LDL_PL	AAT	0.0716965	0.436465	0.961135
g_331.2492	IL18	0.146744	0.00178016	0.0227203		S_LDL_CE	AAT	0.0672826	0.465294	0.961135
g_366.1459	AAT	-0.14678	0.00179664	0.0229		XL_HDL_CE	AAT	-0.0666296	0.469646	0.961135
g_264.1604	AAT	-0.146638	0.00181539	0.0230772		L_HDL_CE	AAT	0.0664003	0.47118	0.961135
g_711.4613	IL18	-0.146491	0.00181341	0.0230772		M_HDL_TG	AAT	-0.0610731	0.507562	0.961135
g_295.2636	AAT	0.14661	0.00181911	0.0230937		XXL_VLDL_FC_percent	AAT	0.0601874	0.513749	0.961135
g_343.1033	AAT	-0.146551	0.00182687	0.0231614		IDL_CE_percent	AAT	-0.0619171	0.501702	0.961135
g_343.0673	Adiponectin	-0.146458	0.00183939	0.0232892		M_LDL_PL_percent	AAT	-0.0589166	0.522693	0.961135
g_511.3795	AAT	0.146408	0.00184612	0.0233434		M_LDL_TG_percent	AAT	-0.0637941	0.488799	0.961135
g_429.3009	AAT	-0.146339	0.00185531	0.0234285		S_LDL_PL_percent	AAT	-0.0693717	0.451521	0.961135
g_181.087	AAT	0.146295	0.00186128	0.0234728		S_HDL_CE_percent	AAT	0.0595762	0.518041	0.961135
g_399.1658	Adiponectin	-0.146226	0.00187071	0.0235605		VLDL_D	AAT	-0.0577015	0.531319	0.961135
g_261.1705	Adiponectin	-0.146181	0.00187685	0.0235977		LA	AAT	-0.0570966	0.535639	0.961135
g_241.1439	AAT	0.146168	0.00187861	0.0235977		FAw6_FA_ratio	AAT	0.0596701	0.517381	0.961135
g_274.1645	IL18bpx	0.145808	0.00192846	0.0241132		MUFA_FA_ratio	AAT	-0.0683313	0.458351	0.961135
g_691.4343	Adiponectin	0.145798	0.00192977	0.0241132		Glc	AAT	0.0745789	0.4182	0.961135
g_273.2217	AAT	0.145819	0.00192687	0.0241132		IDL_CE	IL18	0.0606898	0.510235	0.961135
g_283.051	IL18	0.145643	0.00192902	0.0241132		M_LDL_P	IL18	0.0603458	0.51264	0.961135
g_619.4571	AAT	0.145722	0.00194047	0.0242152		M_LDL_L	IL18	0.0618011	0.502505	0.961135
g_549.1992	AAT	-0.145695	0.00194434	0.0242318		M_LDL_FC	IL18	0.0715779	0.437225	0.961135
g_375.2912	IL18bpx	0.145613	0.00195594	0.0242812		S_LDL_P	IL18	0.0726002	0.43069	0.961135
g_166.0509	AAT	-0.145625	0.00195421	0.0242812		S_LDL_L	IL18	0.0669908	0.467236	0.961135
g_985.8247	AAT	0.145641	0.00195189	0.0242812		XL_HDL_P	IL18	-0.0647368	0.482385	0.961135
g_897.5237	Adiponectin	0.145552	0.00196464	0.0243258		XL_HDL_L	IL18	-0.0563318	0.541126	0.961135
g_359.1344	AAT	-0.145555	0.0019641	0.0243258		XL_HDL_CE	IL18	0.0603596	0.512543	0.961135
g_299.1278	Adiponectin	-0.145409	0.00198505	0.0245149		M_HDL_P	IL18	-0.0585074	0.52559	0.961135
g_210.055	AAT	-0.145426	0.00198257	0.0245149		M_HDL_C	IL18	-0.0673895	0.464584	0.961135
g_270.1519	Adiponectin	-0.145286	0.00200281	0.0247021		M_HDL_CE	IL18	-0.0694127	0.451253	0.961135
g_359.0978	AAT	-0.144866	0.00206458	0.0254312		S_HDL_C	IL18	0.0588376	0.523252	0.961135
g_419.1491	AAT	-0.14479	0.00207589	0.0255046		S_HDL_TG	IL18	0.0558356	0.544701	0.961135
g_423.0638	AAT	-0.144802	0.00207413	0.0255046		XXL_VLDL_CE_percent	IL18	-0.0735683	0.424552	0.961135
g_197.1545	IL18	0.144598	0.00208065	0.0255301		XL_VLDL_CE_percent	IL18	-0.0640711	0.48691	0.961135
g_285.243	AAT	0.144706	0.00208842	0.0255926		L_VLDL_FC_percent	IL18	0.056614	0.539099	0.961135
g_323.1244	Adiponectin	-0.144433	0.0021299	0.0260207		IDL_TG_percent	IL18	-0.0697205	0.449244	0.961135
g_399.0731	Adiponectin	-0.144423	0.00213155	0.0260207		L_LDL_FC_percent	IL18	-0.0658748	0.474704	0.961135
g_506.3247	Adiponectin	0.144432	0.00213017	0.0260207		M_LDL_TG_percent	IL18	-0.0709697	0.44114	0.961135
g_209.0819	AAT	0.1443	0.00215049	0.0261849		M_HDL_PL_percent	IL18	0.0632589	0.49246	0.961135
g_277.2174	IL18	0.144155	0.0021483	0.0261849		M_HDL_TG_percent	IL18	0.0564962	0.539945	0.961135
g_190.0613	Adiponectin	-0.144213	0.00216395	0.0263152		Serum_C	IL18	0.0575795	0.532189	0.961135
g_253.0833	Adiponectin	-0.143954	0.00220465	0.0267707		FreeC	IL18	0.0631677	0.493086	0.961135
g_314.103	AAT	-0.143939	0.00220702	0.0267707		FAw3_FA_ratio	IL18	0.0576426	0.531739	0.961135
g_89.0243	Adiponectin	-0.143868	0.00221822	0.0268723		XXL_VLDL_L	Resistin	0.0552755	0.54875	0.961719
g_225.0643	IL18bpx	-0.143772	0.00223354	0.0270235		IDL_TG	Leptin	0.0552936	0.548619	0.961719
g_329.2122	AAT	0.143703	0.00224462	0.0270889		M_LDL_TG_percent	Leptin	0.0554256	0.547664	0.961719
g_603.39	AAT	0.143709	0.00224373	0.0270889		XS_VLDL_FC	AAT	0.0555583	0.546704	0.961719
g_111.0199	AAT	0.143481	0.0022806	0.0274882		M_HDL_FC	IL18	-0.0551856	0.549402	0.961719
g_491.3371	Adiponectin	0.14338	0.00229718	0.0276532		Lac	IL18	0.0551646	0.549554	0.961719
g_120.0122	AAT	-0.143318	0.0023074	0.0277412		XS_VLDL_PL_percent	IL18bpx	-0.0516221	0.575516	0.961778
g_399.0731	AAT	-0.143144	0.00233615	0.0280515		S_LDL_TG_percent	IL18bpx	0.0503372	0.585072	0.961778
g_411.1291	IL18	0.142945	0.00234308	0.0280993		S_HDL_FC_percent	IL18bpx	-0.0542493	0.556207	0.961778
g_361.2388	IL18bpx	0.14268	0.00241472	0.0289221		TotCho	IL18bpx	-0.0524831	0.569154	0.961778
g_263.1652	Leptin	0.142583	0.0024315	0.0290865		AcAce	IL18bpx	0.0526393	0.568003	0.961778
g_389.1966	AAT	0.142494	0.00244703	0.0292355		bOHBut	IL18bpx	-0.0504343	0.584347	0.961778
g_171.0113	AAT	0.142386	0.00246592	0.0294244		Crea	IL18bpx	0.0530352	0.565091	0.961778
g_479.0978	AAT	0.142344	0.00247318	0.0294741		XL_VLDL_FC	Resistin	0.0547963	0.552226	0.961778
g_152.0023	AAT	0.142314	0.00247846	0.0295002		XL_VLDL_TG	Resistin	0.0544734	0.554575	0.961778
g_217.1808	Adiponectin	-0.14229	0.00248279	0.0295149		M_VLDL_L	Resistin	0.0497021	0.589822	0.961778
g_387.2024	AAT	0.142243	0.00249103	0.029576		M_VLDL_FC	Resistin	0.0524003	0.569764	0.961778
g_471.1509	IL18	0.142041	0.00249899	0.0296335		S_LDL_P	Resistin	-0.0509906	0.580203	0.961778
g_829.4603	AAT	0.142176	0.0025029	0.0296431		XL_HDL_CE	Resistin	-0.05264	0.567998	0.961778
g_459.1492	Adiponectin	-0.142101	0.00251629	0.0297277		L_VLDL_PL_percent	Resistin	0.0509008	0.580872	0.961778
g_375.2178	AAT	0.142104	0.00251566	0.0297277		M_VLDL_CE_percent	Resistin	0.0535346	0.561429	0.961778
g_245.0934	AAT	-0.142055	0.00252456	0.0297886		S_VLDL_C_percent	Resistin	0.0511051	0.579352	0.961778
g_528.3087	AAT	-0.142034	0.00252825	0.0297953		M_HDL_CE_percent	Resistin	-0.0522566	0.570824	0.961778
g_325.092	AAT	-0.142009	0.00253279	0.0298119		EstC	Resistin	-0.0538206	0.559337	0.961778
g_347.2589	Leptin	0.141844	0.00256248	0.0301241		PC	Resistin	-0.0531609	0.564169	0.961778
g_481.1504	Adiponectin	-0.141644	0.00259905	0.0305164		M_VLDL_P	Leptin	0.0523886	0.569851	0.961778
g_599.4122	Adiponectin	0.141571	0.00261253	0.030637		XS_VLDL_P	Leptin	0.0525552	0.568623	0.961778
g_347.1863	AAT	0.141455	0.00263412	0.0308522		XS_VLDL_C	Leptin	0.0522686	0.570736	0.961778
g_347.2589	IL18bpx	0.141224	0.00267734	0.0312921		L_LDL_P	Leptin	0.0519596	0.573018	0.961778
g_243.0625	AAT	-0.141219	0.00267824	0.0312921		L_LDL_L	Leptin	0.0506676	0.582608	0.961778
g_354.1691	IL18	0.141034	0.0026838	0.0313186		L_LDL_CE	Leptin	0.0524475	0.569416	0.961778
g_345.2434	IL18bpx	0.141047	0.00271094	0.0315311		M_LDL_P	Leptin	0.051371	0.577378	0.961778
g_240.0721	Adiponectin	-0.141047	0.00271103	0.0315311		M_LDL_L	Leptin	0.0494728	0.591541	0.961778
g_363.1814	AAT	0.141042	0.00271193	0.0315311		S_LDL_P	Leptin	0.0534478	0.562064	0.961778
g_279.2332	IL18	0.140641	0.00275923	0.0320421		S_LDL_L	Leptin	0.0540224	0.557862	0.961778
g_351.1231	AAT	-0.140733	0.00277157	0.0321071		M_HDL_FC	Leptin	-0.0497263	0.589641	0.961778
g_149.0454	IL18	0.140583	0.0027705	0.0321071		S_HDL_CE	Leptin	0.053946	0.55842	0.961778
g_155.1077	Adiponectin	-0.14066	0.0027859	0.0321559		XL_VLDL_C_percent	Leptin	-0.0501605	0.586392	0.961778
g_833.7587	Adiponectin	0.140676	0.00278272	0.0321559		DHA	Leptin	0.0496604	0.590134	0.961778
g_435.4201	AAT	0.140664	0.00278505	0.0321559		Phe	Leptin	0.04957	0.590812	0.961778
g_132.0301	AAT	-0.14055	0.00280739	0.0323647		XS_VLDL_PL	Adiponectin	0.0517141	0.574835	0.961778
g_841.7267	AAT	-0.140518	0.00281374	0.0323988		IDL_PL	Adiponectin	0.05066	0.582664	0.961778
g_345.1188	AAT	-0.140435	0.00283032	0.0325504		L_LDL_PL	Adiponectin	0.0501878	0.586188	0.961778
g_211.084	IL18bpx	-0.140326	0.002852	0.0327602		XXL_VLDL_FC_percent	Adiponectin	-0.0531601	0.564174	0.961778
g_192.0663	AAT	0.140152	0.00288701	0.0331225		L_HDL_C_percent	Adiponectin	0.0528894	0.566163	0.961778
g_237.113	Leptin	0.140065	0.00290457	0.0332592		EstC	Adiponectin	0.050146	0.5865	0.961778
g_180.1031	AAT	-0.140059	0.0029059	0.0332592		His	Adiponectin	-0.0495557	0.59092	0.961778
g_153.0192	AAT	-0.139974	0.00292329	0.0333964		XL_VLDL_FC	AAT	-0.0512692	0.578133	0.961778
g_425.2171	AAT	0.139966	0.0029249	0.0333964		M_VLDL_P	AAT	-0.0519605	0.573011	0.961778
g_339.3269	Adiponectin	0.139923	0.00293356	0.0334552		IDL_P	AAT	0.0497899	0.589164	0.961778
g_413.1449	AAT	-0.139851	0.00294856	0.0335862		IDL_L	AAT	0.053881	0.558895	0.961778
g_158.0821	AAT	0.139806	0.00295772	0.0336502		L_LDL_CE	AAT	0.0511651	0.578906	0.961778
g_67.0186	Leptin	-0.139497	0.00302238	0.0343449		M_LDL_CE	AAT	0.0514395	0.57687	0.961778
g_122.061	Adiponectin	-0.13937	0.0030491	0.0346073		XL_VLDL_PL_percent	AAT	0.053652	0.56057	0.961778
g_269.1552	Adiponectin	-0.139337	0.00305614	0.0346423		M_VLDL_PL_percent	AAT	-0.0520892	0.57206	0.961778
g_401.2689	Adiponectin	0.139322	0.00305945	0.0346423		TotFA	AAT	-0.0498717	0.588552	0.961778
g_569.1678	Adiponectin	-0.139293	0.00306564	0.0346712		PUFA	AAT	-0.0495434	0.591012	0.961778
g_411.1291	Adiponectin	-0.139229	0.00307933	0.0347435		Cit	AAT	-0.0509115	0.580792	0.961778
g_75.0086	AAT	-0.139236	0.00307785	0.0347435		XS_VLDL_TG	IL18	0.0532775	0.563313	0.961778
g_194.0457	Adiponectin	0.139131	0.00310033	0.0348979		IDL_C	IL18	0.0499784	0.587754	0.961778
g_196.0714	AAT	0.139138	0.00309891	0.0348979		L_LDL_PL	IL18	0.0494228	0.591917	0.961778
g_161.0972	AAT	0.139066	0.00311441	0.035015		S_LDL_C	IL18	0.0532775	0.563313	0.961778
g_524.2778	AAT	-0.13904	0.00312002	0.0350368		S_LDL_CE	IL18	0.0520562	0.572304	0.961778
g_611.4691	Adiponectin	0.139	0.00312882	0.0350943		M_HDL_L	IL18	-0.051586	0.575784	0.961778
g_347.1711	AAT	0.138847	0.00316222	0.0354273		LDL_C	IL18	0.0501322	0.586604	0.961778
g_112.0515	AAT	0.13883	0.00316606	0.0354287		EstC	IL18	0.0523443	0.570177	0.961778
g_291.0577	Adiponectin	-0.138561	0.0032258	0.0360549		UnsatDeg	IL18	0.052179	0.571397	0.961778
g_337.3111	IL18	0.138308	0.00324812	0.0362619		L_LDL_C	Leptin	0.0492783	0.593002	0.962412
g_167.0714	Adiponectin	-0.138357	0.00327175	0.0364829		M_LDL_C	IL18	0.0491466	0.593991	0.96289
g_201.0924	Adiponectin	-0.138322	0.00327961	0.0364852		PUFA	Leptin	0.0488305	0.59637	0.964301
g_379.2851	AAT	-0.138331	0.00327753	0.0364852		bOHBut	Leptin	-0.0488928	0.5959	0.964301
g_259.0967	Adiponectin	-0.138236	0.00329915	0.0366278		L_LDL_P	IL18	0.0487537	0.596948	0.964301
g_299.2591	AAT	0.138232	0.00330011	0.0366278		S_LDL_CE_percent	Adiponectin	0.048587	0.598205	0.965206
g_341.1607	Leptin	-0.138181	0.00331179	0.0367146		XXL_VLDL_FC_percent	IL18bpx	-0.0453853	0.622563	0.967919
g_882.4832	AAT	0.138158	0.00331696	0.0367292		XS_VLDL_C_percent	IL18bpx	-0.0455833	0.621045	0.967919
g_543.1871	AAT	-0.138095	0.00333152	0.0368477		S_HDL_PL_percent	IL18bpx	-0.0476495	0.605293	0.967919
g_293.1501	IL18bpx	0.138018	0.00334923	0.0370007		ApoB	IL18bpx	0.0459166	0.618492	0.967919
g_257.1031	Adiponectin	-0.137983	0.00335748	0.0370139		DHA	IL18bpx	0.0473196	0.607796	0.967919
g_343.1927	AAT	0.13798	0.00335819	0.0370139		XXL_VLDL_C	Resistin	0.0477193	0.604763	0.967919
g_325.1049	Adiponectin	-0.137922	0.0033716	0.0371187		L_VLDL_L	Resistin	0.0453373	0.622932	0.967919
g_166.0509	Adiponectin	-0.137756	0.00341047	0.0375034		L_VLDL_PL	Resistin	0.0473131	0.607845	0.967919
g_459.1492	IL18	0.137574	0.00341752	0.0375376		L_VLDL_CE	Resistin	0.0460803	0.617239	0.967919
g_339.2907	AAT	-0.13766	0.0034331	0.0376653		M_VLDL_P	Resistin	0.0460735	0.617291	0.967919
g_581.1815	Leptin	-0.137594	0.00344884	0.0377512		XXL_VLDL_FC_percent	Resistin	0.0453928	0.622506	0.967919
g_373.1136	Adiponectin	-0.137609	0.00344535	0.0377512		VLDL_D	Resistin	0.0457492	0.619774	0.967919
g_143.0493	Adiponectin	-0.13752	0.00346645	0.0379004		ApoA1	Resistin	-0.0479244	0.603211	0.967919
g_199.1123	AAT	0.137413	0.00349217	0.0380942		M_VLDL_TG	Leptin	0.0462881	0.615651	0.967919
g_812.6551	AAT	0.137426	0.00348904	0.0380942		XS_VLDL_L	Leptin	0.0472292	0.608482	0.967919
g_185.1184	AAT	0.137395	0.00349656	0.0380985		S_HDL_C	Leptin	0.0469549	0.610568	0.967919
g_425.0857	IL18	0.137101	0.0035308	0.0384276		L_LDL_PL_percent	Leptin	-0.0480214	0.602476	0.967919
g_128.0352	AAT	0.137165	0.0035522	0.0385814		XL_HDL_C_percent	Leptin	-0.0471112	0.60938	0.967919
g_160.0614	AAT	-0.137162	0.00355302	0.0385814		SFA_FA_ratio	Leptin	0.0456631	0.620433	0.967919
g_459.1492	AAT	-0.137077	0.00357391	0.0387641		L_LDL_TG	Adiponectin	0.047875	0.603584	0.967919
g_244.1073	AAT	-0.137053	0.00357972	0.038783		XL_HDL_CE	Adiponectin	-0.0458263	0.619183	0.967919
g_529.3037	AAT	-0.136868	0.00362538	0.0392331		S_VLDL_PL_percent	Adiponectin	0.0468475	0.611386	0.967919
g_482.148	Adiponectin	-0.136835	0.00363373	0.0392788		M_HDL_CE_percent	Adiponectin	0.0458353	0.619114	0.967919
g_167.1077	Adiponectin	-0.136618	0.00368825	0.0398231		ApoB_ApoA1_ratio	Adiponectin	-0.04808	0.602033	0.967919
g_296.0863	AAT	-0.136596	0.00369383	0.0398382		XS_VLDL_C_percent	AAT	-0.0467823	0.611882	0.967919
g_226.0357	IL18bpx	0.136439	0.00373367	0.0401942		XS_VLDL_CE	IL18	0.0457043	0.620117	0.967919
g_243.1144	Adiponectin	-0.136433	0.00373527	0.0401942		L_LDL_L	IL18	0.0480406	0.602331	0.967919
g_207.1024	Leptin	0.136325	0.00376279	0.0404447		S_LDL_TG	IL18	0.0463998	0.614799	0.967919
g_887.463	Adiponectin	0.136276	0.00377554	0.0405361		S_HDL_CE	IL18	0.0456065	0.620867	0.967919
g_286.1893	Resistin	0.136213	0.0037918	0.0406649		L_LDL_C_percent	IL18	0.0473032	0.60792	0.967919
g_133.0283	AAT	0.136122	0.00381539	0.0408718		S_LDL_FC_percent	IL18	-0.0475286	0.60621	0.967919
g_367.1589	AAT	-0.135985	0.00385142	0.0412115		L_HDL_CE_percent	IL18	0.0453409	0.622904	0.967919
g_914.5108	Adiponectin	0.135935	0.00386457	0.0413059		S_HDL_TG_percent	IL18	0.0460608	0.617389	0.967919
g_577.3752	AAT	0.135805	0.00389888	0.0416259		XS_VLDL_CE	Resistin	0.0451115	0.624666	0.968307
g_969.921	Resistin	0.135688	0.00393007	0.0418651		IDL_C	Adiponectin	0.0450797	0.62491	0.968307
g_324.1309	Adiponectin	-0.135697	0.00392762	0.0418651		L_LDL_PL_percent	IL18	-0.0450319	0.625278	0.968307
g_187.0973	IL18bpx	0.13566	0.00393767	0.0418992		Gp	IL18bpx	0.0445751	0.628794	0.969415
g_87.0086	Adiponectin	-0.135512	0.00397736	0.0422616		S_VLDL_P	Resistin	0.0444725	0.629585	0.969415
g_261.0068	AAT	-0.135484	0.00398502	0.0422616		M_HDL_C	Leptin	-0.0443034	0.630889	0.969415
g_225.1859	IL18	0.135341	0.00398317	0.0422616		S_LDL_FC	Adiponectin	0.0446873	0.62793	0.969415
g_271.0972	AAT	-0.135271	0.00404308	0.0428297		S_VLDL_P	AAT	-0.0443062	0.630867	0.969415
g_320.0989	AAT	-0.135253	0.0040482	0.0428364		L_LDL_C	IL18	0.0443134	0.630812	0.969415
g_71.0136	Adiponectin	-0.135126	0.00408317	0.0430693		M_LDL_CE	IL18	0.044628	0.628386	0.969415
g_185.1546	AAT	0.135121	0.00408467	0.0430693		L_LDL_CE	IL18	0.0441213	0.632295	0.9705
g_385.1497	AAT	-0.135108	0.00408829	0.0430693		IDL_P	IL18bpx	0.0422046	0.647173	0.973423
g_407.2076	AAT	0.135146	0.00407754	0.0430693		IDL_PL	IL18bpx	0.042656	0.643656	0.973423
g_376.2417	Leptin	0.134966	0.00412758	0.0433622		IDL_CE	IL18bpx	0.0407357	0.65867	0.973423
g_875.4664	Adiponectin	0.134926	0.00413883	0.0433622		L_LDL_TG_percent	IL18bpx	0.0406905	0.659025	0.973423
g_385.0503	AAT	-0.134953	0.00413131	0.0433622		L_VLDL_P	Resistin	0.0432051	0.639389	0.973423
g_748.528	AAT	0.134929	0.00413801	0.0433622		L_VLDL_C	Resistin	0.0424724	0.645086	0.973423
g_821.4187	AAT	0.13496	0.00412954	0.0433622		L_VLDL_TG	Resistin	0.0421496	0.647602	0.973423
g_495.1179	IL18	0.134731	0.0041519	0.0434514		S_VLDL_L	Resistin	0.0400729	0.663885	0.973423
g_197.0317	AAT	-0.134859	0.00415775	0.0434649		S_VLDL_C	Resistin	0.0418543	0.649908	0.973423
g_383.3168	Adiponectin	0.134808	0.00417224	0.0435686		M_LDL_PL	Resistin	-0.0418265	0.650124	0.973423
g_389.2178	Leptin	0.134774	0.00418189	0.0436216		S_LDL_L	Resistin	-0.0429481	0.641385	0.973423
g_897.5237	IL18bpx	-0.134725	0.00419563	0.0436693		S_HDL_CE	Resistin	-0.0431842	0.639551	0.973423
g_341.2334	IL18	0.13458	0.00419443	0.0436693		XXL_VLDL_C_percent	Resistin	-0.0409203	0.657221	0.973423
g_399.1105	Adiponectin	-0.134568	0.00424057	0.044089		M_HDL_PL_percent	Resistin	-0.0401131	0.663568	0.973423
g_321.2432	Leptin	0.134223	0.00434031	0.0450768		Serum_C	Resistin	-0.0396284	0.66739	0.973423
g_473.9968	AAT	-0.134178	0.0043537	0.0451445		FAw3_FA_ratio	Resistin	-0.0427034	0.643287	0.973423
g_433.2791	IL18	0.134021	0.0043563	0.0451445		SFA_FA_ratio	Resistin	0.0406182	0.659594	0.973423
g_456.1511	Adiponectin	-0.13393	0.00442692	0.0457768		S_VLDL_FC	Leptin	0.0434854	0.637216	0.973423
g_287.1643	AAT	0.133943	0.00442302	0.0457768		XS_VLDL_PL	Leptin	0.0407124	0.658853	0.973423
g_478.2935	Adiponectin	0.133894	0.00443781	0.0458397		IDL_PL	Leptin	0.0411481	0.655434	0.973423
g_517.2068	Adiponectin	0.133788	0.00446948	0.0461169		L_LDL_FC	Leptin	0.0419087	0.649482	0.973423
g_577.4244	Adiponectin	0.133705	0.00449445	0.0463244		M_LDL_C	Leptin	0.0417072	0.651057	0.973423
g_325.2173	Leptin	0.133586	0.00453054	0.046646		S_LDL_FC	Leptin	0.0421274	0.647775	0.973423
g_255.1602	Leptin	-0.133553	0.0045407	0.0467001		XXL_VLDL_C_percent	Leptin	-0.0397833	0.666168	0.973423
g_436.2832	Adiponectin	0.133476	0.00456433	0.0468925		M_LDL_FC_percent	Leptin	-0.0407732	0.658375	0.973423
g_117.0335	AAT	0.133424	0.00458032	0.0470063		M_HDL_FC_percent	Leptin	-0.039719	0.666675	0.973423
g_381.0956	AAT	-0.133335	0.00460771	0.0472365		FAw6	Leptin	0.0425616	0.644391	0.973423
g_349.202	AAT	0.133235	0.00463863	0.0475024		Pyr	Leptin	-0.0414571	0.653013	0.973423
g_437.4357	Adiponectin	0.1332	0.00464944	0.0475501		XS_VLDL_FC	Adiponectin	0.0402148	0.662767	0.973423
g_183.0663	AAT	0.133188	0.00465327	0.0475501		L_LDL_L	Adiponectin	0.0397044	0.666791	0.973423
g_711.4613	IL18bpx	-0.133113	0.00467657	0.0477371		L_LDL_C	Adiponectin	0.0428503	0.642145	0.973423
g_591.3686	AAT	0.132998	0.00471299	0.0480574		M_LDL_C	Adiponectin	0.0415794	0.652056	0.973423
g_259.1188	Adiponectin	-0.13266	0.00482071	0.0491032		Serum_C	Adiponectin	0.0400481	0.66408	0.973423
g_397.1502	IL18	0.132477	0.00483244	0.0491702		LDL_C	Adiponectin	0.0399682	0.66471	0.973423
g_265.0875	Adiponectin	-0.132564	0.00485162	0.0493127		FreeC	Adiponectin	0.0403607	0.661619	0.973423
g_293.1132	Adiponectin	-0.132468	0.00488265	0.0495225		Ace	Adiponectin	0.0416419	0.651567	0.973423
g_337.1918	AAT	-0.132482	0.00487814	0.0495225		M_VLDL_L	AAT	-0.0428997	0.641761	0.973423
g_119.035	Adiponectin	-0.132418	0.00489916	0.0496372		M_VLDL_CE	AAT	0.0400556	0.664021	0.973423
g_379.2491	AAT	0.132355	0.00491954	0.0497908		L_HDL_L	AAT	0.0413265	0.654036	0.973423
g_367.2127	Leptin	0.132116	0.00499869	0.0505382		M_HDL_CE_percent	AAT	0.0397259	0.66662	0.973423
g_345.1188	Adiponectin	-0.132072	0.00501331	0.0506323		Remnant_C	AAT	0.0400072	0.664402	0.973423
g_385.2389	Leptin	0.131864	0.00508317	0.0512836		LDL_TG	AAT	0.0397743	0.666239	0.973423
g_229.0842	IL18bpx	0.131681	0.00514518	0.0518542		DHA	AAT	-0.0400799	0.663829	0.973423
g_759.2868	AAT	-0.131635	0.0051608	0.0519363		XL_HDL_C	IL18	0.0423879	0.645744	0.973423
g_475.0903	IL18	0.13148	0.00516422	0.0519363		XL_VLDL_C_percent	IL18	-0.0395624	0.667912	0.973423
g_178.051	Adiponectin	0.131427	0.0052327	0.0525696		L_HDL_FC_percent	IL18	-0.0422766	0.646612	0.973423
g_152.0715	AAT	-0.131197	0.00531279	0.0533181		M_HDL_FC_percent	IL18	-0.0407227	0.658772	0.973423
g_239.0926	AAT	-0.131084	0.00535256	0.0536607		Tyr	IL18	-0.0408974	0.657401	0.973423
g_495.296	Resistin	0.131041	0.00536784	0.0537573		TotFA	IL18bpx	0.0392965	0.670012	0.974206
g_365.197	Leptin	0.131023	0.00537426	0.0537652		M_HDL_CE	Leptin	-0.0392483	0.670394	0.974206
g_365.0672	Adiponectin	-0.130985	0.00538795	0.0538457		XS_VLDL_PL_percent	Leptin	0.0392276	0.670558	0.974206
g_363.2537	IL18	0.130785	0.00540754	0.0539848		M_HDL_PL	Adiponectin	0.0390758	0.671759	0.97493
g_237.2221	AAT	0.130816	0.00544842	0.0542793		XL_VLDL_FC_percent	IL18bpx	-0.038114	0.679388	0.975423
g_348.106	AAT	-0.130825	0.00544502	0.0542793		L_LDL_PL_percent	IL18bpx	-0.0381107	0.679414	0.975423
g_253.2174	IL18	0.130638	0.00546046	0.0543424		L_LDL_PL	Resistin	-0.0384165	0.676985	0.975423
g_466.2939	Adiponectin	0.130693	0.00549257	0.054605		XL_HDL_C	Resistin	-0.0386839	0.674863	0.975423
g_128.0101	Adiponectin	-0.130634	0.00551421	0.054763		S_LDL_TG_percent	Resistin	0.0384148	0.676999	0.975423
g_285.2072	Leptin	-0.130532	0.00555139	0.0550176		VLDL_C	Resistin	0.0382671	0.678171	0.975423
g_200.1292	AAT	-0.130546	0.00554597	0.0550176		Gp	Resistin	0.0382798	0.67807	0.975423
g_215.1289	Adiponectin	-0.130387	0.00560454	0.0554453		XL_VLDL_TG_percent	Leptin	-0.0380571	0.67984	0.975423
g_213.1859	AAT	0.130382	0.00560617	0.0554453		LDL_C	Leptin	0.0381682	0.678957	0.975423
g_673.0937	AAT	-0.130316	0.00563053	0.0556285		S_LDL_TG	AAT	-0.0381698	0.678945	0.975423
g_398.1533	Leptin	-0.130274	0.00564621	0.0556711		XS_VLDL_C	IL18	0.0384317	0.676864	0.975423
g_358.1147	AAT	-0.130273	0.00564652	0.0556711		IDL_TG_percent	Resistin	0.0378124	0.681788	0.977205
g_147.0298	AAT	0.130107	0.00570856	0.0562246		HDL_C	Leptin	-0.0377132	0.682577	0.977326
g_465.1197	Adiponectin	-0.130085	0.00571683	0.056248		DAG	Resistin	0.0373504	0.685469	0.980454
g_375.2912	Resistin	0.129901	0.00578614	0.0568352		S_HDL_FC_percent	Resistin	-0.0370608	0.68778	0.980724
g_415.2472	Resistin	-0.129895	0.00578844	0.0568352		IDL_PL_percent	Leptin	-0.0371998	0.68667	0.980724
g_746.5128	AAT	0.129708	0.00585994	0.0574781		Remnant_C	Adiponectin	-0.0370898	0.687548	0.980724
g_285.0983	Adiponectin	-0.129648	0.00588287	0.0575845		XS_VLDL_PL	IL18bpx	0.025186	0.784811	0.98153
g_738.5082	AAT	0.129653	0.00588108	0.0575845		XS_VLDL_FC	IL18bpx	0.0357111	0.69859	0.98153
g_371.1155	AAT	-0.129495	0.00594223	0.0581059		IDL_L	IL18bpx	0.0353951	0.70113	0.98153
g_527.1573	IL18	0.129285	0.00596816	0.0582996		IDL_C	IL18bpx	0.0268944	0.770606	0.98153
g_235.0757	Adiponectin	0.129295	0.00602024	0.0586881		L_LDL_P	IL18bpx	0.0329852	0.720605	0.98153
g_375.2912	AAT	0.129296	0.00601989	0.0586881		L_LDL_L	IL18bpx	0.0293182	0.750582	0.98153
g_405.245	AAT	0.129269	0.00603067	0.0587297		L_LDL_PL	IL18bpx	0.0224253	0.807915	0.98153
g_621.4375	Adiponectin	0.129238	0.00604288	0.0587886		L_LDL_C	IL18bpx	0.0203939	0.825024	0.98153
g_283.1712	Adiponectin	-0.128959	0.00615388	0.0597465		M_LDL_P	IL18bpx	0.0214704	0.815946	0.98153
g_315.1452	AAT	-0.12897	0.00614948	0.0597465		M_LDL_L	IL18bpx	0.021644	0.814485	0.98153
g_765.4718	AAT	0.128866	0.0061912	0.0600477		M_LDL_PL	IL18bpx	0.0241008	0.793872	0.98153
g_329.2485	IL18	0.128656	0.00621829	0.0602491		XL_HDL_FC	IL18bpx	-0.029971	0.745217	0.98153
g_423.4204	AAT	0.128756	0.00623581	0.0603576		L_HDL_TG	IL18bpx	0.0303842	0.741827	0.98153
g_399.1105	AAT	-0.128654	0.00627701	0.0606947		L_VLDL_PL_percent	IL18bpx	-0.0357774	0.698058	0.98153
g_835.2667	Adiponectin	0.128566	0.00631332	0.0609222		M_VLDL_TG_percent	IL18bpx	-0.0288633	0.754329	0.98153
g_442.2898	IL18	0.128434	0.00630889	0.0609222		S_VLDL_C_percent	IL18bpx	-0.0224114	0.808032	0.98153
g_163.1125	Leptin	0.128508	0.00633723	0.0610911		XS_VLDL_CE_percent	IL18bpx	-0.0209392	0.820423	0.98153
g_251.2015	IL18	0.12832	0.00635586	0.0612088		IDL_C_percent	IL18bpx	-0.0261271	0.776977	0.98153
g_385.3115	AAT	0.128413	0.00637635	0.0613442		IDL_CE_percent	IL18bpx	0.0253561	0.783393	0.98153
g_287.2012	AAT	0.128387	0.00638713	0.061386		L_LDL_CE_percent	IL18bpx	0.0232086	0.801343	0.98153
g_283.0685	Adiponectin	-0.128339	0.0064068	0.061513		M_LDL_FC_percent	IL18bpx	-0.0230123	0.802988	0.98153
g_551.3584	AAT	0.128243	0.00644703	0.0618371		M_LDL_TG_percent	IL18bpx	0.0234896	0.798987	0.98153
g_319.1192	Resistin	-0.12822	0.0064568	0.0618685		S_LDL_PL_percent	IL18bpx	-0.0248353	0.787736	0.98153
g_120.9964	Adiponectin	-0.128145	0.00648818	0.0621068		L_HDL_PL_percent	IL18bpx	-0.0265124	0.773776	0.98153
g_397.1275	AAT	-0.128065	0.00652193	0.0623047		L_HDL_C_percent	IL18bpx	-0.0205745	0.823499	0.98153
g_535.2205	AAT	-0.128071	0.00651922	0.0623047		L_HDL_CE_percent	IL18bpx	-0.0215329	0.81542	0.98153
g_239.0926	Resistin	-0.128036	0.00653388	0.0623564		FreeC	IL18bpx	0.0206127	0.823177	0.98153
g_685.273	IL18bpx	0.127962	0.0065656	0.0625339		LA	IL18bpx	-0.0251026	0.785507	0.98153
g_363.0726	AAT	-0.127963	0.0065652	0.0625339		PUFA_FA_ratio	IL18bpx	-0.0286619	0.755988	0.98153
g_565.301	AAT	-0.12791	0.00658739	0.0626788		Lac	IL18bpx	-0.0256165	0.781225	0.98153
g_399.1658	AAT	-0.127855	0.00661121	0.0628427		XXL_VLDL_PL	Resistin	0.0346279	0.707309	0.98153
g_313.2538	Adiponectin	-0.127806	0.00663197	0.0629773		XXL_VLDL_CE	Resistin	0.0261307	0.776947	0.98153
g_307.1915	AAT	0.127791	0.0066386	0.0629775		XL_VLDL_C	Resistin	0.03576	0.698197	0.98153
g_308.0775	IL18bpx	0.127773	0.0066461	0.062986		XL_VLDL_CE	Resistin	0.0286517	0.756072	0.98153
g_244.1555	IL18bpx	0.127743	0.00665935	0.0630489		M_VLDL_TG	Resistin	0.0342078	0.710701	0.98153
g_235.1334	Leptin	0.127714	0.00667173	0.0631035		S_VLDL_PL	Resistin	0.0294957	0.749122	0.98153
g_433.2357	AAT	-0.127523	0.00675456	0.0638236		S_VLDL_FC	Resistin	0.0263634	0.775014	0.98153
g_331.0606	AAT	-0.127464	0.00678018	0.0640022		S_VLDL_TG	Resistin	0.0264815	0.774033	0.98153
g_257.1031	AAT	-0.127378	0.00681775	0.0642932		XS_VLDL_L	Resistin	0.0211268	0.818841	0.98153
g_377.1252	AAT	-0.127295	0.00685454	0.0645763		XS_VLDL_C	Resistin	0.0325722	0.723961	0.98153
g_249.0976	IL18bpx	0.127262	0.00686902	0.0646201		IDL_TG	Resistin	0.0210574	0.819426	0.98153
g_347.2589	Resistin	0.127254	0.00687275	0.0646201		L_LDL_P	Resistin	-0.0275441	0.765223	0.98153
g_385.3475	Adiponectin	0.127225	0.00688555	0.0646767		L_LDL_L	Resistin	-0.028051	0.761031	0.98153
g_451.0291	Adiponectin	-0.127202	0.00689558	0.0647071		L_LDL_C	Resistin	-0.0231513	0.801823	0.98153
g_480.3096	Resistin	0.127178	0.0069065	0.0647459		L_LDL_CE	Resistin	-0.025155	0.78507	0.98153
g_215.1289	IL18bpx	0.127095	0.00694345	0.0648812		M_LDL_P	Resistin	-0.0353521	0.701476	0.98153
g_363.2173	Leptin	0.127085	0.00694782	0.0648812		M_LDL_L	Resistin	-0.0321486	0.727409	0.98153
g_543.1548	Adiponectin	-0.127084	0.00694816	0.0648812		M_LDL_CE	Resistin	-0.0281622	0.760113	0.98153
g_71.05	AAT	-0.127106	0.00693844	0.0648812		M_LDL_TG	Resistin	-0.0216581	0.814366	0.98153
g_461.3631	AAT	0.127053	0.00696206	0.0649475		S_LDL_C	Resistin	-0.022719	0.805449	0.98153
g_363.0888	IL18bpx	0.126963	0.00700243	0.0652078		S_LDL_CE	Resistin	-0.0268756	0.770761	0.98153
g_271.1916	Leptin	-0.126961	0.00700365	0.0652078		XL_HDL_P	Resistin	-0.0244605	0.790866	0.98153
g_393.3737	Adiponectin	0.126942	0.00701198	0.0652217		XL_HDL_L	Resistin	-0.0293949	0.749952	0.98153
g_211.1702	IL18	0.126575	0.00711502	0.0661156		XL_HDL_PL	Resistin	-0.0205295	0.823879	0.98153
g_961.7313	AAT	0.1266	0.00716762	0.0665395		XL_VLDL_TG_percent	Resistin	-0.0242156	0.792912	0.98153
g_295.134	Adiponectin	-0.126305	0.00730439	0.0676774		S_VLDL_TG_percent	Resistin	-0.0334787	0.716602	0.98153
g_301.202	AAT	-0.126307	0.00730359	0.0676774		IDL_C_percent	Resistin	0.0217415	0.813664	0.98153
g_196.026	IL18bpx	0.126261	0.00732496	0.0678021		IDL_FC_percent	Resistin	0.0235803	0.798228	0.98153
g_105.0193	AAT	0.12623	0.0073396	0.0678717		L_LDL_CE_percent	Resistin	-0.0212329	0.817947	0.98153
g_373.1136	AAT	-0.126203	0.00735244	0.0679246		L_LDL_FC_percent	Resistin	0.0247245	0.788661	0.98153
g_819.2886	Adiponectin	0.126066	0.00741682	0.0684531		M_LDL_C_percent	Resistin	0.0338711	0.713425	0.98153
g_349.202	Leptin	0.126005	0.00744609	0.0686567		M_LDL_CE_percent	Resistin	-0.0256725	0.780758	0.98153
g_203.1031	Adiponectin	-0.125745	0.00757054	0.0697368		S_LDL_CE_percent	Resistin	-0.0256463	0.780977	0.98153
g_719.007	Adiponectin	-0.1257	0.00759219	0.0698558		XL_HDL_PL_percent	Resistin	-0.035517	0.70015	0.98153
g_224.1287	AAT	-0.125688	0.00759812	0.0698558		L_HDL_PL_percent	Resistin	0.0242972	0.79223	0.98153
g_283.1447	IL18	0.125493	0.00762509	0.0700362		HDL_D	Resistin	-0.029605	0.748224	0.98153
g_493.136	Adiponectin	-0.12561	0.00763583	0.0700674		Remnant_C	Resistin	0.0293986	0.749921	0.98153
g_603.4273	AAT	0.125569	0.00765605	0.0701853		Serum_TG	Resistin	0.0241549	0.79342	0.98153
g_354.1691	Adiponectin	-0.12539	0.00774395	0.070923		VLDL_TG	Resistin	0.0286552	0.756044	0.98153
g_669.2085	AAT	0.125326	0.00777519	0.0711407		SM	Resistin	0.0354406	0.700764	0.98153
g_111.0087	Leptin	-0.125289	0.00779364	0.0712412		CLA	Resistin	-0.0263147	0.775418	0.98153
g_925.4795	AAT	0.125252	0.00781209	0.0713414		CLA_FA_ratio	Resistin	-0.0234048	0.799698	0.98153
g_249.1499	Leptin	0.125222	0.00782667	0.0714062		Lac	Resistin	-0.0233631	0.800047	0.98153
g_337.238	Leptin	0.125144	0.00786574	0.071694		S_VLDL_P	Leptin	0.0344417	0.708812	0.98153
g_427.3586	Adiponectin	0.125115	0.00788032	0.0717583		S_VLDL_L	Leptin	0.0360636	0.695761	0.98153
g_228.0072	AAT	0.125065	0.00790514	0.0719156		XS_VLDL_TG	Leptin	0.0345564	0.707887	0.98153
g_345.2434	Resistin	0.125016	0.00792978	0.0719339		IDL_FC	Leptin	0.0338427	0.713654	0.98153
g_333.0998	Adiponectin	-0.125022	0.0079268	0.0719339		M_LDL_CE	Leptin	0.0330977	0.719692	0.98153
g_304.1195	AAT	-0.125038	0.00791886	0.0719339		S_LDL_C	Leptin	0.028871	0.754264	0.98153
g_227.0927	AAT	0.124987	0.00794473	0.072001		S_LDL_CE	Leptin	0.0245785	0.789881	0.98153
g_451.4512	Adiponectin	0.124918	0.00797922	0.0722449		XL_HDL_CE	Leptin	-0.0362164	0.694535	0.98153
g_421.4039	Adiponectin	0.124733	0.0080735	0.0730292		L_HDL_PL	Leptin	-0.0317362	0.730771	0.98153
g_539.1765	AAT	-0.12468	0.00810042	0.0732032		L_HDL_TG	Leptin	-0.0222966	0.808997	0.98153
g_337.1289	Adiponectin	-0.124653	0.0081144	0.0732601		S_HDL_PL	Leptin	-0.0272352	0.767781	0.98153
g_341.124	IL18bpx	0.124485	0.00820143	0.0739297		XXL_VLDL_CE_percent	Leptin	-0.0310296	0.736542	0.98153
g_184.0258	AAT	-0.12448	0.00820407	0.0739297		S_VLDL_PL_percent	Leptin	0.0283242	0.758775	0.98153
g_308.2951	IL18bpx	-0.124439	0.00822486	0.074047		S_VLDL_C_percent	Leptin	0.0217167	0.813874	0.98153
g_248.2034	Adiponectin	-0.12437	0.00826089	0.0742312		S_VLDL_CE_percent	Leptin	0.0229912	0.803165	0.98153
g_871.6836	AAT	0.124378	0.00825675	0.0742312		XS_VLDL_CE_percent	Leptin	0.0204092	0.824895	0.98153
g_339.1817	Resistin	-0.12435	0.00827128	0.0742546		XS_VLDL_TG_percent	Leptin	-0.0365395	0.691948	0.98153
g_444.2833	AAT	-0.124329	0.00828247	0.0742852		IDL_CE_percent	Leptin	0.0241131	0.79377	0.98153
g_299.113	Adiponectin	-0.124312	0.00829138	0.0742952		L_LDL_CE_percent	Leptin	0.0237052	0.797182	0.98153
g_201.0544	AAT	-0.12429	0.00830303	0.0743296		L_LDL_TG_percent	Leptin	0.0266656	0.772504	0.98153
g_185.0718	AAT	0.124173	0.00836468	0.0748113		S_LDL_PL_percent	Leptin	-0.02362	0.797896	0.98153
g_257.2117	Adiponectin	0.124109	0.00839808	0.0749106		XL_HDL_CE_percent	Leptin	-0.0306249	0.739855	0.98153
g_475.354	Adiponectin	0.124069	0.00841962	0.0749106		S_HDL_PL_percent	Leptin	-0.0289023	0.754007	0.98153
g_219.1017	AAT	-0.124063	0.00842292	0.0749106		S_HDL_C_percent	Leptin	0.0240019	0.794699	0.98153
g_271.2536	AAT	0.124088	0.0084094	0.0749106		S_HDL_CE_percent	Leptin	0.0276902	0.764014	0.98153
g_401.0879	AAT	0.12408	0.00841345	0.0749106		HDL_D	Leptin	-0.0340894	0.711658	0.98153
g_269.2486	IL18	0.123965	0.00840163	0.0749106		DAG_TG_ratio	Leptin	0.0240123	0.794613	0.98153
g_151.1127	Resistin	-0.124023	0.00844413	0.0750292		PC	Leptin	0.0237605	0.796719	0.98153
g_179.0564	IL18bpx	-0.123995	0.00845899	0.0750913		CLA	Leptin	0.0330282	0.720256	0.98153
g_342.0919	AAT	-0.123819	0.00855294	0.0758546		Tyr	Leptin	0.0345876	0.707635	0.98153
g_167.0212	Adiponectin	-0.123768	0.00858035	0.0759565		XS_VLDL_P	Adiponectin	-0.0208523	0.821156	0.98153
g_113.0608	IL18	-0.123643	0.008574	0.0759565		XS_VLDL_CE	Adiponectin	-0.030655	0.739608	0.98153
g_611.3805	Resistin	0.123662	0.00863791	0.076395		IDL_P	Adiponectin	0.0363083	0.6938	0.98153
g_315.1452	Adiponectin	-0.123585	0.00867991	0.0766244		IDL_L	Adiponectin	0.035777	0.698061	0.98153
g_495.1179	AAT	-0.123589	0.00867791	0.0766244		IDL_CE	Adiponectin	0.0272242	0.767872	0.98153
g_351.1231	Adiponectin	-0.12354	0.00870428	0.0767684		L_LDL_P	Adiponectin	0.0342457	0.710396	0.98153
g_182.0457	AAT	-0.123301	0.00883627	0.0778605		L_LDL_CE	Adiponectin	0.0347491	0.706332	0.98153
g_113.0355	Adiponectin	-0.123229	0.00887629	0.0781408		M_LDL_P	Adiponectin	0.0297297	0.747199	0.98153
g_291.102	IL18bpx	0.122992	0.00900865	0.0792329		M_LDL_L	Adiponectin	0.0291098	0.752298	0.98153
g_573.4164	Adiponectin	0.122915	0.00905247	0.0795449		M_LDL_PL	Adiponectin	0.0207863	0.821712	0.98153
g_495.296	IL18	-0.122763	0.00906149	0.0795509		M_LDL_CE	Adiponectin	0.0345442	0.707985	0.98153
g_336.0374	Adiponectin	-0.122795	0.0091204	0.0799944		M_LDL_TG	Adiponectin	0.0279743	0.761665	0.98153
g_405.3734	AAT	0.122661	0.00919687	0.0805909		S_LDL_P	Adiponectin	0.0215919	0.814923	0.98153
g_159.0807	Adiponectin	-0.122617	0.00922266	0.0807427		S_LDL_L	Adiponectin	0.0301133	0.744049	0.98153
g_351.2179	Leptin	0.122516	0.00928052	0.0810261		S_LDL_C	Adiponectin	0.0340894	0.711659	0.98153
g_573.2319	AAT	-0.122537	0.00926833	0.0810261		S_LDL_CE	Adiponectin	0.034579	0.707704	0.98153
g_267.2329	IL18	0.122391	0.00927469	0.0810261		S_HDL_FC	Adiponectin	-0.0327388	0.722607	0.98153
g_359.1344	Resistin	-0.122467	0.00930903	0.0810523		XS_VLDL_C_percent	Adiponectin	0.0346102	0.707453	0.98153
g_289.1086	Leptin	-0.122475	0.00930453	0.0810523		XS_VLDL_CE_percent	Adiponectin	-0.0353691	0.701339	0.98153
g_401.1962	IL18	0.122332	0.00930864	0.0810523		L_LDL_PL_percent	Adiponectin	-0.0237831	0.79653	0.98153
g_353.1233	Adiponectin	-0.12233	0.00938925	0.0816762		L_LDL_CE_percent	Adiponectin	-0.0222137	0.809694	0.98153
g_535.0714	Adiponectin	-0.122298	0.00940752	0.0817605		M_LDL_TG_percent	Adiponectin	-0.0305717	0.740291	0.98153
g_249.0976	Adiponectin	-0.122282	0.00941709	0.0817692		L_HDL_CE_percent	Adiponectin	-0.027259	0.767584	0.98153
g_503.3373	AAT	-0.122217	0.00945531	0.0820263		DAG_TG_ratio	Adiponectin	0.0238247	0.796182	0.98153
g_377.1952	IL18bpx	-0.122188	0.00947258	0.0821014		TotCho	Adiponectin	-0.0308217	0.738244	0.98153
g_120.9964	AAT	-0.121961	0.00960679	0.0830382		ApoB	Adiponectin	-0.0293251	0.750526	0.98153
g_464.2787	AAT	0.121974	0.00959936	0.0830382		AcAce	Adiponectin	0.0241094	0.7938	0.98153
g_487.2546	AAT	-0.121969	0.00960242	0.0830382		Alb	Adiponectin	0.0349471	0.704736	0.98153
g_326.1236	AAT	-0.121819	0.00969198	0.0836987		L_VLDL_C	AAT	-0.0250807	0.785689	0.98153
g_307.119	AAT	-0.121755	0.00973072	0.0839341		L_VLDL_CE	AAT	-0.0321097	0.727726	0.98153
g_442.2898	AAT	-0.121745	0.00973684	0.0839341		M_VLDL_C	AAT	0.0259559	0.778401	0.98153
g_128.0101	Resistin	-0.121572	0.00984153	0.0847598		XS_VLDL_CE	AAT	-0.0250182	0.786211	0.98153
g_323.1064	Adiponectin	-0.121493	0.00989014	0.0850882		IDL_PL	AAT	0.0355583	0.699818	0.98153
g_227.2015	IL18	0.121346	0.00989751	0.0850882		IDL_CE	AAT	0.0316686	0.731322	0.98153
g_185.0348	Adiponectin	-0.121355	0.00997483	0.0856757		XL_HDL_C	AAT	-0.0288661	0.754305	0.98153
g_136.0766	Adiponectin	-0.121339	0.00998492	0.0856852		L_HDL_P	AAT	0.0291717	0.751788	0.98153
g_168.0776	IL18bpx	0.121296	0.0100116	0.0858369		M_HDL_PL	AAT	-0.0269664	0.770009	0.98153
g_581.4209	Adiponectin	0.121221	0.0100578	0.0861552		M_HDL_C	AAT	0.0299289	0.745563	0.98153
g_393.2063	Leptin	0.121154	0.0100995	0.0864352		S_HDL_PL	AAT	-0.0265948	0.773091	0.98153
g_383.2076	Leptin	0.121049	0.0101651	0.0868406		XL_VLDL_CE_percent	AAT	0.0365376	0.691963	0.98153
g_285.2228	AAT	0.121053	0.0101628	0.0868406		S_VLDL_PL_percent	AAT	0.0209968	0.819937	0.98153
g_163.0871	AAT	0.121022	0.0101822	0.0869089		L_LDL_TG_percent	AAT	-0.0272026	0.768051	0.98153
g_633.4517	Adiponectin	0.120936	0.0102367	0.0872956		S_LDL_CE_percent	AAT	0.0239573	0.795073	0.98153
g_161.0455	AAT	-0.120853	0.010289	0.0876634		VLDL_C	AAT	0.029644	0.747903	0.98153
g_677.6103	Adiponectin	0.120807	0.0103183	0.0878346		TG_PG_ratio	AAT	-0.0212224	0.818036	0.98153
g_303.1609	Leptin	0.120739	0.0103619	0.0881271		TotCho	AAT	0.026897	0.770584	0.98153
g_519.1876	Leptin	-0.12066	0.0104125	0.0884783		ApoB_ApoA1_ratio	AAT	0.0240458	0.794332	0.98153
g_583.4203	Adiponectin	0.120641	0.0104245	0.0885019		FALen	AAT	-0.0292025	0.751535	0.98153
g_289.1086	Resistin	-0.120419	0.0105677	0.0895575		UnsatDeg	AAT	0.0312887	0.734424	0.98153
g_187.134	Leptin	-0.12043	0.0105603	0.0895575		FAw6	AAT	-0.0278937	0.762331	0.98153
g_158.0604	Adiponectin	-0.120397	0.0105822	0.0896011		MUFA	AAT	-0.0266106	0.772961	0.98153
g_186.0675	Adiponectin	-0.120339	0.0106198	0.0898398		SFA	AAT	-0.0283556	0.758515	0.98153
g_372.0425	Adiponectin	-0.12027	0.0106651	0.0901426		PUFA_FA_ratio	AAT	0.0326098	0.723655	0.98153
g_373.2232	Leptin	0.120179	0.0107249	0.0904893		SFA_FA_ratio	AAT	0.0312659	0.734611	0.98153
g_339.2069	Adiponectin	-0.120178	0.0107251	0.0904893		His	AAT	0.0270255	0.769519	0.98153
g_165.0557	Leptin	-0.120118	0.0107651	0.0906666		XS_VLDL_P	IL18	0.031002	0.736769	0.98153
g_144.03	AAT	0.120125	0.0107603	0.0906666		XS_VLDL_L	IL18	0.0261302	0.776951	0.98153
g_341.176	IL18	0.119948	0.0107891	0.0907886		IDL_P	IL18	0.035152	0.703086	0.98153
g_345.1704	AAT	0.120001	0.0108425	0.0911574		IDL_L	IL18	0.0324279	0.725135	0.98153
g_131.0461	Leptin	-0.119957	0.0108719	0.0913243		IDL_FC	IL18	0.0294381	0.749596	0.98153
g_607.2547	Adiponectin	-0.119827	0.0109586	0.0919709		L_LDL_FC	IL18	0.0267296	0.771973	0.98153
g_132.0663	AAT	-0.119711	0.0110368	0.0925457		L_LDL_TG	IL18	-0.029618	0.748117	0.98153
g_160.0248	AAT	-0.119688	0.0110524	0.0925955		M_LDL_TG	IL18	-0.0242431	0.792683	0.98153
g_274.1399	IL18bpx	0.119587	0.0111205	0.0930843		XL_HDL_FC	IL18	-0.0212236	0.818025	0.98153
g_181.087	Leptin	0.119508	0.0111746	0.0933727		M_HDL_PL	IL18	-0.0306	0.740059	0.98153
g_223.0973	Leptin	0.119519	0.0111673	0.0933727		S_HDL_P	IL18	0.0238343	0.796102	0.98153
g_476.2781	Adiponectin	0.119475	0.011197	0.0934783		S_HDL_L	IL18	0.0326535	0.7233	0.98153
g_113.0724	Adiponectin	-0.11934	0.0112898	0.0941703		XXL_VLDL_PL_percent	IL18	-0.0346474	0.707153	0.98153
g_323.2954	Leptin	-0.119232	0.0113645	0.0947111		XL_VLDL_FC_percent	IL18	-0.0225621	0.806766	0.98153
g_275.1136	Adiponectin	-0.119205	0.011383	0.0947825		XL_VLDL_TG_percent	IL18	0.0296565	0.747801	0.98153
g_128.0101	IL18bpx	-0.119132	0.0114334	0.0951188		L_VLDL_PL_percent	IL18	0.0298612	0.746118	0.98153
g_188.9863	Adiponectin	0.118967	0.0115492	0.0959982		L_VLDL_CE_percent	IL18	-0.0272031	0.768047	0.98153
g_361.2034	IL18bpx	-0.118891	0.0116025	0.0963575		M_VLDL_PL_percent	IL18	-0.0257215	0.780351	0.98153
g_126.0192	AAT	0.118782	0.0116798	0.0969145		M_VLDL_CE_percent	IL18	-0.0222408	0.809466	0.98153
g_187.007	IL18bpx	0.118768	0.0116899	0.0969146		M_VLDL_TG_percent	IL18	0.0216185	0.8147	0.98153
g_353.1745	IL18	0.118583	0.0117276	0.0971424		S_VLDL_PL_percent	IL18	-0.0306264	0.739842	0.98153
g_892.1744	IL18bpx	0.118649	0.0117746	0.0973624		S_VLDL_CE_percent	IL18	-0.0223804	0.808293	0.98153
g_504.3092	Leptin	-0.11866	0.011767	0.0973624		XS_VLDL_FC_percent	IL18	-0.0363596	0.693389	0.98153
g_409.405	Adiponectin	0.118625	0.0117919	0.0974212		M_LDL_CE_percent	IL18	0.0286257	0.756287	0.98153
g_419.1491	IL18	0.118383	0.0118716	0.0979949		M_LDL_FC_percent	IL18	-0.0212849	0.817509	0.98153
g_465.2489	Resistin	0.118386	0.0119641	0.098673		S_LDL_CE_percent	IL18	0.0292057	0.751509	0.98153
g_448.225	IL18bpx	0.118304	0.0120233	0.0990757		L_HDL_PL_percent	IL18	-0.0237783	0.796571	0.98153
g_168.1033	IL18bpx	0.11823	0.0120777	0.099438		L_HDL_C_percent	IL18	0.0211957	0.818261	0.98153
g_339.2907	IL18	0.118057	0.0121082	0.0996024		HDL_TG	IL18	-0.0293822	0.750056	0.98153
g_274.1563	IL18bpx	0.118167	0.0121236	0.0996435		TotPG	IL18	-0.0362668	0.694132	0.98153
g_195.1024	Resistin	-0.118103	0.0121705	0.0999431		SFA	IL18	0.0216413	0.814508	0.98153
g_997.484	IL18bpx	-0.118084	0.0121845	0.0999713		LA_FA_ratio	IL18	-0.0270652	0.76919	0.98153
g_279.0876	IL18	0.117828	0.0122776	0.100649		FAw6_FA_ratio	IL18	-0.026478	0.774061	0.98153
g_364.1251	AAT	-0.117764	0.0124229	0.101752		Ile	IL18	-0.0232401	0.801078	0.98153
g_345.2075	AAT	0.117689	0.0124786	0.102121		Crea	IL18	-0.0291567	0.751912	0.98153
g_190.0359	Adiponectin	-0.11766	0.0125007	0.102145		IDL_PL	IL18	0.0200721	0.827741	0.983076
g_411.2911	Adiponectin	0.117657	0.012503	0.102145		L_VLDL_C_percent	IL18	-0.0200914	0.827578	0.983076
g_459.3479	Adiponectin	0.117547	0.0125861	0.102737		L_LDL_CE	IL18bpx	0.0184597	0.841389	0.983648
g_309.2429	AAT	0.117484	0.0126337	0.103037		S_LDL_PL	IL18bpx	-0.0182914	0.842817	0.983648
g_639.4404	Leptin	0.117407	0.012693	0.103432		XXL_VLDL_C_percent	IL18bpx	0.0184737	0.841271	0.983648
g_485.3634	Adiponectin	0.117349	0.0127373	0.103616		XL_VLDL_PL_percent	IL18bpx	0.0191786	0.835298	0.983648
g_722.4472	Adiponectin	0.117357	0.0127307	0.103616		M_VLDL_PL_percent	IL18bpx	-0.0193245	0.834063	0.983648
g_405.2139	Adiponectin	-0.117331	0.0127507	0.103636		S_LDL_FC_percent	IL18bpx	0.0182548	0.843127	0.983648
g_371.134	Adiponectin	-0.1173	0.0127745	0.103741		XS_VLDL_P	Resistin	0.0190537	0.836356	0.983648
g_451.07	IL18	0.116962	0.012936	0.104963		M_LDL_C	Resistin	-0.0190502	0.836385	0.983648
g_119.0501	AAT	-0.116972	0.0130292	0.10563		S_LDL_TG	Resistin	-0.0187828	0.83865	0.983648
g_183.0663	Leptin	0.116956	0.0130416	0.10564		LDL_C	Resistin	-0.0197795	0.830215	0.983648
g_248.0233	Leptin	-0.116835	0.0131361	0.106305		ApoB	Resistin	0.019526	0.832359	0.983648
g_459.2746	AAT	-0.116823	0.013146	0.106305		S_VLDL_TG	Leptin	0.0194696	0.832835	0.983648
g_329.1238	Adiponectin	-0.11673	0.0132196	0.10681		S_VLDL_TG_percent	Leptin	-0.0185979	0.840217	0.983648
g_297.1346	Leptin	0.1167	0.0132431	0.106909		CLA_FA_ratio	Leptin	0.0183617	0.842221	0.983648
g_487.1254	Adiponectin	-0.116593	0.0133283	0.107506		Ace	Leptin	-0.0187368	0.839041	0.983648
g_306.0181	AAT	0.116577	0.0133412	0.107519		S_VLDL_CE	Adiponectin	0.0190917	0.836034	0.983648
g_128.0101	AAT	-0.116548	0.0133645	0.107579		L_HDL_TG	Adiponectin	0.0187965	0.838535	0.983648
g_151.0511	AAT	0.116539	0.0133712	0.107579		L_HDL_PL_percent	Adiponectin	-0.0195987	0.831744	0.983648
g_329.1607	AAT	-0.116502	0.0134009	0.107727		S_HDL_L	AAT	0.0184686	0.841314	0.983648
g_391.2127	AAT	0.11644	0.013451	0.108039		L_LDL_CE_percent	AAT	-0.0188611	0.837988	0.983648
g_194.119	Adiponectin	-0.116378	0.0135008	0.108347		TotCho	IL18	-0.0194867	0.832691	0.983648
g_69.0342	AAT	0.116296	0.0135671	0.108788		S_HDL_L	Adiponectin	0.0178713	0.846382	0.985641
g_373.275	IL18bpx	0.116278	0.0135816	0.108812		L_VLDL_FC	AAT	-0.0178989	0.846148	0.985641
g_223.1699	Adiponectin	-0.11625	0.0136046	0.108814		IDL_TG	IL18	-0.0178023	0.846968	0.985641
g_583.437	Adiponectin	0.116255	0.0136003	0.108814		S_VLDL_C	Adiponectin	-0.0176298	0.848433	0.986517
g_160.0512	Adiponectin	-0.116114	0.0137152	0.109606		XXL_VLDL_TG_percent	IL18bpx	0.0174007	0.85038	0.986646
g_313.1916	Adiponectin	-0.116071	0.0137506	0.109797		IDL_TG_percent	Leptin	-0.0175283	0.849296	0.986646
g_211.1702	Leptin	-0.116007	0.013803	0.110031		S_VLDL_C_percent	IL18	-0.0172973	0.851258	0.986646
g_261.1137	AAT	-0.116016	0.0137951	0.110031		XS_VLDL_PL_percent	IL18	0.0172816	0.851392	0.986646
g_120.0454	Adiponectin	-0.115968	0.0138347	0.1101		IDL_FC	IL18bpx	0.0166419	0.856833	0.986706
g_225.1132	AAT	0.115977	0.0138278	0.1101		L_LDL_C_percent	IL18bpx	-0.016477	0.858237	0.986706
g_100.0407	Adiponectin	-0.115876	0.0139113	0.110617		Tyr	IL18bpx	-0.0167443	0.855961	0.986706
g_519.2011	Leptin	-0.115834	0.0139459	0.110745		XS_VLDL_TG_percent	Resistin	-0.0166577	0.856698	0.986706
g_661.1558	AAT	-0.115828	0.0139506	0.110745		M_LDL_PL_percent	Resistin	0.0165049	0.857999	0.986706
g_258.0834	Adiponectin	-0.11579	0.0139826	0.110907		M_LDL_CE_percent	Leptin	-0.0170734	0.853162	0.986706
g_251.0791	Leptin	-0.115762	0.0140058	0.110999		XL_HDL_FC_percent	Leptin	-0.0167694	0.855748	0.986706
g_187.134	Adiponectin	-0.115701	0.0140569	0.111311		LA	Leptin	0.0171323	0.852661	0.986706
g_329.1607	Adiponectin	-0.115684	0.0140708	0.111329		Glc	Adiponectin	0.0164387	0.858562	0.986706
g_433.1298	Adiponectin	-0.115501	0.014225	0.112269		S_VLDL_L	AAT	-0.0168397	0.85515	0.986706
g_173.093	AAT	-0.11552	0.0142087	0.112269		L_LDL_FC	IL18bpx	0.00871594	0.924727	0.98787
g_223.1699	AAT	-0.115502	0.0142236	0.112269		M_LDL_C	IL18bpx	0.013508	0.883582	0.98787
g_215.144	Leptin	0.115482	0.0142409	0.112301		M_LDL_CE	IL18bpx	0.00858052	0.925893	0.98787
g_861.8302	Adiponectin	0.115383	0.0143246	0.112868		S_LDL_P	IL18bpx	0.00774019	0.933133	0.98787
g_168.0064	Adiponectin	-0.115344	0.0143579	0.112951		S_LDL_L	IL18bpx	0.0105077	0.909313	0.98787
g_269.0462	AAT	-0.115343	0.0143588	0.112951		XL_HDL_CE	IL18bpx	0.00720194	0.937774	0.98787
g_166.087	Adiponectin	-0.115307	0.0143893	0.113097		XXL_VLDL_CE_percent	IL18bpx	0.0116554	0.899457	0.98787
g_300.039	IL18bpx	0.115265	0.0144255	0.113254		XL_VLDL_TG_percent	IL18bpx	0.00792422	0.931547	0.98787
g_296.0863	Leptin	-0.115247	0.0144406	0.113254		S_VLDL_CE_percent	IL18bpx	-0.0136399	0.882453	0.98787
g_597.4164	Adiponectin	0.115242	0.0144448	0.113254		M_LDL_PL_percent	IL18bpx	-0.00975597	0.915777	0.98787
g_185.0348	AAT	0.115166	0.0145098	0.11367		M_LDL_C_percent	IL18bpx	-0.0144925	0.875163	0.98787
g_415.2472	Leptin	-0.115079	0.0145852	0.114167		S_LDL_C_percent	IL18bpx	-0.00759433	0.934391	0.98787
g_512.2685	IL18	-0.114893	0.0146352	0.114465		S_HDL_C_percent	IL18bpx	-0.0123412	0.893575	0.98787
g_381.2646	IL18	0.114871	0.0146543	0.11452		Serum_C	IL18bpx	0.00739986	0.936067	0.98787
g_201.0544	Adiponectin	-0.114982	0.0146687	0.114538		LDL_C	IL18bpx	0.0134316	0.884236	0.98787
g_419.1491	Adiponectin	-0.114962	0.0146859	0.114579		HDL3_C	IL18bpx	0.010671	0.90791	0.98787
g_201.0766	Adiponectin	-0.114936	0.0147092	0.114667		DAG_TG_ratio	IL18bpx	-0.0138517	0.880641	0.98787
g_161.0972	Leptin	0.114856	0.014779	0.115023		SM	IL18bpx	0.0119662	0.896791	0.98787
g_829.4603	Adiponectin	0.114865	0.0147711	0.115023		PUFA	IL18bpx	0.00853886	0.926252	0.98787
g_243.0332	IL18bpx	0.11483	0.0148012	0.115102		SFA	IL18bpx	0.0125426	0.891849	0.98787
g_203.0718	Adiponectin	-0.114751	0.0148706	0.115547		Gln	IL18bpx	0.00749014	0.935289	0.98787
g_635.5611	Adiponectin	0.114678	0.0149348	0.115932		Leu	IL18bpx	0.0110564	0.9046	0.98787
g_835.2667	AAT	-0.114667	0.0149445	0.115932		Val	IL18bpx	0.0072957	0.936965	0.98787
g_149.0969	Leptin	0.114599	0.0150042	0.116206		XS_VLDL_PL	Resistin	0.00744164	0.935707	0.98787
g_149.0607	AAT	0.114605	0.014999	0.116206		XS_VLDL_TG	Resistin	0.00958069	0.917284	0.98787
g_581.2401	Leptin	-0.114533	0.0150628	0.116549		IDL_PL	Resistin	-0.0157097	0.864774	0.98787
g_407.3893	Adiponectin	0.114522	0.0150729	0.116549		IDL_CE	Resistin	0.00859448	0.925773	0.98787
g_417.3009	Adiponectin	0.114453	0.0151345	0.116931		IDL_FC	Resistin	0.0109176	0.905792	0.98787
g_652.3445	IL18bpx	0.114402	0.0151799	0.117187		L_LDL_FC	Resistin	0.0071916	0.937863	0.98787
g_855.7424	Adiponectin	0.114369	0.0152096	0.117321		L_LDL_TG	Resistin	0.011751	0.898637	0.98787
g_275.1293	Adiponectin	-0.114326	0.0152479	0.117521		XL_HDL_FC	Resistin	-0.01181	0.898131	0.98787
g_205.1231	Leptin	0.114236	0.015329	0.117741		XL_VLDL_FC_percent	Resistin	-0.00758746	0.93445	0.98787
g_382.173	Leptin	-0.114212	0.0153506	0.117741		L_LDL_C_percent	Resistin	0.011692	0.899144	0.98787
g_433.2357	Leptin	-0.114222	0.0153417	0.117741		M_LDL_TG_percent	Resistin	0.0127719	0.889884	0.98787
g_152.0352	Adiponectin	-0.11425	0.0153162	0.117741		S_LDL_C_percent	Resistin	0.0106294	0.908268	0.98787
g_408.1511	AAT	-0.114276	0.0152925	0.117741		XL_HDL_FC_percent	Resistin	0.00962932	0.916866	0.98787
g_255.1401	IL18	0.114125	0.0153146	0.117741		M_HDL_FC_percent	Resistin	0.0113968	0.901677	0.98787
g_205.0713	AAT	0.114104	0.0154483	0.118395		LDL_TG	Resistin	-0.00766039	0.933821	0.98787
g_267.0993	IL18bpx	0.11396	0.0155795	0.119306		FALen	Resistin	-0.00822849	0.928926	0.98787
g_283.1712	IL18	0.113793	0.015617	0.119497		MUFA	Resistin	0.0115948	0.899978	0.98787
g_343.2842	Resistin	-0.113811	0.0157161	0.120089		XS_VLDL_FC	Leptin	0.00955596	0.917497	0.98787
g_161.0455	Adiponectin	-0.113808	0.0157197	0.120089		XL_HDL_P	Leptin	-0.00756767	0.93462	0.98787
g_341.3057	Adiponectin	0.113719	0.0158014	0.120617		XL_HDL_L	Leptin	-0.00867554	0.925075	0.98787
g_221.1542	Leptin	0.113703	0.0158167	0.120637		XL_HDL_C	Leptin	-0.0160609	0.861781	0.98787
g_247.1338	AAT	0.113601	0.0159115	0.121263		M_HDL_PL	Leptin	0.0121312	0.895376	0.98787
g_163.0764	AAT	0.113563	0.0159466	0.121434		S_HDL_P	Leptin	-0.00797229	0.931133	0.98787
g_263.238	IL18	0.1134	0.015981	0.121598		S_HDL_L	Leptin	-0.0121782	0.894973	0.98787
g_381.0283	AAT	-0.113474	0.0160296	0.121871		XXL_VLDL_PL_percent	Leptin	0.0128033	0.889615	0.98787
g_206.1292	Leptin	0.11341	0.0160898	0.122037		L_VLDL_CE_percent	Leptin	0.00927984	0.919873	0.98787
g_289.0931	Adiponectin	-0.113416	0.0160844	0.122037		XS_VLDL_C_percent	Leptin	-0.0125549	0.891744	0.98787
g_431.3166	IL18	-0.113289	0.0160859	0.122037		IDL_C_percent	Leptin	0.00980952	0.915316	0.98787
g_423.0638	IL18	0.113253	0.0161198	0.122167		L_LDL_C_percent	Leptin	0.0114366	0.901336	0.98787
g_607.3273	IL18bpx	0.113342	0.0161543	0.122199		S_LDL_C_percent	Leptin	-0.0114123	0.901544	0.98787
g_398.13	Resistin	-0.113322	0.0161728	0.122199		S_LDL_CE_percent	Leptin	-0.0154757	0.86677	0.98787
g_413.218	Leptin	0.113344	0.0161526	0.122199		XL_HDL_PL_percent	Leptin	-0.011447	0.901246	0.98787
g_285.1497	IL18	0.113194	0.0161753	0.122199		M_HDL_PL_percent	Leptin	0.008495	0.92663	0.98787
g_229.0979	Adiponectin	-0.113276	0.0162167	0.122415		HDL3_C	Leptin	0.0109296	0.905689	0.98787
g_247.1338	Leptin	0.113226	0.0162643	0.122677		TotCho	Leptin	0.00897769	0.922474	0.98787
g_489.1578	Adiponectin	-0.113114	0.0163711	0.123385		DHA_FA_ratio	Leptin	0.0150746	0.870192	0.98787
g_205.0869	Leptin	0.113095	0.0163887	0.12342		MUFA_FA_ratio	Leptin	0.0149895	0.870919	0.98787
g_518.2874	Resistin	0.113029	0.0164519	0.123745		Glc	Leptin	0.0108757	0.906152	0.98787
g_321.1716	Leptin	0.113023	0.0164578	0.123745		His	Leptin	-0.0109851	0.905212	0.98787
g_857.7606	Resistin	0.11299	0.0164898	0.123888		XS_VLDL_L	Adiponectin	-0.0107126	0.907553	0.98787
g_259.1334	IL18bpx	0.112964	0.0165145	0.123976		XS_VLDL_C	Adiponectin	-0.0120877	0.895749	0.98787
g_391.2127	Leptin	0.112888	0.0165876	0.124227		S_LDL_PL	Adiponectin	-0.015654	0.865249	0.98787
g_373.1665	AAT	-0.1129	0.0165765	0.124227		XL_HDL_C	Adiponectin	-0.00801796	0.93074	0.98787
g_423.167	AAT	-0.112875	0.0166001	0.124227		L_VLDL_TG_percent	Adiponectin	0.0115946	0.899979	0.98787
g_492.2756	AAT	-0.112906	0.0165703	0.124227		M_VLDL_PL_percent	Adiponectin	0.0138414	0.880729	0.98787
g_433.3322	Adiponectin	0.11281	0.0166636	0.124604		IDL_C_percent	Adiponectin	0.0138865	0.880343	0.98787
g_342.1025	AAT	-0.112769	0.0167028	0.1248		M_LDL_CE_percent	Adiponectin	0.0131886	0.886316	0.98787
g_267.1099	IL18bpx	0.112747	0.0167251	0.124868		S_LDL_FC_percent	Adiponectin	0.00857007	0.925983	0.98787
g_337.1918	Adiponectin	-0.112719	0.0167516	0.124969		LDL_TG	Adiponectin	0.0161852	0.860721	0.98787
g_434.2198	IL18bpx	-0.11269	0.0167804	0.125086		DHA	Adiponectin	0.0145566	0.874615	0.98787
g_175.1127	AAT	0.112622	0.0168466	0.125481		Gln	Adiponectin	-0.0113411	0.902155	0.98787
g_197.1907	Resistin	-0.112499	0.0169678	0.126259		bOHBut	Adiponectin	0.0144837	0.875238	0.98787
g_118.9805	Adiponectin	-0.112489	0.0169776	0.126259		XS_VLDL_P	AAT	0.0086265	0.925497	0.98787
g_111.0087	AAT	0.112459	0.0170072	0.126381		XS_VLDL_L	AAT	0.0156277	0.865473	0.98787
g_203.1439	Leptin	0.112396	0.0170691	0.126698		IDL_TG	AAT	-0.00996354	0.913991	0.98787
g_376.2417	AAT	0.112389	0.0170764	0.126698		M_LDL_TG	AAT	0.0143775	0.876146	0.98787
g_191.0198	Leptin	-0.11237	0.0170949	0.126736		M_HDL_L	AAT	0.00743183	0.935791	0.98787
g_311.2956	Leptin	-0.112341	0.0171237	0.126752		S_HDL_P	AAT	-0.0091648	0.920863	0.98787
g_382.1357	Adiponectin	-0.112346	0.0171185	0.126752		LA_FA_ratio	AAT	0.0119292	0.897109	0.98787
g_593.3651	Leptin	0.112319	0.0171457	0.126817		AcAce	AAT	0.0149852	0.870955	0.98787
g_527.3726	Leptin	0.112206	0.0172584	0.127551		XS_VLDL_PL	IL18	0.00920521	0.920515	0.98787
g_405.3734	Adiponectin	0.112147	0.0173175	0.127791		XS_VLDL_FC	IL18	0.00888017	0.923313	0.98787
g_779.4584	Adiponectin	0.11216	0.0173048	0.127791		XL_HDL_TG	IL18	-0.0137553	0.881465	0.98787
g_227.1192	Adiponectin	-0.1121	0.0173646	0.128039		M_HDL_TG	IL18	0.0137938	0.881136	0.98787
g_321.2432	Resistin	0.112045	0.0174203	0.12835		S_HDL_PL	IL18	0.0134024	0.884486	0.98787
g_148.991	Adiponectin	-0.112027	0.0174381	0.128382		S_HDL_FC	IL18	0.0154102	0.867328	0.98787
g_209.1295	AAT	0.11199	0.0174756	0.128559		L_VLDL_TG_percent	IL18	0.0136313	0.882526	0.98787
g_143.0349	Adiponectin	-0.111966	0.0175007	0.128644		M_VLDL_C_percent	IL18	-0.0151847	0.869252	0.98787
g_206.049	Adiponectin	0.111816	0.0176524	0.12936		M_VLDL_FC_percent	IL18	0.00787905	0.931937	0.98787
g_437.2671	AAT	0.111818	0.0176508	0.12936		S_VLDL_FC_percent	IL18	-0.0111029	0.904201	0.98787
g_591.3895	AAT	0.111843	0.0176257	0.12936		S_VLDL_TG_percent	IL18	0.0133465	0.884964	0.98787
g_217.1598	IL18	-0.111714	0.0176298	0.12936		XS_VLDL_CE_percent	IL18	-0.0112968	0.902535	0.98787
g_189.0407	IL18bpx	0.111726	0.0177449	0.129839		XS_VLDL_TG_percent	IL18	0.0150834	0.870117	0.98787
g_333.0998	IL18	0.111607	0.01774	0.129839		M_LDL_PL_percent	IL18	-0.00792612	0.931531	0.98787
g_151.0764	Leptin	0.111707	0.0177643	0.129881		S_LDL_PL_percent	IL18	-0.0142132	0.87755	0.98787
g_271.2279	Leptin	-0.111657	0.0178151	0.130153		S_LDL_C_percent	IL18	0.0133604	0.884844	0.98787
g_276.0197	Adiponectin	0.111543	0.017933	0.130913		XL_HDL_TG_percent	IL18	-0.00962104	0.916937	0.98787
g_307.2644	IL18	0.11138	0.017974	0.131112		L_HDL_TG_percent	IL18	-0.0100265	0.91345	0.98787
g_304.1195	Adiponectin	-0.111484	0.0179942	0.131159		S_HDL_PL_percent	IL18	-0.00717823	0.937978	0.98787
g_577.4833	AAT	0.111453	0.0180264	0.131294		LDL_TG	IL18	-0.0120779	0.895834	0.98787
g_160.0763	AAT	-0.111393	0.0180887	0.131647		ApoA1	IL18	0.0145854	0.874369	0.98787
g_487.2546	IL18bpx	0.111362	0.0181215	0.131786		PUFA_FA_ratio	IL18	-0.0104021	0.910221	0.98787
g_209.118	Leptin	0.111304	0.0181824	0.132127		Ala	IL18	-0.00910382	0.921388	0.98787
g_633.1107	AAT	0.11126	0.0182283	0.13236		Gln	IL18	-0.00909333	0.921478	0.98787
g_459.2746	Leptin	-0.111224	0.0182664	0.132535		Phe	IL18	0.00726558	0.937225	0.98787
g_276.0197	IL18bpx	-0.111196	0.0182954	0.132645		bOHBut	IL18	0.0131507	0.88664	0.98787
g_185.0455	AAT	0.111149	0.0183453	0.132906		Alb	IL18	0.00794883	0.931335	0.98787
g_313.1916	AAT	-0.111103	0.0183931	0.133151		S_HDL_C_percent	IL18	0.00689866	0.940389	0.989658
g_209.0462	IL18bpx	0.111058	0.0184411	0.133395		M_HDL_TG	Resistin	0.00621929	0.94625	0.991419
g_195.0658	AAT	0.111045	0.0184548	0.133395		XS_VLDL_C_percent	Resistin	-0.00624011	0.94607	0.991419
g_493.136	IL18	0.110892	0.0184871	0.133527		L_LDL_PL_percent	Resistin	-0.00620717	0.946355	0.991419
g_246.0974	Adiponectin	-0.11089	0.0186203	0.134286		DAG_TG_ratio	Resistin	-0.00638249	0.944842	0.991419
g_997.484	IL18	-0.110773	0.0186133	0.134286		S_HDL_P	Adiponectin	0.00661856	0.942805	0.991419
g_301.1795	AAT	0.110783	0.0187343	0.135006		Pyr	AAT	-0.0062858	0.945676	0.991419
g_239.2016	IL18	0.110603	0.0187966	0.135352		DHA_FA_ratio	AAT	-0.00606356	0.947594	0.991968
g_170.0578	AAT	0.110696	0.0188285	0.135378		M_LDL_FC	IL18bpx	-0.0054414	0.952965	0.992086
g_467.2639	IL18	-0.110575	0.0188264	0.135378		XS_VLDL_FC	Resistin	0.0053963	0.953354	0.992086
g_289.1808	Leptin	0.11066	0.0188677	0.135557		IDL_C	Resistin	0.00508724	0.956023	0.992086
g_375.2178	Leptin	0.110531	0.0190078	0.136461		XS_VLDL_PL_percent	Resistin	-0.00497266	0.957012	0.992086
g_475.3786	Adiponectin	0.110418	0.019131	0.137139		FreeC	Resistin	-0.00542582	0.953099	0.992086
g_555.4056	Adiponectin	0.110428	0.0191196	0.137139		M_HDL_P	Leptin	0.00535363	0.953723	0.992086
g_355.2491	Leptin	0.110381	0.019171	0.137322		M_HDL_L	Leptin	-0.00544218	0.952958	0.992086
g_411.2388	Leptin	0.110301	0.019259	0.137849		M_LDL_C_percent	Leptin	-0.0050046	0.956737	0.992086
g_247.1705	AAT	-0.110277	0.0192853	0.137934		TotPG	Leptin	0.00591452	0.94888	0.992086
g_88.0402	Adiponectin	-0.110218	0.0193505	0.138297		M_LDL_FC_percent	Adiponectin	-0.00512194	0.955723	0.992086
g_167.1077	AAT	0.110205	0.0193655	0.1383		M_VLDL_FC	AAT	-0.00551136	0.952361	0.992086
g_313.1066	AAT	-0.11019	0.0193819	0.138314		HDL_D	AAT	0.00525816	0.954547	0.992086
g_173.0457	Leptin	0.110163	0.0194122	0.138427		XS_VLDL_C_percent	IL18	0.0057908	0.949948	0.992086
g_373.2016	Leptin	0.110086	0.0194976	0.138931		S_HDL_CE_percent	IL18bpx	0.00462535	0.960012	0.992228
g_349.1862	Leptin	0.110042	0.0195465	0.139176		XL_HDL_CE_percent	Resistin	-0.00481118	0.958407	0.992228
g_499.196	AAT	-0.110016	0.0195757	0.139279		Crea	Leptin	0.00469549	0.959406	0.992228
g_261.1858	Leptin	0.110001	0.0195915	0.139288		DHA	IL18	-0.00464453	0.959847	0.992228
g_474.2621	Adiponectin	0.10985	0.0197619	0.140395		XL_HDL_FC	Leptin	-0.00447669	0.961297	0.992814
g_373.275	Adiponectin	-0.109792	0.0198267	0.140661		S_LDL_CE	IL18bpx	0.00397601	0.965622	0.993271
g_380.12	IL18	-0.109655	0.0198436	0.140661		XL_HDL_FC_percent	IL18bpx	-0.00387357	0.966508	0.993271
g_445.0776	IL18	0.109657	0.0198417	0.140661		EstC	IL18bpx	0.00398641	0.965533	0.993271
g_255.1138	Leptin	-0.109663	0.0199726	0.141365		Ace	IL18bpx	0.00360791	0.968803	0.993271
g_195.0518	AAT	0.109671	0.019964	0.141365		S_LDL_PL_percent	Resistin	0.00362012	0.968698	0.993271
g_289.0376	AAT	-0.109622	0.0200195	0.141592		Ala	Resistin	-0.0036392	0.968533	0.993271
g_498.2623	AAT	-0.109551	0.0201007	0.142061		IDL_TG	Adiponectin	-0.00426421	0.963132	0.993271
g_319.1925	AAT	0.109499	0.0201596	0.142371		Tyr	AAT	-0.00385136	0.966699	0.993271
g_267.2329	AAT	0.109401	0.020273	0.142854		IDL_FC_percent	IL18	0.00359613	0.968905	0.993271
g_350.1092	AAT	-0.109388	0.0202878	0.142854		S_HDL_FC_percent	IL18	0.00399628	0.965447	0.993271
g_286.0934	IL18	0.109277	0.0202763	0.142854		M_LDL_CE_percent	IL18bpx	0.00284051	0.975437	0.994305
g_355.1037	IL18	0.109269	0.0202848	0.142854		IDL_L	Resistin	-0.00265649	0.977027	0.994305
g_569.1678	IL18	0.109251	0.0203062	0.142878		S_LDL_FC	Resistin	-0.00264953	0.977088	0.994305
g_327.1958	Leptin	0.109336	0.0203479	0.142994		XS_VLDL_CE_percent	Resistin	0.00325377	0.971864	0.994305
g_499.3275	Adiponectin	0.109332	0.0203527	0.142994		S_VLDL_FC_percent	Leptin	0.00269679	0.976679	0.994305
g_241.2173	IL18	0.109125	0.0204518	0.143584		ApoA1	Leptin	-0.00298679	0.974172	0.994305
g_371.2583	Resistin	0.109159	0.0205531	0.14419		Lac	Leptin	0.00296246	0.974382	0.994305
g_827.7136	AAT	-0.109106	0.0206146	0.144302		M_VLDL_FC_percent	Adiponectin	-0.00276067	0.976127	0.994305
g_461.3631	IL18	-0.109009	0.020587	0.144302		S_VLDL_PL	AAT	0.00319848	0.972342	0.994305
g_465.2489	IL18	-0.108996	0.0206017	0.144302		S_LDL_TG_percent	IL18	-0.00325886	0.97182	0.994305
g_204.0667	Adiponectin	-0.109052	0.0206781	0.144641		IDL_P	Resistin	-0.00243424	0.978949	0.995468
g_329.1607	IL18	0.108893	0.0207226	0.144845		XL_VLDL_C_percent	IL18bpx	0.00175013	0.984864	0.997034
g_317.2122	Leptin	0.108948	0.0208002	0.145069		S_VLDL_FC_percent	Resistin	-0.00167376	0.985525	0.997034
g_327.1082	Adiponectin	-0.10896	0.020786	0.145069		M_LDL_PL_percent	Leptin	0.00169309	0.985357	0.997034
g_183.0164	AAT	0.108951	0.0207968	0.145069		M_LDL_C_percent	IL18	0.00179106	0.98451	0.997034
g_276.1609	Leptin	0.108912	0.0208428	0.14526		S_HDL_CE_percent	IL18	0.00167398	0.985523	0.997034
g_677.6103	AAT	0.108893	0.0208653	0.14531		HDL3_C	IL18	0.00178757	0.98454	0.997034
g_583.3106	Resistin	0.108874	0.0208873	0.145357		PC	IL18	-0.00214753	0.981428	0.997034
g_476.2781	IL18	-0.108734	0.0209103	0.145411		S_LDL_FC	IL18bpx	0.00138552	0.988017	0.997079
g_513.2709	IL18	-0.108695	0.0209567	0.145628		XL_HDL_C	IL18bpx	0.000878539	0.992402	0.997079
g_323.2954	IL18	0.108619	0.0210467	0.146146		XL_VLDL_CE_percent	IL18bpx	-0.00134038	0.988408	0.997079
g_209.0819	Adiponectin	0.108517	0.0213131	0.147781		FAw6	IL18bpx	0.000954934	0.991741	0.997079
g_295.2636	IL18	0.108409	0.0212982	0.147781		M_LDL_FC	Resistin	0.000777847	0.993273	0.997079
g_307.1546	AAT	0.108437	0.0214089	0.148338		L_VLDL_CE_percent	Resistin	-0.00100009	0.991351	0.997079
g_191.0562	IL18	0.108257	0.0214812	0.14873		S_HDL_FC_percent	Adiponectin	0.00127094	0.989008	0.997079
g_862.2183	AAT	-0.108358	0.0215047	0.148785		L_HDL_PL	AAT	0.000760547	0.993422	0.997079
g_241.1597	Adiponectin	-0.108278	0.0216018	0.149348		M_HDL_P	AAT	-0.00146553	0.987325	0.997079
g_333.2071	Leptin	0.108212	0.0216828	0.149691		M_HDL_CE	AAT	0.00101059	0.99126	0.997079
g_365.3792	IL18	0.1081	0.0216728	0.149691		M_LDL_CE_percent	AAT	0.000753608	0.993482	0.997079
g_107.0503	IL18bpx	0.108131	0.0217818	0.150136		XL_HDL_C_percent	Resistin	-0.000562548	0.995135	0.998015
g_189.1281	Leptin	0.108127	0.0217862	0.150136		S_LDL_C	IL18bpx	-0.000465313	0.995976	0.998136
g_355.2634	IL18	0.108001	0.0217944	0.150136		S_LDL_CE_percent	IL18bpx	-0.000336831	0.997087	0.998528
g_299.113	AAT	-0.108099	0.0218202	0.150205		XS_VLDL_C	AAT	-0.000201424	0.998258	0.998979
g_381.1933	AAT	0.10803	0.0219055	0.150683		XL_HDL_PL	Leptin	8.33519e-05	0.999279	0.999279
g_255.1038	Resistin	-0.107952	0.0220021	0.15113
g_882.4832	Adiponectin	0.10796	0.0219914	0.15113
g_413.1101	AAT	-0.107931	0.022028	0.151199
g_220.1464	Leptin	0.107872	0.0221004	0.151587
g_232.0284	Leptin	-0.10779	0.0222023	0.152067
g_331.0458	AAT	0.107795	0.0221967	0.152067
g_247.119	IL18bpx	0.107762	0.0222375	0.152199
g_201.0924	AAT	-0.107706	0.0223083	0.152557
g_528.3087	IL18	-0.107575	0.022322	0.152557
g_601.3545	IL18bpx	0.107626	0.0224082	0.152762
g_419.206	Leptin	0.107656	0.02237	0.152762
g_452.2782	Adiponectin	0.10762	0.0224161	0.152762
g_375.0914	AAT	-0.10763	0.022403	0.152762
g_237.2221	IL18	0.107487	0.0224328	0.152767
g_160.0763	Adiponectin	-0.107566	0.0224833	0.152871
g_279.2332	Adiponectin	-0.107545	0.0225095	0.152871
g_498.2623	Adiponectin	0.10758	0.0224663	0.152871
g_417.2651	IL18	0.107424	0.0225122	0.152871
g_388.0193	Adiponectin	-0.107515	0.0225484	0.153008
g_359.2229	Resistin	0.107468	0.022607	0.153296
g_132.0301	Adiponectin	-0.107397	0.0226969	0.153797
g_711.4613	Adiponectin	0.107361	0.0227432	0.153892
g_337.166	AAT	-0.107365	0.0227377	0.153892
g_722.5126	AAT	0.107348	0.02276	0.153896
g_159.1274	Adiponectin	-0.107323	0.0227912	0.153998
g_229.0842	AAT	-0.10731	0.0228085	0.154006
g_971.8092	Resistin	0.10727	0.0228588	0.154178
g_149.0089	AAT	0.107257	0.0228762	0.154178
g_202.0178	IL18	0.107133	0.0228825	0.154178
g_379.2491	Resistin	0.107211	0.0229344	0.154269
g_248.0233	AAT	-0.107203	0.0229446	0.154269
g_283.0967	AAT	-0.107217	0.0229275	0.154269
g_341.1091	IL18bpx	0.107184	0.0229698	0.15433
g_355.2854	AAT	0.107024	0.0231751	0.155381
g_356.1177	AAT	-0.10703	0.0231671	0.155381
g_409.2006	AAT	0.107035	0.0231606	0.155381
g_356.1177	IL18bpx	-0.106987	0.023223	0.155503
g_181.9919	AAT	-0.106985	0.023226	0.155503
g_223.1699	IL18	0.106755	0.0233706	0.156362
g_353.1606	AAT	-0.106818	0.023443	0.156736
g_343.1033	Adiponectin	-0.106803	0.0234622	0.156754
g_152.969	Adiponectin	0.106711	0.0235826	0.157228
g_364.1645	Adiponectin	-0.106734	0.0235534	0.157228
g_195.1388	AAT	0.106719	0.023573	0.157228
g_279.1964	Resistin	-0.106621	0.0237013	0.157485
g_274.0929	Adiponectin	-0.106652	0.0236613	0.157485
g_325.092	Adiponectin	-0.106601	0.0237282	0.157485
g_334.0726	Adiponectin	-0.106633	0.0236852	0.157485
g_419.206	AAT	0.106597	0.023733	0.157485
g_243.1958	IL18	0.106476	0.0237367	0.157485
g_399.1658	IL18	0.106522	0.0236757	0.157485
g_812.6551	Adiponectin	0.106553	0.0237908	0.157734
g_211.2062	Adiponectin	0.106522	0.0238321	0.157898
g_342.1025	Resistin	-0.106453	0.0239238	0.158396
g_211.0975	Resistin	-0.105998	0.0245347	0.162327
g_169.1233	Adiponectin	-0.105976	0.0245657	0.16242
g_150.042	Leptin	-0.105864	0.0247173	0.163309
g_257.1754	Leptin	-0.105816	0.0247832	0.163631
g_183.0164	IL18bpx	0.10577	0.0248468	0.163937
g_111.0199	Leptin	-0.105724	0.0249097	0.164238
g_313.1066	Adiponectin	-0.10565	0.0250118	0.164798
g_109.0296	Adiponectin	0.105576	0.0251146	0.165133
g_72.993	AAT	0.105598	0.0250835	0.165133
g_188.0026	IL18	0.10546	0.0251124	0.165133
g_381.3737	Adiponectin	0.105548	0.0251532	0.16527
g_224.1287	IL18	0.105419	0.0251701	0.16527
g_274.0929	Resistin	0.105484	0.0252418	0.165513
g_339.1817	Adiponectin	-0.105496	0.0252255	0.165513
g_305.1605	Adiponectin	-0.105466	0.0252673	0.165566
g_295.1191	IL18bpx	-0.105434	0.0253116	0.165742
g_279.1007	Adiponectin	-0.10541	0.0253447	0.165845
g_454.2278	Resistin	0.105356	0.025421	0.166185
g_215.1649	AAT	-0.105348	0.0254315	0.166185
g_289.1654	IL18bpx	0.105229	0.0255987	0.166974
g_289.1086	Adiponectin	-0.105225	0.0256048	0.166974
g_166.0614	AAT	-0.105243	0.0255794	0.166974
g_775.6803	IL18bpx	0.105165	0.0256899	0.167415
g_131.0713	Leptin	-0.10504	0.0258667	0.168425
g_314.103	Adiponectin	-0.105022	0.0258929	0.168425
g_419.2562	IL18	0.104902	0.025898	0.168425
g_313.2538	AAT	-0.104972	0.0259637	0.168738
g_777.7331	Adiponectin	0.104958	0.0259843	0.168756
g_183.0491	Leptin	-0.104933	0.02602	0.168873
g_229.0356	AAT	-0.104854	0.0261331	0.169376
g_776.5607	IL18	-0.104741	0.0261283	0.169376
g_212.0744	Adiponectin	-0.10481	0.0261954	0.169665
g_169.0869	IL18bpx	0.104687	0.026373	0.170699
g_306.0747	Leptin	-0.104654	0.0264209	0.170894
g_517.2068	Leptin	-0.104632	0.0264527	0.170983
g_305.1763	Leptin	0.104502	0.0266414	0.172086
g_205.1348	Adiponectin	-0.104455	0.02671	0.172355
g_308.0984	AAT	-0.104449	0.0267192	0.172355
g_359.1344	Adiponectin	-0.104415	0.0267685	0.172556
g_603.39	Adiponectin	0.104395	0.0267987	0.172634
g_463.4517	Leptin	-0.104373	0.0268297	0.172718
g_369.2281	Leptin	0.104348	0.0268677	0.172845
g_377.1032	IL18bpx	0.104325	0.0269006	0.172939
g_739.1676	Adiponectin	0.104313	0.0269185	0.172939
g_133.0657	IL18	0.104121	0.0270312	0.173546
g_487.1254	IL18	0.104089	0.0270786	0.173733
g_862.2183	Resistin	0.104095	0.0272403	0.174542
g_463.4517	Adiponectin	0.104086	0.0272546	0.174542
g_777.3865	IL18	-0.103967	0.0272596	0.174542
g_331.1914	Leptin	0.104039	0.0273243	0.174839
g_419.1364	Adiponectin	-0.104011	0.027366	0.174988
g_177.0772	AAT	-0.103948	0.02746	0.175307
g_235.1334	AAT	0.103941	0.0274711	0.175307
g_183.1387	IL18	0.10383	0.0274638	0.175307
g_263.0923	Resistin	-0.103886	0.0275533	0.175714
g_276.1609	AAT	0.10383	0.0276374	0.176133
g_459.3831	IL18	-0.103669	0.027707	0.176458
g_539.3012	Adiponectin	-0.103738	0.0277758	0.176779
g_748.528	IL18bpx	-0.10371	0.027818	0.176929
g_280.145	AAT	-0.103637	0.0279297	0.177521
g_735.3021	IL18	-0.103439	0.0280549	0.178198
g_401.2174	Adiponectin	-0.103523	0.0281021	0.178379
g_189.0918	Adiponectin	-0.103495	0.0281455	0.178467
g_323.2229	IL18	0.103375	0.0281534	0.178467
g_327.2903	Resistin	-0.103448	0.0282181	0.178758
g_196.0714	Adiponectin	0.103432	0.0282413	0.178786
g_373.1869	IL18	0.103268	0.0283172	0.179148
g_251.2015	Adiponectin	-0.103328	0.0284014	0.179494
g_337.166	Adiponectin	-0.103323	0.0284095	0.179494
g_187.0611	IL18bpx	0.103308	0.0284327	0.179511
g_304.1293	Adiponectin	-0.103297	0.0284499	0.179511
g_323.166	Leptin	0.103258	0.0285098	0.17977
g_419.3524	Adiponectin	0.103219	0.0285697	0.180029
g_105.0193	Resistin	-0.10315	0.0286768	0.180584
g_359.2229	Leptin	0.103125	0.0287161	0.180712
g_227.1287	AAT	0.103092	0.0287676	0.180917
g_517.1876	IL18bpx	-0.103056	0.0288235	0.181149
g_169.1233	Leptin	-0.102989	0.0289279	0.181685
g_241.1807	Adiponectin	-0.102917	0.0290405	0.182272
g_152.969	Resistin	-0.102887	0.029089	0.182457
g_230.126	Resistin	0.102857	0.0291349	0.182624
g_632.2052	IL18bpx	0.102819	0.0291948	0.18276
g_448.225	Resistin	0.102822	0.0291907	0.18276
g_857.7606	Adiponectin	0.102779	0.029258	0.183035
g_603.4273	Adiponectin	0.102694	0.0293932	0.183695
g_439.2839	AAT	-0.102688	0.029402	0.183695
g_835.2667	IL18	-0.102521	0.0294877	0.18411
g_853.5025	IL18bpx	-0.102621	0.029509	0.184122
g_359.1502	IL18bpx	-0.102586	0.0295655	0.184354
g_462.1766	AAT	-0.102529	0.0296555	0.184794
g_369.1187	AAT	-0.102473	0.0297457	0.185236
g_405.3008	Adiponectin	0.10241	0.0298474	0.185626
g_289.0931	AAT	-0.102415	0.0298385	0.185626
g_147.0814	IL18	-0.102234	0.0299472	0.186125
g_776.5607	IL18bpx	-0.102309	0.0300097	0.186381
g_283.1552	Adiponectin	-0.102298	0.0300273	0.186381
g_253.0947	Leptin	-0.102231	0.0301354	0.186566
g_407.2076	Leptin	0.102232	0.0301337	0.186566
g_381.2646	Adiponectin	-0.102239	0.0301236	0.186566
g_595.4946	AAT	0.102265	0.0300805	0.186566
g_573.1619	IL18bpx	-0.102188	0.0302055	0.186636
g_345.1351	Adiponectin	-0.102197	0.0301916	0.186636
g_309.0187	IL18	0.102081	0.0301947	0.186636
g_715.2631	Adiponectin	-0.102156	0.030257	0.186833
g_696.4986	IL18	-0.102	0.0303274	0.187147
g_500.278	IL18	-0.101906	0.0304818	0.187978
g_632.2052	Resistin	0.101919	0.0306457	0.188623
g_352.2043	Adiponectin	-0.101927	0.030633	0.188623
g_297.1346	AAT	-0.10193	0.0306271	0.188623
g_389.2326	Leptin	0.101882	0.0307069	0.188877
g_482.148	AAT	-0.1018	0.0308421	0.189587
g_365.3424	Adiponectin	0.101783	0.0308699	0.189635
g_789.6986	Adiponectin	-0.101769	0.0308926	0.189652
g_331.1764	IL18bpx	0.101719	0.0309757	0.19004
g_389.1966	Leptin	0.101631	0.0311214	0.190811
g_593.3651	AAT	0.101591	0.0311893	0.191105
g_339.2907	Adiponectin	-0.101322	0.0316403	0.193533
g_499.196	Adiponectin	-0.101327	0.0316322	0.193533
g_443.28	AAT	-0.101319	0.0316465	0.193533
g_160.0248	IL18bpx	0.101157	0.0319203	0.195082
g_267.1238	Leptin	-0.101103	0.0320133	0.19515
g_323.2229	Leptin	-0.101106	0.0320076	0.19515
g_544.1861	Leptin	-0.101103	0.0320128	0.19515
g_271.2536	IL18	0.101003	0.0319927	0.19515
g_264.1604	Adiponectin	-0.101069	0.0320713	0.195379
g_352.0861	Resistin	-0.101024	0.0321473	0.195717
g_287.0769	Adiponectin	-0.101008	0.0321747	0.195758
g_319.1925	Adiponectin	0.100985	0.0322151	0.195879
g_573.3588	Adiponectin	0.100854	0.0324401	0.197067
g_162.093	AAT	0.100847	0.0324517	0.197067
g_162.0413	Leptin	-0.100805	0.0325255	0.197389
g_304.1195	IL18	0.100596	0.0326942	0.198286
g_343.2842	Leptin	-0.10069	0.0327247	0.198345
g_606.0739	Adiponectin	-0.100644	0.0328053	0.198708
g_287.1863	IL18bpx	0.100551	0.032967	0.199523
g_841.7267	Adiponectin	0.100543	0.0329818	0.199523
g_177.1284	Leptin	0.100522	0.0330179	0.199615
g_393.2281	Leptin	0.100469	0.0331102	0.200046
g_387.2024	Leptin	0.100435	0.0331713	0.200229
g_719.007	AAT	-0.100428	0.0331825	0.200229
g_152.969	AAT	0.100323	0.0333689	0.201099
g_355.2126	IL18	0.10022	0.0333529	0.201099
g_779.4584	Leptin	-0.100232	0.0335297	0.201941
g_327.233	IL18	0.100067	0.0336253	0.202389
g_279.2332	Leptin	-0.100116	0.0337354	0.202923
g_353.1606	Adiponectin	-0.100104	0.0337583	0.202933
g_573.1619	AAT	0.100074	0.0338115	0.203124
g_349.166	Resistin	-0.100033	0.0338838	0.203431
g_177.0919	Leptin	0.100019	0.0339099	0.20346
g_493.2103	Adiponectin	0.0999651	0.0340065	0.203833
g_340.2858	IL18	0.0998495	0.0340148	0.203833
g_166.0614	Adiponectin	-0.0999349	0.0340608	0.20398
g_717.2403	Adiponectin	-0.0998794	0.0341607	0.20445
g_517.2639	AAT	-0.0998011	0.0343024	0.205169
g_325.2387	IL18	0.0996239	0.034423	0.205761
g_263.1125	IL18bpx	0.0997201	0.0344494	0.20579
g_230.1035	Adiponectin	-0.0996632	0.0345528	0.206084
g_305.14	Adiponectin	-0.0996612	0.0345564	0.206084
g_401.1962	AAT	0.0996574	0.0345634	0.206084
g_679.3914	AAT	0.0996125	0.0346454	0.206443
g_227.0927	Adiponectin	-0.099485	0.0348789	0.207705
g_323.1866	Leptin	0.09946	0.0349248	0.207848
g_161.9866	Resistin	-0.0994361	0.0349688	0.207907
g_872.3577	Adiponectin	-0.0994309	0.0349783	0.207907
g_207.139	Leptin	0.0993694	0.0350917	0.208117
g_155.0461	AAT	-0.0993814	0.0350696	0.208117
g_255.1038	AAT	-0.0993644	0.0351009	0.208117
g_295.0956	AAT	-0.0993806	0.035071	0.208117
g_243.1239	IL18bpx	0.0993122	0.0351974	0.208151
g_273.1702	IL18bpx	0.0993111	0.0351995	0.208151
g_131.0713	Adiponectin	-0.099319	0.0351848	0.208151
g_147.0661	AAT	-0.0993193	0.0351844	0.208151
g_243.1765	AAT	0.0993023	0.0352158	0.208151
g_361.2388	Leptin	0.0992415	0.0353284	0.208558
g_313.0656	Adiponectin	-0.0992455	0.0353211	0.208558
g_136.0403	Adiponectin	-0.0992103	0.0353864	0.208771
g_193.0507	AAT	0.099195	0.0354149	0.20881
g_283.2069	IL18	0.0990547	0.0354712	0.209012
g_147.0814	AAT	0.0990997	0.0355926	0.209598
g_337.238	Resistin	0.0990725	0.0356435	0.209769
g_777.7331	IL18	-0.0989054	0.0357506	0.210269
g_296.0375	Adiponectin	-0.098905	0.0359581	0.211359
g_341.1607	IL18	-0.0987433	0.0360562	0.211805
g_241.1439	Adiponectin	-0.0988406	0.0360796	0.211812
g_319.1192	Adiponectin	-0.0987922	0.0361713	0.21222
g_561.3786	Resistin	0.0987221	0.0363042	0.212737
g_271.2536	Leptin	-0.0987288	0.0362915	0.212737
g_937.4841	IL18bpx	-0.0986864	0.0363721	0.212927
g_778.5751	IL18	-0.0985721	0.0363811	0.212927
g_419.1491	IL18bpx	0.0985452	0.0366417	0.214189
g_477.3696	Adiponectin	0.0985456	0.036641	0.214189
g_451.0529	Adiponectin	-0.098444	0.0368359	0.215192
g_331.2643	IL18	0.098307	0.0368893	0.215372
g_465.1197	AAT	-0.0983963	0.0369279	0.215466
g_190.0987	Adiponectin	-0.0983601	0.0369977	0.215741
g_83.0135	AAT	0.0983096	0.0370953	0.216178
g_423.2019	AAT	0.0982002	0.0373075	0.217281
g_273.2217	Leptin	0.0981658	0.0373745	0.217539
g_255.0501	Adiponectin	-0.0981011	0.0375008	0.218141
g_421.2263	Leptin	0.0980612	0.0375787	0.21846
g_255.1401	Adiponectin	-0.0980012	0.0376962	0.21901
g_379.1778	IL18bpx	-0.0979275	0.0378411	0.219718
g_427.3209	Leptin	0.0978688	0.0379567	0.21972
g_184.0258	Adiponectin	-0.0978932	0.0379087	0.21972
g_131.0824	AAT	-0.0979036	0.0378882	0.21972
g_337.3111	AAT	0.0978788	0.0379371	0.21972
g_447.1436	AAT	-0.0978877	0.0379195	0.21972
g_892.1744	Resistin	0.0978286	0.0380362	0.219832
g_269.1757	Leptin	-0.0978241	0.0380452	0.219832
g_401.2174	AAT	0.0978283	0.0380367	0.219832
g_357.2068	Leptin	0.0978113	0.0380704	0.219844
g_478.2379	Adiponectin	0.0977815	0.0381295	0.220052
g_293.1132	IL18bpx	0.0977091	0.0382732	0.220748
g_746.5128	IL18bpx	-0.0975987	0.038493	0.221802
g_294.0987	Adiponectin	-0.097594	0.0385024	0.221802
g_273.1501	IL18bpx	0.0975788	0.0385327	0.221842
g_577.4467	Adiponectin	0.0975338	0.0386229	0.222227
g_263.1037	IL18bpx	0.0973949	0.0389019	0.223698
g_331.2643	Adiponectin	-0.0973223	0.0390483	0.224404
g_900.7408	AAT	-0.0973101	0.0390731	0.224411
g_436.2832	AAT	0.0972284	0.0392385	0.225168
g_837.4299	AAT	0.0972218	0.039252	0.225168
g_369.193	AAT	-0.097172	0.0393532	0.225612
g_329.1756	IL18bpx	-0.097087	0.0395265	0.226399
g_357.2797	Adiponectin	-0.0970814	0.0395379	0.226399
g_303.2331	Adiponectin	-0.0970495	0.0396031	0.226636
g_293.1791	IL18bpx	0.0969609	0.0397848	0.227539
g_161.0243	Resistin	-0.0969366	0.0398346	0.227688
g_270.9906	Resistin	-0.0968932	0.039924	0.227789
g_175.1127	Leptin	0.0969033	0.0399031	0.227789
g_257.1559	AAT	0.0969014	0.039907	0.227789
g_215.1649	IL18bpx	-0.0968538	0.0400052	0.228116
g_315.1077	IL18bpx	-0.0968346	0.0400449	0.228205
g_543.2441	IL18bpx	0.0968164	0.0400824	0.228283
g_261.1705	IL18bpx	0.0967761	0.0401657	0.22851
g_489.1578	AAT	-0.096774	0.0401702	0.22851
g_227.2015	AAT	0.0967479	0.0402242	0.228681
g_160.0763	Leptin	-0.0967054	0.0403124	0.229045
g_207.0869	AAT	0.0966848	0.0403553	0.229153
g_579.461	Adiponectin	0.0966605	0.0404056	0.229302
g_431.3881	Adiponectin	0.0966293	0.0404706	0.229413
g_813.6959	IL18	-0.0965208	0.0404732	0.229413
g_143.1076	IL18bpx	0.0965626	0.0406099	0.229646
g_355.2634	AAT	0.0965652	0.0406045	0.229646
g_380.1562	AAT	-0.0965622	0.0406108	0.229646
g_401.0523	IL18	0.0964678	0.0405839	0.229646
g_459.3479	IL18	-0.0963902	0.0407465	0.230277
g_319.1391	IL18bpx	0.096457	0.0408309	0.230344
g_259.1701	Leptin	0.0964711	0.0408014	0.230344
g_385.0503	Adiponectin	-0.0964614	0.0408217	0.230344
g_319.228	Leptin	0.096429	0.0408899	0.230482
g_329.2122	Leptin	0.0964224	0.0409036	0.230482
g_379.1778	Resistin	-0.0963957	0.0409599	0.230663
g_385.2231	Leptin	0.0963823	0.0409882	0.230685
g_397.3686	Resistin	0.0963624	0.04103	0.230784
g_311.2017	Leptin	0.0963282	0.041102	0.23102
g_359.0978	Adiponectin	-0.0963081	0.0411445	0.23102
g_673.0937	Adiponectin	-0.0963186	0.0411224	0.23102
g_351.1443	IL18bpx	-0.096266	0.0412336	0.231251
g_443.3164	Adiponectin	0.0962657	0.0412342	0.231251
g_423.0638	Resistin	-0.0962461	0.0412758	0.231348
g_279.0876	Adiponectin	-0.0962172	0.041337	0.231538
g_250.093	AAT	-0.0962073	0.0413581	0.231538
g_451.07	IL18bpx	-0.0961835	0.0414085	0.231548
g_433.2357	Resistin	-0.0961931	0.0413882	0.231548
g_57.0342	AAT	0.0961517	0.0414761	0.231579
g_172.9914	AAT	-0.0961534	0.0414726	0.231579
g_359.2952	AAT	0.0961466	0.041487	0.231579
g_386.9857	Adiponectin	0.0960683	0.0416538	0.232374
g_345.2282	AAT	0.0960266	0.0417429	0.232735
g_403.3578	Adiponectin	0.0959664	0.0418719	0.233318
g_271.2065	Leptin	0.0958813	0.0420548	0.2342
g_437.4357	Leptin	-0.0958514	0.0421192	0.234285
g_297.098	Adiponectin	-0.0958555	0.0421102	0.234285
g_159.0409	Adiponectin	-0.0958334	0.0421579	0.234364
g_518.2874	IL18bpx	0.0958052	0.0422187	0.234565
g_452.0759	Resistin	-0.0957721	0.0422902	0.234689
g_113.0244	Adiponectin	-0.0957807	0.0422718	0.234689
g_320.1718	Resistin	0.0957251	0.042392	0.235117
g_410.1824	Leptin	0.0956744	0.042502	0.23559
g_186.0401	IL18bpx	0.0956237	0.0426123	0.235949
g_433.1889	Adiponectin	-0.0956218	0.0426164	0.235949
g_423.2385	Adiponectin	-0.095581	0.0427053	0.23603
g_725.2307	Adiponectin	-0.0955867	0.0426928	0.23603
g_197.1907	AAT	0.095587	0.0426921	0.23603
g_211.0398	Adiponectin	-0.0953535	0.0432036	0.238646
g_324.0727	IL18	-0.095232	0.0432381	0.238698
g_304.1293	AAT	-0.0953111	0.0432971	0.238886
g_127.0512	Leptin	-0.0952537	0.0434238	0.239255
g_369.2436	Leptin	0.0952336	0.0434682	0.239255
g_419.2562	Adiponectin	0.0952676	0.0433931	0.239255
g_67.0186	AAT	0.0952241	0.0434894	0.239255
g_961.7313	IL18	-0.0951349	0.0434527	0.239255
g_293.1132	AAT	-0.0952119	0.0435164	0.239265
g_383.1533	Adiponectin	-0.0950981	0.043769	0.240515
g_159.1274	AAT	-0.0950656	0.0438415	0.240775
g_169.1233	IL18	0.0949404	0.0438852	0.240876
g_517.1876	Adiponectin	0.0950083	0.0439693	0.241153
g_739.1676	AAT	-0.0950007	0.0439863	0.241153
g_639.4404	Resistin	0.0949842	0.0440231	0.241216
g_253.1807	Adiponectin	-0.0949654	0.0440653	0.241309
g_678.3987	Adiponectin	0.0948839	0.0442479	0.24217
g_149.0607	Adiponectin	0.0948658	0.0442888	0.242254
g_405.245	IL18	0.0947373	0.0443408	0.2424
g_307.1915	Leptin	0.0947755	0.044492	0.243087
g_413.2545	Leptin	0.0947537	0.0445414	0.243217
g_283.051	Adiponectin	-0.0946907	0.0446837	0.243715
g_529.3037	IL18	-0.0945867	0.0446813	0.243715
g_309.0985	Resistin	-0.0946658	0.0447402	0.243884
g_151.026	Leptin	0.0946435	0.0447909	0.244021
g_414.0894	AAT	-0.0946243	0.0448343	0.244118
g_289.0376	Resistin	-0.0945634	0.044973	0.244733
g_193.0356	AAT	0.0944685	0.0451895	0.245771
g_274.1399	Leptin	-0.0944422	0.0452495	0.245862
g_291.0836	Adiponectin	-0.094434	0.0452685	0.245862
g_342.1025	IL18	0.0943225	0.0452836	0.245862
g_519.3692	Adiponectin	0.094355	0.0454496	0.246623
g_618.307	AAT	-0.0943009	0.045574	0.247157
g_331.0606	Adiponectin	-0.0942853	0.0456098	0.247211
g_291.0836	IL18bpx	0.0942292	0.0457394	0.247772
g_447.1436	Adiponectin	-0.094216	0.0457698	0.247797
g_165.092	Adiponectin	-0.0941904	0.0458291	0.247958
g_579.3045	IL18	-0.094076	0.0458517	0.247958
g_273.0725	IL18bpx	0.0941617	0.0458955	0.248054
g_208.1197	Adiponectin	-0.0941284	0.0459726	0.24833
g_385.1868	Adiponectin	-0.0941044	0.0460284	0.248491
g_914.5108	IL18bpx	-0.0940629	0.0461247	0.24887
g_720.4972	IL18bpx	-0.0940394	0.0461796	0.249025
g_504.3092	Adiponectin	0.0939855	0.0463052	0.249561
g_217.1598	AAT	0.0939093	0.0464832	0.250379
g_165.1167	Adiponectin	-0.0938915	0.0465249	0.250462
g_671.4675	IL18bpx	-0.0937911	0.0467608	0.25159
g_862.2183	Adiponectin	0.0937658	0.0468204	0.251768
g_583.2557	IL18bpx	-0.0937201	0.046928	0.252016
g_293.1501	Resistin	0.0937126	0.0469458	0.252016
g_134.0248	Leptin	-0.0937185	0.0469318	0.252016
g_329.2485	Adiponectin	-0.0936264	0.0471497	0.252968
g_191.0705	IL18	0.0935015	0.0471993	0.253092
g_328.0462	AAT	-0.0935833	0.0472519	0.253232
g_355.1195	Adiponectin	-0.0935651	0.0472949	0.25332
g_353.2333	Resistin	0.0935411	0.047352	0.253483
g_941.5174	IL18bpx	-0.0935241	0.0473926	0.253558
g_309.2429	Leptin	-0.0934966	0.047458	0.253766
g_191.0705	Leptin	-0.093485	0.0474857	0.253772
g_159.0807	AAT	-0.0934387	0.047596	0.254219
g_317.197	IL18	0.0933011	0.047677	0.254509
g_447.3477	Adiponectin	0.0933933	0.0477047	0.254514
g_335.223	Leptin	0.0933359	0.0478421	0.255105
g_150.056	IL18bpx	-0.0932685	0.0480039	0.255446
g_251.1081	IL18bpx	0.0932948	0.0479408	0.255446
g_457.3322	AAT	-0.0932646	0.0480133	0.255446
g_941.5174	IL18	-0.0931742	0.0479817	0.255446
g_255.1038	IL18bpx	-0.0932471	0.0480556	0.255528
g_85.0294	Adiponectin	-0.0932152	0.0481324	0.255794
g_633.1107	IL18	-0.0930927	0.0481782	0.255895
g_203.1288	Adiponectin	-0.0931777	0.0482228	0.255989
g_191.1187	Adiponectin	-0.0931184	0.0483662	0.256608
g_351.254	AAT	0.0930967	0.0484188	0.256744
g_427.3423	Adiponectin	0.0930392	0.0485581	0.257339
g_493.2805	Resistin	0.0930181	0.0486094	0.257419
g_431.9846	AAT	-0.0930108	0.0486271	0.257419
g_199.17	Leptin	-0.0929954	0.0486647	0.257475
g_167.144	Adiponectin	-0.0929342	0.0488137	0.257977
g_263.2016	AAT	0.092936	0.0488093	0.257977
g_168.0776	Resistin	-0.0928932	0.0489138	0.258363
g_331.2492	Adiponectin	-0.092882	0.0489412	0.258364
g_229.0979	Leptin	-0.0928592	0.0489971	0.258516
g_480.3096	Leptin	0.0928407	0.0490424	0.258612
g_391.0046	IL18bpx	-0.0928152	0.0491048	0.258798
g_277.1809	Resistin	-0.0927775	0.0491972	0.259141
g_457.2594	AAT	-0.0926598	0.049487	0.260524
g_301.1657	IL18bpx	0.0925891	0.0496617	0.261155
g_197.0456	IL18	0.0924907	0.0496507	0.261155
g_677.424	Leptin	0.0925645	0.0497226	0.261331
g_220.0837	Resistin	0.0925036	0.0498737	0.261981
g_134.061	Adiponectin	0.0924611	0.0499793	0.262392
g_102.0561	AAT	0.092437	0.0500392	0.262561
g_361.166	Resistin	-0.0923803	0.0501806	0.263103
g_319.1391	Adiponectin	-0.0923735	0.0501976	0.263103
g_995.8052	Resistin	0.0923531	0.0502485	0.263225
g_179.1074	Leptin	0.0923401	0.0502811	0.263251
g_235.0979	Leptin	0.0923053	0.0503681	0.263439
g_663.5919	AAT	0.0923036	0.0503723	0.263439
g_267.1238	Resistin	-0.0922165	0.0505908	0.264002
g_573.3588	Resistin	0.0922391	0.050534	0.264002
g_385.1497	Adiponectin	-0.092231	0.0505544	0.264002
g_449.3263	Adiponectin	0.0922186	0.0505855	0.264002
g_135.0813	AAT	0.0921983	0.0506365	0.264097
g_423.275	AAT	0.0921405	0.0507821	0.264711
g_504.3092	IL18	-0.0920086	0.0508567	0.264955
g_131.0824	IL18bpx	0.0920257	0.0510724	0.265366
g_363.1814	Leptin	0.0920283	0.0510656	0.265366
g_351.1819	Adiponectin	-0.0920138	0.0511025	0.265366
g_296.1011	AAT	-0.092042	0.0510311	0.265366
g_361.3112	AAT	0.0920151	0.0510992	0.265366
g_357.2797	IL18	0.0919441	0.05102	0.265366
g_480.3096	IL18	-0.0918872	0.0511644	0.265542
g_577.4833	Adiponectin	0.0918972	0.0513986	0.266613
g_309.0985	IL18bpx	-0.0918115	0.0516172	0.267601
g_189.0551	IL18bpx	0.0917987	0.0516501	0.267626
g_285.2072	IL18	0.0916435	0.0517865	0.268187
g_105.0193	Leptin	-0.0916899	0.0519288	0.268778
g_195.1388	Adiponectin	-0.0916425	0.0520508	0.26923
g_247.119	AAT	-0.091634	0.0520726	0.26923
g_663.5919	Adiponectin	0.0916117	0.05213	0.26938
g_151.0874	Adiponectin	-0.0915591	0.0522658	0.269918
g_601.3545	Adiponectin	0.0915495	0.0522905	0.269918
g_544.1861	Resistin	0.091499	0.0524212	0.270446
g_319.1391	IL18	0.0913464	0.0525535	0.270982
g_914.5108	IL18	-0.0913213	0.0526186	0.271171
g_221.1183	Adiponectin	-0.0914073	0.052659	0.271232
g_235.2058	IL18	0.0912913	0.0526966	0.271279
g_241.072	IL18bpx	0.0913571	0.0527896	0.271612
g_145.0618	Leptin	-0.091322	0.0528811	0.271935
g_280.145	IL18	0.091183	0.0529793	0.272293
g_474.2621	IL18	-0.0911466	0.0530745	0.272636
g_419.1364	IL18	0.0911319	0.0531128	0.272686
g_427.3067	Leptin	0.0912164	0.0531572	0.272767
g_289.0931	IL18bpx	0.0911449	0.0533445	0.273434
g_457.2594	Adiponectin	0.0911449	0.0533445	0.273434
g_71.0136	AAT	-0.0911334	0.0533747	0.273441
g_427.1603	Adiponectin	-0.0911	0.0534626	0.273628
g_323.1503	AAT	-0.0910978	0.0534686	0.273628
g_409.3135	Adiponectin	-0.0910717	0.0535372	0.273832
g_408.1511	Resistin	-0.0909864	0.0537623	0.274689
g_243.1239	Adiponectin	-0.0909912	0.0537497	0.274689
g_253.1083	Adiponectin	-0.0909615	0.053828	0.274731
g_326.1042	Adiponectin	-0.0909617	0.0538277	0.274731
g_897.5237	IL18	-0.0908186	0.0539391	0.27515
g_213.1497	Leptin	-0.0908754	0.0540563	0.275601
g_129.0387	Adiponectin	0.0908603	0.0540966	0.275659
g_383.1141	IL18bpx	-0.090813	0.0542223	0.275869
g_213.092	Adiponectin	-0.0908198	0.0542041	0.275869
g_341.2334	AAT	-0.0908121	0.0542247	0.275869
g_645.219	Leptin	-0.0908005	0.0542555	0.275879
g_201.1494	AAT	0.0907881	0.0542886	0.275899
g_327.1606	IL18bpx	-0.0907501	0.0543901	0.276268
g_307.2276	AAT	0.0906985	0.054528	0.276821
g_321.2432	IL18bpx	0.0906424	0.0546783	0.27735
g_371.2583	IL18bpx	0.0906379	0.0546903	0.27735
g_447.3115	Adiponectin	0.0904834	0.0551058	0.279308
g_227.1039	IL18bpx	0.0904404	0.055222	0.279749
g_153.092	Adiponectin	-0.0904158	0.0552887	0.279938
g_354.9431	AAT	-0.0904008	0.0553293	0.279994
g_170.0578	Adiponectin	-0.0903641	0.0554287	0.280349
g_87.0086	Leptin	-0.0903464	0.0554767	0.280443
g_185.0455	Resistin	-0.0903089	0.0555787	0.280676
g_206.1292	AAT	0.0903077	0.0555817	0.280676
g_449.3632	Adiponectin	0.0902914	0.055626	0.280751
g_165.103	Adiponectin	-0.0902528	0.0557312	0.281133
g_195.0658	Adiponectin	0.0901522	0.0560058	0.28222
g_385.0575	AAT	-0.0901532	0.056003	0.28222
g_217.1598	Leptin	0.0900787	0.0562071	0.283084
g_324.2914	IL18bpx	-0.0900318	0.0563358	0.28338
g_175.0761	AAT	-0.0900402	0.056313	0.28338
g_339.1593	IL18	0.0899248	0.056355	0.28338
g_192.0663	IL18bpx	0.090005	0.0564097	0.283505
g_127.0763	Adiponectin	-0.0899159	0.0566553	0.28459
g_433.1298	IL18	0.0897581	0.0568156	0.285245
g_247.1705	Resistin	-0.0898376	0.0568718	0.285377
g_527.1573	Adiponectin	-0.0897863	0.057014	0.28594
g_383.3529	IL18bpx	0.0897392	0.057145	0.286446
g_352.0861	AAT	-0.0896829	0.0573016	0.28708
g_260.1357	IL18bpx	0.0896019	0.0575279	0.287911
g_354.1691	AAT	-0.0896072	0.0575132	0.287911
g_493.2103	IL18bpx	-0.0895806	0.0575874	0.288058
g_275.2015	IL18	0.0894149	0.0577732	0.288836
g_621.5448	IL18	-0.089357	0.0579359	0.289497
g_401.1448	AAT	-0.0894021	0.0580889	0.29011
g_199.0876	AAT	0.0893319	0.058287	0.290947
g_151.1127	IL18bpx	-0.0892621	0.0584847	0.291141
g_179.1441	Adiponectin	-0.0892545	0.0585064	0.291141
g_237.0772	Adiponectin	-0.0892832	0.058425	0.291141
g_759.6502	Adiponectin	0.0892769	0.0584427	0.291141
g_581.1815	AAT	-0.0892904	0.0584046	0.291141
g_453.3009	IL18	-0.0891543	0.0585092	0.291141
g_715.2631	IL18bpx	0.0892295	0.0585773	0.291328
g_263.0824	Adiponectin	-0.0890375	0.0591244	0.293896
g_409.2006	Leptin	0.0890221	0.0591685	0.293942
g_451.3425	Adiponectin	0.0890127	0.0591954	0.293942
g_301.1447	Leptin	0.0889958	0.0592437	0.294029
g_162.0413	AAT	0.0889682	0.059323	0.294269
g_274.1645	Adiponectin	-0.0889201	0.059461	0.294647
g_355.1908	AAT	0.0889288	0.0594362	0.294647
g_385.1139	IL18	0.0887252	0.0597383	0.295867
g_349.166	IL18bpx	-0.0888	0.0598072	0.296055
g_520.3395	IL18	-0.088678	0.0598747	0.296235
g_505.9863	Leptin	-0.0887406	0.0599789	0.296597
g_513.2709	Resistin	-0.0887186	0.0600424	0.296757
g_187.0973	Resistin	0.0886945	0.0601123	0.296776
g_807.5035	Leptin	0.0886744	0.0601708	0.296776
g_285.0608	Adiponectin	-0.0886759	0.0601664	0.296776
g_309.2429	IL18	0.0886074	0.0600792	0.296776
g_134.0248	Adiponectin	-0.0886376	0.0602777	0.29715
g_230.126	IL18bpx	0.0886227	0.0603209	0.297209
g_401.1962	Adiponectin	-0.0885767	0.0604548	0.297715
g_925.5165	IL18bpx	-0.0885627	0.0604956	0.297762
g_315.1606	Resistin	-0.0884929	0.0606994	0.298342
g_433.1654	Leptin	0.0885091	0.0606522	0.298342
g_215.1289	IL18	0.0883919	0.0607073	0.298342
g_171.077	IL18bpx	0.0884589	0.060799	0.29843
g_326.1042	IL18bpx	-0.0884452	0.0608391	0.29843
g_297.1859	AAT	-0.0884525	0.0608177	0.29843
g_477.3696	AAT	0.0884414	0.0608503	0.29843
g_352.2043	IL18	0.0882767	0.0610454	0.299232
g_203.0192	Leptin	-0.0883466	0.0611285	0.299486
g_152.0023	Leptin	-0.0883306	0.0611756	0.299563
g_308.0155	Adiponectin	0.0883021	0.0612595	0.299819
g_213.1859	Leptin	-0.0882552	0.0613979	0.300342
g_663.5919	IL18	-0.0881305	0.0614766	0.300573
g_509.1433	IL18bpx	-0.0881555	0.0616927	0.301321
g_577.4833	Resistin	0.0881583	0.0616843	0.301321
g_345.2075	Adiponectin	0.0881198	0.0617986	0.301375
g_409.2355	AAT	0.0881212	0.0617944	0.301375
g_758.5702	IL18	-0.088033	0.0617655	0.301375
g_89.0243	Resistin	0.0880459	0.0620182	0.302137
g_122.0368	AAT	0.0880518	0.0620006	0.302137
g_214.0484	Adiponectin	0.0879826	0.0622066	0.302841
g_595.4946	Adiponectin	0.0879654	0.0622581	0.302841
g_431.3527	IL18	-0.0878763	0.0622324	0.302841
g_261.0068	Resistin	-0.0879257	0.0623767	0.303109
g_311.2956	IL18	0.087837	0.0623497	0.303109
g_351.3271	IL18bpx	-0.0878704	0.0625423	0.303758
g_327.2903	IL18bpx	-0.0878154	0.0627072	0.304095
g_93.0339	Leptin	0.0878248	0.062679	0.304095
g_193.0507	Adiponectin	0.0878229	0.0626847	0.304095
g_389.2178	Resistin	0.0877929	0.0627749	0.304114
g_263.1037	Adiponectin	0.087795	0.0627686	0.304114
g_921.4679	IL18	-0.0876777	0.062828	0.304217
g_170.9456	IL18bpx	0.0877293	0.0629661	0.304421
g_255.1241	Adiponectin	-0.0877428	0.0629257	0.304421
g_348.106	Adiponectin	-0.0877386	0.0629382	0.304421
g_351.1231	IL18bpx	-0.0877138	0.0630129	0.304493
g_379.2491	IL18	0.0876057	0.0630451	0.304494
g_215.1289	AAT	-0.0876819	0.0631092	0.304649
g_230.9965	IL18	0.0875273	0.0632823	0.305331
g_189.0986	Adiponectin	-0.0875298	0.0635697	0.306407
g_133.0505	IL18	0.0874352	0.0635617	0.306407
g_289.0376	Adiponectin	-0.0875112	0.0636262	0.306524
g_299.238	Resistin	0.0874686	0.0637559	0.306849
g_168.1033	AAT	-0.0874679	0.063758	0.306849
g_203.0824	IL18bpx	-0.0874375	0.0638508	0.307026
g_474.2853	Resistin	-0.0874043	0.0639518	0.307026
g_153.0557	Leptin	0.0874147	0.0639203	0.307026
g_308.9778	Leptin	-0.0874031	0.0639557	0.307026
g_300.039	AAT	-0.0874123	0.0639274	0.307026
g_285.0763	Leptin	-0.0872657	0.064376	0.308733
g_291.102	IL18	0.0871691	0.0643751	0.308733
g_308.0155	Leptin	0.0872478	0.0644312	0.308792
g_185.1546	Adiponectin	0.0872301	0.0644855	0.308792
g_473.3633	Adiponectin	0.0872322	0.064479	0.308792
g_353.3425	Leptin	-0.08717	0.0646703	0.309521
g_253.1596	AAT	0.0871559	0.0647137	0.309574
g_492.309	Leptin	0.0871387	0.0647669	0.309673
g_589.4106	Adiponectin	0.0870814	0.0649439	0.310364
g_100.0407	AAT	-0.087054	0.0650285	0.310612
[truncated: 7,538 more rows]
