# Supplementary material for: Integration of metabolomics, genomics, and immune phenotypes reveals the causal roles of metabolites in disease
Source: Genome Biol. 2021 Jul 6;22:198. doi: 10.1186/s13059-021-02413-z (PMC8259168; doi:10.1186/s13059-021-02413-z)
Supplement: Supplementary file 8 — Additional file 8. Table S7 [file 13059_2021_2413_MOESM8_ESM.xlsx]

## Sheet: table S7
Table S7
Correlation between metabolites and platelet traits
GM						BM
metabolite	phenotype	correlation coefficient	p	fdr		metabolite	phenotype	correlation coefficient	p	fdr
g_217.0708	total platelet count	0.403999	7.67885e-16	1.34219e-11		XL_HDL_FC_percent	total platelet count	-0.500663	2.76431e-07	0.000458879
g_199.0613	total platelet count	0.39624	3.01541e-15	2.63531e-11		Alb	total platelet count	-0.496411	3.6118e-07	0.000458879
g_364.0174	total platelet count	0.387459	1.35891e-14	4.75048e-11		S_HDL_FC_percent	total platelet count	-0.476544	1.20245e-06	0.00101847
g_423.1402	total platelet count	0.38757	1.33357e-14	4.75048e-11		L_LDL_FC_percent	total platelet count	-0.445997	6.63451e-06	0.00421457
g_465.1404	total platelet count	0.388769	1.08853e-14	4.75048e-11		S_VLDL_FC_percent	total platelet count	-0.432136	1.36621e-05	0.00694308
g_325.1295	total platelet count	0.376685	8.11135e-14	2.36297e-10		M_HDL_FC_percent	total platelet count	-0.415484	3.12377e-05	0.0132292
g_360.1298	total platelet count	0.370541	2.18205e-13	5.44857e-10		Ace	ADP-p-selectin binding	0.366865	3.76593e-05	0.0136703
g_753.5918	total platelet count	-0.368007	3.26222e-13	7.12755e-10		M_HDL_C_percent	total platelet count	-0.403847	5.4283e-05	0.0172416
g_727.5769	total platelet count	-0.365797	4.619e-13	8.97062e-10		M_HDL_PL_percent	total platelet count	0.394896	8.19007e-05	0.0231233
g_585.4516	total platelet count	-0.36334	6.778e-13	1.10372e-09		L_HDL_C_percent	total platelet count	-0.39092	9.79551e-05	0.0248904
g_718.5416	total platelet count	-0.363183	6.946e-13	1.10372e-09		L_HDL_FC_percent	total platelet count	-0.371862	0.000223934	0.0517287
g_215.1073	total platelet count	0.359119	1.29999e-12	1.89355e-09		XL_HDL_FC_percent	ADP-p-selectin binding	0.315298	0.000452045	0.0883575
g_581.4209	total platelet count	-0.358438	1.44283e-12	1.93994e-09		L_HDL_CE_percent	total platelet count	-0.355011	0.000446424	0.0883575
g_555.4056	total platelet count	-0.355523	2.24731e-12	2.80577e-09		Gln	ADP-p-selectin binding	-0.302121	0.000797502	0.126653
g_783.6375	total platelet count	-0.350507	4.76719e-12	5.55504e-09		IDL_FC_percent	total platelet count	-0.34243	0.000729348	0.126653
g_749.5329	total platelet count	-0.346866	8.15968e-12	8.91394e-09		Ala	total platelet count	-0.341464	0.000756727	0.126653
g_837.6625	total platelet count	-0.345536	9.91345e-12	1.01928e-08		M_VLDL_FC_percent	ADP-fibrinogen binding	0.317303	0.00109158	0.16316
g_529.3892	total platelet count	-0.341443	1.79413e-11	1.73607e-08		L_HDL_PL_percent	total platelet count	0.323734	0.00145811	0.205837
g_597.4164	total platelet count	-0.340394	2.08579e-11	1.73607e-08		S_LDL_TG_percent	total platelet count	0.318792	0.00173869	0.232527
g_700.5277	total platelet count	-0.340953	1.925e-11	1.73607e-08		FALen	ADP-fibrinogen binding	0.303338	0.00184128	0.233935
g_758.5702	total platelet count	-0.340687	1.99988e-11	1.73607e-08		L_HDL_PL_percent	ADP-fibrinogen binding	-0.29971	0.0021006	0.249936
g_273.187	total platelet count	0.340064	2.18681e-11	1.73742e-08		XS_VLDL_TG	total platelet count	0.311241	0.00226231	0.249936
g_536.5042	total platelet count	-0.337209	3.28413e-11	2.4958e-08		L_VLDL_PL_percent	total platelet count	0.311552	0.00223825	0.249936
g_269.0875	total platelet count	0.334905	4.54624e-11	3.31099e-08		XL_HDL_FC_percent	ADP-fibrinogen binding	0.294729	0.00251029	0.261428
g_673.4806	total platelet count	-0.33434	4.921e-11	3.44057e-08		XL_HDL_FC_percent	beta-thromboglobulin pm	0.306261	0.00268147	0.261428
g_699.4969	total platelet count	-0.330521	8.37694e-11	5.63156e-08		S_VLDL_TG_percent	total platelet count	0.30641	0.002668	0.261428
g_872.3577	total platelet count	0.330181	8.77977e-11	5.68376e-08		S_HDL_TG_percent	total platelet count	0.305216	0.00277787	0.261428
g_483.2959	total platelet count	0.329284	9.9363e-11	6.20273e-08		Lac	total platelet count	-0.299775	0.00333154	0.302337
g_216.0699	total platelet count	0.328521	1.10352e-10	6.65116e-08		CLA	total platelet count	0.298605	0.00346286	0.303418
g_647.467	total platelet count	-0.324325	1.95497e-10	1.13903e-07		IDL_TG	total platelet count	0.296124	0.0037566	0.318184
g_265.0875	total platelet count	0.323884	2.0749e-10	1.16991e-07		S_LDL_TG	total platelet count	0.294002	0.00402527	0.319632
g_467.135	total platelet count	0.319155	3.9079e-10	2.13457e-07		IDL_TG_percent	total platelet count	0.294329	0.00398288	0.319632
g_265.1085	total platelet count	0.316391	5.62846e-10	2.98121e-07		S_HDL_FC_percent	ADP-fibrinogen binding	0.274768	0.00497206	0.328379
g_571.3998	total platelet count	-0.314893	6.84851e-10	3.52074e-07		IDL_TG_percent	CRP-p-selectin rc	0.333345	0.00480411	0.328379
g_611.4691	total platelet count	-0.313023	8.7352e-10	4.36236e-07		Cit	platelet-monocyte complex	0.256083	0.00475582	0.328379
g_671.4675	total platelet count	-0.311063	1.12538e-09	5.46405e-07		S_VLDL_C_percent	total platelet count	-0.287674	0.00493143	0.328379
g_217.1808	total platelet count	0.310331	1.23642e-09	5.84092e-07		Serum_TG	total platelet count	0.286987	0.00504005	0.328379
g_573.4164	total platelet count	-0.309003	1.46573e-09	6.60005e-07		Gln	total platelet count	-0.290744	0.0044714	0.328379
g_736.5282	total platelet count	-0.308966	1.47263e-09	6.60005e-07		bOHBut	total platelet count	-0.290845	0.00445692	0.328379
g_583.437	total platelet count	-0.308602	1.54269e-09	6.74115e-07		S_HDL_TG	total platelet count	0.285918	0.00521324	0.331171
g_646.6136	total platelet count	-0.304443	2.61156e-09	1.11335e-06		Ace	CRP-p-selectin rc	0.326518	0.00580307	0.351085
g_577.4244	total platelet count	-0.303374	2.9859e-09	1.24263e-06		XS_VLDL_FC_percent	total platelet count	-0.283095	0.00569613	0.351085
g_466.3074	total platelet count	-0.302777	3.21721e-09	1.30776e-06		L_HDL_C_percent	ADP-fibrinogen binding	0.269301	0.0059457	0.351349
g_661.5795	total platelet count	-0.302347	3.39419e-09	1.34834e-06		L_HDL_FC_percent	ADP-fibrinogen binding	0.268315	0.00613819	0.351711
g_778.5751	total platelet count	-0.301681	3.68776e-09	1.42036e-06		TotPG	beta-thromboglobulin pm	-0.278807	0.00650547	0.351711
g_809.6662	total platelet count	-0.301572	3.73799e-09	1.42036e-06		S_VLDL_TG	total platelet count	0.279502	0.00636787	0.351711
g_633.4517	total platelet count	-0.300212	4.4238e-09	1.61091e-06		CLA_FA_ratio	total platelet count	0.278917	0.00648369	0.351711
g_808.1201	total platelet count	0.300336	4.35661e-09	1.61091e-06		XXL_VLDL_FC_percent	ADP-fibrinogen binding	0.264033	0.00704014	0.35778
g_129.0557	total platelet count	0.29888	5.21357e-09	1.80346e-06		S_VLDL_FC_percent	ADP-fibrinogen binding	0.264834	0.0068631	0.35778
g_207.0663	total platelet count	-0.298804	5.26211e-09	1.80346e-06		S_HDL_FC	total platelet count	-0.276718	0.0069355	0.35778
g_782.6505	total platelet count	-0.298976	5.15214e-09	1.80346e-06		M_HDL_CE_percent	CRP-p-selectin rc	-0.31674	0.00755173	0.373829
g_395.3894	total platelet count	-0.297743	5.99377e-09	1.9767e-06		Cit	CRP-fibrinogen rc	-0.316251	0.00765019	0.373829
g_465.3045	total platelet count	-0.297881	5.8935e-09	1.9767e-06		M_HDL_C_percent	CRP-p-selectin rc	-0.31385	0.00815003	0.383504
g_319.228	total platelet count	-0.297424	6.23261e-09	2.0174e-06		XS_VLDL_TG_percent	total platelet count	0.271822	0.00804312	0.383504
g_385.3475	total platelet count	-0.296971	6.58736e-09	2.09346e-06		M_HDL_CE_percent	CRP-fibrinogen rc	-0.312054	0.00854234	0.394656
g_561.3786	total platelet count	-0.296719	6.79293e-09	2.12024e-06		AcAce	ADP-p-selectin binding	0.237847	0.0089003	0.403851
g_325.1049	total platelet count	0.295516	7.86352e-09	2.3907e-06		L_LDL_TG_percent	CRP-p-selectin rc	0.308093	0.00946654	0.414733
g_645.4979	total platelet count	-0.295443	7.93298e-09	2.3907e-06		Cit	CRP-p-selectin rc	-0.308531	0.00936037	0.414733
g_485.3634	total platelet count	-0.293732	9.75793e-09	2.89083e-06		S_LDL_FC_percent	ADP-p-selectin rc	-0.233898	0.0101356	0.429241
g_313.038	total platelet count	0.293502	1.00313e-08	2.92228e-06		XS_VLDL_C_percent	CRP-fibrinogen rc	-0.30563	0.0100842	0.429241
g_365.3424	total platelet count	-0.292181	1.17563e-08	3.36865e-06		XS_VLDL_TG_percent	CRP-p-selectin rc	0.304395	0.0104069	0.432327
g_881.1565	total platelet count	0.291086	1.34017e-08	3.77819e-06		Val	total platelet count	-0.262632	0.0105487	0.432327
g_684.5047	total platelet count	-0.290935	1.36459e-08	3.78598e-06		XXL_VLDL_TG_percent	total platelet count	0.262008	0.0107413	0.433231
g_465.1404	beta-thromboglobulin pm	-0.290777	1.45511e-08	3.97404e-06		IDL_C_percent	total platelet count	-0.261152	0.0110104	0.437149
g_527.3726	total platelet count	-0.289485	1.62122e-08	4.35958e-06		TotPG	total platelet count	0.259901	0.0114143	0.446212
g_537.085	total platelet count	0.289264	1.66438e-08	4.40782e-06		L_VLDL_FC_percent	ADP-fibrinogen binding	0.245916	0.0122836	0.461609
g_393.3737	total platelet count	-0.288697	1.7799e-08	4.6434e-06		L_LDL_P	ADP-p-selectin rc	0.227764	0.0123532	0.461609
g_152.0352	total platelet count	0.288505	1.82078e-08	4.6802e-06		Ace	CRP-fibrinogen rc	0.298597	0.012045	0.461609
g_351.1443	total platelet count	0.287517	2.04574e-08	5.18225e-06		DHA	ADP-p-selectin rc	0.226535	0.0128456	0.468128
g_216.1242	total platelet count	0.285868	2.4821e-08	6.05511e-06		XXL_VLDL_FC_percent	CRP-fibrinogen rc	0.29585	0.0128961	0.468128
g_372.0425	total platelet count	0.285928	2.46497e-08	6.05511e-06		FALen	CRP-p-selectin rc	0.293637	0.013619	0.487407
g_387.2385	total platelet count	-0.285771	2.51051e-08	6.05511e-06		L_LDL_L	ADP-p-selectin rc	0.223114	0.0143067	0.498232
g_728.5217	total platelet count	-0.285709	2.52888e-08	6.05511e-06		S_HDL_TG	CRP-p-selectin rc	0.289949	0.0149018	0.498232
g_335.1283	total platelet count	0.284251	2.99711e-08	7.07926e-06		DAG	CRP-fibrinogen rc	0.290058	0.0148622	0.498232
g_607.2547	total platelet count	0.283481	3.27692e-08	7.63696e-06		S_VLDL_CE_percent	total platelet count	-0.251006	0.0146777	0.498232
g_659.5763	total platelet count	-0.283123	3.41548e-08	7.85516e-06		SFA	total platelet count	0.250747	0.0147838	0.498232
g_691.4343	total platelet count	-0.282392	3.71674e-08	8.43699e-06		L_LDL_PL	ADP-p-selectin rc	0.220649	0.0154476	0.50887
g_615.1011	total platelet count	0.280975	4.37464e-08	9.80312e-06		L_LDL_C	ADP-p-selectin rc	0.220289	0.0156206	0.50887
g_445.0776	total platelet count	0.280801	4.46233e-08	9.87304e-06		S_HDL_FC_percent	ADP-p-selectin rc	-0.219311	0.0160989	0.517813
g_126.0308	total platelet count	0.280669	4.53081e-08	9.89925e-06		L_LDL_CE	ADP-p-selectin rc	0.217369	0.0170874	0.519487
g_86.0248	total platelet count	0.279609	5.11413e-08	1.10358e-05		L_LDL_PL_percent	ADP-p-selectin rc	-0.217205	0.0171731	0.519487
g_323.1064	total platelet count	0.278931	5.52498e-08	1.1777e-05		S_LDL_FC_percent	total platelet count	-0.24566	0.0170057	0.519487
g_313.1657	total platelet count	0.278396	5.87104e-08	1.23638e-05		M_HDL_CE_percent	total platelet count	-0.246289	0.016716	0.519487
g_381.3163	total platelet count	-0.278194	6.00708e-08	1.24997e-05		TotFA	total platelet count	0.246778	0.0164937	0.519487
g_569.3833	total platelet count	-0.277646	6.3923e-08	1.31448e-05		IDL_P	ADP-p-selectin rc	0.215299	0.018198	0.544014
g_620.5978	total platelet count	-0.277312	6.63845e-08	1.34923e-05		XS_VLDL_CE_percent	CRP-fibrinogen rc	-0.279808	0.0189782	0.555965
g_333.0998	total platelet count	0.275858	7.82052e-08	1.57121e-05		L_HDL_FC	total platelet count	-0.241065	0.0192542	0.555965
g_407.3893	total platelet count	-0.27505	8.56258e-08	1.70074e-05		VLDL_TG	total platelet count	0.241368	0.0190986	0.555965
g_197.0562	total platelet count	0.274809	8.79684e-08	1.72662e-05		L_HDL_C_percent	ADP-p-selectin binding	0.205644	0.0242418	0.556485
g_199.1337	total platelet count	-0.274714	8.89041e-08	1.72662e-05		L_HDL_CE_percent	ADP-fibrinogen binding	0.222673	0.0237739	0.556485
g_634.6137	total platelet count	-0.273318	1.03883e-07	1.99536e-05		Gln	ADP-fibrinogen binding	0.223012	0.0235554	0.556485
g_986.2556	total platelet count	0.271141	1.32221e-07	2.51205e-05		IDL_L	ADP-p-selectin rc	0.207457	0.022991	0.556485
g_381.3737	total platelet count	-0.27009	1.48419e-07	2.78947e-05		IDL_PL	ADP-p-selectin rc	0.202866	0.0262709	0.556485
g_573.104	beta-thromboglobulin pm	-0.270118	1.53888e-07	2.86151e-05		IDL_TG	ADP-p-selectin rc	0.200487	0.0281219	0.556485
g_429.3735	total platelet count	-0.269662	1.55564e-07	2.86222e-05		M_LDL_P	ADP-p-selectin rc	0.211608	0.0203339	0.556485
g_335.1976	total platelet count	0.267218	2.03091e-07	3.69774e-05		M_LDL_L	ADP-p-selectin rc	0.212733	0.0196615	0.556485
g_323.1244	total platelet count	0.266812	2.12214e-07	3.74675e-05		M_LDL_PL	ADP-p-selectin rc	0.209771	0.0214754	0.556485
g_690.5063	total platelet count	-0.266998	2.07998e-07	3.74675e-05		M_LDL_C	ADP-p-selectin rc	0.209041	0.0219437	0.556485
g_725.2307	total platelet count	0.266895	2.10321e-07	3.74675e-05		M_LDL_CE	ADP-p-selectin rc	0.204493	0.0250657	0.556485
g_258.0834	total platelet count	0.266352	2.23058e-07	3.89884e-05		M_LDL_FC	ADP-p-selectin rc	0.202561	0.0265024	0.556485
g_451.07	total platelet count	0.26564	2.40881e-07	4.16867e-05		LDL_C	ADP-p-selectin rc	0.205534	0.0243192	0.556485
g_329.2343	total platelet count	-0.265215	2.52176e-07	4.32136e-05		Glc	ADP-p-selectin rc	-0.202177	0.0267962	0.556485
g_409.405	total platelet count	-0.264936	2.59862e-07	4.40984e-05		IDL_C_percent	ADP-fibrinogen rc	-0.221319	0.0246615	0.556485
g_573.104	total platelet count	0.264599	2.69437e-07	4.52835e-05		Glc	ADP-fibrinogen rc	-0.227738	0.0206916	0.556485
g_253.0947	total platelet count	0.264338	2.77102e-07	4.61282e-05		Crea	ADP-fibrinogen rc	-0.225705	0.0218846	0.556485
g_369.2281	total platelet count	-0.264242	2.7995e-07	4.61628e-05		XXL_VLDL_FC_percent	CRP-p-selectin rc	0.273204	0.0221171	0.556485
g_364.1645	total platelet count	0.259689	4.54098e-07	7.34924e-05		XS_VLDL_C_percent	CRP-p-selectin rc	-0.277001	0.0202626	0.556485
g_941.5174	total platelet count	-0.259729	4.52157e-07	7.34924e-05		S_LDL_TG_percent	CRP-p-selectin rc	0.269827	0.0238859	0.556485
g_385.1139	total platelet count	0.259378	4.69186e-07	7.45783e-05		MUFA_FA_ratio	CRP-p-selectin rc	0.268917	0.0243824	0.556485
g_776.5607	total platelet count	-0.259375	4.69341e-07	7.45783e-05		XS_VLDL_TG_percent	CRP-fibrinogen rc	0.273019	0.0222108	0.556485
g_179.0564	total platelet count	0.258992	4.88563e-07	7.69333e-05		M_HDL_C_percent	CRP-fibrinogen rc	-0.265283	0.0264537	0.556485
g_153.0557	total platelet count	-0.258458	5.16737e-07	8.06433e-05		DAG_TG_ratio	CRP-fibrinogen rc	0.262589	0.0280839	0.556485
g_742.5391	total platelet count	-0.257645	5.62558e-07	8.70173e-05		Gln	CRP-fibrinogen rc	-0.268433	0.0246502	0.556485
g_345.1351	total platelet count	0.256943	6.05243e-07	9.27986e-05		XL_HDL_C	platelet-monocyte complex	0.200825	0.0278522	0.556485
g_861.5494	total platelet count	-0.256607	6.26749e-07	9.52605e-05		XL_HDL_CE	platelet-monocyte complex	0.204227	0.0252589	0.556485
g_128.0101	total platelet count	0.25618	6.55129e-07	9.87155e-05		L_HDL_PL_percent	platelet-monocyte complex	-0.202746	0.0263618	0.556485
g_240.0721	total platelet count	0.256089	6.61351e-07	9.88013e-05		M_HDL_PL_percent	platelet-monocyte complex	0.207473	0.0229803	0.556485
g_343.2279	total platelet count	-0.255732	6.86265e-07	0.0001008		IDL_TG_percent	beta-thromboglobulin pm	-0.238212	0.0207755	0.556485
g_961.5392	total platelet count	-0.255763	6.84052e-07	0.0001008		M_LDL_TG_percent	beta-thromboglobulin pm	-0.230633	0.0253258	0.556485
g_597.3921	total platelet count	-0.255209	7.24427e-07	0.000105519		S_LDL_TG_percent	beta-thromboglobulin pm	-0.227945	0.027336	0.556485
g_583.4203	total platelet count	-0.254762	7.5858e-07	0.00010958		M_HDL_C_percent	beta-thromboglobulin pm	0.229961	0.0257673	0.556485
g_173.1182	total platelet count	0.254493	7.79927e-07	0.000111741		TotCho	beta-thromboglobulin pm	-0.240025	0.0200056	0.556485
g_246.0858	total platelet count	0.253723	8.44171e-07	0.000119962		XL_HDL_TG	total platelet count	0.23303	0.0238029	0.556485
g_425.1456	total platelet count	0.253427	8.70201e-07	0.000122663		L_HDL_C	total platelet count	-0.228594	0.0266862	0.556485
g_481.1142	total platelet count	0.253291	8.82354e-07	0.000123381		L_HDL_CE	total platelet count	-0.226354	0.0282513	0.556485
g_335.223	total platelet count	-0.253139	8.96219e-07	0.000124325		M_LDL_FC_percent	total platelet count	-0.227258	0.0276105	0.556485
g_947.5241	total platelet count	-0.252887	9.19631e-07	0.000126569		HDL2_C	total platelet count	-0.233008	0.0238163	0.556485
g_265.1085	beta-thromboglobulin pm	-0.252539	9.86127e-07	0.00013466		HDL3_C	total platelet count	0.228045	0.0270629	0.556485
g_618.5824	total platelet count	-0.251799	1.02767e-06	0.000139245		LDL_TG	total platelet count	0.22987	0.025828	0.556485
g_511.3795	total platelet count	-0.25115	1.09774e-06	0.000147596		XXL_VLDL_TG	total platelet count	0.225856	0.02861	0.559216
g_589.4106	total platelet count	-0.251	1.11453e-06	0.000148709		HDL_TG	beta-thromboglobulin pm	-0.222853	0.0308532	0.598457
g_299.1278	total platelet count	0.250924	1.12323e-06	0.000148734		L_LDL_FC	ADP-p-selectin rc	0.19653	0.0314466	0.604091
g_726.553	total platelet count	-0.250319	1.1942e-06	0.000156944		M_LDL_PL_percent	ADP-p-selectin rc	-0.196067	0.0318568	0.604091
g_273.187	beta-thromboglobulin pm	-0.250178	1.25276e-06	0.00016341		His	total platelet count	-0.221759	0.0317067	0.604091
g_353.3425	total platelet count	-0.249401	1.3102e-06	0.000169638		L_HDL_CE_percent	ADP-p-selectin binding	0.194627	0.0331611	0.605124
g_461.3631	total platelet count	-0.249252	1.32998e-06	0.000170449		L_HDL_TG_percent	ADP-p-selectin binding	-0.193319	0.0343839	0.605124
g_543.2575	total platelet count	0.249208	1.33598e-06	0.000170449		DHA_FA_ratio	ADP-p-selectin binding	0.187008	0.0408342	0.605124
g_327.2178	total platelet count	-0.248978	1.36722e-06	0.000173171		PC	ADP-fibrinogen binding	0.209343	0.033817	0.605124
g_359.2229	total platelet count	-0.248483	1.43695e-06	0.000180694		XS_VLDL_P	ADP-p-selectin rc	0.19257	0.0351018	0.605124
g_427.3209	ADP-p-selectin binding	-0.223459	1.64207e-06	0.000205012		XS_VLDL_PL	ADP-p-selectin rc	0.189166	0.0385237	0.605124
g_203.0718	beta-thromboglobulin pm	-0.245538	1.9911e-06	0.000246826		S_LDL_CE	ADP-p-selectin rc	0.188693	0.0390202	0.605124
g_343.0673	total platelet count	0.244856	2.06226e-06	0.000250321		L_LDL_CE_percent	ADP-p-selectin rc	0.189287	0.0383977	0.605124
g_599.4122	total platelet count	-0.244915	2.05039e-06	0.000250321		HDL3_C	ADP-p-selectin rc	0.186893	0.0409608	0.605124
g_704.5231	total platelet count	-0.244964	2.04042e-06	0.000250321		PUFA	ADP-p-selectin rc	0.186979	0.0408657	0.605124
g_119.035	total platelet count	0.244687	2.09713e-06	0.000252798		DHA_FA_ratio	ADP-p-selectin rc	0.189929	0.0377327	0.605124
g_336.0374	total platelet count	0.244531	2.1296e-06	0.000254954		XS_VLDL_C_percent	ADP-fibrinogen rc	-0.210801	0.0325681	0.605124
g_218.0816	total platelet count	0.243842	2.27929e-06	0.000271019		XS_VLDL_CE_percent	ADP-fibrinogen rc	-0.207035	0.0358764	0.605124
g_807.454	total platelet count	-0.24374	2.30217e-06	0.000271889		IDL_TG_percent	ADP-fibrinogen rc	0.20675	0.0361383	0.605124
g_425.0857	total platelet count	0.243538	2.34846e-06	0.000275495		Alb	ADP-fibrinogen rc	-0.203031	0.0396993	0.605124
g_357.2068	total platelet count	-0.243167	2.43565e-06	0.000283818		Gp	ADP-fibrinogen rc	-0.204226	0.0385238	0.605124
g_295.2279	total platelet count	-0.242979	2.48093e-06	0.00028718		M_HDL_PL_percent	CRP-p-selectin rc	0.245595	0.0404329	0.605124
g_148.0432	total platelet count	0.242865	2.50875e-06	0.000288489		S_HDL_TG	CRP-fibrinogen rc	0.246772	0.0394527	0.605124
g_355.2277	total platelet count	-0.24259	2.57722e-06	0.000294426		M_VLDL_FC_percent	CRP-fibrinogen rc	0.247809	0.0386057	0.605124
g_471.3113	total platelet count	0.240707	3.09665e-06	0.00035147		M_LDL_TG_percent	CRP-fibrinogen rc	0.246737	0.0394816	0.605124
g_357.1188	total platelet count	0.24061	3.12595e-06	0.000352506		M_HDL_TG_percent	CRP-fibrinogen rc	0.249346	0.0373774	0.605124
g_433.2585	total platelet count	-0.24001	3.31316e-06	0.000368859		XL_HDL_FC	platelet-monocyte complex	0.188581	0.0391386	0.605124
g_835.5341	total platelet count	-0.240039	3.3036e-06	0.000368859		Gln	COAG_TAT	-0.191576	0.0360737	0.605124
g_859.5355	total platelet count	-0.239685	3.419e-06	0.000378232		IDL_TG	beta-thromboglobulin pm	-0.21216	0.0400845	0.605124
g_871.6836	ADP-p-selectin rc	-0.216483	3.48783e-06	0.000381023		L_HDL_TG	beta-thromboglobulin pm	-0.220056	0.0332692	0.605124
g_388.0193	total platelet count	0.239516	3.47499e-06	0.000381023		IDL_C_percent	beta-thromboglobulin pm	0.216792	0.0358364	0.605124
g_907.0832	total platelet count	0.239052	3.63425e-06	0.000394553		L_LDL_TG_percent	beta-thromboglobulin pm	-0.218784	0.0343206	0.605124
g_271.0972	total platelet count	0.238919	3.68115e-06	0.000394741		L_HDL_CE_percent	beta-thromboglobulin pm	0.217787	0.0351644	0.605124
g_583.3106	total platelet count	0.238939	3.67392e-06	0.000394741		SFA	beta-thromboglobulin pm	-0.21544	0.0370353	0.605124
g_237.0772	total platelet count	0.238606	3.79383e-06	0.000404343		XXL_VLDL_P	total platelet count	0.216882	0.0357573	0.605124
g_313.1657	ADP-fibrinogen rc	0.240147	3.81721e-06	0.00040437		XXL_VLDL_L	total platelet count	0.213624	0.0386988	0.605124
g_177.0561	total platelet count	0.237364	4.27406e-06	0.000450038		L_VLDL_PL	total platelet count	0.213631	0.0386921	0.605124
g_216.0699	beta-thromboglobulin pm	-0.237597	4.30811e-06	0.000450225		M_VLDL_TG	total platelet count	0.212483	0.0397753	0.605124
g_166.0509	total platelet count	0.237234	4.32735e-06	0.000450225		M_LDL_TG	total platelet count	0.211478	0.0407443	0.605124
g_233.1181	total platelet count	-0.236799	4.51079e-06	0.000466483		HDL_TG	total platelet count	0.214257	0.0381114	0.605124
g_746.4692	total platelet count	-0.236739	4.537e-06	0.000466483		FAw3	total platelet count	0.211962	0.0402752	0.605124
g_508.4733	total platelet count	-0.236637	4.58124e-06	0.000468278		PUFA	total platelet count	0.212353	0.0398996	0.605124
g_203.0718	total platelet count	0.236406	4.68325e-06	0.000475921		MUFA	total platelet count	0.219832	0.0332588	0.605124
g_929.5488	total platelet count	-0.23621	4.77129e-06	0.000482066		S_LDL_P	ADP-p-selectin rc	0.186391	0.0415162	0.609785
g_217.0708	beta-thromboglobulin pm	-0.236397	4.83015e-06	0.000485208		XS_VLDL_L	ADP-p-selectin rc	0.186168	0.0417648	0.60991
g_473.1095	total platelet count	0.234642	5.53676e-06	0.000553012		M_HDL_TG	CRP-fibrinogen rc	0.243467	0.0422563	0.613562
g_715.2631	total platelet count	0.234181	5.78334e-06	0.000574358		S_LDL_L	ADP-p-selectin rc	0.185036	0.0430466	0.617995
g_110.992	ADP-p-selectin rc	-0.211562	5.84785e-06	0.000577483		DAG_TG_ratio	ADP-fibrinogen rc	-0.19978	0.043048	0.617995
g_217.1079	total platelet count	0.233516	6.15737e-06	0.000604633		IDL_C	ADP-p-selectin rc	0.184755	0.0433701	0.619121
g_89.0243	total platelet count	0.233158	6.36824e-06	0.000621846		L_HDL_C_percent	platelet-monocyte complex	0.184448	0.0437249	0.620699
g_445.1152	total platelet count	0.233046	6.43538e-06	0.000624911		L_HDL_FC_percent	ADP-p-selectin binding	0.176997	0.0531248	0.625679
g_451.0529	total platelet count	0.232933	6.50378e-06	0.000626744		FAw3_FA_ratio	ADP-p-selectin binding	0.178023	0.0517391	0.625679
g_621.4375	total platelet count	-0.232897	6.52597e-06	0.000626744		XS_VLDL_CE	ADP-fibrinogen binding	-0.191065	0.0532015	0.625679
g_174.0559	total platelet count	0.231558	7.39677e-06	0.000706493		L_HDL_FC	ADP-fibrinogen binding	0.194808	0.0486216	0.625679
g_325.1295	beta-thromboglobulin pm	-0.231724	7.4963e-06	0.000712107		M_VLDL_PL_percent	ADP-fibrinogen binding	-0.190078	0.0544665	0.625679
g_717.2403	total platelet count	0.231236	7.6224e-06	0.000720172		IDL_CE	ADP-p-selectin rc	0.182716	0.0457758	0.625679
g_264.1604	total platelet count	0.230967	7.81556e-06	0.000734452		IDL_FC	ADP-p-selectin rc	0.178828	0.050673	0.625679
g_740.5257	total platelet count	-0.230907	7.85891e-06	0.000734577		L_LDL_TG	ADP-p-selectin rc	0.182998	0.0454374	0.625679
g_837.6625	ADP-p-selectin rc	-0.208432	8.07276e-06	0.000750552		L_LDL_FC_percent	ADP-p-selectin rc	-0.176401	0.0539428	0.625679
g_385.2231	total platelet count	-0.230498	8.16363e-06	0.000751011		M_LDL_CE_percent	ADP-p-selectin rc	0.179716	0.0495179	0.625679
g_591.3686	total platelet count	-0.230533	8.13663e-06	0.000751011		M_LDL_FC_percent	ADP-p-selectin rc	-0.183065	0.0453568	0.625679
g_321.2432	total platelet count	-0.230212	8.38264e-06	0.000767121		S_LDL_CE_percent	ADP-p-selectin rc	0.180277	0.0487992	0.625679
g_357.2422	total platelet count	-0.229584	8.88488e-06	0.000808848		ApoB_ApoA1_ratio	ADP-p-selectin rc	0.177991	0.0517822	0.625679
g_244.1073	total platelet count	0.229185	9.21853e-06	0.000818243		FAw3	ADP-p-selectin rc	0.174018	0.0573223	0.625679
g_421.4039	total platelet count	-0.229216	9.19202e-06	0.000818243		FAw6	ADP-p-selectin rc	0.173983	0.0573724	0.625679
g_497.0922	total platelet count	0.229398	9.03868e-06	0.000818243		XS_VLDL_TG_percent	ADP-fibrinogen rc	0.196738	0.0463911	0.625679
g_782.4965	total platelet count	-0.22918	9.22214e-06	0.000818243		IDL_CE_percent	ADP-fibrinogen rc	-0.18888	0.0560352	0.625679
g_892.1744	total platelet count	0.229204	9.20233e-06	0.000818243		DHA	ADP-fibrinogen rc	0.18933	0.055442	0.625679
g_351.3271	total platelet count	-0.228932	9.43582e-06	0.000829966		FAw3	ADP-fibrinogen rc	0.188808	0.0561305	0.625679
g_637.2283	total platelet count	0.228917	9.44924e-06	0.000829966		His	ADP-fibrinogen rc	-0.194997	0.0484	0.625679
g_711.4997	total platelet count	-0.228638	9.69485e-06	0.000847282		Ile	ADP-fibrinogen rc	-0.194766	0.0486714	0.625679
g_377.2332	total platelet count	-0.228432	9.88048e-06	0.000859208		M_VLDL_FC_percent	CRP-p-selectin rc	0.233961	0.0512522	0.625679
g_431.2282	total platelet count	0.228278	1.00212e-05	0.00086713		M_HDL_TG_percent	CRP-p-selectin rc	0.235744	0.0494551	0.625679
g_423.1402	ADP-p-selectin rc	0.205774	1.05749e-05	0.000910231		S_HDL_TG_percent	CRP-p-selectin rc	0.235059	0.0501389	0.625679
g_171.077	ADP-fibrinogen rc	0.229166	1.06353e-05	0.000910231		M_LDL_TG	CRP-fibrinogen rc	0.230658	0.0547238	0.625679
g_325.092	total platelet count	0.227589	1.06755e-05	0.000910231		S_LDL_TG	CRP-fibrinogen rc	0.235259	0.0499386	0.625679
g_315.1077	total platelet count	0.227244	1.10183e-05	0.000934895		S_LDL_TG_percent	CRP-fibrinogen rc	0.240491	0.0449207	0.625679
g_335.1566	total platelet count	0.227176	1.10864e-05	0.000936129		LDL_TG	CRP-fibrinogen rc	0.231952	0.0533411	0.625679
g_145.0618	total platelet count	0.22669	1.15905e-05	0.00097399		Leu	CRP-fibrinogen rc	-0.23022	0.0551975	0.625679
g_335.1283	beta-thromboglobulin pm	-0.226929	1.16581e-05	0.000974987		M_HDL_CE	platelet-monocyte complex	-0.179835	0.0493644	0.625679
g_301.1294	total platelet count	0.225941	1.24084e-05	0.00103279		S_HDL_P	platelet-monocyte complex	-0.176675	0.0535655	0.625679
g_399.3126	total platelet count	0.225845	1.25169e-05	0.00103688		S_HDL_L	platelet-monocyte complex	-0.175978	0.0545306	0.625679
g_152.0352	beta-thromboglobulin pm	-0.22586	1.2848e-05	0.0010593		L_HDL_FC_percent	platelet-monocyte complex	0.176125	0.0543265	0.625679
g_405.3734	total platelet count	-0.225277	1.318e-05	0.00107798		His	beta-thromboglobulin total	-0.174227	0.0571103	0.625679
g_937.4841	total platelet count	-0.225262	1.3198e-05	0.00107798		Gp	beta-thromboglobulin total	0.174174	0.0570951	0.625679
g_296.0375	total platelet count	0.225079	1.34187e-05	0.00109091		XL_HDL_TG	beta-thromboglobulin pm	-0.199176	0.0544155	0.625679
g_897.5237	total platelet count	-0.224826	1.3729e-05	0.00111097		S_HDL_TG	beta-thromboglobulin pm	-0.206112	0.0464157	0.625679
g_206.049	total platelet count	-0.224704	1.38818e-05	0.00111816		L_HDL_C_percent	beta-thromboglobulin pm	0.207759	0.0446668	0.625679
g_371.1155	total platelet count	0.224036	1.47453e-05	0.00118226		M_HDL_CE_percent	beta-thromboglobulin pm	0.201482	0.0514962	0.625679
g_122.061	total platelet count	0.223148	1.59721e-05	0.00126898		S_HDL_C_percent	beta-thromboglobulin pm	0.198411	0.0552334	0.625679
g_225.0767	total platelet count	0.223174	1.59337e-05	0.00126898		XL_VLDL_P	total platelet count	0.20085	0.0522481	0.625679
g_269.0462	total platelet count	0.222913	1.63126e-05	0.00129017		XL_VLDL_L	total platelet count	0.200633	0.052508	0.625679
g_662.6468	total platelet count	-0.222315	1.721e-05	0.00135223		XL_VLDL_PL	total platelet count	0.197476	0.0564155	0.625679
g_925.5165	total platelet count	-0.222288	1.72519e-05	0.00135223		XL_VLDL_TG	total platelet count	0.204325	0.0482238	0.625679
g_491.2668	ADP-p-selectin binding	-0.200108	1.85867e-05	0.0014439		M_VLDL_PL	total platelet count	0.200496	0.0526731	0.625679
g_748.528	total platelet count	-0.221484	1.8535e-05	0.0014439		S_VLDL_P	total platelet count	0.203089	0.0496241	0.625679
g_361.2388	total platelet count	-0.221275	1.88833e-05	0.00144764		L_LDL_TG	total platelet count	0.206724	0.0455983	0.625679
g_373.2016	total platelet count	-0.22131	1.88255e-05	0.00144764		M_HDL_FC	total platelet count	-0.197187	0.0567848	0.625679
g_509.1433	total platelet count	0.221303	1.88367e-05	0.00144764		XXL_VLDL_C_percent	total platelet count	-0.19687	0.0571914	0.625679
g_325.1295	ADP-p-selectin rc	0.199481	1.97637e-05	0.00150562		L_LDL_TG_percent	total platelet count	0.198198	0.055501	0.625679
g_199.0613	beta-thromboglobulin pm	-0.221031	1.98119e-05	0.00150562		L_HDL_TG_percent	total platelet count	0.205088	0.0473755	0.625679
g_345.2434	total platelet count	-0.220646	1.99697e-05	0.00151104		FAw6	total platelet count	0.203761	0.0488584	0.625679
g_215.144	total platelet count	0.22039	2.04289e-05	0.00153913		Ile	total platelet count	-0.20564	0.0467695	0.625679
g_665.2143	total platelet count	0.22	2.11465e-05	0.00158635		Leu	total platelet count	-0.201811	0.0511086	0.625679
g_591.3686	CRP-fibrinogen rc	0.254477	2.15935e-05	0.00161296		S_VLDL_FC_percent	ADP-p-selectin binding	0.171043	0.061782	0.626813
g_561.3786	CRP-fibrinogen rc	0.254036	2.2339e-05	0.00166155		S_LDL_C	ADP-p-selectin rc	0.171658	0.0608365	0.626813
g_821.4187	total platelet count	-0.219308	2.24801e-05	0.00166496		Gln	ADP-p-selectin rc	-0.171757	0.0606861	0.626813
g_871.6836	total platelet count	-0.219166	2.27633e-05	0.00167882		S_VLDL_CE_percent	ADP-fibrinogen rc	-0.185387	0.0608212	0.626813
g_618.5824	ADP-p-selectin rc	-0.19789	2.30786e-05	0.0016869		XS_VLDL_CE_percent	CRP-p-selectin rc	-0.226995	0.058794	0.626813
g_423.1402	beta-thromboglobulin pm	-0.219126	2.34419e-05	0.0016869		IDL_C_percent	CRP-p-selectin rc	-0.22787	0.0578	0.626813
g_331.1031	total platelet count	0.218828	2.3452e-05	0.0016869		Gln	CRP-p-selectin rc	-0.226591	0.0592581	0.626813
g_673.0937	total platelet count	0.2189	2.33043e-05	0.0016869		L_LDL_TG	CRP-fibrinogen rc	0.225094	0.0610022	0.626813
g_811.4724	total platelet count	-0.218938	2.32257e-05	0.0016869		HDL_TG	CRP-fibrinogen rc	0.225968	0.0599781	0.626813
g_913.1812	total platelet count	0.218845	2.34157e-05	0.0016869		His	CRP-fibrinogen rc	-0.224866	0.0612708	0.626813
g_381.0283	total platelet count	0.218748	2.36177e-05	0.00169186		Ile	CRP-fibrinogen rc	-0.226476	0.0593905	0.626813
g_543.2575	ADP-p-selectin binding	-0.197433	2.41237e-05	0.00172106		Val	CRP-fibrinogen rc	-0.226301	0.0595926	0.626813
g_325.1049	ADP-p-selectin rc	0.197182	2.47186e-05	0.00174969		S_HDL_FC_percent	platelet-monocyte complex	0.171188	0.061558	0.626813
g_217.1808	beta-thromboglobulin pm	-0.218519	2.47253e-05	0.00174969		XXL_VLDL_PL	total platelet count	0.193321	0.0619166	0.626813
g_184.0015	ADP-p-selectin rc	-0.196977	2.52117e-05	0.00177692		S_VLDL_PL	total platelet count	0.195942	0.0583972	0.626813
g_367.3581	total platelet count	-0.217864	2.55232e-05	0.00179165		M_VLDL_PL_percent	total platelet count	0.193515	0.061651	0.626813
g_254.0877	total platelet count	0.217746	2.57883e-05	0.00180302		M_VLDL_C_percent	total platelet count	-0.196218	0.0580363	0.626813
g_346.056	beta-thromboglobulin total	0.196768	2.62656e-05	0.00182672		LA	total platelet count	0.193675	0.0614314	0.626813
g_436.2832	total platelet count	-0.217506	2.63363e-05	0.00182672		S_HDL_TG_percent	beta-thromboglobulin pm	-0.19318	0.0622173	0.627358
g_224.1287	total platelet count	0.217441	2.64875e-05	0.00182994		EstC	ADP-p-selectin rc	0.170469	0.0626742	0.62784
g_129.0557	ADP-p-selectin binding	-0.196135	2.7345e-05	0.00186958		S_VLDL_C_percent	ADP-fibrinogen rc	-0.183866	0.0630064	0.62784
g_173.1301	total platelet count	0.217061	2.73822e-05	0.00186958		L_HDL_L	total platelet count	-0.192685	0.0627958	0.62784
g_204.1024	total platelet count	0.217093	2.73048e-05	0.00186958		L_HDL_C	ADP-fibrinogen binding	0.18275	0.0646507	0.628355
g_271.2065	total platelet count	-0.216843	2.79073e-05	0.00189802		S_LDL_PL	ADP-p-selectin rc	0.169134	0.0647891	0.628355
g_299.113	total platelet count	0.21674	2.8159e-05	0.00190035		Alb	ADP-p-selectin rc	-0.169657	0.0639544	0.628355
g_475.0903	total platelet count	0.21674	2.81587e-05	0.00190035		SFA_FA_ratio	platelet-monocyte complex	0.169617	0.0640176	0.628355
g_229.0842	ADP-fibrinogen rc	0.218071	2.84914e-05	0.00191539		M_HDL_PL_percent	beta-thromboglobulin pm	-0.191744	0.0641167	0.628355
g_197.0562	beta-thromboglobulin pm	-0.216802	2.8727e-05	0.00192383		XXL_VLDL_C	total platelet count	0.191356	0.0646669	0.628355
g_217.0708	CRP-fibrinogen rc	-0.250643	2.89454e-05	0.00193105		M_LDL_TG_percent	total platelet count	0.191873	0.0639336	0.628355
g_579.078	total platelet count	0.216241	2.94107e-05	0.00194723		L_LDL_CE_percent	ADP-fibrinogen binding	-0.181312	0.0668203	0.633546
g_722.4472	total platelet count	-0.216276	2.93211e-05	0.00194723		S_LDL_TG_percent	ADP-fibrinogen rc	0.181367	0.0667355	0.633546
g_381.0956	total platelet count	0.216134	2.96847e-05	0.00195796		DHA_FA_ratio	ADP-fibrinogen rc	0.181329	0.0667935	0.633546
g_158.0456	total platelet count	0.216041	2.99264e-05	0.00196446		FALen	CRP-fibrinogen rc	0.220356	0.0667972	0.633546
g_209.0462	total platelet count	0.21601	3.0008e-05	0.00196446		His	platelet-monocyte complex	-0.168119	0.0664366	0.633546
g_207.0663	ADP-p-selectin rc	-0.195105	3.01865e-05	0.00196877		L_LDL_TG	beta-thromboglobulin pm	-0.190001	0.0667101	0.633546
g_152.0715	total platelet count	0.215518	3.13169e-05	0.0020349		S_HDL_FC_percent	ADP-p-selectin binding	0.167361	0.0676898	0.635153
g_929.5488	ADP-p-selectin rc	-0.194622	3.16123e-05	0.00204253		Serum_C	ADP-p-selectin rc	0.167448	0.0675454	0.635153
g_220.0978	total platelet count	0.215389	3.16681e-05	0.00204253		XXL_VLDL_FC	total platelet count	0.189239	0.0677397	0.635153
g_722.4472	CRP-fibrinogen rc	0.249313	3.20066e-05	0.00204924		M_HDL_PL_percent	ADP-fibrinogen binding	-0.180505	0.0680641	0.635179
g_305.1036	total platelet count	0.215298	3.19188e-05	0.00204924		IDL_TG	CRP-p-selectin rc	0.219226	0.0682424	0.635179
g_327.1082	ADP-fibrinogen rc	0.216654	3.21961e-05	0.00205386		XS_VLDL_CE	ADP-p-selectin binding	-0.166849	0.0685464	0.63568
g_961.7313	ADP-p-selectin rc	-0.19437	3.23814e-05	0.00205816		M_LDL_TG_percent	CRP-p-selectin rc	0.218262	0.0694958	0.636743
g_423.0638	total platelet count	0.214815	3.32805e-05	0.00210764		S_LDL_TG	beta-thromboglobulin pm	-0.188325	0.0691832	0.636743
g_355.2491	total platelet count	-0.214465	3.43029e-05	0.00216455		L_VLDL_L	total platelet count	0.18825	0.0692154	0.636743
g_696.4986	total platelet count	-0.214376	3.45661e-05	0.00217331		Ace	total platelet count	-0.187953	0.0696634	0.636743
g_646.6136	ADP-p-selectin rc	-0.193534	3.50621e-05	0.00218875		M_HDL_C	platelet-monocyte complex	-0.165812	0.0703087	0.638051
g_753.5918	ADP-p-selectin rc	-0.193548	3.50158e-05	0.00218875		L_VLDL_P	total platelet count	0.187686	0.0700687	0.638051
g_985.8247	total platelet count	-0.21416	3.5217e-05	0.0021906		M_LDL_C_percent	ADP-p-selectin rc	0.165403	0.0710136	0.642155
g_377.1032	total platelet count	0.213499	3.72761e-05	0.00231046		L_VLDL_TG	total platelet count	0.18687	0.0713175	0.642616
g_203.1288	total platelet count	0.213264	3.80353e-05	0.00234918		XS_VLDL_FC	ADP-p-selectin rc	0.165069	0.071593	0.642819
g_373.1136	ADP-fibrinogen rc	0.214364	3.91659e-05	0.00240236		MUFA_FA_ratio	ADP-p-selectin binding	-0.163686	0.0740365	0.657786
g_746.5128	total platelet count	-0.212921	3.91712e-05	0.00240236		S_LDL_PL_percent	ADP-p-selectin rc	-0.163931	0.0735986	0.657786
g_289.2171	total platelet count	-0.212724	3.98379e-05	0.00242978		FAw6_FA_ratio	CRP-p-selectin rc	-0.21499	0.0738872	0.657786
g_606.0739	total platelet count	0.212707	3.98963e-05	0.00242978		Remnant_C	ADP-p-selectin rc	0.163115	0.075063	0.66018
g_289.1808	total platelet count	-0.212131	4.19086e-05	0.00254347		LDL_TG	ADP-p-selectin rc	0.16296	0.0753452	0.66018
g_872.3577	ADP-p-selectin binding	-0.191509	4.24542e-05	0.00256767		HDL3_C	ADP-fibrinogen rc	0.176149	0.075102	0.66018
g_467.135	beta-thromboglobulin pm	-0.211924	4.37006e-05	0.00263394		LDL_TG	beta-thromboglobulin pm	-0.184786	0.0745896	0.66018
g_146.0819	total platelet count	0.211558	4.40061e-05	0.00264324		L_HDL_CE	ADP-fibrinogen binding	0.175336	0.0764785	0.667807
g_180.1031	total platelet count	0.211411	4.45578e-05	0.00265811		Pyr	CRP-fibrinogen rc	-0.212391	0.077531	0.670783
g_961.7313	total platelet count	-0.21144	4.4451e-05	0.00265811		L_HDL_CE_percent	platelet-monocyte complex	0.161939	0.0772172	0.670783
g_265.0875	beta-thromboglobulin pm	-0.211494	4.53251e-05	0.00269468		XL_VLDL_C	total platelet count	0.182816	0.0777916	0.670783
g_853.5025	total platelet count	-0.210881	4.66098e-05	0.00276167		XL_VLDL_CE	total platelet count	0.182765	0.0778753	0.670783
g_312.108	total platelet count	-0.210826	4.68282e-05	0.00276524		DHA	ADP-p-selectin binding	0.160382	0.0801445	0.674181
g_539.3012	total platelet count	0.210664	4.74765e-05	0.00279408		XS_VLDL_TG	CRP-p-selectin rc	0.210301	0.0805645	0.674181
g_161.0455	total platelet count	0.210493	4.81684e-05	0.00282085		IDL_TG	CRP-fibrinogen rc	0.211553	0.0787359	0.674181
g_757.2181	total platelet count	0.210472	4.82541e-05	0.00282085		XL_HDL_FC_percent	CRP-fibrinogen rc	0.211194	0.0792562	0.674181
g_583.3106	ADP-p-selectin binding	-0.189948	4.91337e-05	0.00286269		M_HDL_L	platelet-monocyte complex	-0.160113	0.0806577	0.674181
g_135.0448	total platelet count	0.210191	4.94167e-05	0.00286962		L_HDL_P	total platelet count	-0.181238	0.0804356	0.674181
g_209.118	total platelet count	-0.210039	5.00556e-05	0.00289709		M_VLDL_CE_percent	total platelet count	-0.181215	0.0804741	0.674181
g_373.2232	total platelet count	-0.209778	5.11689e-05	0.00295176		FAw6_FA_ratio	total platelet count	-0.182158	0.0788847	0.674181
g_273.1501	total platelet count	0.209631	5.18106e-05	0.00297894		Glc	total platelet count	-0.181209	0.0804847	0.674181
g_393.2281	total platelet count	-0.209583	5.20195e-05	0.00298114		M_HDL_P	platelet-monocyte complex	-0.159964	0.080944	0.674356
g_327.1082	total platelet count	0.209499	5.23886e-05	0.00298274		M_VLDL_FC_percent	ADP-p-selectin binding	0.159665	0.0815206	0.676941
g_419.113	total platelet count	0.209505	5.23613e-05	0.00298274		XS_VLDL_C	ADP-p-selectin binding	-0.159397	0.0820411	0.679044
g_249.2223	total platelet count	-0.209183	5.38042e-05	0.00305339		XXL_VLDL_CE	total platelet count	0.179644	0.0831784	0.686222
g_429.3735	ADP-p-selectin rc	-0.188637	5.55021e-05	0.00313955		IDL_TG_percent	CRP-fibrinogen rc	0.208281	0.0835839	0.687335
g_351.1231	total platelet count	0.20862	5.64088e-05	0.00318055		XS_VLDL_C	ADP-fibrinogen binding	-0.171134	0.0839167	0.687846
g_393.1193	total platelet count	0.20813	5.87738e-05	0.00329774		M_HDL_TG_percent	total platelet count	0.178655	0.0849179	0.693815
g_403.3578	total platelet count	-0.208112	5.88647e-05	0.00329774		S_HDL_CE_percent	beta-thromboglobulin pm	0.178326	0.085522	0.696511
g_603.4273	total platelet count	-0.207719	6.08297e-05	0.00339694		XS_VLDL_TG	CRP-fibrinogen rc	0.20646	0.0863834	0.701278
g_411.2388	total platelet count	-0.207576	6.15626e-05	0.00342692		HDL_D	ADP-fibrinogen binding	0.169531	0.0869014	0.70255
g_86.0248	beta-thromboglobulin pm	-0.207473	6.35513e-05	0.00352639		S_VLDL_L	total platelet count	0.17744	0.0870929	0.70255
g_289.0376	total platelet count	0.206591	6.6825e-05	0.00369631		ApoB	ADP-p-selectin rc	0.156016	0.0888267	0.703037
g_347.2022	total platelet count	-0.206545	6.70837e-05	0.00369891		LA_FA_ratio	CRP-p-selectin rc	-0.205261	0.0882651	0.703037
g_177.0772	total platelet count	0.206233	6.88457e-05	0.00377958		XL_HDL_L	platelet-monocyte complex	0.156178	0.0884923	0.703037
g_342.0919	total platelet count	0.206172	6.91953e-05	0.00377958		M_VLDL_PL_percent	platelet-monocyte complex	-0.155691	0.0895024	0.703037
g_911.5636	total platelet count	-0.206193	6.90748e-05	0.00377958		S_LDL_FC_percent	COAG_TAT	0.156024	0.0888106	0.703037
g_941.5174	ADP-p-selectin rc	-0.186131	6.98927e-05	0.00380578		L_HDL_TG	beta-thromboglobulin total	-0.155622	0.0896435	0.703037
g_767.4017	total platelet count	-0.206012	7.01187e-05	0.00380623		L_LDL_FC_percent	beta-thromboglobulin pm	0.176052	0.0896332	0.703037
g_399.1105	total platelet count	0.205835	7.11516e-05	0.00385034		L_HDL_TG_percent	beta-thromboglobulin pm	-0.176109	0.0895286	0.703037
g_775.6803	total platelet count	0.205302	7.43625e-05	0.00401167		M_VLDL_P	total platelet count	0.177026	0.0878459	0.703037
g_193.1233	ADP-p-selectin binding	0.185245	7.57702e-05	0.00407504		XS_VLDL_TG	ADP-p-selectin rc	0.154985	0.0909829	0.709164
g_622.28	total platelet count	0.204885	7.69659e-05	0.00412664		DHA	CRP-fibrinogen rc	0.203713	0.0907448	0.709164
g_143.0823	total platelet count	0.204672	7.83234e-05	0.00418659		M_HDL_FC_percent	ADP-fibrinogen binding	0.166862	0.0920599	0.710986
g_285.1863	total platelet count	-0.204526	7.92763e-05	0.0042246		Alb	ADP-fibrinogen binding	0.166389	0.0929992	0.710986
g_359.0978	total platelet count	0.204456	7.97289e-05	0.00423581		M_HDL_PL_percent	ADP-fibrinogen rc	0.166684	0.0924133	0.710986
g_246.0858	beta-thromboglobulin pm	-0.204501	8.12502e-05	0.00430355		L_LDL_TG_percent	CRP-fibrinogen rc	0.202768	0.0922843	0.710986
g_327.1082	beta-thromboglobulin pm	-0.203685	8.68715e-05	0.00458739		TotFA	beta-thromboglobulin pm	-0.174239	0.0930393	0.710986
g_727.5769	ADP-p-selectin rc	-0.183402	8.95327e-05	0.00461905		XL_VLDL_FC	total platelet count	0.17442	0.0926937	0.710986
g_313.1657	beta-thromboglobulin pm	-0.203308	8.9585e-05	0.00461905		M_VLDL_L	total platelet count	0.174167	0.0931753	0.710986
g_335.1566	beta-thromboglobulin pm	-0.203516	8.80779e-05	0.00461905		XL_VLDL_FC_percent	ADP-fibrinogen rc	-0.165672	0.094436	0.713419
g_364.0174	beta-thromboglobulin pm	-0.203323	8.94769e-05	0.00461905		L_LDL_TG	CRP-p-selectin rc	0.20157	0.0942665	0.713419
g_216.9822	total platelet count	0.203172	8.85845e-05	0.00461905		Glc	CRP-p-selectin rc	-0.20136	0.0946171	0.713419
g_337.1289	total platelet count	0.203204	8.83536e-05	0.00461905		FAw6	beta-thromboglobulin pm	-0.173702	0.0940535	0.713419
g_702.4337	total platelet count	-0.203161	8.86672e-05	0.00461905		L_HDL_PL_percent	ADP-p-selectin binding	-0.152899	0.0954713	0.71773
g_716.5227	total platelet count	-0.2031	8.91127e-05	0.00461905		LA	ADP-p-selectin rc	0.152155	0.0971157	0.7211
g_809.6662	ADP-p-selectin rc	-0.183329	9.01228e-05	0.00461952		L_LDL_FC_percent	ADP-fibrinogen rc	-0.164622	0.0965723	0.7211
g_427.3209	total platelet count	0.202992	8.98966e-05	0.00461952		XL_HDL_P	platelet-monocyte complex	0.152187	0.0970436	0.7211
g_677.424	total platelet count	-0.202626	9.26289e-05	0.0047341		M_VLDL_FC_percent	platelet-monocyte complex	0.151898	0.0976883	0.7211
g_331.1914	total platelet count	-0.202585	9.29366e-05	0.00473597		XS_VLDL_TG	beta-thromboglobulin pm	-0.171723	0.0979062	0.7211
g_153.0012	total platelet count	0.202425	9.41563e-05	0.00478418		FAw3	beta-thromboglobulin pm	-0.172243	0.0968819	0.7211
g_264.1604	ADP-p-selectin rc	0.182594	9.62854e-05	0.00487818		XXL_VLDL_PL_percent	total platelet count	-0.172015	0.0973558	0.7211
g_210.055	total platelet count	0.201911	9.81793e-05	0.00494546		M_HDL_TG	beta-thromboglobulin pm	-0.171478	0.0984208	0.722796
g_333.2071	total platelet count	-0.20193	9.80254e-05	0.00494546		S_VLDL_TG_percent	ADP-fibrinogen rc	0.163551	0.0987925	0.723434
g_375.2178	total platelet count	-0.201858	9.86005e-05	0.00495241		XS_VLDL_C	ADP-p-selectin rc	0.150349	0.101196	0.732589
g_615.1011	beta-thromboglobulin pm	-0.201908	0.000100391	0.0050279		M_LDL_FC_percent	COAG_TAT	0.150434	0.101	0.732589
g_749.5329	ADP-p-selectin rc	-0.182037	0.00010121	0.00504431		Serum_TG	beta-thromboglobulin pm	-0.170321	0.100708	0.732589
g_789.6986	total platelet count	0.201526	0.000101296	0.00504431		M_VLDL_TG_percent	total platelet count	0.17015	0.101093	0.732589
g_357.1188	beta-thromboglobulin pm	-0.201747	0.000101712	0.00505062		Crea	ADP-p-selectin rc	-0.149908	0.102213	0.734557
g_184.0015	ADP-fibrinogen rc	-0.202723	0.000102697	0.00508508		S_LDL_FC_percent	platelet-monocyte complex	0.149683	0.102735	0.734557
g_177.0561	beta-thromboglobulin pm	-0.201555	0.0001033	0.00508614		LA_FA_ratio	platelet-monocyte complex	-0.149666	0.102774	0.734557
g_833.5205	total platelet count	-0.201314	0.00010305	0.00508614		PUFA	beta-thromboglobulin pm	-0.169607	0.102205	0.734557
g_102.0561	ADP-fibrinogen rc	-0.201672	0.000111744	0.00548646		S_HDL_C_percent	total platelet count	-0.169262	0.102913	0.734557
g_726.553	ADP-p-selectin rc	-0.180708	0.000113933	0.00556267		XL_HDL_C	CRP-p-selectin rc	-0.19627	0.103435	0.736216
g_365.3792	total platelet count	-0.200105	0.00011362	0.00556267		S_LDL_FC_percent	ADP-fibrinogen binding	0.160089	0.106237	0.747199
g_317.2122	total platelet count	-0.199997	0.000114616	0.00558044		XS_VLDL_C_percent	ADP-p-selectin rc	-0.148356	0.105855	0.747199
g_799.2097	ADP-fibrinogen rc	-0.200788	0.000119927	0.00582279		CLA	ADP-fibrinogen rc	0.159994	0.106449	0.747199
g_426.022	beta-thromboglobulin total	0.180124	0.00012211	0.00591235		XL_HDL_TG_percent	CRP-p-selectin rc	0.194921	0.105876	0.747199
g_997.484	total platelet count	-0.198808	0.000126097	0.00608852		M_HDL_PL_percent	CRP-fibrinogen rc	0.195229	0.105315	0.747199
g_700.5277	ADP-p-selectin rc	-0.17941	0.000127805	0.00615403		XL_HDL_CE	CRP-p-selectin rc	-0.193993	0.10758	0.750991
g_253.0833	total platelet count	0.198569	0.000128536	0.00617219		MUFA_FA_ratio	CRP-fibrinogen rc	0.194107	0.107369	0.750991
g_573.104	ADP-fibrinogen rc	0.199881	0.000128898	0.00617261		VLDL_D	ADP-fibrinogen binding	0.158811	0.109094	0.751734
g_309.2073	total platelet count	-0.198382	0.000130469	0.00621245		FreeC	ADP-p-selectin rc	0.146641	0.109997	0.751734
g_389.1966	total platelet count	-0.19835	0.000130796	0.00621245		HDL_TG	CRP-p-selectin rc	0.193188	0.109076	0.751734
g_847.7751	total platelet count	-0.198388	0.000130402	0.00621245		XXL_VLDL_TG_percent	CRP-fibrinogen rc	-0.192497	0.110372	0.751734
g_173.1041	total platelet count	0.198175	0.000132639	0.00626594		S_HDL_CE	platelet-monocyte complex	-0.146765	0.109693	0.751734
g_386.9857	total platelet count	-0.198175	0.000132638	0.00626594		XL_VLDL_FC_percent	platelet-monocyte complex	0.146484	0.110382	0.751734
g_305.034	beta-thromboglobulin pm	-0.198312	0.000134023	0.00631423		XS_VLDL_P	beta-thromboglobulin pm	-0.16577	0.110318	0.751734
g_425.1456	beta-thromboglobulin pm	-0.19824	0.000134786	0.00633314		CLA	beta-thromboglobulin pm	-0.166059	0.10962	0.751734
g_127.0399	total platelet count	-0.197846	0.000136161	0.0063806		L_VLDL_C	total platelet count	0.16562	0.110645	0.751734
g_364.0174	CRP-fibrinogen rc	-0.229192	0.000137062	0.00638854		HDL_C	total platelet count	-0.166177	0.109435	0.751734
g_925.4795	CRP-fibrinogen rc	0.229201	0.000136977	0.00638854		M_LDL_TG	beta-thromboglobulin pm	-0.165351	0.111158	0.753206
g_323.1064	ADP-p-selectin rc	0.178418	0.000139467	0.00648334		L_LDL_FC_percent	COAG_TAT	0.145325	0.11326	0.765409
g_299.113	ADP-p-selectin rc	0.178373	0.000140017	0.00649165		Tyr	ADP-fibrinogen rc	-0.156623	0.114126	0.769217
g_801.2098	CRP-fibrinogen rc	-0.228818	0.000140654	0.00650397		Crea	total platelet count	-0.1638	0.114676	0.770875
g_907.0832	ADP-p-selectin binding	-0.178226	0.000141831	0.00654104		M_LDL_TG_percent	ADP-fibrinogen rc	0.155969	0.115664	0.773427
g_441.3217	ADP-p-selectin binding	-0.178172	0.000142513	0.00655521		XS_VLDL_P	total platelet count	0.163446	0.115471	0.773427
g_411.3273	ADP-p-selectin binding	-0.178066	0.000143838	0.00659879		XXL_VLDL_PL_percent	ADP-fibrinogen binding	0.155676	0.116357	0.773987
g_171.077	total platelet count	0.196952	0.000146194	0.00668808		S_HDL_C	platelet-monocyte complex	-0.144136	0.116273	0.773987
g_371.2583	total platelet count	-0.196889	0.000146932	0.00668808		XL_HDL_FC	ADP-fibrinogen binding	0.155158	0.117594	0.777711
g_474.2853	total platelet count	0.196917	0.000146604	0.00668808		LDL_TG	CRP-p-selectin rc	0.188639	0.117835	0.777711
g_445.1152	beta-thromboglobulin pm	-0.197065	0.000147969	0.0067178		FAw3	CRP-fibrinogen rc	0.188648	0.117817	0.777711
g_335.2584	total platelet count	-0.196752	0.000148528	0.00672571		L_HDL_TG	ADP-p-selectin binding	-0.143221	0.118631	0.778766
g_326.1755	total platelet count	0.196715	0.000148962	0.00672791		PUFA_FA_ratio	CRP-p-selectin rc	-0.188097	0.118914	0.778766
g_167.0212	total platelet count	0.196506	0.000151454	0.00682283		Val	beta-thromboglobulin total	-0.143246	0.118566	0.778766
g_539.3012	ADP-p-selectin binding	-0.177293	0.000153898	0.00691513		DHA	beta-thromboglobulin pm	-0.161652	0.119575	0.781077
g_335.223	ADP-p-selectin binding	0.176942	0.000158667	0.00711112		XS_VLDL_CE	ADP-p-selectin rc	0.142654	0.120113	0.782581
g_353.2333	total platelet count	-0.195452	0.000164596	0.007358		XXL_VLDL_PL_percent	platelet-monocyte complex	0.142111	0.121546	0.787391
g_193.087	total platelet count	-0.19529	0.000166707	0.00743336		CLA_FA_ratio	beta-thromboglobulin pm	-0.160915	0.12118	0.787391
g_909.5499	total platelet count	-0.195041	0.000169999	0.00756085		Pyr	total platelet count	-0.160707	0.121781	0.787391
g_299.0766	total platelet count	0.194807	0.000173154	0.00768161		IDL_TG	ADP-fibrinogen rc	0.153306	0.122092	0.787402
g_499.2918	total platelet count	0.194672	0.000174995	0.00774366		L_VLDL_CE	total platelet count	0.160425	0.122445	0.787675
g_619.4571	total platelet count	-0.194612	0.000175826	0.00776076		S_LDL_TG	CRP-p-selectin rc	0.185857	0.123451	0.789956
g_585.4516	beta-thromboglobulin pm	0.194713	0.00017806	0.00783957		bOHBut	beta-thromboglobulin pm	0.159831	0.123732	0.789956
g_165.1287	total platelet count	-0.194347	0.000179514	0.00788372		XS_VLDL_C_percent	total platelet count	-0.1601	0.123214	0.789956
g_335.1566	ADP-fibrinogen rc	0.195194	0.000186241	0.0081451		CLA_FA_ratio	ADP-fibrinogen rc	0.15218	0.124892	0.795366
g_287.2012	total platelet count	-0.193866	0.000186397	0.0081451		XXL_VLDL_TG_percent	CRP-p-selectin rc	-0.184982	0.125259	0.795709
g_211.1336	ADP-p-selectin binding	0.174965	0.000188291	0.00819914		PUFA_FA_ratio	total platelet count	-0.15906	0.1257	0.796518
g_647.467	ADP-p-selectin rc	-0.174919	0.000189041	0.00819914		XL_VLDL_FC_percent	total platelet count	-0.158699	0.126574	0.800061
g_369.2436	total platelet count	-0.19371	0.000188669	0.00819914		DAG	ADP-fibrinogen rc	-0.151076	0.127684	0.805075
g_293.2122	total platelet count	-0.193633	0.000189818	0.00821245		IDL_PL_percent	platelet-monocyte complex	-0.13956	0.128448	0.807888
g_296.0375	ADP-p-selectin binding	-0.174732	0.000192119	0.0082305		XS_VLDL_C_percent	ADP-p-selectin binding	-0.13895	0.130142	0.812511
g_783.6375	ADP-p-selectin rc	-0.174788	0.000191193	0.0082305		SFA_FA_ratio	CRP-fibrinogen rc	-0.182822	0.129809	0.812511
g_911.5636	ADP-p-selectin rc	-0.174812	0.000190799	0.0082305		Tyr	CRP-fibrinogen rc	-0.182682	0.130108	0.812511
g_777.3865	total platelet count	-0.193485	0.00019201	0.0082305		S_LDL_TG	ADP-p-selectin rc	0.138831	0.130475	0.812593
g_116.0352	total platelet count	0.193363	0.000193847	0.00828422		L_VLDL_TG_percent	ADP-p-selectin binding	0.138483	0.13145	0.812687
g_245.1184	total platelet count	-0.193181	0.000196624	0.00838243		IDL_CE_percent	ADP-p-selectin binding	-0.138581	0.131177	0.812687
g_678.3987	CRP-fibrinogen rc	0.223516	0.000202023	0.00859164		S_VLDL_CE_percent	CRP-fibrinogen rc	-0.182209	0.131122	0.812687
g_351.2179	total platelet count	-0.192782	0.000202809	0.00860414		TotFA	ADP-p-selectin rc	0.138135	0.132432	0.816772
g_185.0818	total platelet count	-0.192696	0.000204179	0.00862041		L_LDL_C_percent	CRP-p-selectin rc	-0.181413	0.132844	0.817331
g_219.1755	total platelet count	0.192704	0.000204043	0.00862041		Leu	beta-thromboglobulin total	-0.137523	0.134041	0.822701
g_337.238	total platelet count	-0.19265	0.000204908	0.00863033		S_VLDL_CE_percent	CRP-p-selectin rc	-0.180625	0.134564	0.822726
g_555.4056	beta-thromboglobulin pm	0.19262	0.000209555	0.00878374		IDL_C_percent	CRP-fibrinogen rc	-0.180566	0.134693	0.822726
g_456.1511	total platelet count	0.192372	0.000209367	0.00878374		XL_VLDL_TG_percent	total platelet count	0.155094	0.135537	0.825897
g_561.3786	beta-thromboglobulin pm	0.19252	0.000211194	0.00883122		LDL_TG	ADP-fibrinogen rc	0.147894	0.136	0.826736
g_465.1404	ADP-p-selectin rc	0.173416	0.000215041	0.00897067		Tyr	COAG_TAT	0.136453	0.137257	0.832388
g_163.1125	total platelet count	-0.191935	0.000216574	0.00901309		XS_VLDL_PL_percent	ADP-p-selectin binding	0.136172	0.138075	0.835355
g_397.1502	total platelet count	0.191862	0.000217799	0.00904256		XL_HDL_TG_percent	total platelet count	0.153945	0.138494	0.835897
g_131.0461	ADP-p-selectin binding	-0.173186	0.000219315	0.00908391		XL_HDL_CE_percent	ADP-fibrinogen rc	-0.146617	0.13945	0.83769
g_451.07	beta-thromboglobulin pm	-0.191995	0.000219926	0.00908769		L_VLDL_FC	total platelet count	0.153619	0.139339	0.83769
g_611.4691	CRP-fibrinogen rc	0.222161	0.000221316	0.00912356		XS_VLDL_FC	ADP-p-selectin binding	-0.134099	0.144233	0.846286
g_409.3135	ADP-p-selectin binding	-0.173027	0.000222311	0.00914299		L_LDL_CE	ADP-fibrinogen binding	-0.144937	0.144092	0.846286
g_216.0699	ADP-fibrinogen rc	0.192808	0.000223878	0.00918582		L_LDL_C_percent	ADP-fibrinogen binding	-0.145808	0.141672	0.846286
g_295.134	total platelet count	0.19105	0.000231899	0.00949265		HDL2_C	ADP-fibrinogen binding	0.145453	0.142654	0.846286
g_429.3009	total platelet count	0.191012	0.000232576	0.00949813		S_LDL_TG	ADP-fibrinogen rc	0.144656	0.144878	0.846286
g_717.1482	total platelet count	0.190616	0.000239771	0.00976915		L_LDL_TG_percent	ADP-fibrinogen rc	0.145233	0.143265	0.846286
g_233.0666	CRP-fibrinogen rc	-0.220916	0.000240537	0.00977756		DAG	CRP-p-selectin rc	0.177283	0.142048	0.846286
g_346.056	total platelet count	0.190506	0.000241795	0.00979969		S_VLDL_TG	CRP-fibrinogen rc	0.176558	0.143712	0.846286
g_431.2953	total platelet count	0.190484	0.000242203	0.00979969		XS_VLDL_L	beta-thromboglobulin pm	-0.152288	0.142651	0.846286
g_749.5329	CRP-fibrinogen rc	0.2207	0.000244025	0.0098506		S_VLDL_CE_percent	beta-thromboglobulin pm	0.151667	0.144303	0.846286
g_169.0869	ADP-p-selectin binding	0.171701	0.000248807	0.0099517		XL_HDL_FC	total platelet count	-0.151647	0.144551	0.846286
g_102.0561	ADP-p-selectin rc	-0.171766	0.00024743	0.0099517		L_VLDL_C_percent	total platelet count	-0.152598	0.142021	0.846286
g_372.0425	CRP-fibrinogen rc	-0.22043	0.000248456	0.0099517		S_VLDL_TG	CRP-p-selectin rc	0.175691	0.145722	0.847022
g_914.5108	total platelet count	-0.190155	0.000248392	0.0099517		M_HDL_TG	CRP-p-selectin rc	0.175824	0.145412	0.847022
g_727.5769	beta-thromboglobulin pm	0.19019	0.00025264	0.010082		bOHBut	COAG_TAT	0.133515	0.146004	0.847022
g_365.3424	ADP-p-selectin rc	-0.171436	0.000254428	0.0101302		M_VLDL_PL_percent	beta-thromboglobulin pm	-0.150903	0.146554	0.848279
g_199.0613	CRP-fibrinogen rc	-0.219945	0.000256601	0.0101935		L_LDL_C_percent	ADP-p-selectin rc	0.133046	0.147439	0.849644
g_299.1278	ADP-p-selectin rc	0.171302	0.000257336	0.0101995		MUFA	CRP-fibrinogen rc	0.174948	0.147459	0.849644
g_345.2434	CRP-p-selectin rc	0.219456	0.000265066	0.0104584		S_HDL_CE_percent	ADP-p-selectin rc	0.132757	0.148326	0.852709
g_275.0923	total platelet count	-0.189321	0.000264761	0.0104584		XS_VLDL_L	ADP-fibrinogen binding	-0.14296	0.149702	0.85508
g_110.992	total platelet count	-0.189196	0.000267312	0.0105233		M_LDL_CE_percent	ADP-fibrinogen binding	-0.142943	0.149748	0.85508
g_206.049	ADP-p-selectin binding	0.170489	0.000275571	0.0107313		XXL_VLDL_TG_percent	beta-thromboglobulin total	0.132315	0.149694	0.85508
g_325.1295	ADP-p-selectin binding	-0.170405	0.000277507	0.0107313		M_HDL_CE_percent	ADP-p-selectin rc	-0.132029	0.150584	0.856006
g_509.1433	ADP-p-selectin rc	0.170524	0.000274753	0.0107313		DAG_TG_ratio	total platelet count	-0.14953	0.150306	0.856006
g_947.5241	ADP-p-selectin rc	-0.170577	0.000273544	0.0107313		XL_HDL_TG	ADP-p-selectin binding	-0.130484	0.155463	0.857566
g_179.0564	CRP-fibrinogen rc	-0.218839	0.0002761	0.0107313		IDL_PL_percent	ADP-p-selectin binding	0.129286	0.159325	0.857566
g_351.1443	beta-thromboglobulin pm	-0.188996	0.000276724	0.0107313		XS_VLDL_P	ADP-fibrinogen binding	-0.140447	0.157065	0.857566
g_783.6375	beta-thromboglobulin pm	0.188984	0.000276989	0.0107313		L_LDL_PL	ADP-fibrinogen binding	-0.13981	0.158974	0.857566
g_145.0505	total platelet count	0.188832	0.000274834	0.0107313		M_LDL_CE	ADP-fibrinogen binding	-0.140823	0.155945	0.857566
g_669.2085	COAG_TAT	-0.170446	0.000280958	0.0108408		IDL_PL_percent	ADP-fibrinogen binding	-0.140736	0.156205	0.857566
g_367.2127	total platelet count	-0.188512	0.000281607	0.0108419		S_LDL_CE_percent	ADP-fibrinogen binding	-0.139923	0.158636	0.857566
g_437.4357	ADP-p-selectin rc	-0.170133	0.000283931	0.0109073		Gp	ADP-fibrinogen binding	0.141979	0.152544	0.857566
g_169.0869	total platelet count	-0.18828	0.000286613	0.0109683		S_HDL_CE	ADP-p-selectin rc	0.129191	0.159633	0.857566
g_617.2271	total platelet count	0.188272	0.000286774	0.0109683		S_LDL_C_percent	ADP-p-selectin rc	0.131178	0.153258	0.857566
g_961.5392	ADP-p-selectin rc	-0.169549	0.000298159	0.0113294		L_LDL_TG	ADP-fibrinogen rc	0.140609	0.156582	0.857566
g_225.0994	COAG_TAT	0.169749	0.000297826	0.0113294		M_LDL_TG	ADP-fibrinogen rc	0.14123	0.154743	0.857566
g_377.1252	total platelet count	0.187808	0.000297048	0.0113294		XL_HDL_C_percent	ADP-fibrinogen rc	-0.140933	0.15562	0.857566
g_355.1195	total platelet count	0.187685	0.000299841	0.0113686		SFA_FA_ratio	CRP-p-selectin rc	-0.170197	0.158945	0.857566
g_59.0134	CRP-fibrinogen rc	-0.21731	0.000305361	0.011534		AcAce	CRP-p-selectin rc	0.173259	0.15147	0.857566
g_599.4122	CRP-fibrinogen rc	0.217298	0.000305607	0.011534		S_VLDL_FC	CRP-fibrinogen rc	0.170767	0.157533	0.857566
g_411.2911	total platelet count	-0.187408	0.000306183	0.011534		Ala	CRP-fibrinogen rc	-0.170312	0.158659	0.857566
g_216.9822	beta-thromboglobulin pm	-0.18757	0.0003083	0.0115888		TG_PG_ratio	COAG_TAT	-0.129713	0.157941	0.857566
g_892.1744	ADP-p-selectin binding	-0.168999	0.000312168	0.0116589		S_HDL_FC	beta-thromboglobulin total	-0.129607	0.158281	0.857566
g_339.3269	total platelet count	-0.187191	0.00031126	0.0116589		S_VLDL_PL	beta-thromboglobulin pm	-0.148158	0.154129	0.857566
g_711.4613	total platelet count	-0.187175	0.000311631	0.0116589		XS_VLDL_FC	beta-thromboglobulin pm	-0.147513	0.155947	0.857566
g_365.3792	ADP-p-selectin rc	-0.168927	0.000314045	0.0116884		M_HDL_PL	beta-thromboglobulin pm	-0.148358	0.153341	0.857566
g_215.1073	beta-thromboglobulin pm	-0.187315	0.000314294	0.0116884		IDL_CE_percent	beta-thromboglobulin pm	0.146603	0.158545	0.857566
g_171.077	beta-thromboglobulin pm	-0.187228	0.000316352	0.01174		M_VLDL_FC	total platelet count	0.146416	0.159083	0.857566
g_313.1657	ADP-p-selectin rc	0.168722	0.000319445	0.0118296		ApoA1	total platelet count	-0.146583	0.158603	0.857566
g_145.0868	total platelet count	0.186668	0.000323773	0.0119645		UnsatDeg	total platelet count	-0.14903	0.15169	0.857566
g_885.5501	total platelet count	-0.186345	0.000331746	0.0122333		Ala	ADP-fibrinogen rc	-0.139313	0.160476	0.860272
g_407.2076	total platelet count	-0.186188	0.000335668	0.0123519		MUFA_FA_ratio	total platelet count	0.145751	0.161004	0.861289
g_529.3892	ADP-p-selectin binding	0.168075	0.000337074	0.0123775		L_HDL_L	ADP-fibrinogen binding	0.138829	0.161947	0.864513
g_311.2956	total platelet count	-0.186038	0.000339475	0.0124396		XXL_VLDL_CE	ADP-p-selectin binding	-0.12749	0.165247	0.871966
g_373.0729	ADP-fibrinogen rc	0.187138	0.000343719	0.0125474		XS_VLDL_CE_percent	ADP-p-selectin binding	-0.127378	0.165623	0.871966
g_807.5035	total platelet count	-0.185867	0.000343854	0.0125474		Glc	ADP-p-selectin binding	0.127451	0.16538	0.871966
g_313.1431	total platelet count	0.185835	0.000344688	0.0125517		XXL_VLDL_PL_percent	ADP-p-selectin rc	-0.127691	0.164578	0.871966
g_702.4337	CRP-fibrinogen rc	0.215412	0.000345697	0.0125622		bOHBut	ADP-fibrinogen rc	-0.137891	0.164831	0.871966
g_259.0967	total platelet count	0.185737	0.000347239	0.0125921		DAG_TG_ratio	CRP-p-selectin rc	0.167502	0.165746	0.871966
g_291.102	ADP-fibrinogen rc	0.186956	0.000348405	0.0126018		M_HDL_CE_percent	platelet-monocyte complex	-0.127888	0.163921	0.871966
g_172.9914	total platelet count	0.185671	0.000348948	0.0126018		S_LDL_CE	ADP-fibrinogen binding	-0.137303	0.166657	0.874947
g_311.2228	total platelet count	-0.185526	0.000352758	0.0127131		L_LDL_C	ADP-fibrinogen binding	-0.136935	0.167808	0.877367
g_597.4164	CRP-fibrinogen rc	0.214887	0.0003577	0.0128647		L_HDL_P	ADP-fibrinogen binding	0.137037	0.167489	0.877367
g_261.0068	total platelet count	0.185116	0.000363745	0.0130552		L_HDL_CE_percent	COAG_TAT	0.126442	0.168781	0.88064
g_691.4343	ADP-p-selectin binding	0.167047	0.000366976	0.0131442		M_VLDL_PL_percent	ADP-p-selectin rc	0.126279	0.169336	0.881725
g_529.3892	beta-thromboglobulin pm	0.185171	0.00036909	0.0131929		Phe	ADP-fibrinogen rc	-0.136183	0.170176	0.884288
g_431.3881	total platelet count	-0.184813	0.000372081	0.0132727		L_VLDL_FC_percent	platelet-monocyte complex	0.125859	0.17077	0.885564
g_393.3737	ADP-p-selectin rc	-0.166738	0.000376454	0.0133901		M_HDL_PL_percent	ADP-p-selectin rc	0.125544	0.17185	0.885741
g_371.134	total platelet count	0.18464	0.000376905	0.0133901		XL_VLDL_TG_percent	ADP-fibrinogen rc	0.135736	0.171596	0.885741
g_177.0772	beta-thromboglobulin pm	-0.184778	0.000380058	0.0134747		XL_HDL_TG	platelet-monocyte complex	0.125688	0.171354	0.885741
g_255.1241	total platelet count	0.184453	0.000382191	0.0135229		S_VLDL_CE	ADP-p-selectin rc	0.124747	0.174611	0.888938
g_241.0866	total platelet count	0.184378	0.000384344	0.0135442		XL_VLDL_C_percent	ADP-fibrinogen rc	-0.134925	0.174193	0.888938
g_649.3942	total platelet count	-0.184397	0.000383783	0.0135442		S_LDL_FC_percent	ADP-fibrinogen rc	-0.134722	0.174848	0.888938
g_324.1309	total platelet count	0.184348	0.000385187	0.0135466		Gln	ADP-fibrinogen rc	-0.1347	0.174919	0.888938
g_86.0248	ADP-fibrinogen rc	0.185564	0.000386317	0.0135591		S_HDL_CE_percent	beta-thromboglobulin total	0.125057	0.173301	0.888938
g_195.0848	ADP-p-selectin binding	-0.166108	0.000396448	0.0138868		S_VLDL_C_percent	beta-thromboglobulin pm	0.141611	0.173365	0.888938
g_325.1049	ADP-fibrinogen rc	0.185114	0.000399355	0.0139607		XXL_VLDL_CE_percent	total platelet count	-0.14149	0.173738	0.888938
g_379.2851	ADP-p-selectin binding	-0.165947	0.000401707	0.0140148		XL_VLDL_PL_percent	ADP-fibrinogen binding	0.13447	0.175665	0.889861
g_120.9964	CRP-fibrinogen rc	-0.213044	0.000402965	0.0140307		XL_VLDL_CE_percent	ADP-fibrinogen binding	-0.134428	0.175801	0.889861
g_485.3634	CRP-fibrinogen rc	0.21289	0.000406967	0.0140581		Phe	ADP-p-selectin binding	0.123799	0.177934	0.890104
g_677.424	CRP-fibrinogen rc	0.212901	0.000406679	0.0140581		M_LDL_C	ADP-fibrinogen binding	-0.133821	0.177779	0.890104
g_811.4724	CRP-fibrinogen rc	0.212957	0.00040523	0.0140581		XL_HDL_L	CRP-p-selectin rc	-0.16311	0.177285	0.890104
g_153.0192	total platelet count	0.183625	0.000406445	0.0140581		M_HDL_PL	platelet-monocyte complex	-0.123948	0.177408	0.890104
g_649.3942	CRP-fibrinogen rc	0.212792	0.000409551	0.0141194		Gln	beta-thromboglobulin total	-0.123974	0.177078	0.890104
g_585.4516	ADP-p-selectin binding	0.165628	0.00041234	0.0141554		XS_VLDL_L	total platelet count	0.14013	0.177951	0.890104
g_313.038	beta-thromboglobulin pm	-0.183656	0.000413025	0.0141554		S_VLDL_TG	COAG_TAT	-0.123591	0.17867	0.891947
g_812.6551	total platelet count	-0.183459	0.000411471	0.0141554		S_VLDL_C_percent	CRP-fibrinogen rc	-0.162456	0.179054	0.892108
g_333.2071	ADP-p-selectin binding	0.165339	0.000422163	0.0143841		S_VLDL_TG_percent	CRP-fibrinogen rc	0.162263	0.179576	0.89296
g_369.2281	ADP-p-selectin binding	0.165328	0.000422551	0.0143841		S_VLDL_C	ADP-p-selectin rc	0.122989	0.18081	0.894523
g_132.0301	ADP-fibrinogen rc	0.184285	0.0004245	0.0143841		IDL_PL_percent	ADP-fibrinogen rc	0.132853	0.180964	0.894523
g_736.5282	CRP-fibrinogen rc	0.212199	0.000425459	0.0143841		M_HDL_CE_percent	ADP-fibrinogen rc	-0.132752	0.181299	0.894523
g_293.1035	total platelet count	0.183122	0.000421864	0.0143841		S_HDL_TG_percent	CRP-fibrinogen rc	0.162018	0.180243	0.894523
g_383.2076	total platelet count	-0.18308	0.000423191	0.0143841		IDL_PL	ADP-fibrinogen binding	-0.132528	0.182044	0.89646
g_513.2709	total platelet count	0.183017	0.000425171	0.0143841		XL_HDL_TG_percent	ADP-p-selectin binding	-0.121896	0.184748	0.897792
g_251.2374	total platelet count	-0.182951	0.00042725	0.0144168		LDL_C	ADP-fibrinogen binding	-0.131508	0.185458	0.897792
g_527.3726	CRP-fibrinogen rc	0.21194	0.000432583	0.0145686		XL_HDL_P	CRP-p-selectin rc	-0.16082	0.183531	0.897792
g_335.1283	ADP-fibrinogen rc	0.18383	0.000438903	0.0147328		XL_HDL_FC	CRP-p-selectin rc	-0.160363	0.184794	0.897792
g_273.2217	total platelet count	-0.182579	0.000439144	0.0147328		MUFA	CRP-p-selectin rc	0.160556	0.184261	0.897792
g_986.2556	ADP-p-selectin binding	-0.164775	0.000442025	0.014801		S_VLDL_PL	CRP-fibrinogen rc	0.160111	0.185494	0.897792
g_634.6137	ADP-p-selectin rc	-0.16467	0.000445823	0.0148713		IDL_CE_percent	CRP-fibrinogen rc	-0.160566	0.184232	0.897792
g_336.0499	total platelet count	0.182394	0.000445169	0.0148713		FAw6_FA_ratio	platelet-monocyte complex	-0.122344	0.183127	0.897792
g_360.1298	beta-thromboglobulin pm	-0.18253	0.000448797	0.0149135		S_HDL_PL_percent	beta-thromboglobulin pm	-0.138143	0.183927	0.897792
g_419.3524	total platelet count	-0.182285	0.000448766	0.0149135		M_LDL_C_percent	CRP-p-selectin rc	-0.159803	0.186352	0.898885
g_997.484	ADP-p-selectin rc	-0.164519	0.000451323	0.0149469		L_VLDL_PL_percent	beta-thromboglobulin pm	-0.137465	0.186428	0.898885
g_375.0914	total platelet count	0.182202	0.00045151	0.0149469		SM	ADP-fibrinogen rc	-0.130824	0.187778	0.903682
g_245.1396	total platelet count	-0.182149	0.000453288	0.0149601		M_LDL_PL	ADP-fibrinogen binding	-0.130583	0.188597	0.904199
g_535.0714	total platelet count	0.182139	0.00045362	0.0149601		XS_VLDL_C	beta-thromboglobulin pm	-0.136799	0.188261	0.904199
g_573.4164	beta-thromboglobulin pm	0.182337	0.000455225	0.0149847		XS_VLDL_FC	ADP-fibrinogen binding	-0.130224	0.189828	0.908387
g_765.4718	total platelet count	-0.181991	0.000458576	0.0150666		M_LDL_P	ADP-fibrinogen binding	-0.130037	0.190468	0.909354
g_427.1603	ADP-p-selectin rc	0.16428	0.000460193	0.0150914		Val	ADP-fibrinogen rc	-0.129857	0.191088	0.909354
g_741.4717	total platelet count	-0.181873	0.000462554	0.0151404		PC	CRP-fibrinogen rc	0.158117	0.191104	0.909354
g_536.5042	ADP-p-selectin rc	-0.164072	0.000468	0.01529		S_VLDL_TG	beta-thromboglobulin pm	-0.135686	0.191906	0.911462
g_451.4512	total platelet count	-0.1811	0.000489562	0.0159647		L_HDL_TG	ADP-fibrinogen binding	0.127389	0.199732	0.913506
g_371.2076	total platelet count	-0.180969	0.000494249	0.0160875		ApoA1	ADP-fibrinogen binding	0.128865	0.194532	0.913506
g_143.0823	ADP-fibrinogen rc	0.181809	0.000508577	0.0165193		FAw3	ADP-fibrinogen binding	-0.128125	0.197126	0.913506
g_411.2911	beta-thromboglobulin pm	0.1808	0.000509405	0.0165193		M_LDL_TG	ADP-p-selectin rc	0.118673	0.196719	0.913506
g_197.0456	total platelet count	0.18049	0.000511852	0.0165679		VLDL_D	ADP-p-selectin rc	-0.118757	0.196398	0.913506
g_456.1511	ADP-p-selectin rc	0.162757	0.000520459	0.0168153		His	ADP-p-selectin rc	-0.118492	0.197406	0.913506
g_364.0174	ADP-p-selectin rc	0.162641	0.000525335	0.0168278		M_LDL_TG	CRP-p-selectin rc	0.156041	0.197069	0.913506
g_633.4517	CRP-fibrinogen rc	0.208876	0.000525657	0.0168278		S_VLDL_C_percent	CRP-p-selectin rc	-0.155866	0.197578	0.913506
g_581.4209	beta-thromboglobulin pm	0.180394	0.00052468	0.0168278		XS_VLDL_FC_percent	CRP-p-selectin rc	-0.155621	0.198292	0.913506
g_718.5416	beta-thromboglobulin pm	0.180462	0.000522104	0.0168278		IDL_CE_percent	CRP-p-selectin rc	-0.155219	0.199469	0.913506
g_801.6997	total platelet count	0.180136	0.000525239	0.0168278		Serum_TG	CRP-p-selectin rc	0.155675	0.198135	0.913506
g_736.5282	beta-thromboglobulin pm	0.180249	0.000530227	0.016943		Crea	CRP-fibrinogen rc	-0.155895	0.197496	0.913506
g_313.1431	beta-thromboglobulin pm	-0.180145	0.000534278	0.0170413		M_HDL_TG	platelet-monocyte complex	-0.117979	0.199366	0.913506
g_395.3894	CRP-fibrinogen rc	0.208569	0.000535956	0.0170637		L_VLDL_PL_percent	platelet-monocyte complex	-0.117864	0.199808	0.913506
g_181.1232	total platelet count	-0.179515	0.00054949	0.0174008		S_HDL_TG	COAG_TAT	-0.118799	0.196242	0.913506
g_301.0564	total platelet count	0.179529	0.000548919	0.0174008		M_HDL_TG_percent	COAG_TAT	-0.118785	0.196294	0.913506
g_541.2656	total platelet count	0.179514	0.000549531	0.0174008		XS_VLDL_FC_percent	beta-thromboglobulin total	-0.118453	0.197554	0.913506
g_314.103	ADP-fibrinogen rc	0.180676	0.000551995	0.0174158		S_HDL_FC_percent	beta-thromboglobulin total	-0.118936	0.19572	0.913506
g_295.1191	beta-thromboglobulin pm	-0.1797	0.000551793	0.0174158		XS_VLDL_TG_percent	beta-thromboglobulin pm	-0.135513	0.192818	0.913506
g_629.0908	total platelet count	0.179344	0.000556341	0.0175212		XL_HDL_C_percent	beta-thromboglobulin pm	0.134126	0.197103	0.913506
g_168.0064	total platelet count	0.179239	0.000560622	0.0176243		LA_FA_ratio	total platelet count	-0.133409	0.199886	0.913506
g_571.3998	ADP-p-selectin binding	0.161802	0.000561908	0.017633		Phe	total platelet count	-0.133129	0.200838	0.916212
g_443.3521	total platelet count	-0.179022	0.000569487	0.0178388		M_LDL_L	ADP-fibrinogen binding	-0.126934	0.201359	0.916943
g_837.6625	beta-thromboglobulin pm	0.179202	0.000572051	0.0178871		S_HDL_PL	platelet-monocyte complex	-0.117126	0.202658	0.91792
g_93.0339	total platelet count	0.178753	0.000580665	0.018124		HDL_D	platelet-monocyte complex	0.117168	0.202496	0.91792
g_782.6505	ADP-p-selectin rc	-0.161328	0.000583599	0.0181831		Lac	beta-thromboglobulin pm	0.132493	0.202649	0.91792
g_355.2277	beta-thromboglobulin pm	0.178535	0.000600253	0.0186687		XS_VLDL_PL_percent	ADP-p-selectin rc	0.116715	0.20426	0.922686
g_193.087	ADP-p-selectin binding	0.160881	0.00060474	0.0187749		S_HDL_TG	ADP-fibrinogen rc	0.126079	0.204436	0.922686
g_620.5978	ADP-p-selectin rc	-0.160836	0.000606936	0.0188096		Lac	ADP-fibrinogen rc	-0.125941	0.204933	0.92329
g_379.3579	total platelet count	-0.178057	0.000610595	0.0188895		XXL_VLDL_FC_percent	ADP-p-selectin binding	0.116395	0.20551	0.92425
g_217.1808	CRP-fibrinogen rc	-0.206331	0.000616722	0.0190454		Leu	ADP-fibrinogen rc	-0.125299	0.207272	0.92725
g_237.0772	ADP-p-selectin rc	0.160526	0.000622055	0.0191477		L_HDL_C_percent	COAG_TAT	0.116017	0.206996	0.92725
g_232.0284	total platelet count	0.177795	0.000622227	0.0191477		LA	beta-thromboglobulin pm	-0.131337	0.206643	0.92725
g_555.4056	CRP-fibrinogen rc	0.205981	0.000630357	0.0193638		M_HDL_C_percent	ADP-p-selectin rc	-0.115828	0.207743	0.927724
g_753.5918	beta-thromboglobulin pm	0.177446	0.000649056	0.0198684		S_LDL_PL	ADP-fibrinogen binding	-0.124152	0.211492	0.928626
g_391.2127	total platelet count	-0.177213	0.000648748	0.0198684		M_LDL_C_percent	ADP-fibrinogen binding	-0.124158	0.211473	0.928626
g_213.1129	total platelet count	-0.177124	0.000652911	0.0199515		SFA_FA_ratio	ADP-fibrinogen binding	-0.124226	0.21122	0.928626
g_541.1359	beta-thromboglobulin total	0.160008	0.000657263	0.0200284		S_HDL_PL_percent	ADP-p-selectin rc	-0.115423	0.209348	0.928626
g_258.0834	beta-thromboglobulin pm	-0.177261	0.000657721	0.0200284		XS_VLDL_TG	ADP-fibrinogen rc	0.124536	0.210074	0.928626
g_117.0194	ADP-p-selectin rc	-0.159719	0.000663137	0.0201582		S_VLDL_TG_percent	CRP-p-selectin rc	0.151335	0.211089	0.928626
g_349.2754	ADP-p-selectin rc	-0.159625	0.000668106	0.020274		M_LDL_FC_percent	platelet-monocyte complex	0.114767	0.211965	0.928626
g_148.0432	ADP-p-selectin binding	-0.159532	0.00067303	0.0203527		Phe	COAG_TAT	0.115003	0.211021	0.928626
g_173.1182	ADP-p-selectin binding	-0.159549	0.000672092	0.0203527		M_HDL_FC	beta-thromboglobulin total	-0.114765	0.21166	0.928626
g_922.1487	ADP-p-selectin binding	-0.159484	0.000675593	0.020395		S_VLDL_TG_percent	beta-thromboglobulin pm	-0.130919	0.208485	0.928626
g_309.1506	total platelet count	0.176562	0.000679725	0.0204843		M_HDL_TG_percent	beta-thromboglobulin pm	-0.130405	0.21029	0.928626
g_301.0359	total platelet count	0.176323	0.000691426	0.0208011		L_VLDL_FC	ADP-fibrinogen binding	0.123386	0.214349	0.937453
g_211.1336	total platelet count	-0.176266	0.000694235	0.0208497		XL_VLDL_CE	ADP-p-selectin binding	-0.113725	0.216172	0.942185
g_313.1431	ADP-fibrinogen rc	0.177321	0.000701486	0.0210313		S_VLDL_C_percent	platelet-monocyte complex	0.113806	0.215842	0.942185
g_487.1254	total platelet count	0.175935	0.000710817	0.0212746		M_LDL_TG_percent	beta-thromboglobulin total	-0.113567	0.216814	0.943364
g_597.3921	CRP-fibrinogen rc	0.203883	0.000717935	0.0214509		XXL_VLDL_C	ADP-p-selectin binding	-0.112478	0.221282	0.945006
g_145.0618	ADP-p-selectin binding	-0.158621	0.000723052	0.0215669		FAw3_FA_ratio	ADP-fibrinogen rc	0.121604	0.221093	0.945006
g_327.2178	ADP-fibrinogen binding	0.176809	0.0007274	0.0216228		XXL_VLDL_C_percent	CRP-p-selectin rc	0.148395	0.220196	0.945006
g_120.0122	total platelet count	0.17563	0.000726398	0.0216228		M_HDL_FC	platelet-monocyte complex	-0.112816	0.219889	0.945006
g_161.0455	CRP-fibrinogen rc	-0.203493	0.000735393	0.0218233		XS_VLDL_FC	COAG_TAT	-0.113038	0.218978	0.945006
g_309.1506	ADP-fibrinogen rc	0.176593	0.000738559	0.0218616		S_LDL_CE_percent	COAG_TAT	-0.112635	0.220635	0.945006
g_173.1182	beta-thromboglobulin pm	-0.175602	0.000740212	0.0218616		L_HDL_FC_percent	COAG_TAT	0.112617	0.220708	0.945006
g_401.0523	total platelet count	0.175361	0.000740434	0.0218616		L_VLDL_PL_percent	beta-thromboglobulin total	0.112836	0.219809	0.945006
g_119.035	CRP-fibrinogen rc	-0.203278	0.000745217	0.0219657		S_VLDL_P	beta-thromboglobulin pm	-0.127696	0.219591	0.945006
g_883.5357	total platelet count	-0.17509	0.000754799	0.0222107		XS_VLDL_CE	beta-thromboglobulin pm	-0.127262	0.22117	0.945006
g_425.1456	ADP-p-selectin rc	0.1577	0.000777203	0.022755		XL_HDL_P	beta-thromboglobulin pm	-0.127357	0.221241	0.945006
g_718.5416	ADP-p-selectin rc	-0.157728	0.000775485	0.022755		XS_VLDL_FC_percent	ADP-p-selectin binding	-0.110057	0.231451	0.945527
g_722.5126	total platelet count	-0.174701	0.000775907	0.022755		FAw3	ADP-p-selectin binding	0.10995	0.231906	0.945527
g_206.049	ADP-p-selectin rc	-0.157633	0.000781264	0.0228356		bOHBut	ADP-p-selectin binding	0.111718	0.224441	0.945527
g_525.2802	ADP-p-selectin binding	-0.157566	0.000785355	0.0229169		L_LDL_P	ADP-fibrinogen binding	-0.11905	0.231015	0.945527
g_337.1289	ADP-p-selectin rc	0.157484	0.000790389	0.0229741		L_LDL_L	ADP-fibrinogen binding	-0.120085	0.226956	0.945527
g_474.2853	beta-thromboglobulin pm	-0.174636	0.000792573	0.0229741		M_LDL_FC_percent	ADP-fibrinogen binding	0.119641	0.228694	0.945527
g_172.0397	total platelet count	-0.174451	0.000789727	0.0229741		DHA	ADP-fibrinogen binding	-0.120782	0.224251	0.945527
g_189.1281	total platelet count	-0.174403	0.000792407	0.0229741		S_VLDL_PL	ADP-p-selectin rc	0.110426	0.229878	0.945527
g_581.4209	ADP-p-selectin binding	0.157417	0.000794573	0.0229939		S_LDL_FC	ADP-p-selectin rc	0.110405	0.229969	0.945527
g_387.2385	beta-thromboglobulin pm	0.174564	0.000796627	0.0230153		L_VLDL_PL_percent	ADP-p-selectin rc	0.109722	0.232881	0.945527
g_778.5751	ADP-p-selectin rc	-0.157086	0.000815301	0.0232854		IDL_CE_percent	ADP-p-selectin rc	-0.112133	0.222713	0.945527
g_357.1188	ADP-fibrinogen rc	0.175238	0.000812364	0.0232854		S_VLDL_FC	CRP-p-selectin rc	0.144668	0.232132	0.945527
g_217.1079	CRP-fibrinogen rc	-0.201818	0.000815018	0.0232854		S_HDL_P	CRP-fibrinogen rc	0.146306	0.226831	0.945527
g_266.088	CRP-fibrinogen rc	-0.201871	0.000812379	0.0232854		XS_VLDL_FC_percent	CRP-fibrinogen rc	-0.145589	0.229142	0.945527
g_324.1309	CRP-fibrinogen rc	-0.201966	0.000807654	0.0232854		Serum_TG	CRP-fibrinogen rc	0.14769	0.22242	0.945527
g_571.3998	beta-thromboglobulin pm	0.17425	0.000814437	0.0232854		S_VLDL_CE_percent	platelet-monocyte complex	0.111368	0.225906	0.945527
g_359.1344	total platelet count	0.174015	0.000814414	0.0232854		S_VLDL_PL	COAG_TAT	-0.110052	0.231471	0.945527
g_229.0842	ADP-p-selectin rc	0.157	0.000820794	0.023404		M_LDL_CE_percent	COAG_TAT	-0.109708	0.23294	0.945527
g_203.1439	total platelet count	-0.173868	0.000822873	0.0234251		S_HDL_FC_percent	COAG_TAT	0.111203	0.226596	0.945527
g_295.2279	ADP-p-selectin binding	0.156898	0.000827309	0.0235131		Ace	COAG_TAT	0.110471	0.229686	0.945527
g_71.0136	total platelet count	0.173678	0.000833988	0.0236644		Tyr	beta-thromboglobulin total	-0.111706	0.22449	0.945527
g_555.4056	ADP-p-selectin binding	0.156753	0.000836705	0.023703		M_HDL_P	beta-thromboglobulin pm	-0.125059	0.229754	0.945527
g_261.1705	total platelet count	0.173605	0.000838258	0.0237086		S_HDL_PL	beta-thromboglobulin pm	-0.12654	0.22382	0.945527
g_105.0193	ADP-p-selectin binding	0.156661	0.000842673	0.0237157		L_VLDL_TG_percent	beta-thromboglobulin pm	0.126786	0.223335	0.945527
g_145.0868	beta-thromboglobulin pm	-0.173741	0.000844109	0.0237157		L_LDL_PL_percent	beta-thromboglobulin pm	0.126179	0.225577	0.945527
g_527.3726	beta-thromboglobulin pm	0.17373	0.000844777	0.0237157		Pyr	beta-thromboglobulin pm	0.126641	0.223447	0.945527
g_195.0848	total platelet count	0.173486	0.000845292	0.0237157		M_HDL_TG	total platelet count	0.125399	0.228482	0.945527
g_459.2746	total platelet count	0.173547	0.0008417	0.0237157		TG_PG_ratio	total platelet count	0.125073	0.229702	0.945527
g_199.0973	ADP-p-selectin binding	0.156582	0.000847915	0.0237511		PC	total platelet count	-0.12438	0.232316	0.945527
g_301.1294	ADP-p-selectin rc	0.156324	0.000865034	0.0240835		DHA	total platelet count	0.124962	0.230121	0.945527
g_386.9857	ADP-p-selectin rc	-0.15632	0.000865294	0.0240835		AcAce	total platelet count	-0.124372	0.232343	0.945527
g_146.0457	ADP-fibrinogen rc	-0.174378	0.000862684	0.0240835		S_LDL_P	ADP-fibrinogen binding	-0.118251	0.234185	0.946047
g_253.1807	COAG_TAT	-0.156552	0.000861277	0.0240835		XS_VLDL_CE_percent	ADP-p-selectin rc	-0.109454	0.234032	0.946047
g_343.1033	total platelet count	0.173094	0.000868881	0.0241449		S_VLDL_P	COAG_TAT	-0.109478	0.233927	0.946047
g_365.197	total platelet count	-0.17291	0.000880172	0.0244199		S_VLDL_PL_percent	platelet-monocyte complex	-0.109105	0.235534	0.946979
g_673.0937	beta-thromboglobulin pm	-0.172981	0.00089027	0.0246609		S_VLDL_FC_percent	platelet-monocyte complex	0.109138	0.235393	0.946979
g_717.2403	ADP-fibrinogen binding	-0.173901	0.000891844	0.0246654		L_HDL_PL_percent	beta-thromboglobulin pm	-0.123607	0.234806	0.946979
g_243.0625	CRP-fibrinogen rc	-0.20027	0.000895543	0.0246726		S_HDL_FC	ADP-fibrinogen binding	0.117801	0.23598	0.947274
g_872.3577	beta-thromboglobulin pm	-0.172861	0.000897749	0.0246726		Ala	ADP-p-selectin binding	-0.108606	0.237696	0.948736
g_330.1072	total platelet count	0.172638	0.000897076	0.0246726		IDL_CE	ADP-fibrinogen binding	-0.117564	0.236932	0.948736
g_425.2171	total platelet count	-0.172643	0.000896802	0.0246726		S_LDL_C	ADP-fibrinogen binding	-0.117493	0.237218	0.948736
g_273.1702	ADP-p-selectin binding	-0.155793	0.000901292	0.0247311		L_HDL_P	beta-thromboglobulin total	-0.108574	0.237837	0.948736
g_645.219	ADP-fibrinogen binding	-0.173675	0.000905934	0.0248195		XL_HDL_CE	ADP-p-selectin binding	-0.108037	0.240179	0.950616
g_741.4717	COAG_TAT	0.155729	0.000917839	0.0251063		AcAce	ADP-p-selectin rc	0.10813	0.23977	0.950616
g_305.1763	total platelet count	-0.172258	0.000921268	0.0251607		IDL_CE_percent	beta-thromboglobulin total	0.108199	0.239471	0.950616
g_678.3987	total platelet count	-0.171922	0.000943128	0.0257175		L_HDL_FC_percent	beta-thromboglobulin pm	0.122336	0.240139	0.950616
g_659.5763	ADP-p-selectin rc	-0.155158	0.00094654	0.0257448		VLDL_TG	beta-thromboglobulin pm	-0.122277	0.239908	0.950616
g_829.4603	CRP-fibrinogen rc	0.199346	0.000947074	0.0257448		S_HDL_L	CRP-fibrinogen rc	0.142056	0.240761	0.951437
g_183.1026	ADP-p-selectin binding	0.155045	0.000954795	0.0257952		DAG_TG_ratio	ADP-p-selectin rc	-0.107144	0.244109	0.953499
g_269.0875	ADP-p-selectin rc	0.155074	0.000952711	0.0257952		L_VLDL_TG_percent	ADP-fibrinogen rc	0.115865	0.243824	0.953499
g_415.124	ADP-p-selectin rc	0.155083	0.000952002	0.0257952		S_LDL_CE	COAG_TAT	-0.107232	0.243721	0.953499
g_88.0402	total platelet count	0.171745	0.00095483	0.0257952		XXL_VLDL_C_percent	COAG_TAT	-0.107267	0.243568	0.953499
g_331.0606	total platelet count	0.171404	0.000977728	0.026373		Gp	COAG_TAT	0.107105	0.244285	0.953499
g_748.528	ADP-p-selectin rc	-0.154565	0.000990687	0.0266663		XXL_VLDL_FC_percent	beta-thromboglobulin total	-0.107292	0.243083	0.953499
g_357.2422	CRP-p-selectin rc	0.198557	0.000993177	0.0266663		HDL_D	beta-thromboglobulin total	-0.107684	0.241728	0.953499
g_273.187	CRP-fibrinogen rc	-0.198579	0.000991871	0.0266663		XL_VLDL_C_percent	total platelet count	-0.121364	0.243925	0.953499
g_409.405	CRP-fibrinogen rc	0.198468	0.00099853	0.0267314		XXL_VLDL_FC	ADP-fibrinogen binding	0.115301	0.246142	0.958631
g_143.0823	beta-thromboglobulin pm	-0.171287	0.00100172	0.0267314		L_LDL_FC	ADP-fibrinogen binding	-0.114939	0.247638	0.958631
g_323.2954	total platelet count	-0.171075	0.00100036	0.0267314		S_LDL_L	ADP-fibrinogen binding	-0.114521	0.249372	0.958631
g_799.2097	total platelet count	-0.171072	0.00100051	0.0267314		M_HDL_C_percent	ADP-fibrinogen binding	0.11467	0.248755	0.958631
g_227.1039	platelet-monocyte complex	0.15439	0.00100404	0.0267524		S_VLDL_L	ADP-p-selectin rc	0.105974	0.249328	0.958631
g_226.0357	ADP-p-selectin rc	-0.154351	0.00100704	0.0267915		XL_HDL_FC_percent	ADP-p-selectin rc	-0.106228	0.24819	0.958631
g_278.1247	ADP-p-selectin rc	-0.154319	0.00100955	0.0268093		M_LDL_CE	COAG_TAT	-0.106537	0.246807	0.958631
g_700.5277	CRP-fibrinogen rc	0.198265	0.00101078	0.0268093		XXL_VLDL_CE_percent	COAG_TAT	-0.106624	0.246418	0.958631
g_315.1077	ADP-p-selectin rc	0.154277	0.00101276	0.0268113		L_LDL_FC_percent	beta-thromboglobulin total	-0.106185	0.24838	0.958631
g_167.0714	beta-thromboglobulin pm	-0.171112	0.00101392	0.0268113		L_HDL_PL	total platelet count	-0.120521	0.247237	0.958631
g_347.1863	total platelet count	-0.170789	0.00102035	0.0269405		XL_VLDL_C	ADP-p-selectin binding	-0.104338	0.256751	0.959564
g_269.0875	ADP-p-selectin binding	-0.154099	0.00102671	0.0270269		M_VLDL_PL_percent	ADP-p-selectin binding	-0.103315	0.261473	0.959564
g_808.1201	beta-thromboglobulin pm	-0.170946	0.00102562	0.0270269		S_HDL_TG_percent	ADP-p-selectin binding	-0.102609	0.264762	0.959564
g_218.1188	beta-thromboglobulin pm	-0.170891	0.00102956	0.0270611		LDL_D	ADP-p-selectin binding	-0.103456	0.260817	0.959564
g_237.186	COAG_TAT	-0.154173	0.00103424	0.0270623		His	ADP-p-selectin binding	-0.102307	0.266179	0.959564
g_423.4204	total platelet count	-0.170594	0.00103425	0.0270623		XL_VLDL_TG	ADP-fibrinogen binding	0.113104	0.255317	0.959564
g_452.0759	total platelet count	0.170609	0.00103316	0.0270623		IDL_P	ADP-fibrinogen binding	-0.110666	0.265771	0.959564
g_493.2805	total platelet count	0.170545	0.00103776	0.0271137		IDL_L	ADP-fibrinogen binding	-0.112207	0.259131	0.959564
g_235.0979	total platelet count	-0.170447	0.00104479	0.0272566		IDL_C	ADP-fibrinogen binding	-0.111347	0.262823	0.959564
g_159.0807	beta-thromboglobulin pm	-0.17061	0.00104972	0.0273037		S_HDL_CE	ADP-fibrinogen binding	-0.111852	0.26065	0.959564
g_422.013	total platelet count	0.170396	0.0010485	0.0273037		XL_VLDL_C_percent	ADP-fibrinogen binding	-0.110474	0.266608	0.959564
g_381.3737	CRP-fibrinogen rc	0.197582	0.00105304	0.0273492		S_VLDL_PL_percent	ADP-fibrinogen binding	-0.111565	0.261885	0.959564
g_349.202	total platelet count	-0.170262	0.00105825	0.0274437		XS_VLDL_CE_percent	ADP-fibrinogen binding	-0.11263	0.257329	0.959564
g_259.0967	ADP-p-selectin rc	0.153652	0.00106237	0.0275099		L_LDL_FC_percent	ADP-fibrinogen binding	0.11073	0.265492	0.959564
g_663.5919	total platelet count	-0.17011	0.00106939	0.0276508		HDL_C	ADP-fibrinogen binding	0.11384	0.252217	0.959564
g_385.2231	ADP-p-selectin binding	0.153514	0.0010736	0.0277185		S_VLDL_P	ADP-p-selectin rc	0.104623	0.255448	0.959564
g_385.0575	total platelet count	0.169941	0.00108194	0.0278927		S_HDL_TG	ADP-p-selectin rc	0.104387	0.256528	0.959564
g_753.5918	CRP-fibrinogen rc	0.197065	0.00108613	0.0279595		XL_HDL_PL_percent	ADP-fibrinogen rc	0.112976	0.25586	0.959564
g_145.0618	beta-thromboglobulin pm	-0.170038	0.00109191	0.0280669		S_VLDL_PL	CRP-p-selectin rc	0.135919	0.261895	0.959564
g_399.3126	ADP-p-selectin binding	-0.153213	0.0010985	0.0281535		Pyr	CRP-p-selectin rc	-0.136934	0.258316	0.959564
g_128.0101	ADP-p-selectin rc	0.153221	0.00109784	0.0281535		S_VLDL_FC_percent	CRP-fibrinogen rc	0.13504	0.265024	0.959564
g_618.5824	ADP-fibrinogen rc	-0.17076	0.0011075	0.0283285		L_LDL_FC_percent	platelet-monocyte complex	0.103802	0.259219	0.959564
g_853.5025	CRP-fibrinogen rc	0.196711	0.0011093	0.0283285		PUFA_FA_ratio	platelet-monocyte complex	-0.10477	0.254777	0.959564
g_294.1128	total platelet count	0.169567	0.00111019	0.0283285		Phe	platelet-monocyte complex	0.103705	0.259664	0.959564
g_335.1976	ADP-p-selectin rc	0.153026	0.00111424	0.0283687		XS_VLDL_TG	COAG_TAT	-0.10344	0.260893	0.959564
g_329.2343	beta-thromboglobulin pm	0.169734	0.00111501	0.0283687		IDL_TG	COAG_TAT	-0.103124	0.26236	0.959564
g_265.0875	CRP-fibrinogen rc	-0.196511	0.00112263	0.0284838		Ile	COAG_TAT	0.102898	0.263412	0.959564
g_431.2953	COAG_TAT	-0.153094	0.0011228	0.0284838		Leu	COAG_TAT	0.10386	0.258951	0.959564
g_335.2584	ADP-p-selectin binding	0.152862	0.0011282	0.0285795		L_HDL_L	beta-thromboglobulin total	-0.102764	0.263633	0.959564
g_128.0101	beta-thromboglobulin pm	-0.169278	0.00115042	0.029016		L_HDL_C	beta-thromboglobulin total	-0.104743	0.254509	0.959564
g_323.166	total platelet count	0.169088	0.00114733	0.029016		L_HDL_CE	beta-thromboglobulin total	-0.104403	0.256062	0.959564
g_443.3014	total platelet count	0.169068	0.00114896	0.029016		L_HDL_FC	beta-thromboglobulin total	-0.104511	0.255961	0.959564
g_381.3163	CRP-fibrinogen rc	0.195974	0.0011591	0.029193		S_HDL_CE	beta-thromboglobulin total	0.104778	0.254351	0.959564
g_782.6505	beta-thromboglobulin pm	0.16898	0.00117413	0.0295291		L_LDL_TG_percent	beta-thromboglobulin total	-0.105459	0.251265	0.959564
g_717.2923	total platelet count	0.168715	0.00117712	0.0295617		XL_HDL_CE_percent	beta-thromboglobulin total	0.104306	0.256899	0.959564
g_337.166	ADP-p-selectin rc	0.15222	0.00118441	0.029617		M_HDL_FC_percent	beta-thromboglobulin total	-0.102282	0.266297	0.959564
g_120.0122	platelet-monocyte complex	-0.152252	0.00118156	0.029617		DHA_FA_ratio	beta-thromboglobulin total	-0.102626	0.264684	0.959564
g_116.0352	beta-thromboglobulin pm	-0.168868	0.0011832	0.029617		FAw3_FA_ratio	beta-thromboglobulin total	-0.103143	0.26227	0.959564
g_312.108	ADP-p-selectin binding	0.152128	0.00119271	0.029782		XL_VLDL_TG	beta-thromboglobulin pm	-0.116064	0.264772	0.959564
g_699.4969	ADP-p-selectin rc	-0.152083	0.00119672	0.0297969		M_HDL_L	beta-thromboglobulin pm	-0.116411	0.26334	0.959564
g_431.3527	platelet-monocyte complex	-0.152098	0.0011954	0.0297969		XL_HDL_TG_percent	beta-thromboglobulin pm	-0.118231	0.255906	0.959564
g_533.2553	ADP-p-selectin binding	-0.151992	0.00120501	0.0299182		Gp	beta-thromboglobulin pm	0.119086	0.252951	0.959564
g_112.0515	ADP-p-selectin rc	-0.152008	0.00120359	0.0299182		XXL_VLDL_FC_percent	total platelet count	-0.117964	0.257485	0.959564
g_131.0461	total platelet count	0.168294	0.00121152	0.0299929		HDL_D	total platelet count	-0.116055	0.265317	0.959564
g_229.0979	total platelet count	0.168292	0.00121164	0.0299929		TotCho	total platelet count	0.119351	0.251891	0.959564
g_635.5611	total platelet count	-0.168274	0.00121317	0.0299929		L_LDL_FC_percent	ADP-p-selectin binding	0.101997	0.267638	0.961905
g_334.0726	total platelet count	0.168057	0.00123125	0.0303968		AcAce	platelet-monocyte complex	-0.101739	0.268854	0.964002
g_411.2388	ADP-p-selectin binding	0.151634	0.00123805	0.0304788		XL_VLDL_L	beta-thromboglobulin pm	-0.115053	0.26898	0.964002
g_333.0998	beta-thromboglobulin pm	-0.168215	0.00123714	0.0304788		M_LDL_FC	ADP-fibrinogen binding	-0.109535	0.270718	0.964463
g_245.0934	total platelet count	0.167879	0.00124628	0.030638		SFA	ADP-p-selectin rc	0.101234	0.271251	0.964463
g_466.3074	beta-thromboglobulin pm	0.168042	0.00125181	0.0307308		M_LDL_CE_percent	CRP-p-selectin rc	-0.133505	0.270544	0.964463
g_837.6625	ADP-fibrinogen rc	-0.168789	0.00126642	0.031046		DHA_FA_ratio	CRP-fibrinogen rc	0.133273	0.271386	0.964463
g_118.051	total platelet count	0.167557	0.00127393	0.0311863		S_VLDL_L	beta-thromboglobulin pm	-0.114648	0.270676	0.964463
g_339.1593	total platelet count	0.167536	0.00127573	0.0311868		ApoB_ApoA1_ratio	total platelet count	0.114604	0.27138	0.964463
g_229.1559	COAG_TAT	0.151378	0.00127808	0.0312005		M_HDL_C_percent	ADP-fibrinogen rc	-0.109248	0.271985	0.964674
g_115.0401	total platelet count	-0.167456	0.00128272	0.03127		S_HDL_C_percent	beta-thromboglobulin total	0.100879	0.272945	0.964674
g_419.1491	ADP-p-selectin rc	0.151111	0.00128769	0.0313475		L_VLDL_PL	beta-thromboglobulin pm	-0.114128	0.272866	0.964674
g_577.4833	total platelet count	-0.16725	0.00130082	0.0316231		XS_VLDL_PL_percent	total platelet count	-0.114229	0.272964	0.964674
g_419.2562	total platelet count	-0.16721	0.00130432	0.0316642		XS_VLDL_L	ADP-p-selectin binding	-0.0999976	0.277179	0.970379
g_441.3217	CRP-p-selectin rc	-0.193931	0.00130794	0.03169		HDL_TG	ADP-p-selectin binding	-0.0983554	0.285184	0.970379
g_373.0729	beta-thromboglobulin pm	-0.167384	0.00130901	0.03169		SFA_FA_ratio	ADP-p-selectin binding	0.0994944	0.279615	0.970379
g_799.2097	ADP-p-selectin rc	-0.150866	0.0013116	0.0317089		S_VLDL_PL	ADP-fibrinogen binding	-0.108003	0.277519	0.970379
g_347.1863	ADP-p-selectin binding	0.150758	0.00132224	0.031922		HDL3_C	ADP-fibrinogen binding	-0.106336	0.285043	0.970379
g_190.0987	ADP-fibrinogen binding	0.168114	0.00132548	0.0319449		S_HDL_FC	ADP-p-selectin rc	-0.100042	0.276964	0.970379
g_395.3894	ADP-p-selectin rc	-0.150712	0.00132685	0.0319449		HDL2_C	ADP-p-selectin rc	-0.100175	0.276324	0.970379
g_93.0339	beta-thromboglobulin pm	-0.167136	0.00133122	0.032006		UnsatDeg	ADP-p-selectin rc	0.0993149	0.280488	0.970379
g_323.1064	ADP-fibrinogen rc	0.167941	0.00134107	0.0321985		FALen	ADP-fibrinogen rc	0.106616	0.283773	0.970379
g_144.03	ADP-p-selectin rc	-0.150479	0.00135023	0.0323298		L_LDL_CE_percent	CRP-p-selectin rc	-0.132175	0.275388	0.970379
g_365.3424	CRP-fibrinogen rc	0.193408	0.00134876	0.0323298		S_LDL_C_percent	CRP-p-selectin rc	-0.129953	0.283612	0.970379
g_579.461	total platelet count	-0.166612	0.00135832	0.0324789		L_HDL_TG_percent	CRP-p-selectin rc	0.131055	0.279512	0.970379
g_181.0503	CRP-fibrinogen rc	-0.193103	0.00137311	0.0327877		XXL_VLDL_PL_percent	CRP-fibrinogen rc	0.131525	0.277776	0.970379
g_423.4204	CRP-fibrinogen rc	0.193071	0.0013757	0.0328048		AcAce	CRP-fibrinogen rc	0.12951	0.285271	0.970379
g_597.4164	ADP-p-selectin binding	0.150193	0.00137939	0.0328479		S_VLDL_TG_percent	platelet-monocyte complex	-0.10042	0.275145	0.970379
g_225.1492	ADP-p-selectin binding	0.150171	0.00138169	0.0328579		SFA	platelet-monocyte complex	0.0986638	0.283669	0.970379
g_407.3893	ADP-p-selectin rc	-0.15007	0.00139217	0.0330173		Val	platelet-monocyte complex	0.0986516	0.283729	0.970379
g_266.088	total platelet count	0.166262	0.00139094	0.0330173		Tyr	platelet-monocyte complex	0.0992421	0.280843	0.970379
g_457.2953	ADP-p-selectin binding	-0.150048	0.00139446	0.0330238		S_VLDL_L	COAG_TAT	-0.0985224	0.284363	0.970379
g_395.1352	total platelet count	0.166205	0.00139622	0.0330238		L_HDL_FC	COAG_TAT	0.0991824	0.281134	0.970379
g_367.2127	ADP-p-selectin binding	0.149935	0.00140619	0.0331546		L_HDL_PL_percent	COAG_TAT	-0.100151	0.276438	0.970379
g_457.165	ADP-p-selectin rc	0.149935	0.00140628	0.0331546		M_HDL_C_percent	COAG_TAT	0.09936	0.280269	0.970379
g_366.1406	total platelet count	0.166087	0.00140744	0.0331546		FALen	beta-thromboglobulin total	-0.0989938	0.282054	0.970379
g_258.0834	CRP-fibrinogen rc	-0.192628	0.00141188	0.0332143		XL_VLDL_P	beta-thromboglobulin pm	-0.111801	0.282811	0.970379
g_145.1115	total platelet count	0.165996	0.00141608	0.0332684		XS_VLDL_PL	beta-thromboglobulin pm	-0.111665	0.283945	0.970379
g_231.1027	total platelet count	-0.165969	0.00141873	0.0332859		XL_HDL_L	beta-thromboglobulin pm	-0.112408	0.280194	0.970379
g_700.5277	beta-thromboglobulin pm	0.166102	0.00142754	0.0334029		M_HDL_C	total platelet count	-0.112784	0.279117	0.970379
g_289.1086	total platelet count	0.165892	0.00142607	0.0334029		XL_VLDL_CE_percent	total platelet count	-0.112025	0.282386	0.970379
g_319.228	ADP-p-selectin binding	0.149627	0.00143888	0.0336233		FAw3_FA_ratio	ADP-fibrinogen binding	-0.106086	0.286186	0.972189
g_347.2022	ADP-p-selectin binding	0.149517	0.00145075	0.0338146		XL_VLDL_P	ADP-fibrinogen binding	0.105805	0.287468	0.972646
g_782.4965	CRP-fibrinogen rc	0.19216	0.00145094	0.0338146		L_VLDL_C_percent	ADP-fibrinogen rc	-0.105879	0.287132	0.972646
g_239.1651	CRP-fibrinogen rc	-0.192125	0.00145392	0.033839		S_VLDL_PL_percent	beta-thromboglobulin pm	-0.111029	0.286712	0.972646
g_808.1201	ADP-p-selectin binding	-0.149355	0.0014683	0.0340074		M_HDL_C_percent	platelet-monocyte complex	-0.0977855	0.287998	0.973143
g_333.0998	ADP-p-selectin rc	0.149361	0.00146761	0.0340074		S_HDL_TG	ADP-p-selectin binding	-0.0975737	0.289049	0.974812
g_925.5165	ADP-p-selectin rc	-0.149349	0.00146894	0.0340074		XL_HDL_P	beta-thromboglobulin total	-0.0975312	0.28926	0.974812
g_244.1555	total platelet count	0.165476	0.00146658	0.0340074		TG_PG_ratio	CRP-p-selectin rc	0.128256	0.290001	0.976016
g_237.1495	ADP-p-selectin binding	0.149327	0.00147139	0.034019		L_VLDL_TG	ADP-fibrinogen binding	0.104916	0.291561	0.978675
g_359.2229	ADP-p-selectin binding	0.149215	0.00148372	0.0341065		S_LDL_C_percent	ADP-fibrinogen binding	-0.104993	0.291208	0.978675
g_269.1757	ADP-fibrinogen binding	-0.166401	0.00148688	0.0341065		XL_HDL_CE_percent	ADP-fibrinogen binding	-0.104814	0.292033	0.978964
g_360.1298	ADP-p-selectin rc	0.149221	0.00148298	0.0341065		XS_VLDL_P	ADP-p-selectin binding	-0.0965876	0.293973	0.979849
g_800.2168	ADP-p-selectin rc	-0.149258	0.00147894	0.0341065		M_HDL_FC	ADP-fibrinogen binding	0.104504	0.293473	0.979849
g_353.3425	beta-thromboglobulin pm	0.165513	0.00148522	0.0341065		M_LDL_PL_percent	ADP-fibrinogen binding	0.104342	0.294225	0.979849
g_423.167	beta-thromboglobulin pm	-0.165567	0.00147983	0.0341065		L_VLDL_C_percent	platelet-monocyte complex	0.0966407	0.293707	0.979849
g_573.4164	ADP-p-selectin binding	0.149159	0.00148991	0.0341314		IDL_C_percent	beta-thromboglobulin total	0.0967468	0.293174	0.979849
g_233.1181	ADP-p-selectin binding	0.149067	0.00150004	0.0342895		S_VLDL_L	CRP-fibrinogen rc	0.126903	0.295161	0.981681
g_241.0866	beta-thromboglobulin pm	-0.165358	0.00150074	0.0342895		XL_VLDL_L	ADP-p-selectin binding	-0.0952331	0.300827	0.983786
g_297.1346	ADP-p-selectin rc	0.148886	0.00152035	0.0346723		TotPG	ADP-p-selectin binding	-0.0959764	0.297053	0.983786
g_283.2069	ADP-fibrinogen rc	-0.166057	0.00152146	0.0346723		IDL_FC_percent	ADP-fibrinogen binding	0.10389	0.296332	0.983786
g_465.3045	beta-thromboglobulin pm	0.165099	0.00152704	0.0347542		MUFA	ADP-p-selectin rc	0.0955515	0.299207	0.983786
g_597.4164	beta-thromboglobulin pm	0.164991	0.00153807	0.0349596		S_VLDL_P	CRP-p-selectin rc	0.125946	0.298847	0.983786
g_357.2068	ADP-p-selectin binding	0.148632	0.00154923	0.0351675		S_VLDL_L	CRP-p-selectin rc	0.125456	0.300745	0.983786
g_373.2016	ADP-p-selectin binding	0.14855	0.00155863	0.035335		S_VLDL_P	CRP-fibrinogen rc	0.12615	0.298057	0.983786
g_361.3112	total platelet count	-0.164497	0.0015662	0.0354607		HDL3_C	platelet-monocyte complex	-0.0953019	0.300477	0.983786
g_385.3475	ADP-p-selectin rc	-0.148432	0.00157229	0.0355526		M_LDL_C	COAG_TAT	-0.0958521	0.297682	0.983786
g_483.2959	ADP-p-selectin binding	-0.14836	0.00158067	0.0356958		M_LDL_PL_percent	COAG_TAT	0.0958559	0.297663	0.983786
g_182.0817	total platelet count	0.164339	0.00158287	0.0356992		S_HDL_TG_percent	COAG_TAT	-0.0952583	0.300699	0.983786
g_859.5355	ADP-p-selectin rc	-0.148306	0.00158708	0.0357481		XL_HDL_PL_percent	beta-thromboglobulin pm	-0.108204	0.298663	0.983786
g_172.0397	ADP-p-selectin binding	0.148273	0.00159084	0.0357868		HDL3_C	beta-thromboglobulin pm	-0.107929	0.299897	0.983786
g_913.1812	ADP-p-selectin binding	-0.148169	0.00160317	0.0359412		L_VLDL_PL_percent	ADP-p-selectin binding	-0.0948818	0.302622	0.985849
g_319.228	CRP-p-selectin rc	0.190449	0.00160258	0.0359412		XL_VLDL_L	ADP-fibrinogen binding	0.102609	0.302361	0.985849
g_118.9805	CRP-fibrinogen rc	-0.190435	0.00160388	0.0359412		XS_VLDL_P	COAG_TAT	-0.0950119	0.301957	0.985849
g_71.0136	CRP-fibrinogen rc	-0.190358	0.00161111	0.036011		XL_VLDL_FC	ADP-fibrinogen binding	0.102076	0.304891	0.988721
g_457.3322	COAG_TAT	-0.148277	0.00160978	0.036011		XS_VLDL_PL	COAG_TAT	-0.0944462	0.304857	0.988721
g_387.2385	ADP-p-selectin binding	0.148038	0.00161873	0.036135		S_HDL_P	beta-thromboglobulin pm	-0.107099	0.304219	0.988721
g_467.135	ADP-p-selectin rc	0.147914	0.00163361	0.0364208		XXL_VLDL_FC_percent	beta-thromboglobulin pm	-0.106788	0.30506	0.988721
g_301.1294	ADP-fibrinogen rc	0.164958	0.00163664	0.0364419		XXL_VLDL_L	ADP-p-selectin binding	-0.0920001	0.317609	0.988733
g_297.1859	total platelet count	0.163741	0.00164738	0.0366343		XXL_VLDL_PL	ADP-p-selectin binding	-0.0920071	0.317572	0.988733
g_231.1027	ADP-p-selectin binding	0.147767	0.00165135	0.0366759		XL_VLDL_P	ADP-p-selectin binding	-0.0939413	0.307461	0.988733
g_153.0557	ADP-p-selectin binding	0.147696	0.00166008	0.0368229		L_VLDL_CE	ADP-p-selectin binding	-0.0942886	0.305669	0.988733
g_565.301	ADP-p-selectin rc	0.147649	0.00166585	0.0369041		XL_HDL_CE_percent	ADP-p-selectin binding	-0.0917971	0.318682	0.988733
g_197.0816	ADP-fibrinogen rc	-0.164577	0.00167844	0.037136		XL_VLDL_PL	ADP-fibrinogen binding	0.101049	0.309808	0.988733
g_659.5763	CRP-fibrinogen rc	0.189543	0.00168867	0.0372209		L_LDL_TG_percent	ADP-fibrinogen binding	0.10128	0.308699	0.988733
g_314.103	beta-thromboglobulin pm	-0.163615	0.0016859	0.0372209		MUFA_FA_ratio	ADP-fibrinogen binding	0.100088	0.314455	0.988733
g_112.0515	total platelet count	-0.163379	0.00168747	0.0372209		S_VLDL_FC	ADP-p-selectin rc	0.0918512	0.318396	0.988733
g_110.992	ADP-fibrinogen rc	-0.164407	0.00169741	0.0373196		VLDL_C	ADP-p-selectin rc	0.0919068	0.318102	0.988733
g_465.2489	CRP-fibrinogen rc	-0.189457	0.00169701	0.0373196		Ala	ADP-p-selectin rc	-0.0935667	0.309403	0.988733
g_326.1042	total platelet count	0.163211	0.00170652	0.0374727		XXL_VLDL_FC_percent	ADP-fibrinogen rc	0.101076	0.309679	0.988733
g_529.3892	CRP-fibrinogen rc	0.189203	0.001722	0.037681		TotFA	CRP-fibrinogen rc	0.123631	0.307888	0.988733
g_289.0376	beta-thromboglobulin pm	-0.163292	0.00172247	0.037681		XL_HDL_FC_percent	platelet-monocyte complex	0.0925629	0.314645	0.988733
g_411.3273	total platelet count	0.163085	0.00172084	0.037681		XS_VLDL_L	COAG_TAT	-0.0921816	0.316651	0.988733
g_434.2198	total platelet count	0.162942	0.00173722	0.0379561		IDL_PL	COAG_TAT	-0.0928867	0.312948	0.988733
g_725.2307	beta-thromboglobulin pm	-0.163105	0.00174385	0.0380535		S_LDL_C	COAG_TAT	-0.0919526	0.31786	0.988733
g_329.2343	ADP-fibrinogen binding	0.163943	0.00175025	0.0381078		L_HDL_C	COAG_TAT	0.0919524	0.317861	0.988733
g_865.1999	CRP-fibrinogen rc	-0.188903	0.00175197	0.0381078		DAG	COAG_TAT	-0.0937651	0.308374	0.988733
g_363.1814	total platelet count	-0.162807	0.00175288	0.0381078		XL_HDL_PL_percent	beta-thromboglobulin total	-0.0923121	0.315963	0.988733
g_647.467	CRP-fibrinogen rc	0.18885	0.00175728	0.0381559		L_HDL_FC_percent	beta-thromboglobulin total	-0.0925251	0.314844	0.988733
g_435.3476	platelet-monocyte complex	-0.146878	0.00176285	0.0382294		S_HDL_PL_percent	beta-thromboglobulin total	-0.0925517	0.314704	0.988733
g_209.0819	ADP-fibrinogen binding	0.163779	0.00176924	0.0383204		LDL_D	beta-thromboglobulin total	-0.0939533	0.307399	0.988733
g_377.2332	ADP-p-selectin binding	0.146775	0.00177613	0.038422		UnsatDeg	beta-thromboglobulin total	-0.0940285	0.307011	0.988733
g_961.5392	ADP-fibrinogen rc	-0.163612	0.00178878	0.0386478		MUFA_FA_ratio	beta-thromboglobulin total	0.0930309	0.312194	0.988733
g_305.034	total platelet count	0.162456	0.00179408	0.0387144		Ala	beta-thromboglobulin total	-0.0925689	0.314146	0.988733
g_295.2279	ADP-fibrinogen binding	0.163485	0.00180374	0.0388271		XL_VLDL_PL	beta-thromboglobulin pm	-0.104606	0.315091	0.988733
g_452.0759	beta-thromboglobulin pm	-0.162611	0.0018018	0.0388271		XL_VLDL_FC	beta-thromboglobulin pm	-0.104938	0.313549	0.988733
g_361.2388	beta-thromboglobulin pm	0.162569	0.00180682	0.0388455		M_VLDL_PL	beta-thromboglobulin pm	-0.104505	0.315561	0.988733
g_323.1503	total platelet count	0.162318	0.0018105	0.0388768		XL_HDL_PL	beta-thromboglobulin pm	-0.105574	0.310614	0.988733
g_581.2401	CRP-fibrinogen rc	0.188242	0.00181963	0.0390249		M_HDL_FC	beta-thromboglobulin pm	-0.106253	0.307498	0.988733
g_127.0512	total platelet count	0.162185	0.00182655	0.0390682		M_LDL_FC_percent	beta-thromboglobulin pm	0.1047	0.315241	0.988733
g_161.0972	total platelet count	-0.162178	0.00182737	0.0390682		S_HDL_FC_percent	beta-thromboglobulin pm	0.104924	0.314199	0.988733
g_193.1233	total platelet count	-0.16217	0.00182835	0.0390682		PC	beta-thromboglobulin pm	-0.104317	0.316435	0.988733
g_158.0456	ADP-fibrinogen rc	0.163221	0.00183529	0.0391685		VLDL_D	total platelet count	0.105047	0.313632	0.988733
g_364.0174	COAG_TAT	-0.146316	0.00185849	0.0396154		S_HDL_P	ADP-fibrinogen binding	-0.0989955	0.319795	0.989363
g_505.2452	ADP-p-selectin rc	0.14606	0.00187128	0.0398382		IDL_FC_percent	CRP-p-selectin rc	-0.120584	0.320054	0.989363
g_537.085	CRP-fibrinogen rc	-0.187732	0.00187351	0.0398382		L_HDL_PL	beta-thromboglobulin total	-0.0915827	0.319346	0.989363
g_409.3135	total platelet count	0.161622	0.00189558	0.0402587		S_HDL_FC	CRP-fibrinogen rc	0.120465	0.320535	0.989647
g_115.0037	total platelet count	-0.161577	0.00190129	0.0403309		XXL_VLDL_P	ADP-p-selectin binding	-0.0912188	0.321754	0.991002
g_293.1035	ADP-fibrinogen rc	0.162646	0.0019057	0.040364		DHA	CRP-p-selectin rc	0.120242	0.321439	0.991002
g_411.1083	total platelet count	0.161527	0.00190747	0.040364		MUFA	beta-thromboglobulin total	0.0908747	0.32359	0.994248
g_585.4516	CRP-fibrinogen rc	0.187361	0.0019135	0.0404426		VLDL_C	total platelet count	0.102986	0.323272	0.994248
g_239.1651	total platelet count	0.161345	0.00193046	0.0407518		M_LDL_PL_percent	beta-thromboglobulin pm	0.10275	0.324389	0.995499
g_523.9545	total platelet count	0.161274	0.00193952	0.0408937		S_HDL_C_percent	ADP-p-selectin rc	0.0905824	0.325156	0.996647
g_287.1643	total platelet count	-0.16103	0.00197087	0.0415047		Alb	CRP-p-selectin rc	-0.119192	0.325713	0.997154
g_423.1402	ADP-p-selectin binding	-0.145326	0.00197389	0.0415183		XXL_VLDL_FC	ADP-p-selectin binding	-0.0805752	0.38166	0.997788
g_202.0178	total platelet count	0.160816	0.00199872	0.04199		XXL_VLDL_TG	ADP-p-selectin binding	-0.0890797	0.333279	0.997788
g_225.1132	COAG_TAT	0.145287	0.00200264	0.0420219		XL_VLDL_PL	ADP-p-selectin binding	-0.0824886	0.37042	0.997788
g_168.0776	ADP-p-selectin rc	-0.144896	0.00203631	0.0426576		XL_VLDL_FC	ADP-p-selectin binding	-0.0840374	0.361472	0.997788
g_718.5416	CRP-fibrinogen rc	0.186251	0.00203817	0.0426576		XL_VLDL_TG	ADP-p-selectin binding	-0.082881	0.36814	0.997788
g_842.6625	total platelet count	0.160502	0.00204026	0.0426576		L_VLDL_P	ADP-p-selectin binding	-0.0769845	0.403303	0.997788
g_173.1041	ADP-p-selectin binding	-0.144788	0.00205227	0.0428574		L_VLDL_L	ADP-p-selectin binding	-0.0717306	0.436246	0.997788
g_373.0729	total platelet count	0.160366	0.00205849	0.042936		L_VLDL_PL	ADP-p-selectin binding	-0.0894826	0.331088	0.997788
g_617.2271	ADP-p-selectin binding	-0.144728	0.00206126	0.0429425		L_VLDL_C	ADP-p-selectin binding	-0.0608542	0.509088	0.997788
g_583.437	beta-thromboglobulin pm	0.160512	0.00206817	0.0429974		L_VLDL_FC	ADP-p-selectin binding	-0.0389072	0.673094	0.997788
g_166.087	total platelet count	0.160277	0.00207053	0.0429974		L_VLDL_TG	ADP-p-selectin binding	-0.077464	0.400371	0.997788
g_551.4674	total platelet count	-0.160271	0.00207127	0.0429974		M_VLDL_P	ADP-p-selectin binding	-0.0688484	0.454949	0.997788
g_261.0068	beta-thromboglobulin pm	-0.160411	0.00208181	0.0431514		M_VLDL_L	ADP-p-selectin binding	-0.0667993	0.468513	0.997788
g_772.1848	total platelet count	0.16018	0.00208363	0.0431514		M_VLDL_PL	ADP-p-selectin binding	-0.078509	0.394027	0.997788
g_493.2436	total platelet count	0.160127	0.00209085	0.0432496		M_VLDL_C	ADP-p-selectin binding	-0.0514781	0.576583	0.997788
g_335.223	beta-thromboglobulin pm	0.160239	0.00210535	0.0434982		M_VLDL_CE	ADP-p-selectin binding	-0.0521172	0.571854	0.997788
g_509.1433	beta-thromboglobulin pm	-0.160162	0.00211596	0.0436657		M_VLDL_FC	ADP-p-selectin binding	-0.0284165	0.758013	0.997788
g_381.3163	ADP-p-selectin binding	0.144322	0.00212254	0.0437499		M_VLDL_TG	ADP-p-selectin binding	-0.05601	0.543444	0.997788
g_383.3168	CRP-p-selectin rc	-0.185501	0.00212642	0.0437782		S_VLDL_P	ADP-p-selectin binding	-0.0879302	0.339579	0.997788
g_335.1976	beta-thromboglobulin pm	-0.160047	0.00213177	0.0437852		S_VLDL_L	ADP-p-selectin binding	-0.0786757	0.39302	0.997788
g_204.9811	total platelet count	0.159831	0.00213175	0.0437852		S_VLDL_PL	ADP-p-selectin binding	-0.08488	0.356661	0.997788
g_345.1351	ADP-p-selectin binding	-0.144164	0.00214689	0.044044		S_VLDL_C	ADP-p-selectin binding	-0.0496376	0.590305	0.997788
g_261.0068	CRP-fibrinogen rc	-0.185234	0.00215875	0.0442353		S_VLDL_CE	ADP-p-selectin binding	-0.068284	0.458663	0.997788
g_334.0726	ADP-fibrinogen rc	0.160673	0.00216662	0.0443447		S_VLDL_FC	ADP-p-selectin binding	-0.0188633	0.837969	0.997788
g_583.2557	ADP-fibrinogen binding	-0.160535	0.00218612	0.0446914		S_VLDL_TG	ADP-p-selectin binding	-0.0776514	0.399229	0.997788
g_593.3651	CRP-fibrinogen rc	0.184969	0.00219123	0.0447436		XS_VLDL_PL	ADP-p-selectin binding	-0.0316097	0.731803	0.997788
g_191.0705	ADP-p-selectin binding	0.143825	0.00219992	0.0448685		XS_VLDL_TG	ADP-p-selectin binding	-0.0384524	0.6767	0.997788
g_359.1344	beta-thromboglobulin pm	-0.159462	0.00221447	0.0451127		IDL_P	ADP-p-selectin binding	-0.0532961	0.563176	0.997788
g_800.2168	ADP-fibrinogen rc	-0.160281	0.00222226	0.0452188		IDL_L	ADP-p-selectin binding	-0.0570189	0.536195	0.997788
g_129.0387	total platelet count	-0.159124	0.00223203	0.0453648		IDL_PL	ADP-p-selectin binding	-0.056859	0.537341	0.997788
g_357.2422	ADP-fibrinogen binding	0.160131	0.00224386	0.0454467		IDL_C	ADP-p-selectin binding	-0.0627468	0.495977	0.997788
g_569.3833	CRP-fibrinogen rc	0.184566	0.00224142	0.0454467		IDL_CE	ADP-p-selectin binding	-0.0665597	0.470113	0.997788
g_212.0561	total platelet count	0.159077	0.00223882	0.0454467		IDL_FC	ADP-p-selectin binding	-0.046542	0.613714	0.997788
g_181.1232	ADP-p-selectin binding	0.143413	0.00226591	0.0457649		IDL_TG	ADP-p-selectin binding	0.0292239	0.751359	0.997788
g_311.2956	ADP-p-selectin rc	-0.143425	0.002264	0.0457649		L_LDL_P	ADP-p-selectin binding	-0.0239646	0.795011	0.997788
g_152.0023	CRP-fibrinogen rc	0.184361	0.00226743	0.0457649		L_LDL_L	ADP-p-selectin binding	-0.0270986	0.768913	0.997788
g_177.0772	CRP-fibrinogen rc	-0.184324	0.00227214	0.0458071		L_LDL_PL	ADP-p-selectin binding	-0.0144392	0.875619	0.997788
g_471.3113	COAG_TAT	-0.143495	0.00227824	0.0458771		L_LDL_C	ADP-p-selectin binding	-0.0306077	0.739996	0.997788
g_441.1313	total platelet count	0.158788	0.00228117	0.0458833		L_LDL_CE	ADP-p-selectin binding	-0.0328788	0.721469	0.997788
g_215.144	beta-thromboglobulin pm	-0.158957	0.00228809	0.0459696		L_LDL_FC	ADP-p-selectin binding	-0.0220494	0.811074	0.997788
g_611.4691	beta-thromboglobulin pm	0.158895	0.00229728	0.0461012		L_LDL_TG	ADP-p-selectin binding	0.0312883	0.734428	0.997788
g_776.5607	ADP-p-selectin rc	-0.143159	0.00230741	0.0461456		M_LDL_P	ADP-p-selectin binding	-0.0219887	0.811585	0.997788
g_246.0974	CRP-fibrinogen rc	-0.184057	0.00230641	0.0461456		M_LDL_L	ADP-p-selectin binding	-0.0218115	0.813075	0.997788
g_259.0967	beta-thromboglobulin pm	-0.158833	0.00230661	0.0461456		M_LDL_PL	ADP-p-selectin binding	0.0210441	0.819538	0.997788
g_885.5501	ADP-p-selectin rc	-0.143133	0.0023117	0.0461786		M_LDL_C	ADP-p-selectin binding	-0.0331496	0.719271	0.997788
g_433.3322	total platelet count	-0.158555	0.0023159	0.0462097		M_LDL_CE	ADP-p-selectin binding	-0.0336497	0.715216	0.997788
g_71.05	total platelet count	0.158468	0.00232902	0.0464184		M_LDL_FC	ADP-p-selectin binding	0.0069279	0.940137	0.997788
g_235.1702	ADP-p-selectin binding	0.142989	0.00233575	0.0464422		M_LDL_TG	ADP-p-selectin binding	0.0289512	0.753604	0.997788
g_325.1295	CRP-fibrinogen rc	-0.183839	0.00233482	0.0464422		S_LDL_P	ADP-p-selectin binding	-0.0370565	0.687815	0.997788
g_371.1155	beta-thromboglobulin pm	-0.158622	0.00233818	0.0464422		S_LDL_L	ADP-p-selectin binding	-0.04039	0.661387	0.997788
g_173.1301	ADP-p-selectin binding	-0.142952	0.00234195	0.0464641		S_LDL_PL	ADP-p-selectin binding	-0.00940564	0.91879	0.997788
g_315.1077	ADP-fibrinogen rc	0.159406	0.00235098	0.0465597		S_LDL_C	ADP-p-selectin binding	-0.048655	0.597692	0.997788
g_415.124	total platelet count	0.158304	0.00235381	0.0465597		S_LDL_CE	ADP-p-selectin binding	-0.0441285	0.63224	0.997788
g_639.4404	total platelet count	-0.158298	0.00235476	0.0465597		S_LDL_FC	ADP-p-selectin binding	-0.0218949	0.812374	0.997788
g_749.5329	beta-thromboglobulin pm	0.158495	0.00235742	0.0465598		S_LDL_TG	ADP-p-selectin binding	0.0212559	0.817753	0.997788
g_922.1487	total platelet count	0.15823	0.00236514	0.0466595		XL_HDL_P	ADP-p-selectin binding	-0.0730311	0.427952	0.997788
g_207.0663	beta-thromboglobulin pm	0.158336	0.00238176	0.0468816		XL_HDL_L	ADP-p-selectin binding	-0.06025	0.513311	0.997788
g_383.1141	total platelet count	0.158122	0.00238174	0.0468816		XL_HDL_PL	ADP-p-selectin binding	-0.0208531	0.821149	0.997788
g_253.135	ADP-fibrinogen binding	-0.159162	0.0023881	0.0469534		XL_HDL_C	ADP-p-selectin binding	-0.0639727	0.48758	0.997788
g_326.1755	beta-thromboglobulin pm	-0.158215	0.00240046	0.0471433		XL_HDL_FC	ADP-p-selectin binding	0.0684002	0.457897	0.997788
g_812.6551	ADP-p-selectin rc	-0.142489	0.0024205	0.0474837		L_HDL_P	ADP-p-selectin binding	-0.005709	0.950655	0.997788
g_451.0529	CRP-fibrinogen rc	-0.183082	0.00243573	0.0477289		L_HDL_L	ADP-p-selectin binding	0.00446579	0.961391	0.997788
g_355.2491	beta-thromboglobulin pm	0.157873	0.00245392	0.0480314		L_HDL_PL	ADP-p-selectin binding	-0.0304688	0.741134	0.997788
g_311.2017	ADP-p-selectin rc	0.142248	0.00246252	0.0480384		L_HDL_C	ADP-p-selectin binding	0.0406991	0.658958	0.997788
g_466.3074	CRP-fibrinogen rc	0.182895	0.00246117	0.0480384		L_HDL_CE	ADP-p-selectin binding	0.0373689	0.685321	0.997788
g_449.3632	total platelet count	-0.15761	0.00246156	0.0480384		L_HDL_FC	ADP-p-selectin binding	0.0575553	0.532361	0.997788
g_235.0979	ADP-p-selectin binding	0.142222	0.00246708	0.0480736		M_HDL_P	ADP-p-selectin binding	-0.0710708	0.440489	0.997788
g_746.4692	CRP-fibrinogen rc	0.182781	0.00247688	0.0482109		M_HDL_L	ADP-p-selectin binding	-0.0695774	0.450177	0.997788
g_128.0101	ADP-fibrinogen rc	0.158489	0.00249322	0.0484749		M_HDL_PL	ADP-p-selectin binding	-0.0754878	0.412534	0.997788
g_309.1506	ADP-p-selectin rc	0.14204	0.00249916	0.0485365		M_HDL_C	ADP-p-selectin binding	-0.0572446	0.53458	0.997788
g_336.0499	beta-thromboglobulin pm	-0.157546	0.00250593	0.0486139		M_HDL_CE	ADP-p-selectin binding	-0.0588088	0.523456	0.997788
g_837.6625	ADP-p-selectin binding	0.141941	0.00251675	0.0487696		M_HDL_FC	ADP-p-selectin binding	-0.0480055	0.602597	0.997788
g_237.0772	ADP-p-selectin binding	-0.141789	0.00254412	0.0490566		M_HDL_TG	ADP-p-selectin binding	-0.0857374	0.351806	0.997788
g_573.4164	CRP-fibrinogen rc	0.182347	0.00253735	0.0490566		S_HDL_P	ADP-p-selectin binding	-0.061483	0.504712	0.997788
g_218.0816	beta-thromboglobulin pm	-0.157301	0.00254559	0.0490566		S_HDL_L	ADP-p-selectin binding	-0.0514405	0.576863	0.997788
g_577.4244	beta-thromboglobulin pm	0.157335	0.0025402	0.0490566		S_HDL_PL	ADP-p-selectin binding	-0.034754	0.706293	0.997788
g_289.072	total platelet count	0.157097	0.0025441	0.0490566		S_HDL_C	ADP-p-selectin binding	0.0524991	0.569036	0.997788
g_297.1708	total platelet count	0.157047	0.00255231	0.0491321		S_HDL_CE	ADP-p-selectin binding	0.0374869	0.68438	0.997788
g_263.0824	total platelet count	0.157012	0.00255813	0.0491898		S_HDL_FC	ADP-p-selectin binding	0.069295	0.452022	0.997788
g_489.1414	total platelet count	0.156967	0.00256551	0.0492775		XXL_VLDL_PL_percent	ADP-p-selectin binding	0.0507894	0.581701	0.997788
g_393.2281	ADP-p-selectin binding	0.141562	0.0025854	0.0494964		XXL_VLDL_C_percent	ADP-p-selectin binding	0.00908441	0.921555	0.997788
g_371.134	ADP-p-selectin rc	0.141564	0.00258505	0.0494964		XXL_VLDL_CE_percent	ADP-p-selectin binding	-0.0169465	0.854241	0.997788
g_599.4122	beta-thromboglobulin pm	0.157091	0.00258011	0.0494964		XXL_VLDL_TG_percent	ADP-p-selectin binding	0.0042123	0.963581	0.997788
g_243.0332	beta-thromboglobulin total	0.141657	0.00259672	0.0496587		XL_VLDL_PL_percent	ADP-p-selectin binding	-0.0658309	0.474999	0.997788
g_367.3581	ADP-p-selectin rc	-0.141452	0.00260566	0.0497752		XL_VLDL_CE_percent	ADP-p-selectin binding	0.00906355	0.921735	0.997788
g_569.3833	beta-thromboglobulin pm	0.156917	0.00260904	0.0497854		XL_VLDL_FC_percent	ADP-p-selectin binding	-0.00330073	0.971458	0.997788
g_348.106	ADP-fibrinogen rc	0.15774	0.00261513	0.0498171		XL_VLDL_TG_percent	ADP-p-selectin binding	0.0706106	0.443461	0.997788
g_533.2553	total platelet count	0.15666	0.0026164	0.0498171		L_VLDL_C_percent	ADP-p-selectin binding	-0.0324847	0.724673	0.997788
g_227.1649	ADP-fibrinogen rc	-0.157679	0.00262525	0.0499312		L_VLDL_CE_percent	ADP-p-selectin binding	-0.021631	0.814595	0.997788
g_499.196	ADP-p-selectin rc	0.141298	0.00263418	0.0500466		L_VLDL_FC_percent	ADP-p-selectin binding	0.0752684	0.413898	0.997788
g_253.135	ADP-p-selectin binding	-0.141277	0.00263814	0.0500478		M_VLDL_C_percent	ADP-p-selectin binding	-0.0167537	0.855882	0.997788
g_661.5795	ADP-p-selectin rc	-0.141266	0.0026401	0.0500478		M_VLDL_CE_percent	ADP-p-selectin binding	-0.0417361	0.650831	0.997788
g_861.5494	ADP-p-selectin rc	-0.141252	0.00264284	0.0500478		M_VLDL_TG_percent	ADP-p-selectin binding	0.0534575	0.561993	0.997788
g_184.0015	ADP-p-selectin binding	0.14123	0.00264688	0.0500701		S_VLDL_PL_percent	ADP-p-selectin binding	-0.032721	0.722752	0.997788
g_442.2898	ADP-p-selectin binding	-0.141141	0.00266367	0.0501718		S_VLDL_C_percent	ADP-p-selectin binding	0.0400602	0.663984	0.997788
g_339.145	ADP-p-selectin rc	0.14114	0.00266374	0.0501718		S_VLDL_TG_percent	ADP-p-selectin binding	-0.0382649	0.678189	0.997788
g_589.4106	beta-thromboglobulin pm	0.156605	0.0026616	0.0501718		XS_VLDL_TG_percent	ADP-p-selectin binding	0.0377649	0.682166	0.997788
g_363.0726	total platelet count	0.156413	0.00265817	0.0501718		IDL_C_percent	ADP-p-selectin binding	-0.0628808	0.495055	0.997788
g_293.2122	ADP-p-selectin binding	0.141008	0.00268867	0.0503605		IDL_FC_percent	ADP-p-selectin binding	0.0758982	0.40999	0.997788
g_246.0858	ADP-p-selectin rc	0.141048	0.0026812	0.0503605		IDL_TG_percent	ADP-p-selectin binding	0.02335	0.800157	0.997788
g_585.4516	ADP-p-selectin rc	-0.140965	0.0026968	0.0503605		L_LDL_PL_percent	ADP-p-selectin binding	0.0436251	0.636133	0.997788
g_243.1603	CRP-p-selectin rc	-0.181275	0.00269273	0.0503605		L_LDL_C_percent	ADP-p-selectin binding	-0.0148559	0.872059	0.997788
g_129.0557	beta-thromboglobulin pm	-0.156481	0.00268272	0.0503605		L_LDL_CE_percent	ADP-p-selectin binding	-0.0469399	0.610683	0.997788
g_181.0503	total platelet count	0.156269	0.00268278	0.0503605		L_LDL_TG_percent	ADP-p-selectin binding	0.0286838	0.755808	0.997788
g_371.1505	total platelet count	0.15619	0.00269627	0.0503605		M_LDL_PL_percent	ADP-p-selectin binding	0.0763371	0.407281	0.997788
g_421.2024	total platelet count	-0.156208	0.00269316	0.0503605		M_LDL_C_percent	ADP-p-selectin binding	-0.0461252	0.616896	0.997788
g_581.4209	CRP-fibrinogen rc	0.181182	0.00270655	0.0504886		M_LDL_CE_percent	ADP-p-selectin binding	-0.0732833	0.426354	0.997788
g_125.0607	total platelet count	-0.156088	0.00271386	0.050571		M_LDL_FC_percent	ADP-p-selectin binding	0.0890785	0.333285	0.997788
g_758.5702	ADP-p-selectin rc	-0.140834	0.00272197	0.0506681		M_LDL_TG_percent	ADP-p-selectin binding	0.052494	0.569074	0.997788
g_757.2181	CRP-fibrinogen rc	-0.180995	0.00273473	0.0508515		S_LDL_PL_percent	ADP-p-selectin binding	0.0605472	0.511231	0.997788
g_160.0248	ADP-fibrinogen rc	0.156955	0.00274866	0.0510562		S_LDL_C_percent	ADP-p-selectin binding	-0.0365008	0.692258	0.997788
g_633.3263	total platelet count	0.155835	0.002758	0.0511459		S_LDL_CE_percent	ADP-p-selectin binding	-0.0419979	0.648786	0.997788
g_714.5075	total platelet count	-0.155828	0.00275934	0.0511459		S_LDL_FC_percent	ADP-p-selectin binding	0.0289304	0.753775	0.997788
g_385.2389	total platelet count	-0.155786	0.00276663	0.0512266		S_LDL_TG_percent	ADP-p-selectin binding	0.0208566	0.821119	0.997788
g_409.405	ADP-p-selectin rc	-0.140587	0.0027697	0.0512293		XL_HDL_PL_percent	ADP-p-selectin binding	0.0217873	0.81328	0.997788
g_319.1192	beta-thromboglobulin pm	-0.155937	0.00277739	0.0512629		M_HDL_PL_percent	ADP-p-selectin binding	-0.0409043	0.657347	0.997788
g_427.1603	total platelet count	0.155727	0.00277713	0.0512629		M_HDL_C_percent	ADP-p-selectin binding	0.0611793	0.506823	0.997788
g_251.1652	ADP-p-selectin binding	0.140513	0.00278413	0.0513332		M_HDL_CE_percent	ADP-p-selectin binding	0.0191777	0.835306	0.997788
g_216.0699	ADP-p-selectin rc	0.140482	0.00279035	0.0513613		M_HDL_FC_percent	ADP-p-selectin binding	0.00996125	0.914011	0.997788
g_645.4979	ADP-p-selectin rc	-0.140476	0.00279153	0.0513613		M_HDL_TG_percent	ADP-p-selectin binding	-0.0598646	0.516013	0.997788
g_199.1337	ADP-p-selectin rc	-0.140291	0.00282808	0.0519789		S_HDL_PL_percent	ADP-p-selectin binding	-0.0498634	0.588614	0.997788
g_131.0349	total platelet count	0.15537	0.00284097	0.052161		S_HDL_C_percent	ADP-p-selectin binding	0.0672562	0.46547	0.997788
g_865.1999	total platelet count	0.155321	0.00284976	0.0522675		S_HDL_CE_percent	ADP-p-selectin binding	0.0427306	0.643076	0.997788
g_300.039	total platelet count	0.155282	0.00285682	0.0523421		VLDL_D	ADP-p-selectin binding	-0.0449883	0.625613	0.997788
g_301.202	COAG_TAT	-0.140223	0.0028727	0.0525779		HDL_D	ADP-p-selectin binding	-0.0209203	0.820582	0.997788
g_253.1807	total platelet count	0.155162	0.00287866	0.052632		Serum_C	ADP-p-selectin binding	-0.0494293	0.591868	0.997788
g_433.1654	ADP-p-selectin rc	0.139986	0.00288919	0.0527693		VLDL_C	ADP-p-selectin binding	-0.0811864	0.378047	0.997788
g_727.5769	CRP-fibrinogen rc	0.179969	0.00289371	0.0527965		Remnant_C	ADP-p-selectin binding	-0.0768862	0.403905	0.997788
g_295.134	ADP-fibrinogen rc	0.156084	0.00290414	0.0528766		LDL_C	ADP-p-selectin binding	-0.03291	0.721216	0.997788
g_501.3207	total platelet count	0.15503	0.00290293	0.0528766		HDL_C	ADP-p-selectin binding	-0.0240791	0.794053	0.997788
g_520.3395	total platelet count	-0.154985	0.00291113	0.0529486		HDL3_C	ADP-p-selectin binding	-0.0546229	0.553487	0.997788
g_461.3631	ADP-p-selectin rc	-0.139822	0.0029226	0.0531021		EstC	ADP-p-selectin binding	-0.0439009	0.633999	0.997788
g_836.6991	ADP-p-selectin rc	-0.139773	0.00293282	0.0531982		FreeC	ADP-p-selectin binding	-0.0333164	0.717918	0.997788
g_206.049	ADP-fibrinogen rc	-0.155919	0.00293459	0.0531982		Serum_TG	ADP-p-selectin binding	-0.0678499	0.461531	0.997788
g_417.3369	total platelet count	-0.154846	0.00293702	0.0531982		VLDL_TG	ADP-p-selectin binding	-0.0767449	0.404772	0.997788
g_937.4841	ADP-p-selectin rc	-0.139665	0.00295504	0.0534214		LDL_TG	ADP-p-selectin binding	0.0368706	0.6893	0.997788
g_591.3686	beta-thromboglobulin pm	0.154957	0.00295546	0.0534214		DAG	ADP-p-selectin binding	-0.0369313	0.688814	0.997788
g_399.1658	ADP-p-selectin rc	0.139454	0.00299902	0.0540968		DAG_TG_ratio	ADP-p-selectin binding	-0.0282046	0.759762	0.997788
g_465.3045	CRP-fibrinogen rc	0.179326	0.00299756	0.0540968		TG_PG_ratio	ADP-p-selectin binding	0.00886907	0.923409	0.997788
g_761.667	total platelet count	0.154498	0.00300242	0.0541024		PC	ADP-p-selectin binding	0.0100029	0.913653	0.997788
g_377.2332	beta-thromboglobulin pm	0.154667	0.00301018	0.0541863		SM	ADP-p-selectin binding	0.0242598	0.792543	0.997788
g_183.0663	ADP-p-selectin binding	0.139356	0.0030195	0.0542099		TotCho	ADP-p-selectin binding	-0.0492522	0.593198	0.997788
g_662.6468	ADP-p-selectin rc	-0.139335	0.00302389	0.0542099		ApoA1	ADP-p-selectin binding	-0.0203357	0.825515	0.997788
g_704.5231	ADP-p-selectin rc	-0.13937	0.0030165	0.0542099		ApoB	ADP-p-selectin binding	0.00647644	0.944031	0.997788
g_215.1649	total platelet count	0.154386	0.0030236	0.0542099		ApoB_ApoA1_ratio	ADP-p-selectin binding	-0.0353861	0.701202	0.997788
g_181.087	ADP-p-selectin binding	0.139301	0.00303117	0.0542846		TotFA	ADP-p-selectin binding	-0.008567	0.92601	0.997788
g_227.2015	ADP-fibrinogen rc	-0.155377	0.00303628	0.0543205		FALen	ADP-p-selectin binding	0.0728744	0.428947	0.997788
g_153.0192	COAG_TAT	-0.13938	0.00304707	0.0544578		UnsatDeg	ADP-p-selectin binding	0.0574066	0.533423	0.997788
g_343.2279	CRP-p-selectin rc	0.178866	0.00307387	0.0548807		LA	ADP-p-selectin binding	-0.0136891	0.882032	0.997788
g_673.4806	ADP-p-selectin rc	-0.13904	0.00308689	0.0550336		CLA	ADP-p-selectin binding	-0.0812246	0.377822	0.997788
g_571.3998	CRP-fibrinogen rc	0.178762	0.00309137	0.0550336		FAw6	ADP-p-selectin binding	-0.0204503	0.824547	0.997788
g_324.2914	total platelet count	-0.154033	0.00309188	0.0550336		PUFA	ADP-p-selectin binding	-0.0102477	0.911548	0.997788
g_331.1031	ADP-p-selectin rc	0.138967	0.00310272	0.0551143		MUFA	ADP-p-selectin binding	-0.071281	0.439134	0.997788
g_471.1509	beta-thromboglobulin pm	-0.154191	0.00310179	0.0551143		LA_FA_ratio	ADP-p-selectin binding	0.0375288	0.684046	0.997788
g_445.1152	COAG_TAT	-0.13907	0.0031136	0.0552513		CLA_FA_ratio	ADP-p-selectin binding	-0.0684384	0.457646	0.997788
g_447.3477	total platelet count	-0.153865	0.00312471	0.0553923		FAw6_FA_ratio	ADP-p-selectin binding	0.0552842	0.548687	0.997788
g_746.5128	ADP-p-selectin rc	-0.138818	0.00313493	0.0555171		PUFA_FA_ratio	ADP-p-selectin binding	0.0772416	0.401729	0.997788
g_504.2153	ADP-p-selectin rc	0.138733	0.00315363	0.0557917		Lac	ADP-p-selectin binding	0.0140398	0.879032	0.997788
g_435.4201	ADP-p-selectin rc	-0.138596	0.00318393	0.0559383		Pyr	ADP-p-selectin binding	-0.00466373	0.959681	0.997788
g_621.4375	CRP-fibrinogen rc	0.178267	0.00317586	0.0559383		Cit	ADP-p-selectin binding	-0.0632295	0.492662	0.997788
g_475.354	platelet-monocyte complex	-0.138638	0.0031746	0.0559383		Ile	ADP-p-selectin binding	0.00525755	0.954552	0.997788
g_359.1344	COAG_TAT	-0.138747	0.00318431	0.0559383		Leu	ADP-p-selectin binding	-0.0108415	0.906445	0.997788
g_143.0713	total platelet count	-0.153586	0.00318007	0.0559383		Val	ADP-p-selectin binding	0.0131369	0.886758	0.997788
g_351.254	total platelet count	-0.15357	0.00318328	0.0559383		Tyr	ADP-p-selectin binding	0.00716056	0.93813	0.997788
g_738.5082	total platelet count	-0.153592	0.003179	0.0559383		Crea	ADP-p-selectin binding	-0.0308473	0.738034	0.997788
g_829.4603	total platelet count	-0.153514	0.0031945	0.0560609		Alb	ADP-p-selectin binding	0.021249	0.817811	0.997788
g_335.2584	CRP-p-selectin rc	0.178017	0.00321934	0.0564402		Gp	ADP-p-selectin binding	0.0531197	0.564471	0.997788
g_355.1908	ADP-p-selectin binding	0.138419	0.00322322	0.0564516		XXL_VLDL_P	ADP-fibrinogen binding	0.0693214	0.486562	0.997788
g_233.0666	CRP-p-selectin rc	-0.177934	0.00323398	0.0565834		XXL_VLDL_L	ADP-fibrinogen binding	0.0751924	0.450323	0.997788
g_233.1181	CRP-p-selectin rc	0.177862	0.0032466	0.0567474		XXL_VLDL_PL	ADP-fibrinogen binding	0.077598	0.435922	0.997788
g_377.1952	total platelet count	-0.153231	0.00325196	0.0567841		XXL_VLDL_C	ADP-fibrinogen binding	0.0849684	0.393462	0.997788
g_501.3207	ADP-p-selectin binding	-0.138228	0.00326618	0.0569188		XXL_VLDL_CE	ADP-fibrinogen binding	0.0557888	0.57567	0.997788
g_364.1645	ADP-fibrinogen binding	-0.154219	0.00326422	0.0569188		XXL_VLDL_TG	ADP-fibrinogen binding	0.0617587	0.535439	0.997788
g_263.1652	total platelet count	0.153079	0.00328303	0.0571555		XL_VLDL_C	ADP-fibrinogen binding	0.0875716	0.379076	0.997788
g_100.0407	beta-thromboglobulin pm	-0.153141	0.00331327	0.0576244		XL_VLDL_CE	ADP-fibrinogen binding	0.0777737	0.43488	0.997788
g_535.2205	COAG_TAT	-0.138044	0.0033434	0.0580907		L_VLDL_P	ADP-fibrinogen binding	0.0958428	0.335524	0.997788
g_365.197	ADP-p-selectin binding	0.137804	0.00336362	0.058384		L_VLDL_L	ADP-fibrinogen binding	0.0952441	0.338566	0.997788
g_619.4571	ADP-p-selectin rc	-0.137685	0.00339146	0.0586239		L_VLDL_PL	ADP-fibrinogen binding	0.0712656	0.474393	0.997788
g_207.0663	ADP-fibrinogen rc	-0.153587	0.00339515	0.0586239		L_VLDL_C	ADP-fibrinogen binding	0.096705	0.331175	0.997788
g_373.0729	CRP-p-selectin rc	0.177034	0.00339559	0.0586239		L_VLDL_CE	ADP-fibrinogen binding	0.0582767	0.558734	0.997788
g_224.1287	CRP-fibrinogen rc	-0.177058	0.0033912	0.0586239		M_VLDL_P	ADP-fibrinogen binding	0.0335128	0.736824	0.997788
g_173.1301	beta-thromboglobulin pm	-0.152796	0.00338551	0.0586239		M_VLDL_L	ADP-fibrinogen binding	0.0356163	0.720966	0.997788
g_485.3634	beta-thromboglobulin pm	0.152739	0.00339756	0.0586239		M_VLDL_PL	ADP-fibrinogen binding	0.0191235	0.847953	0.997788
g_421.4039	ADP-p-selectin rc	-0.137593	0.00341301	0.0588323		M_VLDL_C	ADP-fibrinogen binding	0.0494235	0.620053	0.997788
g_319.1192	total platelet count	0.152441	0.00341687	0.0588408		M_VLDL_CE	ADP-fibrinogen binding	0.0225397	0.82121	0.997788
g_152.969	ADP-p-selectin rc	-0.137474	0.00344113	0.0592002		M_VLDL_FC	ADP-fibrinogen binding	0.0916138	0.35738	0.997788
g_162.0557	platelet-monocyte complex	0.137396	0.00345971	0.0594615		M_VLDL_TG	ADP-fibrinogen binding	0.0391642	0.694487	0.997788
g_741.4717	ADP-p-selectin binding	0.13734	0.00347327	0.0596294		S_VLDL_P	ADP-fibrinogen binding	-0.0788776	0.428369	0.997788
g_577.4244	ADP-p-selectin rc	-0.137315	0.00347929	0.0596294		S_VLDL_L	ADP-fibrinogen binding	-0.0687502	0.490169	0.997788
g_645.219	total platelet count	0.152149	0.00347972	0.0596294		S_VLDL_C	ADP-fibrinogen binding	-0.00811733	0.935141	0.997788
g_583.437	ADP-p-selectin binding	0.137245	0.00349592	0.0597898		S_VLDL_CE	ADP-fibrinogen binding	-0.0249644	0.802349	0.997788
g_373.1136	total platelet count	0.152078	0.00349506	0.0597898		S_VLDL_FC	ADP-fibrinogen binding	0.0104075	0.916901	0.997788
g_158.0456	beta-thromboglobulin pm	-0.152228	0.00350737	0.059927		S_VLDL_TG	ADP-fibrinogen binding	-0.0586502	0.556212	0.997788
g_323.166	ADP-fibrinogen rc	0.153019	0.00351704	0.0600335		XS_VLDL_PL	ADP-fibrinogen binding	-0.0718371	0.470847	0.997788
g_243.1603	CRP-fibrinogen rc	-0.176208	0.00355058	0.0605468		XS_VLDL_TG	ADP-fibrinogen binding	-0.0842546	0.397463	0.997788
g_285.243	total platelet count	-0.151748	0.00356765	0.0607787		IDL_FC	ADP-fibrinogen binding	-0.0793394	0.425662	0.997788
g_191.1438	ADP-p-selectin binding	0.136922	0.00357471	0.0607806		IDL_TG	ADP-fibrinogen binding	-0.0536168	0.590648	0.997788
g_319.1192	CRP-fibrinogen rc	-0.17609	0.00357305	0.0607806		L_LDL_TG	ADP-fibrinogen binding	-0.0233469	0.814918	0.997788
g_381.3163	COAG_TAT	0.137018	0.00358826	0.0609212		M_LDL_TG	ADP-fibrinogen binding	-0.020502	0.837138	0.997788
g_986.2556	beta-thromboglobulin pm	-0.151854	0.00358995	0.0609212		S_LDL_FC	ADP-fibrinogen binding	-0.0595509	0.550153	0.997788
g_387.3272	ADP-p-selectin binding	-0.136816	0.00360075	0.061045		S_LDL_TG	ADP-fibrinogen binding	-0.012198	0.90267	0.997788
g_216.1242	CRP-fibrinogen rc	-0.175869	0.00361584	0.0610978		XL_HDL_P	ADP-fibrinogen binding	0.0357949	0.719625	0.997788
g_219.0817	total platelet count	0.151566	0.0036083	0.0610978		XL_HDL_L	ADP-fibrinogen binding	0.0461337	0.643552	0.997788
g_258.0288	total platelet count	0.151524	0.00361784	0.0610978		XL_HDL_PL	ADP-fibrinogen binding	0.0330021	0.740692	0.997788
g_399.0731	total platelet count	0.151544	0.00361339	0.0610978		XL_HDL_C	ADP-fibrinogen binding	0.0359185	0.718697	0.997788
g_253.135	total platelet count	0.151479	0.00362798	0.0612099		XL_HDL_TG	ADP-fibrinogen binding	0.0564259	0.57131	0.997788
g_210.055	ADP-fibrinogen rc	0.152456	0.0036414	0.061377		L_HDL_PL	ADP-fibrinogen binding	0.0762579	0.443912	0.997788
g_229.0356	total platelet count	0.151383	0.00364971	0.0614579		M_HDL_P	ADP-fibrinogen binding	0.03828	0.701053	0.997788
g_329.2122	total platelet count	-0.151237	0.00368275	0.0619546		M_HDL_L	ADP-fibrinogen binding	0.043135	0.665283	0.997788
g_276.0197	ADP-p-selectin rc	-0.136438	0.00369547	0.0620411		M_HDL_PL	ADP-fibrinogen binding	0.0102593	0.91808	0.997788
g_255.1241	COAG_TAT	-0.13659	0.00369528	0.0620411		M_HDL_C	ADP-fibrinogen binding	0.0682506	0.493335	0.997788
g_160.0248	beta-thromboglobulin pm	-0.151358	0.00370209	0.0620411		M_HDL_CE	ADP-fibrinogen binding	0.0458206	0.645807	0.997788
g_528.2652	total platelet count	0.151161	0.00370018	0.0620411		M_HDL_TG	ADP-fibrinogen binding	0.0248848	0.802967	0.997788
g_241.1807	CRP-p-selectin rc	-0.175283	0.00373147	0.0623542		S_HDL_L	ADP-fibrinogen binding	-0.092738	0.351486	0.997788
g_377.3422	platelet-monocyte complex	-0.136302	0.00373023	0.0623542		S_HDL_PL	ADP-fibrinogen binding	-0.074094	0.456987	0.997788
g_347.2589	total platelet count	-0.151044	0.00372726	0.0623542		S_HDL_C	ADP-fibrinogen binding	-0.0798827	0.42249	0.997788
g_875.4664	CRP-fibrinogen rc	0.175242	0.00373977	0.062433		S_HDL_TG	ADP-fibrinogen binding	0.0183711	0.853867	0.997788
g_57.0342	ADP-fibrinogen rc	-0.151933	0.00376073	0.0627231		XXL_VLDL_C_percent	ADP-fibrinogen binding	-0.0265078	0.790402	0.997788
g_393.1193	CRP-fibrinogen rc	-0.175076	0.00377313	0.0628101		XXL_VLDL_CE_percent	ADP-fibrinogen binding	-0.0782384	0.432132	0.997788
g_345.1704	total platelet count	-0.150848	0.00377277	0.0628101		XXL_VLDL_TG_percent	ADP-fibrinogen binding	-0.026917	0.787243	0.997788
g_143.0349	CRP-fibrinogen rc	-0.17505	0.00377838	0.0628376		XL_VLDL_FC_percent	ADP-fibrinogen binding	-0.0334799	0.737074	0.997788
g_961.7313	ADP-fibrinogen rc	-0.151805	0.00379039	0.0629422		XL_VLDL_TG_percent	ADP-fibrinogen binding	0.0705765	0.478687	0.997788
g_451.0291	total platelet count	0.150766	0.00379187	0.0629422		L_VLDL_PL_percent	ADP-fibrinogen binding	-0.0300725	0.762998	0.997788
g_132.0301	CRP-p-selectin rc	0.174843	0.00382053	0.0633577		L_VLDL_C_percent	ADP-fibrinogen binding	0.0277792	0.780597	0.997788
g_311.1689	ADP-fibrinogen rc	0.151644	0.00382816	0.0634242		L_VLDL_CE_percent	ADP-fibrinogen binding	-0.075868	0.446253	0.997788
g_508.4733	ADP-p-selectin rc	-0.135893	0.00383589	0.063432		L_VLDL_TG_percent	ADP-fibrinogen binding	0.027565	0.782246	0.997788
g_803.7504	ADP-p-selectin rc	-0.135898	0.00383471	0.063432		M_VLDL_C_percent	ADP-fibrinogen binding	0.0790152	0.427562	0.997788
g_145.1115	ADP-p-selectin binding	-0.135705	0.00388547	0.0641715		M_VLDL_CE_percent	ADP-fibrinogen binding	0.0115609	0.90773	0.997788
g_758.5702	CRP-fibrinogen rc	0.174515	0.00388796	0.0641715		M_VLDL_TG_percent	ADP-fibrinogen binding	-0.0439369	0.659444	0.997788
g_336.0374	COAG_TAT	-0.135822	0.00389436	0.0642166		S_VLDL_C_percent	ADP-fibrinogen binding	0.0614733	0.53733	0.997788
g_71.05	CRP-fibrinogen rc	-0.174341	0.00392439	0.0646507		S_VLDL_CE_percent	ADP-fibrinogen binding	0.0138511	0.889557	0.997788
g_313.2538	ADP-fibrinogen rc	0.151205	0.00393268	0.0647262		S_VLDL_TG_percent	ADP-fibrinogen binding	-0.0465678	0.64043	0.997788
g_577.3752	CRP-fibrinogen rc	0.174239	0.00394567	0.064879		XS_VLDL_PL_percent	ADP-fibrinogen binding	0.0879396	0.377069	0.997788
g_421.2024	CRP-p-selectin rc	0.17419	0.00395598	0.0649874		XS_VLDL_C_percent	ADP-fibrinogen binding	-0.0932999	0.348562	0.997788
g_728.5217	CRP-fibrinogen rc	0.174145	0.00396554	0.0650325		XS_VLDL_FC_percent	ADP-fibrinogen binding	0.0290068	0.771162	0.997788
g_735.7016	total platelet count	0.150038	0.00396617	0.0650325		XS_VLDL_TG_percent	ADP-fibrinogen binding	0.0415259	0.67706	0.997788
g_325.092	CRP-fibrinogen rc	-0.174096	0.00397589	0.0651308		IDL_CE_percent	ADP-fibrinogen binding	-0.0111929	0.910654	0.997788
g_397.1502	ADP-p-selectin rc	0.135336	0.00398451	0.0651754		IDL_TG_percent	ADP-fibrinogen binding	0.0473367	0.634916	0.997788
g_589.4106	CRP-fibrinogen rc	0.174033	0.00398924	0.0651754		L_LDL_PL_percent	ADP-fibrinogen binding	0.0811026	0.415416	0.997788
g_985.8247	beta-thromboglobulin pm	0.150146	0.0039898	0.0651754		M_LDL_TG_percent	ADP-fibrinogen binding	0.0618246	0.535002	0.997788
g_375.3269	platelet-monocyte complex	-0.135278	0.00400028	0.0652248		S_LDL_PL_percent	ADP-fibrinogen binding	0.0732816	0.46195	0.997788
g_385.0503	total platelet count	0.149911	0.00399745	0.0652248		S_LDL_TG_percent	ADP-fibrinogen binding	0.0689261	0.489057	0.997788
g_327.1082	ADP-p-selectin binding	-0.135251	0.00400773	0.0652852		XL_HDL_PL_percent	ADP-fibrinogen binding	0.00677177	0.945875	0.997788
g_925.4795	CRP-p-selectin rc	0.173874	0.00402327	0.0654775		XL_HDL_C_percent	ADP-fibrinogen binding	-0.0465346	0.640669	0.997788
g_146.0819	CRP-fibrinogen rc	-0.173796	0.00403996	0.0656352		XL_HDL_TG_percent	ADP-fibrinogen binding	0.0283503	0.776204	0.997788
g_715.2631	beta-thromboglobulin pm	-0.14994	0.00404047	0.0656352		L_HDL_TG_percent	ADP-fibrinogen binding	0.00421246	0.966315	0.997788
g_276.0197	ADP-p-selectin binding	0.135091	0.00405147	0.0657527		M_HDL_CE_percent	ADP-fibrinogen binding	0.0718648	0.470675	0.997788
g_499.2918	ADP-p-selectin binding	-0.134921	0.00409871	0.0664577		S_HDL_PL_percent	ADP-fibrinogen binding	-0.0283393	0.776288	0.997788
g_837.4299	CRP-fibrinogen rc	0.173494	0.00410523	0.0665017		S_HDL_C_percent	ADP-fibrinogen binding	0.00707387	0.943464	0.997788
g_219.0817	ADP-p-selectin binding	-0.134776	0.0041392	0.0669899		S_HDL_CE_percent	ADP-fibrinogen binding	-0.0553824	0.578459	0.997788
g_331.0606	beta-thromboglobulin pm	-0.149484	0.00415506	0.0671843		S_HDL_TG_percent	ADP-fibrinogen binding	0.0421684	0.672348	0.997788
g_407.2076	ADP-p-selectin binding	0.134677	0.00416699	0.0672528		LDL_D	ADP-fibrinogen binding	0.0541641	0.586857	0.997788
g_117.0194	ADP-fibrinogen rc	-0.150264	0.00416524	0.0672528		Serum_C	ADP-fibrinogen binding	-0.0738963	0.458192	0.997788
g_349.202	ADP-p-selectin binding	0.134609	0.00418638	0.0675034		VLDL_C	ADP-fibrinogen binding	-0.0227483	0.819582	0.997788
g_320.1718	ADP-p-selectin rc	0.134493	0.00421939	0.067973		Remnant_C	ADP-fibrinogen binding	-0.0591752	0.552677	0.997788
g_273.1501	ADP-fibrinogen rc	0.150026	0.004226	0.0680169		EstC	ADP-fibrinogen binding	-0.0893566	0.369399	0.997788
g_811.4724	COAG_TAT	0.134595	0.00423277	0.0680631		FreeC	ADP-fibrinogen binding	0.00506923	0.959469	0.997788
g_621.4375	ADP-p-selectin rc	-0.134407	0.00424407	0.0681194		Serum_TG	ADP-fibrinogen binding	0.0248683	0.803094	0.997788
g_291.0577	total platelet count	0.148936	0.00424387	0.0681194		VLDL_TG	ADP-fibrinogen binding	0.0415643	0.676778	0.997788
g_334.0726	ADP-p-selectin rc	0.13439	0.00424879	0.0681326		LDL_TG	ADP-fibrinogen binding	-0.0263842	0.791358	0.997788
g_684.5047	CRP-fibrinogen rc	0.17278	0.00426365	0.0683083		HDL_TG	ADP-fibrinogen binding	0.0756734	0.447423	0.997788
g_325.2387	COAG_TAT	-0.134462	0.00427094	0.0683625		DAG	ADP-fibrinogen binding	0.0936898	0.346543	0.997788
g_463.2119	ADP-p-selectin binding	0.134297	0.00427576	0.0683769		DAG_TG_ratio	ADP-fibrinogen binding	0.0492093	0.621572	0.997788
g_758.5702	beta-thromboglobulin pm	0.148981	0.00428507	0.0684632		TotPG	ADP-fibrinogen binding	-0.0653013	0.512244	0.997788
g_465.1404	ADP-p-selectin binding	-0.134157	0.00431625	0.0687819		TG_PG_ratio	ADP-fibrinogen binding	0.0531911	0.593604	0.997788
g_469.3526	platelet-monocyte complex	-0.134155	0.00431682	0.0687819		SM	ADP-fibrinogen binding	-0.025099	0.801306	0.997788
g_711.4997	COAG_TAT	0.134306	0.00431631	0.0687819		TotCho	ADP-fibrinogen binding	0.0377912	0.704693	0.997788
g_393.3737	beta-thromboglobulin pm	0.14882	0.00432734	0.0688867		ApoB	ADP-fibrinogen binding	-0.0138072	0.889906	0.997788
g_207.139	ADP-p-selectin binding	0.134049	0.00434787	0.0690249		ApoB_ApoA1_ratio	ADP-fibrinogen binding	-0.0738196	0.45866	0.997788
g_696.4986	ADP-p-selectin rc	-0.134067	0.0043427	0.0690249		TotFA	ADP-fibrinogen binding	-0.04358	0.66204	0.997788
g_199.17	CRP-fibrinogen rc	-0.172425	0.00434461	0.0690249		UnsatDeg	ADP-fibrinogen binding	0.0828246	0.40555	0.997788
g_359.1344	CRP-p-selectin rc	-0.172311	0.00437076	0.0693253		LA	ADP-fibrinogen binding	-0.0252802	0.799901	0.997788
g_353.2333	ADP-p-selectin binding	0.133917	0.00438679	0.0693907		CLA	ADP-fibrinogen binding	0.0349408	0.726046	0.997788
g_171.077	CRP-p-selectin rc	0.172252	0.00438433	0.0693907		FAw6	ADP-fibrinogen binding	-0.0533503	0.592498	0.997788
g_307.1915	total platelet count	-0.14842	0.00437991	0.0693907		PUFA	ADP-fibrinogen binding	-0.0739269	0.458005	0.997788
g_185.0818	ADP-p-selectin binding	0.133889	0.0043953	0.069439		MUFA	ADP-fibrinogen binding	0.0119783	0.904414	0.997788
g_203.1439	ADP-p-selectin binding	0.133867	0.00440176	0.069439		SFA	ADP-fibrinogen binding	-0.0826235	0.406695	0.997788
g_224.1287	beta-thromboglobulin pm	-0.148555	0.00439782	0.069439		DHA_FA_ratio	ADP-fibrinogen binding	-0.067567	0.497685	0.997788
g_271.1916	COAG_TAT	-0.133831	0.00445658	0.0702403		LA_FA_ratio	ADP-fibrinogen binding	0.02617	0.793013	0.997788
g_219.1755	CRP-fibrinogen rc	-0.17191	0.00446425	0.0702979		CLA_FA_ratio	ADP-fibrinogen binding	0.025758	0.796201	0.997788
g_233.1548	total platelet count	0.148065	0.00447588	0.0704176		FAw6_FA_ratio	ADP-fibrinogen binding	-0.0282185	0.777217	0.997788
g_375.2178	ADP-p-selectin binding	0.133537	0.00450055	0.0706784		PUFA_FA_ratio	ADP-fibrinogen binding	-0.0522383	0.600245	0.997788
g_645.4979	CRP-fibrinogen rc	0.171761	0.00449944	0.0706784		Glc	ADP-fibrinogen binding	-0.00617589	0.950631	0.997788
g_789.6986	beta-thromboglobulin pm	-0.148155	0.00450629	0.070705		Lac	ADP-fibrinogen binding	-0.0324254	0.745067	0.997788
g_615.1011	ADP-p-selectin binding	-0.133486	0.00451603	0.0707943		Pyr	ADP-fibrinogen binding	0.0826727	0.406415	0.997788
g_435.3476	total platelet count	-0.147825	0.00454166	0.0711323		Cit	ADP-fibrinogen binding	0.00585459	0.953197	0.997788
g_611.4691	ADP-p-selectin binding	0.13338	0.00454835	0.0711733		Ala	ADP-fibrinogen binding	0.0945851	0.341934	0.997788
g_145.0618	ADP-p-selectin rc	0.133367	0.00455253	0.071175		His	ADP-fibrinogen binding	-0.00770543	0.938426	0.997788
g_385.3326	platelet-monocyte complex	-0.133314	0.00456859	0.0713623		Ile	ADP-fibrinogen binding	0.0360502	0.717709	0.997788
g_199.0613	ADP-p-selectin binding	-0.133214	0.00459937	0.0717789		Leu	ADP-fibrinogen binding	-0.0152955	0.878125	0.997788
g_725.2307	ADP-p-selectin binding	-0.133199	0.00460412	0.071789		Val	ADP-fibrinogen binding	0.0658917	0.508429	0.997788
g_209.118	ADP-p-selectin binding	0.13314	0.00462236	0.0719103		Phe	ADP-fibrinogen binding	-0.0519389	0.602339	0.997788
g_506.3247	ADP-p-selectin binding	-0.133108	0.00463247	0.0719103		Tyr	ADP-fibrinogen binding	-0.0457219	0.646519	0.997788
g_355.2126	ADP-fibrinogen rc	-0.148547	0.00462217	0.0719103		Ace	ADP-fibrinogen binding	-0.0933768	0.348164	0.997788
g_216.9822	CRP-fibrinogen rc	-0.171222	0.00462856	0.0719103		AcAce	ADP-fibrinogen binding	-0.0749508	0.451785	0.997788
g_401.1082	total platelet count	0.147512	0.00462869	0.0719103		bOHBut	ADP-fibrinogen binding	0.03828	0.701053	0.997788
g_227.1649	CRP-p-selectin rc	-0.171174	0.00464032	0.0719682		Crea	ADP-fibrinogen binding	0.0923772	0.353371	0.997788
g_535.0714	ADP-fibrinogen binding	-0.148402	0.0046626	0.0722497		XXL_VLDL_P	ADP-p-selectin rc	-0.0276446	0.764391	0.997788
g_466.3074	ADP-p-selectin rc	-0.132942	0.00468433	0.072522		XXL_VLDL_L	ADP-p-selectin rc	-0.0295371	0.748782	0.997788
g_159.1027	CRP-fibrinogen rc	-0.170914	0.00470402	0.0727625		XXL_VLDL_PL	ADP-p-selectin rc	-0.0426563	0.643654	0.997788
g_829.4603	CRP-p-selectin rc	0.170879	0.00471263	0.0728312		XXL_VLDL_C	ADP-p-selectin rc	-0.0128656	0.889081	0.997788
g_255.1241	ADP-fibrinogen binding	-0.148208	0.00471754	0.0728427		XXL_VLDL_CE	ADP-p-selectin rc	0.00611855	0.947119	0.997788
g_225.1492	total platelet count	-0.147142	0.00473391	0.0729665		XXL_VLDL_FC	ADP-p-selectin rc	-0.038642	0.675195	0.997788
g_279.1007	total platelet count	0.147156	0.00472996	0.0729665		XXL_VLDL_TG	ADP-p-selectin rc	-0.0279224	0.762094	0.997788
g_241.1439	ADP-p-selectin binding	0.132721	0.00475414	0.0731493		XL_VLDL_P	ADP-p-selectin rc	-0.0290163	0.753068	0.997788
g_229.0842	CRP-p-selectin rc	0.170714	0.00475352	0.0731493		XL_VLDL_L	ADP-p-selectin rc	-0.0343709	0.709384	0.997788
g_240.0721	COAG_TAT	-0.132823	0.00476834	0.0732389		XL_VLDL_PL	ADP-p-selectin rc	-0.0240749	0.794089	0.997788
g_407.1709	beta-thromboglobulin total	-0.132835	0.00476446	0.0732389		XL_VLDL_C	ADP-p-selectin rc	-0.0298323	0.746356	0.997788
g_407.1709	beta-thromboglobulin pm	-0.147169	0.00478358	0.0734084		XL_VLDL_CE	ADP-p-selectin rc	-0.0207309	0.82218	0.997788
g_273.0725	ADP-fibrinogen rc	0.147902	0.00480498	0.0735667		XL_VLDL_FC	ADP-p-selectin rc	-0.0314123	0.733415	0.997788
g_215.1649	CRP-p-selectin rc	-0.170515	0.0048034	0.0735667		XL_VLDL_TG	ADP-p-selectin rc	-0.0324645	0.724838	0.997788
g_291.102	total platelet count	0.14689	0.00480652	0.0735667		L_VLDL_P	ADP-p-selectin rc	-0.013067	0.887356	0.997788
g_287.1863	ADP-p-selectin binding	-0.132472	0.00483387	0.0739205		L_VLDL_L	ADP-p-selectin rc	-0.0156194	0.865544	0.997788
g_274.0929	total platelet count	0.146743	0.00484934	0.0740924		L_VLDL_PL	ADP-p-selectin rc	0.00931328	0.919585	0.997788
g_220.1464	ADP-p-selectin rc	0.132354	0.00487206	0.0743744		L_VLDL_C	ADP-p-selectin rc	-0.0065804	0.943134	0.997788
g_335.1976	ADP-fibrinogen rc	0.147656	0.00487646	0.0743767		L_VLDL_CE	ADP-p-selectin rc	-0.0132997	0.885364	0.997788
g_323.1244	ADP-fibrinogen rc	0.147612	0.00488935	0.0745083		L_VLDL_FC	ADP-p-selectin rc	-0.0138761	0.880432	0.997788
g_465.2265	ADP-p-selectin rc	0.132286	0.00489445	0.074521		L_VLDL_TG	ADP-p-selectin rc	-0.0166125	0.857083	0.997788
g_351.1819	total platelet count	0.146487	0.00492488	0.074919		M_VLDL_P	ADP-p-selectin rc	0.0169806	0.853951	0.997788
g_131.0824	ADP-p-selectin binding	-0.132176	0.00493048	0.074939		M_VLDL_L	ADP-p-selectin rc	0.0237311	0.796965	0.997788
g_443.3521	ADP-p-selectin rc	-0.132127	0.00494646	0.0749903		M_VLDL_PL	ADP-p-selectin rc	0.0398157	0.665912	0.997788
g_113.0244	CRP-fibrinogen rc	-0.169935	0.00495102	0.0749903		M_VLDL_C	ADP-p-selectin rc	0.0412638	0.654527	0.997788
g_497.0922	CRP-fibrinogen rc	-0.169944	0.00494879	0.0749903		M_VLDL_CE	ADP-p-selectin rc	0.0750271	0.415401	0.997788
g_295.0956	total platelet count	0.146419	0.00494522	0.0749903		M_VLDL_FC	ADP-p-selectin rc	0.0321103	0.727721	0.997788
g_465.3045	ADP-p-selectin rc	-0.132065	0.00496691	0.0751659		M_VLDL_TG	ADP-p-selectin rc	-0.00904937	0.921857	0.997788
g_323.1866	total platelet count	-0.14628	0.00498679	0.0754015		S_VLDL_TG	ADP-p-selectin rc	0.0881254	0.338504	0.997788
g_235.1334	ADP-p-selectin binding	0.131923	0.00501439	0.0757121		XL_HDL_P	ADP-p-selectin rc	-0.033956	0.712738	0.997788
g_277.1447	beta-thromboglobulin pm	-0.146382	0.00501599	0.0757121		XL_HDL_L	ADP-p-selectin rc	-0.0432362	0.639148	0.997788
g_782.6505	CRP-fibrinogen rc	0.169634	0.00502924	0.0757811		XL_HDL_PL	ADP-p-selectin rc	0.00962579	0.916896	0.997788
g_269.0875	beta-thromboglobulin pm	-0.146343	0.00502786	0.0757811		XL_HDL_C	ADP-p-selectin rc	-0.0824409	0.370698	0.997788
g_351.2179	ADP-p-selectin binding	0.131799	0.00505574	0.0759839		XL_HDL_CE	ADP-p-selectin rc	-0.0813366	0.377162	0.997788
g_275.0923	ADP-p-selectin rc	-0.131808	0.0050527	0.0759839		XL_HDL_FC	ADP-p-selectin rc	-0.0709155	0.44149	0.997788
g_277.1085	total platelet count	0.14608	0.00504726	0.0759839		XL_HDL_TG	ADP-p-selectin rc	0.0388886	0.673241	0.997788
g_426.022	ADP-fibrinogen rc	-0.147035	0.00506136	0.076003		L_HDL_P	ADP-p-selectin rc	-0.0510233	0.57996	0.997788
g_937.4841	CRP-fibrinogen rc	0.169456	0.00507604	0.0760841		L_HDL_L	ADP-p-selectin rc	-0.0561539	0.542407	0.997788
g_327.2178	beta-thromboglobulin pm	0.146197	0.00507198	0.0760841		L_HDL_PL	ADP-p-selectin rc	-0.0396317	0.667364	0.997788
g_603.39	beta-thromboglobulin pm	0.146172	0.00507982	0.0760841		L_HDL_C	ADP-p-selectin rc	-0.0763673	0.407094	0.997788
g_217.1808	ADP-p-selectin rc	0.131684	0.00509451	0.0761869		L_HDL_CE	ADP-p-selectin rc	-0.0802184	0.383779	0.997788
g_349.2754	total platelet count	-0.145922	0.0050954	0.0761869		L_HDL_FC	ADP-p-selectin rc	-0.0729887	0.428221	0.997788
g_369.2281	beta-thromboglobulin pm	0.146078	0.00510834	0.0763151		L_HDL_TG	ADP-p-selectin rc	-0.0257972	0.77972	0.997788
g_441.3006	ADP-p-selectin binding	-0.131605	0.00512141	0.076445		M_HDL_P	ADP-p-selectin rc	-0.0421198	0.647834	0.997788
g_377.3422	total platelet count	-0.145786	0.00513724	0.0766159		M_HDL_L	ADP-p-selectin rc	-0.0469691	0.61046	0.997788
g_201.113	ADP-fibrinogen rc	-0.14675	0.00514806	0.076707		M_HDL_PL	ADP-p-selectin rc	-0.028478	0.757505	0.997788
g_304.1195	total platelet count	0.145738	0.00515213	0.076707		M_HDL_C	ADP-p-selectin rc	-0.0722058	0.433205	0.997788
g_313.038	ADP-p-selectin rc	0.131501	0.00515689	0.0767125		M_HDL_CE	ADP-p-selectin rc	-0.0666235	0.469687	0.997788
g_389.2178	total platelet count	-0.145654	0.00517807	0.0769621		M_HDL_FC	ADP-p-selectin rc	-0.0681063	0.459836	0.997788
g_399.2023	ADP-p-selectin binding	0.131411	0.00518798	0.0769976		M_HDL_TG	ADP-p-selectin rc	0.0542302	0.556346	0.997788
g_85.0294	CRP-fibrinogen rc	-0.169032	0.00518926	0.0769976		S_HDL_P	ADP-p-selectin rc	0.0505112	0.583773	0.997788
g_661.5795	CRP-fibrinogen rc	0.169013	0.00519424	0.0770061		S_HDL_L	ADP-p-selectin rc	0.0467421	0.612188	0.997788
g_717.1482	ADP-p-selectin rc	0.131364	0.00520401	0.0770855		S_HDL_PL	ADP-p-selectin rc	-0.0222275	0.809577	0.997788
g_311.1138	ADP-p-selectin binding	0.131255	0.00524199	0.0775563		S_HDL_C	ADP-p-selectin rc	0.0791627	0.390088	0.997788
g_118.051	ADP-p-selectin rc	0.131241	0.00524688	0.0775563		XXL_VLDL_C_percent	ADP-p-selectin rc	0.0637589	0.489039	0.997788
g_717.1482	COAG_TAT	-0.131379	0.00524911	0.0775563		XXL_VLDL_CE_percent	ADP-p-selectin rc	0.0713638	0.438601	0.997788
g_261.1137	ADP-fibrinogen rc	0.14639	0.00525982	0.0775911		XXL_VLDL_FC_percent	ADP-p-selectin rc	-0.0516119	0.575592	0.997788
g_537.085	beta-thromboglobulin pm	-0.145589	0.00526034	0.0775911		XL_VLDL_PL_percent	ADP-p-selectin rc	0.0249397	0.786865	0.997788
g_385.1139	CRP-fibrinogen rc	-0.168724	0.00527265	0.0777071		XL_VLDL_CE_percent	ADP-p-selectin rc	0.015161	0.869455	0.997788
g_287.0568	CRP-fibrinogen rc	-0.168682	0.00528414	0.0778109		XL_VLDL_FC_percent	ADP-p-selectin rc	-0.0327458	0.72255	0.997788
g_679.3914	total platelet count	-0.145302	0.00528864	0.0778116		XL_VLDL_TG_percent	ADP-p-selectin rc	0.0433422	0.638326	0.997788
g_119.035	COAG_TAT	-0.131239	0.00529823	0.0778836		L_VLDL_C_percent	ADP-p-selectin rc	0.0208039	0.821564	0.997788
g_335.2584	beta-thromboglobulin pm	0.145456	0.00530245	0.0778836		L_VLDL_CE_percent	ADP-p-selectin rc	0.0259223	0.77868	0.997788
g_173.093	total platelet count	0.145198	0.00532158	0.0780989		L_VLDL_TG_percent	ADP-p-selectin rc	-0.0209966	0.819939	0.997788
g_132.0301	beta-thromboglobulin pm	-0.145328	0.00534326	0.0783514		M_VLDL_C_percent	ADP-p-selectin rc	0.0538812	0.558893	0.997788
g_216.1344	beta-thromboglobulin pm	-0.145273	0.00536064	0.0785403		M_VLDL_CE_percent	ADP-p-selectin rc	0.0579168	0.529785	0.997788
g_371.2583	beta-thromboglobulin pm	0.14521	0.00538097	0.0787722		M_VLDL_FC_percent	ADP-p-selectin rc	0.033446	0.716867	0.997788
g_528.2652	ADP-p-selectin binding	-0.130769	0.00541328	0.0791789		M_VLDL_TG_percent	ADP-p-selectin rc	-0.06005	0.514712	0.997788
g_285.1863	beta-thromboglobulin pm	0.14507	0.00542609	0.0792998		S_VLDL_PL_percent	ADP-p-selectin rc	-0.0452436	0.623651	0.997788
g_493.2436	ADP-p-selectin rc	0.130711	0.00543404	0.0793121		S_VLDL_C_percent	ADP-p-selectin rc	-0.0274103	0.766331	0.997788
g_393.3737	CRP-fibrinogen rc	0.168135	0.005436	0.0793121		S_VLDL_CE_percent	ADP-p-selectin rc	-0.0253736	0.783248	0.997788
g_376.2417	ADP-p-selectin binding	0.130666	0.00545018	0.0793865		S_VLDL_FC_percent	ADP-p-selectin rc	-0.0596926	0.517222	0.997788
g_779.2407	ADP-p-selectin rc	-0.130674	0.00544728	0.0793865		S_VLDL_TG_percent	ADP-p-selectin rc	0.0265561	0.773413	0.997788
g_171.077	ADP-p-selectin rc	0.130648	0.00545677	0.0794162		XS_VLDL_FC_percent	ADP-p-selectin rc	-0.0406667	0.659212	0.997788
g_399.0731	ADP-fibrinogen rc	0.145701	0.00547958	0.0796157		XS_VLDL_TG_percent	ADP-p-selectin rc	0.060585	0.510967	0.997788
g_379.2851	CRP-p-selectin rc	-0.167996	0.00547515	0.0796157		IDL_PL_percent	ADP-p-selectin rc	0.0827042	0.369166	0.997788
g_185.0818	ADP-fibrinogen binding	0.145683	0.00548543	0.0796345		IDL_C_percent	ADP-p-selectin rc	-0.0811442	0.378296	0.997788
g_722.5126	ADP-p-selectin rc	-0.130506	0.00550794	0.0798464		IDL_FC_percent	ADP-p-selectin rc	0.0231879	0.801516	0.997788
g_515.3599	platelet-monocyte complex	-0.130503	0.00550917	0.0798464		IDL_TG_percent	ADP-p-selectin rc	0.0505147	0.583748	0.997788
g_183.1754	CRP-fibrinogen rc	-0.167843	0.00551844	0.0799144		L_LDL_TG_percent	ADP-p-selectin rc	-0.0145081	0.875029	0.997788
g_736.5282	ADP-p-selectin rc	-0.130312	0.00557887	0.0805772		M_LDL_TG_percent	ADP-p-selectin rc	-0.0112214	0.903183	0.997788
g_573.4528	platelet-monocyte complex	-0.130325	0.00557436	0.0805772		S_LDL_TG_percent	ADP-p-selectin rc	0.0379441	0.680739	0.997788
g_127.0512	beta-thromboglobulin pm	-0.144622	0.0055731	0.0805772		XL_HDL_PL_percent	ADP-p-selectin rc	0.0554317	0.54762	0.997788
g_117.0557	total platelet count	0.144391	0.00558446	0.0805772		XL_HDL_C_percent	ADP-p-selectin rc	-0.0815483	0.375918	0.997788
g_509.4206	total platelet count	-0.144383	0.00558725	0.0805772		XL_HDL_CE_percent	ADP-p-selectin rc	-0.0745479	0.418394	0.997788
g_921.4679	CRP-fibrinogen rc	0.167536	0.00560646	0.0807329		XL_HDL_TG_percent	ADP-p-selectin rc	0.0555566	0.546716	0.997788
g_319.228	beta-thromboglobulin pm	0.144506	0.00561161	0.0807329		L_HDL_PL_percent	ADP-p-selectin rc	0.0623697	0.498575	0.997788
g_132.0663	total platelet count	0.144309	0.0056119	0.0807329		L_HDL_C_percent	ADP-p-selectin rc	-0.0687123	0.455843	0.997788
g_312.108	ADP-p-selectin rc	-0.130114	0.00565232	0.08109		L_HDL_CE_percent	ADP-p-selectin rc	-0.0524245	0.569586	0.997788
g_105.0553	CRP-fibrinogen rc	-0.167367	0.00565529	0.08109		L_HDL_FC_percent	ADP-p-selectin rc	-0.0784363	0.394466	0.997788
g_741.4717	CRP-fibrinogen rc	0.167385	0.00565017	0.08109		L_HDL_TG_percent	ADP-p-selectin rc	0.0430505	0.64059	0.997788
g_296.0863	beta-thromboglobulin pm	-0.144378	0.00565439	0.08109		M_HDL_FC_percent	ADP-p-selectin rc	-0.0557582	0.54526	0.997788
g_265.1085	ADP-p-selectin rc	0.130071	0.0056682	0.0811421		M_HDL_TG_percent	ADP-p-selectin rc	0.0680369	0.460294	0.997788
g_717.1482	beta-thromboglobulin pm	-0.144346	0.00566509	0.0811421		S_HDL_TG_percent	ADP-p-selectin rc	0.0483303	0.600141	0.997788
g_423.2019	total platelet count	-0.144022	0.00570853	0.0816525		LDL_D	ADP-p-selectin rc	-0.00894432	0.922761	0.997788
g_245.0934	CRP-fibrinogen rc	-0.167124	0.00572647	0.0818331		HDL_D	ADP-p-selectin rc	-0.0618038	0.502487	0.997788
g_207.1024	total platelet count	-0.143957	0.00573052	0.0818331		HDL_C	ADP-p-selectin rc	-0.0611439	0.507069	0.997788
g_947.5241	CRP-fibrinogen rc	0.167056	0.0057465	0.0819275		Serum_TG	ADP-p-selectin rc	0.0856478	0.352312	0.997788
g_175.0613	total platelet count	0.143916	0.00574438	0.0819275		VLDL_TG	ADP-p-selectin rc	0.0254153	0.782901	0.997788
g_326.1755	ADP-p-selectin rc	0.129821	0.00576219	0.0820842		HDL_TG	ADP-p-selectin rc	0.0608663	0.509003	0.997788
g_241.1597	CRP-fibrinogen rc	-0.166981	0.0057688	0.0821115		DAG	ADP-p-selectin rc	-0.0783779	0.394819	0.997788
g_168.1033	ADP-p-selectin rc	-0.12978	0.00577775	0.082172		TotPG	ADP-p-selectin rc	0.0895196	0.330887	0.997788
g_265.1085	CRP-fibrinogen rc	-0.166928	0.00578427	0.0821978		TG_PG_ratio	ADP-p-selectin rc	0.020078	0.827691	0.997788
g_579.3045	ADP-p-selectin binding	-0.129746	0.00579049	0.0822193		SM	ADP-p-selectin rc	0.075666	0.411428	0.997788
g_217.0708	ADP-p-selectin binding	-0.129693	0.00581066	0.0823738		TotCho	ADP-p-selectin rc	0.050841	0.581317	0.997788
g_748.528	CRP-fibrinogen rc	0.166839	0.0058108	0.0823738		ApoA1	ADP-p-selectin rc	-0.0618143	0.502414	0.997788
g_909.5499	ADP-p-selectin rc	-0.129673	0.00581848	0.0824158		FALen	ADP-p-selectin rc	0.00695399	0.939912	0.997788
g_337.238	ADP-p-selectin binding	0.129601	0.00584589	0.0826226		CLA_FA_ratio	ADP-p-selectin rc	-0.0150637	0.870285	0.997788
g_323.166	ADP-p-selectin rc	0.129598	0.00584725	0.0826226		FAw3_FA_ratio	ADP-p-selectin rc	0.0898601	0.329044	0.997788
g_227.1649	CRP-fibrinogen rc	-0.166722	0.00584591	0.0826226		FAw6_FA_ratio	ADP-p-selectin rc	0.0669813	0.467299	0.997788
g_436.2832	CRP-fibrinogen rc	0.166657	0.00586542	0.0827901		PUFA_FA_ratio	ADP-p-selectin rc	0.0772495	0.401681	0.997788
g_583.437	COAG_TAT	0.129685	0.00586858	0.0827901		SFA_FA_ratio	ADP-p-selectin rc	-0.0838023	0.362822	0.997788
g_373.2232	ADP-p-selectin binding	0.129496	0.00588632	0.0829733		Lac	ADP-p-selectin rc	0.0258216	0.779518	0.997788
g_162.0413	ADP-p-selectin binding	0.129416	0.0059172	0.0830496		Pyr	ADP-p-selectin rc	0.0339229	0.713005	0.997788
g_324.1309	ADP-p-selectin binding	-0.129437	0.00590901	0.0830496		Cit	ADP-p-selectin rc	-0.0523689	0.569996	0.997788
g_389.1966	ADP-p-selectin binding	0.129428	0.00591269	0.0830496		Ile	ADP-p-selectin rc	-0.0499659	0.587847	0.997788
g_232.0284	ADP-fibrinogen rc	0.144427	0.00590792	0.0830496		Leu	ADP-p-selectin rc	-0.021474	0.815917	0.997788
g_699.4969	CRP-fibrinogen rc	0.166475	0.00592023	0.0830496		Val	ADP-p-selectin rc	-0.0421042	0.647956	0.997788
g_203.1031	total platelet count	0.143443	0.00590789	0.0830496		Phe	ADP-p-selectin rc	-0.0557129	0.545587	0.997788
g_577.4467	total platelet count	-0.143392	0.00592579	0.0830609		Tyr	ADP-p-selectin rc	-0.0697037	0.449353	0.997788
g_871.6836	ADP-fibrinogen rc	-0.144275	0.00596076	0.0833537		Ace	ADP-p-selectin rc	0.0537683	0.559719	0.997788
g_221.0943	total platelet count	0.143283	0.00596428	0.0833537		bOHBut	ADP-p-selectin rc	-0.033791	0.714073	0.997788
g_289.0931	total platelet count	0.143278	0.00596576	0.0833537		Gp	ADP-p-selectin rc	-0.0420179	0.64863	0.997788
g_444.2833	total platelet count	0.143305	0.00595623	0.0833537		XXL_VLDL_P	ADP-fibrinogen rc	-0.046392	0.641694	0.997788
g_413.1101	total platelet count	0.143261	0.00597199	0.0833742		XXL_VLDL_L	ADP-fibrinogen rc	-0.0443986	0.656091	0.997788
g_431.2953	ADP-p-selectin binding	-0.129199	0.006002	0.0834028		XXL_VLDL_PL	ADP-fibrinogen rc	-0.0519438	0.602304	0.997788
g_326.1755	ADP-fibrinogen rc	0.144221	0.00597993	0.0834028		XXL_VLDL_C	ADP-fibrinogen rc	-0.0398187	0.689641	0.997788
g_161.0455	COAG_TAT	-0.12933	0.00600643	0.0834028		XXL_VLDL_CE	ADP-fibrinogen rc	-0.0590059	0.553816	0.997788
g_379.2491	beta-thromboglobulin pm	0.143401	0.00599136	0.0834028		XXL_VLDL_FC	ADP-fibrinogen rc	-0.0352992	0.723349	0.997788
g_583.4203	beta-thromboglobulin pm	0.143354	0.00600783	0.0834028		XXL_VLDL_TG	ADP-fibrinogen rc	-0.0464853	0.641023	0.997788
g_809.6662	beta-thromboglobulin pm	0.14341	0.00598815	0.0834028		XL_VLDL_P	ADP-fibrinogen rc	-0.0123997	0.901068	0.997788
g_169.0656	total platelet count	0.143147	0.00601222	0.0834028		XL_VLDL_L	ADP-fibrinogen rc	-0.0187369	0.850991	0.997788
g_503.1913	total platelet count	0.143163	0.00600653	0.0834028		XL_VLDL_PL	ADP-fibrinogen rc	-0.017364	0.861796	0.997788
g_129.0193	ADP-p-selectin binding	0.129076	0.00605043	0.0837699		XL_VLDL_C	ADP-fibrinogen rc	-0.0572211	0.56589	0.997788
g_883.5357	ADP-p-selectin rc	-0.129092	0.00604407	0.0837699		XL_VLDL_CE	ADP-fibrinogen rc	-0.0599834	0.547256	0.997788
g_335.223	CRP-p-selectin rc	0.166041	0.00605306	0.0837699		XL_VLDL_FC	ADP-fibrinogen rc	-0.0424381	0.670374	0.997788
g_528.3087	ADP-p-selectin binding	-0.129017	0.00607354	0.0839868		XL_VLDL_TG	ADP-fibrinogen rc	-0.00571113	0.954342	0.997788
g_275.0572	ADP-fibrinogen rc	-0.143921	0.00608606	0.0840935		L_VLDL_PL	ADP-fibrinogen rc	0.014157	0.887134	0.997788
g_585.4516	COAG_TAT	0.129035	0.00612327	0.0845407		L_VLDL_C	ADP-fibrinogen rc	-0.0253267	0.799541	0.997788
g_421.2024	beta-thromboglobulin pm	0.142963	0.00614831	0.0848195		L_VLDL_CE	ADP-fibrinogen rc	-0.049599	0.61881	0.997788
g_443.28	total platelet count	0.142739	0.006159	0.0849		L_VLDL_FC	ADP-fibrinogen rc	-0.00948377	0.924253	0.997788
g_579.078	CRP-fibrinogen rc	-0.165645	0.00617688	0.0850794		L_VLDL_TG	ADP-fibrinogen rc	0.00515103	0.958816	0.997788
g_359.2229	CRP-p-selectin rc	0.165602	0.00619042	0.0851317		M_VLDL_P	ADP-fibrinogen rc	-0.00726522	0.941937	0.997788
g_225.1132	total platelet count	-0.142666	0.00618568	0.0851317		M_VLDL_L	ADP-fibrinogen rc	-0.00818229	0.934624	0.997788
g_537.085	COAG_TAT	-0.128838	0.00620253	0.0852312		M_VLDL_PL	ADP-fibrinogen rc	0.0061834	0.950571	0.997788
g_427.3586	ADP-p-selectin binding	-0.128661	0.00621662	0.0852882		M_VLDL_C	ADP-fibrinogen rc	-0.0493519	0.620561	0.997788
g_383.0984	CRP-fibrinogen rc	-0.165527	0.00621407	0.0852882		M_VLDL_CE	ADP-fibrinogen rc	-0.0552444	0.579408	0.997788
g_525.2802	total platelet count	0.142568	0.00622132	0.0852882		M_VLDL_TG	ADP-fibrinogen rc	-0.0168149	0.866126	0.997788
g_765.4718	CRP-fibrinogen rc	0.165439	0.00624197	0.0854466		S_VLDL_P	ADP-fibrinogen rc	0.0286051	0.774246	0.997788
g_173.1041	beta-thromboglobulin pm	-0.142704	0.00624265	0.0854466		S_VLDL_L	ADP-fibrinogen rc	0.012894	0.897146	0.997788
g_323.1244	ADP-p-selectin rc	0.128568	0.0062544	0.0854736		S_VLDL_PL	ADP-fibrinogen rc	0.0359473	0.718481	0.997788
g_385.1497	total platelet count	0.142486	0.00625133	0.0854736		S_VLDL_C	ADP-fibrinogen rc	-0.0636517	0.52298	0.997788
g_246.9916	CRP-fibrinogen rc	-0.165378	0.00626123	0.0854782		S_VLDL_CE	ADP-fibrinogen rc	-0.0835146	0.401636	0.997788
g_173.0457	total platelet count	0.142451	0.00626452	0.0854782		S_VLDL_FC	ADP-fibrinogen rc	-0.013844	0.889614	0.997788
g_195.0848	beta-thromboglobulin pm	-0.14255	0.00629928	0.0858854		S_VLDL_TG	ADP-fibrinogen rc	0.080829	0.416997	0.997788
g_413.218	ADP-p-selectin rc	0.128423	0.00631359	0.0860134		XS_VLDL_P	ADP-fibrinogen rc	0.0063564	0.94919	0.997788
g_271.2065	ADP-p-selectin binding	0.128327	0.00635304	0.0863489		XS_VLDL_PL	ADP-fibrinogen rc	0.0134981	0.892355	0.997788
g_448.3069	ADP-p-selectin binding	-0.128328	0.00635282	0.0863489		XS_VLDL_C	ADP-fibrinogen rc	-0.0582481	0.558928	0.997788
g_120.9964	total platelet count	0.142234	0.00634471	0.0863489		XS_VLDL_CE	ADP-fibrinogen rc	-0.0702524	0.480714	0.997788
g_293.1501	total platelet count	0.142191	0.00636108	0.0863911		XS_VLDL_FC	ADP-fibrinogen rc	-0.00407468	0.967416	0.997788
g_335.1283	ADP-p-selectin rc	0.128294	0.00636659	0.0863987		IDL_P	ADP-fibrinogen rc	0.0192834	0.846697	0.997788
g_429.3735	beta-thromboglobulin pm	0.142315	0.00638689	0.086607		IDL_L	ADP-fibrinogen rc	0.00836905	0.933135	0.997788
g_254.0877	ADP-fibrinogen rc	0.14307	0.00639688	0.0866752		IDL_PL	ADP-fibrinogen rc	0.0199423	0.841526	0.997788
g_177.1284	total platelet count	-0.142081	0.00640209	0.0866786		IDL_C	ADP-fibrinogen rc	-0.0159802	0.872714	0.997788
g_308.9778	COAG_TAT	-0.128324	0.00641321	0.0867299		IDL_CE	ADP-fibrinogen rc	-0.0186216	0.851897	0.997788
g_283.2069	total platelet count	-0.142045	0.0064158	0.0867299		IDL_FC	ADP-fibrinogen rc	-0.00359693	0.971235	0.997788
g_271.2536	ADP-fibrinogen rc	-0.142972	0.00643347	0.0867853		L_LDL_P	ADP-fibrinogen rc	0.0331632	0.739471	0.997788
g_347.2589	beta-thromboglobulin pm	0.142185	0.00643576	0.0867853		L_LDL_L	ADP-fibrinogen rc	0.0258457	0.795522	0.997788
g_305.1605	total platelet count	0.141981	0.00643976	0.0867853		L_LDL_PL	ADP-fibrinogen rc	0.0230093	0.817548	0.997788
g_334.1596	total platelet count	0.141995	0.00643457	0.0867853		L_LDL_C	ADP-fibrinogen rc	0.0216694	0.828005	0.997788
g_314.103	total platelet count	0.141915	0.00646504	0.0870589		L_LDL_CE	ADP-fibrinogen rc	0.0210323	0.832986	0.997788
g_351.1443	CRP-fibrinogen rc	-0.164603	0.00651272	0.0876334		L_LDL_FC	ADP-fibrinogen rc	0.00645799	0.948379	0.997788
g_295.2636	total platelet count	-0.141776	0.00651792	0.0876359		M_LDL_P	ADP-fibrinogen rc	0.0239045	0.81058	0.997788
g_261.1137	beta-thromboglobulin pm	-0.141949	0.00652544	0.0876696		M_LDL_L	ADP-fibrinogen rc	0.0197968	0.842667	0.997788
g_228.0072	ADP-p-selectin binding	0.12787	0.00654434	0.0877886		M_LDL_PL	ADP-fibrinogen rc	0.0286052	0.774245	0.997788
g_313.1657	COAG_TAT	-0.128014	0.00654339	0.0877886		M_LDL_C	ADP-fibrinogen rc	0.0169687	0.864913	0.997788
g_419.3524	platelet-monocyte complex	-0.127834	0.00655958	0.0879256		M_LDL_CE	ADP-fibrinogen rc	0.0227128	0.819859	0.997788
g_224.1287	ADP-p-selectin binding	-0.12779	0.00657835	0.0881096		M_LDL_FC	ADP-fibrinogen rc	-0.0060434	0.951689	0.997788
g_583.4203	CRP-fibrinogen rc	0.164387	0.00658434	0.0881222		S_LDL_P	ADP-fibrinogen rc	0.00890719	0.928846	0.997788
g_313.1657	ADP-p-selectin binding	-0.127763	0.00658974	0.088127		S_LDL_L	ADP-fibrinogen rc	0.00632618	0.949431	0.997788
g_359.1502	beta-thromboglobulin pm	-0.141765	0.00659615	0.0881454		S_LDL_C	ADP-fibrinogen rc	-0.0156809	0.875078	0.997788
g_527.1927	total platelet count	0.141548	0.00660547	0.0882024		S_LDL_CE	ADP-fibrinogen rc	0.00822076	0.934317	0.997788
g_195.1388	CRP-fibrinogen rc	-0.164297	0.00661452	0.0882559		S_LDL_FC	ADP-fibrinogen rc	-0.0767763	0.440812	0.997788
g_427.3209	beta-thromboglobulin pm	-0.141684	0.00662723	0.0883581		XL_HDL_P	ADP-fibrinogen rc	0.0650082	0.514143	0.997788
g_471.1509	ADP-p-selectin rc	0.127607	0.00665685	0.0886853		XL_HDL_L	ADP-fibrinogen rc	0.0634979	0.523987	0.997788
g_385.2593	total platelet count	-0.141334	0.0066888	0.089043		XL_HDL_PL	ADP-fibrinogen rc	0.0847499	0.394684	0.997788
g_573.104	ADP-p-selectin rc	0.127515	0.00669677	0.0890813		XL_HDL_C	ADP-fibrinogen rc	0.0381109	0.702311	0.997788
g_331.1031	ADP-fibrinogen rc	0.14221	0.00672521	0.0893916		XL_HDL_CE	ADP-fibrinogen rc	0.0489894	0.623132	0.997788
g_159.0807	ADP-fibrinogen rc	0.142189	0.00673336	0.089432		XL_HDL_FC	ADP-fibrinogen rc	0.0280724	0.778341	0.997788
g_429.1757	ADP-p-selectin rc	0.127411	0.00674169	0.0894746		XL_HDL_TG	ADP-fibrinogen rc	0.0834484	0.40201	0.997788
g_201.113	ADP-p-selectin rc	-0.127362	0.00676327	0.0896928		L_HDL_P	ADP-fibrinogen rc	0.0686107	0.491052	0.997788
g_740.5257	CRP-fibrinogen rc	0.16378	0.00678953	0.0899728		L_HDL_L	ADP-fibrinogen rc	0.0598406	0.548212	0.997788
g_746.5128	CRP-fibrinogen rc	0.163683	0.00682291	0.0903467		L_HDL_PL	ADP-fibrinogen rc	0.0824984	0.407409	0.997788
g_448.3069	ADP-fibrinogen rc	0.141946	0.00682903	0.0903593		L_HDL_C	ADP-fibrinogen rc	0.0452497	0.649928	0.997788
g_325.2387	ADP-fibrinogen rc	0.141875	0.00685722	0.0905951		L_HDL_CE	ADP-fibrinogen rc	0.0472761	0.63535	0.997788
g_801.2098	CRP-p-selectin rc	-0.163593	0.00685376	0.0905951		L_HDL_FC	ADP-fibrinogen rc	0.0307029	0.758181	0.997788
g_581.4209	ADP-p-selectin rc	-0.127126	0.00686706	0.0906566		L_HDL_TG	ADP-fibrinogen rc	0.0550136	0.580996	0.997788
g_299.113	ADP-fibrinogen rc	0.141751	0.00690646	0.0909022		M_HDL_P	ADP-fibrinogen rc	0.0435144	0.662517	0.997788
g_573.1619	ADP-fibrinogen rc	-0.141757	0.00690388	0.0909022		M_HDL_L	ADP-fibrinogen rc	0.0403843	0.685463	0.997788
g_385.2389	beta-thromboglobulin pm	0.140983	0.00690377	0.0909022		M_HDL_PL	ADP-fibrinogen rc	0.0674078	0.498701	0.997788
g_246.0974	total platelet count	0.140803	0.00689942	0.0909022		M_HDL_C	ADP-fibrinogen rc	0.0248682	0.803095	0.997788
g_583.2557	ADP-p-selectin binding	-0.126913	0.0069621	0.0914455		M_HDL_CE	ADP-fibrinogen rc	0.0222734	0.823287	0.997788
g_261.0068	CRP-p-selectin rc	-0.163249	0.0069739	0.0914455		M_HDL_FC	ADP-fibrinogen rc	0.0185612	0.852372	0.997788
g_215.1073	CRP-fibrinogen rc	-0.163287	0.00696031	0.0914455		M_HDL_TG	ADP-fibrinogen rc	0.0479846	0.630286	0.997788
g_126.0308	beta-thromboglobulin pm	-0.140812	0.00697278	0.0914455		S_HDL_P	ADP-fibrinogen rc	0.075648	0.447576	0.997788
g_583.2557	total platelet count	0.140639	0.00696545	0.0914455		S_HDL_L	ADP-fibrinogen rc	0.0667633	0.502824	0.997788
g_355.2277	ADP-p-selectin binding	0.12684	0.00699471	0.0916496		S_HDL_PL	ADP-fibrinogen rc	0.0244261	0.806527	0.997788
g_383.2076	ADP-p-selectin binding	0.126797	0.00701428	0.0917998		S_HDL_CE	ADP-fibrinogen rc	0.0141845	0.886917	0.997788
g_474.2853	ADP-p-selectin binding	-0.12678	0.00702193	0.0917998		S_HDL_FC	ADP-fibrinogen rc	-0.0196954	0.843463	0.997788
g_801.2098	ADP-fibrinogen rc	-0.141477	0.00701688	0.0917998		XXL_VLDL_PL_percent	ADP-fibrinogen rc	-0.0537926	0.589429	0.997788
g_158.0604	total platelet count	0.140476	0.00703209	0.0918639		XXL_VLDL_C_percent	ADP-fibrinogen rc	0.0185723	0.852285	0.997788
g_385.3115	total platelet count	-0.140435	0.00704849	0.0920094		XXL_VLDL_TG_percent	ADP-fibrinogen rc	-0.00521693	0.958289	0.997788
g_227.1649	total platelet count	-0.140387	0.00706842	0.0922007		XL_VLDL_PL_percent	ADP-fibrinogen rc	-0.00516752	0.958684	0.997788
g_575.4679	total platelet count	-0.140371	0.00707481	0.0922152		XL_VLDL_CE_percent	ADP-fibrinogen rc	-0.0930038	0.350101	0.997788
g_327.1082	ADP-p-selectin rc	0.126603	0.00710236	0.0923677		L_VLDL_PL_percent	ADP-fibrinogen rc	0.057255	0.56566	0.997788
g_375.2912	ADP-p-selectin rc	-0.126618	0.0070952	0.0923677		L_VLDL_CE_percent	ADP-fibrinogen rc	-0.0791047	0.427037	0.997788
g_237.0772	beta-thromboglobulin pm	-0.140497	0.00710184	0.0923677		L_VLDL_FC_percent	ADP-fibrinogen rc	-0.0715002	0.472936	0.997788
g_266.088	ADP-p-selectin binding	-0.126581	0.00711206	0.0923899		M_VLDL_PL_percent	ADP-fibrinogen rc	0.076906	0.440038	0.997788
g_821.4187	CRP-fibrinogen rc	0.162851	0.00711464	0.0923899		M_VLDL_C_percent	ADP-fibrinogen rc	-0.0552883	0.579106	0.997788
g_634.6137	ADP-fibrinogen rc	-0.141213	0.00712471	0.092452		M_VLDL_CE_percent	ADP-fibrinogen rc	-0.0591105	0.553112	0.997788
g_287.0232	beta-thromboglobulin pm	-0.140342	0.00716564	0.0928452		M_VLDL_FC_percent	ADP-fibrinogen rc	0.0267631	0.788431	0.997788
g_606.0739	beta-thromboglobulin pm	-0.140344	0.00716518	0.0928452		M_VLDL_TG_percent	ADP-fibrinogen rc	0.0371663	0.709355	0.997788
g_882.4832	CRP-fibrinogen rc	0.162679	0.00717635	0.0929151		S_VLDL_PL_percent	ADP-fibrinogen rc	0.048232	0.628521	0.997788
g_807.5035	COAG_TAT	0.126559	0.00718664	0.0929794		S_VLDL_FC_percent	ADP-fibrinogen rc	-0.0761726	0.444423	0.997788
g_129.0193	ADP-p-selectin rc	-0.126391	0.00719961	0.0930784		XS_VLDL_PL_percent	ADP-fibrinogen rc	0.0284788	0.775216	0.997788
g_887.463	total platelet count	-0.140042	0.00721126	0.0931601		XS_VLDL_FC_percent	ADP-fibrinogen rc	-0.0387756	0.69737	0.997788
g_120.0122	COAG_TAT	-0.126485	0.00722075	0.0932138		IDL_FC_percent	ADP-fibrinogen rc	-0.0270349	0.786333	0.997788
g_607.2547	ADP-p-selectin binding	-0.126315	0.00723476	0.0933257		L_LDL_PL_percent	ADP-fibrinogen rc	-0.0537043	0.590041	0.997788
g_287.0232	CRP-fibrinogen rc	-0.162484	0.00724676	0.0934115		L_LDL_C_percent	ADP-fibrinogen rc	-0.0774574	0.436756	0.997788
g_159.0807	CRP-p-selectin rc	0.162354	0.00729433	0.0938879		L_LDL_CE_percent	ADP-fibrinogen rc	-0.010475	0.916364	0.997788
g_203.0192	total platelet count	0.139845	0.00729446	0.0938879		M_LDL_PL_percent	ADP-fibrinogen rc	-0.0429434	0.666681	0.997788
g_382.1357	total platelet count	0.139819	0.00730518	0.0939568		M_LDL_C_percent	ADP-fibrinogen rc	-0.0412576	0.679032	0.997788
g_524.2778	ADP-p-selectin binding	-0.126141	0.00731576	0.0940236		M_LDL_FC_percent	ADP-fibrinogen rc	-0.0616284	0.536302	0.997788
g_274.1399	CRP-p-selectin rc	0.162258	0.00732926	0.094128		S_LDL_PL_percent	ADP-fibrinogen rc	-0.0180149	0.85667	0.997788
g_194.119	platelet-monocyte complex	0.126048	0.00735981	0.0944441		S_LDL_C_percent	ADP-fibrinogen rc	-0.0483085	0.627976	0.997788
g_593.3651	total platelet count	-0.139679	0.00736468	0.0944441		S_LDL_CE_percent	ADP-fibrinogen rc	0.0242367	0.807998	0.997788
g_171.0562	platelet-monocyte complex	0.125999	0.00738265	0.0946051		XL_HDL_FC_percent	ADP-fibrinogen rc	-0.0721774	0.468743	0.997788
g_807.454	CRP-fibrinogen rc	0.162031	0.00741326	0.0948583		XL_HDL_TG_percent	ADP-fibrinogen rc	0.0124876	0.90037	0.997788
g_337.238	beta-thromboglobulin pm	0.139758	0.00741205	0.0948583		L_HDL_PL_percent	ADP-fibrinogen rc	0.00924215	0.926178	0.997788
g_353.2699	platelet-monocyte complex	-0.125867	0.00744547	0.0952007		L_HDL_C_percent	ADP-fibrinogen rc	-0.0109281	0.91276	0.997788
g_381.0283	beta-thromboglobulin total	0.125985	0.00745554	0.0952598		L_HDL_CE_percent	ADP-fibrinogen rc	0.0386052	0.698636	0.997788
g_181.16	CRP-fibrinogen rc	-0.161875	0.00747115	0.0953895		L_HDL_FC_percent	ADP-fibrinogen rc	-0.0557557	0.575897	0.997788
g_422.013	beta-thromboglobulin total	0.125916	0.00748859	0.0955238		L_HDL_TG_percent	ADP-fibrinogen rc	-0.00366831	0.970664	0.997788
g_234.0642	total platelet count	0.139381	0.00749259	0.0955238		M_HDL_FC_percent	ADP-fibrinogen rc	-0.084808	0.394359	0.997788
g_501.3207	COAG_TAT	-0.125889	0.00750154	0.0955681		M_HDL_TG_percent	ADP-fibrinogen rc	0.0220648	0.824915	0.997788
g_500.278	ADP-p-selectin binding	-0.125653	0.00754805	0.0960207		S_HDL_PL_percent	ADP-fibrinogen rc	0.0037342	0.970138	0.997788
g_247.1705	total platelet count	0.139254	0.00754806	0.0960207		S_HDL_C_percent	ADP-fibrinogen rc	-0.0258595	0.795415	0.997788
g_369.3011	ADP-p-selectin binding	-0.125628	0.00755988	0.0961012		S_HDL_CE_percent	ADP-fibrinogen rc	0.00526632	0.957895	0.997788
g_83.0135	ADP-p-selectin binding	0.1256	0.00757363	0.096206		S_HDL_FC_percent	ADP-fibrinogen rc	-0.0943778	0.342998	0.997788
g_189.0986	platelet-monocyte complex	0.125587	0.00757968	0.0962129		S_HDL_TG_percent	ADP-fibrinogen rc	0.0581602	0.559522	0.997788
g_255.0501	total platelet count	0.139153	0.00759215	0.0963013		VLDL_D	ADP-fibrinogen rc	-0.0663048	0.505769	0.997788
g_253.0833	ADP-fibrinogen rc	0.140055	0.00761492	0.0965201		LDL_D	ADP-fibrinogen rc	0.0128214	0.897722	0.997788
g_253.1305	ADP-p-selectin binding	-0.125488	0.00762777	0.0966129		HDL_D	ADP-fibrinogen rc	0.0507503	0.610681	0.997788
g_225.1132	ADP-fibrinogen binding	0.139992	0.00764264	0.0966982		Serum_C	ADP-fibrinogen rc	-0.00992858	0.920712	0.997788
g_285.243	ADP-fibrinogen rc	-0.139963	0.00765524	0.0966982		VLDL_C	ADP-fibrinogen rc	-0.0712958	0.474205	0.997788
g_393.1558	beta-thromboglobulin total	-0.125568	0.00765663	0.0966982		Remnant_C	ADP-fibrinogen rc	-0.0352061	0.724049	0.997788
g_271.2536	total platelet count	-0.139024	0.00764867	0.0966982		LDL_C	ADP-fibrinogen rc	0.0116419	0.907086	0.997788
g_345.2434	beta-thromboglobulin pm	0.139175	0.0076658	0.096744		HDL_C	ADP-fibrinogen rc	0.0513947	0.606152	0.997788
g_327.2537	ADP-p-selectin rc	-0.125367	0.00768669	0.0969376		HDL2_C	ADP-fibrinogen rc	0.0182482	0.854834	0.997788
g_401.3075	ADP-p-selectin binding	-0.125307	0.00771617	0.0972038		EstC	ADP-fibrinogen rc	-0.00818779	0.93458	0.997788
g_320.1718	total platelet count	0.138865	0.00771891	0.0972038		FreeC	ADP-fibrinogen rc	0.0224108	0.822215	0.997788
g_881.1565	beta-thromboglobulin pm	-0.13902	0.00773415	0.0972718		Serum_TG	ADP-fibrinogen rc	0.0784404	0.430941	0.997788
g_287.0232	total platelet count	0.138828	0.00773544	0.0972718		VLDL_TG	ADP-fibrinogen rc	0.0264579	0.790788	0.997788
g_337.3111	total platelet count	-0.138779	0.00775731	0.0974767		HDL_TG	ADP-fibrinogen rc	0.0820376	0.410042	0.997788
g_59.0498	ADP-p-selectin rc	-0.125159	0.00778945	0.0976874		TotPG	ADP-fibrinogen rc	0.0682372	0.49342	0.997788
g_498.2891	ADP-fibrinogen rc	0.139644	0.00779644	0.0976874		TG_PG_ratio	ADP-fibrinogen rc	0.00523887	0.958114	0.997788
g_409.3321	platelet-monocyte complex	-0.125164	0.00778693	0.0976874		PC	ADP-fibrinogen rc	0.0452938	0.649609	0.997788
g_355.1908	total platelet count	-0.138696	0.00779463	0.0976874		TotCho	ADP-fibrinogen rc	0.0432014	0.664798	0.997788
g_433.2585	ADP-fibrinogen binding	0.139609	0.00781176	0.0977381		ApoA1	ADP-fibrinogen rc	0.015195	0.87892	0.997788
g_197.0962	CRP-fibrinogen rc	-0.160989	0.00780847	0.0977381		ApoB	ADP-fibrinogen rc	-0.0039923	0.968075	0.997788
g_659.5763	beta-thromboglobulin pm	0.138809	0.00782844	0.0977381		ApoB_ApoA1_ratio	ADP-fibrinogen rc	-0.00938495	0.92504	0.997788
g_143.0349	total platelet count	0.138639	0.00782014	0.0977381		TotFA	ADP-fibrinogen rc	0.0507523	0.610667	0.997788
g_247.1338	total platelet count	-0.138633	0.00782304	0.0977381		UnsatDeg	ADP-fibrinogen rc	0.0716453	0.472035	0.997788
g_728.5217	ADP-p-selectin rc	-0.125034	0.00785135	0.0979542		LA	ADP-fibrinogen rc	0.0644644	0.517677	0.997788
g_271.2536	ADP-p-selectin rc	-0.124997	0.00787021	0.098082		FAw6	ADP-fibrinogen rc	0.0345963	0.728642	0.997788
g_445.0776	CRP-fibrinogen rc	-0.160809	0.00787843	0.098082		PUFA	ADP-fibrinogen rc	0.0596569	0.549442	0.997788
g_539.3012	COAG_TAT	-0.125125	0.00787526	0.098082		MUFA	ADP-fibrinogen rc	0.0457989	0.645964	0.997788
g_323.1064	beta-thromboglobulin pm	-0.138684	0.00788474	0.0980907		SFA	ADP-fibrinogen rc	0.0633114	0.525209	0.997788
g_160.0512	platelet-monocyte complex	0.124939	0.00789912	0.0981997		LA_FA_ratio	ADP-fibrinogen rc	-0.0263318	0.791763	0.997788
g_431.2953	ADP-p-selectin rc	0.124901	0.00791846	0.0983701		FAw6_FA_ratio	ADP-fibrinogen rc	-0.033542	0.736604	0.997788
g_359.1344	CRP-fibrinogen rc	-0.160657	0.00793802	0.098543		PUFA_FA_ratio	ADP-fibrinogen rc	-0.00767161	0.938696	0.997788
g_223.061	total platelet count	0.138361	0.00794589	0.0985707		MUFA_FA_ratio	ADP-fibrinogen rc	0.0534981	0.591472	0.997788
g_148.991	beta-thromboglobulin total	0.12497	0.00795298	0.0985888		SFA_FA_ratio	ADP-fibrinogen rc	-0.0406698	0.683358	0.997788
g_453.3009	ADP-p-selectin binding	-0.124805	0.00796652	0.0986682		Pyr	ADP-fibrinogen rc	-0.0430531	0.66588	0.997788
g_311.1138	total platelet count	-0.138307	0.00797067	0.0986682		Cit	ADP-fibrinogen rc	0.0153487	0.877704	0.997788
g_512.2005	total platelet count	0.138285	0.00798084	0.0987241		Ace	ADP-fibrinogen rc	0.016771	0.866472	0.997788
g_124.0072	ADP-fibrinogen rc	-0.139196	0.00799822	0.098869		AcAce	ADP-fibrinogen rc	-0.00621635	0.950308	0.997788
g_230.1035	total platelet count	0.138234	0.00800417	0.0988727		XXL_VLDL_P	CRP-p-selectin rc	-0.0415562	0.732673	0.997788
g_203.0192	beta-thromboglobulin pm	-0.138409	0.00801049	0.0988809		XXL_VLDL_L	CRP-p-selectin rc	-0.0315477	0.795435	0.997788
g_363.2173	ADP-fibrinogen binding	-0.139057	0.00806174	0.0993831		XXL_VLDL_PL	CRP-p-selectin rc	-0.0316877	0.794547	0.997788
g_188.0717	total platelet count	0.138107	0.00806254	0.0993831		XXL_VLDL_C	CRP-p-selectin rc	-0.0119857	0.921553	0.997788
g_603.39	beta-thromboglobulin total	0.124732	0.00807419	0.0994564		XXL_VLDL_FC	CRP-p-selectin rc	-0.00787381	0.948419	0.997788
g_833.5205	COAG_TAT	0.124687	0.00809688	0.0996658		XXL_VLDL_TG	CRP-p-selectin rc	-0.0483277	0.691153	0.997788
g_511.3795	CRP-fibrinogen rc	0.160232	0.00810709	0.0997212		XL_VLDL_P	CRP-p-selectin rc	0.0271734	0.823305	0.997788
g_543.2575	ADP-p-selectin rc	0.124511	0.00811643	0.0997367		XL_VLDL_L	CRP-p-selectin rc	0.020087	0.868904	0.997788
g_323.166	beta-thromboglobulin pm	-0.138172	0.00811976	0.0997367		XL_VLDL_PL	CRP-p-selectin rc	0.00743638	0.951281	0.997788
g_122.061	beta-thromboglobulin pm	-0.138113	0.0081472	0.100003		XL_VLDL_C	CRP-p-selectin rc	-0.013403	0.912312	0.997788
g_86.0248	ADP-p-selectin binding	-0.124417	0.00816493	0.100124		XL_VLDL_CE	CRP-p-selectin rc	0.00829375	0.945672	0.997788
g_349.166	ADP-fibrinogen binding	-0.138826	0.0081685	0.100124		XL_VLDL_FC	CRP-p-selectin rc	-0.0148902	0.902626	0.997788
g_543.1871	ADP-p-selectin binding	-0.124392	0.00817775	0.100167		XL_VLDL_TG	CRP-p-selectin rc	0.0175323	0.885456	0.997788
g_275.0923	ADP-p-selectin binding	0.124369	0.00818972	0.100244		L_VLDL_P	CRP-p-selectin rc	0.0605933	0.618279	0.997788
g_127.0512	ADP-p-selectin binding	-0.124353	0.0081983	0.100279		L_VLDL_L	CRP-p-selectin rc	0.0565689	0.641831	0.997788
g_255.1602	ADP-p-selectin binding	-0.124293	0.00822934	0.100539		L_VLDL_PL	CRP-p-selectin rc	0.0609958	0.615945	0.997788
g_301.0359	CRP-fibrinogen rc	-0.159918	0.00823399	0.100539		L_VLDL_C	CRP-p-selectin rc	0.0521946	0.667835	0.997788
g_305.1036	beta-thromboglobulin pm	-0.137921	0.00823686	0.100539		L_VLDL_CE	CRP-p-selectin rc	0.0433409	0.72165	0.997788
g_273.187	ADP-p-selectin rc	0.12426	0.00824642	0.100586		L_VLDL_FC	CRP-p-selectin rc	0.0526495	0.665112	0.997788
g_241.2173	ADP-fibrinogen rc	-0.138643	0.00825355	0.100602		L_VLDL_TG	CRP-p-selectin rc	0.0512497	0.673505	0.997788
g_297.1708	ADP-fibrinogen rc	0.13856	0.00829258	0.101008		M_VLDL_P	CRP-p-selectin rc	0.0668749	0.58228	0.997788
g_573.3588	CRP-fibrinogen rc	0.159673	0.0083344	0.101446		M_VLDL_L	CRP-p-selectin rc	0.0649677	0.593109	0.997788
g_475.354	CRP-fibrinogen rc	0.159614	0.00835872	0.101662		M_VLDL_PL	CRP-p-selectin rc	0.072719	0.549674	0.997788
g_286.0934	beta-thromboglobulin pm	0.137653	0.00836375	0.101662		M_VLDL_C	CRP-p-selectin rc	0.069412	0.568016	0.997788
g_969.921	ADP-p-selectin binding	-0.123987	0.00839019	0.10182		M_VLDL_CE	CRP-p-selectin rc	0.0677416	0.577389	0.997788
g_646.6136	ADP-fibrinogen rc	-0.138351	0.00839176	0.10182		M_VLDL_FC	CRP-p-selectin rc	0.0917561	0.449973	0.997788
g_161.0604	total platelet count	0.137403	0.00839424	0.10182		M_VLDL_TG	CRP-p-selectin rc	0.0546442	0.653222	0.997788
g_476.2781	ADP-p-selectin binding	-0.123931	0.00841979	0.101853		S_VLDL_C	CRP-p-selectin rc	0.0649852	0.593009	0.997788
g_211.1336	ADP-fibrinogen binding	0.138313	0.00840966	0.101853		S_VLDL_CE	CRP-p-selectin rc	0.0216094	0.859066	0.997788
g_146.0457	ADP-p-selectin rc	-0.123914	0.00842897	0.101853		XS_VLDL_P	CRP-p-selectin rc	0.0312156	0.797543	0.997788
g_269.0462	CRP-fibrinogen rc	-0.159437	0.00843193	0.101853		XS_VLDL_L	CRP-p-selectin rc	0.0130355	0.914707	0.997788
g_407.3893	CRP-fibrinogen rc	0.159452	0.0084256	0.101853		XS_VLDL_PL	CRP-p-selectin rc	0.00622036	0.95924	0.997788
g_305.034	beta-thromboglobulin total	-0.124087	0.00841017	0.101853		XS_VLDL_C	CRP-p-selectin rc	-0.0787206	0.517133	0.997788
g_726.553	beta-thromboglobulin pm	0.13746	0.0084563	0.102007		XS_VLDL_CE	CRP-p-selectin rc	-0.0764284	0.529445	0.997788
g_491.2668	total platelet count	0.137283	0.00845176	0.102007		XS_VLDL_FC	CRP-p-selectin rc	-0.0522646	0.667416	0.997788
g_207.1024	ADP-p-selectin binding	0.123841	0.0084676	0.102073		IDL_P	CRP-p-selectin rc	-0.0113209	0.925892	0.997788
g_478.2935	ADP-p-selectin binding	-0.123795	0.00849226	0.102274		IDL_L	CRP-p-selectin rc	-0.0222741	0.854778	0.997788
g_326.1042	ADP-fibrinogen rc	0.138115	0.0085046	0.102274		IDL_PL	CRP-p-selectin rc	-0.0522121	0.66773	0.997788
g_323.1244	beta-thromboglobulin pm	-0.13737	0.00849966	0.102274		IDL_C	CRP-p-selectin rc	-0.0507423	0.676557	0.997788
g_351.1819	beta-thromboglobulin pm	-0.137354	0.00850771	0.102274		IDL_CE	CRP-p-selectin rc	-0.0628505	0.605234	0.997788
g_637.2283	ADP-p-selectin binding	-0.123699	0.00854371	0.102276		IDL_FC	CRP-p-selectin rc	-0.0553966	0.64876	0.997788
g_383.1141	ADP-fibrinogen binding	-0.138023	0.00854887	0.102276		L_LDL_P	CRP-p-selectin rc	0.00414687	0.972821	0.997788
g_355.2854	ADP-p-selectin rc	-0.123731	0.00852647	0.102276		L_LDL_PL	CRP-p-selectin rc	-0.0103759	0.932062	0.997788
g_59.0134	ADP-fibrinogen rc	-0.13806	0.00853106	0.102276		L_LDL_C	CRP-p-selectin rc	-0.0210493	0.862683	0.997788
g_423.1402	ADP-fibrinogen rc	0.138025	0.00854781	0.102276		L_LDL_CE	CRP-p-selectin rc	-0.0222041	0.855229	0.997788
g_441.3217	COAG_TAT	-0.123847	0.00853832	0.102276		L_LDL_FC	CRP-p-selectin rc	-0.0357821	0.768698	0.997788
g_307.1546	beta-thromboglobulin pm	0.137295	0.00853625	0.102276		M_LDL_P	CRP-p-selectin rc	-0.0132805	0.91311	0.997788
g_331.1914	ADP-p-selectin binding	0.123622	0.00858557	0.102528		M_LDL_L	CRP-p-selectin rc	-0.0156951	0.897391	0.997788
g_190.0987	ADP-fibrinogen rc	0.137959	0.00857991	0.102528		M_LDL_PL	CRP-p-selectin rc	0.0284857	0.814919	0.997788
g_735.3021	total platelet count	0.137003	0.00858754	0.102528		M_LDL_C	CRP-p-selectin rc	-0.0311978	0.797656	0.997788
g_129.0387	ADP-p-selectin binding	0.123552	0.00862338	0.102886		M_LDL_CE	CRP-p-selectin rc	-0.0386342	0.750838	0.997788
g_371.2076	ADP-p-selectin binding	0.123467	0.00866976	0.103251		M_LDL_FC	CRP-p-selectin rc	0.00733146	0.951968	0.997788
g_439.2839	ADP-p-selectin binding	-0.123463	0.00867165	0.103251		S_LDL_P	CRP-p-selectin rc	-0.0296408	0.807556	0.997788
g_216.1344	total platelet count	0.136849	0.0086633	0.103251		S_LDL_L	CRP-p-selectin rc	-0.0346098	0.776075	0.997788
g_326.1755	COAG_TAT	-0.123555	0.00869607	0.103471		S_LDL_PL	CRP-p-selectin rc	-0.0104985	0.931262	0.997788
g_247.1338	CRP-p-selectin rc	0.158781	0.00870868	0.10355		S_LDL_C	CRP-p-selectin rc	-0.0548547	0.651973	0.997788
g_273.187	ADP-p-selectin binding	-0.123358	0.00872942	0.103658		S_LDL_CE	CRP-p-selectin rc	-0.0538918	0.657697	0.997788
g_365.3792	CRP-fibrinogen rc	0.158732	0.00872962	0.103658		S_LDL_FC	CRP-p-selectin rc	-0.0423261	0.727911	0.997788
g_377.2332	CRP-p-selectin rc	0.158629	0.00877395	0.103973		XL_HDL_PL	CRP-p-selectin rc	-0.0753786	0.535132	0.997788
g_235.0757	total platelet count	-0.136642	0.00876569	0.103973		XL_HDL_TG	CRP-p-selectin rc	0.0578288	0.634419	0.997788
g_681.2765	total platelet count	0.136636	0.00876867	0.103973		L_HDL_P	CRP-p-selectin rc	-0.0283982	0.815478	0.997788
g_321.2432	CRP-p-selectin rc	0.158582	0.00879412	0.104		L_HDL_L	CRP-p-selectin rc	-0.0356071	0.769798	0.997788
g_364.1645	beta-thromboglobulin pm	-0.136774	0.00879268	0.104		L_HDL_PL	CRP-p-selectin rc	-0.0311278	0.7981	0.997788
g_385.1139	beta-thromboglobulin pm	-0.13679	0.00878451	0.104		L_HDL_C	CRP-p-selectin rc	-0.0318102	0.793771	0.997788
g_783.4171	beta-thromboglobulin total	-0.123335	0.00881705	0.104201		L_HDL_CE	CRP-p-selectin rc	-0.0276808	0.82006	0.997788
g_507.2232	CRP-p-selectin rc	-0.158405	0.00887071	0.104764		L_HDL_FC	CRP-p-selectin rc	-0.0469979	0.69924	0.997788
g_351.3271	beta-thromboglobulin pm	0.136583	0.00888845	0.104903		L_HDL_TG	CRP-p-selectin rc	0.072719	0.549674	0.997788
g_159.0662	CRP-fibrinogen rc	-0.158324	0.00890604	0.10504		M_HDL_P	CRP-p-selectin rc	-0.0345048	0.776737	0.997788
g_186.1134	beta-thromboglobulin total	0.123102	0.00894686	0.105379		M_HDL_L	CRP-p-selectin rc	-0.0369544	0.761342	0.997788
g_342.1025	total platelet count	0.136286	0.00894467	0.105379		M_HDL_C	CRP-p-selectin rc	-0.0898322	0.45957	0.997788
g_671.4675	ADP-p-selectin rc	-0.12293	0.00896678	0.105491		M_HDL_CE	CRP-p-selectin rc	-0.10096	0.40563	0.997788
g_213.1497	CRP-p-selectin rc	-0.158182	0.00896843	0.105491		M_HDL_FC	CRP-p-selectin rc	-0.0440058	0.717557	0.997788
g_285.0763	ADP-fibrinogen rc	-0.137131	0.00899039	0.105667		S_HDL_P	CRP-p-selectin rc	0.042991	0.723807	0.997788
g_297.1346	ADP-fibrinogen rc	0.137109	0.00900153	0.105667		S_HDL_L	CRP-p-selectin rc	0.0357824	0.768696	0.997788
g_283.0825	CRP-fibrinogen rc	-0.158112	0.00899885	0.105667		S_HDL_PL	CRP-p-selectin rc	0.0259311	0.831261	0.997788
g_684.5047	ADP-p-selectin rc	-0.122833	0.00902186	0.105834		S_HDL_C	CRP-p-selectin rc	-0.0368494	0.762	0.997788
g_220.1464	ADP-fibrinogen binding	0.137024	0.00904471	0.105993		S_HDL_CE	CRP-p-selectin rc	-0.0421511	0.728993	0.997788
g_190.0613	total platelet count	0.136084	0.00904749	0.105993		S_HDL_FC	CRP-p-selectin rc	0.0591153	0.626886	0.997788
g_280.145	total platelet count	0.136059	0.00906047	0.106074		XXL_VLDL_PL_percent	CRP-p-selectin rc	0.0947157	0.435429	0.997788
g_410.1824	ADP-p-selectin rc	0.1227	0.00909728	0.106433		XXL_VLDL_CE_percent	CRP-p-selectin rc	0.0647758	0.594203	0.997788
g_355.2491	ADP-fibrinogen binding	0.136855	0.00913088	0.106755		XL_VLDL_PL_percent	CRP-p-selectin rc	-0.01664	0.89125	0.997788
g_673.4806	CRP-fibrinogen rc	0.157739	0.0091646	0.107006		XL_VLDL_C_percent	CRP-p-selectin rc	-0.0424136	0.727371	0.997788
g_837.4299	total platelet count	-0.135866	0.0091596	0.107006		XL_VLDL_CE_percent	CRP-p-selectin rc	-0.00496929	0.967433	0.997788
g_465.1404	CRP-fibrinogen rc	-0.157674	0.00919373	0.107203		XL_VLDL_FC_percent	CRP-p-selectin rc	-0.0965154	0.426716	0.997788
g_345.1557	COAG_TAT	-0.122677	0.00918807	0.107203		XL_VLDL_TG_percent	CRP-p-selectin rc	0.0704618	0.562163	0.997788
g_291.0577	ADP-fibrinogen rc	0.136721	0.00920002	0.107205		L_VLDL_PL_percent	CRP-p-selectin rc	0.0439362	0.717985	0.997788
g_296.1011	ADP-fibrinogen binding	-0.13668	0.00922099	0.107306		L_VLDL_C_percent	CRP-p-selectin rc	-0.0362548	0.765729	0.997788
g_457.2953	total platelet count	0.135755	0.00921714	0.107306		L_VLDL_CE_percent	CRP-p-selectin rc	-0.0214518	0.860084	0.997788
g_274.1645	ADP-fibrinogen rc	0.13659	0.00926757	0.107776		L_VLDL_FC_percent	CRP-p-selectin rc	0.0272261	0.822967	0.997788
g_622.28	ADP-p-selectin binding	-0.122369	0.00928709	0.107932		L_VLDL_TG_percent	CRP-p-selectin rc	0.0122832	0.919612	0.997788
g_376.2417	total platelet count	-0.135589	0.00930402	0.108056		M_VLDL_PL_percent	CRP-p-selectin rc	0.0401214	0.741575	0.997788
g_345.1188	total platelet count	0.135565	0.00931673	0.108132		M_VLDL_C_percent	CRP-p-selectin rc	-0.0070165	0.954029	0.997788
g_583.4203	ADP-p-selectin rc	-0.122232	0.00936692	0.108602		M_VLDL_CE_percent	CRP-p-selectin rc	-0.0327903	0.787563	0.997788
g_197.0562	ADP-fibrinogen rc	0.136395	0.00936961	0.108602		S_VLDL_PL_percent	CRP-p-selectin rc	0.022152	0.855565	0.997788
g_266.088	CRP-p-selectin rc	-0.157251	0.0093854	0.108658		S_VLDL_FC_percent	CRP-p-selectin rc	0.0724922	0.550923	0.997788
g_405.3734	CRP-fibrinogen rc	0.157248	0.0093869	0.108658		XS_VLDL_PL_percent	CRP-p-selectin rc	-0.0283632	0.815701	0.997788
g_191.1075	ADP-p-selectin binding	0.122112	0.00943746	0.108898		IDL_PL_percent	CRP-p-selectin rc	-0.0916185	0.450656	0.997788
g_421.2024	ADP-p-selectin binding	0.122104	0.00944204	0.108898		L_LDL_PL_percent	CRP-p-selectin rc	-0.0298332	0.80633	0.997788
g_361.3112	beta-thromboglobulin pm	0.135565	0.00941399	0.108898		L_LDL_FC_percent	CRP-p-selectin rc	-0.0941987	0.43795	0.997788
g_451.0291	beta-thromboglobulin pm	-0.135523	0.00943645	0.108898		M_LDL_PL_percent	CRP-p-selectin rc	0.0595615	0.624283	0.997788
g_276.0197	total platelet count	-0.135331	0.00944041	0.108898		M_LDL_FC_percent	CRP-p-selectin rc	0.0509352	0.675396	0.997788
g_355.2126	total platelet count	-0.135322	0.00944503	0.108898		S_LDL_PL_percent	CRP-p-selectin rc	0.0350825	0.773098	0.997788
g_385.2231	beta-thromboglobulin pm	0.135476	0.00946117	0.109012		S_LDL_CE_percent	CRP-p-selectin rc	-0.106175	0.38168	0.997788
g_887.463	CRP-fibrinogen rc	0.157048	0.00947877	0.109072		S_LDL_FC_percent	CRP-p-selectin rc	-0.00680647	0.955404	0.997788
g_535.0714	beta-thromboglobulin pm	-0.135432	0.00948503	0.109072		XL_HDL_PL_percent	CRP-p-selectin rc	0.0423786	0.727587	0.997788
g_167.0714	total platelet count	0.135255	0.0094808	0.109072		XL_HDL_C_percent	CRP-p-selectin rc	-0.0706543	0.561092	0.997788
g_361.2388	ADP-p-selectin binding	0.122021	0.00949138	0.109073		XL_HDL_CE_percent	CRP-p-selectin rc	-0.0827282	0.49596	0.997788
g_491.2668	ADP-p-selectin rc	0.121991	0.00950913	0.109205		XL_HDL_FC_percent	CRP-p-selectin rc	0.0654932	0.590116	0.997788
g_381.3163	beta-thromboglobulin pm	0.135349	0.00952931	0.109365		L_HDL_PL_percent	CRP-p-selectin rc	-0.0688171	0.571346	0.997788
g_725.2307	ADP-fibrinogen binding	-0.136049	0.00955272	0.109562		L_HDL_C_percent	CRP-p-selectin rc	-0.0110408	0.92772	0.997788
g_205.0869	ADP-p-selectin binding	0.121833	0.00960267	0.109725		L_HDL_CE_percent	CRP-p-selectin rc	0.006579	0.956893	0.997788
g_573.2319	ADP-p-selectin binding	-0.12184	0.00959882	0.109725		L_HDL_FC_percent	CRP-p-selectin rc	-0.0791251	0.514975	0.997788
g_170.1177	ADP-p-selectin rc	-0.12182	0.00961087	0.109725		M_HDL_FC_percent	CRP-p-selectin rc	-0.0415387	0.732782	0.997788
g_352.2043	CRP-p-selectin rc	0.156805	0.00959144	0.109725		S_HDL_PL_percent	CRP-p-selectin rc	-0.0447407	0.713043	0.997788
g_583.437	CRP-fibrinogen rc	0.156825	0.00958199	0.109725		S_HDL_C_percent	CRP-p-selectin rc	-0.0598415	0.622651	0.997788
g_483.2959	COAG_TAT	-0.121958	0.00960907	0.109725		S_HDL_CE_percent	CRP-p-selectin rc	-0.0453181	0.709503	0.997788
g_343.0673	beta-thromboglobulin pm	-0.135249	0.00958293	0.109725		S_HDL_FC_percent	CRP-p-selectin rc	0.0430271	0.723584	0.997788
g_762.5073	total platelet count	-0.134959	0.00963997	0.109985		VLDL_D	CRP-p-selectin rc	0.0301304	0.804439	0.997788
g_309.2073	ADP-fibrinogen binding	0.135851	0.00965885	0.110057		LDL_D	CRP-p-selectin rc	0.114595	0.344849	0.997788
g_381.3737	ADP-p-selectin rc	-0.121749	0.00965322	0.110057		HDL_D	CRP-p-selectin rc	-0.076913	0.52683	0.997788
g_533.2553	ADP-p-selectin rc	0.121725	0.00966748	0.110083		Serum_C	CRP-p-selectin rc	-0.0503049	0.679193	0.997788
g_783.6375	CRP-fibrinogen rc	0.156579	0.00969714	0.110349		VLDL_C	CRP-p-selectin rc	0.0407513	0.737663	0.997788
g_577.4244	CRP-fibrinogen rc	0.156525	0.00972243	0.110493		Remnant_C	CRP-p-selectin rc	-0.00506553	0.966803	0.997788
g_479.3373	platelet-monocyte complex	-0.121637	0.00972043	0.110493		LDL_C	CRP-p-selectin rc	-0.0270859	0.823864	0.997788
g_235.2058	CRP-fibrinogen rc	-0.156434	0.00976541	0.110841		HDL_C	CRP-p-selectin rc	-0.118282	0.329447	0.997788
g_483.2959	beta-thromboglobulin pm	-0.134909	0.0097672	0.110841		HDL2_C	CRP-p-selectin rc	-0.109813	0.365485	0.997788
g_59.0134	total platelet count	0.134717	0.00977206	0.110841		EstC	CRP-p-selectin rc	-0.0664899	0.584458	0.997788
g_363.1814	ADP-p-selectin binding	0.121541	0.00977871	0.110844		FreeC	CRP-p-selectin rc	-0.00411191	0.97305	0.997788
g_295.2636	ADP-p-selectin binding	0.121456	0.00983018	0.111305		VLDL_TG	CRP-p-selectin rc	0.0753436	0.535323	0.997788
g_473.1095	beta-thromboglobulin pm	-0.134791	0.00983211	0.111305		TotPG	CRP-p-selectin rc	-0.0749937	0.537225	0.997788
g_690.5063	ADP-p-selectin rc	-0.12143	0.00984621	0.111374		PC	CRP-p-selectin rc	0.00978102	0.935949	0.997788
g_117.0557	ADP-fibrinogen rc	-0.135495	0.00985235	0.111374		SM	CRP-p-selectin rc	-0.06593	0.587633	0.997788
g_177.0561	CRP-fibrinogen rc	-0.156228	0.00986369	0.111374		TotCho	CRP-p-selectin rc	-0.0644952	0.595805	0.997788
g_235.0757	COAG_TAT	0.121539	0.00986182	0.111374		ApoA1	CRP-p-selectin rc	-0.0776358	0.522942	0.997788
g_353.2333	CRP-p-selectin rc	0.156198	0.00987809	0.111465		ApoB	CRP-p-selectin rc	0.0500424	0.680776	0.997788
g_165.092	platelet-monocyte complex	-0.121323	0.00991196	0.111775		ApoB_ApoA1_ratio	CRP-p-selectin rc	0.0768309	0.527273	0.997788
g_201.113	CRP-fibrinogen rc	-0.156053	0.00994749	0.112103		TotFA	CRP-p-selectin rc	0.0738038	0.54372	0.997788
g_191.0562	ADP-p-selectin binding	0.121246	0.00995918	0.112163		UnsatDeg	CRP-p-selectin rc	0.0180051	0.882389	0.997788
g_191.1438	total platelet count	-0.134249	0.0100319	0.112908		LA	CRP-p-selectin rc	-0.0601909	0.620618	0.997788
g_74.0246	ADP-p-selectin rc	0.121095	0.010053	0.112912		CLA	CRP-p-selectin rc	0.0411363	0.735275	0.997788
g_872.3577	ADP-p-selectin rc	0.121087	0.010058	0.112912		FAw3	CRP-p-selectin rc	0.0916511	0.450494	0.997788
g_929.5488	ADP-fibrinogen rc	-0.135136	0.0100509	0.112912		FAw6	CRP-p-selectin rc	-0.0341023	0.779274	0.997788
g_146.0819	COAG_TAT	-0.12125	0.0100401	0.112912		PUFA	CRP-p-selectin rc	-0.0144004	0.905814	0.997788
g_425.0857	CRP-fibrinogen rc	-0.15576	0.0100895	0.113192		SFA	CRP-p-selectin rc	0.00705143	0.9538	0.997788
g_629.0908	COAG_TAT	-0.121149	0.0101028	0.113269		DHA_FA_ratio	CRP-p-selectin rc	0.0872076	0.472842	0.997788
g_129.0387	ADP-p-selectin rc	-0.120996	0.0101148	0.113331		CLA_FA_ratio	CRP-p-selectin rc	0.029798	0.806555	0.997788
g_360.1024	platelet-monocyte complex	0.120975	0.0101277	0.113331		FAw3_FA_ratio	CRP-p-selectin rc	-0.00671904	0.955976	0.997788
g_536.5042	beta-thromboglobulin pm	0.134262	0.0101271	0.113331		Lac	CRP-p-selectin rc	-0.0852646	0.482798	0.997788
g_385.3475	COAG_TAT	0.121061	0.010158	0.113585		Ala	CRP-p-selectin rc	-0.116637	0.336263	0.997788
g_199.0973	total platelet count	-0.134008	0.0101679	0.113585		His	CRP-p-selectin rc	-0.0448982	0.712077	0.997788
g_388.1331	total platelet count	0.134004	0.0101699	0.113585		Ile	CRP-p-selectin rc	-0.0354846	0.770568	0.997788
g_461.1977	ADP-p-selectin binding	0.120715	0.0102915	0.114231		Val	CRP-p-selectin rc	-0.0205419	0.865963	0.997788
g_221.1542	ADP-fibrinogen binding	0.134755	0.0102661	0.114231		Phe	CRP-p-selectin rc	0.0320027	0.792551	0.997788
g_195.0518	ADP-fibrinogen rc	-0.134763	0.0102616	0.114231		Tyr	CRP-p-selectin rc	-0.0589136	0.628065	0.997788
g_336.0499	ADP-fibrinogen rc	0.134696	0.0102996	0.114231		bOHBut	CRP-p-selectin rc	-0.0719841	0.553725	0.997788
g_351.2179	CRP-p-selectin rc	0.155342	0.0102948	0.114231		Crea	CRP-p-selectin rc	-0.0568839	0.639974	0.997788
g_200.1292	CRP-fibrinogen rc	-0.155427	0.010253	0.114231		Gp	CRP-p-selectin rc	0.0357124	0.769136	0.997788
g_327.2178	CRP-fibrinogen rc	0.155461	0.0102359	0.114231		XXL_VLDL_P	CRP-fibrinogen rc	-0.0277846	0.819397	0.997788
g_647.467	beta-thromboglobulin pm	0.133962	0.010298	0.114231		XXL_VLDL_L	CRP-fibrinogen rc	-0.0223431	0.854333	0.997788
g_907.0832	beta-thromboglobulin pm	-0.133977	0.0102895	0.114231		XXL_VLDL_PL	CRP-fibrinogen rc	-0.0174441	0.886029	0.997788
g_173.0821	total platelet count	0.133797	0.0102884	0.114231		XXL_VLDL_C	CRP-fibrinogen rc	-0.00727858	0.952314	0.997788
g_607.3273	total platelet count	0.133785	0.0102953	0.114231		XXL_VLDL_CE	CRP-fibrinogen rc	-0.00538895	0.964685	0.997788
g_443.28	ADP-fibrinogen rc	0.134675	0.0103116	0.114291		XXL_VLDL_FC	CRP-fibrinogen rc	0.0106554	0.930237	0.997788
g_151.026	beta-thromboglobulin total	0.120798	0.010324	0.114355		XXL_VLDL_TG	CRP-fibrinogen rc	-0.0281345	0.817161	0.997788
g_249.2223	ADP-p-selectin binding	0.120649	0.0103337	0.11439		XL_VLDL_P	CRP-fibrinogen rc	0.046261	0.703736	0.997788
g_528.2652	ADP-p-selectin rc	0.120626	0.0103486	0.11441		XL_VLDL_L	CRP-fibrinogen rc	0.0400672	0.741912	0.997788
g_336.0374	beta-thromboglobulin pm	-0.13388	0.0103455	0.11441		XL_VLDL_PL	CRP-fibrinogen rc	0.0279421	0.818391	0.997788
g_219.1755	COAG_TAT	-0.120715	0.0103772	0.114654		XL_VLDL_FC	CRP-fibrinogen rc	0.00937817	0.938582	0.997788
g_160.0763	total platelet count	0.133619	0.0103911	0.114713		XL_VLDL_TG	CRP-fibrinogen rc	0.0364629	0.764423	0.997788
g_366.1459	total platelet count	0.133611	0.0103956	0.114713		L_VLDL_P	CRP-fibrinogen rc	0.0864506	0.476707	0.997788
g_383.1533	ADP-p-selectin binding	-0.120509	0.0104232	0.114878		L_VLDL_L	CRP-fibrinogen rc	0.0835462	0.491695	0.997788
g_475.3786	total platelet count	-0.133563	0.0104237	0.114878		L_VLDL_PL	CRP-fibrinogen rc	0.0775799	0.523242	0.997788
g_474.0349	total platelet count	0.133548	0.0104322	0.114899		L_VLDL_C	CRP-fibrinogen rc	0.0644749	0.595921	0.997788
g_381.3011	platelet-monocyte complex	-0.120454	0.0104588	0.11512		L_VLDL_CE	CRP-fibrinogen rc	0.0483606	0.690954	0.997788
g_199.1337	ADP-fibrinogen binding	0.134368	0.0104885	0.115163		L_VLDL_FC	CRP-fibrinogen rc	0.0789971	0.515658	0.997788
g_203.0192	CRP-fibrinogen rc	-0.154954	0.0104891	0.115163		L_VLDL_TG	CRP-fibrinogen rc	0.0783847	0.518928	0.997788
g_835.5341	CRP-fibrinogen rc	0.154968	0.0104821	0.115163		M_VLDL_P	CRP-fibrinogen rc	0.0939217	0.439305	0.997788
g_373.3112	platelet-monocyte complex	-0.120436	0.0104704	0.115163		M_VLDL_L	CRP-fibrinogen rc	0.0965462	0.426568	0.997788
g_193.0507	ADP-p-selectin binding	0.12034	0.0105326	0.115423		M_VLDL_PL	CRP-fibrinogen rc	0.0921195	0.448173	0.997788
g_801.6997	beta-thromboglobulin pm	-0.13357	0.0105253	0.115423		M_VLDL_C	CRP-fibrinogen rc	0.0917521	0.449993	0.997788
g_387.2024	total platelet count	-0.133382	0.0105288	0.115423		M_VLDL_CE	CRP-fibrinogen rc	0.0884635	0.466466	0.997788
g_189.1281	ADP-p-selectin binding	0.120294	0.0105622	0.115602		M_VLDL_FC	CRP-fibrinogen rc	0.117245	0.333736	0.997788
g_270.9906	ADP-p-selectin binding	0.120297	0.0105604	0.115602		M_VLDL_TG	CRP-fibrinogen rc	0.0930294	0.443683	0.997788
g_661.5795	beta-thromboglobulin pm	0.133454	0.0105932	0.115869		S_VLDL_C	CRP-fibrinogen rc	0.0609406	0.616265	0.997788
g_865.1999	ADP-p-selectin binding	-0.120196	0.0106261	0.116084		S_VLDL_CE	CRP-fibrinogen rc	0.013315	0.912885	0.997788
g_388.0193	beta-thromboglobulin pm	-0.1334	0.0106253	0.116084		XS_VLDL_P	CRP-fibrinogen rc	0.0180216	0.882282	0.997788
g_573.2319	total platelet count	0.133175	0.0106511	0.116284		XS_VLDL_L	CRP-fibrinogen rc	-0.00962312	0.936981	0.997788
g_275.0572	CRP-fibrinogen rc	-0.154569	0.0106851	0.116582		XS_VLDL_PL	CRP-fibrinogen rc	0.0338037	0.781159	0.997788
g_673.0937	ADP-p-selectin rc	0.120023	0.0107399	0.117034		XS_VLDL_C	CRP-fibrinogen rc	-0.097596	0.421532	0.997788
g_782.4965	COAG_TAT	0.12016	0.0107371	0.117034		XS_VLDL_CE	CRP-fibrinogen rc	-0.112293	0.354692	0.997788
g_382.1357	ADP-fibrinogen rc	0.133886	0.0107709	0.117299		XS_VLDL_FC	CRP-fibrinogen rc	-0.0647549	0.594323	0.997788
g_335.1566	ADP-p-selectin rc	0.119892	0.0108263	0.117828		IDL_P	CRP-fibrinogen rc	0.018599	0.878539	0.997788
g_350.1092	beta-thromboglobulin total	0.120007	0.0108382	0.117885		IDL_L	CRP-fibrinogen rc	0.00421668	0.972363	0.997788
g_259.1188	CRP-fibrinogen rc	-0.154182	0.0108852	0.118175		IDL_PL	CRP-fibrinogen rc	-0.00419918	0.972478	0.997788
g_646.6136	beta-thromboglobulin pm	0.132973	0.0108794	0.118175		IDL_C	CRP-fibrinogen rc	-0.015257	0.90024	0.997788
g_251.1652	total platelet count	-0.132784	0.0108846	0.118175		IDL_CE	CRP-fibrinogen rc	-0.0324912	0.789457	0.997788
g_425.2171	ADP-p-selectin binding	0.119788	0.0108959	0.118218		IDL_FC	CRP-fibrinogen rc	-0.010148	0.933551	0.997788
g_254.0877	ADP-p-selectin rc	0.119757	0.0109163	0.118296		L_LDL_P	CRP-fibrinogen rc	0.0427442	0.72533	0.997788
g_253.0947	ADP-fibrinogen rc	0.13363	0.010924	0.118296		L_LDL_L	CRP-fibrinogen rc	0.0376002	0.757298	0.997788
g_527.1927	COAG_TAT	-0.119866	0.0109321	0.118296		L_LDL_PL	CRP-fibrinogen rc	0.0433041	0.721877	0.997788
g_603.497	total platelet count	-0.132721	0.0109224	0.118296		L_LDL_C	CRP-fibrinogen rc	0.0205235	0.866082	0.997788
g_969.8852	total platelet count	0.132697	0.0109369	0.118296		L_LDL_CE	CRP-fibrinogen rc	0.0169717	0.889096	0.997788
g_444.2833	COAG_TAT	-0.119786	0.0109864	0.118758		L_LDL_FC	CRP-fibrinogen rc	0.0144697	0.905364	0.997788
g_269.2486	ADP-fibrinogen rc	-0.133503	0.0110009	0.118793		M_LDL_P	CRP-fibrinogen rc	0.0337509	0.781492	0.997788
g_477.3696	total platelet count	-0.132588	0.0110032	0.118793		M_LDL_L	CRP-fibrinogen rc	0.0311964	0.797665	0.997788
g_203.1288	ADP-fibrinogen rc	0.133427	0.0110467	0.118895		M_LDL_PL	CRP-fibrinogen rc	0.0841411	0.488605	0.997788
g_329.2343	CRP-fibrinogen rc	0.153882	0.0110422	0.118895		M_LDL_C	CRP-fibrinogen rc	0.00554642	0.963653	0.997788
g_711.4997	CRP-fibrinogen rc	0.153899	0.0110336	0.118895		M_LDL_CE	CRP-fibrinogen rc	0.00414669	0.972822	0.997788
g_351.254	beta-thromboglobulin pm	0.132728	0.0110281	0.118895		M_LDL_FC	CRP-fibrinogen rc	0.0496208	0.683323	0.997788
g_159.0807	total platelet count	0.132522	0.0110436	0.118895		S_LDL_P	CRP-fibrinogen rc	0.0341361	0.779061	0.997788
g_158.0456	ADP-p-selectin binding	-0.119467	0.0111125	0.119529		S_LDL_L	CRP-fibrinogen rc	0.0243553	0.841378	0.997788
g_195.0848	CRP-fibrinogen rc	-0.153694	0.0111418	0.119724		S_LDL_PL	CRP-fibrinogen rc	0.0624109	0.607765	0.997788
g_182.0457	beta-thromboglobulin pm	-0.132538	0.0111443	0.119724		S_LDL_C	CRP-fibrinogen rc	-0.00944824	0.938124	0.997788
g_194.119	ADP-fibrinogen binding	0.133197	0.011187	0.119888		XL_HDL_P	CRP-fibrinogen rc	-0.0944824	0.436566	0.997788
g_678.3987	CRP-p-selectin rc	0.153614	0.0111849	0.119888		XL_HDL_L	CRP-fibrinogen rc	-0.0891976	0.46276	0.997788
g_253.0833	beta-thromboglobulin pm	-0.132489	0.0111746	0.119888		XL_HDL_PL	CRP-fibrinogen rc	-0.0299717	0.805449	0.997788
g_471.1509	total platelet count	0.132296	0.0111824	0.119888		XL_HDL_C	CRP-fibrinogen rc	-0.112469	0.353934	0.997788
g_473.1095	ADP-p-selectin rc	0.11931	0.0112197	0.120054		XL_HDL_CE	CRP-fibrinogen rc	-0.114148	0.34675	0.997788
g_345.1704	CRP-p-selectin rc	0.153545	0.0112216	0.120054		XL_HDL_FC	CRP-fibrinogen rc	-0.0590335	0.627364	0.997788
g_245.1184	COAG_TAT	0.119427	0.01123	0.120054		XL_HDL_TG	CRP-fibrinogen rc	0.0457536	0.706838	0.997788
g_175.1127	total platelet count	-0.132224	0.0112273	0.120054		L_HDL_P	CRP-fibrinogen rc	0.0119327	0.921899	0.997788
g_243.0625	total platelet count	0.132105	0.0113011	0.12074		L_HDL_L	CRP-fibrinogen rc	0.0119502	0.921785	0.997788
g_315.254	CRP-fibrinogen rc	0.153341	0.0113316	0.120992		L_HDL_PL	CRP-fibrinogen rc	0.0149421	0.902289	0.997788
g_168.0064	CRP-fibrinogen rc	-0.153265	0.0113724	0.121328		L_HDL_C	CRP-fibrinogen rc	0.0105154	0.931151	0.997788
g_892.1744	CRP-fibrinogen rc	-0.153244	0.0113838	0.121328		L_HDL_CE	CRP-fibrinogen rc	0.0140148	0.908326	0.997788
g_397.1275	total platelet count	0.131977	0.0113813	0.121328		L_HDL_FC	CRP-fibrinogen rc	0.0051265	0.966404	0.997788
g_113.0244	total platelet count	0.131905	0.0114267	0.121663		L_HDL_TG	CRP-fibrinogen rc	0.0433041	0.721877	0.997788
g_237.186	total platelet count	0.131901	0.0114292	0.121663		M_HDL_P	CRP-fibrinogen rc	0.0695839	0.567056	0.997788
g_213.1859	ADP-fibrinogen rc	-0.13279	0.0114397	0.121701		M_HDL_L	CRP-fibrinogen rc	0.0695664	0.567154	0.997788
g_711.4997	ADP-fibrinogen rc	-0.132772	0.0114509	0.121746		M_HDL_PL	CRP-fibrinogen rc	0.101585	0.402712	0.997788
g_299.2591	ADP-p-selectin rc	-0.118919	0.0114902	0.122015		M_HDL_C	CRP-fibrinogen rc	0.0286947	0.813586	0.997788
g_291.0577	beta-thromboglobulin pm	-0.131993	0.0114844	0.122015		M_HDL_CE	CRP-fibrinogen rc	0.0197187	0.871288	0.997788
g_355.2491	CRP-fibrinogen rc	0.15303	0.0115006	0.122052		M_HDL_FC	CRP-fibrinogen rc	0.0551667	0.650122	0.997788
g_415.3573	total platelet count	-0.131742	0.0115295	0.122284		S_HDL_PL	CRP-fibrinogen rc	0.0851034	0.483629	0.997788
g_690.5063	CRP-fibrinogen rc	0.152936	0.0115521	0.12234		S_HDL_C	CRP-fibrinogen rc	0.0791721	0.514725	0.997788
g_419.1364	total platelet count	0.131701	0.0115558	0.12234		S_HDL_CE	CRP-fibrinogen rc	0.0527172	0.664707	0.997788
g_441.3217	total platelet count	0.131709	0.0115507	0.12234		XXL_VLDL_C_percent	CRP-fibrinogen rc	0.11392	0.347718	0.997788
g_289.1808	ADP-p-selectin binding	0.118799	0.0115746	0.122465		XXL_VLDL_CE_percent	CRP-fibrinogen rc	-0.00796102	0.947849	0.997788
g_311.1689	ADP-p-selectin rc	0.11872	0.0116304	0.122906		XL_VLDL_PL_percent	CRP-fibrinogen rc	0.0339259	0.780388	0.997788
g_201.0544	total platelet count	0.131595	0.0116236	0.122906		XL_VLDL_C_percent	CRP-fibrinogen rc	-0.107936	0.373786	0.997788
g_281.1757	CRP-fibrinogen rc	-0.152755	0.011652	0.12306		XL_VLDL_CE_percent	CRP-fibrinogen rc	-0.0842643	0.487967	0.997788
g_295.0956	ADP-fibrinogen rc	0.132426	0.0116696	0.123172		XL_VLDL_FC_percent	CRP-fibrinogen rc	-0.0716135	0.555774	0.997788
g_354.9431	total platelet count	0.131426	0.011732	0.123756		XL_VLDL_TG_percent	CRP-fibrinogen rc	0.0721909	0.552584	0.997788
g_399.3126	beta-thromboglobulin pm	-0.131558	0.0117619	0.123996		L_VLDL_PL_percent	CRP-fibrinogen rc	0.0101656	0.933436	0.997788
g_439.1963	total platelet count	-0.131353	0.0117792	0.124104		L_VLDL_C_percent	CRP-fibrinogen rc	-0.0371281	0.760254	0.997788
g_607.2547	beta-thromboglobulin pm	-0.131506	0.0117957	0.124203		L_VLDL_CE_percent	CRP-fibrinogen rc	-0.0568464	0.640195	0.997788
g_861.5494	beta-thromboglobulin pm	0.131484	0.0118102	0.124256		L_VLDL_FC_percent	CRP-fibrinogen rc	0.0231132	0.84937	0.997788
g_677.6103	total platelet count	-0.131297	0.0118149	0.124256		L_VLDL_TG_percent	CRP-fibrinogen rc	0.0232007	0.848807	0.997788
g_321.2432	ADP-p-selectin binding	0.118445	0.0118266	0.124304		M_VLDL_PL_percent	CRP-fibrinogen rc	0.0389124	0.749102	0.997788
g_835.5341	beta-thromboglobulin pm	0.131426	0.0118477	0.124451		M_VLDL_C_percent	CRP-fibrinogen rc	0.0210486	0.862688	0.997788
g_166.0189	ADP-fibrinogen rc	-0.132072	0.0118971	0.124768		M_VLDL_CE_percent	CRP-fibrinogen rc	-0.0142773	0.906616	0.997788
g_246.0858	ADP-fibrinogen rc	0.132036	0.0119207	0.124768		M_VLDL_TG_percent	CRP-fibrinogen rc	-0.0131224	0.91414	0.997788
g_271.2065	CRP-p-selectin rc	0.152314	0.0118983	0.124768		S_VLDL_PL_percent	CRP-fibrinogen rc	0.0369359	0.761457	0.997788
g_475.0903	CRP-fibrinogen rc	-0.152295	0.0119086	0.124768		XS_VLDL_PL_percent	CRP-fibrinogen rc	0.084771	0.485345	0.997788
g_491.3371	CRP-fibrinogen rc	0.152282	0.011916	0.124768		IDL_PL_percent	CRP-fibrinogen rc	0.0368138	0.762223	0.997788
g_539.3012	beta-thromboglobulin pm	-0.131332	0.0119088	0.124768		IDL_FC_percent	CRP-fibrinogen rc	-0.0539774	0.657187	0.997788
g_233.0813	ADP-p-selectin binding	0.118289	0.0119391	0.124886		L_LDL_PL_percent	CRP-fibrinogen rc	-0.0458065	0.706514	0.997788
g_136.064	platelet-monocyte complex	0.118239	0.0119752	0.125188		L_LDL_C_percent	CRP-fibrinogen rc	-0.114673	0.344522	0.997788
g_575.4679	platelet-monocyte complex	-0.118224	0.0119867	0.12519		L_LDL_CE_percent	CRP-fibrinogen rc	-0.0711236	0.558487	0.997788
g_287.0568	total platelet count	0.13103	0.0119897	0.12519		L_LDL_FC_percent	CRP-fibrinogen rc	-0.0844575	0.486966	0.997788
g_399.3271	platelet-monocyte complex	-0.118171	0.0120247	0.125481		M_LDL_PL_percent	CRP-fibrinogen rc	0.024268	0.841939	0.997788
g_317.2122	ADP-p-selectin binding	0.118099	0.0120776	0.125481		M_LDL_C_percent	CRP-fibrinogen rc	-0.113973	0.347494	0.997788
g_423.2019	ADP-p-selectin binding	0.118046	0.0121164	0.125481		M_LDL_CE_percent	CRP-fibrinogen rc	-0.0799069	0.510818	0.997788
g_120.9964	ADP-fibrinogen binding	-0.131734	0.0121181	0.125481		M_LDL_FC_percent	CRP-fibrinogen rc	-0.00525777	0.965544	0.997788
g_339.1593	ADP-p-selectin rc	0.118126	0.0120577	0.125481		S_LDL_PL_percent	CRP-fibrinogen rc	0.00794352	0.947963	0.997788
g_497.0922	ADP-p-selectin rc	0.118034	0.0121253	0.125481		S_LDL_C_percent	CRP-fibrinogen rc	-0.0934843	0.441448	0.997788
g_499.2918	ADP-p-selectin rc	0.11811	0.0120693	0.125481		S_LDL_CE_percent	CRP-fibrinogen rc	-0.0412048	0.73485	0.997788
g_243.0332	CRP-p-selectin rc	-0.15201	0.0120704	0.125481		S_LDL_FC_percent	CRP-fibrinogen rc	-0.0794695	0.513142	0.997788
g_153.0012	platelet-monocyte complex	0.118057	0.0121086	0.125481		XL_HDL_PL_percent	CRP-fibrinogen rc	0.0419743	0.730086	0.997788
g_297.1859	COAG_TAT	-0.118274	0.0120454	0.125481		XL_HDL_C_percent	CRP-fibrinogen rc	-0.0698289	0.565689	0.997788
g_497.0922	COAG_TAT	-0.118184	0.0121114	0.125481		XL_HDL_CE_percent	CRP-fibrinogen rc	-0.110387	0.362971	0.997788
g_275.0572	beta-thromboglobulin total	0.118165	0.012125	0.125481		XL_HDL_TG_percent	CRP-fibrinogen rc	0.0906498	0.455478	0.997788
g_167.0212	beta-thromboglobulin pm	-0.131009	0.0121214	0.125481		L_HDL_PL_percent	CRP-fibrinogen rc	0.0114253	0.92521	0.997788
g_172.9914	beta-thromboglobulin pm	-0.131088	0.0120689	0.125481		L_HDL_C_percent	CRP-fibrinogen rc	-0.0192113	0.874572	0.997788
g_243.1144	total platelet count	0.130877	0.0120908	0.125481		L_HDL_CE_percent	CRP-fibrinogen rc	-0.017864	0.883304	0.997788
g_261.1137	ADP-p-selectin rc	0.118003	0.0121478	0.125572		L_HDL_FC_percent	CRP-fibrinogen rc	-0.022055	0.856191	0.997788
g_325.1049	beta-thromboglobulin pm	-0.130968	0.0121484	0.125572		L_HDL_TG_percent	CRP-fibrinogen rc	0.0788571	0.516404	0.997788
g_617.2271	ADP-fibrinogen binding	-0.131671	0.0121599	0.125617		M_HDL_FC_percent	CRP-fibrinogen rc	-0.0108479	0.92898	0.997788
g_299.113	platelet-monocyte complex	0.117954	0.0121845	0.125722		S_HDL_PL_percent	CRP-fibrinogen rc	-0.0548693	0.651886	0.997788
g_199.1337	beta-thromboglobulin pm	0.130921	0.0121795	0.125722		S_HDL_C_percent	CRP-fibrinogen rc	-0.0135075	0.911631	0.997788
g_507.4777	ADP-p-selectin binding	-0.117917	0.0122115	0.125919		S_HDL_CE_percent	CRP-fibrinogen rc	-0.0134724	0.911859	0.997788
g_195.1751	beta-thromboglobulin pm	-0.130863	0.012218	0.125919		S_HDL_FC_percent	CRP-fibrinogen rc	0.0570404	0.639053	0.997788
g_369.2436	ADP-p-selectin binding	0.11789	0.0122318	0.125986		VLDL_D	CRP-fibrinogen rc	0.0762501	0.530409	0.997788
g_357.2068	CRP-p-selectin rc	0.151707	0.0122447	0.126045		LDL_D	CRP-fibrinogen rc	-0.0379372	0.75519	0.997788
g_151.0511	ADP-p-selectin rc	-0.117853	0.0122588	0.126097		HDL_D	CRP-fibrinogen rc	-0.0484677	0.690304	0.997788
g_508.4733	COAG_TAT	0.117976	0.0122648	0.126097		Serum_C	CRP-fibrinogen rc	0.0284145	0.815374	0.997788
g_423.167	total platelet count	0.130606	0.0122714	0.126097		VLDL_C	CRP-fibrinogen rc	0.0245127	0.840366	0.997788
g_369.193	COAG_TAT	-0.117893	0.0123261	0.126585		Remnant_C	CRP-fibrinogen rc	0.00505656	0.966862	0.997788
g_436.2832	ADP-p-selectin binding	0.117732	0.012349	0.126597		LDL_C	CRP-fibrinogen rc	0.0120551	0.9211	0.997788
g_527.3726	ADP-p-selectin binding	0.11774	0.0123433	0.126597		HDL_C	CRP-fibrinogen rc	-0.00932568	0.938925	0.997788
g_469.3319	platelet-monocyte complex	-0.117749	0.0123358	0.126597		HDL2_C	CRP-fibrinogen rc	0.0061588	0.959644	0.997788
g_254.0877	beta-thromboglobulin pm	-0.130644	0.0123651	0.126688		HDL3_C	CRP-fibrinogen rc	0.00419922	0.972478	0.997788
g_248.2034	ADP-p-selectin rc	0.11765	0.0124104	0.127003		EstC	CRP-fibrinogen rc	0.0385275	0.751503	0.997788
g_357.1188	ADP-p-selectin rc	0.117654	0.0124076	0.127003		FreeC	CRP-fibrinogen rc	0.0197713	0.870947	0.997788
g_569.3833	ADP-p-selectin binding	0.117613	0.012438	0.127021		VLDL_TG	CRP-fibrinogen rc	0.0879728	0.468951	0.997788
g_835.2667	ADP-p-selectin binding	-0.11758	0.0124626	0.127021		TotPG	CRP-fibrinogen rc	0.041222	0.734744	0.997788
g_151.0405	ADP-p-selectin rc	-0.117632	0.0124236	0.127021		TG_PG_ratio	CRP-fibrinogen rc	0.114113	0.346898	0.997788
g_299.2591	ADP-fibrinogen rc	-0.131238	0.0124487	0.127021		SM	CRP-fibrinogen rc	-0.0630752	0.603942	0.997788
g_361.166	beta-thromboglobulin total	-0.117714	0.0124601	0.127021		TotCho	CRP-fibrinogen rc	0.0594359	0.625015	0.997788
g_289.1808	beta-thromboglobulin pm	0.130499	0.012463	0.127021		ApoA1	CRP-fibrinogen rc	0.0612905	0.614237	0.997788
g_259.1334	total platelet count	-0.130333	0.0124552	0.127021		ApoB	CRP-fibrinogen rc	0.0880953	0.46833	0.997788
g_507.2232	COAG_TAT	-0.117622	0.0125296	0.127625		ApoB_ApoA1_ratio	CRP-fibrinogen rc	0.0657172	0.588842	0.997788
g_882.4832	total platelet count	-0.130208	0.0125409	0.127666		UnsatDeg	CRP-fibrinogen rc	0.0174269	0.886141	0.997788
g_356.1177	ADP-p-selectin rc	0.117432	0.0125747	0.127832		LA	CRP-fibrinogen rc	0.0976835	0.421114	0.997788
g_305.1036	ADP-fibrinogen rc	0.131046	0.0125791	0.127832		CLA	CRP-fibrinogen rc	0.0402946	0.740498	0.997788
g_523.9545	beta-thromboglobulin pm	-0.130329	0.012579	0.127832		FAw6	CRP-fibrinogen rc	0.084631	0.486068	0.997788
g_775.6803	beta-thromboglobulin pm	-0.130279	0.0126137	0.128103		PUFA	CRP-fibrinogen rc	0.110194	0.363814	0.997788
g_829.2432	total platelet count	0.130092	0.0126204	0.128103		SFA	CRP-fibrinogen rc	0.0597508	0.623179	0.997788
g_691.4343	CRP-fibrinogen rc	0.151044	0.0126336	0.128161		LA_FA_ratio	CRP-fibrinogen rc	-0.0788221	0.516591	0.997788
g_111.0199	ADP-p-selectin rc	-0.117322	0.0126581	0.128262		CLA_FA_ratio	CRP-fibrinogen rc	0.0207859	0.864385	0.997788
g_248.0233	total platelet count	0.130047	0.0126514	0.128262		FAw3_FA_ratio	CRP-fibrinogen rc	0.0676949	0.577652	0.997788
g_371.1155	ADP-p-selectin rc	0.11728	0.0126901	0.128377		FAw6_FA_ratio	CRP-fibrinogen rc	-0.117857	0.3312	0.997788
g_483.2959	ADP-p-selectin rc	0.117274	0.0126948	0.128377		PUFA_FA_ratio	CRP-fibrinogen rc	-0.0677993	0.577064	0.997788
g_327.2903	ADP-fibrinogen rc	-0.130871	0.0126989	0.128377		Glc	CRP-fibrinogen rc	-0.0875004	0.471351	0.997788
g_451.3425	total platelet count	-0.129995	0.012687	0.128377		Lac	CRP-fibrinogen rc	-0.0854883	0.481646	0.997788
g_507.4777	total platelet count	-0.129967	0.0127064	0.128379		Phe	CRP-fibrinogen rc	0.0296567	0.807454	0.997788
g_783.6375	ADP-p-selectin binding	0.117188	0.0127609	0.128483		bOHBut	CRP-fibrinogen rc	-0.0504952	0.678046	0.997788
g_757.2181	ADP-fibrinogen binding	-0.130789	0.0127553	0.128483		Alb	CRP-fibrinogen rc	-0.0236904	0.845654	0.997788
g_373.3112	CRP-fibrinogen rc	0.150845	0.0127526	0.128483		Gp	CRP-fibrinogen rc	0.0576868	0.635252	0.997788
g_684.5047	COAG_TAT	0.117331	0.0127509	0.128483		XXL_VLDL_P	platelet-monocyte complex	0.0504928	0.583911	0.997788
g_59.0498	total platelet count	-0.129891	0.012759	0.128483		XXL_VLDL_L	platelet-monocyte complex	0.0536362	0.560685	0.997788
g_343.1927	total platelet count	-0.129938	0.0127265	0.128483		XXL_VLDL_PL	platelet-monocyte complex	0.0750219	0.415433	0.997788
g_435.2726	ADP-p-selectin binding	-0.117158	0.0127839	0.128597		XXL_VLDL_C	platelet-monocyte complex	0.0818541	0.374125	0.997788
g_246.0858	ADP-fibrinogen binding	0.130743	0.0127869	0.128597		XXL_VLDL_CE	platelet-monocyte complex	0.0850809	0.35552	0.997788
g_811.4724	CRP-p-selectin rc	0.150767	0.012799	0.128645		XXL_VLDL_FC	platelet-monocyte complex	0.0638445	0.488455	0.997788
g_389.2178	CRP-p-selectin rc	0.150753	0.0128078	0.128659		XXL_VLDL_TG	platelet-monocyte complex	0.0466304	0.61304	0.997788
g_777.3865	CRP-fibrinogen rc	0.150737	0.0128173	0.128681		XL_VLDL_P	platelet-monocyte complex	0.0404651	0.660797	0.997788
g_813.6959	total platelet count	0.129792	0.0128279	0.128714		XL_VLDL_L	platelet-monocyte complex	0.044661	0.628132	0.997788
g_243.0625	CRP-p-selectin rc	-0.150699	0.0128401	0.128762		XL_VLDL_PL	platelet-monocyte complex	0.0451924	0.624044	0.997788
g_231.1377	beta-thromboglobulin total	-0.117184	0.0128643	0.128931		XL_VLDL_C	platelet-monocyte complex	0.069204	0.452618	0.997788
g_307.1915	ADP-p-selectin binding	0.11704	0.0128748	0.128962		XL_VLDL_CE	platelet-monocyte complex	0.0621981	0.499759	0.997788
g_515.3599	total platelet count	0.129712	0.012884	0.12898		XL_VLDL_FC	platelet-monocyte complex	0.0664218	0.471036	0.997788
g_119.0501	total platelet count	0.1297	0.0128921	0.128987		XL_VLDL_TG	platelet-monocyte complex	0.0344874	0.708444	0.997788
g_573.1619	platelet-monocyte complex	-0.117007	0.0129005	0.128998		L_VLDL_P	platelet-monocyte complex	0.0140881	0.878619	0.997788
g_189.0551	ADP-p-selectin binding	0.116984	0.0129188	0.129107		L_VLDL_L	platelet-monocyte complex	0.0180721	0.844677	0.997788
g_391.2127	ADP-p-selectin binding	0.116942	0.0129514	0.129358		L_VLDL_C	platelet-monocyte complex	0.0406527	0.659323	0.997788
g_581.2401	ADP-fibrinogen binding	-0.130462	0.0129822	0.129474		L_VLDL_CE	platelet-monocyte complex	0.0282526	0.759366	0.997788
g_555.4056	ADP-p-selectin rc	-0.116906	0.0129791	0.129474		L_VLDL_FC	platelet-monocyte complex	0.0419552	0.649119	0.997788
g_385.3475	beta-thromboglobulin pm	0.129744	0.0129852	0.129474		L_VLDL_TG	platelet-monocyte complex	0.0119364	0.897047	0.997788
g_255.1138	ADP-fibrinogen binding	-0.130431	0.0130045	0.129519		M_VLDL_P	platelet-monocyte complex	-0.0154584	0.866917	0.997788
g_244.1555	beta-thromboglobulin pm	-0.129726	0.0129984	0.129519		M_VLDL_L	platelet-monocyte complex	-0.00910378	0.921388	0.997788
g_253.1305	total platelet count	0.1295	0.0130329	0.129728		M_VLDL_PL	platelet-monocyte complex	-0.0371063	0.687417	0.997788
g_277.1085	beta-thromboglobulin pm	-0.129606	0.0130827	0.130149		M_VLDL_FC	platelet-monocyte complex	0.00579363	0.949924	0.997788
g_351.1231	CRP-fibrinogen rc	-0.150283	0.0130935	0.130182		M_VLDL_TG	platelet-monocyte complex	-0.0219988	0.8115	0.997788
g_711.4997	ADP-p-selectin rc	-0.116709	0.0131333	0.130504		S_VLDL_P	platelet-monocyte complex	-0.0462066	0.616274	0.997788
g_492.2756	CRP-p-selectin rc	0.150179	0.0131571	0.130604		S_VLDL_L	platelet-monocyte complex	-0.0363977	0.693083	0.997788
g_289.2171	CRP-fibrinogen rc	0.150156	0.013171	0.130604		S_VLDL_PL	platelet-monocyte complex	-0.0655156	0.477122	0.997788
g_147.0661	total platelet count	0.129303	0.0131732	0.130604		S_VLDL_CE	platelet-monocyte complex	0.0163788	0.859072	0.997788
g_551.3034	total platelet count	0.129311	0.0131671	0.130604		S_VLDL_FC	platelet-monocyte complex	-0.0167036	0.856308	0.997788
g_421.2263	ADP-p-selectin rc	0.116638	0.0131899	0.130631		S_VLDL_TG	platelet-monocyte complex	-0.0680735	0.460053	0.997788
g_722.4472	COAG_TAT	0.116766	0.0131909	0.130631		XS_VLDL_P	platelet-monocyte complex	-0.040262	0.662395	0.997788
g_717.1482	ADP-p-selectin binding	-0.11658	0.0132354	0.130849		XS_VLDL_L	platelet-monocyte complex	-0.0355711	0.699715	0.997788
g_489.3581	platelet-monocyte complex	-0.11659	0.0132282	0.130849		XS_VLDL_PL	platelet-monocyte complex	-0.0345014	0.70833	0.997788
g_448.3069	total platelet count	0.129234	0.0132228	0.130849		XS_VLDL_C	platelet-monocyte complex	-0.00889885	0.923152	0.997788
g_295.134	ADP-p-selectin rc	0.116568	0.0132456	0.130851		XS_VLDL_CE	platelet-monocyte complex	-0.00941638	0.918698	0.997788
g_353.2333	beta-thromboglobulin pm	0.129371	0.0132505	0.130851		XS_VLDL_FC	platelet-monocyte complex	-0.00933998	0.919355	0.997788
g_498.2891	ADP-p-selectin binding	-0.116505	0.0132955	0.13122		XS_VLDL_TG	platelet-monocyte complex	-0.0559739	0.543704	0.997788
g_296.0375	CRP-fibrinogen rc	-0.149898	0.0133315	0.131502		IDL_P	platelet-monocyte complex	-0.0192791	0.834447	0.997788
g_311.2956	ADP-fibrinogen rc	-0.129935	0.0133558	0.131562		IDL_L	platelet-monocyte complex	-0.0116377	0.89961	0.997788
g_339.2907	COAG_TAT	-0.116553	0.0133602	0.131562		IDL_PL	platelet-monocyte complex	-0.0428618	0.642056	0.997788
g_317.1748	total platelet count	-0.12906	0.0133478	0.131562		IDL_C	platelet-monocyte complex	0.00831184	0.928208	0.997788
g_261.1705	CRP-fibrinogen rc	-0.149821	0.0133792	0.131675		IDL_CE	platelet-monocyte complex	-0.00485234	0.958052	0.997788
g_493.2103	platelet-monocyte complex	-0.116363	0.0134091	0.131771		IDL_FC	platelet-monocyte complex	0.0268286	0.771151	0.997788
g_835.5341	COAG_TAT	0.11647	0.0134267	0.131771		IDL_TG	platelet-monocyte complex	-0.0393641	0.669478	0.997788
g_393.1908	beta-thromboglobulin total	-0.116477	0.0134212	0.131771		L_LDL_P	platelet-monocyte complex	-0.0266272	0.772823	0.997788
g_225.0767	beta-thromboglobulin pm	-0.129146	0.0134129	0.131771		L_LDL_L	platelet-monocyte complex	-0.0201579	0.827016	0.997788
g_369.2436	beta-thromboglobulin pm	0.129137	0.0134194	0.131771		L_LDL_PL	platelet-monocyte complex	-0.0527801	0.566967	0.997788
g_367.1589	CRP-p-selectin rc	-0.149716	0.0134453	0.131822		L_LDL_C	platelet-monocyte complex	-0.0141576	0.878025	0.997788
g_761.667	beta-thromboglobulin pm	-0.129099	0.0134469	0.131822		L_LDL_CE	platelet-monocyte complex	-0.0217782	0.813355	0.997788
g_777.2405	ADP-p-selectin rc	-0.116294	0.0134644	0.131919		L_LDL_FC	platelet-monocyte complex	0.0129975	0.887952	0.997788
g_239.1651	CRP-p-selectin rc	-0.149671	0.0134734	0.131934		L_LDL_TG	platelet-monocyte complex	-0.0142861	0.876927	0.997788
g_297.1859	beta-thromboglobulin pm	-0.129027	0.0134993	0.132114		M_LDL_P	platelet-monocyte complex	-0.0409637	0.656881	0.997788
g_417.3369	platelet-monocyte complex	-0.11624	0.0135078	0.132123		M_LDL_L	platelet-monocyte complex	-0.0351994	0.702704	0.997788
g_184.0015	beta-thromboglobulin pm	0.128971	0.0135401	0.132291		M_LDL_PL	platelet-monocyte complex	-0.0534349	0.562159	0.997788
g_206.049	beta-thromboglobulin pm	0.128979	0.0135342	0.132291		M_LDL_C	platelet-monocyte complex	-0.0216011	0.814847	0.997788
g_379.2491	total platelet count	-0.128784	0.013548	0.132294		M_LDL_CE	platelet-monocyte complex	-0.0279574	0.761805	0.997788
g_131.0461	COAG_TAT	-0.116215	0.0136326	0.133045		M_LDL_FC	platelet-monocyte complex	0.016563	0.857505	0.997788
g_143.0713	CRP-fibrinogen rc	-0.149346	0.0136792	0.133426		M_LDL_TG	platelet-monocyte complex	-0.0561023	0.542778	0.997788
g_273.0725	total platelet count	0.128584	0.0136953	0.133509		S_LDL_P	platelet-monocyte complex	-0.0301214	0.743983	0.997788
g_221.0943	beta-thromboglobulin pm	-0.128667	0.0137638	0.134102		S_LDL_L	platelet-monocyte complex	-0.0206598	0.822779	0.997788
g_489.1578	ADP-p-selectin rc	0.115903	0.0137823	0.134131		S_LDL_PL	platelet-monocyte complex	-0.0344667	0.70861	0.997788
g_166.0189	beta-thromboglobulin total	0.116033	0.0137817	0.134131		S_LDL_C	platelet-monocyte complex	-0.00442338	0.961757	0.997788
g_382.173	ADP-p-selectin binding	0.115886	0.0137967	0.134197		S_LDL_CE	platelet-monocyte complex	-0.0222958	0.809003	0.997788
g_309.2073	beta-thromboglobulin pm	0.128607	0.013808	0.134232		S_LDL_FC	platelet-monocyte complex	0.0589957	0.522135	0.997788
g_353.3425	ADP-p-selectin rc	-0.115836	0.0138381	0.134438		S_LDL_TG	platelet-monocyte complex	-0.0301873	0.743442	0.997788
g_645.4979	COAG_TAT	0.115956	0.0138445	0.134438		XL_HDL_PL	platelet-monocyte complex	0.0798013	0.386264	0.997788
g_911.5636	CRP-fibrinogen rc	0.149046	0.0138718	0.134629		L_HDL_P	platelet-monocyte complex	0.012348	0.893518	0.997788
g_783.6375	ADP-fibrinogen rc	-0.129204	0.0138905	0.13466		L_HDL_L	platelet-monocyte complex	0.0160714	0.861691	0.997788
g_363.0726	CRP-fibrinogen rc	-0.149018	0.0138898	0.13466		L_HDL_PL	platelet-monocyte complex	-0.0272627	0.767553	0.997788
g_393.2281	beta-thromboglobulin pm	0.128476	0.0139059	0.134735		L_HDL_C	platelet-monocyte complex	0.0528894	0.566163	0.997788
g_742.5391	CRP-fibrinogen rc	0.148978	0.0139158	0.134756		L_HDL_CE	platelet-monocyte complex	0.0455258	0.621485	0.997788
g_395.3894	beta-thromboglobulin pm	0.128398	0.013964	0.135148		L_HDL_FC	platelet-monocyte complex	0.074607	0.418024	0.997788
g_914.5108	CRP-fibrinogen rc	0.148885	0.0139757	0.135186		L_HDL_TG	platelet-monocyte complex	-0.061955	0.50144	0.997788
g_549.1992	platelet-monocyte complex	-0.115608	0.0140273	0.135604		S_HDL_FC	platelet-monocyte complex	-0.0409465	0.657015	0.997788
g_704.5231	beta-thromboglobulin total	-0.115727	0.0140344	0.135604		S_HDL_TG	platelet-monocyte complex	-0.045373	0.622658	0.997788
g_457.2953	COAG_TAT	-0.115705	0.0140528	0.135707		XXL_VLDL_C_percent	platelet-monocyte complex	-0.00998605	0.913798	0.997788
g_102.0561	ADP-p-selectin binding	0.115552	0.0140738	0.135759		XXL_VLDL_CE_percent	platelet-monocyte complex	-0.0274851	0.765711	0.997788
g_331.1031	CRP-fibrinogen rc	-0.148737	0.0140725	0.135759		XXL_VLDL_FC_percent	platelet-monocyte complex	0.0765954	0.405691	0.997788
g_529.3037	ADP-p-selectin binding	-0.115508	0.0141106	0.136039		XXL_VLDL_TG_percent	platelet-monocyte complex	-0.0611998	0.50668	0.997788
g_218.1188	total platelet count	0.127988	0.0141422	0.136269		XL_VLDL_PL_percent	platelet-monocyte complex	0.0325338	0.724274	0.997788
g_213.1859	CRP-fibrinogen rc	-0.148615	0.0141524	0.136292		XL_VLDL_C_percent	platelet-monocyte complex	0.0672937	0.46522	0.997788
g_181.16	CRP-p-selectin rc	-0.148475	0.0142449	0.137107		XL_VLDL_CE_percent	platelet-monocyte complex	0.0157293	0.864607	0.997788
g_383.3168	ADP-p-selectin rc	-0.115302	0.0142845	0.137413		XL_VLDL_TG_percent	platelet-monocyte complex	-0.0865642	0.347164	0.997788
g_152.0715	platelet-monocyte complex	0.115241	0.0143367	0.137536		L_VLDL_CE_percent	platelet-monocyte complex	0.041462	0.652976	0.997788
g_280.1034	beta-thromboglobulin pm	0.127914	0.0143316	0.137536		L_VLDL_TG_percent	platelet-monocyte complex	-0.00654043	0.943479	0.997788
g_411.3273	beta-thromboglobulin pm	-0.127909	0.0143359	0.137536		M_VLDL_C_percent	platelet-monocyte complex	0.0679554	0.460833	0.997788
g_220.0837	total platelet count	0.127764	0.0143135	0.137536		M_VLDL_CE_percent	platelet-monocyte complex	0.0533572	0.562729	0.997788
g_549.1035	total platelet count	0.127766	0.0143117	0.137536		M_VLDL_TG_percent	platelet-monocyte complex	-0.0380893	0.679585	0.997788
g_210.0776	CRP-fibrinogen rc	-0.148315	0.0143504	0.137592		XS_VLDL_PL_percent	platelet-monocyte complex	0.041436	0.653178	0.997788
g_512.2005	ADP-p-selectin binding	-0.115211	0.0143623	0.137601		XS_VLDL_C_percent	platelet-monocyte complex	0.0551437	0.549706	0.997788
g_943.4911	ADP-p-selectin rc	-0.115196	0.0143749	0.137601		XS_VLDL_CE_percent	platelet-monocyte complex	0.0375372	0.683979	0.997788
g_129.0387	beta-thromboglobulin pm	0.127867	0.014368	0.137601		XS_VLDL_FC_percent	platelet-monocyte complex	0.0460158	0.617733	0.997788
g_166.0614	total platelet count	0.127638	0.0144105	0.137794		XS_VLDL_TG_percent	platelet-monocyte complex	-0.0630962	0.493576	0.997788
g_719.007	total platelet count	0.127637	0.0144108	0.137794		IDL_C_percent	platelet-monocyte complex	0.071502	0.437713	0.997788
g_882.4832	CRP-p-selectin rc	0.148178	0.0144423	0.137821		IDL_CE_percent	platelet-monocyte complex	0.0323374	0.725871	0.997788
g_301.1657	platelet-monocyte complex	0.11512	0.0144401	0.137821		IDL_FC_percent	platelet-monocyte complex	0.0845068	0.358787	0.997788
g_309.1506	COAG_TAT	-0.115242	0.0144452	0.137821		IDL_TG_percent	platelet-monocyte complex	-0.00312086	0.973013	0.997788
g_243.1765	total platelet count	-0.127602	0.0144381	0.137821		L_LDL_PL_percent	platelet-monocyte complex	-0.061457	0.504892	0.997788
g_633.3263	COAG_TAT	-0.115199	0.0144821	0.138097		L_LDL_C_percent	platelet-monocyte complex	0.0221204	0.810478	0.997788
g_83.05	total platelet count	-0.127531	0.0144935	0.138131		L_LDL_CE_percent	platelet-monocyte complex	-0.0250834	0.785667	0.997788
g_361.2388	CRP-p-selectin rc	0.148084	0.0145052	0.138167		L_LDL_TG_percent	platelet-monocyte complex	0.0734832	0.42509	0.997788
g_205.0713	ADP-p-selectin binding	0.11502	0.0145257	0.138212		M_LDL_PL_percent	platelet-monocyte complex	-0.0217297	0.813764	0.997788
g_315.1452	total platelet count	0.127489	0.0145257	0.138212		M_LDL_C_percent	platelet-monocyte complex	0.0413648	0.653736	0.997788
g_629.0908	platelet-monocyte complex	-0.115004	0.0145399	0.138272		M_LDL_CE_percent	platelet-monocyte complex	-0.0134891	0.883744	0.997788
g_607.3273	beta-thromboglobulin total	0.115108	0.0145601	0.138388		M_LDL_TG_percent	platelet-monocyte complex	0.0237668	0.796667	0.997788
g_145.0868	ADP-p-selectin rc	0.114958	0.0145792	0.138435		S_LDL_PL_percent	platelet-monocyte complex	-0.0128968	0.888815	0.997788
g_423.0638	beta-thromboglobulin pm	-0.127592	0.0145808	0.138435		S_LDL_C_percent	platelet-monocyte complex	0.0491157	0.594224	0.997788
g_162.0413	platelet-monocyte complex	0.114878	0.0146486	0.139002		S_LDL_CE_percent	platelet-monocyte complex	-0.0305191	0.740722	0.997788
g_121.0659	CRP-fibrinogen rc	-0.147838	0.0146709	0.139139		S_LDL_TG_percent	platelet-monocyte complex	0.0087304	0.924603	0.997788
g_201.113	CRP-p-selectin rc	-0.147802	0.0146954	0.139177		XL_HDL_PL_percent	platelet-monocyte complex	-0.0539732	0.558221	0.997788
g_179.1441	CRP-fibrinogen rc	-0.147785	0.0147068	0.139177		XL_HDL_C_percent	platelet-monocyte complex	0.0647997	0.481959	0.997788
g_215.1649	CRP-fibrinogen rc	-0.147815	0.0146865	0.139177		XL_HDL_CE_percent	platelet-monocyte complex	0.0352985	0.701907	0.997788
g_591.3895	total platelet count	-0.127264	0.0147022	0.139177		XL_HDL_TG_percent	platelet-monocyte complex	-0.0118929	0.89742	0.997788
g_647.467	ADP-fibrinogen rc	-0.128119	0.0147171	0.139199		L_HDL_TG_percent	platelet-monocyte complex	-0.0198713	0.829438	0.997788
g_245.1396	ADP-p-selectin binding	0.114776	0.0147374	0.139224		M_HDL_FC_percent	platelet-monocyte complex	0.0270144	0.76961	0.997788
g_639.4404	ADP-p-selectin rc	-0.114773	0.0147401	0.139224		M_HDL_TG_percent	platelet-monocyte complex	-0.0659044	0.474505	0.997788
g_295.2279	beta-thromboglobulin pm	0.127385	0.0147437	0.139224		S_HDL_PL_percent	platelet-monocyte complex	-0.00428444	0.962957	0.997788
g_217.1598	ADP-p-selectin binding	0.11472	0.0147866	0.139554		S_HDL_C_percent	platelet-monocyte complex	0.00512154	0.955727	0.997788
g_327.2178	ADP-p-selectin binding	0.114696	0.0148074	0.139586		S_HDL_CE_percent	platelet-monocyte complex	-0.0303818	0.741847	0.997788
g_173.1182	CRP-fibrinogen rc	-0.147628	0.0148139	0.139586		S_HDL_TG_percent	platelet-monocyte complex	0.0186765	0.839552	0.997788
g_279.0876	CRP-fibrinogen rc	-0.147641	0.0148053	0.139586		LDL_D	platelet-monocyte complex	-0.0527505	0.567184	0.997788
g_269.2486	total platelet count	-0.127087	0.0148421	0.139776		Serum_C	platelet-monocyte complex	-0.0101215	0.912633	0.997788
g_337.238	CRP-p-selectin rc	0.14747	0.0149224	0.140457		VLDL_C	platelet-monocyte complex	0.00916977	0.92082	0.997788
g_463.4517	ADP-p-selectin rc	-0.114507	0.0149733	0.14086		LDL_C	platelet-monocyte complex	-0.0159394	0.862816	0.997788
g_274.0929	ADP-p-selectin binding	-0.114429	0.0150423	0.141375		HDL_C	platelet-monocyte complex	0.00332752	0.971227	0.997788
g_388.0193	ADP-p-selectin binding	-0.114378	0.0150877	0.141375		HDL2_C	platelet-monocyte complex	0.0280928	0.760686	0.997788
g_391.0046	ADP-p-selectin binding	0.114409	0.0150609	0.141375		EstC	platelet-monocyte complex	-0.0199512	0.828763	0.997788
g_471.3113	ADP-p-selectin binding	-0.114378	0.015088	0.141375		FreeC	platelet-monocyte complex	0.00351161	0.969636	0.997788
g_508.4733	CRP-fibrinogen rc	0.14723	0.0150884	0.141375		Serum_TG	platelet-monocyte complex	-0.01525	0.868695	0.997788
g_603.4273	CRP-fibrinogen rc	0.14727	0.0150605	0.141375		VLDL_TG	platelet-monocyte complex	-0.0130044	0.887893	0.997788
g_373.2232	beta-thromboglobulin pm	0.127	0.0150491	0.141375		LDL_TG	platelet-monocyte complex	-0.038237	0.678411	0.997788
g_475.0903	beta-thromboglobulin pm	-0.126946	0.0150928	0.141375		HDL_TG	platelet-monocyte complex	-0.027499	0.765597	0.997788
g_941.5174	ADP-fibrinogen rc	-0.127631	0.0151036	0.141402		DAG	platelet-monocyte complex	0.0128273	0.88941	0.997788
g_365.3424	beta-thromboglobulin pm	0.126915	0.0151176	0.141456		DAG_TG_ratio	platelet-monocyte complex	-0.0213788	0.816718	0.997788
g_541.2656	ADP-p-selectin binding	-0.114268	0.0151866	0.141515		TotPG	platelet-monocyte complex	-0.044147	0.632097	0.997788
g_582.274	ADP-p-selectin binding	-0.114265	0.0151886	0.141515		TG_PG_ratio	platelet-monocyte complex	0.00684607	0.940843	0.997788
g_487.2546	ADP-p-selectin rc	0.114289	0.0151674	0.141515		PC	platelet-monocyte complex	0.0162069	0.860537	0.997788
g_573.4164	ADP-p-selectin rc	-0.114297	0.0151604	0.141515		SM	platelet-monocyte complex	0.0838011	0.362829	0.997788
g_620.5978	ADP-fibrinogen rc	-0.127591	0.015135	0.141515		TotCho	platelet-monocyte complex	-0.00883633	0.923691	0.997788
g_441.2854	COAG_TAT	-0.114404	0.0151778	0.141515		ApoB	platelet-monocyte complex	0.0137651	0.881382	0.997788
g_479.446	total platelet count	-0.126666	0.0151793	0.141515		TotFA	platelet-monocyte complex	0.0221691	0.810068	0.997788
g_720.4972	total platelet count	-0.126664	0.0151806	0.141515		FALen	platelet-monocyte complex	-0.0195335	0.832295	0.997788
g_229.0842	beta-thromboglobulin pm	-0.126805	0.0152065	0.141606		UnsatDeg	platelet-monocyte complex	-0.0735345	0.424766	0.997788
g_353.1606	ADP-p-selectin rc	0.114235	0.0152157	0.141616		DHA	platelet-monocyte complex	0.03703	0.688026	0.997788
g_373.1136	beta-thromboglobulin pm	-0.126782	0.0152252	0.141629		LA	platelet-monocyte complex	-0.0736986	0.423731	0.997788
g_359.2229	beta-thromboglobulin pm	0.126736	0.0152625	0.141901		CLA	platelet-monocyte complex	0.0437787	0.634944	0.997788
g_553.4457	total platelet count	-0.126529	0.0152897	0.142078		FAw3	platelet-monocyte complex	0.0185896	0.840288	0.997788
g_297.1859	ADP-p-selectin rc	0.114122	0.0153175	0.142261		FAw6	platelet-monocyte complex	-0.0613455	0.505667	0.997788
g_215.1289	COAG_TAT	-0.114234	0.0153307	0.142308		PUFA	platelet-monocyte complex	-0.0540549	0.557625	0.997788
g_716.5227	CRP-fibrinogen rc	0.146795	0.0153931	0.142811		MUFA	platelet-monocyte complex	0.029722	0.747262	0.997788
g_296.0375	CRP-p-selectin rc	-0.14678	0.0154034	0.142831		DHA_FA_ratio	platelet-monocyte complex	0.0137043	0.881901	0.997788
g_129.0387	ADP-fibrinogen rc	-0.127224	0.0154316	0.142955		CLA_FA_ratio	platelet-monocyte complex	0.0286173	0.756356	0.997788
g_645.4979	beta-thromboglobulin pm	0.126526	0.0154332	0.142955		MUFA_FA_ratio	platelet-monocyte complex	-0.0156685	0.865125	0.997788
g_897.5237	ADP-p-selectin rc	-0.113977	0.0154489	0.142983		Glc	platelet-monocyte complex	0.075036	0.415345	0.997788
g_267.0993	COAG_TAT	0.114099	0.0154525	0.142983		Lac	platelet-monocyte complex	-0.0461788	0.616486	0.997788
g_166.0509	ADP-fibrinogen rc	0.127189	0.0154608	0.142984		Pyr	platelet-monocyte complex	0.0695513	0.450347	0.997788
g_244.1417	ADP-p-selectin binding	-0.113907	0.0155125	0.143386		Ala	platelet-monocyte complex	0.0516633	0.575211	0.997788
g_535.2205	ADP-p-selectin binding	-0.113887	0.0155312	0.143483		Gln	platelet-monocyte complex	-0.0352515	0.702285	0.997788
g_233.0813	beta-thromboglobulin pm	0.126392	0.0155432	0.143518		Ile	platelet-monocyte complex	0.0529172	0.565958	0.997788
g_801.6997	ADP-p-selectin binding	-0.113848	0.0155662	0.143654		Ace	platelet-monocyte complex	-0.0268181	0.771239	0.997788
g_165.1287	COAG_TAT	0.113964	0.0155756	0.143665		bOHBut	platelet-monocyte complex	-0.024345	0.79183	0.997788
g_112.0515	ADP-fibrinogen rc	-0.127019	0.0156	0.14371		Crea	platelet-monocyte complex	0.0446505	0.628213	0.997788
g_325.2173	ADP-fibrinogen rc	0.127011	0.0156062	0.14371		Alb	platelet-monocyte complex	-0.0464221	0.614628	0.997788
g_573.104	CRP-p-selectin rc	0.146494	0.0156071	0.14371		Gp	platelet-monocyte complex	-0.0257035	0.780501	0.997788
g_513.2709	beta-thromboglobulin pm	-0.126308	0.0156133	0.14371		XXL_VLDL_P	COAG_TAT	0.0139561	0.879748	0.997788
g_255.0501	COAG_TAT	-0.11384	0.0156895	0.144335		XXL_VLDL_L	COAG_TAT	0.0128726	0.889021	0.997788
g_299.1278	ADP-fibrinogen rc	0.12685	0.0157393	0.144704		XXL_VLDL_PL	COAG_TAT	0.0166889	0.856432	0.997788
g_411.2911	CRP-fibrinogen rc	0.146301	0.0157462	0.144704		XXL_VLDL_C	COAG_TAT	0.00390659	0.966222	0.997788
g_183.0663	platelet-monocyte complex	-0.113641	0.0157566	0.144724		XXL_VLDL_CE	COAG_TAT	0.0161056	0.8614	0.997788
g_131.0349	CRP-fibrinogen rc	-0.146244	0.0157873	0.14493		XXL_VLDL_FC	COAG_TAT	-0.00520184	0.955033	0.997788
g_145.0979	ADP-p-selectin binding	-0.11358	0.0158136	0.145019		XXL_VLDL_TG	COAG_TAT	0.014286	0.876928	0.997788
g_172.0397	ADP-fibrinogen binding	0.126767	0.0158086	0.145019		XL_VLDL_P	COAG_TAT	-0.0366351	0.691183	0.997788
g_311.2228	beta-thromboglobulin pm	0.126027	0.0158475	0.145253		XL_VLDL_L	COAG_TAT	-0.0367393	0.690349	0.997788
g_207.0663	ADP-p-selectin binding	0.113523	0.0158667	0.145277		XL_VLDL_PL	COAG_TAT	-0.026919	0.770402	0.997788
g_575.4314	total platelet count	-0.125841	0.0158594	0.145277		XL_VLDL_C	COAG_TAT	-0.00780971	0.932534	0.997788
g_217.1808	COAG_TAT	-0.113538	0.0159697	0.146144		XL_VLDL_CE	COAG_TAT	-0.00988627	0.914656	0.997788
g_528.2652	ADP-fibrinogen rc	0.12649	0.0160407	0.146639		XL_VLDL_FC	COAG_TAT	-0.003792	0.967213	0.997788
g_335.1976	CRP-p-selectin rc	0.145896	0.0160404	0.146639		XL_VLDL_TG	COAG_TAT	-0.0368192	0.689711	0.997788
g_185.1546	ADP-fibrinogen rc	-0.12647	0.0160571	0.146713		L_VLDL_P	COAG_TAT	-0.075069	0.415139	0.997788
g_544.1861	ADP-fibrinogen binding	-0.126428	0.0160928	0.146962		L_VLDL_L	COAG_TAT	-0.0730273	0.427976	0.997788
g_285.0401	ADP-p-selectin binding	0.113247	0.016125	0.147179		L_VLDL_PL	COAG_TAT	-0.0664364	0.470938	0.997788
g_535.0714	ADP-p-selectin rc	0.113231	0.0161402	0.147242		L_VLDL_C	COAG_TAT	-0.0448928	0.626348	0.997788
g_699.4969	beta-thromboglobulin pm	0.125668	0.0161509	0.147262		L_VLDL_CE	COAG_TAT	-0.0523275	0.570301	0.997788
g_715.2631	ADP-p-selectin rc	0.113186	0.016183	0.147401		L_VLDL_FC	COAG_TAT	-0.0451359	0.624479	0.997788
g_507.3685	platelet-monocyte complex	-0.113192	0.0161768	0.147401		L_VLDL_TG	COAG_TAT	-0.0765868	0.405744	0.997788
g_311.2228	ADP-fibrinogen binding	0.126288	0.0162115	0.147583		M_VLDL_P	COAG_TAT	-0.0820803	0.372801	0.997788
g_433.3322	ADP-p-selectin rc	-0.113117	0.0162484	0.147612		M_VLDL_L	COAG_TAT	-0.075708	0.411169	0.997788
g_465.2489	CRP-p-selectin rc	-0.145647	0.0162235	0.147612		M_VLDL_PL	COAG_TAT	-0.0785138	0.393998	0.997788
g_145.1115	beta-thromboglobulin pm	-0.125555	0.0162476	0.147612		M_VLDL_C	COAG_TAT	-0.054345	0.55551	0.997788
g_328.0462	total platelet count	0.125402	0.0162323	0.147612		M_VLDL_CE	COAG_TAT	-0.0426635	0.643598	0.997788
g_169.1233	ADP-p-selectin binding	0.113097	0.0162676	0.147634		M_VLDL_FC	COAG_TAT	-0.0746488	0.417762	0.997788
g_577.4833	CRP-fibrinogen rc	0.145599	0.0162596	0.147634		M_VLDL_TG	COAG_TAT	-0.0866361	0.346762	0.997788
g_146.0819	beta-thromboglobulin pm	-0.125505	0.0162904	0.147764		S_VLDL_C	COAG_TAT	-0.0727737	0.429586	0.997788
g_569.3833	ADP-p-selectin rc	-0.113047	0.0163153	0.147836		S_VLDL_CE	COAG_TAT	-0.0629431	0.494627	0.997788
g_543.1871	platelet-monocyte complex	-0.113049	0.0163127	0.147836		S_VLDL_FC	COAG_TAT	-0.0821321	0.372498	0.997788
g_518.2874	ADP-fibrinogen binding	0.126028	0.0164339	0.148679		XS_VLDL_C	COAG_TAT	-0.0846567	0.357932	0.997788
g_247.1705	ADP-p-selectin rc	0.112933	0.0164235	0.148679		XS_VLDL_CE	COAG_TAT	-0.0659641	0.474104	0.997788
g_499.2918	beta-thromboglobulin pm	-0.125343	0.0164297	0.148679		IDL_P	COAG_TAT	-0.0777256	0.398777	0.997788
g_213.1129	ADP-fibrinogen binding	0.125976	0.0164789	0.148779		IDL_L	COAG_TAT	-0.0765382	0.406043	0.997788
g_263.1652	ADP-p-selectin rc	0.112899	0.0164562	0.148779		IDL_C	COAG_TAT	-0.06445	0.484332	0.997788
g_467.135	CRP-fibrinogen rc	-0.145305	0.0164789	0.148779		IDL_CE	COAG_TAT	-0.0716625	0.436683	0.997788
g_603.4273	beta-thromboglobulin pm	0.125305	0.0164627	0.148779		IDL_FC	COAG_TAT	-0.0714301	0.438175	0.997788
g_514.2842	ADP-p-selectin binding	-0.11286	0.0164941	0.148839		L_LDL_P	COAG_TAT	-0.080417	0.382598	0.997788
g_136.0766	total platelet count	0.12508	0.0165104	0.148908		L_LDL_L	COAG_TAT	-0.0769374	0.403592	0.997788
g_153.0012	ADP-p-selectin binding	-0.112821	0.0165321	0.14895		L_LDL_PL	COAG_TAT	-0.0833477	0.36544	0.997788
g_364.0174	ADP-p-selectin binding	-0.112825	0.0165281	0.14895		L_LDL_C	COAG_TAT	-0.0831947	0.366324	0.997788
g_339.2907	ADP-p-selectin binding	-0.112757	0.0165931	0.149193		L_LDL_CE	COAG_TAT	-0.0823962	0.370958	0.997788
g_141.1279	COAG_TAT	-0.112904	0.0165722	0.149193		L_LDL_FC	COAG_TAT	-0.0640925	0.486764	0.997788
g_411.3477	total platelet count	-0.124992	0.0165873	0.149193		L_LDL_TG	COAG_TAT	-0.0800313	0.384893	0.997788
g_582.274	total platelet count	0.124986	0.0165924	0.149193		M_LDL_P	COAG_TAT	-0.0857404	0.351789	0.997788
g_439.3787	total platelet count	-0.124945	0.0166286	0.149435		M_LDL_L	COAG_TAT	-0.085181	0.354952	0.997788
g_343.1033	ADP-fibrinogen rc	0.125742	0.0166819	0.149837		M_LDL_PL	COAG_TAT	-0.0765484	0.40598	0.997788
g_289.2171	ADP-p-selectin binding	0.112657	0.0166905	0.149838		M_LDL_FC	COAG_TAT	-0.052286	0.570607	0.997788
g_395.1352	ADP-p-selectin rc	0.112644	0.0167035	0.149857		M_LDL_TG	COAG_TAT	-0.0721903	0.433304	0.997788
g_595.4946	total platelet count	-0.124852	0.0167099	0.149857		S_LDL_P	COAG_TAT	-0.0868134	0.345773	0.997788
g_444.2833	platelet-monocyte complex	0.112614	0.0167323	0.149916		S_LDL_L	COAG_TAT	-0.0822537	0.371789	0.997788
g_301.1294	beta-thromboglobulin pm	-0.124995	0.0167335	0.149916		S_LDL_PL	COAG_TAT	-0.0879855	0.339275	0.997788
g_423.275	beta-thromboglobulin pm	0.124946	0.0167766	0.150225		S_LDL_FC	COAG_TAT	-0.0436739	0.635755	0.997788
g_435.3116	platelet-monocyte complex	-0.112549	0.0167955	0.150316		S_LDL_TG	COAG_TAT	-0.0756177	0.411728	0.997788
g_423.4204	ADP-p-selectin rc	-0.11253	0.0168144	0.150344		XL_HDL_P	COAG_TAT	0.04033	0.66186	0.997788
g_213.1497	CRP-fibrinogen rc	-0.14486	0.0168158	0.150344		XL_HDL_L	COAG_TAT	0.0461221	0.61692	0.997788
g_257.1031	CRP-fibrinogen rc	-0.144812	0.0168522	0.150593		XL_HDL_PL	COAG_TAT	0.0566126	0.539109	0.997788
g_258.0834	ADP-p-selectin binding	-0.112398	0.0169437	0.151333		XL_HDL_C	COAG_TAT	0.0256412	0.78102	0.997788
g_539.3012	ADP-fibrinogen rc	0.125418	0.0169674	0.151467		XL_HDL_CE	COAG_TAT	0.0167932	0.855546	0.997788
g_71.05	CRP-p-selectin rc	-0.144648	0.0169784	0.151488		XL_HDL_FC	COAG_TAT	0.0621269	0.500251	0.997788
g_865.1999	CRP-p-selectin rc	-0.144633	0.0169901	0.151515		XL_HDL_TG	COAG_TAT	0.04607	0.617318	0.997788
g_125.0242	total platelet count	0.124518	0.0170057	0.151577		L_HDL_P	COAG_TAT	0.0728328	0.42921	0.997788
g_508.3404	CRP-fibrinogen rc	0.144565	0.0170421	0.15167		L_HDL_L	COAG_TAT	0.0787117	0.392803	0.997788
g_285.243	beta-thromboglobulin pm	0.124652	0.0170377	0.15167		L_HDL_PL	COAG_TAT	0.0512892	0.577985	0.997788
g_186.0675	total platelet count	0.124481	0.017039	0.15167		L_HDL_CE	COAG_TAT	0.0853477	0.354008	0.997788
g_261.1705	COAG_TAT	-0.112405	0.0170605	0.151756		L_HDL_TG	COAG_TAT	-0.00458026	0.960402	0.997788
g_351.1231	platelet-monocyte complex	-0.112224	0.0171164	0.152087		M_HDL_P	COAG_TAT	0.0297075	0.747381	0.997788
g_201.1267	COAG_TAT	0.112333	0.0171317	0.152087		M_HDL_L	COAG_TAT	0.0337078	0.714746	0.997788
g_231.1377	COAG_TAT	0.112332	0.0171325	0.152087		M_HDL_PL	COAG_TAT	0.00848685	0.9267	0.997788
g_184.0015	total platelet count	-0.124384	0.0171257	0.152087		M_HDL_C	COAG_TAT	0.0515151	0.576309	0.997788
g_381.1933	ADP-p-selectin binding	0.112178	0.017162	0.152261		M_HDL_CE	COAG_TAT	0.0610331	0.507841	0.997788
g_132.0663	CRP-fibrinogen rc	-0.144401	0.0171695	0.152261		M_HDL_FC	COAG_TAT	0.0416008	0.651889	0.997788
g_357.3011	ADP-fibrinogen binding	0.125166	0.0171916	0.152379		M_HDL_TG	COAG_TAT	-0.0872369	0.343416	0.997788
g_363.2537	beta-thromboglobulin pm	0.12447	0.0172011	0.152386		S_HDL_P	COAG_TAT	-0.0450631	0.625038	0.997788
g_401.2689	CRP-p-selectin rc	-0.144284	0.0172608	0.152838		S_HDL_L	COAG_TAT	-0.0381357	0.679216	0.997788
g_437.2671	platelet-monocyte complex	-0.112068	0.0172722	0.152861		S_HDL_PL	COAG_TAT	-0.00351072	0.969643	0.997788
g_443.3521	beta-thromboglobulin pm	0.124316	0.0173402	0.153386		S_HDL_C	COAG_TAT	-0.0639882	0.487475	0.997788
g_321.2432	beta-thromboglobulin pm	0.124273	0.0173796	0.153501		S_HDL_CE	COAG_TAT	-0.0848129	0.357042	0.997788
g_684.5047	beta-thromboglobulin pm	0.124276	0.0173772	0.153501		S_HDL_FC	COAG_TAT	0.0448654	0.626558	0.997788
g_164.0713	total platelet count	0.124108	0.0173754	0.153501		XXL_VLDL_PL_percent	COAG_TAT	0.0496247	0.590402	0.997788
g_160.0248	CRP-p-selectin rc	0.144103	0.0174023	0.153559		XXL_VLDL_FC_percent	COAG_TAT	-0.0490945	0.594383	0.997788
g_431.2282	beta-thromboglobulin pm	-0.124246	0.0174038	0.153559		XXL_VLDL_TG_percent	COAG_TAT	0.0834242	0.364999	0.997788
g_351.2179	beta-thromboglobulin pm	0.124204	0.0174425	0.153823		XL_VLDL_C_percent	COAG_TAT	0.0411634	0.655314	0.997788
g_722.4472	CRP-p-selectin rc	0.143994	0.0174889	0.154154		XL_VLDL_CE_percent	COAG_TAT	0.0200764	0.827705	0.997788
g_762.5073	beta-thromboglobulin total	-0.111914	0.017553	0.154555		XL_VLDL_FC_percent	COAG_TAT	0.0850943	0.355443	0.997788
g_621.4375	beta-thromboglobulin pm	0.124075	0.0175608	0.154555		XL_VLDL_TG_percent	COAG_TAT	-0.0264746	0.77409	0.997788
g_415.1379	total platelet count	0.123908	0.0175589	0.154555		L_VLDL_PL_percent	COAG_TAT	-0.0272076	0.76801	0.997788
g_132.0301	ADP-p-selectin rc	0.111753	0.0175907	0.154739		L_VLDL_C_percent	COAG_TAT	0.0185711	0.840445	0.997788
g_914.5108	COAG_TAT	0.111845	0.0176227	0.154944		L_VLDL_CE_percent	COAG_TAT	0.00542408	0.953114	0.997788
g_218.1032	ADP-p-selectin rc	-0.111687	0.0176582	0.155177		L_VLDL_FC_percent	COAG_TAT	0.0221585	0.810158	0.997788
g_117.0194	ADP-p-selectin binding	0.111643	0.017703	0.155493		L_VLDL_TG_percent	COAG_TAT	-0.00917965	0.920735	0.997788
g_677.6103	ADP-p-selectin rc	-0.111628	0.017718	0.155546		M_VLDL_PL_percent	COAG_TAT	-0.0729443	0.428502	0.997788
g_236.083	ADP-p-selectin binding	-0.111573	0.0177744	0.155903		M_VLDL_C_percent	COAG_TAT	0.00739822	0.936081	0.997788
g_807.454	ADP-p-selectin rc	-0.111571	0.0177765	0.155903		M_VLDL_CE_percent	COAG_TAT	0.0116313	0.899664	0.997788
g_171.0562	COAG_TAT	0.111657	0.0178158	0.15617		M_VLDL_FC_percent	COAG_TAT	-0.0184168	0.841753	0.997788
g_221.0943	CRP-fibrinogen rc	-0.143553	0.0178405	0.156308		M_VLDL_TG_percent	COAG_TAT	0.0207136	0.822325	0.997788
g_383.1533	CRP-p-selectin rc	-0.143536	0.0178542	0.156349		S_VLDL_PL_percent	COAG_TAT	0.067607	0.46314	0.997788
[truncated: 15,483 more rows]
