# Supplementary material for: Integration of metabolomics, genomics, and immune phenotypes reveals the causal roles of metabolites in disease
Source: Genome Biol. 2021 Jul 6;22:198. doi: 10.1186/s13059-021-02413-z (PMC8259168; doi:10.1186/s13059-021-02413-z)
Supplement: Supplementary file 9 — Additional file 9. Table S8 [file 13059_2021_2413_MOESM9_ESM.xlsx]

## Sheet: table S8
Table S8
Correlation between metabolites and immunoglobulins
GM						BM
metabolite	phenotype	correlation coefficient	p	fdr		metabolite	phenotype	correlation coefficient	p	fdr
g_426.022	IgG	0.219729	2.4641e-06	0.0313237		S_LDL_PL	Sum.IgG	-0.410956	3.12598e-06	0.00577682
g_347.2589	IgG	0.206661	9.66743e-06	0.0614462		S_LDL_P	Sum.IgG	-0.367435	3.65485e-05	0.0225139
g_296.0863	IgG	-0.202254	1.50394e-05	0.063727		LDL_D	Sum.IgG	0.371988	2.87158e-05	0.0225139
g_411.2911	IgG	0.196097	2.74444e-05	0.0713891		S_LDL_PL	IgG	-0.356343	6.47939e-05	0.0239478
g_426.022	IgG1	0.195859	2.80794e-05	0.0713891		S_LDL_L	Sum.IgG	-0.359857	5.41694e-05	0.0239478
g_184.0015	IgG	0.192654	3.81123e-05	0.0807472		S_LDL_FC	Sum.IgG	-0.344366	0.000117473	0.0349272
g_295.1191	IgG	-0.185939	7.11295e-05	0.129171		EstC	Sum.IgG	-0.341914	0.0001323	0.0349272
g_661.5795	IgG	0.182877	9.3867e-05	0.149155		XL_HDL_CE	IgG	-0.326774	0.000269806	0.0350619
g_377.2696	IgG	0.17999	0.000121429	0.155858		S_LDL_PL	IgG1	-0.315132	0.000455349	0.0350619
g_681.2765	IgG	-0.179881	0.000122607	0.155858		XL_HDL_C	IgG1	-0.333374	0.000198648	0.0350619
g_146.0457	IgG	0.165999	0.000399982	0.18462		XL_HDL_CE	IgG1	-0.338239	0.000157815	0.0350619
g_152.0352	IgG	-0.166873	0.000372277	0.18462		S_LDL_PL	IgG2	-0.327022	0.000266745	0.0350619
g_251.2374	IgG	0.166681	0.000378204	0.18462		M_HDL_TG	IgG4	0.320158	0.000364194	0.0350619
g_265.0875	IgG	-0.162622	0.000526112	0.18462		M_HDL_TG_percent	IgG4	0.315698	0.000444141	0.0350619
g_265.1085	IgG	-0.164327	0.000458426	0.18462		M_LDL_P	Sum.IgG	-0.321852	0.000337498	0.0350619
g_299.0766	IgG	-0.168943	0.000313607	0.18462		M_LDL_L	Sum.IgG	-0.317472	0.000410585	0.0350619
g_307.1915	IgG	0.168879	0.000315304	0.18462		M_LDL_PL	Sum.IgG	-0.317809	0.000404474	0.0350619
g_323.1866	IgG	0.161702	0.000566407	0.18462		M_LDL_FC	Sum.IgG	-0.323313	0.000315913	0.0350619
g_325.1295	IgG	-0.173476	0.000213952	0.18462		S_LDL_C	Sum.IgG	-0.316708	0.000424727	0.0350619
g_333.2795	IgG	0.161793	0.000562302	0.18462		XL_HDL_C	Sum.IgG	-0.326195	0.000277056	0.0350619
g_345.2434	IgG	0.164029	0.000469662	0.18462		XL_HDL_CE	Sum.IgG	-0.329931	0.000233246	0.0350619
g_355.2491	IgG	0.17139	0.000255422	0.18462		Serum_C	Sum.IgG	-0.327261	0.000263844	0.0350619
g_359.1344	IgG	-0.163175	0.000503202	0.18462		TotCho	Sum.IgG	-0.321607	0.000341233	0.0350619
g_379.2491	IgG	0.167152	0.000363829	0.18462		PUFA	Sum.IgG	-0.316334	0.000431827	0.0350619
g_385.1139	IgG	-0.17626	0.000168357	0.18462		S_LDL_P	IgG	-0.312081	0.000520494	0.0357151
g_405.245	IgG	0.162081	0.000549497	0.18462		XL_HDL_C	IgG	-0.307345	0.000638769	0.0357151
g_405.2647	IgG	0.165163	0.000428296	0.18462		LDL_D	IgG	0.306861	0.000652157	0.0357151
g_527.3726	IgG	0.168338	0.000329815	0.18462		HDL3_C	IgG	-0.312108	0.000519891	0.0357151
g_583.4203	IgG	0.166356	0.000388434	0.18462		XL_HDL_CE	IgG4	-0.309731	0.000576407	0.0357151
g_583.437	IgG	0.169341	0.000303389	0.18462		L_LDL_P	Sum.IgG	-0.30943	0.000583946	0.0357151
g_585.4516	IgG	0.163769	0.000479636	0.18462		S_LDL_CE	Sum.IgG	-0.308528	0.00060713	0.0357151
g_335.223	IgM	0.163446	0.000492331	0.18462		L_LDL_PL_percent	Sum.IgG	0.306685	0.000657097	0.0357151
g_337.238	IgM	0.16827	0.000331673	0.18462		TotPG	Sum.IgG	-0.311906	0.000524492	0.0357151
g_353.2333	IgM	0.165232	0.000425878	0.18462		FAw6	Sum.IgG	-0.308965	0.000595805	0.0357151
g_377.2696	IgG1	0.165467	0.000417802	0.18462		M_VLDL_PL_percent	IgG	-0.30499	0.000706342	0.0372948
g_429.3009	IgG1	0.161988	0.000553584	0.18462		L_LDL_L	Sum.IgG	-0.302957	0.000769892	0.0395211
g_681.2765	IgG1	-0.168772	0.000318126	0.18462		S_LDL_L	IgG	-0.301253	0.000827153	0.0402257
g_263.0923	Sum.IgG	-0.162733	0.000521463	0.18462		Ala	IgG2	-0.301329	0.000824517	0.0402257
g_429.3009	Sum.IgG	0.163433	0.000492864	0.18462		XL_HDL_C	IgG4	-0.300047	0.000869996	0.0412244
g_202.0178	IgM	-0.161053	0.000596523	0.189575		LDL_C	Sum.IgG	-0.298179	0.00094041	0.0434469
g_633.3263	IgG	-0.160346	0.000631023	0.19099		EstC	IgG	-0.291337	0.001245	0.0475509
g_295.1191	Sum.IgG	-0.160526	0.000622082	0.19099		XL_HDL_L	IgG1	-0.290656	0.00127978	0.0475509
g_244.1417	IgG	-0.158294	0.000741855	0.19505		TotPG	IgG2	-0.29195	0.00121444	0.0475509
g_333.0998	IgG	-0.158272	0.000743131	0.19505		TotCho	IgG2	-0.291102	0.0012569	0.0475509
g_571.3998	IgG	0.159203	0.000690729	0.19505		TotFA	IgG2	-0.293503	0.00114001	0.0475509
g_597.4164	IgG	0.158766	0.000714887	0.19505		Cit	IgG2	-0.293627	0.00113428	0.0475509
g_622.28	IgG	-0.158228	0.000745737	0.19505		IDL_PL	Sum.IgG	-0.290526	0.00128655	0.0475509
g_425.0857	IgM	-0.159045	0.000699359	0.19505		M_LDL_C	Sum.IgG	-0.294373	0.0011002	0.0475509
g_346.056	IgG1	0.158124	0.000751847	0.19505		ApoA1	Sum.IgG	-0.292752	0.00117547	0.0475509
g_74.0246	IgG	-0.155486	0.000922958	0.214453		TotFA	Sum.IgG	-0.294996	0.00107245	0.0475509
g_324.1309	IgG	-0.154692	0.000981056	0.214453		L_LDL_PL	Sum.IgG	-0.289505	0.00134062	0.0476434
g_337.238	IgG	0.154674	0.000982426	0.214453		M_LDL_CE	Sum.IgG	-0.289553	0.00133799	0.0476434
g_371.2583	IgG	0.156093	0.000880619	0.214453		HDL3_C	Sum.IgG	-0.28804	0.00142178	0.0495746
g_611.4691	IgG	0.154922	0.00096389	0.214453		IDL_P	Sum.IgG	-0.286942	0.00148557	0.0508394
g_132.0301	IgM	0.154504	0.000995338	0.214453		LDL_D	IgG2	0.286107	0.00153576	0.0512413
g_295.1191	IgG1	-0.154875	0.000967345	0.214453		L_LDL_C	Sum.IgG	-0.28583	0.00155277	0.0512413
g_411.2911	IgG1	0.156444	0.000857004	0.214453		XL_HDL_P	IgG1	-0.284045	0.0016665	0.052771
g_81.0345	Sum.IgG	-0.15491	0.00096478	0.214453		FAw6	IgG2	-0.284165	0.00165865	0.052771
g_426.022	Sum.IgG	0.156312	0.000865817	0.214453		L_LDL_CE	Sum.IgG	-0.283768	0.00168479	0.052771
g_277.1085	IgG	-0.154104	0.00102625	0.214482		S_LDL_FC	IgG	-0.28313	0.00172764	0.0532114
g_385.1139	IgM	-0.154067	0.00102922	0.214482		LDL_D	IgG1	0.282683	0.00175825	0.0532664
g_145.0618	IgG	-0.15184	0.00121893	0.24211		LA	IgG2	-0.28106	0.00187367	0.0550193
g_299.2591	IgG	0.151848	0.00121819	0.24211		IDL_L	Sum.IgG	-0.281032	0.00187566	0.0550193
g_815.7497	IgG	-0.151998	0.00120444	0.24211		XL_HDL_CE	IgM	-0.279548	0.00198724	0.0573814
g_361.2388	IgM	0.151521	0.0012486	0.244189		S_LDL_P	IgG2	-0.277397	0.00215961	0.0591306
g_146.0457	IgA	0.151256	0.00127372	0.245325		S_LDL_FC	IgG2	-0.277316	0.00216634	0.0591306
g_385.2389	IgG	0.151046	0.00129397	0.245506		CLA_FA_ratio	IgG3	0.277203	0.0021758	0.0591306
g_329.2343	IgG	0.149236	0.00148136	0.263038		LDL_TG	Sum.IgG	-0.277514	0.00214987	0.0591306
g_353.2699	IgG	0.149408	0.00146256	0.263038		L_LDL_FC	Sum.IgG	-0.27675	0.00221401	0.059297
g_179.0564	IgM	-0.149681	0.00143316	0.263038		S_LDL_P	IgG1	-0.275822	0.00229424	0.0595858
g_451.07	IgM	-0.149847	0.00141551	0.263038		S_LDL_L	IgG2	-0.275153	0.00235377	0.0595858
g_296.0863	IgG1	-0.149159	0.00148983	0.263038		PUFA	IgG2	-0.275805	0.00229579	0.0595858
g_131.0461	IgG	-0.148346	0.0015823	0.268189		XS_VLDL_FC	Sum.IgG	-0.275445	0.00232765	0.0595858
g_218.0816	IgG	-0.148357	0.00158101	0.268189		HDL3_C	IgG1	-0.274279	0.0024335	0.0607717
g_621.4375	IgG	0.148702	0.00154118	0.268189		M_LDL_PL	IgG	-0.27366	0.00249154	0.0613916
g_102.0561	IgG	0.146327	0.0018353	0.282831		M_LDL_P	IgG	-0.27324	0.00253157	0.0615571
g_361.2388	IgG	0.146777	0.00177588	0.282831		XS_VLDL_CE_percent	IgG2	0.271873	0.002666	0.063984
g_381.2646	IgG	0.146804	0.00177232	0.282831		S_LDL_TG	Sum.IgG	-0.270631	0.00279357	0.0661862
g_381.3011	IgG	0.146242	0.00184668	0.282831		Serum_C	IgG	-0.269818	0.00288013	0.0673733
g_529.3892	IgG	0.146913	0.00175831	0.282831		XL_HDL_L	Sum.IgG	-0.267777	0.00310807	0.0709101
g_639.4404	IgG	0.146743	0.00178024	0.282831		SFA	Sum.IgG	-0.267954	0.00308762	0.0709101
g_184.0015	IgA	0.146414	0.00182364	0.282831		L_LDL_TG	Sum.IgG	-0.267416	0.00315005	0.0709915
g_249.186	IgG1	0.146902	0.00175966	0.282831		M_LDL_L	IgG	-0.266282	0.00328515	0.0717785
g_397.1275	IgG	-0.14576	0.00191269	0.287101		LDL_D	IgA	0.265689	0.00335791	0.0717785
g_271.0281	IgG1	-0.145709	0.00191973	0.287101		S_LDL_L	IgG1	-0.266404	0.00327042	0.0717785
g_325.092	IgG	-0.144956	0.00202755	0.289916		EstC	IgG1	-0.265261	0.00341127	0.0717785
g_171.077	IgM	0.144633	0.00207539	0.289916		S_VLDL_PL	IgG2	-0.265441	0.00338874	0.0717785
g_209.0819	IgM	-0.144859	0.00204175	0.289916		SFA	IgG2	-0.265208	0.00341802	0.0717785
g_299.0766	IgM	-0.145071	0.00201079	0.289916		S_LDL_C	IgG	-0.2646	0.00349528	0.0725761
g_74.0246	IgG1	-0.144788	0.00205226	0.289916		L_LDL_P	IgG	-0.262157	0.00382193	0.0734862
g_405.2647	IgG1	0.144742	0.00205922	0.289916		M_LDL_FC	IgG	-0.261343	0.00393676	0.0734862
g_403.285	IgG	0.143869	0.00219298	0.294033		S_LDL_CE	IgG	-0.262169	0.00382023	0.0734862
g_333.2795	IgG1	0.143924	0.00218421	0.294033		CLA	IgG3	0.262112	0.00382825	0.0734862
g_385.1139	IgG1	-0.143841	0.00219738	0.294033		XL_HDL_L	IgG4	-0.261552	0.00390702	0.0734862
g_411.2911	Sum.IgG	0.144165	0.00214665	0.294033		M_LDL_TG	Sum.IgG	-0.26277	0.00373756	0.0734862
g_202.0178	IgG	-0.142949	0.00234247	0.308261		XL_HDL_P	Sum.IgG	-0.262749	0.00374034	0.0734862
g_351.2179	IgM	0.142747	0.00237646	0.308261		XS_VLDL_CE_percent	Sum.IgG	0.26325	0.00367253	0.0734862
g_395.2071	Sum.IgG	-0.142873	0.0023552	0.308261		FreeC	Sum.IgG	-0.262636	0.00375577	0.0734862
g_321.2432	IgG	0.142051	0.0024973	0.314313		LA	Sum.IgG	-0.261547	0.00390763	0.0734862
g_375.2537	IgG	0.142196	0.00247155	0.314313		M_LDL_PL_percent	Sum.IgG	0.261003	0.00398557	0.0736533
g_573.4164	IgG	0.142141	0.00248132	0.314313		EstC	IgG2	-0.260717	0.00402705	0.0736831
g_266.088	IgM	-0.14187	0.00252952	0.315248		MUFA	IgG2	-0.259862	0.00415348	0.0738042
g_305.1763	IgG	0.141689	0.00256221	0.316075		HDL_C	Sum.IgG	-0.259995	0.00413359	0.0738042
g_555.4056	IgG	0.141559	0.00258589	0.316075		DHA	Sum.IgG	-0.260277	0.00409173	0.0738042
g_289.1808	IgG	0.141008	0.00268866	0.322436		HDL_C	IgG1	-0.258962	0.00429036	0.074798
g_401.2341	IgG	0.141017	0.00268708	0.322436		IDL_FC	Sum.IgG	-0.25902	0.00428142	0.074798
g_353.2333	IgG	0.140221	0.00284201	0.329869		XL_HDL_P	IgG4	-0.258697	0.00433141	0.074808
g_599.4122	IgG	0.140197	0.00284682	0.329869		S_LDL_FC	IgG1	-0.258174	0.00441357	0.0755211
g_321.2432	IgM	0.140258	0.00283464	0.329869		PUFA	IgG	-0.257533	0.00451611	0.0765668
g_325.092	IgM	-0.140159	0.00285444	0.329869		XL_HDL_C	IgM	-0.255801	0.00480387	0.0805255
g_126.0308	IgG	-0.138831	0.0031322	0.333479		XL_HDL_FC	IgG1	-0.255427	0.004868	0.0805255
g_199.1337	IgG	0.134995	0.00407812	0.333479		S_LDL_FC_percent	Sum.IgG	0.255356	0.00488033	0.0805255
g_203.0192	IgG	-0.136516	0.00367591	0.333479		XS_VLDL_FC	IgG	-0.254278	0.0050702	0.0814464
g_245.0934	IgG	-0.138831	0.00313208	0.333479		L_LDL_L	IgG	-0.254776	0.00498161	0.0814464
g_254.0877	IgG	-0.135318	0.0039894	0.333479		L_LDL_PL_percent	IgG	0.254043	0.00511244	0.0814464
g_297.098	IgG	-0.137353	0.00347007	0.333479		IDL_C	Sum.IgG	-0.254147	0.00509364	0.0814464
g_301.1294	IgG	-0.137004	0.00355462	0.333479		IDL_PL	IgG	-0.25304	0.00529642	0.0829474
g_309.2429	IgG	0.138732	0.0031538	0.333479		Pyr	IgG	-0.253137	0.00527842	0.0829474
g_325.1049	IgG	-0.135153	0.00403443	0.333479		S_HDL_FC	IgG2	-0.252467	0.00540413	0.0839229
g_329.2122	IgG	0.137273	0.00348924	0.333479		XL_HDL_L	IgG	-0.252025	0.00548846	0.0845223
g_333.1717	IgG	-0.136089	0.00378492	0.333479		S_LDL_FC	IgA	-0.251512	0.00558797	0.084644
g_339.1593	IgG	-0.135322	0.00398836	0.333479		Pyr	Sum.IgG	-0.251637	0.0055636	0.084644
g_346.056	IgG	0.139257	0.00304041	0.333479		M_LDL_FC	IgG1	-0.250726	0.00574338	0.0855949
g_349.2754	IgG	0.137504	0.00343402	0.333479		Serum_C	IgG2	-0.250758	0.00573704	0.0855949
g_366.1459	IgG	-0.139628	0.00296258	0.333479		XXL_VLDL_C_percent	IgG4	0.250471	0.00579477	0.0856698
g_375.1451	IgG	-0.137519	0.00343054	0.333479		LDL_C	IgG	-0.249219	0.00605232	0.086703
g_377.1607	IgG	-0.139046	0.00308567	0.333479		Serum_C	IgG1	-0.249381	0.00601832	0.086703
g_385.3475	IgG	0.139482	0.0029931	0.333479		M_LDL_PL	IgG2	-0.249262	0.00604338	0.086703
g_389.1607	IgG	-0.138702	0.00316048	0.333479		XS_VLDL_PL	Sum.IgG	-0.249647	0.00596319	0.086703
g_401.2689	IgG	0.135133	0.00403998	0.333479		L_LDL_PL	IgG	-0.248144	0.0062815	0.0890434
g_417.3369	IgG	0.138148	0.00328451	0.333479		XL_HDL_P	IgG	-0.248004	0.00631206	0.0890434
g_499.2918	IgG	-0.136219	0.00375131	0.333479		ApoA1	IgG1	-0.247714	0.00637551	0.0892572
g_581.4209	IgG	0.135364	0.00397695	0.333479		S_LDL_FC_percent	IgG	0.246854	0.00656696	0.090562
g_589.4106	IgG	0.139693	0.00294922	0.333479		TotPG	IgG	-0.246802	0.00657862	0.090562
g_603.4273	IgG	0.135199	0.00402181	0.333479		TotCho	IgG	-0.246423	0.00666474	0.090562
g_647.467	IgG	0.136704	0.00362864	0.333479		M_LDL_FC_percent	Sum.IgG	0.24647	0.00665409	0.090562
g_717.1482	IgG	-0.135723	0.00388087	0.333479		FAw6	IgG	-0.245771	0.00681535	0.0914298
g_892.1744	IgG	-0.136036	0.00379876	0.333479		DHA	IgG1	-0.245718	0.00682755	0.0914298
g_922.1487	IgG	-0.13611	0.00377952	0.333479		XL_HDL_TG_percent	IgG1	0.245107	0.00697168	0.0926883
g_273.0073	IgM	-0.138057	0.00330532	0.333479		M_LDL_C	IgG	-0.244832	0.00703719	0.0928909
g_301.0359	IgM	-0.136629	0.00364743	0.333479		M_LDL_CE	IgG	-0.244206	0.00718886	0.0939171
g_335.2584	IgM	0.138295	0.00325122	0.333479		M_VLDL_PL_percent	Sum.IgG	-0.244093	0.00721657	0.0939171
g_347.2589	IgM	0.134943	0.00409241	0.333479		IDL_P	IgG	-0.243626	0.00733187	0.0947503
g_359.2229	IgM	0.135419	0.003962	0.333479		LDL_TG	IgG	-0.242473	0.00762366	0.0971623
g_369.2281	IgM	0.13649	0.00368236	0.333479		M_LDL_P	IgG2	-0.242515	0.00761288	0.0971623
g_385.2231	IgM	0.13586	0.00384478	0.333479		M_LDL_L	IgG2	-0.242045	0.00773448	0.0972335
g_527.3726	IgM	0.138331	0.00324292	0.333479		IDL_CE	Sum.IgG	-0.242244	0.00768286	0.0972335
g_661.5795	IgM	0.136801	0.00360447	0.333479		XS_VLDL_TG	IgG2	-0.241738	0.00781488	0.0975804
g_188.0026	IgG1	-0.135166	0.00403085	0.333479		ApoB	Sum.IgG	-0.241129	0.00797665	0.0989319
g_309.0187	IgG1	-0.137561	0.00342065	0.333479		M_LDL_PL	IgG1	-0.240141	0.00824524	0.101581
g_347.2589	IgG1	0.13503	0.00406832	0.333479		L_LDL_CE	IgG	-0.239679	0.00837376	0.102395
g_353.2699	IgG1	0.137529	0.00342807	0.333479		M_LDL_P	IgG1	-0.239506	0.00842213	0.102395
g_403.285	IgG1	0.137978	0.00332329	0.333479		S_LDL_C	IgG2	-0.239212	0.00850524	0.10273
g_413.3069	IgG1	0.137047	0.00354396	0.333479		L_LDL_C	IgG	-0.238303	0.00876649	0.104148
g_543.2441	IgG3	0.135306	0.0039928	0.333479		M_LDL_FC	IgG2	-0.238219	0.00879092	0.104148
g_346.056	Sum.IgG	0.138364	0.00323565	0.333479		XS_VLDL_C_percent	IgG2	0.238024	0.00884811	0.104148
g_359.1502	IgG	-0.134744	0.00414808	0.333736		XL_HDL_FC	Sum.IgG	-0.238146	0.00881226	0.104148
g_253.1083	IgG3	-0.134804	0.00413125	0.333736		XS_VLDL_L	IgG2	-0.237239	0.00908123	0.106216
g_585.4516	IgM	0.134518	0.00421232	0.336774		M_LDL_FC_percent	IgG	0.236849	0.00919899	0.106917
g_244.1555	IgG	-0.133615	0.00447723	0.337594		IDL_L	IgG	-0.236171	0.00940711	0.107851
g_309.2073	IgG	0.133979	0.00436847	0.337594		TotFA	IgG	-0.236019	0.00945445	0.107851
g_359.0978	IgG	-0.134317	0.0042698	0.337594		XS_VLDL_P	IgG2	-0.236114	0.00942477	0.107851
g_533.2553	IgG	-0.133619	0.00447582	0.337594		M_LDL_TG	IgG	-0.23508	0.00975078	0.109875
g_188.0026	IgM	-0.134056	0.00434595	0.337594		S_LDL_TG	IgG	-0.23508	0.00975078	0.109875
g_367.2127	IgM	0.133647	0.00446752	0.337594		MUFA	Sum.IgG	-0.234362	0.00998284	0.111808
g_411.2388	IgM	0.133669	0.00446095	0.337594		XS_VLDL_FC	IgG2	-0.23417	0.0100458	0.111835
g_333.1717	IgG1	-0.133578	0.00448815	0.337594		M_LDL_L	IgG1	-0.233734	0.0101898	0.111923
g_411.1083	IgG2	0.133603	0.00448072	0.337594		S_VLDL_FC	IgG2	-0.233909	0.0101318	0.111923
g_296.0863	Sum.IgG	-0.1342	0.00430369	0.337594		XS_VLDL_L	Sum.IgG	-0.233597	0.0102354	0.111923
g_583.437	IgM	0.133468	0.00452149	0.338101		L_LDL_TG	IgG	-0.232506	0.0106053	0.112433
g_808.1201	IgG	-0.132997	0.00466701	0.346172		S_VLDL_P	IgG2	-0.23326	0.0103486	0.112433
g_102.0561	IgA	0.132883	0.00470282	0.346172		L_LDL_P	IgG2	-0.232385	0.0106471	0.112433
g_377.1607	IgG1	-0.132856	0.00471112	0.346172		XL_HDL_FC	IgG3	-0.232437	0.0106293	0.112433
g_715.2631	IgG	-0.132695	0.00476223	0.347917		HDL_TG	IgG4	0.232563	0.0105859	0.112433
g_220.0978	IgG	-0.13228	0.00489641	0.349681		IDL_TG	Sum.IgG	-0.233014	0.0104316	0.112433
g_304.1293	IgA	-0.132347	0.00487446	0.349681		L_LDL_PL_percent	IgG1	0.232069	0.0107569	0.112947
g_413.1101	IgM	-0.132405	0.0048556	0.349681		S_LDL_PL	IgA	-0.231679	0.0108936	0.113113
g_573.4164	IgM	0.132347	0.0048743	0.349681		S_LDL_C	IgG1	-0.231648	0.0109047	0.113113
g_269.0462	IgG	-0.132031	0.0049784	0.351205		XXL_VLDL_PL_percent	IgG2	-0.231158	0.0110787	0.113113
g_364.0174	IgG	-0.131959	0.00500239	0.351205		Gp	IgG4	0.231209	0.0110605	0.113113
g_577.4244	IgG	0.131835	0.00504374	0.351205		XS_VLDL_P	Sum.IgG	-0.231386	0.0109975	0.113113
g_735.3021	IgG	-0.131799	0.00505589	0.351205		L_LDL_P	IgG1	-0.230401	0.0113524	0.115271
g_295.2279	IgM	0.131871	0.00503175	0.351205		S_LDL_C	IgA	-0.22943	0.0117125	0.117634
g_128.0101	IgG	-0.131226	0.00525179	0.351373		PC	IgG2	-0.229468	0.0116982	0.117634
g_143.1076	IgG	-0.131365	0.00520387	0.351373		S_LDL_CE	IgG1	-0.229221	0.0117913	0.117786
g_224.1287	IgG	-0.131251	0.00524333	0.351373		DHA	IgG	-0.228935	0.0118998	0.117971
g_577.4467	IgG	0.131581	0.00512948	0.351373		IDL_P	IgG2	-0.228836	0.0119375	0.117971
g_243.1603	IgM	-0.1317	0.00508921	0.351373		S_HDL_FC_percent	IgG3	-0.228331	0.0121319	0.119254
g_319.228	IgM	0.131408	0.00518907	0.351373		S_LDL_TG	IgG2	-0.227929	0.0122884	0.120153
g_263.0923	IgG2	-0.13128	0.00523319	0.351373		L_HDL_TG_percent	IgG4	0.227749	0.0123592	0.120209
g_529.3892	IgM	0.131101	0.0052957	0.352455		S_VLDL_L	IgG2	-0.227495	0.0124595	0.12055
g_411.3273	IgG	-0.130877	0.00537487	0.355327		S_LDL_P	IgA	-0.227284	0.0125434	0.12073
g_684.5047	IgG	0.130743	0.0054227	0.355327		S_LDL_CE	IgG2	-0.226642	0.012802	0.122581
g_379.1778	IgG2	-0.130764	0.00541488	0.355327		ApoA1	IgG	-0.226202	0.0129818	0.123626
g_359.2952	IgG	0.130586	0.00547903	0.355354		S_LDL_L	IgA	-0.225797	0.0131491	0.123626
g_143.1076	IgG1	-0.13065	0.00545583	0.355354		L_LDL_L	IgG1	-0.225397	0.0133164	0.123626
g_274.0929	IgG	-0.130087	0.00566209	0.355476		L_LDL_L	IgG2	-0.225422	0.0133057	0.123626
g_377.2332	IgG	0.129926	0.00572253	0.355476		S_HDL_L	IgG2	-0.225247	0.0133794	0.123626
g_423.167	IgG	-0.130303	0.00558222	0.355476		ApoB	IgG2	-0.225432	0.0133015	0.123626
g_445.1152	IgG	-0.129751	0.00578851	0.355476		PC	Sum.IgG	-0.225899	0.0131067	0.123626
g_265.0875	IgM	-0.130051	0.00567564	0.355476		LDL_C	IgG2	-0.22471	0.0136078	0.125111
g_286.0934	IgM	-0.129786	0.00577557	0.355476		XS_VLDL_FC	IgA	-0.224276	0.0137947	0.126201
g_333.0998	IgM	-0.130305	0.0055817	0.355476		XL_HDL_TG_percent	IgG4	0.223868	0.0139729	0.127202
g_271.0823	IgG1	-0.130222	0.005612	0.355476		L_LDL_FC	IgG	-0.222853	0.0144237	0.130662
g_381.3011	IgG1	0.129775	0.0057797	0.355476		XS_VLDL_PL	IgG2	-0.222647	0.0145171	0.130866
g_165.092	IgG2	-0.129944	0.0057156	0.355476		M_LDL_C	IgG2	-0.222231	0.0147067	0.131375
g_251.1291	Sum.IgG	-0.129857	0.00574867	0.355476		FAw3	Sum.IgG	-0.222211	0.0147157	0.131375
g_217.0708	IgG	-0.129492	0.0058878	0.359835		IDL_L	IgG2	-0.221332	0.0151237	0.134368
g_251.0791	IgM	-0.129372	0.00593419	0.360935		M_LDL_PL_percent	IgG	0.219242	0.0161335	0.138274
g_677.424	IgG	0.12916	0.00601722	0.364243		bOHBut	IgM	0.21937	0.0160699	0.138274
g_177.0561	IgG	-0.128797	0.00616154	0.371211		IDL_PL	IgG1	-0.219185	0.0161619	0.138274
g_191.1438	IgG	0.127803	0.00657305	0.37302		TotCho	IgG1	-0.219392	0.0160587	0.138274
g_287.0568	IgG	-0.127864	0.00654688	0.37302		S_HDL_C	IgG2	-0.219873	0.0158226	0.138274
g_307.2276	IgG	0.127819	0.00656609	0.37302		M_HDL_TG_percent	IgG3	0.220089	0.0157175	0.138274
g_309.0187	IgG	-0.128236	0.00639057	0.37302		LDL_D	IgG3	0.219523	0.0159943	0.138274
g_351.254	IgG	0.128416	0.00631627	0.37302		M_LDL_CE_percent	Sum.IgG	-0.219911	0.0158041	0.138274
g_366.1406	IgG	-0.128296	0.00636588	0.37302		L_LDL_PL	IgG1	-0.218671	0.0164194	0.138552
g_129.0557	IgM	-0.127854	0.00655106	0.37302		M_LDL_CE	IgG2	-0.218752	0.0163785	0.138552
g_133.0505	IgM	-0.127818	0.00656635	0.37302		S_HDL_P	IgG2	-0.218889	0.0163095	0.138552
g_183.0491	IgM	-0.128026	0.0064784	0.37302		S_LDL_CE	IgA	-0.217905	0.0168097	0.139527
g_211.084	IgM	-0.128206	0.00640336	0.37302		L_LDL_PL_percent	IgA	0.217565	0.0169852	0.139527
g_571.3998	IgM	0.12857	0.00625322	0.37302		LDL_C	IgG1	-0.217965	0.0167785	0.139527
g_224.1287	IgG1	-0.127979	0.00649821	0.37302		L_LDL_PL_percent	IgG2	0.21756	0.0169879	0.139527
g_405.245	IgG1	0.128064	0.00646248	0.37302		LDL_TG	IgG2	-0.218205	0.0166558	0.139527
g_117.0194	IgG	0.127364	0.00676213	0.373972		ApoA1	IgG2	-0.217632	0.0169505	0.139527
g_118.051	IgG	-0.126895	0.00696983	0.373972		M_HDL_TG_percent	IgG1	0.216814	0.017379	0.140664
g_153.0192	IgG	-0.126795	0.00701515	0.373972		HDL2_C	IgG1	-0.217021	0.01727	0.140664
g_223.061	IgG	-0.126717	0.00705026	0.373972		Ile	IgG2	-0.216574	0.0175068	0.140664
g_235.0617	IgG	-0.127147	0.00685748	0.373972		L_HDL_FC_percent	IgG3	-0.21664	0.0174717	0.140664
g_249.186	IgG	0.12684	0.00699492	0.373972		XS_VLDL_C_percent	Sum.IgG	0.216627	0.0174784	0.140664
g_275.2015	IgG	0.127259	0.00680837	0.373972		S_HDL_FC	Sum.IgG	-0.216331	0.017637	0.141096
g_296.0375	IgG	-0.126437	0.00717819	0.373972		FAw3	IgG	-0.215683	0.0179876	0.142629
g_367.2127	IgG	0.12661	0.00709876	0.373972		HDL3_C	IgA	-0.215507	0.0180837	0.142629
g_387.2385	IgG	0.127615	0.00665356	0.373972		M_LDL_TG	IgG1	-0.215409	0.0181373	0.142629
g_633.4517	IgG	0.126777	0.00702331	0.373972		S_LDL_CE_percent	Sum.IgG	-0.215714	0.0179703	0.142629
g_711.4997	IgG	0.126465	0.0071653	0.373972		L_LDL_PL	IgG2	-0.215053	0.018334	0.143565
g_209.0679	IgM	-0.126668	0.00707265	0.373972		M_VLDL_PL_percent	IgG1	-0.214334	0.0187367	0.146099
g_289.072	IgM	-0.127361	0.00676377	0.373972		L_LDL_FC	IgG1	-0.213908	0.0189792	0.146751
g_202.0178	IgG1	-0.12667	0.00707171	0.373972		IDL_TG	IgG2	-0.213965	0.0189468	0.146751
g_235.0617	IgG1	-0.126532	0.00713478	0.373972		IDL_TG	IgG	-0.213717	0.0190884	0.146818
g_251.2374	IgG1	0.126651	0.00708025	0.373972		Pyr	IgG1	-0.213552	0.0191839	0.146818
g_375.1451	IgG1	-0.127299	0.00679085	0.373972		IDL_PL	IgG2	-0.213341	0.0193056	0.146818
g_389.1607	IgG1	-0.127307	0.00678707	0.373972		L_LDL_TG	IgG2	-0.213403	0.0192695	0.146818
g_717.2923	IgG3	-0.126587	0.00710964	0.373972		M_LDL_C	IgG1	-0.213114	0.0194378	0.147217
g_425.1456	IgG	-0.126264	0.0072586	0.376618		HDL_C	IgG	-0.212491	0.0198044	0.148174
g_393.2281	IgM	0.126115	0.00732824	0.378685		L_LDL_CE	IgG2	-0.212612	0.0197327	0.148174
g_211.1336	IgG	0.125896	0.00743169	0.379404		XL_HDL_FC	IgG4	-0.21249	0.0198047	0.148174
g_865.1999	IgG	-0.125899	0.00742995	0.379404		L_LDL_C	IgG2	-0.212327	0.0199019	0.148301
g_597.4164	IgM	0.125992	0.00738618	0.379404		IDL_CE	IgG	-0.211286	0.0205304	0.15185
g_395.2071	IgG1	-0.125417	0.00766248	0.389622		SM	Sum.IgG	-0.211266	0.0205424	0.15185
g_259.0967	IgG4	-0.125347	0.00769663	0.389799		IDL_C	IgG	-0.211112	0.0206369	0.15194
g_379.2851	IgG1	0.12511	0.00781367	0.394156		LDL_TG	IgG1	-0.210767	0.0208499	0.152899
g_279.0876	IgG	-0.124781	0.00797897	0.396272		XL_HDL_C	IgG3	-0.210063	0.0212906	0.155135
g_287.1643	IgG	0.124864	0.00793699	0.396272		XXL_VLDL_PL_percent	Sum.IgG	-0.209879	0.0214066	0.155135
g_405.3008	IgG	0.124897	0.00792006	0.396272		S_LDL_PL_percent	Sum.IgG	0.209989	0.0213371	0.155135
g_413.1101	IgG	-0.124717	0.00801147	0.396272		FreeC	IgG2	-0.209589	0.0215912	0.155862
g_263.0923	IgG1	-0.124727	0.00800638	0.396272		XS_VLDL_L	IgG	-0.209212	0.0218331	0.156301
g_145.0868	IgG	-0.124099	0.00833118	0.401159		Crea	IgG1	0.2091	0.0219058	0.156301
g_319.1192	IgG	-0.12417	0.00829358	0.401159		XXL_VLDL_TG_percent	IgG4	-0.209197	0.0218429	0.156301
g_393.2281	IgG	0.124127	0.00831645	0.401159		L_LDL_C	IgG1	-0.208878	0.02205	0.156581
g_577.3752	IgG	0.124382	0.00818343	0.401159		Pyr	IgG3	-0.208779	0.0221145	0.156581
g_555.4056	IgM	0.124249	0.00825221	0.401159		M_LDL_FC	IgA	-0.208546	0.0222667	0.157057
g_359.1502	IgG1	-0.124148	0.00830535	0.401159		PUFA	IgG1	-0.20797	0.0226471	0.157707
g_381.2646	IgG1	0.124409	0.00816925	0.401159		M_HDL_FC	IgG2	-0.20792	0.0226804	0.157707
g_241.0866	IgG	-0.123869	0.00845301	0.403965		M_HDL_FC	Sum.IgG	-0.207891	0.0227002	0.157707
g_645.4979	IgG	0.123889	0.0084421	0.403965		L_LDL_CE_percent	Sum.IgG	-0.207978	0.0226421	0.157707
g_681.2765	Sum.IgG	-0.123726	0.00852928	0.406083		M_LDL_CE	IgG1	-0.20769	0.0228341	0.158043
g_407.1709	IgG	-0.12358	0.00860828	0.408315		SFA	IgG	-0.206927	0.0233504	0.161013
g_375.2178	IgG	0.123471	0.00866728	0.409256		L_LDL_CE	IgG1	-0.206435	0.023689	0.162741
g_387.2881	IgG	0.123425	0.0086925	0.409256		FAw3	IgG1	-0.205992	0.0239972	0.163812
g_271.0281	IgG	-0.122672	0.00911318	0.4101		IDL_C	IgG2	-0.20583	0.0241109	0.163812
g_347.2954	IgG	0.12228	0.00933887	0.4101		IDL_CE	IgG2	-0.205833	0.0241084	0.163812
g_381.3163	IgG	0.122768	0.00905865	0.4101		LDL_D	IgG4	0.205702	0.0242005	0.163819
g_385.3115	IgG	0.122507	0.00920754	0.4101		XS_VLDL_P	IgG	-0.205174	0.0245755	0.163955
g_389.2696	IgG	0.122683	0.0091071	0.4101		S_VLDL_TG	IgG2	-0.205295	0.0244887	0.163955
g_619.4571	IgG	0.123205	0.00881347	0.4101		L_HDL_TG_percent	IgG3	0.205513	0.024334	0.163955
g_717.2403	IgG	-0.122283	0.00933743	0.4101		XXL_VLDL_CE_percent	IgG4	0.205334	0.0244612	0.163955
g_149.0454	IgM	-0.122325	0.00931279	0.4101		M_LDL_L	IgA	-0.203812	0.0255642	0.169937
g_293.2122	IgM	0.123073	0.00888671	0.4101		S_LDL_PL_percent	IgA	0.203226	0.0259998	0.170988
g_343.1033	IgM	-0.122243	0.00936075	0.4101		TotPG	IgG1	-0.203414	0.0258595	0.170988
g_345.2434	IgM	0.122861	0.00900614	0.4101		S_VLDL_PL	Sum.IgG	-0.20327	0.0259672	0.170988
g_389.2178	IgM	0.123131	0.00885445	0.4101		M_LDL_P	IgA	-0.202913	0.0262351	0.171163
g_782.6505	IgM	0.122938	0.00896246	0.4101		IDL_P	IgG1	-0.202822	0.0263042	0.171163
g_995.8052	IgM	0.123331	0.00874436	0.4101		L_HDL_CE	IgG1	-0.202825	0.0263018	0.171163
g_289.0376	IgG1	-0.122886	0.00899184	0.4101		LA	IgG	-0.201756	0.0271214	0.175861
g_401.2689	IgG1	0.12261	0.00914849	0.4101		M_LDL_C	IgA	-0.201586	0.0272535	0.1761
g_433.2357	IgG1	-0.122407	0.00926521	0.4101		S_LDL_FC_percent	IgG1	0.200384	0.0282048	0.181612
g_504.2153	IgG1	-0.122196	0.00938792	0.4101		IDL_L	IgG1	-0.1997	0.0287581	0.182687
g_211.0975	IgG2	0.122449	0.00924117	0.4101		L_LDL_TG	IgG1	-0.199925	0.0285749	0.182687
g_339.1082	IgG4	-0.122733	0.0090783	0.4101		XL_HDL_CE	IgG3	-0.199689	0.0287673	0.182687
g_277.1085	Sum.IgG	-0.122949	0.0089562	0.4101		HDL2_C	Sum.IgG	-0.199925	0.0285755	0.182687
g_620.5978	IgG	0.122038	0.00948111	0.411992		S_HDL_L	Sum.IgG	-0.199512	0.0289124	0.18298
g_289.0931	IgM	-0.122013	0.00949605	0.411992		IDL_FC	IgG	-0.198611	0.0296587	0.187062
g_433.2357	IgG	-0.12184	0.00959843	0.415018		HDL_D	IgG3	-0.198415	0.0298236	0.187463
g_359.2952	IgG1	0.121701	0.00968191	0.417208		XS_VLDL_L	IgA	-0.197908	0.0302527	0.188239
g_337.1289	IgG	-0.121532	0.00978398	0.420182		M_LDL_CE	IgA	-0.197982	0.0301903	0.188239
g_155.0461	IgM	0.121238	0.00996436	0.422223		XS_VLDL_TG	Sum.IgG	-0.198064	0.0301206	0.188239
g_230.9965	IgG1	-0.121305	0.00992285	0.422223		M_LDL_PL	IgA	-0.197162	0.0308944	0.191587
g_347.2954	IgG1	0.121325	0.00991091	0.422223		FreeC	IgG	-0.196927	0.0310992	0.192212
g_359.1502	Sum.IgG	-0.12125	0.00995707	0.422223		XS_VLDL_PL	IgG	-0.19653	0.0314472	0.192592
g_183.0491	IgG	-0.121072	0.0100672	0.423755		XS_VLDL_P	IgA	-0.196574	0.0314085	0.192592
g_634.6137	IgG	0.12108	0.0100621	0.423755		L_HDL_FC	IgG3	-0.1965	0.0314734	0.192592
g_369.0847	IgG1	-0.120976	0.0101272	0.424504		L_LDL_FC	IgG2	-0.195918	0.03199	0.195108
g_463.3427	IgG1	0.120937	0.0101518	0.424504		LDL_C	IgA	-0.195648	0.0322319	0.195936
g_411.1291	IgM	-0.120767	0.0102587	0.427568		Remnant_C	IgG2	-0.195066	0.0327582	0.198482
g_71.0136	IgA	0.120687	0.0103093	0.428276		S_HDL_C	Sum.IgG	-0.194487	0.0332903	0.201047
g_407.2802	IgG1	0.120539	0.0104038	0.43079		M_HDL_PL_percent	IgG	-0.193854	0.0338793	0.201242
g_193.0507	IgG1	-0.120433	0.0104725	0.430831		MUFA	IgG	-0.194039	0.0337061	0.201242
g_423.4204	IgG2	0.120468	0.0104496	0.430831		M_LDL_PL_percent	IgA	0.194107	0.0336431	0.201242
g_411.2388	IgG	0.120237	0.0105997	0.431172		XL_HDL_PL	IgG1	-0.193751	0.0339759	0.201242
g_718.5416	IgG	0.120211	0.0106165	0.431172		M_LDL_PL_percent	IgG1	0.193752	0.0339753	0.201242
g_168.1033	IgG1	0.120258	0.0105854	0.431172		XL_HDL_L	IgG3	-0.194163	0.0335903	0.201242
g_669.2085	IgG4	0.120255	0.0105879	0.431172		S_LDL_TG	IgG1	-0.193029	0.0346607	0.20399
g_191.0562	IgM	-0.120027	0.0107372	0.431564		IDL_FC	IgG2	-0.193107	0.0345861	0.20399
g_263.0824	IgM	-0.119989	0.0107619	0.431564		S_HDL_L	IgG	-0.192599	0.0350736	0.205114
g_297.098	IgG1	-0.120038	0.0107299	0.431564		Crea	IgG2	-0.192693	0.034983	0.205114
g_407.1709	IgG1	-0.120008	0.0107494	0.431564		M_LDL_CE_percent	IgA	-0.19226	0.0354022	0.206055
g_345.2799	IgG	0.119727	0.0109369	0.434468		S_LDL_CE_percent	IgA	-0.192203	0.0354576	0.206055
g_409.405	IgM	0.119768	0.0109094	0.434468		S_HDL_P	IgG	-0.190748	0.0368995	0.209917
g_442.2898	IgM	-0.119819	0.0108754	0.434468		L_LDL_CE_percent	IgG	-0.191344	0.0363038	0.209917
g_104.0354	IgG	-0.119259	0.0112542	0.434844		M_LDL_CE_percent	IgG	-0.190918	0.0367291	0.209917
g_199.1473	IgG	0.119262	0.0112521	0.434844		XS_VLDL_TG	IgA	-0.190731	0.0369172	0.209917
g_261.1137	IgG	-0.119401	0.0111572	0.434844		L_HDL_C	IgG1	-0.190848	0.0367991	0.209917
g_429.3009	IgG	0.119334	0.0112027	0.434844		FAw6	IgG1	-0.190793	0.0368547	0.209917
g_872.3577	IgG	-0.119318	0.0112136	0.434844		M_LDL_FC_percent	IgG2	0.191001	0.0366452	0.209917
g_117.0557	IgA	0.119599	0.011023	0.434844		S_HDL_P	Sum.IgG	-0.19006	0.0375988	0.213137
g_361.2034	IgG1	-0.119384	0.0111686	0.434844		M_HDL_PL	IgG2	-0.189741	0.0379262	0.214335
g_405.3008	IgG1	0.119462	0.0111157	0.434844		SM	IgA	-0.189271	0.0384143	0.214904
g_377.2696	Sum.IgG	0.119323	0.0112108	0.434844		XS_VLDL_FC	IgG1	-0.189362	0.0383189	0.214904
g_289.0376	IgG	-0.119149	0.01133	0.435127		IDL_FC	IgG1	-0.189463	0.0382139	0.214904
g_431.3166	IgG1	0.119166	0.0113182	0.435127		Pyr	IgG2	-0.189196	0.038492	0.214904
g_293.2122	IgG	0.11904	0.0114063	0.436736		L_HDL_TG_percent	IgG1	0.188716	0.0389958	0.217061
g_423.167	Sum.IgG	-0.118988	0.0114421	0.436791		S_LDL_CE_percent	IgG	-0.18849	0.0392347	0.217113
g_263.0923	IgG	-0.118806	0.0115696	0.440336		FreeC	IgG1	-0.188485	0.0392402	0.217113
g_411.3273	IgG2	-0.118549	0.0117522	0.445951		XS_VLDL_CE_percent	IgA	0.187952	0.03981	0.219608
g_445.1152	IgM	-0.118428	0.011839	0.447907		L_VLDL_PL_percent	IgG	-0.187214	0.0406085	0.220553
g_172.0397	IgG	0.118019	0.0121364	0.451044		S_VLDL_PL_percent	IgG	-0.186816	0.0410459	0.220553
g_351.2179	IgG	0.117932	0.0122004	0.451044		L_LDL_P	IgA	-0.186807	0.0410553	0.220553
g_385.3475	IgM	0.118018	0.0121372	0.451044		M_LDL_TG	IgG2	-0.186929	0.0409217	0.220553
g_533.2553	IgM	-0.118161	0.0120322	0.451044		VLDL_C	IgG2	-0.186911	0.0409407	0.220553
g_387.2881	IgG1	0.117988	0.0121594	0.451044		Serum_TG	IgG2	-0.187116	0.0407156	0.220553
g_185.1184	IgG2	-0.118122	0.012061	0.451044		XL_HDL_P	IgG3	-0.186998	0.0408449	0.220553
g_369.1187	IgG3	0.118244	0.0119719	0.451044		HDL_D	IgG4	-0.187214	0.040609	0.220553
g_385.1139	Sum.IgG	-0.117925	0.0122057	0.451044		bOHBut	IgG4	0.187003	0.0408397	0.220553
g_463.3427	IgG	0.117764	0.012325	0.454133		L_LDL_CE	IgA	-0.18663	0.0412513	0.220952
g_165.1287	IgM	0.117687	0.0123823	0.454925		XL_HDL_L	IgM	-0.186416	0.0414883	0.220952
g_271.0823	IgG	-0.11744	0.0125685	0.458483		S_VLDL_PL_percent	IgG1	-0.186464	0.0414354	0.220952
g_369.2281	IgG	0.117438	0.01257	0.458483		XS_VLDL_PL	IgA	-0.185957	0.0420017	0.222404
g_607.2547	IgG	-0.117415	0.0125874	0.458483		Crea	IgM	0.186037	0.041911	0.222404
g_199.0613	IgG	-0.117318	0.0126616	0.459868		XS_VLDL_C	Sum.IgG	-0.185844	0.0421286	0.222439
g_188.0026	IgG	-0.116994	0.0129105	0.460145		S_LDL_C_percent	IgA	-0.185623	0.0423783	0.22312
g_237.0772	IgG	-0.116966	0.0129326	0.460145		FALen	IgG2	0.185403	0.0426269	0.223791
g_304.1518	IgG	-0.117048	0.0128688	0.460145		IDL_TG	IgA	-0.184862	0.0432463	0.225617
g_913.1812	IgG	-0.117045	0.0128715	0.460145		L_LDL_L	IgA	-0.184883	0.0432223	0.225617
g_253.0947	IgM	-0.117095	0.0128326	0.460145		L_VLDL_TG_percent	IgG3	-0.184569	0.0435851	0.225617
g_477.1044	IgM	-0.117049	0.0128678	0.460145		L_HDL_C_percent	IgG4	-0.184571	0.0435828	0.225617
g_581.4209	IgM	0.116932	0.0129588	0.460145		M_HDL_TG_percent	Sum.IgG	0.184681	0.0434554	0.225617
g_191.0562	IgG1	-0.117189	0.0127603	0.460145		XL_HDL_FC	IgG	-0.184366	0.0438207	0.226203
g_423.0638	IgM	-0.116741	0.0131084	0.464163		XS_VLDL_C	IgG	-0.184039	0.044202	0.226275
g_195.0848	IgG	-0.116677	0.013159	0.464658		L_LDL_TG	IgA	-0.184112	0.0441173	0.226275
g_419.1491	IgG	-0.116352	0.013418	0.46947		S_HDL_CE	Sum.IgG	-0.184073	0.0441629	0.226275
g_294.0987	IgG2	0.116331	0.013435	0.46947		Tyr	IgG2	-0.183741	0.0445529	0.227441
g_239.0926	IgG3	-0.116389	0.0133877	0.46947		M_VLDL_PL_percent	IgG2	-0.182997	0.0454379	0.23132
g_393.1908	Sum.IgG	-0.116321	0.013443	0.46947		M_VLDL_PL	IgG2	-0.182883	0.045575	0.231381
g_413.3069	IgG	0.116168	0.0135664	0.469908		L_VLDL_PL_percent	Sum.IgG	-0.18271	0.045783	0.2318
g_389.2696	IgG1	0.116201	0.0135393	0.469908		FALen	Sum.IgG	0.182383	0.0461799	0.233171
g_661.5795	Sum.IgG	0.116253	0.0134976	0.469908		XL_HDL_FC	IgM	-0.182127	0.0464916	0.234105
g_437.2671	IgG	0.116033	0.0136759	0.472412		LDL_TG	IgA	-0.18187	0.0468061	0.235048
g_417.3369	IgG1	0.115921	0.0137681	0.47431		XS_VLDL_TG	IgG	-0.180712	0.0482478	0.239082
g_836.6991	IgM	0.115812	0.0138579	0.476113		L_LDL_C	IgA	-0.180851	0.0480736	0.239082
g_339.1593	IgM	-0.115753	0.0139068	0.476504		XS_VLDL_C	IgG2	-0.180706	0.0482564	0.239082
g_297.098	Sum.IgG	-0.115595	0.0140384	0.479719		L_HDL_CE	IgG3	-0.181052	0.0478209	0.239082
g_380.1562	IgG	-0.115499	0.0141181	0.479863		DAG_TG_ratio	IgG4	0.180974	0.0479187	0.239082
g_431.3166	IgG	0.11551	0.0141089	0.479863		FAw3	IgM	-0.180481	0.0485406	0.239848
g_371.1155	IgG	-0.115364	0.0142326	0.481184		L_LDL_FC	IgA	-0.179915	0.0492615	0.241473
g_385.2231	IgG	0.115386	0.0142136	0.481184		S_HDL_CE	IgG2	-0.179928	0.0492455	0.241473
g_209.0462	IgG	-0.11495	0.0145865	0.484211		M_HDL_PL	Sum.IgG	-0.179923	0.0492515	0.241473
g_271.2536	IgG	0.114947	0.0145888	0.484211		Remnant_C	Sum.IgG	-0.179484	0.0498178	0.243553
g_289.2171	IgG	0.114996	0.0145461	0.484211		L_HDL_C	IgG3	-0.179354	0.0499865	0.243734
g_372.0425	IgM	-0.115094	0.0144619	0.484211		XL_HDL_P	IgM	-0.178944	0.05052	0.245042
g_583.4203	IgM	0.115025	0.0145219	0.484211		XS_VLDL_FC_percent	IgG4	-0.179022	0.0504188	0.245042
g_611.4691	IgM	0.114963	0.0145749	0.484211		DAG	IgG2	-0.17865	0.0509069	0.245858
g_489.3581	IgG1	0.115086	0.0144692	0.484211		XL_HDL_TG_percent	Sum.IgG	0.178614	0.0509543	0.245858
g_81.0345	IgG	-0.1148	0.0147167	0.487185		M_HDL_TG	IgG3	0.178511	0.0510898	0.24587
g_119.0501	IgG	-0.114723	0.0147837	0.48813		IDL_PL	IgA	-0.178306	0.0513622	0.246539
g_677.6103	IgG2	0.114657	0.0148414	0.488768		S_VLDL_PL_percent	Sum.IgG	-0.178046	0.0517084	0.247557
g_251.1291	IgG	-0.114525	0.0149575	0.490032		Leu	IgG2	-0.177858	0.0519593	0.248116
g_274.1563	IgG	-0.114478	0.0149989	0.490032		S_VLDL_PL	IgG	-0.176691	0.0535432	0.253423
g_294.1128	IgG	-0.114288	0.0151681	0.490032		M_HDL_L	IgG2	-0.176702	0.0535287	0.253423
g_373.3112	IgG	0.114283	0.015173	0.490032		S_HDL_PL	IgG2	-0.176636	0.0536194	0.253423
g_489.3581	IgG	0.114223	0.0152269	0.490032		S_HDL_TG	IgG4	0.17688	0.0532846	0.253423
g_575.4314	IgG	0.11418	0.0152653	0.490032		HDL2_C	IgG3	-0.176515	0.0537855	0.25356
g_728.5217	IgG	0.114344	0.0151182	0.490032		ApoB	IgG	-0.175819	0.0547535	0.254232
g_375.2178	IgM	0.114261	0.0151926	0.490032		IDL_C	IgG1	-0.175961	0.0545541	0.254232
g_251.1291	IgG1	-0.114184	0.0152616	0.490032		L_HDL_L	IgG1	-0.175819	0.054753	0.254232
g_435.3116	IgG1	0.114269	0.0151854	0.490032		L_HDL_FC	IgG1	-0.1761	0.0543601	0.254232
g_461.3269	IgG1	0.11411	0.0153281	0.490498		TotFA	IgG1	-0.175941	0.0545819	0.254232
g_633.3263	IgG1	-0.114078	0.015357	0.490498		L_HDL_CE_percent	IgG4	-0.176302	0.0540805	0.254232
g_216.1242	IgG	-0.114007	0.0154216	0.491327		L_LDL_PL	IgA	-0.175512	0.0551839	0.255589
g_216.1344	IgG	-0.113791	0.0156184	0.494088		IDL_P	IgA	-0.175373	0.0553799	0.255855
g_235.2058	IgG	-0.113857	0.015558	0.494088		IDL_L	IgA	-0.174377	0.0568023	0.261121
g_369.0847	IgG	-0.113575	0.015818	0.494088		M_LDL_FC_percent	IgA	0.1744	0.0567689	0.261121
g_391.141	IgG	-0.113651	0.0157476	0.494088		L_HDL_P	IgG1	-0.174257	0.056976	0.26127
g_245.0934	IgA	-0.113735	0.01567	0.494088		M_HDL_PL_percent	IgG1	-0.17402	0.0573196	0.262194
g_279.0876	IgM	-0.113762	0.0156454	0.494088		IDL_CE_percent	Sum.IgG	0.173534	0.0580283	0.264781
g_81.0345	IgG2	-0.113574	0.0158192	0.494088		Alb	IgG3	-0.173381	0.0582545	0.265158
g_265.1085	Sum.IgG	-0.113652	0.0157472	0.494088		FAw3_FA_ratio	IgG2	0.172591	0.059427	0.269831
g_153.0192	IgM	-0.11352	0.0158694	0.494441		EstC	IgA	-0.171905	0.0604605	0.273181
g_514.2842	IgG	-0.113432	0.0159513	0.495159		L_LDL_PL_percent	IgG4	0.171965	0.0603699	0.273181
g_837.6625	IgG	0.113412	0.0159703	0.495159		M_HDL_PL	IgG	-0.171085	0.0617171	0.277502
g_355.2277	IgG	0.113196	0.0161733	0.496014		M_HDL_P	IgG2	-0.17111	0.0616788	0.277502
g_359.2229	IgG	0.113175	0.016193	0.496014		Cit	IgG4	-0.170698	0.0623165	0.279517
g_277.1085	IgM	-0.113214	0.0161568	0.496014		L_VLDL_PL_percent	IgG2	-0.17021	0.0630796	0.281612
g_299.2591	IgG1	0.113273	0.0161004	0.496014		Gln	IgG2	-0.170205	0.0630884	0.281612
g_151.1127	IgG3	-0.113313	0.0160634	0.496014		XS_VLDL_PL_percent	Sum.IgG	-0.169959	0.0634747	0.282654
g_115.0037	IgG	0.112702	0.0166464	0.496917		M_LDL_FC_percent	IgG1	0.169839	0.063666	0.282824
g_203.0718	IgG	-0.112843	0.0165107	0.496917		S_LDL_PL_percent	IgG	0.168925	0.0651258	0.28773
g_299.238	IgG	0.112555	0.0167904	0.496917		M_VLDL_FC_percent	IgM	0.168926	0.0651246	0.28773
g_363.1452	IgG	-0.112826	0.0165266	0.496917		M_HDL_C	IgG2	-0.168856	0.0652375	0.28773
g_383.2076	IgG	0.112576	0.0167697	0.496917		S_VLDL_C	IgG2	-0.168583	0.0656801	0.288992
g_415.124	IgG	-0.112603	0.0167427	0.496917		M_LDL_C_percent	IgA	-0.16768	0.0671606	0.294805
g_417.3009	IgG	0.112681	0.0166671	0.496917		HDL_D	IgG1	-0.167059	0.0681943	0.298633
g_801.6997	IgG	-0.112691	0.0166578	0.496917		M_LDL_CE_percent	IgG2	-0.166931	0.0684078	0.29886
g_122.061	IgM	-0.112536	0.0168089	0.496917		M_LDL_PL_percent	IgG2	0.166818	0.068599	0.298988
g_193.0507	IgM	-0.112791	0.016561	0.496917		Serum_C	IgA	-0.166669	0.0688502	0.299377
g_299.2017	IgM	-0.113054	0.0163084	0.496917		L_LDL_FC_percent	IgG	0.165715	0.0704752	0.30559
g_363.0888	IgM	-0.112559	0.0167858	0.496917		L_LDL_TG_percent	IgM	0.165579	0.0707098	0.30559
g_124.0072	IgG1	0.112636	0.0167115	0.496917		L_LDL_CE_percent	IgG2	-0.165541	0.0707751	0.30559
g_230.126	IgG2	0.112646	0.0167016	0.496917		S_VLDL_PL	IgA	-0.165287	0.0712138	0.305898
g_507.2232	IgG3	-0.112764	0.0165868	0.496917		VLDL_TG	IgG2	-0.165333	0.0711354	0.305898
g_219.139	IgG2	-0.112448	0.016895	0.498304		S_LDL_L	IgG4	-0.165131	0.0714854	0.305898
g_261.1137	Sum.IgG	-0.112389	0.0169534	0.498869		M_LDL_PL_percent	IgG4	0.165118	0.0715086	0.305898
g_607.3273	IgG	-0.11219	0.0171507	0.501195		M_LDL_TG	IgA	-0.165023	0.0716743	0.305899
g_673.4806	IgG	0.112199	0.0171417	0.501195		M_VLDL_CE	IgG4	0.164781	0.0720974	0.306995
g_385.1497	IgM	-0.112226	0.0171146	0.501195		Pyr	IgG4	-0.164631	0.0723599	0.307405
g_299.1278	IgG	-0.111897	0.0174445	0.501945		L_LDL_CE_percent	IgA	-0.164349	0.0728569	0.308806
g_375.3269	IgG	0.111811	0.0175317	0.501945		L_HDL_PL	IgG1	-0.163988	0.0734972	0.310098
g_391.2127	IgG	0.111898	0.017443	0.501945		L_VLDL_C_percent	IgG4	0.164032	0.0734178	0.310098
g_451.07	IgG	-0.111928	0.0174134	0.501945		XS_VLDL_CE_percent	IgG	0.163674	0.0740574	0.31175
g_434.2198	IgA	-0.111997	0.0173436	0.501945		IDL_CE	IgG1	-0.163453	0.0744538	0.312619
g_287.0568	IgG1	-0.111817	0.0175254	0.501945		S_LDL_FC_percent	IgG2	0.163371	0.0746022	0.312619
g_195.1024	IgG3	-0.111938	0.0174028	0.501945		M_VLDL_FC	IgG2	-0.162815	0.0756084	0.315405
g_128.0101	Sum.IgG	-0.111929	0.0174123	0.501945		UnsatDeg	IgG2	0.162826	0.0755889	0.315405
g_254.0877	Sum.IgG	-0.111873	0.0174686	0.501945		M_HDL_FC	IgG1	-0.162498	0.076187	0.317103
g_211.0398	IgG	0.111709	0.0176349	0.502634		L_VLDL_CE_percent	IgG4	0.162197	0.0767412	0.318691
g_299.0766	IgG1	-0.111714	0.0176305	0.502634		CLA	IgG2	-0.161808	0.0774598	0.320954
g_801.2098	IgG	-0.111651	0.0176951	0.503221		XL_HDL_TG_percent	IgG	0.160801	0.0793476	0.323696
g_219.1017	IgG	-0.111526	0.0178227	0.503238		M_HDL_TG_percent	IgG	0.161261	0.0784799	0.323696
g_357.2422	IgG	0.111449	0.017903	0.503238		FAw3_FA_ratio	IgM	-0.16129	0.0784254	0.323696
g_485.3634	IgG	0.111582	0.0177655	0.503238		XS_VLDL_PL	IgG1	-0.16085	0.0792556	0.323696
g_749.5329	IgG	0.111427	0.0179258	0.503238		M_VLDL_C	IgG2	-0.16095	0.0790653	0.323696
g_342.0919	IgM	-0.111516	0.0178329	0.503238		S_LDL_P	IgG4	-0.161155	0.0786792	0.323696
g_251.2374	Sum.IgG	0.111419	0.0179332	0.503238		L_HDL_TG_percent	Sum.IgG	0.16088	0.0791973	0.323696
g_165.1287	IgG	0.111302	0.0180551	0.504433		IDL_FC	IgA	-0.160603	0.0797236	0.323967
g_274.1399	IgG	-0.111331	0.0180245	0.504433		M_HDL_FC_percent	IgG2	-0.160581	0.0797647	0.323967
g_419.1364	IgG	-0.111223	0.0181373	0.505617		IDL_C	IgA	-0.160432	0.0800485	0.324407
g_364.1645	IgG	-0.110818	0.0185653	0.505974		Ace	IgG4	0.160286	0.0803261	0.32482
g_423.1402	IgG	-0.110753	0.0186356	0.505974		L_HDL_C_percent	IgG3	-0.160129	0.0806283	0.32533
g_553.4457	IgG	0.110866	0.0185144	0.505974		S_VLDL_FC	Sum.IgG	-0.159005	0.0828057	0.333388
g_618.5824	IgG	0.111111	0.0182551	0.505974		HDL2_C	IgG	-0.158863	0.0830842	0.333782
g_258.0834	IgM	-0.110823	0.0185602	0.505974		M_HDL_C	Sum.IgG	-0.158172	0.0844497	0.338532
g_271.0823	IgM	-0.111022	0.0183489	0.505974		L_VLDL_PL	IgG2	-0.157495	0.0858048	0.343219
g_289.2171	IgM	0.110772	0.0186147	0.505974		XS_VLDL_C	IgA	-0.157022	0.0867633	0.344814
g_381.3163	IgM	0.110934	0.018442	0.505974		Phe	IgG2	-0.157165	0.0864721	0.344814
g_109.0296	IgG1	-0.110925	0.0184513	0.505974		XL_HDL_PL	IgG4	-0.157074	0.086657	0.344814
g_128.0101	IgG2	-0.110723	0.0186675	0.505974		FALen	IgG	0.155852	0.0891682	0.349214
g_549.1035	IgG3	0.110763	0.0186246	0.505974		S_LDL_TG	IgA	-0.156265	0.0883131	0.349214
g_271.0281	Sum.IgG	-0.111103	0.0182636	0.505974		Tyr	IgA	0.15584	0.0891931	0.349214
g_347.2589	Sum.IgG	0.110965	0.0184095	0.505974		S_LDL_CE_percent	IgG1	-0.156293	0.0882549	0.349214
g_279.1007	IgG	-0.110638	0.0187586	0.507361		M_HDL_CE	IgG2	-0.156064	0.0887271	0.349214
g_270.9906	IgG1	-0.110444	0.0189682	0.510132		HDL3_C	IgG2	-0.155978	0.0889052	0.349214
g_131.0713	IgG3	-0.110452	0.01896	0.510132		S_HDL_TG_percent	IgG4	0.156168	0.0885135	0.349214
g_411.2911	IgG4	0.110432	0.0189815	0.510132		M_HDL_FC	IgG	-0.155741	0.089399	0.34928
g_387.166	IgG	-0.11036	0.0190606	0.510396		S_LDL_FC_percent	IgA	0.15515	0.0906353	0.352926
g_900.7408	IgG2	0.110347	0.019075	0.510396		IDL_CE_percent	IgG1	0.155113	0.0907141	0.352926
g_151.0405	IgG3	-0.110313	0.0191117	0.510396		XS_VLDL_C_percent	IgA	0.15482	0.0913318	0.35432
g_173.1182	IgG	-0.10889	0.0207262	0.510913		M_VLDL_P	IgG2	-0.154681	0.0916267	0.35432
g_209.118	IgG	0.109902	0.0195659	0.510913		S_LDL_C	IgG4	-0.154671	0.0916478	0.35432
g_233.0813	IgG	0.109407	0.020126	0.510913		XS_VLDL_FC_percent	Sum.IgG	-0.154415	0.0921926	0.355683
g_243.1765	IgG	0.109944	0.0195192	0.510913		M_HDL_L	Sum.IgG	-0.154029	0.0930196	0.358125
g_263.0824	IgG	-0.109679	0.0198168	0.510913		AcAce	IgM	0.153518	0.0941233	0.361621
g_273.0073	IgG	-0.109864	0.0196087	0.510913		S_LDL_FC	IgG4	-0.153164	0.0948934	0.363824
g_295.2279	IgG	0.108978	0.0206227	0.510913		SFA	IgG1	-0.153058	0.0951235	0.363951
g_297.1346	IgG	-0.109531	0.0199852	0.510913		IDL_TG	IgG1	-0.152859	0.095561	0.364869
g_355.2126	IgG	0.109408	0.0201249	0.510913		M_VLDL_L	IgG2	-0.152738	0.0958269	0.36513
g_379.2851	IgG	0.109275	0.0202781	0.510913		M_VLDL_CE_percent	IgG4	0.152445	0.0964732	0.366836
g_381.0956	IgG	-0.108977	0.0206247	0.510913		XXL_VLDL_FC_percent	IgA	0.152098	0.097243	0.368248
g_388.1331	IgG	-0.110089	0.0193586	0.510913		S_VLDL_P	Sum.IgG	-0.152175	0.0970718	0.368248
g_479.3373	IgG	0.108811	0.0208191	0.510913		M_HDL_FC_percent	Sum.IgG	-0.151581	0.0983972	0.371857
g_569.3833	IgG	0.109115	0.0204632	0.510913		L_VLDL_CE_percent	IgG3	0.151075	0.0995397	0.374642
g_579.461	IgG	0.10928	0.0202722	0.510913		XL_VLDL_TG_percent	IgG4	-0.151089	0.0995083	0.374642
g_652.3445	IgG	-0.110105	0.0193411	0.510913		XS_VLDL_CE	IgG	-0.150896	0.0999469	0.37541
g_783.6375	IgG	0.110055	0.0193964	0.510913		IDL_CE	IgA	-0.150677	0.100444	0.376514
g_986.2556	IgG	-0.108864	0.0207572	0.510913		ApoB	IgA	-0.150528	0.100786	0.377029
g_180.1031	IgM	-0.108865	0.0207553	0.510913		M_VLDL_CE_percent	IgG3	0.150086	0.1018	0.378874
g_197.0456	IgM	-0.109455	0.0200713	0.510913		XL_HDL_FC_percent	IgG3	-0.150144	0.101667	0.378874
g_217.1598	IgM	0.109825	0.0196528	0.510913		S_LDL_PL	IgG4	-0.150046	0.101894	0.378874
g_369.0847	IgM	-0.109614	0.019891	0.510913		S_HDL_L	IgG1	-0.14958	0.102974	0.381354
g_369.1187	IgM	-0.109867	0.0196053	0.510913		S_LDL_CE_percent	IgG2	-0.149602	0.102923	0.381354
g_377.2332	IgM	0.109444	0.0200842	0.510913		HDL_C	IgG3	-0.149369	0.103466	0.382409
g_498.2623	IgM	-0.109855	0.0196189	0.510913		XS_VLDL_FC_percent	IgG3	-0.149038	0.104241	0.384507
g_835.5341	IgM	0.110224	0.0192089	0.510913		XL_VLDL_C_percent	IgG3	0.148916	0.104529	0.384799
g_188.9863	IgG1	-0.108836	0.0207899	0.510913		M_LDL_FC	IgG4	-0.148771	0.104871	0.385291
g_275.2015	IgG1	0.108902	0.0207117	0.510913		bOHBut	IgG1	0.148473	0.105578	0.387118
g_277.1085	IgG1	-0.109137	0.0204375	0.510913		XL_HDL_TG_percent	IgG3	0.148271	0.106056	0.387939
g_375.2537	IgG1	0.10882	0.020808	0.510913		S_VLDL_L	Sum.IgG	-0.148202	0.106221	0.387939
g_393.1558	IgG1	-0.109271	0.0202831	0.510913		PC	IgG1	-0.148112	0.106437	0.38796
g_583.4203	IgG1	0.108824	0.0208042	0.510913		S_VLDL_FC_percent	IgM	0.147869	0.107017	0.388541
g_622.28	IgG1	-0.109116	0.0204619	0.510913		M_VLDL_CE	IgG2	-0.147921	0.106892	0.388541
g_88.9879	IgG2	-0.109117	0.0204609	0.510913		S_LDL_PL_percent	IgG1	0.147168	0.108711	0.39238
g_513.2709	IgG2	-0.109125	0.0204521	0.510913		IDL_CE_percent	IgG4	0.147257	0.108495	0.39238
g_203.0021	IgG3	0.109242	0.0203161	0.510913		M_HDL_P	Sum.IgG	-0.147251	0.108509	0.39238
g_419.1364	IgG4	-0.110178	0.0192601	0.510913		His	IgG4	0.146982	0.109163	0.393242
g_429.3009	IgG4	0.108871	0.0207491	0.510913		S_HDL_C	IgA	-0.146857	0.109467	0.393569
g_74.0246	Sum.IgG	-0.109457	0.0200692	0.510913		Val	IgA	0.146632	0.110019	0.39402
g_279.1007	Sum.IgG	-0.110038	0.0194153	0.510913		XS_VLDL_FC_percent	IgG1	-0.146643	0.109991	0.39402
g_361.2034	Sum.IgG	-0.109694	0.0197999	0.510913		L_LDL_C_percent	IgA	-0.146417	0.110547	0.394555
g_379.1778	Sum.IgG	-0.109216	0.0203463	0.510913		S_LDL_CE	IgG4	-0.146397	0.110595	0.394555
g_266.088	IgG	-0.108612	0.0210552	0.511377		L_LDL_FC_percent	IgG2	0.14621	0.111056	0.394675
g_304.1293	IgG	-0.108381	0.0213315	0.511377		L_HDL_FC_percent	IgG4	-0.146263	0.110925	0.394675
g_323.1064	IgG	-0.108324	0.0214012	0.511377		M_HDL_PL_percent	Sum.IgG	-0.145644	0.112462	0.398905
g_437.4357	IgG	0.108356	0.0213619	0.511377		S_HDL_CE	IgG	-0.14529	0.113347	0.398961
g_517.3895	IgG	0.108753	0.0208877	0.511377		S_HDL_CE	IgG1	-0.145229	0.1135	0.398961
g_205.0713	IgM	-0.108424	0.0212802	0.511377		ApoB	IgG1	-0.145299	0.113325	0.398961
g_391.2127	IgM	0.108379	0.0213337	0.511377		S_HDL_CE	IgG3	0.14512	0.113773	0.398961
g_184.0015	IgG1	0.108663	0.0209942	0.511377		IDL_FC	IgG4	-0.145182	0.113619	0.398961
g_294.1128	IgG1	-0.108512	0.0211743	0.511377		L_HDL_CE	Sum.IgG	-0.145382	0.113115	0.398961
g_433.3322	IgG1	0.108726	0.0209192	0.511377		M_LDL_C_percent	Sum.IgG	-0.144549	0.115217	0.40326
g_437.3271	IgG1	0.108512	0.021174	0.511377		LA	IgG1	-0.144462	0.11544	0.403277
g_273.1501	IgG2	0.108588	0.0210839	0.511377		M_HDL_PL	IgG1	-0.144285	0.115892	0.403679
g_81.0345	IgG4	-0.108514	0.0211721	0.511377		XXL_VLDL_PL_percent	IgG4	-0.144245	0.115992	0.403679
g_159.0409	IgG4	-0.108445	0.0212546	0.511377		S_HDL_C	IgG	-0.142887	0.119503	0.408211
g_536.5042	IgG	0.108259	0.0214796	0.512286		bOHBut	IgG	0.143099	0.11895	0.408211
g_247.1705	IgG	-0.108096	0.0216776	0.516039		XL_HDL_C	IgA	-0.143291	0.118449	0.408211
g_251.2374	IgG4	0.108028	0.0217603	0.517041		IDL_PL_percent	IgG1	-0.143431	0.118087	0.408211
g_473.1095	IgM	-0.107914	0.0219004	0.519399		M_LDL_CE_percent	IgG1	-0.143147	0.118825	0.408211
g_331.2643	IgG	0.107847	0.0219836	0.520401		XS_VLDL_CE	IgG2	-0.143376	0.118231	0.408211
g_203.0718	IgG4	-0.107638	0.022244	0.525587		XL_VLDL_CE_percent	IgG3	0.142908	0.119448	0.408211
g_335.223	IgG	0.107492	0.022426	0.527924		L_VLDL_TG_percent	IgG4	-0.142928	0.119396	0.408211
g_371.134	IgG	-0.107499	0.022418	0.527924		HDL_C	IgG4	-0.14295	0.119338	0.408211
g_285.0608	IgG1	-0.107385	0.0225613	0.529805		S_LDL_C_percent	Sum.IgG	-0.143421	0.118114	0.408211
g_234.0642	IgG4	-0.107363	0.0225892	0.529805		S_VLDL_P	IgA	-0.142381	0.120831	0.411983
g_381.3011	Sum.IgG	0.107326	0.0226363	0.52993		S_HDL_P	IgG1	-0.142247	0.121185	0.412432
g_193.087	IgG	0.107254	0.0227272	0.531081		EstC	IgG4	-0.142047	0.121714	0.41347
g_327.2178	IgG	0.107136	0.0228783	0.532653		M_LDL_TG_percent	IgM	0.141755	0.12249	0.414969
g_417.3009	IgG1	0.107146	0.022865	0.532653		HDL_C	IgG2	-0.141712	0.122604	0.414969
g_135.0448	IgG	-0.106821	0.0232841	0.533099		XS_VLDL_C_percent	IgM	-0.141439	0.123335	0.415917
g_274.1645	IgG	-0.107002	0.0230498	0.533099		S_LDL_PL_percent	IgG2	0.141477	0.123233	0.415917
g_320.1718	IgG	-0.106882	0.0232054	0.533099		DHA_FA_ratio	IgG1	-0.141274	0.123776	0.416646
g_373.2016	IgG	0.106998	0.0230559	0.533099		M_HDL_L	IgG	-0.140254	0.12654	0.416696
g_659.5763	IgG	0.106796	0.0233168	0.533099		Remnant_C	IgG	-0.140872	0.124861	0.416696
g_371.1155	IgM	-0.106951	0.0231157	0.533099		XL_HDL_CE	IgA	-0.140522	0.125811	0.416696
g_81.0345	IgG1	-0.106978	0.0230809	0.533099		L_VLDL_PL_percent	IgA	-0.140495	0.125882	0.416696
g_104.0354	IgG1	-0.106821	0.0232841	0.533099		ApoB_ApoA1_ratio	IgA	-0.140475	0.125938	0.416696
g_184.0015	Sum.IgG	0.106923	0.0231526	0.533099		Leu	IgA	0.140447	0.126014	0.416696
g_249.186	Sum.IgG	0.106849	0.0232485	0.533099		S_HDL_TG_percent	IgG1	0.140809	0.125032	0.416696
g_461.3269	IgG	0.106434	0.0237926	0.541206		M_VLDL_TG	IgG2	-0.141178	0.124036	0.416696
g_505.2452	IgG	-0.106365	0.0238842	0.541206		HDL_TG	IgG3	0.140278	0.126475	0.416696
g_193.0717	IgM	-0.106402	0.0238347	0.541206		ApoA1	IgG3	-0.140817	0.12501	0.416696
g_146.0457	IgG1	0.106441	0.0237826	0.541206		M_VLDL_C_percent	IgG4	0.140188	0.126722	0.416696
g_202.0178	Sum.IgG	-0.106385	0.0238572	0.541206		CLA_FA_ratio	IgG4	-0.140352	0.126273	0.416696
g_295.2636	IgG	0.106233	0.0240592	0.542271		Alb	IgG4	0.14058	0.125652	0.416696
g_634.6137	IgM	0.106255	0.0240302	0.542271		SM	IgG	-0.14007	0.127044	0.41701
g_197.0816	IgG1	-0.106236	0.024056	0.542271		XXL_VLDL_TG_percent	IgM	-0.139665	0.128158	0.417701
g_109.0296	IgM	-0.106118	0.0242145	0.542884		L_LDL_FC	IgG4	-0.139814	0.127747	0.417701
g_209.0462	IgM	-0.106128	0.0242	0.542884		HDL3_C	IgG4	-0.139742	0.127946	0.417701
g_435.3476	IgG1	0.106161	0.0241562	0.542884		XL_VLDL_C_percent	Sum.IgG	0.139757	0.127904	0.417701
g_295.0956	IgG	-0.10589	0.0245221	0.543551		FALen	IgG1	0.139547	0.128483	0.418023
g_323.1244	IgG	-0.105862	0.0245601	0.543551		L_HDL_L	IgG3	-0.139319	0.129116	0.419342
g_379.1405	IgG	-0.105843	0.0245863	0.543551		M_HDL_C	IgG	-0.139098	0.12973	0.420428
g_573.4528	IgG	0.105994	0.0243811	0.543551		Crea	IgG	0.139035	0.129905	0.420428
g_436.2832	IgM	0.105947	0.0244447	0.543551		M_HDL_CE	Sum.IgG	-0.138364	0.131785	0.425766
g_728.5217	IgM	0.105985	0.0243931	0.543551		S_HDL_FC	IgG	-0.138217	0.132202	0.426369
g_273.0073	IgG1	-0.105871	0.0245486	0.543551		XS_VLDL_FC_percent	IgA	-0.138039	0.132704	0.427241
g_331.2643	IgG1	0.105881	0.0245345	0.543551		L_VLDL_C_percent	IgG3	0.137839	0.133271	0.428322
g_179.0564	IgG	-0.105551	0.0249875	0.543597		XL_HDL_PL	Sum.IgG	-0.137528	0.13416	0.429683
g_289.072	IgG	-0.105713	0.0247643	0.543597		XXL_VLDL_C_percent	Sum.IgG	0.137532	0.134148	0.429683
g_393.1558	IgG	-0.105407	0.0251871	0.543597		FAw6	IgA	-0.136846	0.136118	0.431469
g_671.4675	IgG	0.105701	0.0247798	0.543597		DHA_FA_ratio	IgA	0.137159	0.135217	0.431469
g_699.4969	IgG	0.105595	0.024926	0.543597		S_HDL_FC	IgG1	-0.137011	0.135643	0.431469
g_947.5241	IgG	0.105723	0.0247502	0.543597		M_VLDL_C_percent	IgG3	0.136853	0.136099	0.431469
g_210.0776	IgM	-0.10545	0.0251265	0.543597		M_LDL_C	IgG4	-0.13699	0.135701	0.431469
g_289.1808	IgM	0.10545	0.0251263	0.543597		LDL_C	IgG4	-0.137039	0.135561	0.431469
g_383.0984	IgM	-0.105655	0.0248432	0.543597		XS_VLDL_CE_percent	IgG1	0.136606	0.136814	0.432931
g_393.3737	IgM	0.105419	0.0251704	0.543597		L_HDL_C	Sum.IgG	-0.136451	0.137263	0.433609
g_143.1076	Sum.IgG	-0.105493	0.025067	0.543597		Lac	IgG3	-0.136356	0.137541	0.433747
g_309.0985	Sum.IgG	-0.105416	0.0251744	0.543597		M_HDL_P	IgG	-0.136165	0.138097	0.434021
g_377.1607	Sum.IgG	-0.105415	0.0251752	0.543597		XXL_VLDL_FC_percent	IgG4	0.136199	0.137998	0.434021
g_652.3445	Sum.IgG	-0.105518	0.0250332	0.543597		XS_VLDL_CE	Sum.IgG	-0.135986	0.138621	0.434926
g_758.5702	IgG	0.105337	0.0252844	0.543849		S_VLDL_FC	IgA	-0.135665	0.139563	0.437139
g_333.2795	Sum.IgG	0.105354	0.0252609	0.543849		L_VLDL_P	IgG2	-0.135437	0.140235	0.438501
g_299.113	IgG	-0.105159	0.0255332	0.54541		TotPG	IgG4	-0.134917	0.141778	0.442576
g_236.083	IgA	0.105132	0.0255714	0.54541		XXL_VLDL_FC_percent	IgG	0.134492	0.143049	0.443379
g_387.2385	IgM	0.105193	0.0254864	0.54541		XS_VLDL_L	IgG1	-0.134332	0.14353	0.443379
g_325.092	IgG1	-0.10514	0.0255596	0.54541		L_LDL_CE_percent	IgG1	-0.134585	0.14277	0.443379
g_155.1077	IgG3	-0.105237	0.0254237	0.54541		L_VLDL_C	IgG2	-0.134375	0.143402	0.443379
g_217.1808	IgG	-0.104999	0.0257589	0.547134		L_VLDL_CE	IgG2	-0.13468	0.142486	0.443379
g_313.038	IgG	-0.104985	0.0257789	0.547134		L_VLDL_TG	IgG2	-0.134434	0.143223	0.443379
g_434.2198	IgG	-0.104951	0.0258284	0.547134		DHA_FA_ratio	IgG2	0.134271	0.143714	0.443379
g_929.5488	IgG	0.104903	0.0258966	0.547134		S_HDL_PL	Sum.IgG	-0.134152	0.144072	0.44374
g_727.2924	IgM	0.104937	0.0258481	0.547134		M_HDL_TG	IgM	0.133903	0.144825	0.443842
g_333.1717	Sum.IgG	-0.104893	0.0259105	0.547134		XXL_VLDL_PL_percent	IgG1	-0.133936	0.144724	0.443842
g_779.4584	IgG2	-0.104862	0.0259545	0.547154		M_HDL_C_percent	IgG3	-0.133937	0.144723	0.443842
g_239.1651	IgM	-0.104816	0.0260205	0.547637		S_HDL_PL	IgG	-0.133225	0.146891	0.445294
g_175.0761	IgG	-0.104764	0.0260946	0.548288		XL_HDL_PL_percent	IgA	0.133351	0.146505	0.445294
g_235.1702	IgG	0.104659	0.026245	0.549079		L_LDL_TG	IgM	0.132969	0.147676	0.445294
g_177.0561	IgM	-0.10465	0.0262586	0.549079		S_HDL_C	IgG1	-0.133096	0.147285	0.445294
g_385.3115	IgG1	0.104648	0.0262618	0.549079		SM	IgG1	-0.133081	0.147332	0.445294
g_397.1275	Sum.IgG	-0.104611	0.026315	0.549289		L_VLDL_L	IgG2	-0.133338	0.146543	0.445294
g_443.3521	IgG3	-0.104564	0.0263827	0.549798		XL_HDL_PL	IgG3	-0.133271	0.14675	0.445294
g_483.2959	IgG	-0.104503	0.0264716	0.549847		M_VLDL_C	IgG4	0.133455	0.146186	0.445294
g_504.2153	IgG	-0.104514	0.0264555	0.549847		CLA	IgG4	-0.133195	0.146983	0.445294
g_477.1044	Sum.IgG	-0.104454	0.0265429	0.550431		L_HDL_P	Sum.IgG	-0.132958	0.147708	0.445294
g_153.0192	Sum.IgG	-0.104295	0.0267753	0.554345		VLDL_D	IgG1	0.132186	0.150096	0.451022
g_160.0763	IgG	-0.10417	0.026959	0.55649		L_LDL_FC_percent	Sum.IgG	0.132258	0.149874	0.451022
g_285.243	IgG	0.104001	0.0272096	0.55649		M_LDL_CE	IgG4	-0.131778	0.15137	0.453673
g_355.2634	IgG	0.10387	0.0274042	0.55649		L_HDL_L	Sum.IgG	-0.131746	0.15147	0.453673
g_407.2802	IgG	0.104147	0.0269931	0.55649		XS_VLDL_C_percent	IgG	0.131394	0.152575	0.454318
g_575.4679	IgG	0.103974	0.0272485	0.55649		Gp	IgA	0.131368	0.152658	0.454318
g_366.1459	IgA	-0.104092	0.0270739	0.55649		His	IgG1	0.131485	0.15229	0.454318
g_357.2068	IgM	0.104038	0.0271541	0.55649		L_LDL_C	IgG4	-0.131364	0.152669	0.454318
g_441.1313	IgM	-0.103895	0.0273662	0.55649		S_VLDL_CE	IgG2	-0.130918	0.154081	0.457207
g_254.0877	IgG1	-0.104099	0.0270633	0.55649		DHA	IgG4	-0.130901	0.154134	0.457207
g_261.1137	IgG1	-0.103921	0.0273287	0.55649		S_VLDL_L	IgA	-0.130682	0.154831	0.458538
g_349.2754	IgG1	0.103893	0.0273696	0.55649		XL_HDL_TG_percent	IgA	0.130352	0.155884	0.460919
g_373.3112	IgG1	0.10389	0.0273742	0.55649		IDL_TG_percent	IgM	0.129995	0.157031	0.460932
g_855.7424	IgM	0.103839	0.0274501	0.556531		L_VLDL_FC	IgG2	-0.130204	0.156358	0.460932
g_407.1709	Sum.IgG	-0.103783	0.0275352	0.557369		S_LDL_PL_percent	IgG4	0.129962	0.157136	0.460932
g_259.0967	IgG	-0.103644	0.0277439	0.559811		S_VLDL_TG	Sum.IgG	-0.129977	0.157088	0.460932
g_305.2485	IgG	0.103649	0.0277373	0.559811		L_VLDL_CE_percent	Sum.IgG	0.129999	0.157016	0.460932
g_431.3881	IgG	0.103485	0.0279852	0.563784		PC	IgG	-0.129406	0.158934	0.464198
g_340.2858	IgG3	0.103418	0.028088	0.564961		M_LDL_L	IgG4	-0.129517	0.158575	0.464198
g_189.1281	IgG	0.102878	0.0289235	0.565632		L_LDL_C_percent	Sum.IgG	-0.129385	0.159003	0.464198
g_233.1548	IgG	-0.103258	0.0283332	0.565632		Glc	IgG3	-0.129272	0.159369	0.464534
g_361.2034	IgG	-0.102709	0.0291893	0.565632		FALen	IgA	0.129163	0.159725	0.464786
g_363.2537	IgG	0.102931	0.02884	0.565632		S_HDL_C	IgG3	0.129091	0.159959	0.464786
g_389.2326	IgG	0.102986	0.0287538	0.565632		XS_VLDL_P	IgG1	-0.128898	0.160591	0.46589
g_395.2071	IgG	-0.103108	0.0285643	0.565632		L_HDL_P	IgG3	-0.128336	0.162438	0.47051
g_508.3404	IgG	0.103199	0.0284237	0.565632		S_VLDL_P	IgG	-0.128133	0.163109	0.471715
g_278.1247	IgA	0.103183	0.0284481	0.565632		L_LDL_FC_percent	IgA	0.128006	0.163531	0.472197
g_189.0551	IgM	-0.10309	0.0285927	0.565632		M_HDL_PL_percent	IgA	-0.127702	0.164542	0.473636
g_235.0757	IgM	0.103169	0.02847	0.565632		L_LDL_L	IgG4	-0.12773	0.164446	0.473636
g_319.1391	IgM	-0.10307	0.0286234	0.565632		M_HDL_C	IgG1	-0.127318	0.165824	0.474167
g_364.1251	IgM	-0.103118	0.0285485	0.565632		TG_PG_ratio	IgG1	0.127019	0.166828	0.474167
g_373.1136	IgM	0.102731	0.029154	0.565632		MUFA	IgG1	-0.127179	0.16629	0.474167
g_373.2016	IgM	0.10273	0.0291562	0.565632		CLA_FA_ratio	IgG2	-0.127374	0.165637	0.474167
g_389.1966	IgM	0.103126	0.0285372	0.565632		His	IgG2	-0.127145	0.166406	0.474167
g_417.3369	IgM	0.10285	0.0289667	0.565632		IDL_L	IgG4	-0.127012	0.166853	0.474167
g_659.5763	IgM	0.102956	0.0288015	0.565632		DAG	IgG4	0.127503	0.165206	0.474167
g_118.051	IgG1	-0.10278	0.029077	0.565632		L_HDL_PL	Sum.IgG	-0.127426	0.165462	0.474167
g_247.1705	IgG1	-0.102761	0.0291063	0.565632		bOHBut	Sum.IgG	0.126957	0.167036	0.474167
g_439.3787	IgG1	0.10272	0.0291714	0.565632		PUFA	IgA	-0.126807	0.167544	0.47488
g_279.1007	IgG2	-0.102977	0.0287686	0.565632		M_VLDL_TG_percent	IgG4	-0.126718	0.167845	0.475005
g_121.0659	IgG4	-0.102825	0.0290063	0.565632		XL_HDL_PL	IgG	-0.126556	0.168392	0.475825
g_885.5501	IgG4	0.102828	0.0290017	0.565632		M_HDL_TG_percent	IgA	0.126241	0.169465	0.475944
g_389.1607	Sum.IgG	-0.103352	0.0281894	0.565632		Ile	IgA	0.12631	0.169229	0.475944
g_772.1848	IgG	-0.102566	0.0294153	0.567641		S_VLDL_PL_percent	IgG2	-0.126442	0.168778	0.475944
g_355.2491	IgM	0.102594	0.0293716	0.567641		IDL_PL	IgG4	-0.126383	0.168981	0.475944
g_245.0934	IgG1	-0.102475	0.0295609	0.567641		FreeC	IgA	-0.125852	0.170794	0.478948
g_274.0929	IgG1	-0.102508	0.0295079	0.567641		XS_VLDL_PL_percent	IgG2	-0.125471	0.1721	0.48188
g_363.1452	IgG1	-0.102488	0.0295403	0.567641		His	IgG3	0.125051	0.173553	0.485187
g_479.3373	IgG1	0.102476	0.0295586	0.567641		S_LDL_CE_percent	IgG4	-0.124978	0.173806	0.485187
g_197.0962	IgM	-0.102431	0.0296304	0.568118		M_HDL_TG	IgA	0.124645	0.174965	0.486421
g_753.5918	IgG	0.102166	0.0300574	0.568189		L_LDL_P	IgG4	-0.124624	0.175038	0.486421
g_86.0248	IgA	0.102151	0.0300811	0.568189		M_LDL_P	IgG4	-0.124636	0.174996	0.486421
g_206.1292	IgM	0.102167	0.0300559	0.568189		M_LDL_CE_percent	IgG4	-0.124545	0.175315	0.486458
g_339.1082	IgM	-0.102184	0.0300278	0.568189		M_HDL_CE	IgG	-0.124052	0.177042	0.489582
g_357.2422	IgM	0.102206	0.0299934	0.568189		SM	IgG2	-0.124001	0.177223	0.489582
g_452.0759	IgM	-0.102273	0.0298852	0.568189		M_LDL_C_percent	IgG4	-0.123997	0.177235	0.489582
g_131.0461	IgG1	-0.102383	0.0297086	0.568189		XL_HDL_CE_percent	IgA	-0.123874	0.177669	0.489762
g_929.5488	IgG4	0.102303	0.0298361	0.568189		L_HDL_PL_percent	IgG4	0.123828	0.17783	0.489762
g_235.0617	Sum.IgG	-0.102258	0.0299093	0.568189		IDL_P	IgG4	-0.123737	0.178155	0.489925
g_437.4357	Sum.IgG	0.102159	0.0300687	0.568189		L_HDL_TG_percent	IgA	0.123365	0.17947	0.492079
g_435.3476	IgG	0.102068	0.0302166	0.569226		IDL_C	IgG4	-0.123408	0.179318	0.492079
g_391.141	IgG1	-0.102035	0.0302704	0.569226		Ile	IgG1	0.123286	0.179752	0.492121
g_403.285	Sum.IgG	0.102043	0.0302565	0.569226		IDL_C_percent	IgM	-0.122879	0.181205	0.494633
g_433.3322	IgG	0.10191	0.0304747	0.569445		ApoB_ApoA1_ratio	IgG2	-0.122879	0.181205	0.494633
g_225.0767	IgM	-0.10192	0.030458	0.569445		AcAce	IgG4	0.122679	0.181922	0.495858
g_371.134	IgM	-0.101983	0.0303549	0.569445		XS_VLDL_FC_percent	IgG	-0.12254	0.18242	0.496483
g_383.2076	IgM	0.101891	0.030506	0.569445		L_HDL_FC	Sum.IgG	-0.122409	0.182893	0.49704
g_309.2429	IgG1	0.101919	0.0304589	0.569445		XL_HDL_CE	IgG2	-0.122292	0.183314	0.497451
g_437.3271	IgG	0.101804	0.0306488	0.571272		Serum_TG	Sum.IgG	-0.122183	0.183708	0.497789
g_206.1292	IgG	0.101614	0.030962	0.57159		XL_HDL_C_percent	IgA	-0.12192	0.184659	0.49942
g_283.2069	IgG	0.101506	0.031142	0.57159		XS_VLDL_PL_percent	IgG1	-0.121793	0.18512	0.49942
g_335.2584	IgG	0.101312	0.0314682	0.57159		Serum_C	IgG4	-0.121793	0.185121	0.49942
g_435.3116	IgG	0.101535	0.0310934	0.57159		XS_VLDL_CE	IgA	-0.121698	0.185466	0.499624
g_229.0356	IgA	-0.101655	0.0308942	0.57159		XS_VLDL_FC	IgG4	-0.121592	0.185853	0.499937
g_246.9916	IgM	-0.101497	0.0311576	0.57159		M_VLDL_TG_percent	IgG3	-0.121059	0.187802	0.504446
g_273.2217	IgM	0.101377	0.0313581	0.57159		HDL_D	Sum.IgG	-0.120895	0.188408	0.505339
g_487.1254	IgM	-0.101396	0.0313268	0.57159		S_VLDL_TG	IgG	-0.120744	0.188963	0.505437
g_366.1459	IgG1	-0.101712	0.0308007	0.57159		XL_HDL_FC	IgA	-0.120736	0.188992	0.505437
g_397.1275	IgG1	-0.101354	0.0313975	0.57159		XXL_VLDL_FC_percent	IgG1	0.120463	0.190003	0.507406
g_517.2068	IgG1	-0.101308	0.0314752	0.57159		S_VLDL_L	IgG	-0.120332	0.190487	0.507965
g_652.3445	IgG1	-0.101588	0.0310059	0.57159		S_LDL_TG_percent	IgM	0.119953	0.1919	0.510996
g_857.7606	IgG2	0.101446	0.0312424	0.57159		S_HDL_CE	IgA	-0.119507	0.193568	0.513581
g_501.3207	IgG3	-0.1016	0.0309859	0.57159		XL_HDL_CE_percent	IgG2	-0.119568	0.19334	0.513581
g_366.1459	IgG4	-0.101335	0.0314293	0.57159		M_HDL_PL_percent	IgG4	-0.119471	0.193704	0.513581
g_295.0956	Sum.IgG	-0.101471	0.0312003	0.57159		XL_VLDL_CE_percent	Sum.IgG	0.119325	0.194252	0.514295
g_377.1952	Sum.IgG	-0.101649	0.030904	0.57159		M_HDL_L	IgG1	-0.119154	0.194898	0.515267
g_405.2647	Sum.IgG	0.101353	0.0313981	0.57159		IDL_TG	IgM	0.118718	0.196547	0.518885
g_293.1791	IgG2	0.101275	0.0315302	0.571695		L_HDL_CE_percent	IgG3	-0.118463	0.197518	0.519223
g_155.0348	IgG4	-0.101251	0.031571	0.571695		SFA_FA_ratio	IgG3	-0.118503	0.197365	0.519223
g_334.0726	IgG	-0.101191	0.0316717	0.572703		XL_VLDL_FC_percent	Sum.IgG	0.118481	0.197448	0.519223
g_393.1908	IgG1	-0.101154	0.0317357	0.573046		M_LDL_C_percent	IgG	-0.118063	0.199045	0.521014
g_465.1404	IgG	-0.100987	0.0320193	0.575458		XS_VLDL_FC_percent	IgM	-0.118083	0.198969	0.521014
g_223.061	IgA	-0.101021	0.031962	0.575458		MUFA_FA_ratio	IgG3	0.118107	0.198878	0.521014
g_577.4467	IgG1	0.100998	0.0320007	0.575458		L_LDL_CE	IgG4	-0.117959	0.199443	0.521316
g_377.1952	IgG2	-0.100969	0.0320504	0.575458		S_LDL_C_percent	IgG4	-0.117791	0.20009	0.522269
g_841.7267	IgG3	-0.10094	0.0320998	0.575532		M_HDL_CE_percent	IgG2	0.117098	0.202769	0.528514
g_255.1401	IgA	-0.100808	0.0323269	0.57584		S_LDL_C_percent	IgG	-0.11678	0.204007	0.528694
g_351.254	IgM	0.100841	0.0322694	0.57584		M_HDL_TG	IgG1	0.116713	0.204268	0.528694
g_197.0962	IgG1	-0.100845	0.0322625	0.57584		Leu	IgG1	0.116914	0.203484	0.528694
g_269.0462	IgG1	-0.100774	0.032386	0.57584		L_VLDL_TG_percent	IgG2	0.116741	0.204156	0.528694
g_922.1487	IgG1	-0.100848	0.0322582	0.57584		S_HDL_FC	IgG3	-0.116796	0.203943	0.528694
g_263.1037	IgG4	-0.100772	0.0323888	0.57584		XS_VLDL_TG_percent	IgG2	-0.116529	0.204984	0.529805
g_395.3894	IgM	0.100716	0.0324858	0.576375		XL_VLDL_FC_percent	IgG	0.116174	0.206381	0.530834
g_225.0994	IgG2	0.100691	0.0325293	0.576375		S_VLDL_TG	IgA	-0.116073	0.206777	0.530834
g_573.1619	IgG2	-0.100676	0.0325548	0.576375		XXL_VLDL_FC_percent	IgM	0.115761	0.208009	0.530834
g_188.0026	Sum.IgG	-0.100643	0.0326125	0.576593		L_VLDL_TG_percent	IgM	-0.116115	0.20661	0.530834
g_573.3588	IgM	0.100553	0.0327686	0.578548		M_VLDL_TG_percent	IgM	-0.116049	0.206871	0.530834
g_431.3527	IgG	0.100526	0.0328149	0.578561		DAG_TG_ratio	IgG1	0.115699	0.208255	0.530834
g_407.2076	IgG	0.100372	0.0330853	0.580943		Val	IgG1	0.11597	0.207184	0.530834
g_371.1505	IgM	-0.100345	0.0331328	0.580943		XL_HDL_C	IgG2	-0.115713	0.208197	0.530834
g_287.0568	Sum.IgG	-0.100358	0.0331104	0.580943		XXL_VLDL_PL_percent	IgG3	-0.115765	0.207993	0.530834
g_305.034	Sum.IgG	-0.100388	0.0330574	0.580943		Ala	Sum.IgG	-0.116168	0.206401	0.530834
g_778.5751	IgG	0.100193	0.0334006	0.584156		XL_HDL_PL_percent	IgG2	0.115479	0.209126	0.53232
g_218.1188	IgA	-0.100137	0.0335015	0.584156		VLDL_D	IgA	0.115277	0.209929	0.53363
g_373.2232	IgM	0.100186	0.0334136	0.584156		L_HDL_CE	IgG	-0.115022	0.210945	0.534752
g_334.3117	IgG4	-0.100112	0.0335458	0.584156		Pyr	IgM	-0.115021	0.210949	0.534752
g_339.1593	IgG4	-0.100159	0.0334615	0.584156		XS_VLDL_C	IgG1	-0.114452	0.213231	0.539511
g_161.9866	IgG	-0.100029	0.0336938	0.585102		L_VLDL_CE_percent	IgG2	0.114407	0.213411	0.539511
g_551.3584	IgG	0.0999156	0.033896	0.585102		PUFA	IgG4	-0.114289	0.213889	0.539981
g_758.5702	IgM	0.0999432	0.0338466	0.585102		L_HDL_PL_percent	IgG3	0.114122	0.214563	0.540945
g_307.1915	IgG1	0.0999932	0.033757	0.585102		IDL_CE_percent	IgA	0.113449	0.217294	0.547084
g_185.0818	IgG4	-0.0999697	0.0337992	0.585102		XXL_VLDL_CE	IgG1	0.113028	0.219018	0.548434
g_199.1123	IgG4	0.099901	0.0339223	0.585102		XXL_VLDL_CE_percent	IgG3	0.11316	0.218477	0.548434
g_320.0989	IgG4	-0.0999788	0.0337828	0.585102		M_HDL_CE_percent	IgG3	-0.113094	0.218746	0.548434
g_267.0727	IgG	-0.0997436	0.0342059	0.586767		S_HDL_TG_percent	IgG3	0.113139	0.218565	0.548434
g_309.0985	IgG	-0.0994366	0.0347649	0.586767		M_HDL_P	IgG1	-0.112955	0.219316	0.548439
g_327.2537	IgG	0.0996097	0.0344488	0.586767		HDL2_C	IgG4	-0.112576	0.220877	0.551596
g_342.0919	IgG	-0.0995064	0.0346373	0.586767		M_VLDL_PL_percent	IgA	-0.112427	0.221494	0.552389
g_355.2854	IgG	0.0992543	0.0351006	0.586767		XXL_VLDL_PL_percent	IgG	-0.1118	0.224096	0.557601
g_393.1908	IgG	-0.0996298	0.0344123	0.586767		S_VLDL_CE_percent	IgG2	0.111779	0.224187	0.557601
g_421.4039	IgG	0.0996737	0.0343326	0.586767		Alb	IgG1	0.111598	0.224942	0.558726
g_146.0819	IgA	0.0993735	0.0348808	0.586767		Remnant_C	IgA	-0.111339	0.226028	0.559401
g_246.0974	IgA	-0.0995112	0.0346285	0.586767		XL_VLDL_CE	IgG1	0.111354	0.225961	0.559401
g_301.1795	IgA	-0.0997015	0.0342821	0.586767		M_HDL_CE	IgG1	-0.111316	0.226122	0.559401
g_343.1033	IgA	-0.0994694	0.0347049	0.586767		IDL_CE_percent	IgM	-0.111241	0.226437	0.559432
g_582.274	IgA	-0.0993301	0.0349607	0.586767		TotPG	IgA	-0.110869	0.228004	0.562551
g_969.8852	IgA	0.0992402	0.0351266	0.586767		L_HDL_PL	IgG	-0.110632	0.229006	0.563381
g_387.0729	IgM	-0.0996179	0.0344339	0.586767		L_LDL_C_percent	IgG	-0.110547	0.229365	0.563381
g_274.1563	IgG1	-0.0992883	0.0350377	0.586767		TotFA	IgA	-0.110597	0.229155	0.563381
g_300.039	IgG1	0.0994373	0.0347637	0.586767		Cit	Sum.IgG	-0.110501	0.229559	0.563381
g_345.2799	IgG1	0.0996073	0.0344531	0.586767		XXL_VLDL_C_percent	IgG	0.110243	0.230655	0.564086
g_379.2491	IgG1	0.0996362	0.0344005	0.586767		M_HDL_TG_percent	IgM	0.110218	0.230762	0.564086
g_387.166	IgG1	-0.0993311	0.0349588	0.586767		L_VLDL_C_percent	Sum.IgG	0.110262	0.230576	0.564086
g_265.1085	IgG2	-0.0993962	0.0348391	0.586767		IDL_FC_percent	IgG4	-0.109936	0.231965	0.566277
g_371.2583	IgG3	0.0993206	0.0349782	0.586767		LDL_TG	IgM	0.109763	0.232705	0.567333
g_408.1511	IgG4	-0.0992815	0.0350504	0.586767		L_HDL_TG	IgG4	0.109659	0.233151	0.567487
g_230.9965	Sum.IgG	-0.0993805	0.0348679	0.586767		IDL_PL_percent	IgG4	-0.109605	0.233382	0.567487
g_779.2407	Sum.IgG	-0.0993338	0.0349539	0.586767		XXL_VLDL_C_percent	IgG1	0.109523	0.233735	0.567598
g_126.0308	IgG4	-0.099215	0.0351732	0.586775		L_VLDL_PL_percent	IgG1	-0.109437	0.234104	0.567749
g_183.1387	IgG2	-0.0991369	0.0353182	0.58842		L_VLDL_CE	IgG4	0.109364	0.234419	0.567768
g_447.3477	IgG	0.0991117	0.0353651	0.588432		XL_VLDL_FC_percent	IgG4	0.10918	0.235212	0.568197
g_365.3424	IgG	0.0989703	0.035629	0.591274		FAw6	IgG4	-0.109213	0.235069	0.568197
g_323.1866	IgG1	0.0989929	0.0355867	0.591274		XXL_VLDL_PL	IgG2	-0.108893	0.236452	0.569705
g_135.0299	IgG	0.0987559	0.0360322	0.591828		XL_VLDL_PL	IgG2	-0.108903	0.236407	0.569705
g_173.1041	IgG	-0.0986668	0.0362011	0.591828		L_HDL_TG_percent	IgG	0.108814	0.236794	0.569757
g_456.1511	IgG	-0.098683	0.0361703	0.591828		M_VLDL_C_percent	IgM	0.108746	0.23709	0.569757
g_582.274	IgG	-0.0988813	0.0357959	0.591828		XXL_VLDL_TG_percent	IgA	-0.10851	0.238117	0.570856
g_401.1448	IgA	-0.0986749	0.0361857	0.591828		L_LDL_FC_percent	IgG3	-0.108498	0.238166	0.570856
g_271.2065	IgM	0.0986739	0.0361875	0.591828		XL_VLDL_TG_percent	Sum.IgG	-0.108408	0.23856	0.571062
g_363.0726	IgM	-0.0986297	0.0362715	0.591828		IDL_C_percent	IgG	0.10825	0.239248	0.571227
g_961.5392	IgM	0.0986559	0.0362218	0.591828		XXL_VLDL_C_percent	IgG3	0.108272	0.239152	0.571227
g_211.084	IgG1	-0.0986508	0.0362314	0.591828		M_LDL_TG_percent	Sum.IgG	-0.108165	0.239621	0.57138
g_189.0407	IgG3	0.0986073	0.0363142	0.591828		XXL_VLDL_C_percent	IgA	0.108077	0.240003	0.571492
g_393.1558	IgG3	0.0988771	0.0358039	0.591828		M_HDL_FC_percent	IgG1	-0.108012	0.240286	0.571492
g_325.1049	IgG4	-0.0989226	0.0357185	0.591828		S_VLDL_C	Sum.IgG	-0.107925	0.240671	0.57167
g_244.1417	Sum.IgG	-0.0987643	0.0360164	0.591828		HDL_TG	IgA	0.107617	0.242022	0.574142
g_359.1344	Sum.IgG	-0.0987223	0.036096	0.591828		L_HDL_P	IgG	-0.107461	0.242708	0.575032
g_583.4203	Sum.IgG	0.0985824	0.0363616	0.591843		Serum_TG	IgG	-0.1073	0.243421	0.575982
g_299.0766	Sum.IgG	-0.0985318	0.0364581	0.592653		Glc	Sum.IgG	-0.106967	0.244897	0.578733
g_409.3321	IgG1	0.0984874	0.0365429	0.593273		XL_VLDL_PL_percent	IgG2	-0.106784	0.245707	0.579544
g_782.4965	IgG	0.0984501	0.0366143	0.593488		IDL_C_percent	Sum.IgG	0.106748	0.245867	0.579544
g_527.3726	IgG1	0.0984318	0.0366495	0.593488		HDL_TG	IgM	0.106339	0.247691	0.582358
g_363.2173	Sum.IgG	-0.0983954	0.0367194	0.593863		XXL_VLDL_CE	IgG3	0.106364	0.247579	0.582358
g_203.1031	IgA	0.0983673	0.0367733	0.593979		IDL_CE_percent	IgG	0.10626	0.248046	0.582452
g_639.4404	IgG1	0.0982754	0.0369504	0.596084		Glc	IgG1	-0.106167	0.248464	0.582692
g_313.1066	IgM	0.0982259	0.037046	0.596868		Alb	IgG2	-0.105761	0.250286	0.586221
g_235.1702	IgG1	0.0981467	0.0371997	0.597829		M_HDL_C_percent	IgG4	-0.105571	0.251145	0.587489
g_471.3113	IgG3	-0.0981521	0.0371892	0.597829		L_HDL_L	IgG	-0.105259	0.252554	0.589292
g_308.9778	IgG	-0.0980696	0.0373496	0.598724		S_VLDL_C	IgA	-0.105276	0.252477	0.589292
g_355.1195	IgG3	0.0980714	0.0373461	0.598724		Glc	IgG2	-0.10512	0.253184	0.590018
g_620.5978	IgM	0.098015	0.0374562	0.599676		XL_VLDL_C_percent	IgG	0.104948	0.253964	0.591091
g_690.5063	IgG	0.0978193	0.0378401	0.604301		CLA	IgG	-0.104752	0.254859	0.592347
g_127.0399	IgG4	-0.0978359	0.0378074	0.604301		IDL_CE	IgG4	-0.104689	0.255145	0.592347
g_163.1125	IgM	0.0976828	0.0381098	0.607302		L_LDL_C_percent	IgG4	-0.104471	0.256144	0.59392
g_149.0607	IgG3	-0.0976759	0.0381236	0.607302		S_LDL_C_percent	IgG1	-0.104392	0.256504	0.59401
g_183.1754	IgG	-0.0976076	0.0382593	0.607941		S_HDL_CE_percent	IgG3	0.104311	0.256876	0.594125
g_514.2842	Sum.IgG	-0.0976308	0.0382131	0.607941		M_LDL_TG_percent	IgG1	-0.104069	0.257987	0.595205
g_535.2205	IgG	-0.0975003	0.0384731	0.608104		TotCho	IgG4	-0.104109	0.257801	0.595205
g_190.0613	IgA	0.0974825	0.0385088	0.608104		S_HDL_FC	IgM	0.103146	0.262254	0.602296
g_812.6551	IgM	0.097544	0.0383858	0.608104		L_VLDL_C_percent	IgM	0.103118	0.262386	0.602296
g_251.1081	IgG2	0.0975588	0.0383565	0.608104		S_VLDL_CE	IgG3	0.103175	0.26212	0.602296
g_381.2646	Sum.IgG	0.0975208	0.0384322	0.608104		S_HDL_TG	IgG3	0.103258	0.261733	0.602296
g_646.6136	IgG	0.0974394	0.0385951	0.60871		CLA	Sum.IgG	-0.103053	0.26269	0.602296
g_91.0218	IgG	-0.0973047	0.0388658	0.609918		XXL_VLDL_TG_percent	IgG	-0.102853	0.263623	0.603687
g_615.1011	IgG	-0.0973603	0.0387538	0.609918		S_VLDL_CE_percent	Sum.IgG	0.102688	0.264391	0.604697
g_371.0982	IgM	-0.0972415	0.0389934	0.609918		XXL_VLDL_CE_percent	Sum.IgG	0.102553	0.265023	0.605391
g_382.173	IgG2	-0.0973149	0.0388451	0.609918		M_LDL_TG	IgM	0.102446	0.265527	0.605467
g_433.1298	IgG2	-0.0972345	0.0390075	0.609918		IDL_FC_percent	IgG3	-0.102406	0.265711	0.605467
g_118.051	Sum.IgG	-0.0972577	0.0389605	0.609918		TotCho	IgA	-0.102255	0.266423	0.606341
g_423.4204	Sum.IgG	0.0972531	0.0389699	0.609918		S_VLDL_FC	IgG	-0.10206	0.267338	0.607677
g_122.061	IgG	-0.0968739	0.0397424	0.609994		ApoA1	IgG4	-0.101825	0.268451	0.609456
g_169.0656	IgG	-0.0959691	0.041638	0.609994		L_HDL_C	IgG	-0.101338	0.270757	0.613937
g_177.1284	IgG	0.0953937	0.0428826	0.609994		DHA_FA_ratio	IgG4	-0.101111	0.271838	0.615632
g_193.0507	IgG	-0.0968031	0.039888	0.609994		LA	IgA	-0.100901	0.272841	0.616394
g_197.0962	IgG	-0.0971857	0.0391061	0.609994		AcAce	IgA	0.10097	0.27251	0.616394
g_217.1079	IgG	-0.0965469	0.0404187	0.609994		L_HDL_FC	IgG4	-0.100665	0.273971	0.61819
g_225.0767	IgG	-0.0967964	0.0399018	0.609994		S_HDL_PL_percent	IgG3	-0.100552	0.274508	0.618648
g_245.1184	IgG	0.0960105	0.0415496	0.609994		XL_HDL_C_percent	IgG2	-0.100135	0.276515	0.62221
g_305.034	IgG	-0.096075	0.0414122	0.609994		VLDL_C	Sum.IgG	-0.100084	0.276762	0.62221
g_331.1914	IgG	0.096706	0.0400885	0.609994		XL_VLDL_C	IgG2	-0.0996593	0.278815	0.626063
g_336.0374	IgG	-0.0969268	0.0396338	0.609994		Gln	IgG1	0.0994713	0.279728	0.62735
g_357.2068	IgG	0.0952768	0.0431393	0.609994		HDL_D	IgG	-0.0991853	0.281119	0.629707
g_369.2436	IgG	0.0969683	0.0395487	0.609994		IDL_PL_percent	IgG	-0.0987764	0.283117	0.630362
g_389.1966	IgG	0.0968059	0.0398822	0.609994		XS_VLDL_PL_percent	IgA	-0.0988486	0.282764	0.630362
g_401.1448	IgG	-0.0966154	0.0402764	0.609994		XXL_VLDL_TG_percent	IgG3	-0.0989007	0.282509	0.630362
g_403.3578	IgG	0.0957484	0.0421118	0.609994		L_LDL_PL	IgG4	-0.0989941	0.282052	0.630362
g_405.3734	IgG	0.0961186	0.0413197	0.609994		XL_VLDL_C_percent	IgG4	0.0987857	0.283072	0.630362
g_507.3685	IgG	0.0958594	0.0418729	0.609994		IDL_TG_percent	IgG2	-0.0982724	0.285593	0.635109
g_541.1359	IgG	0.0963673	0.0407946	0.609994		PUFA_FA_ratio	IgM	-0.0981083	0.286402	0.635379
g_559.4345	IgG	0.0961897	0.041169	0.609994		XL_VLDL_C_percent	IgG2	0.0981281	0.286304	0.635379
g_561.3786	IgG	0.0969319	0.0396233	0.609994		XL_VLDL_P	IgG2	-0.0978119	0.287867	0.635578
g_577.4833	IgG	0.0952919	0.0431061	0.609994		M_VLDL_FC_percent	IgG2	-0.0979751	0.28706	0.635578
g_663.5919	IgG	0.0958651	0.0418607	0.609994		Val	IgG2	-0.097852	0.287669	0.635578
g_678.3987	IgG	0.0953517	0.0429749	0.609994		XXL_VLDL_CE	IgG4	0.0978722	0.287569	0.635578
g_725.2307	IgG	-0.097126	0.0392272	0.609994		XL_HDL_L	IgA	-0.0973516	0.290153	0.63682
g_807.454	IgG	0.0963623	0.0408049	0.609994		XS_VLDL_C_percent	IgG1	0.0974919	0.289455	0.63682
g_113.0972	IgA	0.0970142	0.039455	0.609994		XL_VLDL_CE_percent	IgG2	0.0974093	0.289866	0.63682
g_175.0761	IgA	-0.0960835	0.0413941	0.609994		L_HDL_C	IgG4	-0.0974624	0.289602	0.63682
g_188.956	IgA	-0.0970797	0.0393214	0.609994		FAw3	IgG4	-0.0973756	0.290034	0.63682
g_235.2058	IgA	-0.0954005	0.0428677	0.609994		M_HDL_P	IgM	0.0972366	0.290726	0.63732
g_366.1406	IgA	-0.0967321	0.0400345	0.609994		M_LDL_C_percent	IgG1	-0.0970617	0.291599	0.638402
g_411.2911	IgA	0.0955416	0.0425598	0.609994		HDL2_C	IgG2	-0.0969994	0.29191	0.638402
g_426.022	IgA	0.0955502	0.042541	0.609994		L_VLDL_C_percent	IgG	0.0965976	0.293923	0.640621
g_112.0515	IgM	0.0962364	0.0410702	0.609994		S_VLDL_CE_percent	IgG	0.0964514	0.294658	0.640621
g_117.0557	IgM	-0.0961027	0.0413532	0.609994		XL_VLDL_L	IgG2	-0.0964958	0.294434	0.640621
g_143.0823	IgM	0.0962383	0.0410661	0.609994		L_HDL_CE	IgG4	-0.0967053	0.293382	0.640621
g_161.9866	IgM	-0.0954202	0.0428247	0.609994		M_VLDL_PL	Sum.IgG	-0.0965697	0.294063	0.640621
g_188.9863	IgM	-0.0954427	0.0427754	0.609994		DAG_TG_ratio	IgG	0.0962221	0.295812	0.641704
g_211.1702	IgM	-0.0968901	0.039709	0.609994		M_HDL_CE_percent	IgM	-0.0962146	0.29585	0.641704
g_231.0873	IgM	-0.0953871	0.042897	0.609994		DAG	IgG1	0.095971	0.297081	0.643439
g_233.0666	IgM	-0.0961784	0.0411927	0.609994		Tyr	IgG1	0.0958496	0.297695	0.643439
g_287.2012	IgM	0.0953358	0.0430097	0.609994		S_HDL_TG	IgG2	-0.0958881	0.2975	0.643439
g_291.0577	IgM	0.0956838	0.0422513	0.609994		L_VLDL_FC_percent	IgG2	-0.0956429	0.298743	0.644949
g_301.0564	IgM	-0.0970626	0.0393562	0.609994		S_HDL_FC	IgA	-0.0948712	0.302676	0.652228
g_301.2172	IgM	-0.095719	0.0421752	0.609994		L_LDL_CE_percent	IgG4	-0.0948431	0.30282	0.652228
g_341.0877	IgM	-0.0956906	0.0422366	0.609994		HDL3_C	IgM	-0.0946671	0.303723	0.65341
g_379.2491	IgM	0.0965749	0.0403604	0.609994		XXL_VLDL_C	IgG1	0.0945403	0.304374	0.654049
g_415.124	IgM	-0.0970373	0.0394078	0.609994		XXL_VLDL_C_percent	IgM	0.0942189	0.306028	0.656078
g_421.4039	IgM	0.0966171	0.0402729	0.609994		L_LDL_C_percent	IgG1	-0.0942592	0.30582	0.656078
g_569.3833	IgM	0.0960578	0.0414488	0.609994		S_VLDL_C	IgG3	0.0939967	0.307175	0.657774
g_577.4244	IgM	0.095323	0.0430378	0.609994		XXL_VLDL_FC	IgA	0.0936498	0.308972	0.660493
g_603.497	IgM	0.0954643	0.0427284	0.609994		XL_VLDL_TG	IgG2	-0.0936136	0.30916	0.660493
g_736.5282	IgM	0.0963487	0.0408335	0.609994		M_LDL_TG_percent	IgG	-0.0933309	0.310629	0.661206
g_809.6662	IgM	0.0971126	0.0392546	0.609994		L_HDL_C_percent	IgG1	-0.0933112	0.310732	0.661206
g_117.0194	IgG1	0.096177	0.0411958	0.609994		M_VLDL_CE	IgG3	0.0932743	0.310924	0.661206
g_179.0564	IgG1	-0.0955095	0.0426297	0.609994		M_LDL_FC_percent	IgG3	-0.0932748	0.310922	0.661206
g_203.0192	IgG1	-0.0956007	0.0424313	0.609994		DHA	IgG2	-0.093072	0.311979	0.661551
g_274.1399	IgG1	-0.0968513	0.0397888	0.609994		MUFA_FA_ratio	IgG2	-0.0930373	0.31216	0.661551
g_307.2276	IgG1	0.095242	0.043216	0.609994		S_HDL_TG_percent	Sum.IgG	0.0931597	0.311521	0.661551
g_371.1155	IgG1	-0.0955683	0.0425017	0.609994		XXL_VLDL_TG_percent	IgG1	-0.0927192	0.313825	0.664316
g_401.2341	IgG1	0.0969837	0.0395173	0.609994		XL_VLDL_FC_percent	IgM	0.0925761	0.314576	0.664384
g_431.3527	IgG1	0.0957904	0.0420212	0.609994		XL_VLDL_C	IgG1	0.0926269	0.314309	0.664384
g_517.3895	IgG1	0.0961042	0.0413501	0.609994		S_HDL_PL	IgG1	-0.0920157	0.317526	0.669265
g_607.3273	IgG1	-0.0952116	0.0432831	0.609994		MUFA_FA_ratio	IgG4	0.0919997	0.317611	0.669265
g_862.2183	IgG1	-0.0954446	0.0427713	0.609994		M_HDL_L	IgM	0.0917112	0.319138	0.671716
g_401.3075	IgG2	-0.0955085	0.042632	0.609994		XS_VLDL_P	IgG3	0.091605	0.319701	0.672135
g_541.2656	IgG2	0.0967826	0.0399302	0.609994		His	IgA	0.0912815	0.32142	0.672689
g_315.1452	IgG3	0.0956149	0.0424006	0.609994		XL_HDL_CE_percent	IgM	-0.0914717	0.320408	0.672689
g_339.1082	IgG3	0.0964183	0.0406876	0.609994		FAw3	IgG2	-0.0913286	0.321169	0.672689
g_413.2545	IgG3	0.0959494	0.0416801	0.609994		Ala	IgG3	-0.0913495	0.321058	0.672689
g_551.3034	IgG3	-0.0965888	0.0403317	0.609994		S_HDL_PL	IgM	0.0908916	0.3235	0.675098
g_779.2407	IgG3	-0.0961336	0.0412877	0.609994		XL_HDL_TG_percent	IgM	0.0908603	0.323667	0.675098
g_897.5237	IgG3	-0.095231	0.0432403	0.609994		XL_VLDL_FC	IgG2	-0.0909675	0.323094	0.675098
g_179.1074	IgG4	-0.0956291	0.0423698	0.609994		M_LDL_C_percent	IgG2	-0.0907299	0.324365	0.67579
g_219.139	IgG4	-0.096095	0.0413697	0.609994		S_HDL_TG	IgM	0.0904679	0.32577	0.677954
g_263.0824	IgG4	-0.0962802	0.0409776	0.609994		XL_VLDL_TG_percent	IgG3	-0.0899444	0.328589	0.68305
g_323.1244	IgG4	-0.0958138	0.0419709	0.609994		L_LDL_CE_percent	IgM	-0.0896787	0.330025	0.684252
g_358.2611	IgG4	-0.0960038	0.0415639	0.609994		L_HDL_TG	IgG3	0.0896889	0.32997	0.684252
g_433.1298	IgG4	-0.095752	0.042104	0.609994		UnsatDeg	IgG4	-0.0896322	0.330277	0.684252
g_463.4517	IgG4	0.0966133	0.0402806	0.609994		XL_VLDL_CE	IgG2	-0.0894743	0.331133	0.685257
g_551.3584	IgG4	0.0963629	0.0408038	0.609994		VLDL_D	IgG	0.0893133	0.332007	0.68553
g_146.0457	Sum.IgG	0.0954427	0.0427755	0.609994		XS_VLDL_C	IgG4	-0.0893289	0.331923	0.68553
g_193.0507	Sum.IgG	-0.0959411	0.0416977	0.609994		MUFA	IgA	-0.0887502	0.335077	0.691028
g_224.1287	Sum.IgG	-0.0966303	0.0402454	0.609994		S_LDL_C_percent	IgG2	-0.0886879	0.335418	0.691028
g_245.0934	Sum.IgG	-0.0961185	0.0413197	0.609994		Remnant_C	IgG1	-0.0885735	0.336044	0.691548
g_324.1309	Sum.IgG	-0.0963002	0.0409357	0.609994		L_HDL_CE_percent	IgG1	-0.088401	0.33699	0.692158
g_379.2851	Sum.IgG	0.0957652	0.0420755	0.609994		SM	IgG4	-0.0883827	0.33709	0.692158
g_431.3166	Sum.IgG	0.0953176	0.0430496	0.609994		XL_HDL_PL	IgM	-0.0882348	0.337902	0.693056
g_499.2918	Sum.IgG	-0.0953917	0.0428872	0.609994		M_HDL_TG	Sum.IgG	0.0880866	0.338718	0.693959
g_339.145	IgG	-0.0951759	0.0433619	0.610004		L_HDL_FC_percent	IgG1	-0.0879732	0.339343	0.694271
g_305.2485	IgG1	0.0951679	0.0433797	0.610004		M_LDL_PL	IgG4	-0.0879226	0.339622	0.694271
g_308.0155	IgG2	0.0951209	0.0434838	0.610791		Ace	IgG	0.0874213	0.342393	0.697203
g_373.0729	IgG3	0.0950881	0.0435564	0.611136		L_HDL_TG	IgA	0.0873331	0.342882	0.697203
g_119.035	IgG	-0.0949025	0.0439699	0.613725		XXL_VLDL_PL_percent	IgA	-0.0871032	0.344159	0.697203
g_211.084	IgG	-0.0949139	0.0439445	0.613725		Phe	IgA	0.0875588	0.341631	0.697203
g_219.1017	IgA	-0.0949138	0.0439446	0.613725		M_HDL_FC	IgM	0.0870506	0.344451	0.697203
g_433.2357	IgM	-0.094897	0.0439823	0.613725		IDL_C_percent	IgG1	0.0873838	0.342601	0.697203
g_337.1289	IgG3	0.0949727	0.0438131	0.613725		XS_VLDL_L	IgG3	0.0871494	0.343902	0.697203
g_645.4979	IgM	0.0948621	0.0440604	0.61414		L_HDL_PL	IgG3	-0.0870973	0.344192	0.697203
g_285.1863	IgG	0.0947968	0.044207	0.615509		VLDL_C	IgG3	0.0872606	0.343284	0.697203
g_225.0767	IgG1	-0.0947647	0.0442791	0.615839		SFA	IgA	-0.0869044	0.345266	0.698086
g_757.3732	IgG2	0.094743	0.0443281	0.615845		L_VLDL_CE	IgG1	0.0865083	0.347477	0.700825
g_261.0068	IgG	-0.0946517	0.0445341	0.616182		XXL_VLDL_C_percent	IgG2	0.0864916	0.34757	0.700825
g_465.1404	IgM	-0.0946275	0.0445888	0.616182		S_VLDL_L	IgG3	0.0864581	0.347758	0.700825
g_615.1011	IgM	-0.0946715	0.0444893	0.616182		XL_HDL_FC_percent	IgG	0.0863606	0.348304	0.701161
g_189.0918	IgG1	-0.0945679	0.0447237	0.616182		XXL_VLDL_C	IgA	0.0859475	0.350623	0.704044
g_185.0818	IgG2	-0.0946216	0.0446021	0.616182		S_VLDL_PL_percent	IgA	-0.0857154	0.35193	0.704044
g_273.0725	IgG2	0.0945607	0.0447401	0.616182		Ace	IgM	0.0856059	0.352548	0.704044
g_451.07	IgG3	-0.0946767	0.0444776	0.616182		L_VLDL_C_percent	IgG1	0.0858054	0.351423	0.704044
g_379.1405	IgG4	-0.0945872	0.0446801	0.616182		XL_VLDL_FC_percent	IgG2	0.0857935	0.35149	0.704044
g_577.3752	IgM	0.094516	0.0448418	0.616915		DAG_TG_ratio	IgG2	-0.0855642	0.352784	0.704044
g_271.2065	IgG	0.0944327	0.0450314	0.618486		Lac	IgG2	-0.0855642	0.352784	0.704044
g_195.0658	IgM	-0.0944036	0.045098	0.618486		LA	IgG4	-0.0859603	0.350551	0.704044
g_253.1596	IgM	-0.0943689	0.0451773	0.618486		XS_VLDL_TG	IgG1	-0.0853833	0.353806	0.705279
g_342.1025	IgM	-0.0943593	0.0451993	0.618486		L_HDL_P	IgG4	-0.0853197	0.354166	0.705279
g_535.2205	IgG2	-0.0943941	0.0451196	0.618486		XL_HDL_P	IgA	-0.0851489	0.355134	0.706445
g_174.0559	IgM	-0.0943304	0.0452655	0.618512		Glc	IgA	0.0849475	0.356277	0.707197
g_229.1559	IgG4	0.094316	0.0452985	0.618512		S_HDL_L	IgM	0.0850025	0.355965	0.707197
g_150.0022	IgG	-0.0940113	0.0460019	0.618553		VLDL_D	IgG4	0.0848741	0.356694	0.707265
g_181.1232	IgG	0.0941465	0.0456885	0.618553		ApoA1	IgA	-0.0847306	0.357511	0.708124
g_331.1031	IgG	-0.0941813	0.0456082	0.618553		XL_VLDL_C_percent	IgG1	0.0844006	0.359394	0.711091
g_408.1511	IgG	-0.093993	0.0460445	0.618553		S_HDL_P	IgM	0.084217	0.360443	0.712264
g_451.4512	IgA	0.0940946	0.0458087	0.618553		XXL_VLDL_PL_percent	IgM	0.0841622	0.360757	0.712264
g_381.3737	IgM	0.0942635	0.0454191	0.618553		L_HDL_L	IgG4	-0.0837689	0.363014	0.715198
g_407.3893	IgM	0.0940683	0.0458696	0.618553		PUFA_FA_ratio	IgG4	-0.0837447	0.363153	0.715198
g_607.3273	IgM	-0.0940829	0.0458358	0.618553		XXL_VLDL_TG_percent	Sum.IgG	-0.083701	0.363404	0.715198
g_165.0557	IgG1	-0.0942217	0.0455151	0.618553		S_HDL_L	IgA	-0.0826702	0.369364	0.724369
g_423.167	IgG1	-0.0940617	0.0458849	0.618553		PUFA	IgM	-0.0824893	0.370416	0.724369
g_477.1044	IgG1	-0.0941939	0.0455793	0.618553		S_VLDL_C_percent	IgG2	0.082821	0.368488	0.724369
g_219.0817	IgG2	0.0940411	0.0459326	0.618553		IDL_CE_percent	IgG2	0.0825069	0.370314	0.724369
g_364.0174	IgG3	-0.0942487	0.0454531	0.618553		VLDL_TG	Sum.IgG	-0.0825756	0.369914	0.724369
g_265.0875	Sum.IgG	-0.0939777	0.04608	0.618553		DAG_TG_ratio	Sum.IgG	0.0826589	0.369429	0.724369
g_274.1399	Sum.IgG	-0.0942525	0.0454443	0.618553		Glc	IgG	-0.0823837	0.371031	0.724804
g_541.2656	Sum.IgG	0.0940197	0.0459823	0.618553		Val	IgG	0.0822257	0.371952	0.725837
g_233.1181	IgG	0.0937471	0.0466193	0.618605		IDL_PL_percent	Sum.IgG	-0.0821081	0.372639	0.72641
g_253.0833	IgG	-0.0937612	0.0465861	0.618605		S_VLDL_C_percent	IgG	0.0820312	0.373088	0.72652
g_401.1082	IgG	-0.0937888	0.0465214	0.618605		XS_VLDL_CE_percent	IgM	-0.0817306	0.374848	0.72819
g_423.4204	IgG	0.0938253	0.0464357	0.618605		S_VLDL_P	IgG3	0.0817056	0.374995	0.72819
g_59.0134	IgA	0.0939328	0.0461846	0.618605		M_VLDL_FC	IgG4	0.0816157	0.375522	0.72819
g_419.1364	IgM	-0.0937962	0.0465041	0.618605		XXL_VLDL_FC_percent	Sum.IgG	0.0816207	0.375493	0.72819
g_465.3045	IgM	0.0938602	0.0463541	0.618605		XL_VLDL_TG_percent	IgM	-0.0815098	0.376144	0.728632
g_684.5047	IgM	0.0938321	0.0464199	0.618605		XS_VLDL_PL	IgG4	-0.0814269	0.376632	0.728812
g_116.0352	IgG3	-0.0937586	0.0465921	0.618605		L_VLDL_PL	Sum.IgG	-0.0813204	0.377258	0.729111
g_131.0461	Sum.IgG	-0.0937961	0.0465043	0.618605		S_HDL_CE_percent	Sum.IgG	-0.0812665	0.377575	0.729111
g_275.1293	Sum.IgG	-0.0938206	0.0464468	0.618605		M_VLDL_L	IgG4	0.0810357	0.378936	0.730974
g_185.0348	IgG	0.0936622	0.046819	0.618672		S_VLDL_PL	IgG1	-0.0809647	0.379355	0.73102
g_341.124	IgM	-0.0936667	0.0468085	0.618672		FAw3_FA_ratio	IgA	0.080468	0.382296	0.73439
g_740.5257	IgM	0.0937034	0.0467221	0.618672		XS_VLDL_CE	IgG1	-0.0804764	0.382246	0.73439
g_369.193	IgG2	0.0936814	0.0467738	0.618672		M_VLDL_FC	Sum.IgG	-0.0805373	0.381885	0.73439
g_467.135	IgG	-0.093597	0.046973	0.619343		XS_VLDL_L	IgG4	-0.0803064	0.383255	0.735468
g_447.3115	IgG1	0.0936089	0.0469448	0.619343		M_VLDL_PL	IgG	-0.0800514	0.384772	0.737614
g_373.1136	IgG3	0.0935789	0.0470159	0.619343		S_HDL_C_percent	IgA	-0.0797352	0.386659	0.740461
g_511.3795	IgG	0.0934891	0.0472286	0.619703		S_HDL_TG	IgG1	0.0794555	0.388332	0.741562
g_881.1565	IgG	-0.093474	0.0472646	0.619703		FAw3_FA_ratio	IgG1	-0.0794749	0.388216	0.741562
g_861.5494	IgM	0.0935071	0.0471859	0.619703		L_HDL_FC_percent	IgG2	0.0794379	0.388437	0.741562
g_618.307	IgG1	-0.0934516	0.0473179	0.619703		M_VLDL_FC_percent	IgG4	0.0793615	0.388896	0.741671
g_664.297	IgG1	-0.0934768	0.0472579	0.619703		Ace	IgG3	-0.0791765	0.390005	0.743021
g_395.2071	IgG2	-0.0934441	0.0473357	0.619703		ApoB_ApoA1_ratio	Sum.IgG	-0.0790269	0.390905	0.743967
g_425.0857	IgG	-0.0933251	0.0476196	0.621248		ApoB_ApoA1_ratio	IgG3	0.0784905	0.394138	0.749349
g_427.1603	IgG	-0.0931499	0.0480402	0.621248		M_HDL_PL	IgM	0.0783928	0.394729	0.749702
g_449.3632	IgG	0.0932729	0.0477446	0.621248		XXL_VLDL_CE	IgA	0.0780612	0.396738	0.752689
g_702.4337	IgG	0.0931961	0.047929	0.621248		S_LDL_FC	IgG3	-0.0779988	0.397117	0.752689
g_197.0816	IgA	-0.0932376	0.0478293	0.621248		LA	IgM	-0.0779135	0.397635	0.752899
g_365.0672	IgM	-0.0932523	0.047794	0.621248		L_HDL_FC	IgG	-0.0777159	0.398837	0.75363
g_577.3752	IgG1	0.0931572	0.0480227	0.621248		Gp	IgG1	0.0777811	0.39844	0.75363
g_815.7497	IgG1	-0.093189	0.047946	0.621248		XXL_VLDL_CE_percent	IgM	0.0775736	0.399703	0.754496
g_283.0825	IgG2	-0.093217	0.0478788	0.621248		S_LDL_TG_percent	IgG2	-0.0774767	0.400294	0.75484
g_429.3009	IgG2	0.093287	0.0477107	0.621248		XL_HDL_CE_percent	IgG	-0.0772991	0.401378	0.756113
g_493.2436	IgG3	0.0932614	0.0477721	0.621248		XL_VLDL_FC	IgG1	0.0772296	0.401803	0.756132
g_274.0929	IgG4	-0.0933555	0.0475471	0.621248		M_HDL_FC_percent	IgG3	-0.0771636	0.402206	0.756132
g_503.3735	IgG	0.0930404	0.0483046	0.623399		XL_VLDL_CE	IgA	0.0770437	0.40294	0.756194
g_148.0432	IgM	-0.0930527	0.0482748	0.623399		Tyr	IgG3	-0.0770245	0.403058	0.756194
g_535.2205	IgM	-0.0929776	0.0484569	0.623466		Cit	IgG3	-0.0766196	0.405542	0.760082
g_465.2489	IgG2	0.0929983	0.0484067	0.623466		XL_VLDL_FC	IgA	0.0764221	0.406757	0.760628
g_218.0816	IgG4	-0.0929786	0.0484545	0.623466		L_LDL_C_percent	IgM	-0.0764898	0.406341	0.760628
g_583.3106	IgG	-0.0928437	0.0487829	0.626263		S_LDL_FC_percent	IgG4	0.0763717	0.407068	0.760628
g_359.0978	IgG1	-0.0928276	0.0488221	0.626263		IDL_FC_percent	IgG1	-0.0761242	0.408594	0.761744
g_783.4171	IgG1	-0.0928472	0.0487742	0.626263		L_HDL_TG	IgG2	-0.0760077	0.409314	0.761744
g_487.2153	IgA	-0.0927866	0.0489222	0.626283		XXL_VLDL_CE_percent	IgG2	0.0761331	0.408539	0.761744
g_216.0699	IgM	0.0927965	0.048898	0.626283		S_LDL_FC_percent	IgG3	-0.0760117	0.409289	0.761744
g_240.0721	IgG	-0.092344	0.0500151	0.62636		XL_VLDL_PL_percent	IgG4	0.0759069	0.409937	0.762137
g_373.1665	IgG	-0.0924005	0.0498746	0.62636		LA_FA_ratio	IgG	0.0751877	0.4144	0.764311
g_474.0349	IgG	-0.0923977	0.0498816	0.62636		CLA_FA_ratio	IgG	-0.0752064	0.414283	0.764311
g_561.4507	IgG	0.0926549	0.0492454	0.62636		XL_VLDL_C	IgA	0.0754567	0.412727	0.764311
g_324.1309	IgA	-0.0923942	0.0498902	0.62636		S_VLDL_CE	IgA	-0.0755298	0.412274	0.764311
g_496.2037	IgA	-0.0923439	0.0500155	0.62636		S_HDL_P	IgA	-0.0756202	0.411713	0.764311
g_147.0661	IgM	-0.0926644	0.049222	0.62636		S_HDL_CE_percent	IgG1	-0.0754412	0.412823	0.764311
g_261.0068	IgM	-0.0927488	0.0490149	0.62636		IDL_C_percent	IgG3	-0.0751853	0.414415	0.764311
g_466.3074	IgM	0.0925936	0.0493965	0.62636		XS_VLDL_TG_percent	Sum.IgG	-0.0753462	0.413414	0.764311
g_535.0714	IgM	-0.0922859	0.05016	0.62636		XL_HDL_C_percent	IgM	-0.0750901	0.415008	0.764641
g_183.0491	IgG1	-0.0925115	0.0495993	0.62636		L_LDL_C_percent	IgG2	-0.0749209	0.416063	0.765821
g_185.0348	IgG1	0.0924718	0.0496975	0.62636		S_HDL_FC_percent	IgG	0.0745524	0.418366	0.766004
g_195.1751	IgG1	0.0923721	0.0499452	0.62636		UnsatDeg	IgM	-0.0746916	0.417495	0.766004
g_279.0876	IgG1	-0.092307	0.0501074	0.62636		XXL_VLDL_FC	IgG1	0.0745071	0.418649	0.766004
g_309.0985	IgG1	-0.092669	0.0492108	0.62636		XS_VLDL_FC_percent	IgG2	-0.0746121	0.417992	0.766004
g_361.3112	IgG1	0.0925307	0.0495517	0.62636		XS_VLDL_P	IgG4	-0.0747049	0.417412	0.766004
g_379.1405	IgG1	-0.0926291	0.0493088	0.62636		FALen	IgG4	0.0746784	0.417577	0.766004
g_380.1562	IgG1	-0.0923278	0.0500555	0.62636		M_VLDL_P	IgG4	0.0742674	0.420152	0.767993
g_439.3427	IgG1	0.0923395	0.0500263	0.62636		L_HDL_CE_percent	IgM	-0.0739285	0.422282	0.770812
g_524.2778	IgG2	0.0926196	0.0493322	0.62636		L_VLDL_C	IgG4	0.0737566	0.423365	0.770812
g_57.0342	IgG3	-0.0927435	0.0490279	0.62636		XL_VLDL_CE_percent	IgG4	0.0736908	0.42378	0.770812
g_113.0724	IgG3	-0.0924064	0.0498599	0.62636		FAw6_FA_ratio	IgG4	-0.0738835	0.422565	0.770812
g_254.0877	IgG3	-0.092439	0.049779	0.62636		Gp	Sum.IgG	0.0736975	0.423737	0.770812
g_777.7331	IgG3	-0.0922875	0.0501562	0.62636		XL_VLDL_CE_percent	IgG	0.0732008	0.426876	0.771131
g_197.0456	IgG4	-0.0923305	0.0500489	0.62636		L_VLDL_FC_percent	IgM	0.0734797	0.425112	0.771131
g_275.1293	IgG	-0.0922264	0.0503089	0.627001		M_VLDL_CE	IgG1	0.0732293	0.426696	0.771131
g_361.3112	IgG	0.092226	0.05031	0.627001		XXL_VLDL_L	IgG2	-0.0732192	0.42676	0.771131
g_633.4517	IgM	0.0921637	0.0504662	0.627717		XS_VLDL_TG	IgG3	0.0735574	0.424621	0.771131
g_211.1336	IgG1	0.0921644	0.0504644	0.627717		XXL_VLDL_C	IgG4	0.073319	0.426128	0.771131
g_255.0501	IgG	-0.0920856	0.0506626	0.627998		M_HDL_CE_percent	IgG4	-0.0733527	0.425915	0.771131
g_517.2068	IgG	-0.0919487	0.0510085	0.627998		XXL_VLDL_FC	IgG2	-0.0729553	0.428433	0.773188
g_691.4343	IgG	0.091962	0.0509747	0.627998		IDL_TG_percent	Sum.IgG	-0.0728286	0.429237	0.773883
g_244.1417	IgA	-0.0919694	0.0509561	0.627998		Phe	IgG3	-0.072489	0.431398	0.777021
g_133.0505	IgG1	-0.0919198	0.0510817	0.627998		XS_VLDL_CE	IgG3	0.0723987	0.431974	0.7773
g_233.1548	IgG1	-0.0919681	0.0509592	0.627998		IDL_C_percent	IgG2	0.0722316	0.43304	0.778461
g_401.2906	IgG1	0.0919499	0.0510052	0.627998		SFA_FA_ratio	IgG	0.071975	0.43468	0.780192
g_507.3685	IgG1	0.0920379	0.0507828	0.627998		Val	IgG3	-0.0719489	0.434847	0.780192
g_201.1267	IgG2	0.0919958	0.0508891	0.627998		XL_VLDL_TG_percent	IgG	-0.0715529	0.437386	0.783227
g_279.1964	IgG4	0.0919203	0.0510804	0.627998		S_LDL_TG_percent	Sum.IgG	-0.0715853	0.437178	0.783227
g_271.0823	Sum.IgG	-0.0921099	0.0506013	0.627998		IDL_TG	IgG3	0.0712646	0.43924	0.785785
g_375.1451	Sum.IgG	-0.092102	0.0506213	0.627998		VLDL_C	IgG	-0.0709276	0.441412	0.788145
g_591.3686	IgM	0.0918304	0.0513089	0.629574		S_VLDL_PL	IgG3	0.0709348	0.441366	0.788145
g_459.3479	IgG1	0.0918437	0.0512751	0.629574		S_VLDL_C	IgG	-0.07016	0.446383	0.79156
g_279.0876	Sum.IgG	-0.0917928	0.0514047	0.630142		XS_VLDL_PL_percent	IgG	-0.070544	0.443892	0.79156
g_355.1195	IgM	-0.0917201	0.0515904	0.630593		His	IgG	0.0694932	0.450727	0.79156
g_244.1417	IgG1	-0.0917354	0.051551	0.630593		XXL_VLDL_P	IgA	0.0695324	0.450471	0.79156
g_325.202	IgG3	0.0917269	0.0515729	0.630593		XXL_VLDL_L	IgA	0.0697512	0.449043	0.79156
g_197.0456	IgG	-0.0916311	0.0518183	0.630969		XXL_VLDL_TG	IgA	0.0693865	0.451424	0.79156
g_319.228	IgG	0.0915919	0.051919	0.630969		VLDL_C	IgA	-0.0696713	0.449564	0.79156
g_463.4517	IgG	0.0916159	0.0518575	0.630969		XL_VLDL_C_percent	IgM	0.0702872	0.445557	0.79156
g_419.1364	IgA	-0.0915968	0.0519064	0.630969		XXL_VLDL_CE_percent	IgG1	0.0703994	0.444829	0.79156
g_291.102	IgG2	0.0916277	0.051827	0.630969		Phe	IgG1	0.0698539	0.448374	0.79156
g_456.1511	IgG4	-0.0916269	0.0518291	0.630969		XXL_VLDL_C	IgG2	-0.069184	0.452748	0.79156
g_161.0243	IgM	-0.0914846	0.0521955	0.631278		S_VLDL_TG_percent	IgG2	-0.0704969	0.444197	0.79156
g_181.0503	IgM	-0.0915355	0.0520642	0.631278		PUFA_FA_ratio	IgG2	0.0699204	0.447941	0.79156
g_319.1192	IgM	-0.0914665	0.0522423	0.631278		XXL_VLDL_C	IgG3	0.0691887	0.452718	0.79156
g_314.1226	IgG1	0.0914868	0.0521898	0.631278		S_VLDL_FC	IgG3	0.0699252	0.44791	0.79156
g_357.2797	IgG1	0.091506	0.0521402	0.631278		L_HDL_PL	IgG4	-0.0699295	0.447882	0.79156
g_677.6103	IgG4	0.0915497	0.0520275	0.631278		S_VLDL_CE	Sum.IgG	-0.0697137	0.449288	0.79156
g_385.0575	IgM	-0.0914415	0.0523068	0.631456		M_VLDL_CE_percent	Sum.IgG	0.0697976	0.448741	0.79156
g_102.0561	IgG1	0.0914175	0.0523691	0.631609		S_VLDL_C_percent	Sum.IgG	0.0698769	0.448225	0.79156
g_329.2122	IgG1	0.091343	0.0525621	0.633336		M_HDL_CE_percent	Sum.IgG	0.0692992	0.451995	0.79156
g_425.256	IgG3	0.0912645	0.0527665	0.635196		VLDL_D	Sum.IgG	0.0694781	0.450825	0.79156
g_381.0956	IgM	-0.0912127	0.0529017	0.635621		CLA_FA_ratio	Sum.IgG	-0.0693524	0.451647	0.79156
g_411.3273	Sum.IgG	-0.091229	0.052859	0.635621		S_VLDL_PL_percent	IgM	0.0691068	0.453254	0.791695
g_419.1491	Sum.IgG	-0.0911915	0.0529571	0.635685		XL_VLDL_L	IgA	0.0690115	0.453879	0.792038
g_216.9822	IgG	-0.0910009	0.0534571	0.638766		S_VLDL_PL_percent	IgG4	-0.0689194	0.454483	0.792344
g_229.0356	IgG	-0.0908458	0.053867	0.638766		IDL_TG_percent	IgG	-0.0684723	0.457422	0.793389
g_230.9965	IgG	-0.0908614	0.0538257	0.638766		S_LDL_TG_percent	IgG	-0.0684583	0.457514	0.793389
g_269.0875	IgG	-0.0910371	0.0533617	0.638766		XXL_VLDL_P	IgG2	-0.0686875	0.456006	0.793389
g_407.3893	IgG	0.0909155	0.0536824	0.638766		XXL_VLDL_CE	IgG2	-0.0685138	0.457149	0.793389
g_575.4679	IgM	0.0909015	0.0537194	0.638766		S_HDL_C_percent	IgG3	0.0687321	0.455713	0.793389
g_287.1643	IgG1	0.0909371	0.0536254	0.638766		M_HDL_FC_percent	IgG4	-0.0684364	0.457658	0.793389
g_583.437	IgG1	0.0908534	0.0538469	0.638766		LDL_D	IgM	0.0680087	0.460481	0.797534
g_203.1031	IgG2	0.0908675	0.0538096	0.638766		L_VLDL_CE_percent	IgG	0.067781	0.461988	0.7984
g_237.186	IgG3	-0.0909834	0.0535033	0.638766		M_HDL_CE_percent	IgG	0.0666979	0.46919	0.7984
g_160.0763	Sum.IgG	-0.091042	0.053349	0.638766		VLDL_TG	IgG	-0.066871	0.468035	0.7984
g_363.1452	Sum.IgG	-0.0909903	0.0534849	0.638766		Alb	IgG	0.0670831	0.466621	0.7984
g_391.141	Sum.IgG	-0.09092	0.0536707	0.638766		Gp	IgG	0.0667625	0.468758	0.7984
g_296.0375	IgG1	-0.090741	0.0541456	0.640874		XL_VLDL_P	IgA	0.0667439	0.468883	0.7984
g_483.2959	IgG4	-0.0907486	0.0541252	0.640874		Ace	IgA	0.067362	0.464766	0.7984
g_305.034	IgG4	-0.0907189	0.0542042	0.640971		M_VLDL_CE_percent	IgM	0.0667438	0.468884	0.7984
g_305.034	IgG1	-0.0906973	0.0542618	0.641056		XS_VLDL_PL_percent	IgM	0.0674987	0.463859	0.7984
g_575.4314	IgM	0.0906535	0.0543789	0.641843		Alb	IgM	0.0668388	0.468249	0.7984
g_255.1602	IgM	-0.0906157	0.0544798	0.642437		XXL_VLDL_P	IgG1	0.0669439	0.467549	0.7984
g_193.0717	IgG	-0.0905037	0.0547802	0.642997		XL_VLDL_L	IgG1	0.0667529	0.468823	0.7984
g_313.0656	IgM	0.0905745	0.0545901	0.642997		HDL_TG	IgG1	0.0676491	0.462861	0.7984
g_445.2956	IgG1	0.0905496	0.0546569	0.642997		IDL_PL_percent	IgG2	0.0674193	0.464386	0.7984
g_761.667	IgG2	0.0905368	0.0546915	0.642997		L_LDL_TG_percent	IgG2	-0.067354	0.464819	0.7984
g_265.1085	IgG4	-0.0905116	0.054759	0.642997		S_VLDL_FC_percent	IgG3	-0.0670177	0.467057	0.7984
g_543.2575	IgG	-0.0903321	0.0552432	0.643613		UnsatDeg	IgG3	0.0671242	0.466348	0.7984
g_517.2068	IgA	-0.090336	0.0552326	0.643613		M_VLDL_PL	IgG4	0.0668595	0.468111	0.7984
g_267.0727	IgM	-0.0903731	0.0551324	0.643613		S_HDL_P	IgG4	0.0667452	0.468874	0.7984
g_295.1552	IgM	-0.0903662	0.055151	0.643613		XXL_VLDL_L	IgG1	0.0660584	0.473471	0.804205
g_447.3477	IgG1	0.0903953	0.0550723	0.643613		S_VLDL_FC_percent	Sum.IgG	-0.066092	0.473246	0.804205
g_575.4314	IgG1	0.0903154	0.0552884	0.643613		MUFA_FA_ratio	IgM	0.0657829	0.475322	0.805495
g_153.0192	IgG2	-0.0903768	0.0551222	0.643613		XL_HDL_L	IgG2	-0.0656212	0.47641	0.805495
g_279.1007	IgG4	-0.0904635	0.0548886	0.643613		HDL_TG	IgG2	-0.0656579	0.476163	0.805495
g_618.5824	IgG4	0.0904286	0.0549826	0.643613		Crea	IgG3	0.0657494	0.475547	0.805495
g_271.0281	IgM	-0.0902875	0.0553642	0.643907		M_VLDL_PL_percent	IgG4	-0.0656427	0.476265	0.805495
g_174.0559	IgG	-0.0902671	0.0554195	0.64396		XXL_VLDL_TG	IgG2	-0.0654024	0.477885	0.807249
g_161.9866	IgG2	-0.0902149	0.0555613	0.645019		L_HDL_TG	IgG	-0.0652143	0.479154	0.808547
g_313.2538	IgG	0.0900341	0.0560549	0.64665		XS_VLDL_TG_percent	IgG	-0.065159	0.479528	0.808547
g_301.1294	IgA	-0.0900536	0.0560017	0.64665		FAw6_FA_ratio	IgM	-0.0650172	0.480487	0.809426
g_727.5769	IgM	0.0900625	0.0559771	0.64665		XL_VLDL_FC_percent	IgG1	0.0649091	0.481218	0.80992
g_345.2434	IgG1	0.0900811	0.0559262	0.64665		His	IgM	0.0648035	0.481934	0.810385
g_323.166	IgG3	0.090033	0.0560579	0.64665		M_HDL_TG	IgG	0.0647299	0.482432	0.810486
g_620.5978	IgG4	0.0900656	0.0559687	0.64665		DHA_FA_ratio	Sum.IgG	-0.0645606	0.483581	0.811678
g_405.3008	Sum.IgG	0.0900672	0.0559643	0.64665		XL_VLDL_CE	IgG4	0.0643799	0.484808	0.813
g_305.1763	IgM	0.089978	0.0562088	0.647216		Serum_TG	IgA	-0.0642993	0.485357	0.813181
g_399.1461	IgG1	-0.0899893	0.0561778	0.647216		IDL_TG_percent	IgG3	0.0639536	0.487711	0.816386
g_503.1913	IgM	-0.0899533	0.0562766	0.64741		Lac	IgM	-0.0638207	0.488618	0.817096
g_397.1275	IgG4	-0.0899136	0.0563859	0.648081		Cit	IgG1	0.0636971	0.489462	0.817096
g_507.4048	IgG	0.089863	0.0565255	0.648421		M_HDL_P	IgG4	0.0637219	0.489292	0.817096
g_696.4986	IgG	0.0898765	0.0564881	0.648421		XS_VLDL_PL	IgM	0.0635779	0.490276	0.817239
g_359.1344	IgG2	-0.0898349	0.0566031	0.648421		XL_VLDL_TG_percent	IgG2	-0.0635551	0.490432	0.817239
g_295.0956	IgG3	0.0898289	0.0566195	0.648421		L_LDL_FC_percent	IgG4	-0.0634202	0.491355	0.818002
g_301.1657	IgG	-0.0898083	0.0566766	0.64849		ApoB	IgG4	-0.0633589	0.491775	0.818002
g_111.0199	IgG	0.0897505	0.0568365	0.649492		S_HDL_CE_percent	IgA	-0.063174	0.493042	0.819372
g_323.1503	IgG	-0.0895283	0.0574554	0.649492		L_VLDL_C	IgG1	0.0629123	0.494839	0.820146
g_357.2647	IgG	0.0896708	0.0570579	0.649492		L_VLDL_CE_percent	IgG1	0.0629157	0.494815	0.820146
g_279.1007	IgA	-0.0895492	0.0573969	0.649492		FreeC	IgG4	-0.0629631	0.49449	0.820146
g_412.0408	IgA	0.0896532	0.0571069	0.649492		S_HDL_C_percent	Sum.IgG	-0.0628105	0.495539	0.82043
g_209.118	IgM	0.089589	0.0572857	0.649492		Crea	Sum.IgG	0.0627582	0.495899	0.82043
g_245.0934	IgM	-0.0896061	0.0572379	0.649492		FAw6	IgM	-0.0626122	0.496903	0.820623
g_431.2953	IgM	-0.0896985	0.0569809	0.649492		XL_VLDL_P	IgG1	0.062631	0.496774	0.820623
g_536.5042	IgM	0.0895577	0.0573732	0.649492		XL_VLDL_TG	IgA	0.0624448	0.498057	0.821308
g_385.2389	IgG1	0.0895715	0.0573346	0.649492		M_LDL_TG_percent	IgG2	-0.0624231	0.498207	0.821308
g_603.4273	IgG1	0.0895197	0.0574794	0.649492		XL_VLDL_CE_percent	IgG1	0.0620408	0.500847	0.822818
g_331.1031	IgG2	-0.0895818	0.0573057	0.649492		L_LDL_FC_percent	IgG1	0.0620325	0.500904	0.822818
g_147.0451	IgG3	-0.0896488	0.0571191	0.649492		XL_HDL_P	IgG2	-0.0621956	0.499777	0.822818
g_126.0308	Sum.IgG	-0.0895988	0.0572582	0.649492		LA_FA_ratio	IgG3	-0.0620846	0.500543	0.822818
g_439.3427	IgG	0.0894784	0.0575949	0.650219		L_VLDL_PL	IgG	-0.0619619	0.501392	0.822889
g_295.0956	IgG1	-0.0894414	0.0576987	0.650425		XXL_VLDL_TG	IgG1	0.0616482	0.503565	0.824259
g_339.1593	Sum.IgG	-0.0894354	0.0577155	0.650425		XS_VLDL_C	IgG3	0.0617473	0.502878	0.824259
g_271.0972	IgG4	-0.0893824	0.0578645	0.651526		LDL_TG	IgG4	-0.0616608	0.503478	0.824259
g_439.2839	IgG1	0.0892968	0.0581059	0.651935		SFA_FA_ratio	IgG1	0.061553	0.504226	0.824375
g_188.0717	IgG2	-0.0893222	0.0580341	0.651935		S_LDL_TG_percent	IgG3	0.0615095	0.504528	0.824375
g_241.072	IgG2	0.0893084	0.0580729	0.651935		XL_VLDL_CE	IgG3	0.0611706	0.506883	0.827491
g_423.167	IgG2	-0.0893064	0.0580787	0.651935		SM	IgM	0.0608011	0.509458	0.83096
g_961.7313	IgG	0.0892406	0.0582647	0.652303		DHA_FA_ratio	IgG	-0.0606926	0.510215	0.831462
g_477.1044	IgG4	-0.0892331	0.0582859	0.652303		L_VLDL_CE_percent	IgM	0.0603339	0.512723	0.834812
g_168.0064	Sum.IgG	0.0892307	0.0582927	0.652303		HDL_D	IgM	-0.0601308	0.514145	0.835656
g_365.1604	IgG3	0.0891599	0.0584932	0.653972		M_VLDL_TG	Sum.IgG	-0.0601817	0.513789	0.835656
g_423.4204	IgM	0.0891148	0.0586215	0.65483		XXL_VLDL_CE_percent	IgG	0.0598036	0.516442	0.836446
g_261.1858	IgA	-0.0890729	0.0587408	0.655586		S_LDL_TG	IgM	0.0598755	0.515937	0.836446
g_360.1024	IgG2	-0.0890548	0.0587923	0.655586		S_HDL_L	IgG3	0.0598147	0.516364	0.836446
g_181.9919	IgG	-0.0888111	0.0594905	0.655892		L_HDL_C_percent	Sum.IgG	-0.0599525	0.515396	0.836446
g_727.5769	IgG	0.0889725	0.0590273	0.655892		L_LDL_TG	IgG4	-0.0597228	0.51701	0.836632
g_203.0824	IgA	0.0890234	0.0588818	0.655892		XXL_VLDL_TG	IgM	-0.0595282	0.518379	0.838114
g_173.093	IgM	0.0889071	0.0592146	0.655892		S_HDL_P	IgG3	0.0593366	0.519729	0.839562
g_218.0816	IgG1	-0.08886	0.0593497	0.655892		L_VLDL_FC	IgG1	0.059214	0.520593	0.840224
g_271.2536	IgG1	0.0889275	0.0591561	0.655892		ApoA1	IgM	-0.0591412	0.521107	0.840319
g_86.0248	IgG2	0.0888245	0.059452	0.655892		M_VLDL_TG	IgM	-0.0589101	0.522739	0.841482
g_219.1017	IgG4	-0.0888574	0.0593574	0.655892		XS_VLDL_CE	IgG4	-0.0589692	0.522322	0.841482
g_306.0181	IgG4	0.0889136	0.059196	0.655892		DAG_TG_ratio	IgA	0.0587707	0.523725	0.84183
g_419.1491	IgG4	-0.0888375	0.0594143	0.655892		M_LDL_FC_percent	IgG4	0.0587508	0.523866	0.84183
g_297.1346	Sum.IgG	-0.088881	0.0592894	0.655892		M_VLDL_P	Sum.IgG	-0.0585549	0.525253	0.843326
g_319.1192	Sum.IgG	-0.0889111	0.0592031	0.655892		SFA_FA_ratio	IgA	0.0580886	0.528564	0.844513
g_527.3726	Sum.IgG	0.088904	0.0592235	0.655892		Cit	IgA	-0.0581526	0.528108	0.844513
g_301.0359	IgG	-0.0886341	0.0600017	0.656199		M_VLDL_P	IgG1	0.0580457	0.528868	0.844513
g_412.0408	IgG	0.0886092	0.060074	0.656199		Remnant_C	IgG3	0.058352	0.526692	0.844513
g_471.347	IgG	0.0886455	0.0599687	0.656199		TG_PG_ratio	IgG4	0.0580003	0.529191	0.844513
g_203.0021	IgM	-0.08865	0.0599558	0.656199		M_VLDL_L	Sum.IgG	-0.0581988	0.52778	0.844513
g_317.2122	IgM	0.0886633	0.0599171	0.656199		IDL_FC_percent	Sum.IgG	-0.0580569	0.528788	0.844513
g_171.077	IgG2	0.0886543	0.0599433	0.656199		XL_VLDL_TG_percent	IgG1	-0.0577574	0.530921	0.846541
g_401.1962	IgG2	-0.088636	0.0599964	0.656199		S_HDL_L	IgG4	0.0576397	0.53176	0.847148
g_161.0819	IgG3	-0.0886521	0.0599495	0.656199		SFA_FA_ratio	IgM	0.0573805	0.53361	0.849363
g_212.0023	IgG4	-0.0886902	0.0598394	0.656199		XL_HDL_PL_percent	IgG1	-0.0570576	0.535918	0.849856
g_299.2591	Sum.IgG	0.088605	0.0600862	0.656199		S_VLDL_FC_percent	IgG2	-0.0571396	0.535331	0.849856
g_489.3581	Sum.IgG	0.088705	0.0597967	0.656199		FAw6_FA_ratio	IgG3	-0.0570471	0.535994	0.849856
g_347.2022	IgM	0.0885675	0.0601951	0.656824		M_VLDL_FC_percent	Sum.IgG	-0.0570157	0.536219	0.849856
g_487.1254	IgG	-0.0885124	0.0603555	0.658009		L_HDL_CE_percent	Sum.IgG	-0.0572474	0.53456	0.849856
g_473.1095	IgG	-0.0884283	0.0606008	0.659552		S_VLDL_FC_percent	IgG1	-0.0568233	0.537597	0.850762
g_305.1763	IgG1	0.0884412	0.0605633	0.659552		XL_VLDL_FC_percent	IgG3	0.0568074	0.537711	0.850762
g_326.1236	IgG3	0.0883906	0.0607113	0.659625		XXL_VLDL_PL	IgA	0.0564545	0.540244	0.851958
g_353.2699	Sum.IgG	0.0883949	0.0606985	0.659625		M_HDL_C	IgM	0.0565418	0.539617	0.851958
g_243.1765	IgM	0.0883347	0.060875	0.660275		L_VLDL_P	Sum.IgG	-0.0564452	0.540311	0.851958
g_633.3263	Sum.IgG	-0.0883397	0.0608603	0.660275		L_VLDL_TG	Sum.IgG	-0.0565183	0.539786	0.851958
g_375.3269	IgG1	0.0883093	0.0609495	0.660521		L_HDL_P	IgA	0.0562601	0.541642	0.852602
g_269.2486	IgG	0.0881455	0.0614322	0.660618		bOHBut	IgA	0.0562635	0.541618	0.852602
g_388.0193	IgG	-0.0881232	0.0614982	0.660618		L_HDL_PL	IgA	0.0561558	0.542393	0.853057
g_415.1379	IgG	-0.0880603	0.0616846	0.660618		XL_VLDL_TG	IgG1	0.056054	0.543127	0.853485
g_247.1705	IgA	-0.0880511	0.0617116	0.660618		S_VLDL_TG_percent	IgM	-0.0559462	0.543904	0.85398
g_296.0863	IgA	-0.0881003	0.061566	0.660618		FAw6_FA_ratio	IgA	-0.0558712	0.544445	0.854103
g_457.2439	IgA	-0.0880923	0.0615897	0.660618		M_VLDL_L	IgG1	0.055672	0.545883	0.854184
g_399.3271	IgM	0.0880576	0.0616924	0.660618		HDL3_C	IgG3	0.0557393	0.545396	0.854184
g_663.5919	IgM	0.0880697	0.0616567	0.660618		LA_FA_ratio	Sum.IgG	0.0556989	0.545688	0.854184
g_135.0299	IgG1	0.0881939	0.0612892	0.660618		Gln	IgG4	-0.0555067	0.547077	0.855328
g_507.4048	IgG1	0.0881519	0.0614134	0.660618		XS_VLDL_TG	IgM	0.0554338	0.547604	0.855429
g_451.4512	IgG2	0.0881861	0.0613121	0.660618		Ala	IgA	0.0552286	0.54909	0.857025
g_161.0604	IgG3	-0.0880316	0.0617697	0.660618		PC	IgA	-0.054944	0.551154	0.858073
g_997.484	IgG3	-0.0880286	0.0617784	0.660618		SFA	IgG4	-0.0549616	0.551026	0.858073
g_301.1447	IgG4	-0.0880247	0.06179	0.660618		His	Sum.IgG	0.0550215	0.550592	0.858073
g_388.1331	IgG4	-0.0880749	0.0616412	0.660618		L_HDL_CE	IgA	0.0547772	0.552365	0.85837
g_149.0607	Sum.IgG	-0.0882472	0.0611321	0.660618		M_HDL_FC_percent	IgM	0.0547116	0.552842	0.85837
g_304.1518	IgG1	-0.0879954	0.0618772	0.660994		M_VLDL_TG_percent	IgG2	0.0546027	0.553633	0.85837
g_409.405	IgG	0.0879319	0.0620664	0.661348		XS_VLDL_PL	IgG3	0.0545981	0.553667	0.85837
g_436.2832	IgG	0.0879415	0.0620378	0.661348		S_VLDL_FC	IgG4	0.0546177	0.553525	0.85837
g_496.2037	IgG	-0.0879417	0.062037	0.661348		XL_VLDL_PL	IgA	0.0542841	0.555953	0.85851
g_183.1026	IgG	0.0878257	0.0623836	0.661766		L_HDL_L	IgA	0.054364	0.555371	0.85851
g_285.0608	IgG	-0.0878725	0.0622435	0.661766		XL_VLDL_CE_percent	IgM	0.0544927	0.554434	0.85851
g_365.197	IgG	0.0878374	0.0623485	0.661766		M_VLDL_PL_percent	IgM	0.054203	0.556545	0.85851
g_381.0283	IgG	-0.0877968	0.06247	0.661766		M_HDL_L	IgG4	0.0544545	0.554712	0.85851
g_233.1548	IgA	-0.0878089	0.0624338	0.661766		M_VLDL_C	Sum.IgG	-0.0542089	0.556501	0.85851
g_343.2279	IgM	0.0878696	0.0622523	0.661766		S_HDL_TG_percent	IgG	0.0541282	0.55709	0.858634
g_619.4571	IgG1	0.087805	0.0624455	0.661766		L_VLDL_FC	IgG4	0.0540377	0.55775	0.858936
g_124.0072	IgG	0.0877636	0.0625697	0.662269		S_VLDL_FC_percent	IgA	-0.0537998	0.559488	0.859563
g_597.3921	IgM	0.0877141	0.0627184	0.66274		M_HDL_CE	IgM	0.0539057	0.558715	0.859563
g_299.238	IgG1	0.0877276	0.0626779	0.66274		M_VLDL_C	IgG1	0.0537274	0.560018	0.859563
g_109.0296	IgG	-0.0874475	0.0635244	0.665381		Lac	Sum.IgG	-0.0537783	0.559645	0.859563
g_173.1301	IgG	-0.0874547	0.0635025	0.665381		L_VLDL_FC_percent	IgG	0.0534899	0.561756	0.860462
g_326.1755	IgG	-0.0873284	0.0638872	0.665381		M_HDL_FC_percent	IgG	-0.0528538	0.566425	0.860462
g_907.0832	IgG	-0.0873036	0.0639628	0.665381		Cit	IgG	-0.0534301	0.562194	0.860462
g_75.0086	IgA	0.0874284	0.0635824	0.665381		XS_VLDL_TG_percent	IgM	0.0530758	0.564793	0.860462
g_130.0873	IgA	0.0873717	0.0637551	0.665381		S_HDL_CE_percent	IgM	-0.0530201	0.565202	0.860462
g_220.0978	IgA	-0.0875892	0.0630949	0.665381		HDL_C	IgM	-0.0533257	0.56296	0.860462
g_239.0926	IgM	-0.0873613	0.0637868	0.665381		XL_HDL_FC	IgG2	-0.0529359	0.565821	0.860462
g_473.3633	IgM	0.0875532	0.0632036	0.665381		M_HDL_TG	IgG2	-0.0534082	0.562354	0.860462
g_711.4997	IgM	0.0876025	0.0630547	0.665381		XL_VLDL_FC	IgG4	0.0528222	0.566657	0.860462
g_718.5416	IgM	0.0874648	0.0634717	0.665381		S_VLDL_L	IgG4	0.0532945	0.563188	0.860462
g_833.5205	IgM	0.0874712	0.0634523	0.665381		L_VLDL_L	Sum.IgG	-0.0531117	0.56453	0.860462
g_301.1294	IgG1	-0.0873469	0.0638305	0.665381		L_LDL_TG_percent	Sum.IgG	-0.0532227	0.563715	0.860462
g_355.2634	IgG1	0.0874092	0.0636407	0.665381		SFA_FA_ratio	Sum.IgG	0.0529937	0.565396	0.860462
g_251.1291	IgG2	-0.0873763	0.0637409	0.665381		XXL_VLDL_P	IgM	-0.05252	0.568882	0.861351
g_166.0614	IgG3	-0.0874015	0.0636643	0.665381		S_LDL_PL	IgM	-0.0525533	0.568637	0.861351
g_425.3406	IgG3	-0.087537	0.0632527	0.665381		DAG_TG_ratio	IgM	0.0524262	0.569573	0.861351
g_304.1293	IgG4	-0.0873543	0.063808	0.665381		S_HDL_C_percent	IgG1	-0.0524288	0.569554	0.861351
g_218.0816	Sum.IgG	-0.0873186	0.0639169	0.665381		TotFA	IgG4	-0.0525082	0.568969	0.861351
g_346.056	IgA	0.0872436	0.0641466	0.666747		XL_VLDL_TG	IgM	-0.0521901	0.571315	0.861705
g_168.0776	IgG	0.0872189	0.0642221	0.666986		XL_HDL_CE_percent	IgG3	0.0521417	0.571672	0.861705
g_325.1049	Sum.IgG	-0.0871953	0.0642946	0.667194		XL_VLDL_C	IgG4	0.0521693	0.571468	0.861705
g_401.2174	IgG	0.0871238	0.0645142	0.667838		S_VLDL_TG	IgG4	0.0521885	0.571327	0.861705
g_829.2432	IgG	-0.0871383	0.0644698	0.667838		XS_VLDL_CE_percent	IgG3	0.052062	0.572261	0.861889
g_659.5763	IgG4	0.0871555	0.0644168	0.667838		Ala	IgG	-0.0518707	0.573676	0.862614
g_150.042	IgM	-0.0870422	0.0647657	0.669896		L_HDL_FC_percent	IgA	-0.0519252	0.573273	0.862614
g_257.2117	IgM	-0.0870067	0.0648754	0.670484		TG_PG_ratio	Sum.IgG	0.051608	0.57562	0.864834
g_135.0299	Sum.IgG	0.0869885	0.0649319	0.670523		Gln	IgA	-0.0514921	0.57648	0.865422
g_225.1492	IgG	0.0868186	0.0654593	0.671848		L_VLDL_C_percent	IgG2	0.0514029	0.577141	0.865711
g_862.2183	IgG	-0.0866801	0.0658918	0.671848		L_VLDL_L	IgG4	0.0513099	0.577831	0.866044
g_115.0037	IgA	0.0869149	0.0651599	0.671848		XL_HDL_CE_percent	Sum.IgG	-0.0511984	0.578659	0.866582
g_401.1082	IgM	-0.0867703	0.06561	0.671848		M_VLDL_TG	IgG1	0.0510918	0.579451	0.867066
g_403.3578	IgM	0.0868436	0.0653814	0.671848		XL_VLDL_PL	IgG1	0.0507132	0.582268	0.870576
g_837.6625	IgM	0.0867344	0.065722	0.671848		Leu	IgG	0.050537	0.583581	0.871833
g_191.1438	IgG1	0.0866901	0.0658606	0.671848		XXL_VLDL_L	IgM	-0.0503668	0.584851	0.872656
g_193.0717	IgG1	-0.0867155	0.0657811	0.671848		LA_FA_ratio	IgG1	0.0503367	0.585076	0.872656
g_231.0873	IgG1	-0.0868398	0.0653933	0.671848		XL_HDL_TG	IgG	-0.0502731	0.585551	0.87266
g_277.2174	IgG1	0.0867228	0.0657581	0.671848		L_HDL_TG	IgM	0.0500959	0.586874	0.873857
g_449.3632	IgG1	0.0867056	0.0658119	0.671848		M_HDL_C_percent	IgM	-0.050039	0.5873	0.873857
g_579.461	IgG1	0.0866757	0.0659057	0.671848		S_HDL_CE_percent	IgG2	-0.0499182	0.588204	0.874498
g_220.0837	IgG2	0.0868913	0.065233	0.671848		S_HDL_CE_percent	IgG	-0.0498389	0.588797	0.874676
g_115.0037	Sum.IgG	0.086748	0.0656796	0.671848		Ile	IgG3	-0.0497724	0.589296	0.874714
g_333.0998	Sum.IgG	-0.0867469	0.0656828	0.671848		LA_FA_ratio	IgM	-0.0494798	0.591489	0.877265
g_417.3369	Sum.IgG	0.0868743	0.0652858	0.671848		L_LDL_C_percent	IgG3	-0.0493816	0.592226	0.877653
g_463.4517	Sum.IgG	0.0866278	0.0660559	0.672839		L_HDL_C_percent	IgM	-0.0492921	0.592898	0.877946
g_195.1388	IgG2	-0.0866001	0.0661426	0.673103		S_VLDL_C	IgG4	0.0492	0.59359	0.878266
g_819.2886	IgG2	0.0865858	0.0661877	0.673103		L_HDL_C	IgA	0.0491064	0.594293	0.878433
g_445.3324	IgG1	0.0865338	0.0663515	0.673815		PUFA_FA_ratio	IgG3	-0.0490585	0.594653	0.878433
g_324.1309	IgG2	-0.0865233	0.0663844	0.673815		M_VLDL_C	IgG3	0.0489942	0.595137	0.878446
g_423.167	IgG4	-0.086513	0.0664168	0.673815		M_VLDL_CE_percent	IgG	0.0483807	0.599761	0.879544
g_497.0922	IgG	-0.0863324	0.066988	0.673855		Alb	IgA	0.0486673	0.597599	0.879544
g_211.084	IgA	-0.0863426	0.0669559	0.673855		S_HDL_TG_percent	IgM	0.0484568	0.599187	0.879544
g_274.0929	IgA	-0.0863382	0.0669696	0.673855		M_HDL_C_percent	IgG1	-0.0483713	0.599832	0.879544
g_369.2436	IgM	0.0864248	0.0666954	0.673855		Ala	IgG1	0.0483588	0.599927	0.879544
g_151.026	IgG1	0.0863477	0.0669395	0.673855		S_HDL_C_percent	IgG2	-0.0485676	0.598351	0.879544
g_349.166	IgG1	-0.0864237	0.0666987	0.673855		Ace	IgG2	-0.0485604	0.598405	0.879544
g_295.1191	IgG2	-0.0864403	0.0666462	0.673855		XL_HDL_TG	IgG3	0.0485148	0.598749	0.879544
g_887.463	IgG2	0.0863853	0.0668203	0.673855		Gln	IgG3	-0.0483272	0.600165	0.879544
g_341.1091	IgG3	0.0864127	0.0667337	0.673855		CLA_FA_ratio	IgA	0.0481306	0.601651	0.879628
g_244.1417	IgG4	-0.0863801	0.066837	0.673855		XXL_VLDL_PL	IgG1	0.0481886	0.601212	0.879628
g_102.0561	Sum.IgG	0.0863275	0.0670038	0.673855		Crea	IgG4	0.0481477	0.601521	0.879628
g_275.1293	IgA	-0.0862979	0.0670978	0.674266		XL_HDL_TG	IgA	0.047575	0.605858	0.883682
g_273.1702	IgM	-0.0862529	0.0672409	0.67496		SFA_FA_ratio	IgG2	0.0476334	0.605415	0.883682
g_233.0666	IgG1	-0.0862428	0.067273	0.67496		L_VLDL_P	IgG4	0.0476581	0.605228	0.883682
g_783.6375	IgM	0.0862085	0.0673824	0.675525		L_HDL_FC	IgA	0.0473354	0.607676	0.883986
g_179.1441	IgG	0.0861306	0.0676313	0.676419		XL_VLDL_C	IgG3	0.0472954	0.60798	0.883986
g_423.275	IgG	0.0861468	0.0675794	0.676419		L_VLDL_PL_percent	IgG4	-0.0474763	0.606606	0.883986
g_203.1439	IgM	0.0861603	0.0675361	0.676419		Serum_TG	IgG4	0.047323	0.60777	0.883986
g_365.3792	IgG	0.0860716	0.0678201	0.676771		L_VLDL_PL_percent	IgM	0.0468859	0.611094	0.886638
g_543.2441	IgA	-0.0860841	0.06778	0.676771		L_VLDL_L	IgG1	0.0468657	0.611248	0.886638
g_326.1042	IgM	-0.0860697	0.0678261	0.676771		Gp	IgG3	-0.0468357	0.611475	0.886638
g_193.1233	IgG	0.085992	0.0680757	0.677221		XS_VLDL_TG_percent	IgG4	0.0467779	0.611916	0.886638
g_227.1649	IgG	0.0859636	0.0681671	0.677221		L_HDL_FC_percent	Sum.IgG	-0.0467402	0.612203	0.886638
g_143.0349	IgA	0.0860234	0.067975	0.677221		XXL_VLDL_CE	IgG	0.0461713	0.616544	0.886671
g_190.0359	IgA	0.0859397	0.0682442	0.677221		XL_VLDL_L	IgM	-0.0464251	0.614605	0.886671
g_235.0979	IgM	0.0859805	0.0681128	0.677221		XS_VLDL_P	IgM	0.0463922	0.614857	0.886671
g_289.072	IgG1	-0.0859418	0.0682374	0.677221		L_HDL_C_percent	IgG2	0.0466506	0.612886	0.886671
g_565.301	IgG3	-0.0859593	0.0681813	0.677221		HDL_D	IgG2	0.0461879	0.616417	0.886671
g_81.0345	IgG3	-0.0859165	0.068319	0.677434		S_LDL_PL	IgG3	-0.046349	0.615187	0.886671
g_807.5035	IgG	0.0857642	0.0688118	0.677769		IDL_C_percent	IgG4	0.0461945	0.616367	0.886671
g_265.0875	IgA	-0.0857434	0.0688795	0.677769		VLDL_C	IgG4	0.0462481	0.615957	0.886671
g_661.5795	IgA	0.0857821	0.0687536	0.677769		L_HDL_TG	Sum.IgG	-0.0461979	0.616341	0.886671
g_119.0501	IgM	-0.085725	0.0689392	0.677769		ApoB_ApoA1_ratio	IgG	-0.0458641	0.618894	0.88713
g_195.0518	IgM	-0.0857488	0.0688617	0.677769		M_VLDL_PL	IgA	-0.0459533	0.618211	0.88713
g_331.1914	IgM	0.0857311	0.0689195	0.677769		UnsatDeg	IgG1	-0.045906	0.618573	0.88713
g_782.4965	IgM	0.0857619	0.0688194	0.677769		FAw6_FA_ratio	IgG2	0.0456748	0.620343	0.88713
g_413.1101	IgG1	-0.0858316	0.0685934	0.677769		M_HDL_FC	IgG3	-0.0456279	0.620703	0.88713
g_211.1702	IgG4	0.0857574	0.0688338	0.677769		S_VLDL_CE	IgG4	0.0460294	0.617629	0.88713
g_533.2553	Sum.IgG	-0.0858791	0.0684398	0.677769		L_VLDL_FC_percent	IgG4	0.0456375	0.620629	0.88713
g_885.5501	Sum.IgG	0.0857852	0.0687438	0.677769		XS_VLDL_CE_percent	IgG4	0.0457656	0.619648	0.88713
g_232.0284	IgM	-0.085696	0.0690335	0.678171		PC	IgM	0.0455396	0.621379	0.88741
g_391.141	IgG3	0.0856788	0.0690893	0.678195		M_VLDL_FC	IgG	-0.0453413	0.622901	0.887487
g_347.2954	Sum.IgG	0.08564	0.0692159	0.678914		L_VLDL_TG	IgG1	0.0452823	0.623354	0.887487
g_160.0248	IgG	-0.0855872	0.0693882	0.679304		S_LDL_TG_percent	IgG1	-0.0453829	0.622582	0.887487
g_419.3524	IgG	0.0855297	0.0695763	0.679304		XL_VLDL_PL	IgG4	0.0453139	0.623111	0.887487
g_621.5448	IgG	0.0855838	0.0693994	0.679304		XL_HDL_C_percent	IgG	-0.0448064	0.627012	0.890637
g_533.2553	IgG2	-0.0855629	0.0694676	0.679304		L_VLDL_TG	IgM	-0.0448121	0.626968	0.890637
g_147.0298	IgG3	-0.0855521	0.0695028	0.679304		AcAce	IgG1	-0.0448619	0.626585	0.890637
g_181.9919	IgG3	-0.0855367	0.0695533	0.679304		L_HDL_PL_percent	IgM	0.0446366	0.62832	0.89114
g_435.4201	IgG	0.0854188	0.0699402	0.679773		M_VLDL_CE_percent	IgG2	0.0446352	0.628331	0.89114
g_509.4206	IgG	0.0853635	0.0701221	0.679773		M_LDL_TG	IgG4	-0.0444804	0.629524	0.892147
g_326.1042	IgA	-0.0853361	0.0702125	0.679773		S_VLDL_CE_percent	IgG3	0.0444119	0.630052	0.892211
g_135.0448	IgM	-0.0854059	0.0699826	0.679773		HDL_C	IgA	-0.0442274	0.631476	0.89286
g_261.1705	IgM	-0.0854887	0.0697106	0.679773		XL_VLDL_P	IgM	-0.0442615	0.631212	0.89286
g_170.0453	IgG1	0.0854326	0.0698948	0.679773		L_HDL_PL_percent	IgG1	0.0439799	0.633388	0.894195
g_661.5795	IgG1	0.0853379	0.0702066	0.679773		S_VLDL_P	IgG4	0.0439838	0.633358	0.894195
g_514.2842	IgG2	-0.0854326	0.0698948	0.679773		TG_PG_ratio	IgG	0.0437749	0.634973	0.894383
g_300.039	Sum.IgG	0.085365	0.0701173	0.679773		M_LDL_TG_percent	IgG3	0.0438041	0.634748	0.894383
g_463.3427	Sum.IgG	0.085474	0.0697587	0.679773		XS_VLDL_PL_percent	IgG4	-0.0437877	0.634874	0.894383
g_577.4467	Sum.IgG	0.0853923	0.0700272	0.679773		M_VLDL_C_percent	IgG	0.0434676	0.637353	0.895006
g_439.3787	IgG	0.0852629	0.0704543	0.679999		M_VLDL_TG	IgG4	0.043614	0.636219	0.895006
g_149.0089	IgM	-0.0853033	0.0703207	0.679999		IDL_TG	IgG4	-0.0434768	0.637282	0.895006
g_371.2583	IgM	0.0852536	0.0704851	0.679999		VLDL_TG	IgG4	0.0434768	0.637282	0.895006
g_329.2343	IgG1	0.085245	0.0705136	0.679999		S_HDL_TG_percent	IgA	0.0432238	0.639244	0.896952
g_778.5751	IgG4	0.0852811	0.0703942	0.679999		L_VLDL_P	IgG1	0.0431638	0.639709	0.896952
g_151.026	Sum.IgG	0.085232	0.0705568	0.679999		M_VLDL_CE_percent	IgA	0.0430749	0.6404	0.897239
g_127.0512	IgG	-0.0847312	0.0722315	0.681268		Ala	IgM	-0.0429453	0.641406	0.897289
g_189.0918	IgG	-0.0848195	0.0719338	0.681268		Glc	IgG4	0.042975	0.641176	0.897289
g_304.1195	IgG	-0.0850339	0.0712154	0.681268		XL_HDL_TG	IgM	-0.0425703	0.644324	0.900048
g_311.2956	IgG	0.085015	0.0712786	0.681268		S_VLDL_CE_percent	IgG1	0.0425666	0.644352	0.900048
g_443.3164	IgG	0.0847226	0.0722604	0.681268		S_VLDL_TG_percent	IgG	-0.0424153	0.64553	0.900454
g_445.3324	IgG	0.0850364	0.0712069	0.681268		M_LDL_FC	IgG3	-0.0423416	0.646105	0.900454
g_475.3786	IgG	0.0846787	0.072409	0.681268		XL_HDL_TG	Sum.IgG	-0.0423434	0.64609	0.900454
g_508.4733	IgG	0.0848844	0.0717157	0.681268		L_VLDL_FC	Sum.IgG	-0.0421802	0.647363	0.901527
g_741.4717	IgG	0.0848599	0.0717979	0.681268		XXL_VLDL_FC	IgG4	0.0419417	0.649224	0.903439
g_189.0918	IgA	-0.0849669	0.0714393	0.681268		M_HDL_FC_percent	IgA	-0.0418557	0.649896	0.903693
g_288.1185	IgA	-0.0851409	0.070859	0.681268		S_VLDL_CE	IgG	-0.0412691	0.654485	0.907091
g_270.9906	IgM	-0.0845539	0.0728322	0.681268		XXL_VLDL_FC	IgM	-0.0412297	0.654794	0.907091
g_377.1032	IgM	-0.0848003	0.0719986	0.681268		S_VLDL_FC	IgM	0.0413999	0.653461	0.907091
g_397.1275	IgM	-0.084837	0.071875	0.681268		S_HDL_PL	IgG4	0.0414312	0.653216	0.907091
g_561.3786	IgM	0.084604	0.0726618	0.681268		XXL_VLDL_CE	Sum.IgG	0.04126	0.654557	0.907091
g_662.6468	IgM	0.0847182	0.0722754	0.681268		XL_HDL_PL_percent	IgG3	-0.0410248	0.656401	0.908635
g_700.5277	IgM	0.0846383	0.0725456	0.681268		XS_VLDL_L	IgM	0.0408234	0.657981	0.908667
g_119.0501	IgG1	-0.0851512	0.0708246	0.681268		M_HDL_C_percent	IgG2	0.0408881	0.657474	0.908667
g_194.0457	IgG1	-0.0846598	0.072473	0.681268		MUFA	IgG3	0.0407713	0.65839	0.908667
g_241.0866	IgG1	-0.0845971	0.0726854	0.681268		XL_HDL_CE_percent	IgG4	-0.040933	0.657122	0.908667
g_265.1085	IgG1	-0.0847775	0.0720753	0.681268		XXL_VLDL_L	IgG3	0.0404168	0.661177	0.911152
g_339.1593	IgG1	-0.0848842	0.0717165	0.681268		IDL_PL_percent	IgG3	0.0404539	0.660885	0.911152
g_389.2326	IgG1	0.0848003	0.0719986	0.681268		MUFA_FA_ratio	IgG	-0.0402203	0.662724	0.912603
g_449.3263	IgG1	0.0845555	0.0728267	0.681268		FAw3	IgA	-0.040088	0.663765	0.912677
g_459.3109	IgG1	0.0845756	0.0727582	0.681268		XXL_VLDL_PL	IgM	-0.0401184	0.663526	0.912677
g_501.211	IgG1	-0.0847722	0.0720932	0.681268		VLDL_TG	IgA	-0.0399039	0.665216	0.913959
g_551.3584	IgG1	0.0847621	0.0721273	0.681268		L_LDL_PL_percent	IgM	-0.0398027	0.666015	0.913959
g_621.4375	IgG1	0.085022	0.0712551	0.681268		Phe	IgG4	0.0397816	0.666181	0.913959
g_735.3021	IgG1	-0.0847159	0.072283	0.681268		M_VLDL_TG	IgG	-0.0393225	0.669807	0.915172
g_163.0764	IgG2	-0.08469	0.0723706	0.681268		M_VLDL_CE	IgA	0.0391887	0.670866	0.915172
g_167.1077	IgG2	-0.0847564	0.0721464	0.681268		XL_VLDL_PL_percent	IgA	0.0388555	0.673504	0.915172
g_525.2802	IgG2	0.0846858	0.0723849	0.681268		IDL_FC_percent	IgA	-0.0390327	0.6721	0.915172
g_847.7751	IgG2	0.0850835	0.0710501	0.681268		S_HDL_PL_percent	IgA	0.0389074	0.673092	0.915172
g_313.1657	IgG3	0.084973	0.0714188	0.681268		L_HDL_PL	IgM	0.0389863	0.672468	0.915172
g_321.1716	IgG3	0.0848929	0.0716873	0.681268		S_VLDL_C_percent	IgM	0.0389377	0.672852	0.915172
g_511.3795	IgG4	0.0845909	0.0727063	0.681268		S_HDL_FC_percent	IgM	0.0388894	0.673235	0.915172
g_646.6136	IgG4	0.0850493	0.071164	0.681268		VLDL_D	IgM	-0.0394538	0.668769	0.915172
g_673.4806	IgG4	0.0850784	0.071067	0.681268		XXL_VLDL_P	IgG3	0.0389404	0.672831	0.915172
g_369.0847	Sum.IgG	-0.0846308	0.0725711	0.681268		L_VLDL_PL_percent	IgG3	0.0393768	0.669378	0.915172
g_634.6137	Sum.IgG	0.0851275	0.0709035	0.681268		L_VLDL_C	Sum.IgG	-0.0392252	0.670577	0.915172
g_145.0618	IgG1	-0.0844851	0.0730664	0.682956		M_VLDL_C_percent	Sum.IgG	0.0392079	0.670714	0.915172
g_343.2279	IgG	0.084371	0.0734559	0.683081		XL_HDL_TG	IgG2	-0.0386219	0.675355	0.917014
g_307.1915	IgM	0.0844406	0.0732181	0.683081		S_VLDL_PL	IgG4	0.0385351	0.676044	0.917276
g_813.6959	IgM	0.0844028	0.0733471	0.683081		L_VLDL_P	IgM	-0.0381458	0.679135	0.920794
g_503.3373	IgG1	0.0843828	0.0734158	0.683081		L_VLDL_FC_percent	IgG1	0.037926	0.680883	0.922487
g_69.0342	IgG2	-0.0844066	0.0733344	0.683081		L_HDL_TG	IgG1	-0.037764	0.682173	0.923557
g_345.2799	Sum.IgG	0.0844078	0.07333	0.683081		IDL_PL	IgG3	0.0375942	0.683525	0.92471
g_361.166	Sum.IgG	-0.0843723	0.0734515	0.683081		AcAce	IgG3	-0.037377	0.685256	0.925907
g_637.2283	IgG	-0.0843098	0.0736657	0.683532		XL_VLDL_L	IgG4	0.0373576	0.685412	0.925907
g_339.1817	IgG4	-0.0843339	0.0735829	0.683532		S_VLDL_FC	IgG1	-0.0371911	0.68674	0.926347
g_387.166	Sum.IgG	-0.0843199	0.073631	0.683532		Val	Sum.IgG	0.0372077	0.686607	0.926347
g_274.1563	Sum.IgG	-0.0842908	0.0737311	0.683639		XXL_VLDL_CE_percent	IgA	0.0367302	0.690423	0.927948
g_365.1604	IgG	-0.0842195	0.0739762	0.684136		IDL_PL_percent	IgA	-0.0365743	0.69167	0.927948
g_213.1497	IgM	-0.0842126	0.074	0.684136		L_HDL_PL_percent	IgG2	-0.0367224	0.690484	0.927948
g_244.1555	IgG4	-0.0842354	0.0739215	0.684136		L_HDL_TG_percent	IgG2	0.0365801	0.691623	0.927948
g_339.1082	Sum.IgG	-0.0842546	0.0738551	0.684136		L_VLDL_CE	IgG3	0.0364773	0.692446	0.927948
g_215.1073	IgG	-0.0841624	0.074173	0.684252		M_HDL_C	IgG3	-0.0365504	0.691861	0.927948
g_385.1497	IgG	-0.0840276	0.0746391	0.684252		S_HDL_FC_percent	IgG4	-0.0368074	0.689805	0.927948
g_393.3737	IgG	0.0841633	0.0741698	0.684252		XL_VLDL_PL_percent	Sum.IgG	-0.036503	0.69224	0.927948
g_451.3425	IgG	0.0840489	0.0745654	0.684252		XL_HDL_C_percent	Sum.IgG	-0.0366104	0.691381	0.927948
g_837.4299	IgG	0.0841022	0.0743808	0.684252		M_VLDL_P	IgG	-0.0363183	0.693719	0.928981
g_271.0972	IgA	-0.0839722	0.0748313	0.684252		L_VLDL_P	IgG	-0.0359083	0.697006	0.931402
g_177.1284	IgM	0.0840514	0.0745568	0.684252		PUFA_FA_ratio	IgA	-0.0357264	0.698467	0.931402
g_235.2058	IgM	-0.0840042	0.0747204	0.684252		Ace	IgG1	0.0357048	0.698641	0.931402
g_339.145	IgM	-0.0840596	0.0745282	0.684252		M_HDL_PL_percent	IgG2	-0.0356531	0.699056	0.931402
g_403.3578	IgG1	0.0839291	0.0749814	0.684252		S_LDL_TG	IgG4	-0.0359893	0.696357	0.931402
g_401.2689	IgG2	-0.0839418	0.074937	0.684252		PC	IgG4	-0.0358348	0.697597	0.931402
g_463.4517	IgG3	-0.0840341	0.0746167	0.684252		LA_FA_ratio	IgG4	-0.0356543	0.699046	0.931402
g_271.2536	IgG4	0.0840695	0.0744939	0.684252		PUFA_FA_ratio	IgG1	-0.035559	0.699812	0.931738
g_177.0561	Sum.IgG	-0.0839374	0.0749526	0.684252		S_HDL_C_percent	IgM	-0.0352774	0.702077	0.933408
g_223.061	Sum.IgG	-0.0840745	0.0744766	0.684252		Phe	Sum.IgG	-0.0352839	0.702024	0.933408
g_293.1791	Sum.IgG	0.083957	0.0748843	0.684252		M_VLDL_L	IgG	-0.0351964	0.702729	0.933604
g_425.1456	Sum.IgG	-0.0840223	0.0746577	0.684252		S_VLDL_FC_percent	IgG	0.0350853	0.703623	0.93412
g_622.28	Sum.IgG	-0.0839301	0.074978	0.684252		S_VLDL_CE	IgM	0.0350186	0.70416	0.934162
g_603.497	IgG	0.08391	0.0750478	0.684367		L_LDL_TG_percent	IgG3	0.0349418	0.704779	0.934313
g_445.2956	IgG	0.0838943	0.0751025	0.684375		Ile	IgG	0.0348525	0.705498	0.934596
g_859.5355	IgG	0.0837338	0.0756637	0.684871		L_VLDL_TG_percent	IgG	0.034646	0.707164	0.935298
g_161.0819	IgM	-0.0837247	0.0756956	0.684871		S_VLDL_C	IgM	0.0346105	0.70745	0.935298
g_673.4806	IgM	0.0838028	0.0754221	0.684871		FAw3_FA_ratio	IgG4	-0.0345985	0.707547	0.935298
g_443.3164	IgG1	0.0837783	0.0755076	0.684871		Crea	IgA	-0.0344554	0.708702	0.936155
g_239.0926	IgG2	0.0838222	0.0753542	0.684871		CLA	IgA	0.034313	0.709851	0.936273
g_495.1179	IgG2	-0.0838199	0.0753622	0.684871		L_VLDL_L	IgM	-0.0343397	0.709636	0.936273
g_813.6959	IgG2	0.083745	0.0756245	0.684871		HDL_TG	Sum.IgG	0.0342561	0.710311	0.936273
g_263.1125	IgG4	-0.0838118	0.0753907	0.684871		UnsatDeg	Sum.IgG	0.0340915	0.711642	0.937358
g_425.1456	IgG4	-0.0837867	0.0754783	0.684871		XL_VLDL_PL	IgM	-0.0336728	0.715029	0.937661
g_535.2205	Sum.IgG	-0.0837266	0.0756888	0.684871		M_VLDL_P	IgM	-0.0338622	0.713496	0.937661
g_126.0192	IgG	0.0836484	0.0759637	0.684872		VLDL_TG	IgM	-0.0336242	0.715423	0.937661
g_381.3737	IgG	0.0836482	0.0759642	0.684872		VLDL_TG	IgG1	0.0337011	0.7148	0.937661
g_459.3479	IgG	0.0836573	0.0759324	0.684872		L_HDL_CE_percent	IgG2	0.033974	0.712592	0.937661
g_275.1136	IgA	-0.0836326	0.076019	0.684872		TotPG	IgG3	0.0337572	0.714346	0.937661
g_211.1336	IgG2	-0.0836426	0.075984	0.684872		MUFA_FA_ratio	Sum.IgG	-0.033763	0.714299	0.937661
g_291.0836	IgG2	0.0836981	0.0757888	0.684872		L_VLDL_TG	IgG4	0.0335063	0.716378	0.938248
g_399.1461	Sum.IgG	-0.0835994	0.076136	0.685439		S_HDL_PL_percent	IgG4	-0.0333864	0.71735	0.938855
g_149.0454	IgG1	-0.0835197	0.0764174	0.687486		IDL_C_percent	IgA	0.0333027	0.718029	0.939078
g_199.1473	IgG1	0.0834653	0.0766099	0.687884		DAG	IgG	0.0332202	0.718698	0.939289
g_71.0136	IgG3	-0.0834308	0.0767322	0.687884		L_HDL_TG_percent	IgM	0.0331485	0.71928	0.939385
g_499.2918	IgG4	-0.0834398	0.0767002	0.687884		XL_VLDL_CE	IgG	0.0325325	0.724284	0.940189
g_800.2168	IgG4	0.0834449	0.0766821	0.687884		L_VLDL_TG	IgG	-0.0325048	0.724509	0.940189
g_168.1033	Sum.IgG	0.0834501	0.0766636	0.687884		M_VLDL_FC_percent	IgG	0.0323386	0.725862	0.940189
g_419.1364	Sum.IgG	-0.0834136	0.0767931	0.687945		M_VLDL_TG	IgA	-0.0323215	0.726001	0.940189
g_357.2797	IgG	0.0831713	0.077657	0.688194		S_LDL_TG_percent	IgA	0.0324292	0.725125	0.940189
g_457.2439	IgG	-0.0831629	0.0776871	0.688194		L_LDL_FC_percent	IgM	0.0329004	0.721294	0.940189
g_505.9863	IgG	0.0831916	0.0775844	0.688194		MUFA	IgM	0.032388	0.72546	0.940189
g_519.3692	IgG	0.0832103	0.0775175	0.688194		IDL_TG_percent	IgG1	-0.0327515	0.722504	0.940189
g_248.0233	IgM	-0.0831792	0.0776286	0.688194		XL_VLDL_FC	IgG3	0.032774	0.722321	0.940189
g_279.1007	IgM	-0.0832678	0.0773119	0.688194		S_VLDL_TG	IgG3	0.0325725	0.723959	0.940189
g_474.2853	IgM	-0.0833713	0.0769436	0.688194		M_HDL_PL	IgG4	0.0324226	0.725178	0.940189
g_635.5611	IgM	0.083297	0.0772078	0.688194		L_HDL_PL_percent	Sum.IgG	0.0323288	0.725942	0.940189
g_329.2485	IgG1	0.0831668	0.0776732	0.688194		XXL_VLDL_C	IgG	0.0319907	0.728696	0.940384
g_319.1925	IgG2	-0.0832014	0.0775492	0.688194		M_LDL_C_percent	IgM	-0.0320007	0.728614	0.940384
g_573.3588	IgG2	0.083284	0.0772544	0.688194		XL_HDL_PL	IgG2	0.0321942	0.727037	0.940384
g_862.4347	IgG2	0.083273	0.0772936	0.688194		L_LDL_PL	IgG3	0.0319976	0.728639	0.940384
g_161.0243	IgG3	-0.0832844	0.0772527	0.688194		Leu	IgG4	0.0321448	0.72744	0.940384
g_177.0561	IgG4	-0.0833554	0.0770001	0.688194		XXL_VLDL_PL	Sum.IgG	-0.0317558	0.73061	0.942197
g_289.072	Sum.IgG	-0.0831921	0.0775825	0.688194		L_VLDL_L	IgG	-0.0315097	0.732619	0.942813
g_618.5824	Sum.IgG	0.0832061	0.0775325	0.688194		Phe	IgG	0.0315149	0.732577	0.942813
g_399.1461	IgG	-0.0831404	0.0777679	0.68843		M_VLDL_PL_percent	IgG3	0.0316104	0.731797	0.942813
g_273.2217	IgG	0.0830437	0.0781152	0.689245		Serum_TG	IgG3	0.0314261	0.733302	0.943036
g_204.124	IgM	0.0830402	0.0781276	0.689245		XL_VLDL_PL_percent	IgG	-0.0309368	0.737301	0.943583
g_283.1447	IgM	-0.0830273	0.078174	0.689245		Lac	IgA	0.0311147	0.735846	0.943583
g_465.1197	IgM	-0.0830242	0.0781853	0.689245		S_VLDL_TG_percent	IgG1	0.0309545	0.737157	0.943583
g_189.0918	IgG3	-0.08304	0.0781284	0.689245		XL_VLDL_P	IgG4	0.0311655	0.735432	0.943583
g_381.0956	IgG4	-0.0830952	0.07793	0.689245		L_VLDL_PL	IgG4	0.031004	0.736752	0.943583
g_783.4171	IgG	-0.0829863	0.0783218	0.689493		S_VLDL_CE_percent	IgG4	0.0311307	0.735716	0.943583
g_401.0879	IgG3	0.0829988	0.0782768	0.689493		Remnant_C	IgG4	-0.0310997	0.735969	0.943583
g_261.1137	IgG4	-0.082967	0.0783915	0.689628		XL_VLDL_PL	Sum.IgG	-0.0308044	0.738385	0.943663
g_419.2562	IgG	0.082928	0.0785325	0.689914		S_VLDL_TG_percent	Sum.IgG	-0.0308635	0.737901	0.943663
g_345.2799	IgG4	0.0829371	0.0784993	0.689914		EstC	IgM	-0.0305715	0.740292	0.943851
g_243.1958	Sum.IgG	0.0828817	0.0786999	0.690906		M_VLDL_FC	IgG1	0.0306731	0.73946	0.943851
g_306.0181	IgA	0.0828482	0.0788211	0.691493		XL_VLDL_PL_percent	IgG3	0.0305803	0.74022	0.943851
g_295.134	IgG	-0.0826218	0.0796452	0.692037		M_HDL_CE	IgG4	0.0305369	0.740576	0.943851
g_313.2385	IgG	0.0827842	0.0790535	0.692037		S_HDL_C	IgM	0.0303771	0.741886	0.94395
g_501.211	IgG	-0.0827964	0.0790093	0.692037		DHA_FA_ratio	IgM	0.0303529	0.742084	0.94395
g_415.2472	IgA	-0.0826834	0.0794205	0.692037		FAw3_FA_ratio	IgG3	0.0303405	0.742185	0.94395
g_295.1191	IgM	-0.0827253	0.0792678	0.692037		S_LDL_TG_percent	IgG4	0.0302643	0.74281	0.944095
g_301.202	IgM	-0.0826309	0.0796119	0.692037		XL_HDL_FC_percent	IgA	-0.0301217	0.743981	0.944932
g_407.2076	IgM	0.0827703	0.0791038	0.692037		L_VLDL_FC_percent	IgA	0.0299466	0.745417	0.945323
g_411.1083	IgM	-0.0826367	0.0795907	0.692037		L_LDL_TG_percent	IgG1	-0.0299855	0.745098	0.945323
g_351.254	IgG1	0.0827416	0.0792085	0.692037		M_HDL_CE	IgG3	-0.0298349	0.746334	0.945323
g_553.4457	IgG1	0.0827004	0.0793583	0.692037		S_LDL_CE_percent	IgG3	0.0298367	0.74632	0.945323
g_611.4691	IgG1	0.0827162	0.0793007	0.692037		S_LDL_FC_percent	IgM	0.0293422	0.750385	0.945915
g_363.0888	IgG2	-0.0827099	0.0793239	0.692037		XXL_VLDL_TG	IgG3	0.029352	0.750304	0.945915
g_883.5357	IgG4	0.0826436	0.0795655	0.692037		IDL_P	IgG3	0.0294389	0.749589	0.945915
g_413.3069	Sum.IgG	0.0826394	0.0795809	0.692037		DAG	IgG3	0.0294389	0.749589	0.945915
g_148.0432	IgG	-0.0825494	0.0799105	0.692221		XXL_VLDL_L	IgG4	0.0296687	0.747701	0.945915
g_411.1291	IgG	-0.082477	0.080176	0.692221		S_VLDL_C_percent	IgG4	0.0294048	0.74987	0.945915
g_191.0562	IgA	-0.0824675	0.0802109	0.692221		XL_HDL_FC_percent	IgG4	0.0293649	0.750198	0.945915
g_204.9811	IgM	-0.0824927	0.0801182	0.692221		M_LDL_PL	IgG3	0.0292479	0.751161	0.946248
g_505.2452	IgG1	-0.082515	0.0800365	0.692221		XS_VLDL_FC	IgG3	0.0291037	0.752348	0.947097
g_573.4528	IgG1	0.0825543	0.0798924	0.692221		L_LDL_TG_percent	IgG	-0.0284933	0.757379	0.947463
g_341.124	IgG3	0.0825087	0.0800596	0.692221		S_HDL_PL	IgA	-0.02867	0.755922	0.947463
g_149.0607	IgG4	-0.0824705	0.0802	0.692221		L_VLDL_TG_percent	IgA	0.0284965	0.757353	0.947463
g_269.0462	Sum.IgG	-0.0825196	0.0800196	0.692221		M_VLDL_FC_percent	IgA	-0.0287816	0.755001	0.947463
g_359.0978	Sum.IgG	-0.0825339	0.0799673	0.692221		HDL_D	IgA	0.0282602	0.759304	0.947463
g_757.2181	IgG	-0.0824311	0.080345	0.692907		UnsatDeg	IgA	0.0288231	0.754659	0.947463
g_495.1179	IgM	-0.0823398	0.0806816	0.694867		XL_HDL_PL_percent	IgM	0.0287136	0.755562	0.947463
g_216.1242	IgG2	-0.0823412	0.0806763	0.694867		DHA	IgM	-0.0283872	0.758255	0.947463
g_271.0972	IgG	-0.082284	0.0808878	0.695681		Glc	IgM	0.0285	0.757324	0.947463
g_419.113	IgG	-0.0822294	0.0810904	0.695681		VLDL_D	IgG2	-0.0282722	0.759204	0.947463
g_577.4833	IgM	0.0822108	0.0811592	0.695681		TG_PG_ratio	IgG2	-0.0287355	0.755381	0.947463
g_168.0776	IgG1	0.0822155	0.0811416	0.695681		XS_VLDL_TG_percent	IgG3	0.0288988	0.754036	0.947463
g_634.6137	IgG4	0.0822302	0.0810874	0.695681		M_HDL_C	IgG4	0.0282831	0.759114	0.947463
g_859.5355	IgG4	0.0822294	0.0810901	0.695681		S_VLDL_PL	IgM	0.0281129	0.76052	0.947701
g_620.5978	Sum.IgG	0.0822892	0.0808686	0.695681		Gp	IgM	0.0281514	0.760202	0.947701
g_736.5282	IgG	0.082164	0.0813331	0.696702		M_HDL_CE_percent	IgG1	0.0279439	0.761917	0.948802
g_168.1033	IgG	0.0818778	0.082403	0.699206		L_HDL_PL	IgG2	-0.0277493	0.763525	0.949017
g_171.0664	IgG	0.0819841	0.0820044	0.699206		XXL_VLDL_FC	IgG3	0.0277366	0.76363	0.949017
g_391.0046	IgG	0.0819946	0.081965	0.699206		M_LDL_CE_percent	IgG3	0.0277525	0.763499	0.949017
g_395.3894	IgG	0.081742	0.0829146	0.699206		L_VLDL_CE	IgA	0.0275831	0.764901	0.949498
g_401.2906	IgG	0.0820253	0.0818503	0.699206		L_VLDL_FC	IgA	0.0275657	0.765044	0.949498
g_477.3218	IgG	0.0817359	0.0829373	0.699206		SFA_FA_ratio	IgG4	0.0274235	0.766221	0.95032
g_509.1433	IgG	-0.0819255	0.0822238	0.699206		XL_VLDL_C	IgM	-0.027314	0.767128	0.950668
g_581.2401	IgG	0.0818138	0.0826437	0.699206		XXL_VLDL_P	IgG4	0.0272654	0.767531	0.950668
g_700.5277	IgG	0.0817338	0.0829455	0.699206		LA_FA_ratio	IgA	-0.0271491	0.768494	0.950939
g_717.2923	IgG	-0.0817885	0.0827391	0.699206		L_LDL_TG	IgG3	0.0271148	0.768779	0.950939
g_833.5205	IgG	0.081814	0.0826427	0.699206		Pyr	IgA	-0.0268399	0.771058	0.95312
g_527.1573	IgA	-0.0819846	0.0820022	0.699206		L_HDL_C_percent	IgA	-0.0264771	0.774069	0.953708
g_177.0772	IgM	-0.0818214	0.0826149	0.699206		M_HDL_CE_percent	IgA	0.0267013	0.772208	0.953708
g_197.1545	IgM	-0.0818233	0.082608	0.699206		FreeC	IgM	0.0265535	0.773435	0.953708
g_421.2024	IgM	0.0820409	0.0817919	0.699206		S_VLDL_L	IgG1	-0.02644	0.774377	0.953708
g_489.1414	IgM	-0.0819995	0.0819464	0.699206		IDL_CE	IgG3	0.0264929	0.773938	0.953708
g_618.5824	IgM	0.081746	0.0828993	0.699206		FAw3	IgG3	0.0264095	0.77463	0.953708
g_677.424	IgM	0.0819456	0.0821483	0.699206		Phe	IgM	0.0261853	0.776493	0.954095
g_333.0998	IgG1	-0.0819182	0.0822512	0.699206		S_VLDL_P	IgG1	-0.0262421	0.776021	0.954095
g_451.3425	IgG1	0.0818629	0.082459	0.699206		S_HDL_CE_percent	IgG4	-0.026227	0.776146	0.954095
g_343.1927	IgG2	-0.0817753	0.0827886	0.699206		S_LDL_PL_percent	IgG3	-0.0260536	0.777588	0.954806
g_353.2333	IgG3	0.0818104	0.0826566	0.699206		LDL_TG	IgG3	0.0259371	0.778557	0.95536
g_423.167	IgG3	0.0819114	0.0822765	0.699206		L_HDL_FC_percent	IgG	0.0256891	0.78062	0.956577
g_401.1448	Sum.IgG	-0.0817793	0.0827736	0.699206		FAw6	IgG3	-0.0256314	0.781101	0.956577
g_779.2407	IgG2	-0.0817169	0.0830092	0.69928		L_VLDL_FC_percent	Sum.IgG	-0.0257071	0.78047	0.956577
g_191.0562	IgG	-0.081497	0.0838439	0.700739		XL_HDL_PL_percent	IgG	0.0251835	0.784833	0.956677
g_388.1331	IgA	-0.081568	0.0835738	0.700739		XXL_VLDL_C	IgM	-0.0253449	0.783487	0.956677
g_223.061	IgM	-0.081635	0.0833193	0.700739		L_LDL_P	IgG3	0.0252667	0.784139	0.956677
g_339.2907	IgM	-0.081514	0.0837791	0.700739		S_VLDL_C_percent	IgG3	0.0253048	0.783821	0.956677
g_882.4832	IgM	0.0816342	0.0833222	0.700739		LA	IgG3	-0.0252388	0.784371	0.956677
g_179.1441	IgG1	0.0815364	0.0836937	0.700739		S_VLDL_FC_percent	IgG4	0.0251245	0.785324	0.956677
g_228.0072	IgG3	-0.08153	0.0837183	0.700739		XL_VLDL_TG	Sum.IgG	-0.0253318	0.783597	0.956677
g_337.238	IgG3	0.0815014	0.0838269	0.700739		M_VLDL_CE	Sum.IgG	-0.0255019	0.782179	0.956677
g_152.0352	IgG4	-0.0815029	0.0838215	0.700739		XXL_VLDL_C	Sum.IgG	0.0250505	0.785941	0.956798
g_324.1309	IgG4	-0.0815164	0.08377	0.700739		Ile	Sum.IgG	-0.024981	0.786521	0.956873
g_997.484	IgG4	0.081607	0.0834256	0.700739		Gln	Sum.IgG	-0.0247588	0.788375	0.958498
g_551.3034	Sum.IgG	-0.0815996	0.0834537	0.700739		HDL2_C	IgM	-0.0246851	0.788991	0.958616
g_334.0726	IgG1	-0.0814766	0.0839214	0.700926		VLDL_D	IgG3	-0.0245668	0.789978	0.959185
g_479.0978	IgG2	-0.0814486	0.0840286	0.701333		M_VLDL_P	IgA	-0.024114	0.793762	0.960443
g_301.0564	IgG4	-0.081435	0.0840805	0.701333		S_VLDL_CE_percent	IgA	0.024041	0.794372	0.960443
g_333.2071	IgG	0.0813099	0.0845592	0.701977		M_VLDL_L	IgM	-0.0241259	0.793662	0.960443
g_197.0681	IgM	-0.0813421	0.0844357	0.701977		S_VLDL_TG	IgM	-0.0239454	0.795172	0.960443
g_313.038	IgG1	-0.0813248	0.084502	0.701977		S_LDL_PL_percent	IgM	-0.024265	0.7925	0.960443
g_441.3006	IgG1	0.081315	0.0845399	0.701977		TG_PG_ratio	IgM	-0.0239558	0.795085	0.960443
g_457.2594	IgG2	0.0813658	0.0843449	0.701977		AcAce	IgG2	-0.0239503	0.795131	0.960443
g_395.1352	IgG4	-0.0813103	0.0845575	0.701977		XL_VLDL_TG	IgG4	0.0242197	0.792878	0.960443
g_861.5494	IgG4	0.0812994	0.0845995	0.701977		M_LDL_CE	IgG3	0.0237745	0.796602	0.961542
g_349.166	Sum.IgG	-0.0813722	0.0843204	0.701977		XL_VLDL_CE	IgM	-0.0236779	0.797411	0.961889
g_163.1125	IgG	0.0810944	0.0853895	0.702336		Gln	IgG	-0.0235684	0.798327	0.9621
g_479.446	IgG	0.0810874	0.0854163	0.702336		L_VLDL_TG_percent	Sum.IgG	0.0234706	0.799147	0.9621
g_313.2538	IgA	0.0812407	0.084825	0.702336		Alb	Sum.IgG	0.0234966	0.798929	0.9621
g_289.1086	IgM	-0.0811953	0.0849998	0.702336		bOHBut	IgG3	-0.0233802	0.799904	0.962385
g_405.3734	IgM	0.08124	0.0848278	0.702336		XXL_VLDL_FC	IgG	0.0203558	0.825345	0.962514
g_699.4969	IgM	0.0812114	0.0849378	0.702336		XL_VLDL_C	IgG	0.0215263	0.815476	0.962514
g_88.9879	IgG1	0.0811811	0.0850546	0.702336		XL_VLDL_FC	IgG	0.0207587	0.821945	0.962514
g_277.1809	IgG1	-0.0811034	0.0853544	0.702336		M_VLDL_C	IgG	-0.021554	0.815242	0.962514
g_533.2553	IgG1	-0.0811021	0.0853595	0.702336		M_HDL_C_percent	IgG	0.0231466	0.801862	0.962514
g_323.2954	IgG2	-0.0811266	0.0852651	0.702336		S_HDL_PL_percent	IgG	-0.0203506	0.825389	0.962514
g_478.2379	IgG2	0.0811009	0.0853642	0.702336		FAw3_FA_ratio	IgG	-0.0204966	0.824157	0.962514
g_159.0807	IgG4	-0.0812	0.0849818	0.702336		L_VLDL_C	IgA	0.0218116	0.813075	0.962514
g_364.1251	IgG4	-0.0812671	0.0847236	0.702336		L_VLDL_TG	IgA	0.0229246	0.803724	0.962514
g_117.0194	Sum.IgG	0.0811324	0.0852426	0.702336		M_HDL_CE	IgA	0.020926	0.820534	0.962514
g_505.9863	IgG3	-0.0810615	0.0855165	0.702706		M_VLDL_C_percent	IgA	0.0211969	0.81825	0.962514
g_286.1893	IgG1	-0.0810328	0.085628	0.702713		XS_VLDL_TG_percent	IgA	-0.0219401	0.811994	0.962514
g_355.2491	IgG1	0.08104	0.0855997	0.702713		TG_PG_ratio	IgA	0.0205128	0.82402	0.962514
g_646.6136	IgM	0.0810056	0.0857331	0.703122		XL_VLDL_FC	IgM	-0.0213476	0.81698	0.962514
g_618.307	IgG3	-0.0809886	0.0857994	0.703212		IDL_P	IgM	0.02182	0.813004	0.962514
g_203.0563	IgA	0.0809548	0.0859307	0.703624		L_LDL_P	IgM	0.0209449	0.820375	0.962514
g_373.1136	IgA	0.0809148	0.0860861	0.703624		IDL_PL_percent	IgM	-0.0226885	0.805705	0.962514
g_306.0747	IgM	-0.0809065	0.0861183	0.703624		DAG	IgM	0.0204204	0.8248	0.962514
g_371.2583	IgG1	0.0809444	0.0859709	0.703624		CLA_FA_ratio	IgM	0.0208996	0.820756	0.962514
g_230.9965	IgG3	-0.0809044	0.0861265	0.703624		Val	IgM	0.0222854	0.809091	0.962514
g_166.0509	IgG	-0.08067	0.0870431	0.704324		Tyr	IgM	-0.0231171	0.802109	0.962514
g_187.134	IgG	-0.080681	0.0870002	0.704324		L_VLDL_PL	IgG1	0.0224501	0.807707	0.962514
g_233.0666	IgG	-0.0807059	0.0869025	0.704324		M_VLDL_TG_percent	IgG1	0.0212624	0.817698	0.962514
g_349.202	IgG	0.0806758	0.0870205	0.704324		Lac	IgG1	-0.0224987	0.807299	0.962514
g_597.3921	IgG	0.080858	0.0863076	0.704324		L_HDL_FC	IgG2	0.02261	0.806365	0.962514
g_369.0847	IgA	-0.0807961	0.086549	0.704324		IDL_FC_percent	IgG2	0.0204762	0.824329	0.962514
g_188.956	IgM	-0.0807796	0.0866138	0.704324		L_VLDL_TG	IgG3	-0.0206636	0.822747	0.962514
g_233.1181	IgM	0.0807237	0.0868325	0.704324		IDL_L	IgG3	0.0218343	0.812883	0.962514
g_295.134	IgM	-0.0808366	0.0863912	0.704324		L_LDL_L	IgG3	0.0229165	0.803792	0.962514
g_331.1031	IgM	-0.0806877	0.0869739	0.704324		L_LDL_CE	IgG3	0.0223259	0.808751	0.962514
g_221.1903	IgG1	0.0806874	0.0869751	0.704324		M_LDL_P	IgG3	0.020601	0.823275	0.962514
g_503.3735	IgG1	0.0806865	0.0869787	0.704324		M_LDL_TG	IgG3	0.0216293	0.814609	0.962514
g_947.5241	IgG4	0.0807426	0.0867587	0.704324		S_LDL_P	IgG3	-0.0210388	0.819583	0.962514
g_325.092	Sum.IgG	-0.080732	0.0868	0.704324		M_LDL_C_percent	IgG3	-0.0230537	0.802641	0.962514
g_496.2037	Sum.IgG	-0.0808351	0.0863968	0.704324		S_LDL_C_percent	IgG3	-0.0211221	0.818881	0.962514
g_711.4613	IgG	0.0806171	0.0872514	0.704981		FreeC	IgG3	0.0213427	0.817022	0.962514
g_197.0681	IgA	-0.0805986	0.087324	0.704981		TG_PG_ratio	IgG3	0.0204898	0.824214	0.962514
g_115.0037	IgM	0.0805789	0.0874016	0.704981		TotCho	IgG3	0.0223032	0.808941	0.962514
g_105.0553	IgG3	-0.0806077	0.0872882	0.704981		TotFA	IgG3	0.0226595	0.805949	0.962514
g_160.0512	IgG4	-0.0805799	0.0873978	0.704981		XXL_VLDL_TG	IgG4	0.0208129	0.821488	0.962514
g_477.3218	IgG1	0.0805567	0.0874892	0.70524		S_HDL_C	IgG4	0.0222298	0.809558	0.962514
g_345.2282	IgA	-0.0805023	0.087704	0.706523		XL_HDL_C_percent	IgG4	-0.0203336	0.825533	0.962514
g_129.0557	IgG	-0.0804671	0.0878432	0.707196		S_HDL_C_percent	IgG4	-0.0229678	0.803361	0.962514
g_162.0557	IgG	0.0800614	0.0894598	0.707295		XL_VLDL_P	Sum.IgG	-0.0209148	0.820629	0.962514
g_177.0772	IgG	-0.0802509	0.0887016	0.707295		XL_HDL_PL_percent	Sum.IgG	0.0208627	0.821068	0.962514
g_182.0457	IgG	-0.0802772	0.0885968	0.707295		XL_HDL_FC_percent	Sum.IgG	-0.0214426	0.81618	0.962514
g_188.9863	IgG	-0.0801017	0.0892984	0.707295		S_HDL_PL_percent	Sum.IgG	0.0223819	0.80828	0.962514
g_223.1339	IgG	0.0800923	0.0893359	0.707295		Tyr	Sum.IgG	-0.0214079	0.816473	0.962514
g_241.2173	IgG	0.0803141	0.08845	0.707295		AcAce	Sum.IgG	-0.02246	0.807624	0.962514
g_277.2174	IgG	0.0800591	0.089469	0.707295		M_VLDL_CE_percent	IgG1	0.0201983	0.826675	0.963238
g_347.2022	IgG	0.0802962	0.0885213	0.707295		M_VLDL_TG_percent	IgG	0.0198244	0.829834	0.963266
g_493.2805	IgG	-0.0802821	0.0885776	0.707295		L_VLDL_PL	IgM	-0.020087	0.827615	0.963266
g_293.1791	IgA	0.0802038	0.0888897	0.707295		M_VLDL_PL	IgG1	0.0198109	0.829949	0.963266
g_339.1593	IgA	-0.0803426	0.0883367	0.707295		S_LDL_TG	IgG3	0.0199131	0.829085	0.963266
g_573.3588	IgA	0.0803679	0.0882361	0.707295		Leu	IgG3	-0.0197637	0.830348	0.963266
g_149.0241	IgM	-0.0804057	0.0880863	0.707295		XL_VLDL_CE	Sum.IgG	0.0200293	0.828103	0.963266
g_281.1757	IgM	-0.0801643	0.0890477	0.707295		L_VLDL_CE	Sum.IgG	-0.0199668	0.828631	0.963266
g_343.1399	IgM	-0.0801602	0.089064	0.707295		L_VLDL_P	IgA	0.019603	0.831707	0.963633
g_379.1778	IgM	-0.0803184	0.0884331	0.707295		TotFA	IgM	-0.0196131	0.831622	0.963633
g_459.3831	IgM	0.0802835	0.0885718	0.707295		XXL_VLDL_PL	IgG3	0.0194997	0.832581	0.963947
g_471.1509	IgM	-0.0802116	0.0888585	0.707295		L_LDL_C	IgG3	0.0194476	0.833022	0.963947
g_485.3634	IgM	0.0802029	0.0888932	0.707295		L_HDL_CE_percent	IgG	-0.0189475	0.837255	0.964618
g_508.3404	IgM	0.0804428	0.0879391	0.707295		M_VLDL_L	IgA	-0.0189918	0.83688	0.964618
g_223.061	IgG1	-0.0801867	0.0889579	0.707295		M_VLDL_TG_percent	IgA	0.0189883	0.83691	0.964618
g_244.1555	IgG1	-0.0802762	0.0886011	0.707295		L_HDL_P	IgM	0.0191233	0.835766	0.964618
g_265.0875	IgG2	-0.0801798	0.0889857	0.707295		XL_HDL_C_percent	IgG1	0.0190747	0.836178	0.964618
g_293.1035	IgG2	0.0801138	0.0892499	0.707295		M_HDL_TG_percent	IgG2	0.0193006	0.834266	0.964618
g_301.1795	IgG2	-0.0800617	0.0894587	0.707295		S_HDL_FC_percent	IgG2	-0.0192347	0.834823	0.964618
g_659.5763	IgG2	0.0800625	0.0894556	0.707295		IDL_FC_percent	IgG	0.0188261	0.838284	0.964919
g_199.1123	IgG3	-0.0803445	0.0883293	0.707295		M_VLDL_C_percent	IgG1	0.0187935	0.83856	0.964919
g_209.0679	IgG4	0.0802726	0.0886153	0.707295		L_VLDL_L	IgA	0.0183668	0.842178	0.965339
g_124.0072	Sum.IgG	0.0800924	0.0893356	0.707295		M_HDL_FC	IgA	-0.0186515	0.839764	0.965339
g_285.0763	IgM	-0.0800102	0.0896659	0.70791		S_HDL_FC_percent	IgA	0.0182696	0.843002	0.965339
g_359.1344	IgM	-0.0800164	0.0896409	0.70791		L_LDL_L	IgM	0.0181075	0.844377	0.965339
g_143.0493	IgG2	-0.0799844	0.0897695	0.70791		CLA	IgM	0.0182221	0.843405	0.965339
g_208.1197	IgG4	-0.0799951	0.0897265	0.70791		S_VLDL_C_percent	IgG1	0.0183195	0.842579	0.965339
g_330.1072	IgG	-0.0798932	0.0901373	0.70793		XL_HDL_FC_percent	IgG2	-0.0180661	0.844728	0.965339
g_433.2791	IgG	-0.0799124	0.0900599	0.70793		M_VLDL_FC_percent	IgG3	0.0181243	0.844235	0.965339
g_131.0713	IgM	-0.0798733	0.0902176	0.70793		S_VLDL_PL_percent	IgG3	-0.0180112	0.845194	0.965339
g_419.3524	IgG1	0.0798841	0.090174	0.70793		L_LDL_PL_percent	IgG3	0.0185167	0.840906	0.965339
g_779.2407	IgG1	-0.0798742	0.0902139	0.70793		M_HDL_C_percent	Sum.IgG	-0.0183435	0.842375	0.965339
g_464.2787	IgG2	-0.0799391	0.0899522	0.70793		FAw3_FA_ratio	Sum.IgG	0.0181403	0.844099	0.965339
g_299.113	IgG4	-0.0799213	0.090024	0.70793		L_LDL_FC	IgM	0.0179234	0.845939	0.965454
g_379.1405	Sum.IgG	-0.0799046	0.0900912	0.70793		Ile	IgM	0.0177532	0.847385	0.965454
g_246.0858	IgG	-0.0796867	0.0909742	0.708069		M_LDL_L	IgG3	0.0177557	0.847363	0.965454
g_319.1391	IgG	-0.0797253	0.0908173	0.708069		S_LDL_L	IgG3	-0.0177974	0.847009	0.965454
g_364.1251	IgG	-0.0796221	0.0912375	0.708069		L_VLDL_FC	IgG3	-0.017582	0.848839	0.966515
g_591.3686	IgG	0.0795486	0.0915376	0.708069		XL_VLDL_PL	IgG	-0.0174002	0.850384	0.967094
g_961.5392	IgG	0.0796238	0.0912306	0.708069		Leu	IgM	0.017399	0.850394	0.967094
g_189.0407	IgA	0.0796871	0.0909729	0.708069		L_HDL_PL_percent	IgG	-0.0167125	0.856232	0.9678
g_343.2842	IgA	0.0795402	0.0915722	0.708069		XL_VLDL_C_percent	IgA	-0.0165384	0.857714	0.9678
g_160.0248	IgM	0.0795944	0.0913506	0.708069		MUFA_FA_ratio	IgA	0.0172243	0.851879	0.9678
g_190.0359	IgM	0.0795697	0.0914516	0.708069		M_LDL_PL	IgM	-0.0169128	0.854528	0.9678
g_753.5918	IgM	0.0795637	0.0914762	0.708069		M_LDL_CE_percent	IgM	-0.0165796	0.857364	0.9678
g_243.1958	IgG1	0.0797925	0.0905446	0.708069		S_VLDL_C	IgG1	-0.0169044	0.854599	0.9678
g_313.2538	IgG1	0.0796299	0.091206	0.708069		L_VLDL_TG_percent	IgG1	-0.0167412	0.855987	0.9678
g_437.2671	IgG1	0.0796838	0.0909864	0.708069		XXL_VLDL_FC_percent	IgG2	0.0165954	0.857228	0.9678
g_457.2439	IgG1	-0.0796048	0.091308	0.708069		M_VLDL_TG	IgG3	-0.0168595	0.854981	0.9678
g_477.3696	IgG1	0.0797495	0.0907192	0.708069		FALen	IgG3	-0.0169175	0.854488	0.9678
g_241.1807	IgG2	-0.0797001	0.0909198	0.708069		XL_VLDL_L	Sum.IgG	-0.016977	0.853982	0.9678
g_243.1765	IgG2	0.0796482	0.0911312	0.708069		S_HDL_FC_percent	Sum.IgG	-0.0165847	0.85732	0.9678
g_437.4357	IgG2	0.0796153	0.0912653	0.708069		FAw6_FA_ratio	Sum.IgG	0.0165256	0.857823	0.9678
g_120.0122	IgG3	-0.0795889	0.0913731	0.708069		CLA	IgG1	-0.0161925	0.860659	0.970408
g_355.2491	IgG3	0.0796636	0.0910684	0.708069		M_VLDL_CE	IgM	0.0158432	0.863636	0.970495
g_339.145	IgG4	-0.0796317	0.0911983	0.708069		IDL_L	IgM	0.0158328	0.863724	0.970495
g_219.1017	Sum.IgG	-0.0798047	0.0904954	0.708069		IDL_PL	IgM	0.0158137	0.863888	0.970495
g_433.1889	Sum.IgG	-0.0795728	0.0914388	0.708069		IDL_FC_percent	IgM	0.0158173	0.863857	0.970495
g_433.3322	Sum.IgG	0.0795804	0.0914079	0.708069		M_LDL_C	IgG3	0.0161021	0.861429	0.970495
g_373.275	IgG	0.0795124	0.0916858	0.708086		DAG_TG_ratio	IgG3	-0.0158277	0.863768	0.970495
g_291.0836	IgA	0.0795168	0.091668	0.708086		M_VLDL_PL	IgM	-0.0155167	0.86642	0.971447
g_327.2178	IgM	0.079431	0.0920196	0.709802		L_HDL_P	IgG2	-0.0154061	0.867363	0.971447
g_155.1077	IgG2	-0.0794347	0.0920044	0.709802		XL_VLDL_TG	IgG3	-0.0155741	0.865931	0.971447
g_317.1748	IgG2	-0.0794042	0.0921297	0.709905		L_LDL_CE_percent	IgG3	0.0154214	0.867233	0.971447
g_348.106	IgG3	0.0793894	0.0921907	0.709905		PUFA	IgG3	-0.0154386	0.867086	0.971447
g_393.1558	Sum.IgG	-0.079387	0.0922006	0.709905		M_HDL_PL	IgA	-0.0149531	0.871229	0.972125
g_165.0557	IgG	-0.0793202	0.0924754	0.71073		XL_VLDL_CE_percent	IgA	-0.0148038	0.872504	0.972125
g_131.0349	IgG2	-0.0793273	0.0924463	0.71073		M_LDL_TG_percent	IgA	0.0151667	0.869406	0.972125
g_301.1294	Sum.IgG	-0.0793257	0.0924531	0.71073		M_HDL_C_percent	IgA	0.0149168	0.871539	0.972125
g_696.4986	IgM	0.079255	0.0927447	0.71153		S_LDL_C_percent	IgM	-0.0147805	0.872703	0.972125
g_415.2472	IgG1	-0.0792544	0.0927474	0.71153		S_HDL_PL_percent	IgM	0.0147805	0.872703	0.972125
g_500.278	IgG2	0.0792564	0.0927389	0.71153		XL_VLDL_PL_percent	IgG1	0.0152029	0.869096	0.972125
g_128.0101	IgG1	-0.0792308	0.0928447	0.711847		S_HDL_PL_percent	IgG2	0.0148696	0.871942	0.972125
g_363.2173	IgG2	-0.0792128	0.092919	0.711987		S_LDL_C	IgG3	-0.0149192	0.871518	0.972125
g_88.0402	IgA	0.079193	0.0930012	0.712188		S_HDL_PL_percent	IgG1	0.0146021	0.874226	0.972649
g_181.9919	IgM	-0.0791751	0.0930755	0.712327		S_VLDL_TG_percent	IgG4	-0.0146173	0.874097	0.972649
g_251.2374	IgA	0.0790496	0.0935968	0.712347		XS_VLDL_C_percent	IgG3	0.0145284	0.874856	0.972765
g_359.1344	IgA	-0.0791209	0.0933001	0.712347		S_LDL_P	IgM	-0.014435	0.875654	0.973066
g_677.6103	IgA	0.0791309	0.0932586	0.712347		Lac	IgG	-0.01375	0.881511	0.974672
g_559.4345	IgG1	0.0790464	0.0936101	0.712347		HDL2_C	IgA	0.014085	0.878646	0.974672
g_632.2052	IgG1	0.0791198	0.0933047	0.712347		L_VLDL_CE	IgM	-0.0139157	0.880093	0.974672
g_634.6137	IgG2	0.0790717	0.0935047	0.712347		IDL_CE	IgM	-0.0138567	0.880598	0.974672
g_85.0294	IgG3	-0.0790514	0.0935889	0.712347		L_VLDL_P	IgG3	-0.0138093	0.881004	0.974672
g_373.1665	IgG4	-0.0790789	0.0934748	0.712347		XS_VLDL_C_percent	IgG4	0.0137109	0.881846	0.974672
g_161.9866	Sum.IgG	-0.0790931	0.0934156	0.712347		M_LDL_TG_percent	IgG4	-0.0141259	0.878296	0.974672
g_263.0824	Sum.IgG	-0.0790395	0.0936385	0.712347		S_HDL_TG	Sum.IgG	0.0137962	0.881116	0.974672
g_389.2178	IgG	0.0789781	0.0938945	0.712593		M_VLDL_TG_percent	Sum.IgG	0.013942	0.879869	0.974672
g_172.0397	IgA	0.0789997	0.0938044	0.712593		S_LDL_CE_percent	IgM	-0.0135528	0.883198	0.975582
g_504.3092	IgG1	-0.0789841	0.0938696	0.712593		Lac	IgG4	0.0133358	0.885055	0.97705
g_678.3987	IgG1	0.078978	0.093895	0.712593		FAw6_FA_ratio	IgG	0.0130901	0.887159	0.978554
g_343.1927	Sum.IgG	-0.0789078	0.0941883	0.714393		L_HDL_CE	IgM	-0.0126516	0.890915	0.978554
g_861.5494	IgG	0.0788707	0.0943436	0.714402		S_VLDL_CE_percent	IgM	0.0126204	0.891183	0.978554
g_207.0869	IgM	-0.0788573	0.0943998	0.714402		Serum_TG	IgG1	-0.0128624	0.88911	0.978554
g_251.1081	IgG1	-0.0788538	0.0944143	0.714402		L_VLDL_L	IgG3	-0.012781	0.889807	0.978554
g_168.0776	IgG3	0.0788906	0.0942602	0.714402		IDL_FC	IgG3	-0.012675	0.890714	0.978554
g_325.1049	IgM	-0.0788296	0.0945158	0.714744		ApoB	IgG3	0.0127254	0.890283	0.978554
g_162.0557	IgG1	0.0788038	0.0946244	0.715057		S_HDL_CE	IgG4	0.0126343	0.891064	0.978554
g_777.2405	IgG3	-0.0787796	0.0947259	0.715057		Tyr	IgG4	0.0128739	0.889011	0.978554
g_263.1037	Sum.IgG	-0.0787882	0.0946896	0.715057		TotCho	IgM	0.0124988	0.892225	0.979116
g_326.0881	IgA	-0.0786429	0.0953018	0.71885		XL_HDL_PL	IgA	0.0124007	0.893065	0.979204
g_321.2432	IgG3	0.0786335	0.0953415	0.71885		S_VLDL_TG	IgG1	-0.0123658	0.893365	0.979204
g_776.5607	IgG3	-0.0786123	0.0954314	0.719101		IDL_TG_percent	IgA	-0.0122428	0.894419	0.979779
g_375.3269	IgM	0.0785499	0.0956951	0.720377		XL_VLDL_PL_percent	IgM	0.0121672	0.895067	0.979893
g_191.0705	IgG1	-0.0785455	0.095714	0.720377		XL_HDL_C_percent	IgG3	0.012107	0.895584	0.979893
g_152.0352	IgA	-0.0785141	0.0958469	0.720433		L_HDL_L	IgG2	-0.0119456	0.896968	0.980826
g_859.5355	IgM	0.0785009	0.0959031	0.720433		L_VLDL_C	IgM	-0.0117383	0.898747	0.981801
g_308.0775	IgG1	-0.0784955	0.095926	0.720433		SFA	IgG3	-0.0117179	0.898921	0.981801
g_367.2855	IgG1	0.0784769	0.0960049	0.720433		DHA	IgA	0.0115135	0.900675	0.982078
g_277.1447	IgG3	0.0784833	0.0959778	0.720433		IDL_C	IgG3	0.0115025	0.90077	0.982078
g_914.5108	IgG	0.0784296	0.0962059	0.721516		ApoB_ApoA1_ratio	IgG4	0.0115942	0.899983	0.982078
g_261.1367	IgM	-0.078277	0.0968572	0.723002		L_VLDL_C	IgG	-0.0113188	0.902347	0.982343
g_778.5751	IgM	0.0783121	0.096707	0.723002		M_LDL_C	IgM	0.0111027	0.904202	0.982343
g_287.1863	IgG2	0.0783041	0.0967414	0.723002		M_LDL_FC	IgM	0.0111045	0.904187	0.982343
g_296.0863	IgG2	-0.0782633	0.096916	0.723002		XL_HDL_FC_percent	IgM	0.0112365	0.903054	0.982343
g_165.0557	IgG3	-0.0783194	0.0966758	0.723002		XS_VLDL_TG_percent	IgG1	-0.0111435	0.903852	0.982343
g_323.1866	IgG3	0.0783697	0.0964614	0.723002		LDL_C	IgG3	0.011308	0.90244	0.982343
g_277.1809	IgG4	0.0783385	0.0965944	0.723002		XL_HDL_TG	IgG1	-0.010883	0.906089	0.983815
g_577.3752	IgG4	0.0782693	0.0968902	0.723002		M_HDL_PL_percent	IgG3	0.0107921	0.90687	0.984084
g_575.4314	Sum.IgG	0.0782649	0.096909	0.723002		XL_VLDL_TG	IgG	-0.0107249	0.907447	0.984133
g_423.1402	IgG4	-0.0782421	0.0970064	0.723252		XXL_VLDL_P	IgG	0.0104644	0.909685	0.98425
g_387.2024	IgM	0.0781905	0.097228	0.724055		M_HDL_C	IgA	0.0105759	0.908727	0.98425
g_281.1757	IgG2	-0.0781965	0.0972018	0.724055		VLDL_C	IgG1	0.0105357	0.909073	0.98425
g_133.0505	IgG	-0.0779631	0.0982077	0.724243		XXL_VLDL_FC_percent	IgG3	-0.0104916	0.909452	0.98425
g_249.2223	IgG	0.0779783	0.0981418	0.724243		XL_VLDL_FC_percent	IgA	0.0102009	0.911951	0.984396
g_533.2553	IgA	-0.0779913	0.0980857	0.724243		S_VLDL_C_percent	IgA	0.0102391	0.911623	0.984396
g_161.0604	IgM	-0.0779335	0.0983358	0.724243		Serum_TG	IgM	0.0103804	0.910408	0.984396
g_511.3795	IgM	0.0780652	0.0977667	0.724243		XS_VLDL_PL_percent	IgG3	-0.0102241	0.911751	0.984396
g_151.0405	IgG1	-0.078146	0.0974187	0.724243		S_LDL_FC	IgM	-0.00993584	0.91423	0.986279
g_325.1295	IgG1	-0.0781076	0.0975842	0.724243		XXL_VLDL_L	IgG	0.00972814	0.916016	0.986479
g_433.2791	IgG2	-0.0780617	0.0977818	0.724243		bOHBut	IgG2	0.00975445	0.91579	0.986479
g_59.0498	IgG3	-0.0780247	0.0979411	0.724243		DHA_FA_ratio	IgG3	0.00982805	0.915157	0.986479
g_170.1177	IgG3	-0.0779806	0.0981319	0.724243		UnsatDeg	IgG	0.00947299	0.918211	0.988229
g_255.1038	IgG3	-0.0779336	0.0983351	0.724243		L_HDL_L	IgM	0.00941491	0.918711	0.988229
g_167.0714	IgG4	-0.0780066	0.0980195	0.724243		XL_HDL_TG_percent	IgG2	0.00913286	0.921138	0.990263
g_217.1808	IgG4	-0.0779629	0.0982084	0.724243		XXL_VLDL_PL	IgG	-0.00810621	0.929979	0.991299
g_230.126	IgG4	0.0779541	0.0982463	0.724243		XXL_VLDL_TG	IgG	0.00605708	0.94765	0.991299
g_661.5795	IgG4	0.0779505	0.0982621	0.724243		XL_VLDL_P	IgG	-0.00516449	0.955356	0.991299
g_152.0352	Sum.IgG	-0.0781005	0.0976146	0.724243		L_VLDL_FC	IgG	-0.00507419	0.956136	0.991299
g_304.1293	Sum.IgG	-0.0780431	0.0978618	0.724243		S_HDL_TG	IgG	-0.00826597	0.928603	0.991299
g_307.119	Sum.IgG	-0.0780245	0.0979422	0.724243		S_HDL_C_percent	IgG	-0.00716329	0.938107	0.991299
g_389.2696	Sum.IgG	0.0779361	0.0983242	0.724243		PUFA_FA_ratio	IgG	-0.0069271	0.940144	0.991299
g_801.2098	IgG3	-0.07792	0.098394	0.724253		AcAce	IgG	-0.00608139	0.94744	0.991299
g_746.4692	IgG	0.0778841	0.0985497	0.724979		M_VLDL_C	IgA	0.00807733	0.930228	0.991299
g_353.1233	IgG2	-0.0778516	0.0986905	0.725209		M_VLDL_FC	IgA	-0.0085635	0.92604	0.991299
g_425.1456	IgG2	-0.0778506	0.0986951	0.725209		M_HDL_L	IgA	0.0041359	0.964241	0.991299
g_323.2229	IgG1	0.0778321	0.0987755	0.725315		S_HDL_TG	IgA	0.0068376	0.940916	0.991299
g_471.347	IgG1	0.077821	0.0988236	0.725315		L_VLDL_C_percent	IgA	0.00543468	0.953023	0.991299
g_229.0842	IgG4	-0.0777995	0.098917	0.725582		L_VLDL_CE_percent	IgA	-0.00533743	0.953863	0.991299
g_317.2122	IgG	0.0777249	0.0992422	0.726709		S_VLDL_TG_percent	IgA	0.00554928	0.952033	0.991299
g_135.0448	IgA	-0.077736	0.0991939	0.726709		L_LDL_TG_percent	IgA	0.00499016	0.956861	0.991299
g_599.4122	IgG1	0.0777297	0.099221	0.726709		L_HDL_PL_percent	IgA	0.00868851	0.924963	0.991299
g_263.238	IgG2	-0.0776832	0.099424	0.727621		DAG	IgA	0.00479222	0.958571	0.991299
g_152.0023	IgG	0.0776679	0.099491	0.727692		XXL_VLDL_CE	IgM	-0.00733467	0.936629	0.991299
g_221.0817	IgG	-0.0776242	0.0996821	0.727767		L_VLDL_FC	IgM	-0.00789727	0.93178	0.991299
g_473.3633	IgG	0.0776228	0.0996881	0.727767		M_VLDL_C	IgM	0.00665746	0.94247	0.991299
g_551.4674	IgG	0.0776132	0.0997302	0.727767		S_VLDL_P	IgM	-0.0048099	0.958418	0.991299
g_461.3631	IgG3	-0.07763	0.0996565	0.727767		S_VLDL_L	IgM	0.00679985	0.941241	0.991299
g_811.4724	IgM	0.0775733	0.0999052	0.727791		XS_VLDL_CE	IgM	-0.00491409	0.957518	0.991299
g_355.1396	IgG3	0.0775758	0.0998941	0.727791		IDL_C	IgM	-0.007932	0.93148	0.991299
g_109.0296	Sum.IgG	-0.0775859	0.09985	0.727791		L_LDL_PL	IgM	0.004447	0.961553	0.991299
g_401.1448	IgM	-0.077524	0.100122	0.728949		L_LDL_C	IgM	0.0040563	0.964929	0.991299
g_407.2802	Sum.IgG	0.0774747	0.100338	0.730107		M_LDL_P	IgM	0.00690406	0.940342	0.991299
g_349.166	IgG	-0.0773765	0.100771	0.730123		M_LDL_L	IgM	0.00473697	0.959048	0.991299
g_739.1676	IgG	-0.0772557	0.101306	0.730123		M_LDL_CE	IgM	0.00620253	0.946395	0.991299
g_183.0491	IgA	-0.0773897	0.100713	0.730123		S_LDL_L	IgM	-0.00604624	0.947744	0.991299
g_325.202	IgA	0.077345	0.10091	0.730123		L_HDL_C	IgM	-0.00743191	0.935791	0.991299
g_134.0248	IgM	-0.0772532	0.101317	0.730123		L_HDL_FC	IgM	-0.00500787	0.956708	0.991299
g_299.2229	IgM	-0.0774532	0.100433	0.730123		S_HDL_CE	IgM	0.0057823	0.950022	0.991299
g_301.1294	IgM	-0.0773741	0.100781	0.730123		M_LDL_PL_percent	IgM	-0.00391045	0.966189	0.991299
g_639.4404	IgM	0.0773322	0.100967	0.730123		M_LDL_FC_percent	IgM	0.00409279	0.964613	0.991299
g_115.0037	IgG1	0.0772741	0.101224	0.730123		Serum_C	IgM	-0.00697002	0.939774	0.991299
g_269.1757	IgG1	0.0773466	0.100903	0.730123		VLDL_C	IgM	0.00678943	0.941331	0.991299
g_359.1344	IgG1	-0.0772684	0.101249	0.730123		Remnant_C	IgM	-0.00466929	0.959633	0.991299
g_772.1848	IgG1	-0.0772722	0.101232	0.730123		LDL_C	IgM	0.00620947	0.946335	0.991299
g_277.1085	IgG2	-0.0773562	0.100861	0.730123		TotPG	IgM	-0.00411187	0.964448	0.991299
g_293.1401	IgG4	0.0772659	0.10126	0.730123		ApoB	IgM	-0.00500091	0.956769	0.991299
g_365.1604	IgG4	-0.0772947	0.101133	0.730123		FALen	IgM	0.00735062	0.936492	0.991299
g_274.0929	Sum.IgG	-0.0773154	0.101041	0.730123		Gln	IgM	0.00649424	0.943878	0.991299
g_417.3009	Sum.IgG	0.0773398	0.100933	0.730123		S_VLDL_CE	IgG1	0.00419138	0.963761	0.991299
g_339.1082	IgG	-0.077181	0.101637	0.731514		XL_HDL_CE_percent	IgG1	0.00868314	0.92501	0.991299
g_326.1236	IgM	-0.0771946	0.101577	0.731514		XL_HDL_FC_percent	IgG1	0.00375905	0.967497	0.991299
g_961.7313	IgM	0.0771708	0.101682	0.731514		S_HDL_FC_percent	IgG1	0.00736882	0.936335	0.991299
g_151.026	IgG	0.076636	0.104083	0.731955		ApoB_ApoA1_ratio	IgG1	0.00872307	0.924666	0.991299
g_203.1288	IgG	-0.0766059	0.104219	0.731955		FAw6_FA_ratio	IgG1	-0.00524877	0.954628	0.991299
g_219.0817	IgG	-0.0768281	0.103216	0.731955		L_HDL_C	IgG2	0.00575752	0.950236	0.991299
g_271.2279	IgG	0.0765569	0.104441	0.731955		S_HDL_TG_percent	IgG2	-0.00398304	0.965562	0.991299
g_289.0931	IgG	-0.0761606	0.106254	0.731955		LA_FA_ratio	IgG2	0.00667085	0.942354	0.991299
g_307.119	IgG	-0.0767328	0.103645	0.731955		XL_VLDL_P	IgG3	-0.0042939	0.962876	0.991299
g_323.2229	IgG	0.0765788	0.104342	0.731955		XL_VLDL_PL	IgG3	-0.00511029	0.955824	0.991299
g_325.202	IgG	0.076842	0.103153	0.731955		L_VLDL_C	IgG3	0.00868506	0.924993	0.991299
g_343.1033	IgG	-0.0761353	0.10637	0.731955		M_VLDL_P	IgG3	-0.00426438	0.963131	0.991299
g_355.1195	IgG	-0.0761433	0.106333	0.731955		M_VLDL_PL	IgG3	0.00570435	0.950695	0.991299
g_383.0984	IgG	-0.0766648	0.103952	0.731955		M_VLDL_FC	IgG3	0.0075838	0.934481	0.991299
g_427.0047	IgG	0.0763886	0.105208	0.731955		L_LDL_FC	IgG3	-0.00696543	0.939813	0.991299
g_451.4512	IgG	0.0767831	0.103418	0.731955		M_HDL_P	IgG3	0.00570089	0.950725	0.991299
g_466.3074	IgG	0.0764779	0.104801	0.731955		M_HDL_L	IgG3	0.00648253	0.943979	0.991299
g_885.5501	IgG	0.0768037	0.103325	0.731955		S_HDL_PL	IgG3	-0.0038249	0.966928	0.991299
g_169.1601	IgA	-0.0769716	0.102571	0.731955		L_VLDL_FC_percent	IgG3	-0.00546819	0.952733	0.991299
g_423.1402	IgA	-0.0769144	0.102827	0.731955		S_VLDL_TG_percent	IgG3	-0.00449888	0.961105	0.991299
g_159.0409	IgM	-0.0767484	0.103574	0.731955		Serum_C	IgG3	0.00504429	0.956394	0.991299
g_189.1281	IgM	0.0770361	0.102283	0.731955		EstC	IgG3	-0.00672571	0.941881	0.991299
g_191.0705	IgM	-0.0762659	0.10577	0.731955		VLDL_TG	IgG3	-0.00677088	0.941491	0.991299
g_230.9965	IgM	-0.0768851	0.102959	0.731955		PC	IgG3	-0.00410283	0.964527	0.991299
g_244.1555	IgM	-0.0770716	0.102124	0.731955		SM	IgG3	-0.00407678	0.964752	0.991299
g_283.0685	IgM	-0.0762497	0.105844	0.731955		XXL_VLDL_PL	IgG4	0.00561562	0.951461	0.991299
g_296.0375	IgM	-0.0761147	0.106465	0.731955		XS_VLDL_TG	IgG4	0.00673389	0.94181	0.991299
g_336.0499	IgM	0.0762114	0.10602	0.731955		XL_HDL_TG	IgG4	-0.0038896	0.966369	0.991299
g_373.3112	IgM	0.0766616	0.103967	0.731955		M_HDL_FC	IgG4	0.00789034	0.931839	0.991299
g_377.1252	IgM	-0.0769178	0.102813	0.731955		S_HDL_FC	IgG4	-0.00369689	0.968034	0.991299
g_435.4201	IgM	0.0767386	0.103619	0.731955		L_LDL_TG_percent	IgG4	-0.00833139	0.928039	0.991299
g_463.2119	IgM	0.0766636	0.103958	0.731955		MUFA	IgG4	0.00634668	0.945151	0.991299
g_495.296	IgM	0.0762504	0.105841	0.731955		Ala	IgG4	-0.00761946	0.934174	0.991299
g_504.2153	IgM	-0.0770383	0.102273	0.731955		Ile	IgG4	-0.00534821	0.953769	0.991299
g_519.2011	IgM	-0.0767794	0.103435	0.731955		Val	IgG4	-0.00819597	0.929206	0.991299
g_621.5448	IgM	0.0764524	0.104917	0.731955		XXL_VLDL_P	Sum.IgG	0.00367389	0.968233	0.991299
g_647.467	IgM	0.0764568	0.104897	0.731955		XXL_VLDL_FC	Sum.IgG	0.00592405	0.948798	0.991299
g_671.4675	IgM	0.0768872	0.10295	0.731955		DAG	Sum.IgG	-0.00421559	0.963552	0.991299
g_853.5025	IgM	0.0768487	0.103123	0.731955		PUFA_FA_ratio	Sum.IgG	0.0050733	0.956143	0.991299
g_145.0868	IgG1	-0.0765328	0.104551	0.731955		Leu	Sum.IgG	0.00658382	0.943105	0.991299
g_149.0607	IgG1	-0.076404	0.105138	0.731955		Ace	Sum.IgG	0.00625741	0.945921	0.991299
g_211.0398	IgG1	0.0768953	0.102913	0.731955		M_HDL_P	IgA	0.00361154	0.968772	0.991302
g_251.2015	IgG1	0.0761479	0.106312	0.731955		XL_VLDL_TG_percent	IgA	-0.00328337	0.971608	0.993654
g_279.1007	IgG1	-0.0762204	0.105979	0.731955		IDL_CE_percent	IgG3	0.00313011	0.972933	0.994458
g_355.1195	IgG1	-0.076746	0.103585	0.731955		M_VLDL_CE	IgG	0.00279758	0.975808	0.994646
g_373.1665	IgG1	-0.0762494	0.105846	0.731955		L_HDL_C_percent	IgG	0.00301118	0.973961	0.994646
g_441.3946	IgG1	0.0763059	0.105587	0.731955		L_VLDL_PL	IgA	-0.00291007	0.974835	0.994646
g_453.322	IgG1	0.0771313	0.101858	0.731955		L_LDL_CE	IgM	0.00283212	0.975509	0.994646
g_509.4206	IgG1	0.0770858	0.102061	0.731955		M_VLDL_L	IgG3	0.00290081	0.974915	0.994646
g_551.3034	IgG1	-0.0761149	0.106464	0.731955		M_VLDL_FC_percent	IgG1	-0.00268607	0.976772	0.995067
g_575.4679	IgG1	0.0766334	0.104094	0.731955		XL_VLDL_C	Sum.IgG	0.0026252	0.977298	0.995067
g_581.2401	IgG1	0.0766523	0.104009	0.731955		ApoB_ApoA1_ratio	IgM	-0.00239801	0.979262	0.995897
g_892.1744	IgG1	-0.0769347	0.102736	0.731955		CLA_FA_ratio	IgG1	0.00234397	0.979729	0.995897
g_229.1559	IgG2	0.076403	0.105142	0.731955		L_VLDL_PL	IgG3	0.00241793	0.97909	0.995897
g_393.1908	IgG2	-0.0766548	0.103998	0.731955		Tyr	IgG	0.0018147	0.984306	0.997257
g_411.1291	IgG2	-0.0761828	0.106152	0.731955		M_VLDL_FC	IgM	0.00183714	0.984112	0.997257
g_618.5824	IgG2	0.0765704	0.10438	0.731955		L_HDL_FC_percent	IgM	-0.00191357	0.983451	0.997257
g_186.0675	IgG3	-0.0767879	0.103396	0.731955		M_HDL_PL_percent	IgM	0.00181805	0.984277	0.997257
g_203.1288	IgG3	-0.0765537	0.104456	0.731955		Cit	IgM	-0.00204551	0.98231	0.997257
g_296.0375	IgG3	-0.0767691	0.103481	0.731955		XL_VLDL_L	IgG3	-0.00202188	0.982514	0.997257
g_298.0689	IgG3	0.0763447	0.105409	0.731955		HDL_TG	IgG	0.0014917	0.987099	0.997977
g_308.0775	IgG3	0.0771057	0.101972	0.731955		XS_VLDL_C	IgM	-0.00158362	0.986304	0.997977
g_377.1252	IgG3	0.0764034	0.105141	0.731955		SFA	IgM	0.00164093	0.985809	0.997977
g_457.3322	IgG3	-0.0763307	0.105473	0.731955		XXL_VLDL_TG_percent	IgG2	-0.00148279	0.987176	0.997977
g_503.3373	IgG3	-0.076277	0.105719	0.731955		IDL_TG_percent	IgG4	-0.00125197	0.989172	0.999448
g_171.1753	IgG4	0.0763827	0.105235	0.731955		XL_VLDL_L	IgG	-0.00112528	0.990268	0.999745
g_182.0817	IgG4	-0.0770265	0.102326	0.731955		L_VLDL_CE	IgG	-0.000364675	0.996846	0.999745
g_297.1346	IgG4	-0.0769568	0.102638	0.731955		L_HDL_CE_percent	IgA	-0.000119806	0.998964	0.999745
g_319.1391	IgG4	-0.0765895	0.104293	0.731955		XS_VLDL_FC	IgM	-0.000555658	0.995194	0.999745
g_398.13	IgG4	-0.076341	0.105426	0.731955		IDL_FC	IgM	0.000371597	0.996786	0.999745
g_401.3075	IgG4	-0.076995	0.102467	0.731955		S_LDL_C	IgM	0.000244837	0.997882	0.999745
g_489.1578	IgG4	-0.076727	0.103671	0.731955		S_LDL_CE	IgM	0.000107659	0.999069	0.999745
g_758.5702	IgG4	0.0762023	0.106062	0.731955		MUFA_FA_ratio	IgG1	0.000133694	0.998844	0.999745
g_853.5025	IgG4	0.0762364	0.105905	0.731955		L_HDL_CE	IgG2	-0.000329894	0.997147	0.999745
g_162.0557	Sum.IgG	0.0768622	0.103062	0.731955		M_VLDL_C_percent	IgG2	0.000486161	0.995795	0.999745
g_244.1555	Sum.IgG	-0.0764215	0.105058	0.731955		Gp	IgG2	-3.47262e-05	0.9997	0.999745
g_273.0073	Sum.IgG	-0.0768823	0.102972	0.731955		S_LDL_CE	IgG3	0.000316137	0.997266	0.999745
g_299.113	Sum.IgG	-0.0764575	0.104894	0.731955		M_HDL_PL	IgG3	0.000760812	0.99342	0.999745
g_304.1518	Sum.IgG	-0.0764108	0.105107	0.731955		M_LDL_PL_percent	IgG3	-0.000682648	0.994096	0.999745
g_334.0726	Sum.IgG	-0.0764253	0.105041	0.731955		DHA	IgG3	0.000635748	0.994502	0.999745
g_345.2434	Sum.IgG	0.076556	0.104446	0.731955		XL_HDL_PL_percent	IgG4	2.95194e-05	0.999745	0.999745
g_385.3115	Sum.IgG	0.0762013	0.106067	0.731955		XXL_VLDL_L	Sum.IgG	0.00100007	0.991351	0.999745
g_401.2341	Sum.IgG	0.0763108	0.105564	0.731955		XXL_VLDL_TG	Sum.IgG	0.00101744	0.9912	0.999745
g_461.3269	Sum.IgG	0.0761531	0.106289	0.731955		XL_VLDL_FC	Sum.IgG	-0.000649354	0.994384	0.999745
g_517.3895	Sum.IgG	0.0762052	0.106049	0.731955
g_307.119	IgG1	-0.0760873	0.106592	0.73235
g_337.238	IgG1	0.0760773	0.106638	0.73235
g_315.1077	IgG	-0.0759971	0.107009	0.732798
g_761.667	IgG	-0.0760022	0.106985	0.732798
g_433.2791	IgM	-0.0759884	0.107049	0.732798
g_447.3477	IgM	0.0760219	0.106894	0.732798
g_313.1431	IgG1	0.0760037	0.106978	0.732798
g_388.1331	IgG1	-0.0760419	0.106801	0.732798
g_415.2472	IgG3	-0.0759407	0.10727	0.733918
g_309.0985	IgG4	-0.0759087	0.107419	0.734538
g_340.2858	IgG	0.0758564	0.107662	0.73504
g_345.2799	IgM	0.0758556	0.107666	0.73504
g_267.1099	IgG1	0.0758645	0.107624	0.73504
g_326.1042	IgG	-0.0757414	0.108198	0.735923
g_835.5341	IgG	0.0756699	0.108532	0.735923
g_883.5357	IgG	0.0757166	0.108314	0.735923
g_913.8233	IgG	-0.0756931	0.108424	0.735923
g_126.0308	IgA	-0.0756946	0.108417	0.735923
g_224.1287	IgM	-0.0757956	0.107945	0.735923
g_205.1231	IgG1	0.0757587	0.108117	0.735923
g_677.424	IgG1	0.0756666	0.108548	0.735923
g_913.8233	IgG1	-0.0757072	0.108358	0.735923
g_225.0994	IgG4	0.075683	0.108471	0.735923
g_258.0288	IgG4	-0.0758065	0.107894	0.735923
g_295.1191	IgG4	-0.0756821	0.108475	0.735923
g_443.28	IgG4	-0.0757337	0.108234	0.735923
g_212.0561	IgG	-0.0756336	0.108702	0.735992
g_221.0943	IgG	-0.0756274	0.108731	0.735992
g_319.1192	IgG4	-0.0756373	0.108685	0.735992
g_171.0562	IgG	0.075202	0.110741	0.73601
g_415.2472	IgG	-0.0753508	0.110034	0.73601
g_465.3045	IgG	0.0755698	0.109002	0.73601
g_579.3045	IgG	-0.0751978	0.110761	0.73601
g_363.2173	IgA	-0.0752034	0.110734	0.73601
g_375.2178	IgA	0.0754722	0.109461	0.73601
g_611.4691	IgA	0.0754398	0.109614	0.73601
g_258.0288	IgM	-0.0755954	0.108882	0.73601
g_333.2071	IgM	0.0751985	0.110757	0.73601
g_377.2696	IgM	0.0752847	0.110348	0.73601
g_573.4528	IgM	0.0752101	0.110702	0.73601
g_235.2058	IgG1	-0.0753234	0.110164	0.73601
g_253.1083	IgG1	-0.0755047	0.109308	0.73601
g_325.1049	IgG1	-0.075305	0.110251	0.73601
g_385.3475	IgG1	0.0755125	0.109271	0.73601
g_621.5448	IgG1	0.0755352	0.109165	0.73601
g_986.2556	IgG1	-0.0753748	0.109921	0.73601
g_373.0729	IgG2	0.0754484	0.109573	0.73601
g_397.1502	IgG2	-0.0753153	0.110202	0.73601
g_885.5501	IgG2	0.075365	0.109967	0.73601
g_299.238	IgG3	0.0752219	0.110646	0.73601
g_355.2634	IgG3	0.0755914	0.1089	0.73601
g_363.1452	IgG3	0.0753273	0.110146	0.73601
g_504.2153	IgG4	0.0754153	0.109729	0.73601
g_583.3106	IgG4	-0.0755456	0.109115	0.73601
g_652.3445	IgG4	-0.0755686	0.109007	0.73601
g_986.2556	IgG4	-0.0752527	0.110499	0.73601
g_119.0501	Sum.IgG	-0.0753644	0.10997	0.73601
g_155.0348	Sum.IgG	-0.0755212	0.10923	0.73601
g_190.0613	Sum.IgG	0.0753916	0.109841	0.73601
g_314.1226	Sum.IgG	0.0753561	0.110009	0.73601
g_365.1604	Sum.IgG	-0.0752845	0.110348	0.73601
g_379.2491	Sum.IgG	0.0754507	0.109562	0.73601
g_387.2881	Sum.IgG	0.0754622	0.109508	0.73601
g_433.1298	Sum.IgG	-0.0752796	0.110372	0.73601
g_175.1127	IgG	0.0751489	0.110993	0.736753
g_882.4832	IgG	0.0751378	0.111046	0.736753
g_579.078	IgA	0.075161	0.110935	0.736753
g_197.0816	IgG	-0.0751256	0.111105	0.736756
g_373.3112	Sum.IgG	0.0750984	0.111234	0.737232
g_190.0613	IgG	0.0750229	0.111595	0.737316
g_154.0622	IgG1	0.0750792	0.111326	0.737316
g_167.0714	IgG2	-0.0750498	0.111466	0.737316
g_319.1391	IgG3	0.0750229	0.111595	0.737316
g_221.0817	IgG4	-0.0750503	0.111464	0.737316
g_366.1459	Sum.IgG	-0.0750364	0.11153	0.737316
g_285.0401	IgG3	-0.0749979	0.111715	0.73734
g_301.1795	Sum.IgG	-0.0750035	0.111688	0.73734
g_301.0564	IgG2	-0.0749498	0.111945	0.73769
g_289.1808	IgG3	0.0749437	0.111974	0.73769
g_452.0759	IgG3	-0.0749733	0.111832	0.73769
g_581.2401	Sum.IgG	0.0749384	0.112	0.73769
g_226.0357	IgG	0.0748734	0.112312	0.7386
g_285.0608	Sum.IgG	-0.0748748	0.112306	0.7386
g_621.4375	Sum.IgG	0.0748974	0.112197	0.7386
g_149.0454	IgG	-0.0747734	0.112794	0.739757
g_742.5391	IgM	0.0747095	0.113103	0.739757
g_173.0457	IgG3	0.0747215	0.113045	0.739757
g_185.1184	IgG3	-0.0747216	0.113044	0.739757
g_379.2491	IgG3	0.0747206	0.113049	0.739757
g_699.4969	IgG4	0.0747145	0.113079	0.739757
g_183.0491	Sum.IgG	-0.0747316	0.112996	0.739757
g_271.2536	Sum.IgG	0.0747698	0.112812	0.739757
g_373.1665	Sum.IgG	-0.0747042	0.113128	0.739757
g_375.3269	Sum.IgG	0.0747605	0.112857	0.739757
g_499.196	Sum.IgG	-0.0747615	0.112851	0.739757
g_423.2385	IgG	0.0745732	0.113763	0.742337
g_677.424	IgA	0.0745477	0.113887	0.742337
g_245.0815	IgM	-0.0745595	0.11383	0.742337
g_385.2389	IgM	0.0745386	0.113932	0.742337
g_153.0192	IgG1	-0.0745477	0.113887	0.742337
g_423.2385	IgG1	0.074587	0.113696	0.742337
g_561.4507	IgG1	0.0745485	0.113884	0.742337
g_245.1542	IgG2	-0.0745212	0.114016	0.742508
g_74.0246	IgG3	-0.0745051	0.114095	0.742639
g_615.1011	IgG3	-0.0744555	0.114337	0.743451
g_301.1657	IgG4	-0.0744609	0.11431	0.743451
g_170.0453	IgG	0.074302	0.115087	0.743821
g_300.039	IgG	0.0742883	0.115154	0.743821
g_257.1031	IgM	-0.0744046	0.114585	0.743821
g_353.2699	IgM	0.0744222	0.114499	0.743821
g_579.461	IgM	0.074294	0.115126	0.743821
g_717.1482	IgM	-0.0743121	0.115038	0.743821
g_827.7136	IgM	0.0743527	0.114839	0.743821
g_227.1649	IgG1	0.0742989	0.115102	0.743821
g_135.0448	IgG2	-0.0742999	0.115097	0.743821
g_216.9822	IgG3	-0.0744156	0.114531	0.743821
g_360.1024	IgG3	0.0743037	0.115079	0.743821
g_263.0923	IgG4	-0.074381	0.1147	0.743821
g_188.9863	Sum.IgG	-0.0742928	0.115132	0.743821
g_168.0776	Sum.IgG	0.0742405	0.115389	0.744958
g_270.9906	IgG	-0.0742055	0.115561	0.745313
g_411.3273	IgA	-0.0742095	0.115541	0.745313
g_110.992	IgG	0.0741111	0.116026	0.746041
g_911.5636	IgG	0.0741465	0.115851	0.746041
g_191.1438	IgM	0.0741403	0.115882	0.746041
g_199.1337	IgG1	0.074133	0.115918	0.746041
g_320.1718	IgG1	-0.0741614	0.115778	0.746041
g_437.4357	IgG4	0.0741196	0.115984	0.746041
g_833.7587	IgM	0.074082	0.11617	0.746589
g_251.2015	IgG	0.0740094	0.116529	0.74688
g_278.1247	IgG	0.0740132	0.11651	0.74688
g_301.1657	IgA	-0.0739075	0.117034	0.74688
g_211.0398	IgM	0.0739619	0.116764	0.74688
g_221.1183	IgM	0.0739863	0.116643	0.74688
g_229.0842	IgM	0.0739091	0.117026	0.74688
g_435.3476	IgM	0.073926	0.116942	0.74688
g_577.4467	IgM	0.0739389	0.116878	0.74688
g_324.1309	IgG1	-0.0739314	0.116916	0.74688
g_411.3477	IgG1	0.0739068	0.117038	0.74688
g_419.1491	IgG2	-0.0740242	0.116456	0.74688
g_331.1558	IgG3	0.0740293	0.11643	0.74688
g_661.1558	IgG3	-0.0739816	0.116666	0.74688
g_243.1765	Sum.IgG	0.0740021	0.116565	0.74688
g_157.0871	IgG	0.0733843	0.119656	0.748046
g_203.1439	IgG	0.0737746	0.117696	0.748046
g_207.1024	IgG	0.0735357	0.118893	0.748046
g_259.1334	IgG	0.0734606	0.119271	0.748046
[truncated: 10,716 more rows]
