# Supplementary material for: Integration of metabolomics, genomics, and immune phenotypes reveals the causal roles of metabolites in disease
Source: Genome Biol. 2021 Jul 6;22:198. doi: 10.1186/s13059-021-02413-z (PMC8259168; doi:10.1186/s13059-021-02413-z)
Supplement: Supplementary file 10 — Additional file 10. Table S9 [file 13059_2021_2413_MOESM10_ESM.xlsx]

## Sheet: table S9
Table S9
Correlation between metabolites and gut microbiome traits
GM_microbiome abundance						GM_microbiome pathway						BM: No Significant
metabolite	phenotype	correlation coefficient	p	fdr		metabolite	phenotype	correlation coefficient	p	fdr
g_263.1037	k__Bacteria.p__Bacteroidetes.c__Bacteroidia.o__Bacteroidales.f__Rikenellaceae.g__Alistipes.s__Alistipes_shahii	0.346586	4.14608e-12	5.53402e-07		g_107.0503	PWY.7383..anaerobic.energy.metabolism..invertebrates..cytosol.	0.518757	0	0
g_263.1037	k__Bacteria.p__Bacteroidetes.c__Bacteroidia.o__Bacteroidales.f__Rikenellaceae.g__Alistipes.s__Alistipes_shahii.t__GCF_000210575	0.346586	4.14608e-12	5.53402e-07		g_187.007	PWY.7383..anaerobic.energy.metabolism..invertebrates..cytosol.	0.520041	0	0
g_263.1037	k__Bacteria.p__Firmicutes.c__Clostridia.o__Clostridiales.f__Eubacteriaceae.g__Eubacterium.s__Eubacterium_siraeum	0.34139	9.01545e-12	8.02231e-07		g_187.0611	PWY.7383..anaerobic.energy.metabolism..invertebrates..cytosol.	0.441781	0	0
g_263.1037	k__Bacteria.p__Firmicutes.c__Clostridia.o__Clostridiales.f__Eubacteriaceae.g__Eubacterium.s__Eubacterium_siraeum.t__Eubacterium_siraeum_unclassified	0.332454	3.31581e-11	2.21291e-06		g_263.1037	PWY.7383..anaerobic.energy.metabolism..invertebrates..cytosol.	0.521019	0	0
g_263.1037	k__Bacteria.p__Bacteroidetes.c__Bacteroidia.o__Bacteroidales.f__Rikenellaceae.g__Alistipes.s__Alistipes_senegalensis	0.320526	1.76857e-10	5.90153e-06		g_263.1125	PWY.7383..anaerobic.energy.metabolism..invertebrates..cytosol.	0.478265	0	0
g_263.1037	k__Bacteria.p__Bacteroidetes.c__Bacteroidia.o__Bacteroidales.f__Rikenellaceae.g__Alistipes.s__Alistipes_senegalensis.t__GCF_000312145	0.320526	1.76857e-10	5.90153e-06		g_107.0503	PWY66.399..gluconeogenesis.III	0.537072	0	0
g_263.1037	k__Bacteria.p__Firmicutes.c__Clostridia.o__Clostridiales.f__Lachnospiraceae.g__Coprococcus.s__Coprococcus_catus	0.320988	1.65981e-10	5.90153e-06		g_187.007	PWY66.399..gluconeogenesis.III	0.538915	0	0
g_263.1037	k__Bacteria.p__Firmicutes.c__Clostridia.o__Clostridiales.f__Lachnospiraceae.g__Coprococcus.s__Coprococcus_catus.t__GCF_000210555	0.320988	1.65981e-10	5.90153e-06		g_187.0611	PWY66.399..gluconeogenesis.III	0.462722	0	0
g_263.1125	k__Bacteria.p__Firmicutes.c__Clostridia.o__Clostridiales.f__Eubacteriaceae.g__Eubacterium.s__Eubacterium_siraeum	0.311408	6.0562e-10	1.68814e-05		g_263.1037	PWY66.399..gluconeogenesis.III	0.540008	0	0
g_263.1037	k__Bacteria.p__Firmicutes.c__Clostridia.o__Clostridiales.f__Ruminococcaceae.g__Subdoligranulum	0.312702	6.32375e-10	1.68814e-05		g_263.1125	PWY66.399..gluconeogenesis.III	0.495867	0	0
g_263.1037	k__Bacteria.p__Firmicutes.c__Clostridia.o__Clostridiales.f__Ruminococcaceae.g__Subdoligranulum.s__Subdoligranulum_unclassified	0.311662	7.24144e-10	1.75738e-05		g_107.0503	TRNA.CHARGING.PWY..tRNA.charging	0.454043	0	0
g_324.0727	k__Bacteria.p__Firmicutes.c__Clostridia.o__Clostridiales.f__Lachnospiraceae.g__Coprococcus.s__Coprococcus_catus	0.305849	1.25679e-09	2.58078e-05		g_187.007	TRNA.CHARGING.PWY..tRNA.charging	0.450978	0	0
g_324.0727	k__Bacteria.p__Firmicutes.c__Clostridia.o__Clostridiales.f__Lachnospiraceae.g__Coprococcus.s__Coprococcus_catus.t__GCF_000210555	0.305849	1.25679e-09	2.58078e-05		g_263.1037	TRNA.CHARGING.PWY..tRNA.charging	0.509739	0	0
g_263.1125	k__Bacteria.p__Firmicutes.c__Clostridia.o__Clostridiales.f__Eubacteriaceae.g__Eubacterium.s__Eubacterium_siraeum.t__Eubacterium_siraeum_unclassified	0.301933	2.08283e-09	3.87504e-05		g_263.1125	TRNA.CHARGING.PWY..tRNA.charging	0.486323	0	0
g_263.1125	k__Bacteria.p__Firmicutes.c__Clostridia.o__Clostridiales.f__Lachnospiraceae.g__Lachnospiraceae_noname.s__Lachnospiraceae_bacterium_7_1_58FAA	0.301081	2.32254e-09	3.87504e-05		g_263.1037	PWY.6644..fluoroacetate.and.fluorothreonine.biosynthesis	0.400645	4.83188e-15	2.68213e-10
g_263.1125	k__Bacteria.p__Firmicutes.c__Clostridia.o__Clostridiales.f__Lachnospiraceae.g__Lachnospiraceae_noname.s__Lachnospiraceae_bacterium_7_1_58FAA.t__GCF_000242155	0.301081	2.32254e-09	3.87504e-05		g_263.1037	PWY.3841..folate.transformations.II	0.396556	8.07508e-15	4.20225e-10
g_263.1037	k__Bacteria.p__Bacteroidetes.c__Bacteroidia.o__Bacteroidales.f__Bacteroidales_noname	0.297	3.89464e-09	5.1984e-05		g_187.0611	TRNA.CHARGING.PWY..tRNA.charging	0.390134	3.08886e-14	1.51288e-09
g_263.1037	k__Bacteria.p__Bacteroidetes.c__Bacteroidia.o__Bacteroidales.f__Bacteroidales_noname.g__Bacteroidales_noname	0.297	3.89464e-09	5.1984e-05		g_263.1125	PWY.6644..fluoroacetate.and.fluorothreonine.biosynthesis	0.386889	4.74365e-14	2.19429e-09
g_263.1037	k__Bacteria.p__Bacteroidetes.c__Bacteroidia.o__Bacteroidales.f__Bacteroidales_noname.g__Bacteroidales_noname.s__Bacteroidales_bacterium_ph8	0.297	3.89464e-09	5.1984e-05		g_263.1125	PWY.3841..folate.transformations.II	0.384328	8.93972e-14	3.91765e-09
g_263.1037	k__Bacteria.p__Bacteroidetes.c__Bacteroidia.o__Bacteroidales.f__Bacteroidales_noname.g__Bacteroidales_noname.s__Bacteroidales_bacterium_ph8.t__GCF_000311925	0.297	3.89464e-09	5.1984e-05		g_263.1037	PWY.5055..nicotinate.degradation.III	0.37991	1.45176e-13	6.04392e-09
g_263.1125	k__Bacteria.p__Bacteroidetes.c__Bacteroidia.o__Bacteroidales.f__Bacteroidales_noname	0.289897	9.39379e-09	0.000100308		g_324.0727	TRNA.CHARGING.PWY..tRNA.charging	0.374804	3.23606e-13	1.28307e-08
g_263.1125	k__Bacteria.p__Bacteroidetes.c__Bacteroidia.o__Bacteroidales.f__Bacteroidales_noname.g__Bacteroidales_noname	0.289897	9.39379e-09	0.000100308		g_107.0503	PWY.3841..folate.transformations.II	0.370851	8.18884e-13	3.09924e-08
g_263.1125	k__Bacteria.p__Bacteroidetes.c__Bacteroidia.o__Bacteroidales.f__Bacteroidales_noname.g__Bacteroidales_noname.s__Bacteroidales_bacterium_ph8	0.289897	9.39379e-09	0.000100308		g_187.007	PWY.3841..folate.transformations.II	0.36781	1.30942e-12	4.7403e-08
g_263.1125	k__Bacteria.p__Bacteroidetes.c__Bacteroidia.o__Bacteroidales.f__Bacteroidales_noname.g__Bacteroidales_noname.s__Bacteroidales_bacterium_ph8.t__GCF_000311925	0.289897	9.39379e-09	0.000100308		g_263.1037	PWY0.1586..peptidoglycan.maturation..meso.diaminopimelate.containing.	-0.365132	1.96614e-12	6.54833e-08
g_203.0021	k__Bacteria.p__Bacteroidetes.c__Bacteroidia.o__Bacteroidales.f__Prevotellaceae	0.290297	8.94567e-09	0.000100308		g_263.1125	PWY.5055..nicotinate.degradation.III	0.36318	1.90592e-12	6.54833e-08
g_172.9914	k__Bacteria.p__Actinobacteria.c__Actinobacteria.o__Coriobacteriales.f__Coriobacteriaceae.g__Eggerthella	0.289105	1.03472e-08	0.000106143		g_107.0503	PWY.6703..preQ0.biosynthesis	0.356362	7.1606e-12	2.29314e-07
g_203.0021	k__Bacteria.p__Actinobacteria.c__Actinobacteria.o__Coriobacteriales.f__Coriobacteriaceae.g__Eggerthella	-0.288803	1.07355e-08	0.000106143		g_187.007	PWY.6703..preQ0.biosynthesis	0.346802	2.76686e-11	8.22782e-07
g_107.0503	k__Bacteria.p__Firmicutes.c__Clostridia.o__Clostridiales.f__Ruminococcaceae.g__Subdoligranulum	0.287256	1.50722e-08	0.000143698		g_187.007	PWY.181..photorespiration	0.346878	2.73793e-11	8.22782e-07
g_263.1037	k__Bacteria.p__Firmicutes.c__Clostridia.o__Clostridiales.f__Lachnospiraceae.g__Lachnospiraceae_noname.s__Lachnospiraceae_bacterium_7_1_58FAA	0.284585	1.78641e-08	0.000154179		g_107.0503	PWY.181..photorespiration	0.342909	4.72622e-11	1.35697e-06
g_263.1037	k__Bacteria.p__Firmicutes.c__Clostridia.o__Clostridiales.f__Lachnospiraceae.g__Lachnospiraceae_noname.s__Lachnospiraceae_bacterium_7_1_58FAA.t__GCF_000242155	0.284585	1.78641e-08	0.000154179		g_187.007	PWY.1622..formaldehyde.assimilation.I..serine.pathway.	0.338077	6.91882e-11	1.92029e-06
g_107.0503	k__Bacteria.p__Firmicutes.c__Clostridia.o__Clostridiales.f__Ruminococcaceae.g__Subdoligranulum.s__Subdoligranulum_unclassified	0.285803	1.79041e-08	0.000154179		g_283.0825	PWY66.399..gluconeogenesis.III	0.339613	7.39078e-11	1.98511e-06
g_187.007	k__Bacteria.p__Firmicutes.c__Clostridia.o__Clostridiales.f__Peptostreptococcaceae.g__Peptostreptococcaceae_noname.s__Clostridium_bartlettii	0.280426	2.92751e-08	0.000230059		g_187.007	PWY.6644..fluoroacetate.and.fluorothreonine.biosynthesis	0.333786	1.23887e-10	3.13505e-06
g_187.007	k__Bacteria.p__Firmicutes.c__Clostridia.o__Clostridiales.f__Peptostreptococcaceae.g__Peptostreptococcaceae_noname.s__Clostridium_bartlettii.t__GCF_000154445	0.280426	2.92751e-08	0.000230059		g_149.0607	TRNA.CHARGING.PWY..tRNA.charging	0.33573	1.24252e-10	3.13505e-06
g_187.007	k__Bacteria.p__Firmicutes.c__Clostridia.o__Clostridiales.f__Ruminococcaceae.g__Subdoligranulum	0.281599	2.93011e-08	0.000230059		g_107.0503	PWY.1622..formaldehyde.assimilation.I..serine.pathway.	0.333188	1.34274e-10	3.22094e-06
g_187.007	k__Bacteria.p__Firmicutes.c__Clostridia.o__Clostridiales.f__Eubacteriaceae.g__Eubacterium.s__Eubacterium_siraeum	0.27877	3.55575e-08	0.000263671		g_187.007	PWY.5055..nicotinate.degradation.III	0.333126	1.35393e-10	3.22094e-06
g_187.007	k__Bacteria.p__Firmicutes.c__Clostridia.o__Clostridiales.f__Ruminococcaceae.g__Subdoligranulum.s__Subdoligranulum_unclassified	0.28012	3.47831e-08	0.000263671		g_283.0825	PWY.7383..anaerobic.energy.metabolism..invertebrates..cytosol.	0.332495	1.9044e-10	4.40465e-06
g_263.1125	k__Bacteria.p__Firmicutes.c__Clostridia.o__Clostridiales.f__Lachnospiraceae.g__Coprococcus.s__Coprococcus_catus	0.277777	3.99309e-08	0.000280516		g_107.0503	PWY.5055..nicotinate.degradation.III	0.32986	2.09441e-10	4.7081e-06
g_263.1125	k__Bacteria.p__Firmicutes.c__Clostridia.o__Clostridiales.f__Lachnospiraceae.g__Coprococcus.s__Coprococcus_catus.t__GCF_000210555	0.277777	3.99309e-08	0.000280516		g_324.0727	PWY.7383..anaerobic.energy.metabolism..invertebrates..cytosol.	0.329668	2.14869e-10	4.7081e-06
g_263.1125	k__Bacteria.p__Bacteroidetes.c__Bacteroidia.o__Bacteroidales.f__Rikenellaceae.g__Alistipes.s__Alistipes_senegalensis	0.276695	4.52875e-08	0.00030224		g_149.0607	PWY.5100..pyruvate.fermentation.to.acetate.and.lactate.II	0.331099	2.28597e-10	4.88046e-06
g_263.1125	k__Bacteria.p__Bacteroidetes.c__Bacteroidia.o__Bacteroidales.f__Rikenellaceae.g__Alistipes.s__Alistipes_senegalensis.t__GCF_000312145	0.276695	4.52875e-08	0.00030224		g_107.0503	PWY.6644..fluoroacetate.and.fluorothreonine.biosynthesis	0.328016	2.67358e-10	5.56531e-06
g_263.1037	k__Bacteria.p__Bacteroidetes.c__Bacteroidia.o__Bacteroidales.f__Rikenellaceae	0.274345	5.94111e-08	0.000337445		g_263.1037	PWY.621..sucrose.degradation.III..sucrose.invertase.	-0.328859	3.05879e-10	6.21185e-06
g_263.1037	k__Bacteria.p__Bacteroidetes.c__Bacteroidia.o__Bacteroidales.f__Rikenellaceae.g__Alistipes	0.274345	5.94111e-08	0.000337445		g_187.0611	PWY.3841..folate.transformations.II	0.326776	4.00125e-10	7.93235e-06
g_263.1125	k__Bacteria.p__Bacteroidetes.c__Bacteroidia.o__Bacteroidales.f__Rikenellaceae.g__Alistipes.s__Alistipes_shahii	0.274625	5.75279e-08	0.000337445		g_324.0727	PWY66.399..gluconeogenesis.III	0.32404	4.49999e-10	8.71361e-06
g_263.1125	k__Bacteria.p__Bacteroidetes.c__Bacteroidia.o__Bacteroidales.f__Rikenellaceae.g__Alistipes.s__Alistipes_shahii.t__GCF_000210575	0.274625	5.75279e-08	0.000337445		g_263.1125	PWY.621..sucrose.degradation.III..sucrose.invertase.	-0.324145	5.60148e-10	1.06e-05
g_107.0503	k__Bacteria.p__Firmicutes.c__Clostridia.o__Clostridiales.f__Eubacteriaceae.g__Eubacterium.s__Eubacterium_siraeum	0.27531	5.31596e-08	0.000337445		g_263.1037	LYSINE.AMINOAD.PWY..L.lysine.biosynthesis.IV	0.323809	5.84588e-10	1.08166e-05
g_187.007	k__Bacteria.p__Firmicutes.c__Clostridia.o__Clostridiales.f__Eubacteriaceae.g__Eubacterium.s__Eubacterium_siraeum.t__Eubacterium_siraeum_unclassified	0.274645	5.73979e-08	0.000337445		g_263.1125	PWY0.1586..peptidoglycan.maturation..meso.diaminopimelate.containing.	-0.323408	6.1511e-10	1.1134e-05
g_263.1125	k__Bacteria.p__Firmicutes.c__Clostridia.o__Clostridiales.f__Ruminococcaceae.g__Subdoligranulum	0.276016	5.56859e-08	0.000337445		g_263.1037	PWY.5103..L.isoleucine.biosynthesis.III	0.318156	1.19026e-09	2.10862e-05
g_107.0503	k__Bacteria.p__Bacteroidetes.c__Bacteroidia.o__Bacteroidales.f__Bacteroidales_noname	0.273371	6.64359e-08	0.000341062		g_107.0503	PWY.621..sucrose.degradation.III..sucrose.invertase.	-0.317728	1.25535e-09	2.17761e-05
g_107.0503	k__Bacteria.p__Bacteroidetes.c__Bacteroidia.o__Bacteroidales.f__Bacteroidales_noname.g__Bacteroidales_noname	0.273371	6.64359e-08	0.000341062		g_263.1037	PWY.6737..starch.degradation.V	-0.316636	1.43748e-09	2.44265e-05
g_107.0503	k__Bacteria.p__Bacteroidetes.c__Bacteroidia.o__Bacteroidales.f__Bacteroidales_noname.g__Bacteroidales_noname.s__Bacteroidales_bacterium_ph8	0.273371	6.64359e-08	0.000341062		g_263.1125	PWY.5103..L.isoleucine.biosynthesis.III	0.31589	1.57645e-09	2.62522e-05
g_107.0503	k__Bacteria.p__Bacteroidetes.c__Bacteroidia.o__Bacteroidales.f__Bacteroidales_noname.g__Bacteroidales_noname.s__Bacteroidales_bacterium_ph8.t__GCF_000311925	0.273371	6.64359e-08	0.000341062		g_187.0611	PWY.6277..superpathway.of.5.aminoimidazole.ribonucleotide.biosynthesis	0.315012	1.75669e-09	2.71788e-05
g_263.1125	k__Bacteria.p__Firmicutes.c__Clostridia.o__Clostridiales.f__Ruminococcaceae.g__Subdoligranulum.s__Subdoligranulum_unclassified	0.274727	6.44605e-08	0.000341062		g_212.0023	TRNA.CHARGING.PWY..tRNA.charging	0.314984	1.76266e-09	2.71788e-05
g_93.0339	k__Bacteria.p__Actinobacteria.c__Actinobacteria.o__Coriobacteriales.f__Coriobacteriaceae.g__Eggerthella	0.272413	7.41276e-08	0.000347167		g_187.0611	PWY.6122..5.aminoimidazole.ribonucleotide.biosynthesis.II	0.315012	1.75669e-09	2.71788e-05
g_187.007	k__Bacteria.p__Bacteroidetes.c__Bacteroidia.o__Bacteroidales.f__Bacteroidales_noname	0.272518	7.32451e-08	0.000347167		g_263.1125	LYSINE.AMINOAD.PWY..L.lysine.biosynthesis.IV	0.315139	1.72947e-09	2.71788e-05
g_187.007	k__Bacteria.p__Bacteroidetes.c__Bacteroidia.o__Bacteroidales.f__Bacteroidales_noname.g__Bacteroidales_noname	0.272518	7.32451e-08	0.000347167		g_187.007	PWY.621..sucrose.degradation.III..sucrose.invertase.	-0.3136	2.08906e-09	3.16259e-05
g_187.007	k__Bacteria.p__Bacteroidetes.c__Bacteroidia.o__Bacteroidales.f__Bacteroidales_noname.g__Bacteroidales_noname.s__Bacteroidales_bacterium_ph8	0.272518	7.32451e-08	0.000347167		g_149.0607	PWY.7219..adenosine.ribonucleotides.de.novo.biosynthesis	0.313258	2.1783e-09	3.23711e-05
g_187.007	k__Bacteria.p__Bacteroidetes.c__Bacteroidia.o__Bacteroidales.f__Bacteroidales_noname.g__Bacteroidales_noname.s__Bacteroidales_bacterium_ph8.t__GCF_000311925	0.272518	7.32451e-08	0.000347167		g_263.1037	PWY.5676..acetyl.CoA.fermentation.to.butanoate.II	0.313118	2.21604e-09	3.23711e-05
g_107.0503	k__Bacteria.p__Bacteroidetes.c__Bacteroidia.o__Bacteroidales.f__Rikenellaceae.g__Alistipes.s__Alistipes_shahii	0.271907	7.85232e-08	0.000355287		g_93.0339	FASYN.INITIAL.PWY..superpathway.of.fatty.acid.biosynthesis.initiation..E..coli.	0.312376	2.42605e-09	3.48279e-05
g_107.0503	k__Bacteria.p__Bacteroidetes.c__Bacteroidia.o__Bacteroidales.f__Rikenellaceae.g__Alistipes.s__Alistipes_shahii.t__GCF_000210575	0.271907	7.85232e-08	0.000355287		g_187.007	PWY.5079..L.phenylalanine.degradation.III	-0.312141	2.49649e-09	3.52317e-05
g_172.9914	k__Bacteria.p__Firmicutes.c__Clostridia.o__Clostridiales.f__Eubacteriaceae.g__Eubacterium.s__Eubacterium_siraeum.t__Eubacterium_siraeum_unclassified	-0.271278	8.43473e-08	0.000375278		g_107.0503	PWY.6277..superpathway.of.5.aminoimidazole.ribonucleotide.biosynthesis	0.311063	2.84599e-09	3.88471e-05
g_107.0503	k__Bacteria.p__Firmicutes.c__Clostridia.o__Clostridiales.f__Eubacteriaceae.g__Eubacterium.s__Eubacterium_siraeum.t__Eubacterium_siraeum_unclassified	0.270784	8.92115e-08	0.000378019		g_107.0503	PWY.6122..5.aminoimidazole.ribonucleotide.biosynthesis.II	0.311063	2.84599e-09	3.88471e-05
g_107.0503	k__Bacteria.p__Firmicutes.c__Clostridia.o__Clostridiales.f__Peptostreptococcaceae.g__Peptostreptococcaceae_noname.s__Clostridium_bartlettii	0.270891	8.81363e-08	0.000378019		g_263.1037	PWY.6703..preQ0.biosynthesis	0.310737	2.96093e-09	3.97641e-05
g_107.0503	k__Bacteria.p__Firmicutes.c__Clostridia.o__Clostridiales.f__Peptostreptococcaceae.g__Peptostreptococcaceae_noname.s__Clostridium_bartlettii.t__GCF_000154445	0.270891	8.81363e-08	0.000378019		g_107.0503	PWY.5079..L.phenylalanine.degradation.III	-0.309488	3.44364e-09	4.55126e-05
g_107.0503	k__Bacteria.p__Bacteroidetes.c__Bacteroidia.o__Bacteroidales.f__Rikenellaceae	0.26882	1.11348e-07	0.0004573		g_263.1037	PWY.5079..L.phenylalanine.degradation.III	-0.308255	3.99417e-09	5.04784e-05
g_107.0503	k__Bacteria.p__Bacteroidetes.c__Bacteroidia.o__Bacteroidales.f__Rikenellaceae.g__Alistipes	0.26882	1.11348e-07	0.0004573		g_149.0607	PWY66.399..gluconeogenesis.III	0.308241	4.00124e-09	5.04784e-05
g_187.007	k__Bacteria.p__Bacteroidetes.c__Bacteroidia.o__Bacteroidales.f__Rikenellaceae	0.266777	1.39976e-07	0.000557713		g_263.1125	PWY.5676..acetyl.CoA.fermentation.to.butanoate.II	0.308317	3.96483e-09	5.04784e-05
g_187.007	k__Bacteria.p__Bacteroidetes.c__Bacteroidia.o__Bacteroidales.f__Rikenellaceae.g__Alistipes	0.266777	1.39976e-07	0.000557713		g_263.1037	P261.PWY..coenzyme.M.biosynthesis.I	0.30639	4.15044e-09	5.15791e-05
g_187.007	k__Bacteria.p__Bacteroidetes.c__Bacteroidia.o__Bacteroidales.f__Rikenellaceae.g__Alistipes.s__Alistipes_shahii	0.265672	1.5828e-07	0.000612365		g_187.007	PWY.6277..superpathway.of.5.aminoimidazole.ribonucleotide.biosynthesis	0.307197	4.53456e-09	5.47193e-05
g_187.007	k__Bacteria.p__Bacteroidetes.c__Bacteroidia.o__Bacteroidales.f__Rikenellaceae.g__Alistipes.s__Alistipes_shahii.t__GCF_000210575	0.265672	1.5828e-07	0.000612365		g_187.007	PWY.6122..5.aminoimidazole.ribonucleotide.biosynthesis.II	0.307197	4.53456e-09	5.47193e-05
g_107.0503	k__Bacteria.p__Firmicutes.c__Clostridia.o__Clostridiales.f__Lachnospiraceae.g__Lachnospiraceae_noname.s__Lachnospiraceae_bacterium_7_1_58FAA	0.264789	1.74554e-07	0.000656303		g_263.1125	PWY.7219..adenosine.ribonucleotides.de.novo.biosynthesis	0.306262	5.0698e-09	5.7826e-05
g_107.0503	k__Bacteria.p__Firmicutes.c__Clostridia.o__Clostridiales.f__Lachnospiraceae.g__Lachnospiraceae_noname.s__Lachnospiraceae_bacterium_7_1_58FAA.t__GCF_000242155	0.264789	1.74554e-07	0.000656303		g_203.0021	THISYNARA.PWY..superpathway.of.thiamin.diphosphate.biosynthesis.III..eukaryotes.	-0.306535	4.9075e-09	5.7826e-05
g_172.9914	k__Bacteria.p__Firmicutes.c__Clostridia.o__Clostridiales.f__Eubacteriaceae.g__Eubacterium.s__Eubacterium_siraeum	-0.263513	2.00925e-07	0.000744962		g_187.0611	PWY.6703..preQ0.biosynthesis	0.30639	4.99288e-09	5.7826e-05
g_263.1037	k__Bacteria.p__Firmicutes.c__Bacilli.o__Lactobacillales.f__Streptococcaceae.g__Streptococcus.s__Streptococcus_parasanguinis	-0.262557	2.23171e-07	0.000805079		g_107.0503	LYSINE.AMINOAD.PWY..L.lysine.biosynthesis.IV	0.306277	5.06058e-09	5.7826e-05
g_263.1037	k__Bacteria.p__Firmicutes.c__Bacilli.o__Lactobacillales.f__Streptococcaceae.g__Streptococcus.s__Streptococcus_parasanguinis.t__Streptococcus_parasanguinis_unclassified	-0.262557	2.23171e-07	0.000805079		g_187.007	LYSINE.AMINOAD.PWY..L.lysine.biosynthesis.IV	0.305221	5.73869e-09	6.45708e-05
g_187.007	k__Bacteria.p__Firmicutes.c__Clostridia.o__Clostridiales.f__Lachnospiraceae.g__Lachnospiraceae_noname.s__Lachnospiraceae_bacterium_7_1_58FAA	0.260833	2.69395e-07	0.000946257		g_107.0503	PWY.1861..formaldehyde.assimilation.II..RuMP.Cycle.	0.303828	6.76749e-09	7.51314e-05
g_187.007	k__Bacteria.p__Firmicutes.c__Clostridia.o__Clostridiales.f__Lachnospiraceae.g__Lachnospiraceae_noname.s__Lachnospiraceae_bacterium_7_1_58FAA.t__GCF_000242155	0.260833	2.69395e-07	0.000946257		g_263.1125	PWY.6277..superpathway.of.5.aminoimidazole.ribonucleotide.biosynthesis	0.303532	7.00866e-09	7.53432e-05
g_107.0503	k__Bacteria	-0.255353	4.8576e-07	0.00164145		g_149.0607	PWY.7383..anaerobic.energy.metabolism..invertebrates..cytosol.	0.303472	7.05803e-09	7.53432e-05
g_134.061	k__Bacteria.p__Bacteroidetes.c__Bacteroidia.o__Bacteroidales.f__Rikenellaceae.g__Alistipes.s__Alistipes_senegalensis	0.255467	4.79905e-07	0.00164145		g_263.1125	PWY.6122..5.aminoimidazole.ribonucleotide.biosynthesis.II	0.303532	7.00866e-09	7.53432e-05
g_134.061	k__Bacteria.p__Bacteroidetes.c__Bacteroidia.o__Bacteroidales.f__Rikenellaceae.g__Alistipes.s__Alistipes_senegalensis.t__GCF_000312145	0.255467	4.79905e-07	0.00164145		g_263.1037	PWY.6277..superpathway.of.5.aminoimidazole.ribonucleotide.biosynthesis	0.302751	7.68392e-09	7.99739e-05
g_132.0453	k__Bacteria.p__Bacteroidetes.c__Bacteroidia.o__Bacteroidales.f__Rikenellaceae.g__Alistipes.s__Alistipes_senegalensis	0.254348	5.40469e-07	0.00178123		g_263.1037	PWY.6122..5.aminoimidazole.ribonucleotide.biosynthesis.II	0.302751	7.68392e-09	7.99739e-05
g_132.0453	k__Bacteria.p__Bacteroidetes.c__Bacteroidia.o__Bacteroidales.f__Rikenellaceae.g__Alistipes.s__Alistipes_senegalensis.t__GCF_000312145	0.254348	5.40469e-07	0.00178123		g_203.0021	PWY.7219..adenosine.ribonucleotides.de.novo.biosynthesis	0.30186	8.53271e-09	8.77117e-05
g_149.0607	k__Bacteria.p__Bacteroidetes.c__Bacteroidia.o__Bacteroidales.f__Rikenellaceae.g__Alistipes.s__Alistipes_senegalensis	0.25384	5.70321e-07	0.00183432		g_512.2685	PWY66.399..gluconeogenesis.III	0.301235	9.18009e-09	9.32156e-05
g_149.0607	k__Bacteria.p__Bacteroidetes.c__Bacteroidia.o__Bacteroidales.f__Rikenellaceae.g__Alistipes.s__Alistipes_senegalensis.t__GCF_000312145	0.25384	5.70321e-07	0.00183432		g_512.2685	PWY.7383..anaerobic.energy.metabolism..invertebrates..cytosol.	0.300618	9.86676e-09	9.89809e-05
g_263.1125	k__Bacteria.p__Firmicutes.c__Bacilli.o__Lactobacillales.f__Streptococcaceae.g__Streptococcus.s__Streptococcus_parasanguinis	-0.253135	6.14361e-07	0.00192947		g_187.0611	PWY.6121..5.aminoimidazole.ribonucleotide.biosynthesis.I	0.298999	1.19137e-08	0.000118092
g_263.1125	k__Bacteria.p__Firmicutes.c__Bacilli.o__Lactobacillales.f__Streptococcaceae.g__Streptococcus.s__Streptococcus_parasanguinis.t__Streptococcus_parasanguinis_unclassified	-0.253135	6.14361e-07	0.00192947		g_187.0611	PWY.5055..nicotinate.degradation.III	0.295095	1.59512e-08	0.000156254
g_203.0021	k__Bacteria.p__Bacteroidetes.c__Bacteroidia.o__Bacteroidales.f__Rikenellaceae.g__Alistipes.s__Alistipes_senegalensis	0.252255	6.7394e-07	0.00206793		g_263.1037	PWY.7219..adenosine.ribonucleotides.de.novo.biosynthesis	0.294884	1.91367e-08	0.000185278
g_203.0021	k__Bacteria.p__Bacteroidetes.c__Bacteroidia.o__Bacteroidales.f__Rikenellaceae.g__Alistipes.s__Alistipes_senegalensis.t__GCF_000312145	0.252255	6.7394e-07	0.00206793		g_107.0503	PWY.6121..5.aminoimidazole.ribonucleotide.biosynthesis.I	0.294769	1.93914e-08	0.000185586
g_187.007	k__Bacteria	-0.251982	6.93528e-07	0.00210385		g_187.007	PWY.1861..formaldehyde.assimilation.II..RuMP.Cycle.	0.294602	1.97635e-08	0.000186998
g_212.0023	k__Bacteria.p__Bacteroidetes.c__Bacteroidia.o__Bacteroidales.f__Rikenellaceae.g__Alistipes.s__Alistipes_putredinis	0.24952	8.96552e-07	0.00261479		g_203.0021	HEME.BIOSYNTHESIS.II..heme.biosynthesis.I..aerobic.	-0.293728	2.18343e-08	0.00020427
g_212.0023	k__Bacteria.p__Bacteroidetes.c__Bacteroidia.o__Bacteroidales.f__Rikenellaceae.g__Alistipes.s__Alistipes_putredinis.t__GCF_000154465	0.24952	8.96552e-07	0.00261479		g_263.1125	PWY.6121..5.aminoimidazole.ribonucleotide.biosynthesis.I	0.292962	2.38204e-08	0.000220375
g_107.0503	k__Bacteria.p__Firmicutes.c__Clostridia.o__Clostridiales.f__Ruminococcaceae.g__Ruminococcus.s__Ruminococcus_bromii	0.249471	9.01137e-07	0.00261479		g_263.1037	PWY0.42..2.methylcitrate.cycle.I	0.292755	2.43881e-08	0.000223147
g_107.0503	k__Bacteria.p__Firmicutes.c__Clostridia.o__Clostridiales.f__Ruminococcaceae.g__Ruminococcus.s__Ruminococcus_bromii.t__GCF_000209875	0.249471	9.01137e-07	0.00261479		g_107.0503	PWY.6524..lychnose.and.isolychnose.biosynthesis	-0.290661	2.66396e-08	0.000241099
g_347.2589	k__Bacteria	-0.249145	9.32079e-07	0.00261916		g_263.1125	PWY.6737..starch.degradation.V	-0.291353	2.8577e-08	0.000255852
g_107.0503	k__Bacteria.p__Firmicutes.c__Clostridia.o__Clostridiales.f__Lachnospiraceae.g__Roseburia	-0.250151	9.13305e-07	0.00261916		g_187.007	PWY.6121..5.aminoimidazole.ribonucleotide.biosynthesis.I	0.291049	2.95741e-08	0.000261962
g_187.007	k__Bacteria.p__Firmicutes.c__Clostridia.o__Clostridiales.f__Lachnospiraceae.g__Roseburia	-0.250038	9.2392e-07	0.00261916		g_187.0611	PWY.1861..formaldehyde.assimilation.II..RuMP.Cycle.	0.289837	3.38916e-08	0.000297046
g_212.0023	k__Bacteria.p__Bacteroidetes.c__Bacteroidia.o__Bacteroidales.f__Rikenellaceae	0.248129	1.03535e-06	0.00284936		g_107.0503	P261.PWY..coenzyme.M.biosynthesis.I	0.287917	3.64315e-08	0.000315981
g_212.0023	k__Bacteria.p__Bacteroidetes.c__Bacteroidia.o__Bacteroidales.f__Rikenellaceae.g__Alistipes	0.248129	1.03535e-06	0.00284936		g_283.0825	PWY.6277..superpathway.of.5.aminoimidazole.ribonucleotide.biosynthesis	0.288874	3.7748e-08	0.000320718
g_93.0339	k__Bacteria.p__Firmicutes.c__Clostridia.o__Clostridiales.f__Ruminococcaceae.g__Ruminococcus.s__Ruminococcus_bromii	-0.247698	1.08231e-06	0.00291843		g_283.0825	PWY.6122..5.aminoimidazole.ribonucleotide.biosynthesis.II	0.288874	3.7748e-08	0.000320718
g_93.0339	k__Bacteria.p__Firmicutes.c__Clostridia.o__Clostridiales.f__Ruminococcaceae.g__Ruminococcus.s__Ruminococcus_bromii.t__GCF_000209875	-0.247698	1.08231e-06	0.00291843		g_212.0023	PWY66.399..gluconeogenesis.III	0.287926	4.19605e-08	0.000352907
g_187.0611	k__Bacteria.p__Firmicutes.c__Clostridia.o__Clostridiales.f__Eubacteriaceae.g__Eubacterium.s__Eubacterium_siraeum	0.247448	1.11052e-06	0.00296455		g_187.007	PWY.6524..lychnose.and.isolychnose.biosynthesis	-0.285994	4.52754e-08	0.000376979
g_187.0611	k__Bacteria.p__Firmicutes.c__Clostridia.o__Clostridiales.f__Ruminococcaceae.g__Subdoligranulum	0.246973	1.26266e-06	0.00333732		g_107.0503	PWY.6215..4.chlorobenzoate.degradation	-0.286602	4.86087e-08	0.000400726
g_228.0072	k__Bacteria.p__Firmicutes.c__Clostridia.o__Clostridiales.f__Lachnospiraceae.g__Coprococcus.s__Coprococcus_catus	0.245331	1.37939e-06	0.00357506		g_187.007	P261.PWY..coenzyme.M.biosynthesis.I	0.283521	5.9736e-08	0.000483349
g_228.0072	k__Bacteria.p__Firmicutes.c__Clostridia.o__Clostridiales.f__Lachnospiraceae.g__Coprococcus.s__Coprococcus_catus.t__GCF_000210555	0.245331	1.37939e-06	0.00357506		g_203.0021	PWY.7383..anaerobic.energy.metabolism..invertebrates..cytosol.	0.284727	5.9792e-08	0.000483349
g_107.0503	k__Bacteria.p__Firmicutes.c__Clostridia.o__Clostridiales.f__Lachnospiraceae.g__Coprococcus.s__Coprococcus_catus	0.245077	1.41546e-06	0.00359866		g_263.1037	PWY.6121..5.aminoimidazole.ribonucleotide.biosynthesis.I	0.284264	6.29119e-08	0.000490593
g_107.0503	k__Bacteria.p__Firmicutes.c__Clostridia.o__Clostridiales.f__Lachnospiraceae.g__Coprococcus.s__Coprococcus_catus.t__GCF_000210555	0.245077	1.41546e-06	0.00359866		g_283.0825	PWY.6121..5.aminoimidazole.ribonucleotide.biosynthesis.I	0.28418	6.34932e-08	0.000490593
g_187.0611	k__Bacteria.p__Firmicutes.c__Clostridia.o__Clostridiales.f__Ruminococcaceae.g__Subdoligranulum.s__Subdoligranulum_unclassified	0.245507	1.46413e-06	0.00368728		g_107.0503	PWY.5188..tetrapyrrole.biosynthesis.I..from.glutamate.	0.284384	6.20914e-08	0.000490593
g_187.007	k__Bacteria.p__Firmicutes.c__Clostridia.o__Clostridiales.f__Ruminococcaceae.g__Ruminococcus.s__Ruminococcus_bromii	0.244076	1.56713e-06	0.0038736		g_187.007	PWY.6215..4.chlorobenzoate.degradation	-0.284452	6.16259e-08	0.000490593
g_187.007	k__Bacteria.p__Firmicutes.c__Clostridia.o__Clostridiales.f__Ruminococcaceae.g__Ruminococcus.s__Ruminococcus_bromii.t__GCF_000209875	0.244076	1.56713e-06	0.0038736		g_263.1037	PWY.181..photorespiration	0.28416	6.3634e-08	0.000490593
g_187.0611	k__Bacteria.p__Firmicutes.c__Clostridia.o__Clostridiales.f__Eubacteriaceae.g__Eubacterium.s__Eubacterium_siraeum.t__Eubacterium_siraeum_unclassified	0.243904	1.59469e-06	0.00390555		g_263.1037	PWY.6215..4.chlorobenzoate.degradation	-0.284058	6.43508e-08	0.000491567
g_178.051	k__Bacteria.p__Firmicutes.c__Clostridia.o__Clostridiales.f__Eubacteriaceae.g__Eubacterium.s__Eubacterium_siraeum	0.242598	1.81941e-06	0.00429908		g_263.1125	PWY0.42..2.methylcitrate.cycle.I	0.282761	7.41705e-08	0.000561427
g_128.0713	k__Bacteria.p__Firmicutes.c__Clostridia.o__Clostridiales.f__Lachnospiraceae.g__Roseburia.s__Roseburia_hominis	0.242735	1.79453e-06	0.00429908		g_212.0023	PWY.7383..anaerobic.energy.metabolism..invertebrates..cytosol.	0.2824	7.71526e-08	0.000578739
g_128.0713	k__Bacteria.p__Firmicutes.c__Clostridia.o__Clostridiales.f__Lachnospiraceae.g__Roseburia.s__Roseburia_hominis.t__GCF_000225345	0.242735	1.79453e-06	0.00429908		g_228.0072	PWY66.399..gluconeogenesis.III	0.281902	8.14559e-08	0.000600204
g_407.2802	k__Bacteria.p__Firmicutes.c__Clostridia.o__Clostridiales.f__Peptostreptococcaceae	0.242596	1.81979e-06	0.00429908		g_187.0611	LYSINE.AMINOAD.PWY..L.lysine.biosynthesis.IV	0.281931	8.1195e-08	0.000600204
g_407.2802	k__Bacteria.p__Firmicutes.c__Clostridia.o__Clostridiales.f__Peptostreptococcaceae.g__Peptostreptococcaceae_noname	0.242441	1.84857e-06	0.00432877		g_107.0503	PWY.6737..starch.degradation.V	-0.281755	8.27649e-08	0.000601114
g_361.166	k__Bacteria.p__Firmicutes.c__Clostridia.o__Clostridiales.f__Lachnospiraceae.g__Roseburia.s__Roseburia_hominis	-0.241956	1.94081e-06	0.00446642		g_263.1125	P162.PWY..L.glutamate.degradation.V..via.hydroxyglutarate.	0.281726	8.30232e-08	0.000601114
g_361.166	k__Bacteria.p__Firmicutes.c__Clostridia.o__Clostridiales.f__Lachnospiraceae.g__Roseburia.s__Roseburia_hominis.t__GCF_000225345	-0.241956	1.94081e-06	0.00446642		g_187.0611	PWY.181..photorespiration	0.281401	8.60133e-08	0.000617394
g_93.0339	k__Bacteria.p__Firmicutes.c__Clostridia.o__Clostridiales.f__Eubacteriaceae.g__Eubacterium.s__Eubacterium_siraeum.t__Eubacterium_siraeum_unclassified	-0.241297	2.07345e-06	0.00473087		g_228.0072	PWY.7383..anaerobic.energy.metabolism..invertebrates..cytosol.	0.280418	9.56936e-08	0.000681008
g_178.051	k__Bacteria.p__Bacteroidetes.c__Bacteroidia.o__Bacteroidales.f__Rikenellaceae.g__Alistipes.s__Alistipes_senegalensis	0.241007	2.13464e-06	0.00478862		g_107.0503	PWY0.42..2.methylcitrate.cycle.I	0.280089	9.91546e-08	0.000699659
g_178.051	k__Bacteria.p__Bacteroidetes.c__Bacteroidia.o__Bacteroidales.f__Rikenellaceae.g__Alistipes.s__Alistipes_senegalensis.t__GCF_000312145	0.241007	2.13464e-06	0.00478862		g_187.0611	PWY.621..sucrose.degradation.III..sucrose.invertase.	-0.279977	1.00358e-07	0.000702196
g_187.007	k__Bacteria.p__Firmicutes.c__Clostridia.o__Clostridiales.f__Lachnospiraceae.g__Coprococcus.s__Coprococcus_catus	0.240515	2.24216e-06	0.00494668		g_187.007	PWY.6737..starch.degradation.V	-0.279307	1.07883e-07	0.00074856
g_187.007	k__Bacteria.p__Firmicutes.c__Clostridia.o__Clostridiales.f__Lachnospiraceae.g__Coprococcus.s__Coprococcus_catus.t__GCF_000210555	0.240515	2.24216e-06	0.00494668		g_263.1037	PWY.5188..tetrapyrrole.biosynthesis.I..from.glutamate.	0.279168	1.09512e-07	0.000753587
g_409.2006	k__Bacteria.p__Bacteroidetes.c__Bacteroidia.o__Bacteroidales.f__Rikenellaceae.g__Alistipes.s__Alistipes_senegalensis	-0.239185	2.55966e-06	0.00555533		g_212.0023	P163.PWY..L.lysine.fermentation.to.acetate.and.butanoate	0.279049	1.10934e-07	0.000757112
g_409.2006	k__Bacteria.p__Bacteroidetes.c__Bacteroidia.o__Bacteroidales.f__Rikenellaceae.g__Alistipes.s__Alistipes_senegalensis.t__GCF_000312145	-0.239185	2.55966e-06	0.00555533		g_203.0021	PWY.6703..preQ0.biosynthesis	0.278969	1.11886e-07	0.000757402
g_172.9914	k__Bacteria.p__Firmicutes.c__Clostridia.o__Clostridiales.f__Ruminococcaceae.g__Subdoligranulum	-0.239603	2.6331e-06	0.00566864		g_263.1037	THISYNARA.PWY..superpathway.of.thiamin.diphosphate.biosynthesis.III..eukaryotes.	-0.278614	1.16244e-07	0.000780554
g_178.051	k__Bacteria.p__Bacteroidetes.c__Bacteroidia.o__Bacteroidales.f__Rikenellaceae.g__Alistipes.s__Alistipes_shahii	0.238445	2.75432e-06	0.00569978		g_187.007	PWY.5188..tetrapyrrole.biosynthesis.I..from.glutamate.	0.27762	1.29327e-07	0.00086146
g_178.051	k__Bacteria.p__Bacteroidetes.c__Bacteroidia.o__Bacteroidales.f__Rikenellaceae.g__Alistipes.s__Alistipes_shahii.t__GCF_000210575	0.238445	2.75432e-06	0.00569978		g_93.0339	PWY0.881..superpathway.of.fatty.acid.biosynthesis.I..E..coli.	0.276778	1.41503e-07	0.000935084
g_178.051	k__Bacteria.p__Firmicutes.c__Clostridia.o__Clostridiales.f__Eubacteriaceae.g__Eubacterium.s__Eubacterium_siraeum.t__Eubacterium_siraeum_unclassified	0.238555	2.72446e-06	0.00569978		g_263.1125	PWY.181..photorespiration	0.276158	1.51169e-07	0.000991094
g_283.0825	k__Bacteria.p__Firmicutes.c__Clostridia.o__Clostridiales.f__Lachnospiraceae.g__Lachnospiraceae_noname.s__Lachnospiraceae_bacterium_7_1_58FAA	0.238663	2.69538e-06	0.00569978		g_173.0457	FASYN.INITIAL.PWY..superpathway.of.fatty.acid.biosynthesis.initiation..E..coli.	0.276019	1.53429e-07	0.000998053
g_283.0825	k__Bacteria.p__Firmicutes.c__Clostridia.o__Clostridiales.f__Lachnospiraceae.g__Lachnospiraceae_noname.s__Lachnospiraceae_bacterium_7_1_58FAA.t__GCF_000242155	0.238663	2.69538e-06	0.00569978		g_263.1037	GLUCONEO.PWY..gluconeogenesis.I	0.274529	1.79719e-07	0.00116
g_172.9914	k__Bacteria.p__Firmicutes.c__Clostridia.o__Clostridiales.f__Ruminococcaceae.g__Subdoligranulum.s__Subdoligranulum_unclassified	-0.238474	2.94086e-06	0.006039		g_187.0611	PWY.5079..L.phenylalanine.degradation.III	-0.27405	1.89038e-07	0.00119994
g_212.0023	k__Bacteria.p__Bacteroidetes.c__Bacteroidia.o__Bacteroidales.f__Bacteroidales_noname	0.237158	3.12717e-06	0.00622989		g_263.1037	PWY.1622..formaldehyde.assimilation.I..serine.pathway.	0.272968	1.89171e-07	0.00119994
g_212.0023	k__Bacteria.p__Bacteroidetes.c__Bacteroidia.o__Bacteroidales.f__Bacteroidales_noname.g__Bacteroidales_noname	0.237158	3.12717e-06	0.00622989		g_263.1125	PWY.7388..octanoyl..acyl.carrier.protein..biosynthesis..mitochondria..yeast.	0.273991	1.90229e-07	0.00119994
g_212.0023	k__Bacteria.p__Bacteroidetes.c__Bacteroidia.o__Bacteroidales.f__Bacteroidales_noname.g__Bacteroidales_noname.s__Bacteroidales_bacterium_ph8	0.237158	3.12717e-06	0.00622989		g_203.0021	PWY.6737..starch.degradation.V	-0.273506	2.00223e-07	0.00124412
g_212.0023	k__Bacteria.p__Bacteroidetes.c__Bacteroidia.o__Bacteroidales.f__Bacteroidales_noname.g__Bacteroidales_noname.s__Bacteroidales_bacterium_ph8.t__GCF_000311925	0.237158	3.12717e-06	0.00622989		g_187.007	PWY0.42..2.methylcitrate.cycle.I	0.273574	1.98783e-07	0.00124412
g_263.1125	k__Bacteria.p__Firmicutes.c__Clostridia.o__Clostridiales.f__Ruminococcaceae.g__Ruminococcus.s__Ruminococcus_sp_5_1_39BFAA	-0.236816	3.23395e-06	0.00634786		g_263.1037	PWY.241..C4.photosynthetic.carbon.assimilation.cycle..NADP.ME.type	0.272181	2.30128e-07	0.00141935
g_263.1125	k__Bacteria.p__Firmicutes.c__Clostridia.o__Clostridiales.f__Ruminococcaceae.g__Ruminococcus.s__Ruminococcus_sp_5_1_39BFAA.t__GCF_000159975	-0.236816	3.23395e-06	0.00634786		g_263.1125	PWY.6703..preQ0.biosynthesis	0.271033	2.59516e-07	0.00158884
g_263.1037	k__Bacteria	-0.235704	3.60637e-06	0.0070272		g_263.1125	P261.PWY..coenzyme.M.biosynthesis.I	0.26942	2.75726e-07	0.00167576
g_304.1518	k__Bacteria.p__Firmicutes.c__Clostridia.o__Clostridiales.f__Lachnospiraceae.g__Roseburia.s__Roseburia_hominis	-0.23546	3.69331e-06	0.00709306		g_263.1037	PWY.5100..pyruvate.fermentation.to.acetate.and.lactate.II	0.269955	2.90353e-07	0.00173997
g_304.1518	k__Bacteria.p__Firmicutes.c__Clostridia.o__Clostridiales.f__Lachnospiraceae.g__Roseburia.s__Roseburia_hominis.t__GCF_000225345	-0.23546	3.69331e-06	0.00709306		g_107.0503	PWY0.1586..peptidoglycan.maturation..meso.diaminopimelate.containing.	-0.269882	2.92559e-07	0.00173997
g_203.0021	k__Bacteria.p__Firmicutes.c__Clostridia.o__Clostridiales.f__Eubacteriaceae.g__Eubacterium.s__Eubacterium_siraeum	0.235094	3.82779e-06	0.00716291		g_263.1125	PWY.841..superpathway.of.purine.nucleotides.de.novo.biosynthesis.I	0.269889	2.92352e-07	0.00173997
g_324.0727	k__Bacteria.p__Firmicutes.c__Clostridia.o__Clostridiales.f__Eubacteriaceae.g__Eubacterium.s__Eubacterium_siraeum	0.235023	3.85428e-06	0.00716291		g_149.0607	PWY0.1586..peptidoglycan.maturation..meso.diaminopimelate.containing.	-0.269699	2.98184e-07	0.00176084
g_107.0503	k__Bacteria.p__Firmicutes.c__Clostridia.o__Clostridiales.f__Lachnospiraceae.g__Roseburia.s__Roseburia_inulinivorans	-0.234936	3.88701e-06	0.00716291		g_551.3034	PWY.6165..chorismate.biosynthesis.II..archaea.	0.268063	3.18001e-07	0.00186464
g_187.0611	k__Bacteria.p__Firmicutes.c__Clostridia.o__Clostridiales.f__Lachnospiraceae.g__Roseburia.s__Roseburia_inulinivorans	-0.234926	3.89067e-06	0.00716291		g_173.0457	PWY0.881..superpathway.of.fatty.acid.biosynthesis.I..E..coli.	0.268852	3.25544e-07	0.00189552
g_107.0503	k__Bacteria.p__Firmicutes.c__Clostridia.o__Clostridiales.f__Lachnospiraceae.g__Roseburia.s__Roseburia_inulinivorans.t__GCF_000174195	-0.234936	3.88701e-06	0.00716291		g_263.1037	PEPTIDOGLYCANSYN.PWY..peptidoglycan.biosynthesis.I..meso.diaminopimelate.containing.	0.268751	3.28971e-07	0.00190218
g_187.0611	k__Bacteria.p__Firmicutes.c__Clostridia.o__Clostridiales.f__Lachnospiraceae.g__Roseburia.s__Roseburia_inulinivorans.t__GCF_000174195	-0.234926	3.89067e-06	0.00716291		g_324.0727	PWY.6277..superpathway.of.5.aminoimidazole.ribonucleotide.biosynthesis	0.267512	3.36904e-07	0.00192136
g_443.28	k__Bacteria.p__Firmicutes.c__Clostridia.o__Clostridiales.f__Lachnospiraceae.g__Blautia.s__Ruminococcus_torques	-0.235467	3.9377e-06	0.00719985		g_324.0727	PWY.6122..5.aminoimidazole.ribonucleotide.biosynthesis.II	0.267512	3.36904e-07	0.00192136
g_93.0339	k__Bacteria.p__Firmicutes.c__Clostridia.o__Clostridiales.f__Eubacteriaceae.g__Eubacterium.s__Eubacterium_siraeum	-0.234481	4.06278e-06	0.00737802		g_324.0727	P261.PWY..coenzyme.M.biosynthesis.I	0.267278	3.45235e-07	0.00195547
g_178.051	k__Bacteria.p__Bacteroidetes.c__Bacteroidia.o__Bacteroidales.f__Bacteroidales_noname	0.233914	4.293e-06	0.00758958		g_187.0611	PWY.6644..fluoroacetate.and.fluorothreonine.biosynthesis	0.266935	3.5784e-07	0.00199967
g_178.051	k__Bacteria.p__Bacteroidetes.c__Bacteroidia.o__Bacteroidales.f__Bacteroidales_noname.g__Bacteroidales_noname	0.233914	4.293e-06	0.00758958		g_263.1037	PWY.1861..formaldehyde.assimilation.II..RuMP.Cycle.	0.267978	3.56282e-07	0.00199967
g_178.051	k__Bacteria.p__Bacteroidetes.c__Bacteroidia.o__Bacteroidales.f__Bacteroidales_noname.g__Bacteroidales_noname.s__Bacteroidales_bacterium_ph8	0.233914	4.293e-06	0.00758958		g_263.1125	THISYNARA.PWY..superpathway.of.thiamin.diphosphate.biosynthesis.III..eukaryotes.	-0.267123	3.89103e-07	0.00215987
g_178.051	k__Bacteria.p__Bacteroidetes.c__Bacteroidia.o__Bacteroidales.f__Bacteroidales_noname.g__Bacteroidales_noname.s__Bacteroidales_bacterium_ph8.t__GCF_000311925	0.233914	4.293e-06	0.00758958		g_187.0611	PWY.1622..formaldehyde.assimilation.I..serine.pathway.	0.266036	3.92974e-07	0.00216692
g_172.9914	k__Bacteria	0.233339	4.5387e-06	0.00797115		g_187.0611	PEPTIDOGLYCANSYN.PWY..peptidoglycan.biosynthesis.I..meso.diaminopimelate.containing.	0.266714	4.05772e-07	0.00222277
g_187.0611	k__Bacteria.p__Firmicutes.c__Clostridia.o__Clostridiales.f__Peptostreptococcaceae.g__Peptostreptococcaceae_noname.s__Clostridium_bartlettii	0.232996	4.69178e-06	0.00813299		g_187.007	PWY.5103..L.isoleucine.biosynthesis.III	0.266572	4.11745e-07	0.00224074
g_187.0611	k__Bacteria.p__Firmicutes.c__Clostridia.o__Clostridiales.f__Peptostreptococcaceae.g__Peptostreptococcaceae_noname.s__Clostridium_bartlettii.t__GCF_000154445	0.232996	4.69178e-06	0.00813299		g_263.1125	PWY.1622..formaldehyde.assimilation.I..serine.pathway.	0.2651	4.3307e-07	0.00234149
g_203.0021	k__Bacteria.p__Firmicutes.c__Clostridia.o__Clostridiales.f__Eubacteriaceae.g__Eubacterium.s__Eubacterium_siraeum.t__Eubacterium_siraeum_unclassified	0.232765	4.79744e-06	0.00826249		g_263.1037	HEME.BIOSYNTHESIS.II..heme.biosynthesis.I..aerobic.	-0.265529	4.58121e-07	0.00246096
g_237.113	k__Bacteria.p__Bacteroidetes.c__Bacteroidia.o__Bacteroidales.f__Rikenellaceae.g__Alistipes.s__Alistipes_senegalensis	-0.231377	5.48291e-06	0.00932276		g_263.1125	PEPTIDOGLYCANSYN.PWY..peptidoglycan.biosynthesis.I..meso.diaminopimelate.containing.	0.265257	4.71008e-07	0.0025124
g_237.113	k__Bacteria.p__Bacteroidetes.c__Bacteroidia.o__Bacteroidales.f__Rikenellaceae.g__Alistipes.s__Alistipes_senegalensis.t__GCF_000312145	-0.231377	5.48291e-06	0.00932276		g_263.1125	PWY66.373..sucrose.degradation.V..sucrose..alpha..glucosidase.	-0.264232	4.73732e-07	0.0025124
g_324.0727	k__Bacteria.p__Firmicutes.c__Clostridia.o__Clostridiales.f__Eubacteriaceae.g__Eubacterium.s__Eubacterium_siraeum.t__Eubacterium_siraeum_unclassified	0.230747	5.8237e-06	0.00983954		g_263.1125	GLUCONEO.PWY..gluconeogenesis.I	0.265005	4.83315e-07	0.002547
g_324.0727	k__Bacteria.p__Firmicutes.c__Clostridia.o__Clostridiales.f__Lachnospiraceae.g__Coprococcus	0.229853	6.34212e-06	0.0106481		g_324.0727	PWY.5676..acetyl.CoA.fermentation.to.butanoate.II	0.263856	4.92491e-07	0.00257903
g_206.049	k__Bacteria.p__Firmicutes.c__Negativicutes	0.229312	6.67721e-06	0.0110714		g_263.1037	PWY.5724..superpathway.of.atrazine.degradation	-0.263002	5.37722e-07	0.00279829
g_206.049	k__Bacteria.p__Firmicutes.c__Negativicutes.o__Selenomonadales	0.229312	6.67721e-06	0.0110714		g_443.28	PWY.5100..pyruvate.fermentation.to.acetate.and.lactate.II	0.263445	5.6631e-07	0.00287518
g_291.102	k__Bacteria.p__Firmicutes.c__Clostridia.o__Clostridiales.f__Peptostreptococcaceae.g__Peptostreptococcaceae_noname	-0.228885	6.95333e-06	0.0114581		g_187.007	PWY0.1586..peptidoglycan.maturation..meso.diaminopimelate.containing.	-0.263561	5.59726e-07	0.00287518
g_363.1452	k__Bacteria.p__Firmicutes.c__Clostridia.o__Clostridiales.f__Lachnospiraceae.g__Roseburia.s__Roseburia_hominis	-0.228735	7.0533e-06	0.0114811		g_107.0503	PWY.5103..L.isoleucine.biosynthesis.III	0.263468	5.65028e-07	0.00287518
g_363.1452	k__Bacteria.p__Firmicutes.c__Clostridia.o__Clostridiales.f__Lachnospiraceae.g__Roseburia.s__Roseburia_hominis.t__GCF_000225345	-0.228735	7.0533e-06	0.0114811		g_187.0611	PWY.5103..L.isoleucine.biosynthesis.III	0.263477	5.64513e-07	0.00287518
g_263.1125	k__Bacteria.p__Bacteroidetes.c__Bacteroidia.o__Bacteroidales.f__Rikenellaceae	0.228519	7.19869e-06	0.0115695		g_263.1125	PWY.6215..4.chlorobenzoate.degradation	-0.262069	6.50761e-07	0.00328392
g_263.1125	k__Bacteria.p__Bacteroidetes.c__Bacteroidia.o__Bacteroidales.f__Rikenellaceae.g__Alistipes	0.228519	7.19869e-06	0.0115695		g_187.0611	PWY.6524..lychnose.and.isolychnose.biosynthesis	-0.26082	6.72102e-07	0.00337118
g_212.0023	k__Bacteria.p__Bacteroidetes.c__Bacteroidia.o__Bacteroidales.f__Rikenellaceae.g__Alistipes.s__Alistipes_shahii	0.228336	7.32431e-06	0.0115695		g_263.1125	PWY.5724..superpathway.of.atrazine.degradation	-0.260448	6.97997e-07	0.00348011
g_212.0023	k__Bacteria.p__Bacteroidetes.c__Bacteroidia.o__Bacteroidales.f__Rikenellaceae.g__Alistipes.s__Alistipes_shahii.t__GCF_000210575	0.228336	7.32431e-06	0.0115695		g_187.0611	PWY0.42..2.methylcitrate.cycle.I	0.261053	7.20776e-07	0.00357228
g_443.28	k__Bacteria.p__Firmicutes.c__Clostridia.o__Clostridiales.f__Eubacteriaceae.g__Eubacterium.s__Eubacterium_siraeum	0.228431	7.25877e-06	0.0115695		g_187.007	ARGDEG.IV.PWY..L.arginine.degradation.VIII..arginine.oxidase.pathway.	-0.260967	7.27037e-07	0.003582
g_291.102	k__Bacteria.p__Firmicutes.c__Clostridia.o__Clostridiales.f__Peptostreptococcaceae	-0.227959	7.59023e-06	0.011919		g_551.3034	PWY.241..C4.photosynthetic.carbon.assimilation.cycle..NADP.ME.type	0.260865	7.34515e-07	0.00359755
g_187.007	k__Bacteria.p__Firmicutes.c__Clostridia.o__Clostridiales.f__Lachnospiraceae.g__Roseburia.s__Roseburia_inulinivorans	-0.227299	8.07791e-06	0.0125373		g_203.0021	PWY.6803..phosphatidylcholine.acyl.editing	0.259728	7.50945e-07	0.00365651
g_187.007	k__Bacteria.p__Firmicutes.c__Clostridia.o__Clostridiales.f__Lachnospiraceae.g__Roseburia.s__Roseburia_inulinivorans.t__GCF_000174195	-0.227299	8.07791e-06	0.0125373		g_178.051	PWY.7219..adenosine.ribonucleotides.de.novo.biosynthesis	0.260303	7.77068e-07	0.00376171
g_324.0727	k__Bacteria.p__Bacteroidetes.c__Bacteroidia.o__Bacteroidales.f__Bacteroidales_noname	0.226714	8.53419e-06	0.0129444		g_187.007	PEPTIDOGLYCANSYN.PWY..peptidoglycan.biosynthesis.I..meso.diaminopimelate.containing.	0.259896	8.09317e-07	0.00389518
g_324.0727	k__Bacteria.p__Bacteroidetes.c__Bacteroidia.o__Bacteroidales.f__Bacteroidales_noname.g__Bacteroidales_noname	0.226714	8.53419e-06	0.0129444		g_203.0021	PWY.5030..L.histidine.degradation.III	-0.259501	8.41864e-07	0.0039663
g_324.0727	k__Bacteria.p__Bacteroidetes.c__Bacteroidia.o__Bacteroidales.f__Bacteroidales_noname.g__Bacteroidales_noname.s__Bacteroidales_bacterium_ph8	0.226714	8.53419e-06	0.0129444		g_187.0611	PWY.6387..UDP.N.acetylmuramoyl.pentapeptide.biosynthesis.I..meso.diaminopimelate.containing.	0.259597	8.33838e-07	0.0039663
g_324.0727	k__Bacteria.p__Bacteroidetes.c__Bacteroidia.o__Bacteroidales.f__Bacteroidales_noname.g__Bacteroidales_noname.s__Bacteroidales_bacterium_ph8.t__GCF_000311925	0.226714	8.53419e-06	0.0129444		g_263.1125	PROPFERM.PWY..L.alanine.fermentation.to.propanoate.and.acetate	0.259548	8.37956e-07	0.0039663
g_235.0979	k__Bacteria.p__Bacteroidetes.c__Bacteroidia.o__Bacteroidales.f__Rikenellaceae.g__Alistipes.s__Alistipes_senegalensis	-0.225259	9.77961e-06	0.0144237		g_172.9914	FASYN.INITIAL.PWY..superpathway.of.fatty.acid.biosynthesis.initiation..E..coli.	0.259486	8.43147e-07	0.0039663
g_235.0979	k__Bacteria.p__Bacteroidetes.c__Bacteroidia.o__Bacteroidales.f__Rikenellaceae.g__Alistipes.s__Alistipes_senegalensis.t__GCF_000312145	-0.225259	9.77961e-06	0.0144237		g_107.0503	THISYNARA.PWY..superpathway.of.thiamin.diphosphate.biosynthesis.III..eukaryotes.	-0.259244	8.63731e-07	0.00403929
g_212.0023	k__Bacteria.p__Firmicutes.c__Bacilli.o__Lactobacillales.f__Streptococcaceae.g__Streptococcus.s__Streptococcus_parasanguinis	-0.225325	9.71919e-06	0.0144237		g_203.0021	PWY66.399..gluconeogenesis.III	0.25919	8.68367e-07	0.00403929
g_212.0023	k__Bacteria.p__Firmicutes.c__Bacilli.o__Lactobacillales.f__Streptococcaceae.g__Streptococcus.s__Streptococcus_parasanguinis.t__Streptococcus_parasanguinis_unclassified	-0.225325	9.71919e-06	0.0144237		g_263.1037	P162.PWY..L.glutamate.degradation.V..via.hydroxyglutarate.	0.259115	8.74856e-07	0.00404687
g_263.1037	k__Bacteria.p__Firmicutes.c__Clostridia.o__Clostridiales.f__Lachnospiraceae.g__Coprococcus	0.225428	9.62609e-06	0.0144237		g_263.1037	PWY.7388..octanoyl..acyl.carrier.protein..biosynthesis..mitochondria..yeast.	0.258794	9.03261e-07	0.00415518
g_373.1665	k__Bacteria.p__Firmicutes.c__Clostridia.o__Clostridiales.f__Lachnospiraceae.g__Roseburia.s__Roseburia_hominis	-0.225058	9.96492e-06	0.0145364		g_187.007	PWY.7388..octanoyl..acyl.carrier.protein..biosynthesis..mitochondria..yeast.	0.258063	9.71304e-07	0.00444364
g_373.1665	k__Bacteria.p__Firmicutes.c__Clostridia.o__Clostridiales.f__Lachnospiraceae.g__Roseburia.s__Roseburia_hominis.t__GCF_000225345	-0.225058	9.96492e-06	0.0145364		g_107.0503	PEPTIDOGLYCANSYN.PWY..peptidoglycan.biosynthesis.I..meso.diaminopimelate.containing.	0.256962	1.08309e-06	0.00484849
g_107.0503	k__Bacteria.p__Bacteroidetes.c__Bacteroidia.o__Bacteroidales.f__Rikenellaceae.g__Alistipes.s__Alistipes_putredinis	0.224707	1.02956e-05	0.0146975		g_324.0727	PWY0.1586..peptidoglycan.maturation..meso.diaminopimelate.containing.	-0.256142	1.07716e-06	0.00484849
g_107.0503	k__Bacteria.p__Bacteroidetes.c__Bacteroidia.o__Bacteroidales.f__Rikenellaceae.g__Alistipes.s__Alistipes_putredinis.t__GCF_000154465	0.224707	1.02956e-05	0.0146975		g_178.051	TRNA.CHARGING.PWY..tRNA.charging	0.257099	1.06845e-06	0.00484849
g_245.0934	k__Bacteria.p__Bacteroidetes.c__Bacteroidia.o__Bacteroidales.f__Rikenellaceae.g__Alistipes.s__Alistipes_senegalensis	0.224733	1.02712e-05	0.0146975		g_149.0607	P162.PWY..L.glutamate.degradation.V..via.hydroxyglutarate.	0.257002	1.07878e-06	0.00484849
g_245.0934	k__Bacteria.p__Bacteroidetes.c__Bacteroidia.o__Bacteroidales.f__Rikenellaceae.g__Alistipes.s__Alistipes_senegalensis.t__GCF_000312145	0.224733	1.02712e-05	0.0146975		g_324.0727	PWY.3841..folate.transformations.II	0.255617	1.13504e-06	0.00505389
g_187.007	k__Bacteria.p__Bacteroidetes.c__Bacteroidia.o__Bacteroidales.f__Rikenellaceae.g__Alistipes.s__Alistipes_putredinis	0.224165	1.08271e-05	0.0152926		g_361.166	PWY3O.355..stearate.biosynthesis.III..fungi.	-0.256255	1.16122e-06	0.00512025
g_187.007	k__Bacteria.p__Bacteroidetes.c__Bacteroidia.o__Bacteroidales.f__Rikenellaceae.g__Alistipes.s__Alistipes_putredinis.t__GCF_000154465	0.224165	1.08271e-05	0.0152926		g_172.9914	BRANCHED.CHAIN.AA.SYN.PWY..superpathway.of.branched.amino.acid.biosynthesis	-0.256246	1.16224e-06	0.00512025
g_187.0611	k__Bacteria.p__Firmicutes.c__Clostridia.o__Clostridiales.f__Ruminococcaceae.g__Ruminococcus.s__Ruminococcus_sp_5_1_39BFAA	-0.223827	1.11721e-05	0.0156148		g_677.6103	P122.PWY..heterolactic.fermentation	-0.256107	1.1782e-06	0.00515536
g_187.0611	k__Bacteria.p__Firmicutes.c__Clostridia.o__Clostridiales.f__Ruminococcaceae.g__Ruminococcus.s__Ruminococcus_sp_5_1_39BFAA.t__GCF_000159975	-0.223827	1.11721e-05	0.0156148		g_187.007	PWY66.373..sucrose.degradation.V..sucrose..alpha..glucosidase.	-0.255204	1.1826e-06	0.00515536
g_443.28	k__Bacteria.p__Firmicutes.c__Clostridia.o__Clostridiales.f__Eubacteriaceae.g__Eubacterium.s__Eubacterium_siraeum.t__Eubacterium_siraeum_unclassified	0.223724	1.12796e-05	0.0156829		g_187.0611	DENOVOPURINE2.PWY..superpathway.of.purine.nucleotides.de.novo.biosynthesis.II	0.255752	1.22007e-06	0.00529101
g_178.051	k__Bacteria.p__Firmicutes.c__Clostridia.o__Clostridiales.f__Ruminococcaceae.g__Subdoligranulum	0.224061	1.15193e-05	0.0159331		g_187.007	HEME.BIOSYNTHESIS.II..heme.biosynthesis.I..aerobic.	-0.255654	1.2319e-06	0.00531192
g_263.0923	k__Bacteria.p__Firmicutes.c__Bacilli.o__Lactobacillales.f__Streptococcaceae.g__Streptococcus	-0.22334	1.16876e-05	0.0160826		g_178.051	PWY66.399..gluconeogenesis.III	0.255607	1.23765e-06	0.00531192
g_172.9914	k__Bacteria.p__Firmicutes.c__Clostridia.o__Clostridiales.f__Ruminococcaceae.g__Ruminococcus.s__Ruminococcus_bromii	-0.223066	1.19876e-05	0.0163271		g_203.0021	PWY.6124..inosine.5.phosphate.biosynthesis.II	0.255407	1.26208e-06	0.00536148
g_172.9914	k__Bacteria.p__Firmicutes.c__Clostridia.o__Clostridiales.f__Ruminococcaceae.g__Ruminococcus.s__Ruminococcus_bromii.t__GCF_000209875	-0.223066	1.19876e-05	0.0163271		g_228.0072	TRNA.CHARGING.PWY..tRNA.charging	0.255451	1.25672e-06	0.00536148
g_188.0717	k__Bacteria.p__Bacteroidetes.c__Bacteroidia.o__Bacteroidales.f__Rikenellaceae.g__Alistipes.s__Alistipes_senegalensis	0.222751	1.23405e-05	0.0165543		g_187.007	PWY.5676..acetyl.CoA.fermentation.to.butanoate.II	0.254357	1.39874e-06	0.00589316
g_188.0717	k__Bacteria.p__Bacteroidetes.c__Bacteroidia.o__Bacteroidales.f__Rikenellaceae.g__Alistipes.s__Alistipes_senegalensis.t__GCF_000312145	0.222751	1.23405e-05	0.0165543		g_107.0503	ARGDEG.IV.PWY..L.arginine.degradation.VIII..arginine.oxidase.pathway.	-0.254338	1.40139e-06	0.00589316
g_178.051	k__Bacteria.p__Firmicutes.c__Clostridia.o__Clostridiales.f__Ruminococcaceae.g__Subdoligranulum.s__Subdoligranulum_unclassified	0.223344	1.23014e-05	0.0165543		g_107.0503	PWY66.373..sucrose.degradation.V..sucrose..alpha..glucosidase.	-0.253302	1.42779e-06	0.00595892
g_175.1127	k__Bacteria.p__Bacteroidetes.c__Bacteroidia.o__Bacteroidales.f__Rikenellaceae.g__Alistipes.s__Alistipes_senegalensis	-0.222242	1.29338e-05	0.0170776		g_187.007	THISYNARA.PWY..superpathway.of.thiamin.diphosphate.biosynthesis.III..eukaryotes.	-0.254121	1.43134e-06	0.00595892
g_175.1127	k__Bacteria.p__Bacteroidetes.c__Bacteroidia.o__Bacteroidales.f__Rikenellaceae.g__Alistipes.s__Alistipes_senegalensis.t__GCF_000312145	-0.222242	1.29338e-05	0.0170776		g_149.0607	PWY.621..sucrose.degradation.III..sucrose.invertase.	-0.254011	1.44674e-06	0.00596711
g_375.1451	k__Bacteria.p__Firmicutes.c__Clostridia.o__Clostridiales.f__Lachnospiraceae.g__Roseburia.s__Roseburia_hominis	-0.222198	1.29864e-05	0.0170776		g_187.0611	PWY.6737..starch.degradation.V	-0.253954	1.4548e-06	0.00596711
g_375.1451	k__Bacteria.p__Firmicutes.c__Clostridia.o__Clostridiales.f__Lachnospiraceae.g__Roseburia.s__Roseburia_hominis.t__GCF_000225345	-0.222198	1.29864e-05	0.0170776		g_263.1125	HEME.BIOSYNTHESIS.II..heme.biosynthesis.I..aerobic.	-0.25399	1.44974e-06	0.00596711
g_173.0457	k__Bacteria.p__Actinobacteria.c__Actinobacteria.o__Coriobacteriales.f__Coriobacteriaceae.g__Eggerthella	0.221995	1.32307e-05	0.0171767		g_283.0825	PWY.621..sucrose.degradation.III..sucrose.invertase.	-0.253617	1.50336e-06	0.00609297
g_134.061	k__Bacteria.p__Bacteroidetes.c__Bacteroidia.o__Bacteroidales.f__Rikenellaceae.g__Alistipes.s__Alistipes_shahii	0.221922	1.33192e-05	0.0171767		g_203.0021	PWY.5918..superpathay.of.heme.biosynthesis.from.glutamate	-0.253631	1.50145e-06	0.00609297
g_134.061	k__Bacteria.p__Bacteroidetes.c__Bacteroidia.o__Bacteroidales.f__Rikenellaceae.g__Alistipes.s__Alistipes_shahii.t__GCF_000210575	0.221922	1.33192e-05	0.0171767		g_173.06	FASYN.INITIAL.PWY..superpathway.of.fatty.acid.biosynthesis.initiation..E..coli.	0.25359	1.50744e-06	0.00609297
g_498.2891	k__Bacteria.p__Firmicutes.c__Clostridia.o__Clostridiales.f__Peptostreptococcaceae	-0.221929	1.33109e-05	0.0171767		g_107.0503	HEME.BIOSYNTHESIS.II..heme.biosynthesis.I..aerobic.	-0.253321	1.54739e-06	0.0062242
g_135.0299	k__Bacteria.p__Actinobacteria.c__Actinobacteria.o__Coriobacteriales.f__Coriobacteriaceae.g__Collinsella	-0.22137	1.40112e-05	0.0178962		g_283.0825	PWY.181..photorespiration	0.25316	1.57179e-06	0.00629198
g_295.1913	k__Bacteria.p__Firmicutes.c__Clostridia.o__Clostridiales.f__Lachnospiraceae.g__Blautia.s__Ruminococcus_torques	-0.221931	1.39931e-05	0.0178962		g_324.0727	PWY.6121..5.aminoimidazole.ribonucleotide.biosynthesis.I	0.252019	1.61985e-06	0.00645333
g_149.0607	k__Bacteria.p__Actinobacteria.c__Actinobacteria.o__Coriobacteriales.f__Coriobacteriaceae.g__Eggerthella	-0.220586	1.50533e-05	0.0191358		g_263.1125	PWY.5994..palmitate.biosynthesis.I..animals.and.fungi.	0.252737	1.63764e-06	0.00646974
g_383.2076	k__Bacteria.p__Bacteroidetes.c__Bacteroidia.o__Bacteroidales.f__Rikenellaceae.g__Alistipes.s__Alistipes_senegalensis	-0.220271	1.54929e-05	0.0193265		g_305.14	PWY66.399..gluconeogenesis.III	-0.252726	1.63951e-06	0.00646974
g_383.2076	k__Bacteria.p__Bacteroidetes.c__Bacteroidia.o__Bacteroidales.f__Rikenellaceae.g__Alistipes.s__Alistipes_senegalensis.t__GCF_000312145	-0.220271	1.54929e-05	0.0193265		g_107.0503	PWY.7388..octanoyl..acyl.carrier.protein..biosynthesis..mitochondria..yeast.	0.252655	1.65074e-06	0.00648334
g_263.1037	k__Bacteria.p__Firmicutes.c__Clostridia.o__Clostridiales.f__Ruminococcaceae.g__Ruminococcus.s__Ruminococcus_sp_5_1_39BFAA	-0.22035	1.53814e-05	0.0193265		g_107.0503	RUMP.PWY..formaldehyde.oxidation.I	0.252476	1.67964e-06	0.00656586
g_263.1037	k__Bacteria.p__Firmicutes.c__Clostridia.o__Clostridiales.f__Ruminococcaceae.g__Ruminococcus.s__Ruminococcus_sp_5_1_39BFAA.t__GCF_000159975	-0.22035	1.53814e-05	0.0193265		g_187.007	PWY.841..superpathway.of.purine.nucleotides.de.novo.biosynthesis.I	0.252045	1.75129e-06	0.00681395
g_498.2891	k__Bacteria.p__Firmicutes.c__Clostridia.o__Clostridiales.f__Peptostreptococcaceae.g__Peptostreptococcaceae_noname	-0.219965	1.59306e-05	0.01978		g_283.0825	TRNA.CHARGING.PWY..tRNA.charging	0.25139	1.86577e-06	0.00722562
g_187.0611	k__Bacteria.p__Firmicutes.c__Clostridia.o__Clostridiales.f__Lachnospiraceae.g__Lachnospiraceae_noname.s__Lachnospiraceae_bacterium_7_1_58FAA	0.219423	1.67353e-05	0.0205877		g_93.0339	BRANCHED.CHAIN.AA.SYN.PWY..superpathway.of.branched.amino.acid.biosynthesis	-0.251131	1.91285e-06	0.00737364
g_187.0611	k__Bacteria.p__Firmicutes.c__Clostridia.o__Clostridiales.f__Lachnospiraceae.g__Lachnospiraceae_noname.s__Lachnospiraceae_bacterium_7_1_58FAA.t__GCF_000242155	0.219423	1.67353e-05	0.0205877		g_203.0021	P241.PWY..coenzyme.B.biosynthesis	0.250877	1.96039e-06	0.00752208
g_427.0047	k__Bacteria.p__Firmicutes.c__Clostridia.o__Clostridiales.f__Lachnospiraceae.g__Roseburia.s__Roseburia_intestinalis	-0.219273	1.69648e-05	0.0206794		g_107.0503	PWY.841..superpathway.of.purine.nucleotides.de.novo.biosynthesis.I	0.250755	1.98344e-06	0.00757561
g_427.0047	k__Bacteria.p__Firmicutes.c__Clostridia.o__Clostridiales.f__Lachnospiraceae.g__Roseburia.s__Roseburia_intestinalis.t__Roseburia_intestinalis_unclassified	-0.219273	1.69648e-05	0.0206794		g_187.0611	RUMP.PWY..formaldehyde.oxidation.I	0.250701	1.99378e-06	0.00758032
g_263.2016	k__Bacteria.p__Firmicutes.c__Clostridia.o__Clostridiales.f__Lachnospiraceae.g__Blautia	-0.219295	1.77555e-05	0.0213508		g_677.6103	PWY.6385..peptidoglycan.biosynthesis.III..mycobacteria.	-0.250583	2.01656e-06	0.00759758
g_173.06	k__Bacteria.p__Firmicutes.c__Clostridia.o__Clostridiales.f__Ruminococcaceae.g__Ruminococcus.s__Ruminococcus_bromii	-0.218776	1.77465e-05	0.0213508		g_289.1446	PWY66.399..gluconeogenesis.III	-0.250599	2.0135e-06	0.00759758
g_173.06	k__Bacteria.p__Firmicutes.c__Clostridia.o__Clostridiales.f__Ruminococcaceae.g__Ruminococcus.s__Ruminococcus_bromii.t__GCF_000209875	-0.218776	1.77465e-05	0.0213508		g_107.0503	PWY.5676..acetyl.CoA.fermentation.to.butanoate.II	0.250356	2.06105e-06	0.00773021
g_187.0611	k__Bacteria.p__Bacteroidetes.c__Bacteroidia.o__Bacteroidales.f__Rikenellaceae	0.218563	1.80928e-05	0.0215621		g_283.0825	PWY.4321..L.glutamate.degradation.IV	0.250091	2.11427e-06	0.00789426
g_187.0611	k__Bacteria.p__Bacteroidetes.c__Bacteroidia.o__Bacteroidales.f__Rikenellaceae.g__Alistipes	0.218563	1.80928e-05	0.0215621		g_187.007	PWY66.398..TCA.cycle.III..animals.	0.250004	2.13195e-06	0.00792473
g_257.1754	k__Bacteria.p__Bacteroidetes.c__Bacteroidia.o__Bacteroidales.f__Rikenellaceae.g__Alistipes.s__Alistipes_senegalensis	0.218414	1.83375e-05	0.0216603		g_187.0611	PWY.841..superpathway.of.purine.nucleotides.de.novo.biosynthesis.I	0.249352	2.26935e-06	0.00839796
g_257.1754	k__Bacteria.p__Bacteroidetes.c__Bacteroidia.o__Bacteroidales.f__Rikenellaceae.g__Alistipes.s__Alistipes_senegalensis.t__GCF_000312145	0.218414	1.83375e-05	0.0216603		g_203.0021	PWY.7400..L.arginine.biosynthesis.IV..archaebacteria.	0.249155	2.31245e-06	0.00851961
g_512.2685	k__Bacteria.p__Bacteroidetes.c__Bacteroidia.o__Bacteroidales.f__Bacteroidaceae.g__Bacteroides.s__Bacteroides_ovatus.t__Bacteroides_ovatus_unclassified	-0.218228	1.86479e-05	0.0219299		g_263.1037	P163.PWY..L.lysine.fermentation.to.acetate.and.butanoate	0.24886	2.37861e-06	0.00872475
g_512.2685	k__Bacteria.p__Bacteroidetes.c__Bacteroidia.o__Bacteroidales.f__Bacteroidaceae.g__Bacteroides.s__Bacteroides_ovatus	-0.218106	1.88548e-05	0.022076		g_263.1037	PWY66.373..sucrose.degradation.V..sucrose..alpha..glucosidase.	-0.247712	2.46257e-06	0.0089931
g_359.1502	k__Bacteria.p__Actinobacteria	0.218294	1.94231e-05	0.0221583		g_263.1125	PWY.5941..glycogen.degradation.II..eukaryotic.	0.248379	2.49031e-06	0.00905468
g_359.1502	k__Bacteria.p__Actinobacteria.c__Actinobacteria	0.218294	1.94231e-05	0.0221583		g_176.0716	PWY.6863..pyruvate.fermentation.to.hexanol	0.248256	2.51981e-06	0.0091221
g_203.0192	k__Bacteria.p__Bacteroidetes.c__Bacteroidia.o__Bacteroidales.f__Rikenellaceae.g__Alistipes.s__Alistipes_senegalensis	0.217909	1.91937e-05	0.0221583		g_551.3034	PWY.6174..mevalonate.pathway.II..archaea.	0.247051	2.6242e-06	0.00945889
g_203.0192	k__Bacteria.p__Bacteroidetes.c__Bacteroidia.o__Bacteroidales.f__Rikenellaceae.g__Alistipes.s__Alistipes_senegalensis.t__GCF_000312145	0.217909	1.91937e-05	0.0221583		g_187.007	RUMP.PWY..formaldehyde.oxidation.I	0.246323	3.02713e-06	0.0108642
g_433.2791	k__Bacteria.p__Firmicutes.c__Clostridia.o__Clostridiales.f__Lachnospiraceae.g__Roseburia.s__Roseburia_hominis	-0.217855	1.92876e-05	0.0221583		g_324.0727	PWY.5188..tetrapyrrole.biosynthesis.I..from.glutamate.	0.245466	3.05444e-06	0.0109152
g_433.2791	k__Bacteria.p__Firmicutes.c__Clostridia.o__Clostridiales.f__Lachnospiraceae.g__Roseburia.s__Roseburia_hominis.t__GCF_000225345	-0.217855	1.92876e-05	0.0221583		g_187.007	PWY.6282..palmitoleate.biosynthesis.I..from..5Z..dodec.5.enoate.	-0.246172	3.07035e-06	0.0109251
g_365.197	k__Bacteria.p__Bacteroidetes.c__Bacteroidia.o__Bacteroidales.f__Rikenellaceae.g__Alistipes.s__Alistipes_senegalensis	-0.217386	2.01199e-05	0.0227587		g_178.051	PWY.7383..anaerobic.energy.metabolism..invertebrates..cytosol.	0.245915	3.14574e-06	0.0110986
g_365.197	k__Bacteria.p__Bacteroidetes.c__Bacteroidia.o__Bacteroidales.f__Rikenellaceae.g__Alistipes.s__Alistipes_senegalensis.t__GCF_000312145	-0.217386	2.01199e-05	0.0227587		g_132.0453	PWY66.399..gluconeogenesis.III	0.245924	3.14332e-06	0.0110986
g_187.007	k__Bacteria.p__Bacteroidetes.c__Bacteroidia.o__Bacteroidales.f__Rikenellaceae.g__Alistipes.s__Alistipes_senegalensis	0.21702	2.07917e-05	0.022991		g_677.6103	PWY.6123..inosine.5.phosphate.biosynthesis.I	-0.245799	3.18058e-06	0.0111741
g_347.1863	k__Bacteria.p__Bacteroidetes.c__Bacteroidia.o__Bacteroidales.f__Rikenellaceae.g__Alistipes.s__Alistipes_senegalensis	-0.216958	2.0908e-05	0.022991		g_263.1037	PWY.6471..peptidoglycan.biosynthesis.IV..Enterococcus.faecium.	0.24555	3.25588e-06	0.0113906
g_187.007	k__Bacteria.p__Bacteroidetes.c__Bacteroidia.o__Bacteroidales.f__Rikenellaceae.g__Alistipes.s__Alistipes_senegalensis.t__GCF_000312145	0.21702	2.07917e-05	0.022991		g_203.0021	COBALSYN.PWY..adenosylcobalamin.salvage.from.cobinamide.I	-0.24495	3.44521e-06	0.0120025
g_347.1863	k__Bacteria.p__Bacteroidetes.c__Bacteroidia.o__Bacteroidales.f__Rikenellaceae.g__Alistipes.s__Alistipes_senegalensis.t__GCF_000312145	-0.216958	2.0908e-05	0.022991		g_263.1037	PWY.6524..lychnose.and.isolychnose.biosynthesis	-0.243527	3.67239e-06	0.0127407
g_187.007	k__Bacteria.p__Firmicutes.c__Clostridia.o__Clostridiales.f__Ruminococcaceae.g__Ruminococcus.s__Ruminococcus_sp_5_1_39BFAA	-0.216947	2.09281e-05	0.022991		g_107.0503	PWY66.398..TCA.cycle.III..animals.	0.244219	3.68966e-06	0.0127475
g_187.007	k__Bacteria.p__Firmicutes.c__Clostridia.o__Clostridiales.f__Ruminococcaceae.g__Ruminococcus.s__Ruminococcus_sp_5_1_39BFAA.t__GCF_000159975	-0.216947	2.09281e-05	0.022991		g_261.1137	PWY66.399..gluconeogenesis.III	-0.243391	3.72025e-06	0.0128001
g_512.2685	k__Bacteria.p__Firmicutes.c__Clostridia.o__Clostridiales.f__Ruminococcaceae.g__Subdoligranulum	0.217551	2.07539e-05	0.022991		g_187.0611	P261.PWY..coenzyme.M.biosynthesis.I	0.243287	3.75694e-06	0.0128731
g_107.0503	k__Bacteria.p__Firmicutes.c__Clostridia.o__Clostridiales.f__Clostridiaceae	0.216869	2.10754e-05	0.0230579		g_283.0825	PWY.6524..lychnose.and.isolychnose.biosynthesis	-0.243172	3.798e-06	0.0129605
g_512.2685	k__Bacteria.p__Firmicutes.c__Clostridia.o__Clostridiales.f__Ruminococcaceae.g__Subdoligranulum.s__Subdoligranulum_unclassified	0.217148	2.15131e-05	0.0234406		g_107.0503	PWY.6282..palmitoleate.biosynthesis.I..from..5Z..dodec.5.enoate.	-0.243736	3.86043e-06	0.0131197
g_187.0611	k__Bacteria.p__Firmicutes.c__Clostridia.o__Clostridiales.f__Lachnospiraceae.g__Coprococcus.s__Coprococcus_catus	0.216483	2.18189e-05	0.0235813		g_263.1125	PWY.5079..L.phenylalanine.degradation.III	-0.243529	3.93556e-06	0.0132133
g_187.0611	k__Bacteria.p__Firmicutes.c__Clostridia.o__Clostridiales.f__Lachnospiraceae.g__Coprococcus.s__Coprococcus_catus.t__GCF_000210555	0.216483	2.18189e-05	0.0235813		g_263.1037	PWY.5941..glycogen.degradation.II..eukaryotic.	0.243553	3.92694e-06	0.0132133
g_251.1652	k__Bacteria.p__Proteobacteria.c__Deltaproteobacteria	-0.216324	2.21315e-05	0.0236322		g_324.0727	PWY.1861..formaldehyde.assimilation.II..RuMP.Cycle.	0.242828	3.92317e-06	0.0132133
g_251.1652	k__Bacteria.p__Proteobacteria.c__Deltaproteobacteria.o__Desulfovibrionales	-0.216324	2.21315e-05	0.0236322		g_677.6103	PWY.6387..UDP.N.acetylmuramoyl.pentapeptide.biosynthesis.I..meso.diaminopimelate.containing.	-0.243477	3.95506e-06	0.0132254
g_251.1652	k__Bacteria.p__Proteobacteria.c__Deltaproteobacteria.o__Desulfovibrionales.f__Desulfovibrionaceae	-0.216324	2.21315e-05	0.0236322		g_263.1037	SER.GLYSYN.PWY..superpathway.of.L.serine.and.glycine.biosynthesis.I	0.242242	4.43706e-06	0.0147778
g_93.0339	k__Bacteria.p__Firmicutes.c__Clostridia.o__Clostridiales.f__Ruminococcaceae.g__Subdoligranulum	-0.216762	2.22634e-05	0.0236783		g_263.1125	P125.PWY..superpathway.of..R.R..butanediol.biosynthesis	-0.242091	4.4999e-06	0.0149274
g_209.0819	k__Bacteria.p__Actinobacteria.c__Actinobacteria.o__Coriobacteriales.f__Coriobacteriaceae.g__Eggerthella	-0.216165	2.24493e-05	0.0237813		g_187.007	DENOVOPURINE2.PWY..superpathway.of.purine.nucleotides.de.novo.biosynthesis.II	0.241827	4.61143e-06	0.0152367
g_551.3034	k__Bacteria.p__Firmicutes.c__Clostridia.o__Clostridiales.f__Lachnospiraceae.g__Blautia.s__Ruminococcus_torques	-0.216383	2.30249e-05	0.0242946		g_172.9914	GLYCOLYSIS..glycolysis.I..from.glucose.6.phosphate.	-0.241372	4.81003e-06	0.0158301
g_93.0339	k__Bacteria.p__Firmicutes.c__Clostridia.o__Clostridiales.f__Ruminococcaceae.g__Subdoligranulum.s__Subdoligranulum_unclassified	-0.216069	2.36742e-05	0.0248814		g_551.3034	P261.PWY..coenzyme.M.biosynthesis.I	0.240411	4.92244e-06	0.0161362
g_333.1717	k__Bacteria.p__Firmicutes.c__Clostridia.o__Clostridiales.f__Lachnospiraceae.g__Roseburia.s__Roseburia_hominis	-0.215417	2.39988e-05	0.0250255		g_178.051	PWY.6644..fluoroacetate.and.fluorothreonine.biosynthesis	0.240093	5.07092e-06	0.0165578
g_333.1717	k__Bacteria.p__Firmicutes.c__Clostridia.o__Clostridiales.f__Lachnospiraceae.g__Roseburia.s__Roseburia_hominis.t__GCF_000225345	-0.215417	2.39988e-05	0.0250255		g_203.0021	PWY.5690..TCA.cycle.II..plants.and.fungi.	0.240739	5.09962e-06	0.0165809
g_187.007	k__Bacteria.p__Firmicutes.c__Bacilli.o__Lactobacillales.f__Streptococcaceae.g__Streptococcus.s__Streptococcus_parasanguinis	-0.215228	2.44068e-05	0.0250594		g_263.1037	PWY.5789..3.hydroxypropanoate.4.hydroxybutanate.cycle	0.239994	5.11784e-06	0.0165809
g_187.007	k__Bacteria.p__Firmicutes.c__Bacilli.o__Lactobacillales.f__Streptococcaceae.g__Streptococcus.s__Streptococcus_parasanguinis.t__Streptococcus_parasanguinis_unclassified	-0.215228	2.44068e-05	0.0250594		g_457.3322	PWY66.399..gluconeogenesis.III	0.240504	5.21176e-06	0.0168198
g_263.0923	k__Bacteria.p__Firmicutes.c__Clostridia.o__Clostridiales.f__Lachnospiraceae.g__Lachnospiraceae_noname.s__Lachnospiraceae_bacterium_7_1_58FAA	0.215311	2.42272e-05	0.0250594		g_457.3322	PWY.5055..nicotinate.degradation.III	0.239664	5.27737e-06	0.0169657
g_263.0923	k__Bacteria.p__Firmicutes.c__Clostridia.o__Clostridiales.f__Lachnospiraceae.g__Lachnospiraceae_noname.s__Lachnospiraceae_bacterium_7_1_58FAA.t__GCF_000242155	0.215311	2.42272e-05	0.0250594		g_263.1037	PROPFERM.PWY..L.alanine.fermentation.to.propanoate.and.acetate	0.240057	5.43058e-06	0.0173911
g_573.104	k__Bacteria.p__Actinobacteria.c__Actinobacteria.o__Bifidobacteriales.f__Bifidobacteriaceae.g__Bifidobacterium.s__Bifidobacterium_longum	0.214951	2.50166e-05	0.0255871		g_263.1125	PWY0.166..superpathway.of.pyrimidine.deoxyribonucleotides.de.novo.biosynthesis..E..coli.	0.239956	5.48168e-06	0.0174875
g_263.2016	k__Bacteria.p__Firmicutes.c__Clostridia.o__Clostridiales.f__Lachnospiraceae.g__Blautia.s__Ruminococcus_torques	-0.215109	2.57709e-05	0.026258		g_471.3113	PWY.5055..nicotinate.degradation.III	0.239108	5.55733e-06	0.0176612
g_187.0611	k__Bacteria.p__Bacteroidetes.c__Bacteroidia.o__Bacteroidales.f__Rikenellaceae.g__Alistipes.s__Alistipes_shahii	0.21442	2.6224e-05	0.0265172		g_203.0021	PWY.5100..pyruvate.fermentation.to.acetate.and.lactate.II	0.239517	5.70729e-06	0.0180688
g_187.0611	k__Bacteria.p__Bacteroidetes.c__Bacteroidia.o__Bacteroidales.f__Rikenellaceae.g__Alistipes.s__Alistipes_shahii.t__GCF_000210575	0.21442	2.6224e-05	0.0265172		g_462.1766	PWY0.1586..peptidoglycan.maturation..meso.diaminopimelate.containing.	0.239371	5.78415e-06	0.0181739
g_111.0199	k__Bacteria.p__Firmicutes.c__Clostridia.o__Clostridiales.f__Lachnospiraceae.g__Roseburia.s__Roseburia_hominis	0.214223	2.66875e-05	0.026783		g_263.1125	PWY.5789..3.hydroxypropanoate.4.hydroxybutanate.cycle	0.238713	5.76527e-06	0.0181739
g_111.0199	k__Bacteria.p__Firmicutes.c__Clostridia.o__Clostridiales.f__Lachnospiraceae.g__Roseburia.s__Roseburia_hominis.t__GCF_000225345	0.214223	2.66875e-05	0.026783		g_263.1125	PWY.5100..pyruvate.fermentation.to.acetate.and.lactate.II	0.239033	5.9666e-06	0.0186767
g_324.0727	k__Bacteria.p__Bacteroidetes.c__Bacteroidia.o__Bacteroidales.f__Rikenellaceae.g__Alistipes.s__Alistipes_senegalensis	0.214126	2.69178e-05	0.0268126		g_677.6103	PEPTIDOGLYCANSYN.PWY..peptidoglycan.biosynthesis.I..meso.diaminopimelate.containing.	-0.238105	6.49501e-06	0.0202546
g_324.0727	k__Bacteria.p__Bacteroidetes.c__Bacteroidia.o__Bacteroidales.f__Rikenellaceae.g__Alistipes.s__Alistipes_senegalensis.t__GCF_000312145	0.214126	2.69178e-05	0.0268126		g_203.0021	P221.PWY..octane.oxidation	0.237989	6.56411e-06	0.0203937
g_263.1125	k__Bacteria.p__Firmicutes.c__Clostridia.o__Clostridiales.f__Lachnospiraceae.g__Coprococcus	0.21376	2.78052e-05	0.0275935		g_209.0819	PWY.6318..L.phenylalanine.degradation.IV..mammalian..via.side.chain.	0.237531	6.84387e-06	0.0210557
g_444.2833	k__Bacteria.p__Firmicutes.c__Clostridia.o__Clostridiales.f__Lachnospiraceae.g__Blautia.s__Ruminococcus_torques	-0.214008	2.83883e-05	0.0278614		g_203.0021	ARGSYN.PWY..L.arginine.biosynthesis.I..via.L.ornithine.	0.237517	6.85306e-06	0.0210557
g_107.0503	k__Bacteria.p__Firmicutes.c__Clostridia.o__Clostridiales.f__Ruminococcaceae.g__Ruminococcus.s__Ruminococcus_sp_5_1_39BFAA	-0.213562	2.82951e-05	0.0278614		g_405.2647	THISYNARA.PWY..superpathway.of.thiamin.diphosphate.biosynthesis.III..eukaryotes.	-0.237585	6.81062e-06	0.0210557
g_107.0503	k__Bacteria.p__Firmicutes.c__Clostridia.o__Clostridiales.f__Ruminococcaceae.g__Ruminococcus.s__Ruminococcus_sp_5_1_39BFAA.t__GCF_000159975	-0.213562	2.82951e-05	0.0278614		g_187.0611	PWY.6215..4.chlorobenzoate.degradation	-0.237462	6.88737e-06	0.0210833
g_209.1547	k__Bacteria.p__Firmicutes.c__Clostridia.o__Clostridiales.f__Lachnospiraceae.g__Blautia.s__Ruminococcus_torques	-0.213857	2.87673e-05	0.02813		g_283.0825	PWY.6703..preQ0.biosynthesis	0.237244	7.02554e-06	0.0214275
g_107.0503	k__Bacteria.p__Firmicutes.c__Clostridia.o__Clostridiales.f__Clostridiaceae.g__Clostridium	0.213275	2.90223e-05	0.0282758		g_149.0607	GLYCOLYSIS..glycolysis.I..from.glucose.6.phosphate.	0.236943	7.22003e-06	0.0218606
g_135.0299	k__Bacteria.p__Actinobacteria.c__Actinobacteria.o__Coriobacteriales.f__Coriobacteriaceae.g__Collinsella.s__Collinsella_aerofaciens	-0.213067	2.95583e-05	0.0283836		g_187.007	PWY.5989..stearate.biosynthesis.II..bacteria.and.plants.	-0.236947	7.21753e-06	0.0218606
g_135.0299	k__Bacteria.p__Actinobacteria.c__Actinobacteria.o__Coriobacteriales.f__Coriobacteriaceae.g__Collinsella.s__Collinsella_aerofaciens.t__GCF_000169035	-0.213067	2.95583e-05	0.0283836		g_377.1607	PWY3O.355..stearate.biosynthesis.III..fungi.	-0.236629	7.42902e-06	0.0220131
g_389.1607	k__Bacteria.p__Firmicutes.c__Clostridia.o__Clostridiales.f__Lachnospiraceae.g__Roseburia.s__Roseburia_hominis	-0.213137	2.93782e-05	0.0283836		g_187.007	PWY.6769..rhamnogalacturonan.type.I.degradation.I..fungi.	-0.236024	7.38623e-06	0.0220131
g_389.1607	k__Bacteria.p__Firmicutes.c__Clostridia.o__Clostridiales.f__Lachnospiraceae.g__Roseburia.s__Roseburia_hominis.t__GCF_000225345	-0.213137	2.93782e-05	0.0283836		g_551.3034	GLYCOLYSIS..glycolysis.I..from.glucose.6.phosphate.	0.236767	7.33653e-06	0.0220131
g_263.1037	k__Bacteria.p__Bacteroidetes.c__Bacteroidia.o__Bacteroidales.f__Rikenellaceae.g__Alistipes.s__Alistipes_finegoldii	0.212489	3.11041e-05	0.0296546		g_373.1665	PWY.6906..chitin.derivatives.degradation	-0.236709	7.37515e-06	0.0220131
g_263.1037	k__Bacteria.p__Bacteroidetes.c__Bacteroidia.o__Bacteroidales.f__Rikenellaceae.g__Alistipes.s__Alistipes_finegoldii.t__GCF_000265365	0.212489	3.11041e-05	0.0296546		g_187.007	PWY.6606..guanosine.nucleotides.degradation.II	-0.236775	7.33108e-06	0.0220131
g_349.202	k__Bacteria.p__Bacteroidetes.c__Bacteroidia.o__Bacteroidales.f__Rikenellaceae.g__Alistipes.s__Alistipes_senegalensis	-0.212328	3.15469e-05	0.029758		g_187.007	SER.GLYSYN.PWY..superpathway.of.L.serine.and.glycine.biosynthesis.I	0.236646	7.41745e-06	0.0220131
g_349.202	k__Bacteria.p__Bacteroidetes.c__Bacteroidia.o__Bacteroidales.f__Rikenellaceae.g__Alistipes.s__Alistipes_senegalensis.t__GCF_000312145	-0.212328	3.15469e-05	0.029758		g_187.0611	PWY66.373..sucrose.degradation.V..sucrose..alpha..glucosidase.	-0.235711	7.60092e-06	0.022416
g_324.0727	k__Bacteria.p__Firmicutes.c__Clostridia.o__Clostridiales.f__Ruminococcaceae.g__Subdoligranulum	0.212339	3.15153e-05	0.029758		g_551.3034	PWY.5705..allantoin.degradation.to.glyoxylate.III	-0.236351	7.61887e-06	0.022416
g_128.0713	k__Bacteria.p__Actinobacteria	-0.212557	3.22282e-05	0.0301873		g_283.0825	GLUDEG.I.PWY..GABA.shunt	0.236097	7.79579e-06	0.0228558
g_128.0713	k__Bacteria.p__Actinobacteria.c__Actinobacteria	-0.212557	3.22282e-05	0.0301873		g_230.0131	PWY.5103..L.isoleucine.biosynthesis.III	0.235991	7.87083e-06	0.0229145
g_393.1908	k__Bacteria.p__Firmicutes.c__Clostridia.o__Clostridiales.f__Lachnospiraceae.g__Roseburia.s__Roseburia_hominis	-0.211966	3.25643e-05	0.0302896		g_173.06	PWY0.881..superpathway.of.fatty.acid.biosynthesis.I..E..coli.	0.236015	7.85394e-06	0.0229145
g_393.1908	k__Bacteria.p__Firmicutes.c__Clostridia.o__Clostridiales.f__Lachnospiraceae.g__Roseburia.s__Roseburia_hominis.t__GCF_000225345	-0.211966	3.25643e-05	0.0302896		g_107.0503	DENOVOPURINE2.PWY..superpathway.of.purine.nucleotides.de.novo.biosynthesis.II	0.235704	8.07798e-06	0.0234356
g_263.1125	k__Bacteria.p__Firmicutes.c__Bacilli	-0.211866	3.2853e-05	0.0303776		g_187.007	PWY.6387..UDP.N.acetylmuramoyl.pentapeptide.biosynthesis.I..meso.diaminopimelate.containing.	0.235618	8.14135e-06	0.0235374
g_187.007	k__Bacteria.p__Firmicutes.c__Clostridia.o__Clostridiales.f__Clostridiaceae	0.21185	3.28968e-05	0.0303776		g_263.1125	P163.PWY..L.lysine.fermentation.to.acetate.and.butanoate	0.235526	8.20904e-06	0.023651
g_287.0232	k__Bacteria.p__Firmicutes.c__Clostridia.o__Clostridiales.f__Peptostreptococcaceae	0.211815	3.30003e-05	0.0303776		g_212.0023	PWY.5941..glycogen.degradation.II..eukaryotic.	0.235486	8.23882e-06	0.023655
g_187.0611	k__Bacteria	-0.211676	3.34038e-05	0.0306434		g_203.0021	PWY.621..sucrose.degradation.III..sucrose.invertase.	-0.234574	8.94454e-06	0.0254182
g_263.1125	k__Bacteria.p__Firmicutes.c__Bacilli.o__Lactobacillales	-0.211628	3.35433e-05	0.0306659		g_263.1125	PWY.6471..peptidoglycan.biosynthesis.IV..Enterococcus.faecium.	0.234579	8.94059e-06	0.0254182
g_393.1558	k__Bacteria.p__Firmicutes.c__Clostridia.o__Clostridiales.f__Lachnospiraceae.g__Roseburia.s__Roseburia_hominis	-0.211489	3.39541e-05	0.0308303		g_212.0023	PWY.5989..stearate.biosynthesis.II..bacteria.and.plants.	-0.234623	8.9049e-06	0.0254182
g_393.1558	k__Bacteria.p__Firmicutes.c__Clostridia.o__Clostridiales.f__Lachnospiraceae.g__Roseburia.s__Roseburia_hominis.t__GCF_000225345	-0.211489	3.39541e-05	0.0308303		g_551.3034	NAD.BIOSYNTHESIS.II..NAD.salvage.pathway.II	0.234414	9.07381e-06	0.0256979
g_263.0923	k__Bacteria.p__Firmicutes.c__Bacilli.o__Lactobacillales.f__Streptococcaceae	-0.211415	3.41759e-05	0.0309265		g_107.0503	PWY.5989..stearate.biosynthesis.II..bacteria.and.plants.	-0.234153	9.28913e-06	0.0262185
g_324.0727	k__Bacteria.p__Firmicutes.c__Clostridia.o__Clostridiales.f__Ruminococcaceae.g__Subdoligranulum.s__Subdoligranulum_unclassified	0.211243	3.46944e-05	0.0312897		g_263.0824	PWY.821..superpathway.of.sulfur.amino.acid.biosynthesis..Saccharomyces.cerevisiae.	-0.234101	9.33291e-06	0.0262531
g_359.1502	k__Bacteria.p__Actinobacteria.c__Actinobacteria.o__Bifidobacteriales.f__Bifidobacteriaceae.g__Bifidobacterium	0.211574	3.51012e-05	0.0315499		g_512.2685	PWY.5055..nicotinate.degradation.III	0.233117	9.62351e-06	0.026948
g_359.1502	k__Bacteria.p__Actinobacteria.c__Actinobacteria.o__Bifidobacteriales	0.211457	3.54614e-05	0.0315862		g_462.1766	PWY.6263..superpathway.of.menaquinol.8.biosynthesis.II	-0.233735	9.64468e-06	0.026948
g_359.1502	k__Bacteria.p__Actinobacteria.c__Actinobacteria.o__Bifidobacteriales.f__Bifidobacteriaceae	0.211457	3.54614e-05	0.0315862		g_352.2043	FOLSYN.PWY..superpathway.of.tetrahydrofolate.biosynthesis.and.salvage	0.233647	9.72065e-06	0.0270695
g_308.9778	k__Bacteria.p__Firmicutes.c__Clostridia.o__Clostridiales.f__Lachnospiraceae.g__Roseburia.s__Roseburia_hominis	0.210943	3.56148e-05	0.0315862		g_286.0934	HSERMETANA.PWY..L.methionine.biosynthesis.III	-0.233536	9.81804e-06	0.0272495
g_308.9778	k__Bacteria.p__Firmicutes.c__Clostridia.o__Clostridiales.f__Lachnospiraceae.g__Roseburia.s__Roseburia_hominis.t__GCF_000225345	0.210943	3.56148e-05	0.0315862		g_203.0021	PWY.4984..urea.cycle	-0.233496	9.85263e-06	0.0272547
g_287.0232	k__Bacteria.p__Firmicutes.c__Clostridia.o__Clostridiales.f__Peptostreptococcaceae.g__Peptostreptococcaceae_noname	0.210895	3.57629e-05	0.0316125		g_203.0021	PWY.1861..formaldehyde.assimilation.II..RuMP.Cycle.	0.233361	9.97292e-06	0.0274448
g_444.2833	k__Bacteria.p__Firmicutes.c__Clostridia.o__Clostridiales.f__Lachnospiraceae.g__Roseburia.s__Roseburia_hominis	0.210805	3.60461e-05	0.0316532		g_481.1142	PWY.5083..NAD.NADH.phosphorylation.and.dephosphorylation	-0.233312	1.00163e-05	0.0274448
g_444.2833	k__Bacteria.p__Firmicutes.c__Clostridia.o__Clostridiales.f__Lachnospiraceae.g__Roseburia.s__Roseburia_hominis.t__GCF_000225345	0.210805	3.60461e-05	0.0316532		g_263.1037	PWY.5743..3.hydroxypropanoate.cycle	0.233308	1.00203e-05	0.0274448
g_107.0503	k__Bacteria.p__Bacteroidetes.c__Bacteroidia.o__Bacteroidales.f__Rikenellaceae.g__Alistipes.s__Alistipes_senegalensis	0.210441	3.72079e-05	0.0323542		g_107.0503	PWY.241..C4.photosynthetic.carbon.assimilation.cycle..NADP.ME.type	0.233198	1.0119e-05	0.0276055
g_107.0503	k__Bacteria.p__Bacteroidetes.c__Bacteroidia.o__Bacteroidales.f__Rikenellaceae.g__Alistipes.s__Alistipes_senegalensis.t__GCF_000312145	0.210441	3.72079e-05	0.0323542		g_341.1607	PWY.5104..L.isoleucine.biosynthesis.IV	-0.233169	1.01452e-05	0.0276055
g_395.2071	k__Bacteria.p__Firmicutes.c__Clostridia.o__Clostridiales.f__Lachnospiraceae.g__Blautia.s__Ruminococcus_obeum	-0.210906	3.7193e-05	0.0323542		g_93.0339	GLYCOLYSIS..glycolysis.I..from.glucose.6.phosphate.	-0.233023	1.02789e-05	0.0278782
g_187.0611	k__Bacteria.p__Bacteroidetes.c__Bacteroidia.o__Bacteroidales.f__Bacteroidales_noname	0.21027	3.77657e-05	0.0324168		g_410.1824	PWY66.399..gluconeogenesis.III	-0.232714	1.05665e-05	0.0285652
g_187.0611	k__Bacteria.p__Bacteroidetes.c__Bacteroidia.o__Bacteroidales.f__Bacteroidales_noname.g__Bacteroidales_noname	0.21027	3.77657e-05	0.0324168		g_128.0713	GLCMANNANAUT.PWY..superpathway.of.N.acetylglucosamine..N.acetylmannosamine.and.N.acetylneuraminate.degradation	-0.232648	1.06289e-05	0.0286409
g_187.0611	k__Bacteria.p__Bacteroidetes.c__Bacteroidia.o__Bacteroidales.f__Bacteroidales_noname.g__Bacteroidales_noname.s__Bacteroidales_bacterium_ph8	0.21027	3.77657e-05	0.0324168		g_107.0503	PWY.6769..rhamnogalacturonan.type.I.degradation.I..fungi.	-0.231933	1.07087e-05	0.0287628
g_187.0611	k__Bacteria.p__Bacteroidetes.c__Bacteroidia.o__Bacteroidales.f__Bacteroidales_noname.g__Bacteroidales_noname.s__Bacteroidales_bacterium_ph8.t__GCF_000311925	0.21027	3.77657e-05	0.0324168		g_134.061	PWY.5100..pyruvate.fermentation.to.acetate.and.lactate.II	0.232514	1.07561e-05	0.0287973
g_433.1654	k__Bacteria.p__Bacteroidetes.c__Bacteroidia.o__Bacteroidales.f__Rikenellaceae.g__Alistipes.s__Alistipes_senegalensis	-0.209964	3.87863e-05	0.0330802		g_551.3034	PWY.621..sucrose.degradation.III..sucrose.invertase.	-0.232399	1.08668e-05	0.0290003
g_433.1654	k__Bacteria.p__Bacteroidetes.c__Bacteroidia.o__Bacteroidales.f__Rikenellaceae.g__Alistipes.s__Alistipes_senegalensis.t__GCF_000312145	-0.209964	3.87863e-05	0.0330802		g_407.1709	PWY3O.355..stearate.biosynthesis.III..fungi.	-0.232338	1.09264e-05	0.0290662
g_107.0503	k__Bacteria.p__Firmicutes.c__Bacilli.o__Lactobacillales.f__Streptococcaceae.g__Streptococcus.s__Streptococcus_parasanguinis	-0.209787	3.93868e-05	0.0332824		g_172.9914	NONOXIPENT.PWY..pentose.phosphate.pathway..non.oxidative.branch.	0.232224	1.10377e-05	0.0291195
g_107.0503	k__Bacteria.p__Firmicutes.c__Bacilli.o__Lactobacillales.f__Streptococcaceae.g__Streptococcus.s__Streptococcus_parasanguinis.t__Streptococcus_parasanguinis_unclassified	-0.209787	3.93868e-05	0.0332824		g_263.1037	PWY.841..superpathway.of.purine.nucleotides.de.novo.biosynthesis.I	0.232235	1.10272e-05	0.0291195
g_395.1352	k__Bacteria.p__Firmicutes.c__Clostridia.o__Clostridiales.f__Lachnospiraceae.g__Roseburia.s__Roseburia_hominis	-0.209675	3.97716e-05	0.0332824		g_263.1125	PWY.5747..2.methylcitrate.cycle.II	0.23221	1.10513e-05	0.0291195
g_395.1352	k__Bacteria.p__Firmicutes.c__Clostridia.o__Clostridiales.f__Lachnospiraceae.g__Roseburia.s__Roseburia_hominis.t__GCF_000225345	-0.209675	3.97716e-05	0.0332824		g_263.1037	PWY.5747..2.methylcitrate.cycle.II	0.232068	1.11918e-05	0.0293964
g_187.0611	k__Bacteria.p__Firmicutes.c__Clostridia.o__Clostridiales.f__Ruminococcaceae.g__Ruminococcus.s__Ruminococcus_bromii	0.209694	3.97038e-05	0.0332824		g_203.0021	PWY.4202..arsenate.detoxification.I..glutaredoxin.	0.231216	1.1421e-05	0.0299041
g_187.0611	k__Bacteria.p__Firmicutes.c__Clostridia.o__Clostridiales.f__Ruminococcaceae.g__Ruminococcus.s__Ruminococcus_bromii.t__GCF_000209875	0.209694	3.97038e-05	0.0332824		g_961.7313	DAPLYSINESYN.PWY..L.lysine.biosynthesis.I	-0.231758	1.1505e-05	0.0300297
g_263.1037	k__Bacteria.p__Firmicutes.c__Bacilli.o__Lactobacillales.f__Streptococcaceae.g__Streptococcus	-0.209453	4.05453e-05	0.0338239		g_188.0026	PWY.7383..anaerobic.energy.metabolism..invertebrates..cytosol.	0.231662	1.16039e-05	0.0301931
g_263.1037	k__Bacteria.p__Firmicutes.c__Bacilli	-0.2086	4.36492e-05	0.0362998		g_187.007	PWY.5941..glycogen.degradation.II..eukaryotic.	0.23162	1.16472e-05	0.0302116
g_235.1334	k__Bacteria.p__Firmicutes.c__Clostridia.o__Clostridiales.f__Lachnospiraceae.g__Blautia.s__Ruminococcus_obeum	-0.208932	4.40797e-05	0.036544		g_263.1125	PWY.7187..pyrimidine.deoxyribonucleotides.de.novo.biosynthesis.II	0.231387	1.18906e-05	0.030747
g_134.061	k__Bacteria.p__Bacteroidetes.c__Bacteroidia.o__Bacteroidales.f__Bacteroidales_noname	0.20825	4.49865e-05	0.0366135		g_263.1125	PWY.241..C4.photosynthetic.carbon.assimilation.cycle..NADP.ME.type	0.231347	1.19327e-05	0.0307603
g_134.061	k__Bacteria.p__Bacteroidetes.c__Bacteroidia.o__Bacteroidales.f__Bacteroidales_noname.g__Bacteroidales_noname	0.20825	4.49865e-05	0.0366135		g_565.301	PWY.6507..4.deoxy.L.threo.hex.4.enopyranuronate.degradation	-0.231127	1.21673e-05	0.0312683
g_134.061	k__Bacteria.p__Bacteroidetes.c__Bacteroidia.o__Bacteroidales.f__Bacteroidales_noname.g__Bacteroidales_noname.s__Bacteroidales_bacterium_ph8	0.20825	4.49865e-05	0.0366135		g_415.1971	PWY66.399..gluconeogenesis.III	-0.230956	1.23537e-05	0.0316495
g_134.061	k__Bacteria.p__Bacteroidetes.c__Bacteroidia.o__Bacteroidales.f__Bacteroidales_noname.g__Bacteroidales_noname.s__Bacteroidales_bacterium_ph8.t__GCF_000311925	0.20825	4.49865e-05	0.0366135		g_172.0614	PWY.6906..chitin.derivatives.degradation	0.230264	1.24369e-05	0.0317651
g_263.1037	k__Bacteria.p__Firmicutes.c__Bacilli.o__Lactobacillales	-0.208352	4.45936e-05	0.0366135		g_461.1977	PWY.6612..superpathway.of.tetrahydrofolate.biosynthesis	0.230595	1.27545e-05	0.0324767
g_187.007	k__Bacteria.p__Firmicutes.c__Clostridia.o__Clostridiales.f__Clostridiaceae.g__Clostridium	0.208262	4.49392e-05	0.0366135		g_203.0021	PWY.6572..chondroitin.sulfate.degradation.I..bacterial.	-0.23054	1.28159e-05	0.0325334
g_363.1452	k__Bacteria.p__Actinobacteria	0.208329	4.64112e-05	0.0375441		g_457.3322	PWY.7383..anaerobic.energy.metabolism..invertebrates..cytosol.	0.230448	1.29214e-05	0.0327015
g_363.1452	k__Bacteria.p__Actinobacteria.c__Actinobacteria	0.208329	4.64112e-05	0.0375441		g_172.9914	PWY.621..sucrose.degradation.III..sucrose.invertase.	0.230199	1.32078e-05	0.0329613
g_171.077	k__Bacteria.p__Firmicutes.c__Clostridia.o__Clostridiales.f__Peptostreptococcaceae.g__Peptostreptococcaceae_noname	-0.207613	4.75222e-05	0.0383267		g_203.0021	ASPASN.PWY..superpathway.of.L.aspartate.and.L.asparagine.biosynthesis	-0.230086	1.33407e-05	0.0329613
g_171.077	k__Bacteria.p__Firmicutes.c__Clostridia.o__Clostridiales.f__Peptostreptococcaceae	-0.207532	4.78512e-05	0.0384758		g_409.2006	FOLSYN.PWY..superpathway.of.tetrahydrofolate.biosynthesis.and.salvage	0.230205	1.32011e-05	0.0329613
g_300.039	k__Bacteria.p__Firmicutes.c__Clostridia.o__Clostridiales.f__Ruminococcaceae.g__Subdoligranulum.s__Subdoligranulum_unclassified	-0.207845	4.83667e-05	0.0387735		g_461.1977	FOLSYN.PWY..superpathway.of.tetrahydrofolate.biosynthesis.and.salvage	0.230088	1.33381e-05	0.0329613
g_128.0352	k__Bacteria.p__Firmicutes.c__Clostridia.o__Clostridiales.f__Lachnospiraceae.g__Roseburia.s__Roseburia_hominis	0.207173	4.93512e-05	0.0393266		g_107.0503	PWY.6606..guanosine.nucleotides.degradation.II	-0.230162	1.32514e-05	0.0329613
g_128.0352	k__Bacteria.p__Firmicutes.c__Clostridia.o__Clostridiales.f__Lachnospiraceae.g__Roseburia.s__Roseburia_hominis.t__GCF_000225345	0.207173	4.93512e-05	0.0393266		g_263.1037	PWY.5994..palmitate.biosynthesis.I..animals.and.fungi.	0.230159	1.32549e-05	0.0329613
g_263.1125	k__Bacteria	-0.207129	4.95377e-05	0.0393577		g_107.0503	SER.GLYSYN.PWY..superpathway.of.L.serine.and.glycine.biosynthesis.I	0.230154	1.32603e-05	0.0329613
g_263.1037	k__Bacteria.p__Bacteroidetes.c__Bacteroidia.o__Bacteroidales.f__Rikenellaceae.g__Alistipes.s__Alistipes_putredinis	0.206561	5.2005e-05	0.0402401		g_93.0339	PWY.5724..superpathway.of.atrazine.degradation	0.229495	1.33196e-05	0.0329613
g_263.1037	k__Bacteria.p__Bacteroidetes.c__Bacteroidia.o__Bacteroidales.f__Rikenellaceae.g__Alistipes.s__Alistipes_putredinis.t__GCF_000154465	0.206561	5.2005e-05	0.0402401		g_365.197	FOLSYN.PWY..superpathway.of.tetrahydrofolate.biosynthesis.and.salvage	0.229932	1.35233e-05	0.0333135
g_471.3113	k__Bacteria.p__Bacteroidetes.c__Bacteroidia.o__Bacteroidales.f__Rikenellaceae.g__Alistipes.s__Alistipes_senegalensis	0.206703	5.13786e-05	0.0402401		g_161.0243	PWY.5188..tetrapyrrole.biosynthesis.I..from.glutamate.	0.229825	1.36517e-05	0.0335306
g_471.3113	k__Bacteria.p__Bacteroidetes.c__Bacteroidia.o__Bacteroidales.f__Rikenellaceae.g__Alistipes.s__Alistipes_senegalensis.t__GCF_000312145	0.206703	5.13786e-05	0.0402401		g_359.1502	PWY.6435..4.hydroxybenzoate.biosynthesis.V	0.229638	1.38776e-05	0.0339852
g_263.1037	k__Bacteria.p__Firmicutes.c__Bacilli.o__Lactobacillales.f__Streptococcaceae	-0.206621	5.17373e-05	0.0402401		g_107.0503	PWY.6387..UDP.N.acetylmuramoyl.pentapeptide.biosynthesis.I..meso.diaminopimelate.containing.	0.229496	1.40523e-05	0.0342075
g_187.0611	k__Bacteria.p__Firmicutes.c__Clostridia.o__Clostridiales.f__Lachnospiraceae.g__Roseburia	-0.207205	5.10754e-05	0.0402401		g_107.0503	PWY.5789..3.hydroxypropanoate.4.hydroxybutanate.cycle	0.228861	1.40916e-05	0.0342075
g_512.2685	k__Bacteria.p__Firmicutes.c__Clostridia.o__Clostridiales.f__Lachnospiraceae.g__Roseburia.s__Roseburia_hominis	0.206691	5.14294e-05	0.0402401		g_263.1037	PWY.5484..glycolysis.II..from.fructose.6.phosphate.	0.229525	1.40172e-05	0.0342075
g_512.2685	k__Bacteria.p__Firmicutes.c__Clostridia.o__Clostridiales.f__Lachnospiraceae.g__Roseburia.s__Roseburia_hominis.t__GCF_000225345	0.206691	5.14294e-05	0.0402401		g_283.0825	PWY.1622..formaldehyde.assimilation.I..serine.pathway.	0.228778	1.41958e-05	0.0343602
g_300.039	k__Bacteria.p__Firmicutes.c__Clostridia.o__Clostridiales.f__Ruminococcaceae.g__Subdoligranulum	-0.207034	5.1822e-05	0.0402401		g_263.1125	PWY.5188..tetrapyrrole.biosynthesis.I..from.glutamate.	0.22926	1.43473e-05	0.0346263
g_203.0021	k__Bacteria.p__Actinobacteria.c__Actinobacteria.o__Bifidobacteriales.f__Bifidobacteriaceae.g__Bifidobacterium.s__Bifidobacterium_longum.t__Bifidobacterium_longum_unclassified	-0.206049	5.43302e-05	0.0419178		g_409.2006	PWY.6612..superpathway.of.tetrahydrofolate.biosynthesis	0.229182	1.44456e-05	0.0347629
g_212.0023	k__Bacteria.p__Firmicutes.c__Clostridia.o__Clostridiales.f__Lachnospiraceae.g__Lachnospiraceae_noname.s__Lachnospiraceae_bacterium_7_1_58FAA	0.205882	5.51074e-05	0.0422731		g_134.061	PWY66.399..gluconeogenesis.III	0.229123	1.45203e-05	0.0348418
g_212.0023	k__Bacteria.p__Firmicutes.c__Clostridia.o__Clostridiales.f__Lachnospiraceae.g__Lachnospiraceae_noname.s__Lachnospiraceae_bacterium_7_1_58FAA.t__GCF_000242155	0.205882	5.51074e-05	0.0422731		g_203.0021	PWY.241..C4.photosynthetic.carbon.assimilation.cycle..NADP.ME.type	0.228453	1.53993e-05	0.0363298
g_356.1177	k__Bacteria.p__Actinobacteria.c__Actinobacteria.o__Coriobacteriales.f__Coriobacteriaceae.g__Adlercreutzia	0.20546	5.71246e-05	0.0434459		g_324.0727	PWY.241..C4.photosynthetic.carbon.assimilation.cycle..NADP.ME.type	0.227919	1.53174e-05	0.0363298
g_356.1177	k__Bacteria.p__Actinobacteria.c__Actinobacteria.o__Coriobacteriales.f__Coriobacteriaceae.g__Adlercreutzia.s__Adlercreutzia_equolifaciens	0.20546	5.71246e-05	0.0434459		g_203.0021	PWY.6277..superpathway.of.5.aminoimidazole.ribonucleotide.biosynthesis	0.228471	1.5375e-05	0.0363298
g_356.1177	k__Bacteria.p__Actinobacteria.c__Actinobacteria.o__Coriobacteriales.f__Coriobacteriaceae.g__Adlercreutzia.s__Adlercreutzia_equolifaciens.t__GCF_000478885	0.20546	5.71246e-05	0.0434459		g_93.0339	PWY.6478..GDP.D.glycero..alpha..D.manno.heptose.biosynthesis	0.228451	1.54022e-05	0.0363298
g_829.2432	k__Bacteria.p__Bacteroidetes.c__Bacteroidia.o__Bacteroidales.f__Rikenellaceae.g__Alistipes.s__Alistipes_onderdonkii	0.205193	5.84352e-05	0.043942		g_263.1125	PWY.7560..methylerythritol.phosphate.pathway.II	0.228533	1.52929e-05	0.0363298
g_829.2432	k__Bacteria.p__Bacteroidetes.c__Bacteroidia.o__Bacteroidales.f__Rikenellaceae.g__Alistipes.s__Alistipes_onderdonkii.t__GCF_000374505	0.205193	5.84352e-05	0.043942		g_203.0021	PWY.6122..5.aminoimidazole.ribonucleotide.biosynthesis.II	0.228471	1.5375e-05	0.0363298
g_149.0607	k__Bacteria.p__Firmicutes.c__Clostridia.o__Clostridiales.f__Lachnospiraceae.g__Roseburia.s__Roseburia_hominis	0.205249	5.81571e-05	0.043942		g_178.051	GLYCOLYSIS..glycolysis.I..from.glucose.6.phosphate.	0.228189	1.57598e-05	0.0370682
g_149.0607	k__Bacteria.p__Firmicutes.c__Clostridia.o__Clostridiales.f__Lachnospiraceae.g__Roseburia.s__Roseburia_hominis.t__GCF_000225345	0.205249	5.81571e-05	0.043942		g_203.0021	PWY.6121..5.aminoimidazole.ribonucleotide.biosynthesis.I	0.228111	1.58681e-05	0.0370925
g_379.1778	k__Bacteria.p__Firmicutes.c__Clostridia.o__Clostridiales.f__Lachnospiraceae.g__Roseburia.s__Roseburia_hominis	-0.204997	5.94164e-05	0.0444295		g_444.2833	PWY.6545..pyrimidine.deoxyribonucleotides.de.novo.biosynthesis.III	0.228109	1.58704e-05	0.0370925
g_379.1778	k__Bacteria.p__Firmicutes.c__Clostridia.o__Clostridiales.f__Lachnospiraceae.g__Roseburia.s__Roseburia_hominis.t__GCF_000225345	-0.204997	5.94164e-05	0.0444295		g_383.2076	FOLSYN.PWY..superpathway.of.tetrahydrofolate.biosynthesis.and.salvage	0.228085	1.59037e-05	0.0370925
g_347.2589	k__Bacteria.p__Firmicutes.c__Clostridia.o__Clostridiales.f__Lachnospiraceae.g__Lachnospiraceae_noname.s__Lachnospiraceae_bacterium_5_1_63FAA	-0.204829	6.02707e-05	0.0448173		g_263.1125	PWY66.398..TCA.cycle.III..animals.	0.227926	1.6126e-05	0.0375058
g_347.2589	k__Bacteria.p__Firmicutes.c__Clostridia.o__Clostridiales.f__Lachnospiraceae.g__Lachnospiraceae_noname.s__Lachnospiraceae_bacterium_5_1_63FAA.t__GCF_000185525	-0.204829	6.02707e-05	0.0448173		g_107.0503	PWY.7219..adenosine.ribonucleotides.de.novo.biosynthesis	0.227799	1.63065e-05	0.0377149
g_273.1501	k__Bacteria.p__Firmicutes.c__Clostridia.o__Clostridiales.f__Peptostreptococcaceae	-0.204763	6.06075e-05	0.0449425		g_289.1446	PWY.7383..anaerobic.energy.metabolism..invertebrates..cytosol.	-0.2278	1.63053e-05	0.0377149
g_263.1125	k__Bacteria.p__Firmicutes.c__Bacilli.o__Lactobacillales.f__Streptococcaceae.g__Streptococcus	-0.204562	6.16492e-05	0.0455883		g_365.197	PWY.6612..superpathway.of.tetrahydrofolate.biosynthesis	0.227559	1.66514e-05	0.0384061
g_135.0299	k__Bacteria.p__Actinobacteria.c__Actinobacteria.o__Coriobacteriales	-0.204721	6.29993e-05	0.046012		g_128.0713	P441.PWY..superpathway.of.N.acetylneuraminate.degradation	-0.227286	1.70527e-05	0.0390478
g_135.0299	k__Bacteria.p__Actinobacteria.c__Actinobacteria.o__Coriobacteriales.f__Coriobacteriaceae	-0.204721	6.29993e-05	0.046012		g_187.007	PWY.7219..adenosine.ribonucleotides.de.novo.biosynthesis	0.227243	1.71173e-05	0.0390478
g_462.1766	k__Bacteria.p__Firmicutes.c__Clostridia.o__Clostridiales.f__Eubacteriaceae.g__Eubacterium.s__Eubacterium_eligens	-0.204267	6.32045e-05	0.046012		g_582.274	PWY.7234..inosine.5.phosphate.biosynthesis.III	0.227301	1.70312e-05	0.0390478
g_462.1766	k__Bacteria.p__Firmicutes.c__Clostridia.o__Clostridiales.f__Eubacteriaceae.g__Eubacterium.s__Eubacterium_eligens.t__GCF_000146185	-0.204267	6.32045e-05	0.046012		g_187.0611	PWY.6606..guanosine.nucleotides.degradation.II	-0.227269	1.70783e-05	0.0390478
g_263.1037	k__Bacteria.p__Firmicutes.c__Clostridia.o__Clostridiales.f__Ruminococcaceae.g__Ruminococcus.s__Ruminococcus_bromii	0.204258	6.32563e-05	0.046012		g_203.0021	P261.PWY..coenzyme.M.biosynthesis.I	0.226442	1.7447e-05	0.0396913
g_263.1037	k__Bacteria.p__Firmicutes.c__Clostridia.o__Clostridiales.f__Ruminococcaceae.g__Ruminococcus.s__Ruminococcus_bromii.t__GCF_000209875	0.204258	6.32563e-05	0.046012		g_93.0339	PWY66.373..sucrose.degradation.V..sucrose..alpha..glucosidase.	0.226337	1.76078e-05	0.0399479
g_203.0192	k__Bacteria.p__Bacteroidetes.c__Bacteroidia.o__Bacteroidales.f__Prevotellaceae	0.204031	6.44814e-05	0.0467757		g_171.0113	POLYAMSYN.PWY..superpathway.of.polyamine.biosynthesis.I	0.22683	1.77439e-05	0.0401473
g_263.1125	k__Bacteria.p__Firmicutes.c__Bacilli.o__Lactobacillales.f__Streptococcaceae	-0.203969	6.48155e-05	0.0468906		g_187.007	PWY.241..C4.photosynthetic.carbon.assimilation.cycle..NADP.ME.type	0.226642	1.80362e-05	0.0406055
g_517.2068	k__Bacteria.p__Firmicutes.c__Clostridia.o__Clostridiales.f__Ruminococcaceae.g__Subdoligranulum	0.204308	6.52232e-05	0.047058		g_93.0339	PWY.621..sucrose.degradation.III..sucrose.invertase.	0.226637	1.80439e-05	0.0406055
g_203.0021	k__Bacteria.p__Actinobacteria.c__Actinobacteria.o__Bifidobacteriales.f__Bifidobacteriaceae.g__Bifidobacterium.s__Bifidobacterium_longum	-0.203806	6.57134e-05	0.0472839		g_230.0131	TRNA.CHARGING.PWY..tRNA.charging	0.226588	1.81211e-05	0.0406692
g_263.1037	k__Bacteria.p__Actinobacteria.c__Actinobacteria.o__Bifidobacteriales.f__Bifidobacteriaceae.g__Bifidobacterium.s__Bifidobacterium_longum.t__Bifidobacterium_longum_unclassified	-0.203677	6.64361e-05	0.0476754		g_383.2076	PWY.6612..superpathway.of.tetrahydrofolate.biosynthesis	0.2265	1.82603e-05	0.0408715
g_411.2388	k__Bacteria.p__Bacteroidetes.c__Bacteroidia.o__Bacteroidales.f__Rikenellaceae.g__Alistipes.s__Alistipes_senegalensis	-0.203562	6.7081e-05	0.0478742		g_359.1502	PPGPPMET.PWY..ppGpp.biosynthesis	0.226361	1.84818e-05	0.0409271
g_411.2388	k__Bacteria.p__Bacteroidetes.c__Bacteroidia.o__Bacteroidales.f__Rikenellaceae.g__Alistipes.s__Alistipes_senegalensis.t__GCF_000312145	-0.203562	6.7081e-05	0.0478742		g_444.2833	PWY.5100..pyruvate.fermentation.to.acetate.and.lactate.II	0.226403	1.84141e-05	0.0409271
g_162.0557	k__Bacteria.p__Firmicutes.c__Clostridia.o__Clostridiales.f__Lachnospiraceae.g__Roseburia.s__Roseburia_hominis	0.2035	6.74305e-05	0.0478742		g_160.0763	PWY.1622..formaldehyde.assimilation.I..serine.pathway.	0.225844	1.83864e-05	0.0409271
g_162.0557	k__Bacteria.p__Firmicutes.c__Clostridia.o__Clostridiales.f__Lachnospiraceae.g__Roseburia.s__Roseburia_hominis.t__GCF_000225345	0.2035	6.74305e-05	0.0478742		g_212.0023	SER.GLYSYN.PWY..superpathway.of.L.serine.and.glycine.biosynthesis.I	0.226384	1.84451e-05	0.0409271
g_273.1501	k__Bacteria.p__Firmicutes.c__Clostridia.o__Clostridiales.f__Peptostreptococcaceae.g__Peptostreptococcaceae_noname	-0.203414	6.79241e-05	0.0480968		g_203.0021	NONMEVIPP.PWY..methylerythritol.phosphate.pathway.I	0.226214	1.87191e-05	0.041289
g_407.1709	k__Bacteria.p__Actinobacteria	0.203593	6.92418e-05	0.0482796		g_134.061	TRNA.CHARGING.PWY..tRNA.charging	0.226198	1.87444e-05	0.041289
g_407.1709	k__Bacteria.p__Actinobacteria.c__Actinobacteria	0.203593	6.92418e-05	0.0482796		g_212.0023	PWY.3841..folate.transformations.II	0.226163	1.88017e-05	0.0413059
g_149.0607	k__Bacteria.p__Firmicutes.c__Bacilli.o__Lactobacillales.f__Streptococcaceae.g__Streptococcus.s__Streptococcus_parasanguinis	-0.203088	6.98101e-05	0.0482796		g_172.9914	PWY0.881..superpathway.of.fatty.acid.biosynthesis.I..E..coli.	0.225901	1.92337e-05	0.042144
g_149.0607	k__Bacteria.p__Firmicutes.c__Bacilli.o__Lactobacillales.f__Streptococcaceae.g__Streptococcus.s__Streptococcus_parasanguinis.t__Streptococcus_parasanguinis_unclassified	-0.203088	6.98101e-05	0.0482796		g_178.051	PWY0.1586..peptidoglycan.maturation..meso.diaminopimelate.containing.	-0.225849	1.93198e-05	0.0422215
g_147.0298	k__Bacteria.p__Firmicutes.c__Clostridia.o__Clostridiales.f__Lachnospiraceae.g__Roseburia.s__Roseburia_hominis	0.203255	6.88357e-05	0.0482796		g_961.7313	P4.PWY..superpathway.of.L.lysine..L.threonine.and.L.methionine.biosynthesis.I	-0.225607	1.97283e-05	0.0430012
g_407.1709	k__Bacteria.p__Firmicutes.c__Clostridia.o__Clostridiales.f__Lachnospiraceae.g__Roseburia.s__Roseburia_hominis	-0.203111	6.9678e-05	0.0482796		g_160.0763	PWY.181..photorespiration	0.225505	1.99041e-05	0.0432711
g_147.0298	k__Bacteria.p__Firmicutes.c__Clostridia.o__Clostridiales.f__Lachnospiraceae.g__Roseburia.s__Roseburia_hominis.t__GCF_000225345	0.203255	6.88357e-05	0.0482796		g_131.0713	PWY.7003..glycerol.degradation.to.butanol	0.225439	2.0017e-05	0.0434034
g_407.1709	k__Bacteria.p__Firmicutes.c__Clostridia.o__Clostridiales.f__Lachnospiraceae.g__Roseburia.s__Roseburia_hominis.t__GCF_000225345	-0.203111	6.9678e-05	0.0482796		g_203.0021	CITRULBIO.PWY..L.citrulline.biosynthesis	-0.225251	2.03448e-05	0.0439995
g_517.2068	k__Bacteria.p__Firmicutes.c__Clostridia.o__Clostridiales.f__Ruminococcaceae.g__Subdoligranulum.s__Subdoligranulum_unclassified	0.203687	6.87002e-05	0.0482796		g_263.1125	DTDPRHAMSYN.PWY..dTDP.L.rhamnose.biosynthesis.I	-0.225094	2.06232e-05	0.044486
g_187.0611	k__Bacteria.p__Firmicutes.c__Bacilli.o__Lactobacillales.f__Streptococcaceae.g__Streptococcus.s__Streptococcus_parasanguinis	-0.202869	7.11059e-05	0.0489223		g_395.2071	PWY.6435..4.hydroxybenzoate.biosynthesis.V	0.224964	2.08565e-05	0.0448281
g_187.0611	k__Bacteria.p__Firmicutes.c__Bacilli.o__Lactobacillales.f__Streptococcaceae.g__Streptococcus.s__Streptococcus_parasanguinis.t__Streptococcus_parasanguinis_unclassified	-0.202869	7.11059e-05	0.0489223		g_132.0453	PWY.7383..anaerobic.energy.metabolism..invertebrates..cytosol.	0.224945	2.08894e-05	0.0448281
g_149.0607	k__Bacteria.p__Firmicutes.c__Clostridia.o__Clostridiales.f__Eubacteriaceae.g__Eubacterium.s__Eubacterium_siraeum	0.202383	7.40699e-05	0.0508306		g_722.4472	PWY.7234..inosine.5.phosphate.biosynthesis.III	-0.224813	2.11291e-05	0.0452259
g_191.1075	k__Bacteria	-0.20218	7.53398e-05	0.0515695		g_178.051	PWY.5100..pyruvate.fermentation.to.acetate.and.lactate.II	0.224404	2.18861e-05	0.0467259
g_293.1035	k__Bacteria.p__Firmicutes.c__Clostridia.o__Clostridiales.f__Peptostreptococcaceae.g__Peptostreptococcaceae_noname	-0.202137	7.56104e-05	0.0516224		g_155.0713	PWY.6147..6.hydroxymethyl.dihydropterin.diphosphate.biosynthesis.I	0.224251	2.21771e-05	0.0472263
g_413.218	k__Bacteria.p__Bacteroidetes.c__Bacteroidia.o__Bacteroidales.f__Rikenellaceae.g__Alistipes.s__Alistipes_senegalensis	-0.202032	7.62786e-05	0.0518135		g_324.0727	PWY.7003..glycerol.degradation.to.butanol	0.22326	2.30228e-05	0.0480906
g_413.218	k__Bacteria.p__Bacteroidetes.c__Bacteroidia.o__Bacteroidales.f__Rikenellaceae.g__Alistipes.s__Alistipes_senegalensis.t__GCF_000312145	-0.202032	7.62786e-05	0.0518135		g_349.202	FOLSYN.PWY..superpathway.of.tetrahydrofolate.biosynthesis.and.salvage	0.223879	2.28971e-05	0.0480906
g_461.1977	k__Bacteria.p__Bacteroidetes.c__Bacteroidia.o__Bacteroidales.f__Rikenellaceae.g__Alistipes.s__Alistipes_senegalensis	-0.201897	7.71414e-05	0.0521343		g_352.2043	PWY.6612..superpathway.of.tetrahydrofolate.biosynthesis	0.223817	2.30186e-05	0.0480906
g_461.1977	k__Bacteria.p__Bacteroidetes.c__Bacteroidia.o__Bacteroidales.f__Rikenellaceae.g__Alistipes.s__Alistipes_senegalensis.t__GCF_000312145	-0.201897	7.71414e-05	0.0521343		g_187.0611	PWY.5188..tetrapyrrole.biosynthesis.I..from.glutamate.	0.223804	2.3045e-05	0.0480906
g_149.0607	k__Bacteria.p__Firmicutes.c__Clostridia.o__Clostridiales.f__Ruminococcaceae.g__Ruminococcus.s__Ruminococcus_sp_5_1_39BFAA	-0.201698	7.84336e-05	0.0527406		g_107.0503	GLUCONEO.PWY..gluconeogenesis.I	0.223934	2.2789e-05	0.0480906
g_149.0607	k__Bacteria.p__Firmicutes.c__Clostridia.o__Clostridiales.f__Ruminococcaceae.g__Ruminococcus.s__Ruminococcus_sp_5_1_39BFAA.t__GCF_000159975	-0.201698	7.84336e-05	0.0527406		g_961.7313	PWY0.781..aspartate.superpathway	-0.223816	2.30207e-05	0.0480906
g_551.3034	k__Bacteria.p__Firmicutes.c__Clostridia.o__Clostridiales.f__Eubacteriaceae.g__Eubacterium.s__Eubacterium_siraeum	0.201619	7.89542e-05	0.052878		g_263.1125	PWY.6282..palmitoleate.biosynthesis.I..from..5Z..dodec.5.enoate.	-0.223838	2.29787e-05	0.0480906
g_293.1035	k__Bacteria.p__Firmicutes.c__Clostridia.o__Clostridiales.f__Peptostreptococcaceae	-0.201577	7.92322e-05	0.052878		g_425.1456	PWY.6518..glycocholate.metabolism..bacteria.	0.223249	2.30451e-05	0.0480906
g_407.2802	k__Bacteria.p__Firmicutes.c__Clostridia.o__Clostridiales.f__Peptostreptococcaceae.g__Peptostreptococcaceae_noname.s__Peptostreptococcaceae_noname_unclassified	0.201594	7.91173e-05	0.052878		g_212.0023	PWY.6282..palmitoleate.biosynthesis.I..from..5Z..dodec.5.enoate.	-0.223708	2.32346e-05	0.0483648
g_347.2589	k__Bacteria.p__Actinobacteria.c__Actinobacteria.o__Coriobacteriales.f__Coriobacteriaceae.g__Eggerthella	-0.201439	8.01496e-05	0.0532462		g_263.1125	DENOVOPURINE2.PWY..superpathway.of.purine.nucleotides.de.novo.biosynthesis.II	0.223506	2.36419e-05	0.0490447
g_345.1704	k__Bacteria.p__Bacteroidetes.c__Bacteroidia.o__Bacteroidales.f__Rikenellaceae.g__Alistipes.s__Alistipes_senegalensis	-0.201333	8.08587e-05	0.0532462		g_107.0503	PWY.5941..glycogen.degradation.II..eukaryotic.	0.223487	2.3679e-05	0.0490447
g_419.2448	k__Bacteria.p__Bacteroidetes.c__Bacteroidia.o__Bacteroidales.f__Rikenellaceae.g__Alistipes.s__Alistipes_senegalensis	-0.201286	8.11801e-05	0.0532462		g_152.969	ARG.POLYAMINE.SYN..superpathway.of.arginine.and.polyamine.biosynthesis	0.222796	2.39657e-05	0.0492709
g_345.1704	k__Bacteria.p__Bacteroidetes.c__Bacteroidia.o__Bacteroidales.f__Rikenellaceae.g__Alistipes.s__Alistipes_senegalensis.t__GCF_000312145	-0.201333	8.08587e-05	0.0532462		g_283.0825	PWY0.42..2.methylcitrate.cycle.I	0.223355	2.39495e-05	0.0492709
g_419.2448	k__Bacteria.p__Bacteroidetes.c__Bacteroidia.o__Bacteroidales.f__Rikenellaceae.g__Alistipes.s__Alistipes_senegalensis.t__GCF_000312145	-0.201286	8.11801e-05	0.0532462		g_203.0021	TRNA.CHARGING.PWY..tRNA.charging	0.223361	2.39377e-05	0.0492709
g_129.0387	k__Bacteria.p__Firmicutes.c__Clostridia.o__Clostridiales.f__Lachnospiraceae.g__Roseburia.s__Roseburia_hominis	0.201313	8.09933e-05	0.0532462		g_134.061	PWY.7219..adenosine.ribonucleotides.de.novo.biosynthesis	0.223252	2.41625e-05	0.049553
g_129.0387	k__Bacteria.p__Firmicutes.c__Clostridia.o__Clostridiales.f__Lachnospiraceae.g__Roseburia.s__Roseburia_hominis.t__GCF_000225345	0.201313	8.09933e-05	0.0532462		g_230.0131	PWY66.399..gluconeogenesis.III	0.223121	2.44342e-05	0.0498985
g_573.104	k__Bacteria.p__Actinobacteria.c__Actinobacteria.o__Bifidobacteriales.f__Bifidobacteriaceae.g__Bifidobacterium.s__Bifidobacterium_longum.t__Bifidobacterium_longum_unclassified	0.201083	8.25656e-05	0.0540222		g_471.3113	LYSINE.AMINOAD.PWY..L.lysine.biosynthesis.IV	0.223113	2.44508e-05	0.0498985
g_363.1452	k__Bacteria.p__Actinobacteria.c__Actinobacteria.o__Bifidobacteriales.f__Bifidobacteriaceae.g__Bifidobacterium	0.200792	8.73649e-05	0.0570226		g_347.1863	PWY.5941..glycogen.degradation.II..eukaryotic.	-0.223077	2.45262e-05	0.0499301
g_363.1452	k__Bacteria.p__Actinobacteria.c__Actinobacteria.o__Bifidobacteriales	0.200668	8.82604e-05	0.0571876		g_471.3113	PWY.5100..pyruvate.fermentation.to.acetate.and.lactate.II	0.222751	2.52193e-05	0.0511981
g_363.1452	k__Bacteria.p__Actinobacteria.c__Actinobacteria.o__Bifidobacteriales.f__Bifidobacteriaceae	0.200668	8.82604e-05	0.0571876		g_445.2956	THISYNARA.PWY..superpathway.of.thiamin.diphosphate.biosynthesis.III..eukaryotes.	-0.222709	2.531e-05	0.0511981
g_385.3326	k__Bacteria.p__Firmicutes.c__Clostridia.o__Clostridiales.f__Ruminococcaceae.g__Faecalibacterium.s__Faecalibacterium_prausnitzii.t__Faecalibacterium_prausnitzii_unclassified	-0.200321	8.79607e-05	0.0571876		g_349.202	PWY.6612..superpathway.of.tetrahydrofolate.biosynthesis	0.222698	2.53336e-05	0.0511981
g_235.1702	k__Bacteria.p__Firmicutes.c__Clostridia.o__Clostridiales.f__Lachnospiraceae.g__Roseburia.s__Roseburia_hominis	0.19989	9.11571e-05	0.0585789		g_212.0023	PWY.5367..petroselinate.biosynthesis	-0.222552	2.56518e-05	0.0517157
g_235.1702	k__Bacteria.p__Firmicutes.c__Clostridia.o__Clostridiales.f__Lachnospiraceae.g__Roseburia.s__Roseburia_hominis.t__GCF_000225345	0.19989	9.11571e-05	0.0585789		g_459.1492	PWY0.1241..ADP.L.glycero..beta..D.manno.heptose.biosynthesis	-0.222388	2.60137e-05	0.0523188
g_287.0232	k__Bacteria.p__Firmicutes.c__Clostridia.o__Clostridiales.f__Peptostreptococcaceae.g__Peptostreptococcaceae_noname.s__Clostridium_bartlettii	0.199873	9.12854e-05	0.0585789		g_187.0611	PWY.5505..L.glutamate.and.L.glutamine.biosynthesis	0.22233	2.61423e-05	0.0523246
g_287.0232	k__Bacteria.p__Firmicutes.c__Clostridia.o__Clostridiales.f__Peptostreptococcaceae.g__Peptostreptococcaceae_noname.s__Clostridium_bartlettii.t__GCF_000154445	0.199873	9.12854e-05	0.0585789		g_261.1137	PWY.7383..anaerobic.energy.metabolism..invertebrates..cytosol.	-0.22181	2.60915e-05	0.0523246
g_517.2068	k__Bacteria.p__Bacteroidetes.c__Bacteroidia.o__Bacteroidales.f__Bacteroidales_noname	0.199709	9.25307e-05	0.0587787		g_226.0357	PWY.1861..formaldehyde.assimilation.II..RuMP.Cycle.	0.222238	2.6348e-05	0.0526098
g_517.2068	k__Bacteria.p__Bacteroidetes.c__Bacteroidia.o__Bacteroidales.f__Bacteroidales_noname.g__Bacteroidales_noname	0.199709	9.25307e-05	0.0587787		g_324.0727	PWY.6703..preQ0.biosynthesis	0.221595	2.65786e-05	0.0528279
g_517.2068	k__Bacteria.p__Bacteroidetes.c__Bacteroidia.o__Bacteroidales.f__Bacteroidales_noname.g__Bacteroidales_noname.s__Bacteroidales_bacterium_ph8	0.199709	9.25307e-05	0.0587787		g_187.007	PWY.5789..3.hydroxypropanoate.4.hydroxybutanate.cycle	0.221592	2.65841e-05	0.0528279
g_517.2068	k__Bacteria.p__Bacteroidetes.c__Bacteroidia.o__Bacteroidales.f__Bacteroidales_noname.g__Bacteroidales_noname.s__Bacteroidales_bacterium_ph8.t__GCF_000311925	0.199709	9.25307e-05	0.0587787		g_172.9914	PWY66.373..sucrose.degradation.V..sucrose..alpha..glucosidase.	0.221543	2.66971e-05	0.0529262
g_444.2833	k__Bacteria.p__Firmicutes.c__Clostridia.o__Clostridiales.f__Eubacteriaceae.g__Eubacterium.s__Eubacterium_siraeum	0.199688	9.26976e-05	0.0587787		g_305.14	PWY.7383..anaerobic.energy.metabolism..invertebrates..cytosol.	-0.222052	2.6769e-05	0.0529425
g_288.1185	k__Bacteria.p__Firmicutes.c__Clostridia.o__Clostridiales.f__Peptostreptococcaceae.g__Peptostreptococcaceae_noname.s__Peptostreptococcaceae_noname_unclassified	-0.199639	9.30679e-05	0.0588736		g_512.2005	PWY.6507..4.deoxy.L.threo.hex.4.enopyranuronate.degradation	-0.221991	2.69086e-05	0.0530926
g_296.0863	k__Bacteria.p__Bacteroidetes.c__Bacteroidia.o__Bacteroidales.f__Bacteroidaceae.g__Bacteroides.s__Bacteroides_caccae	0.199422	9.47538e-05	0.0597984		g_203.0021	P3.PWY..gallate.degradation.III..anaerobic.	-0.221324	2.72029e-05	0.0535464
g_296.0863	k__Bacteria.p__Bacteroidetes.c__Bacteroidia.o__Bacteroidales.f__Bacteroidaceae.g__Bacteroides.s__Bacteroides_caccae.t__Bacteroides_caccae_unclassified	0.199199	9.65134e-05	0.0602825		g_359.1502	PWY.6630..superpathway.of.L.tyrosine.biosynthesis	0.221828	2.72829e-05	0.0535772
g_451.1982	k__Bacteria.p__Bacteroidetes.c__Bacteroidia.o__Bacteroidales.f__Rikenellaceae.g__Alistipes.s__Alistipes_senegalensis	-0.199237	9.62162e-05	0.0602825		g_187.0611	PWY.5676..acetyl.CoA.fermentation.to.butanoate.II	0.221669	2.76544e-05	0.0541789
g_451.1982	k__Bacteria.p__Bacteroidetes.c__Bacteroidia.o__Bacteroidales.f__Rikenellaceae.g__Alistipes.s__Alistipes_senegalensis.t__GCF_000312145	-0.199237	9.62162e-05	0.0602825		g_443.28	PWY.6545..pyrimidine.deoxyribonucleotides.de.novo.biosynthesis.III	0.221596	2.78261e-05	0.0543874
g_263.1037	k__Bacteria.p__Firmicutes.c__Clostridia.o__Clostridiales.f__Lachnospiraceae.g__Roseburia.s__Roseburia_hominis	0.199182	9.665e-05	0.0602825		g_329.2122	PWY.6612..superpathway.of.tetrahydrofolate.biosynthesis	0.2215	2.80548e-05	0.0544849
g_263.1037	k__Bacteria.p__Firmicutes.c__Clostridia.o__Clostridiales.f__Lachnospiraceae.g__Roseburia.s__Roseburia_hominis.t__GCF_000225345	0.199182	9.665e-05	0.0602825		g_188.0026	PWY66.399..gluconeogenesis.III	0.221493	2.80723e-05	0.0544849
g_187.007	k__Bacteria.p__Firmicutes.c__Clostridia.o__Clostridiales.f__Clostridiaceae.g__Clostridium.s__Clostridium_leptum	0.199033	9.78465e-05	0.0603241		g_263.1037	PWY.7560..methylerythritol.phosphate.pathway.II	0.221512	2.80275e-05	0.0544849
g_187.007	k__Bacteria.p__Firmicutes.c__Clostridia.o__Clostridiales.f__Clostridiaceae.g__Clostridium.s__Clostridium_leptum.t__GCF_000154345	0.199033	9.78465e-05	0.0603241		g_221.1542	METH.ACETATE.PWY..methanogenesis.from.acetate	-0.22136	2.83902e-05	0.0549737
g_176.0716	k__Bacteria.p__Firmicutes.c__Clostridia.o__Clostridiales.f__Lachnospiraceae.g__Roseburia.s__Roseburia_hominis	0.199065	9.75909e-05	0.0603241		g_187.0611	THISYNARA.PWY..superpathway.of.thiamin.diphosphate.biosynthesis.III..eukaryotes.	-0.221301	2.85332e-05	0.0551224
g_176.0716	k__Bacteria.p__Firmicutes.c__Clostridia.o__Clostridiales.f__Lachnospiraceae.g__Roseburia.s__Roseburia_hominis.t__GCF_000225345	0.199065	9.75909e-05	0.0603241		g_403.1774	FOLSYN.PWY..superpathway.of.tetrahydrofolate.biosynthesis.and.salvage	0.221216	2.87387e-05	0.0553909
g_149.0607	k__Bacteria.p__Firmicutes.c__Clostridia.o__Clostridiales.f__Ruminococcaceae.g__Subdoligranulum	0.199482	9.72935e-05	0.0603241		g_347.2589	PWY.241..C4.photosynthetic.carbon.assimilation.cycle..NADP.ME.type	0.2211	2.90247e-05	0.055813
g_429.3735	k__Bacteria.p__Actinobacteria.c__Actinobacteria.o__Coriobacteriales.f__Coriobacteriaceae.g__Eggerthella	-0.198913	9.88132e-05	0.0604107		g_212.0561	TRNA.CHARGING.PWY..tRNA.charging	0.220932	2.94397e-05	0.0564806
g_324.0727	k__Bacteria.p__Firmicutes.c__Clostridia.o__Clostridiales.f__Lachnospiraceae.g__Lachnospiraceae_noname.s__Lachnospiraceae_bacterium_7_1_58FAA	0.198952	9.85005e-05	0.0604107		g_187.007	TRPSYN.PWY..L.tryptophan.biosynthesis	-0.2209	2.95201e-05	0.0565047
g_324.0727	k__Bacteria.p__Firmicutes.c__Clostridia.o__Clostridiales.f__Lachnospiraceae.g__Lachnospiraceae_noname.s__Lachnospiraceae_bacterium_7_1_58FAA.t__GCF_000242155	0.198952	9.85005e-05	0.0604107		g_263.1037	PWY.7242..D.fructuronate.degradation	-0.220803	2.97633e-05	0.0568394
g_149.0607	k__Bacteria.p__Firmicutes.c__Clostridia.o__Clostridiales.f__Ruminococcaceae.g__Subdoligranulum.s__Subdoligranulum_unclassified	0.199282	9.88923e-05	0.0604107		g_149.0607	PWY.3841..folate.transformations.II	0.220759	2.98735e-05	0.0569193
g_407.1709	k__Bacteria.p__Actinobacteria.c__Actinobacteria.o__Bifidobacteriales.f__Bifidobacteriaceae.g__Bifidobacterium	0.19911	0.000100299	0.06113		g_444.2833	PWY.7187..pyrimidine.deoxyribonucleotides.de.novo.biosynthesis.II	0.220662	3.01201e-05	0.0572582
g_407.1709	k__Bacteria.p__Actinobacteria.c__Actinobacteria.o__Bifidobacteriales	0.198998	0.000101217	0.0612373		g_393.2063	FOLSYN.PWY..superpathway.of.tetrahydrofolate.biosynthesis.and.salvage	0.220635	3.0189e-05	0.0572585
g_407.1709	k__Bacteria.p__Actinobacteria.c__Actinobacteria.o__Bifidobacteriales.f__Bifidobacteriaceae	0.198998	0.000101217	0.0612373		g_209.0819	PWY.6124..inosine.5.phosphate.biosynthesis.II	0.220497	3.0545e-05	0.057802
g_551.3034	k__Bacteria.p__Firmicutes.c__Clostridia.o__Clostridiales.f__Eubacteriaceae.g__Eubacterium.s__Eubacterium_siraeum.t__Eubacterium_siraeum_unclassified	0.19863	0.000101147	0.0612373		g_263.1037	PWY.6606..guanosine.nucleotides.degradation.II	-0.220436	3.07025e-05	0.0578372
g_324.1309	k__Bacteria.p__Firmicutes.c__Clostridia.o__Clostridiales.f__Peptostreptococcaceae.g__Peptostreptococcaceae_noname.s__Peptostreptococcaceae_noname_unclassified	-0.1986	0.000101392	0.0612373		g_263.1125	PWY.5989..stearate.biosynthesis.II..bacteria.and.plants.	-0.220458	3.06459e-05	0.0578372
g_149.0607	k__Bacteria.p__Firmicutes.c__Clostridia.o__Clostridiales.f__Eubacteriaceae.g__Eubacterium.s__Eubacterium_siraeum.t__Eubacterium_siraeum_unclassified	0.198029	0.000106269	0.0640375		g_551.3034	PWY0.41..allantoin.degradation.IV..anaerobic.	-0.220295	3.10707e-05	0.0582671
g_283.0825	k__Bacteria.p__Firmicutes.c__Clostridia.o__Clostridiales.f__Lachnospiraceae.g__Roseburia.s__Roseburia_inulinivorans	-0.197928	0.000107145	0.0642752		g_107.0503	PROTOCATECHUATE.ORTHO.CLEAVAGE.PWY..protocatechuate.degradation.II..ortho.cleavage.pathway.	-0.220315	3.10185e-05	0.0582671
g_283.0825	k__Bacteria.p__Firmicutes.c__Clostridia.o__Clostridiales.f__Lachnospiraceae.g__Roseburia.s__Roseburia_inulinivorans.t__GCF_000174195	-0.197928	0.000107145	0.0642752		g_172.9914	PWY.7219..adenosine.ribonucleotides.de.novo.biosynthesis	-0.220092	3.16072e-05	0.0591399
g_324.0727	k__Bacteria	-0.197531	0.000110693	0.0662551		g_207.0869	PWY0.1241..ADP.L.glycero..beta..D.manno.heptose.biosynthesis	0.219999	3.18563e-05	0.0594724
g_971.8092	k__Bacteria.p__Bacteroidetes.c__Bacteroidia.o__Bacteroidales.f__Bacteroidaceae	0.197737	0.00011217	0.0668391		g_481.1142	PWY.7245..superpathway.NAD.NADP...NADH.NADPH.interconversion..yeast.	-0.219891	3.21472e-05	0.0598813
g_971.8092	k__Bacteria.p__Bacteroidetes.c__Bacteroidia.o__Bacteroidales.f__Bacteroidaceae.g__Bacteroides	0.197737	0.00011217	0.0668391		g_263.1125	PWY.6387..UDP.N.acetylmuramoyl.pentapeptide.biosynthesis.I..meso.diaminopimelate.containing.	0.219737	3.25677e-05	0.0605291
g_419.206	k__Bacteria.p__Bacteroidetes.c__Bacteroidia.o__Bacteroidales.f__Rikenellaceae.g__Alistipes.s__Alistipes_senegalensis	-0.197262	0.000113148	0.0671226		g_263.1037	PWY.6387..UDP.N.acetylmuramoyl.pentapeptide.biosynthesis.I..meso.diaminopimelate.containing.	0.219517	3.31765e-05	0.061273
g_419.206	k__Bacteria.p__Bacteroidetes.c__Bacteroidia.o__Bacteroidales.f__Rikenellaceae.g__Alistipes.s__Alistipes_senegalensis.t__GCF_000312145	-0.197262	0.000113148	0.0671226		g_187.007	GLUCONEO.PWY..gluconeogenesis.I	0.219513	3.31887e-05	0.061273
g_573.104	k__Bacteria.p__Firmicutes.c__Clostridia.o__Clostridiales.f__Peptostreptococcaceae.g__Peptostreptococcaceae_noname	-0.197178	0.000113926	0.0674341		g_93.0339	PWY.6892..thiazole.biosynthesis.I..E..coli.	-0.219523	3.31605e-05	0.061273
g_172.9914	k__Bacteria.p__Bacteroidetes.c__Bacteroidia.o__Bacteroidales.f__Rikenellaceae.g__Alistipes.s__Alistipes_senegalensis	-0.196746	0.000118021	0.0695495		g_149.0607	GLCMANNANAUT.PWY..superpathway.of.N.acetylglucosamine..N.acetylmannosamine.and.N.acetylneuraminate.degradation	-0.219482	3.3275e-05	0.0612964
g_172.9914	k__Bacteria.p__Bacteroidetes.c__Bacteroidia.o__Bacteroidales.f__Rikenellaceae.g__Alistipes.s__Alistipes_senegalensis.t__GCF_000312145	-0.196746	0.000118021	0.0695495		g_187.0611	CODH.PWY..reductive.acetyl.coenzyme.A.pathway	-0.219189	3.41046e-05	0.0626859
g_134.061	k__Bacteria.p__Firmicutes.c__Clostridia.o__Clostridiales.f__Eubacteriaceae.g__Eubacterium.s__Eubacterium_siraeum	0.196719	0.000118282	0.0695497		g_512.2685	VALDEG.PWY..L.valine.degradation.I	0.218962	3.47637e-05	0.0637566
g_377.1607	k__Bacteria.p__Firmicutes.c__Clostridia.o__Clostridiales.f__Lachnospiraceae.g__Roseburia.s__Roseburia_hominis	-0.196394	0.000121445	0.0710964		g_107.0503	PWY.5484..glycolysis.II..from.fructose.6.phosphate.	0.218844	3.51094e-05	0.0642491
g_377.1607	k__Bacteria.p__Firmicutes.c__Clostridia.o__Clostridiales.f__Lachnospiraceae.g__Roseburia.s__Roseburia_hominis.t__GCF_000225345	-0.196394	0.000121445	0.0710964		g_134.061	PWY.6644..fluoroacetate.and.fluorothreonine.biosynthesis	0.218071	3.58853e-05	0.0653815
g_351.254	k__Bacteria.p__Firmicutes.c__Clostridia.o__Clostridiales.f__Lachnospiraceae.g__Lachnospiraceae_noname.s__Lachnospiraceae_bacterium_5_1_63FAA	-0.196173	0.000123655	0.0720743		g_393.2063	PWY.6612..superpathway.of.tetrahydrofolate.biosynthesis	0.218589	3.5868e-05	0.0653815
g_351.254	k__Bacteria.p__Firmicutes.c__Clostridia.o__Clostridiales.f__Lachnospiraceae.g__Lachnospiraceae_noname.s__Lachnospiraceae_bacterium_5_1_63FAA.t__GCF_000185525	-0.196173	0.000123655	0.0720743		g_711.4997	PWY.7234..inosine.5.phosphate.biosynthesis.III	-0.21849	3.61662e-05	0.0657495
g_573.104	k__Bacteria.p__Firmicutes.c__Clostridia.o__Clostridiales.f__Peptostreptococcaceae	-0.196053	0.000124858	0.0726167		g_107.0503	P241.PWY..coenzyme.B.biosynthesis	0.218417	3.63876e-05	0.0660079
g_128.0713	k__Bacteria.p__Actinobacteria.c__Actinobacteria.o__Bifidobacteriales	-0.196305	0.000125956	0.0726226		g_134.061	PWY.7383..anaerobic.energy.metabolism..invertebrates..cytosol.	0.218211	3.70232e-05	0.0670149
g_128.0713	k__Bacteria.p__Actinobacteria.c__Actinobacteria.o__Bifidobacteriales.f__Bifidobacteriaceae	-0.196305	0.000125956	0.0726226		g_132.0453	PWY0.1586..peptidoglycan.maturation..meso.diaminopimelate.containing.	-0.218164	3.7168e-05	0.0671311
g_128.0713	k__Bacteria.p__Actinobacteria.c__Actinobacteria.o__Bifidobacteriales.f__Bifidobacteriaceae.g__Bifidobacterium	-0.196309	0.000125916	0.0726226		g_263.1037	DTDPRHAMSYN.PWY..dTDP.L.rhamnose.biosynthesis.I	-0.218094	3.7385e-05	0.0672314
g_263.0923	k__Bacteria.p__Firmicutes.c__Clostridia.o__Clostridiales.f__Eubacteriaceae.g__Eubacterium.s__Eubacterium_siraeum.t__Eubacterium_siraeum_unclassified	0.196	0.0001254	0.0726226		g_345.1704	PWY66.399..gluconeogenesis.III	-0.218103	3.73577e-05	0.0672314
g_512.2685	k__Bacteria.p__Firmicutes.c__Clostridia.o__Clostridiales.f__Lachnospiraceae.g__Coprococcus	0.195773	0.000127735	0.0734893		g_263.1125	CODH.PWY..reductive.acetyl.coenzyme.A.pathway	-0.218016	3.76307e-05	0.0675273
g_295.1191	k__Bacteria.p__Firmicutes.c__Clostridia.o__Clostridiales.f__Lachnospiraceae.g__Roseburia.s__Roseburia_hominis	-0.195666	0.000128844	0.0738094		g_203.0021	PWY.5306..superpathway.of.thiosulfate.metabolism..Desulfovibrio.sulfodismutans.	0.217399	3.79776e-05	0.0678924
g_295.1191	k__Bacteria.p__Firmicutes.c__Clostridia.o__Clostridiales.f__Lachnospiraceae.g__Roseburia.s__Roseburia_hominis.t__GCF_000225345	-0.195666	0.000128844	0.0738094		g_481.1142	PWY.7268..NAD.NADP.NADH.NADPH.cytosolic.interconversion..yeast.	-0.2179	3.79972e-05	0.0678924
g_107.0503	k__Bacteria.p__Firmicutes.c__Clostridia.o__Clostridiales.f__Clostridiaceae.g__Clostridium.s__Clostridium_leptum	0.195552	0.000130041	0.0738613		g_107.0503	PWY.6823..molybdenum.cofactor.biosynthesis	-0.217806	3.82955e-05	0.0682558
g_107.0503	k__Bacteria.p__Firmicutes.c__Clostridia.o__Clostridiales.f__Clostridiaceae.g__Clostridium.s__Clostridium_leptum.t__GCF_000154345	0.195552	0.000130041	0.0738613		g_187.0611	HEME.BIOSYNTHESIS.II..heme.biosynthesis.I..aerobic.	-0.217785	3.83645e-05	0.0682558
g_462.1766	k__Bacteria.p__Firmicutes.c__Clostridia.o__Clostridiales.f__Lachnospiraceae.g__Roseburia.s__Roseburia_hominis	-0.195601	0.000129531	0.0738613		g_462.1766	PWY.7373..superpathway.of.demethylmenaquinol.6.biosynthesis.II	-0.217107	3.89233e-05	0.0689408
g_462.1766	k__Bacteria.p__Firmicutes.c__Clostridia.o__Clostridiales.f__Lachnospiraceae.g__Roseburia.s__Roseburia_hominis.t__GCF_000225345	-0.195601	0.000129531	0.0738613		g_187.007	PWY.6823..molybdenum.cofactor.biosynthesis	-0.217563	3.90808e-05	0.0689408
g_995.8052	k__Bacteria.p__Bacteroidetes.c__Bacteroidia.o__Bacteroidales.f__Porphyromonadaceae.g__Odoribacter	0.195489	0.000130703	0.0740793		g_439.1963	FOLSYN.PWY..superpathway.of.tetrahydrofolate.biosynthesis.and.salvage	0.217566	3.90728e-05	0.0689408
g_283.0967	k__Bacteria.p__Proteobacteria.c__Gammaproteobacteria	0.195366	0.000132017	0.0746659		g_263.1037	CODH.PWY..reductive.acetyl.coenzyme.A.pathway	-0.217597	3.89724e-05	0.0689408
g_352.2043	k__Bacteria.p__Firmicutes.c__Clostridia.o__Clostridiales.f__Lachnospiraceae.g__Roseburia.s__Roseburia_hominis	-0.195005	0.00013593	0.0765546		g_149.0607	THISYNARA.PWY..superpathway.of.thiamin.diphosphate.biosynthesis.III..eukaryotes.	-0.217527	3.91993e-05	0.0689777
g_352.2043	k__Bacteria.p__Firmicutes.c__Clostridia.o__Clostridiales.f__Lachnospiraceae.g__Roseburia.s__Roseburia_hominis.t__GCF_000225345	-0.195005	0.00013593	0.0765546		g_324.0727	PWY0.42..2.methylcitrate.cycle.I	0.217003	3.92674e-05	0.0689777
g_443.28	k__Bacteria.p__Firmicutes.c__Clostridia.o__Clostridiales.f__Lachnospiraceae.g__Blautia	-0.19519	0.000137777	0.0774313		g_421.2263	PANTOSYN.PWY..pantothenate.and.coenzyme.A.biosynthesis.I	-0.217371	3.9712e-05	0.069091
g_134.061	k__Bacteria.p__Firmicutes.c__Clostridia.o__Clostridiales.f__Eubacteriaceae.g__Eubacterium.s__Eubacterium_siraeum.t__Eubacterium_siraeum_unclassified	0.194806	0.000138123	0.0774629		g_383.3529	GLUCARGALACTSUPER.PWY..superpathway.of.D.glucarate.and.D.galactarate.degradation	0.217302	3.99439e-05	0.069091
g_206.049	k__Bacteria.p__Firmicutes.c__Clostridia.o__Clostridiales.f__Lachnospiraceae.g__Roseburia.s__Roseburia_hominis	0.194667	0.000139689	0.0780133		g_512.2685	PWY.6644..fluoroacetate.and.fluorothreonine.biosynthesis	0.216911	3.95699e-05	0.069091
g_206.049	k__Bacteria.p__Firmicutes.c__Clostridia.o__Clostridiales.f__Lachnospiraceae.g__Roseburia.s__Roseburia_hominis.t__GCF_000225345	0.194667	0.000139689	0.0780133		g_263.1037	GLYCOLYSIS..glycolysis.I..from.glucose.6.phosphate.	0.217302	3.99439e-05	0.069091
g_444.2833	k__Bacteria.p__Firmicutes.c__Clostridia.o__Clostridiales.f__Eubacteriaceae.g__Eubacterium.s__Eubacterium_siraeum.t__Eubacterium_siraeum_unclassified	0.194619	0.000140225	0.0781488		g_383.3529	GALACTARDEG.PWY..D.galactarate.degradation.I	0.217302	3.99439e-05	0.069091
g_187.007	k__Bacteria.p__Firmicutes.c__Clostridia.o__Clostridiales.f__Eubacteriaceae	-0.194537	0.000145172	0.0807029		g_263.1125	PWY.6606..guanosine.nucleotides.degradation.II	-0.217416	3.95632e-05	0.069091
g_187.007	k__Bacteria.p__Firmicutes.c__Clostridia.o__Clostridiales.f__Eubacteriaceae.g__Eubacterium	-0.194516	0.000145412	0.0807029		g_410.1824	PWY.6606..guanosine.nucleotides.degradation.II	0.217367	3.97255e-05	0.069091
g_122.0368	k__Bacteria.p__Firmicutes.c__Bacilli.o__Lactobacillales.f__Streptococcaceae.g__Streptococcus.s__Streptococcus_thermophilus	-0.193894	0.000148653	0.08216		g_107.0503	PWY.5136..fatty.acid..beta..oxidation.II..peroxisome.	-0.217286	3.99957e-05	0.069091
g_122.0368	k__Bacteria.p__Firmicutes.c__Bacilli.o__Lactobacillales.f__Streptococcaceae.g__Streptococcus.s__Streptococcus_thermophilus.t__Streptococcus_thermophilus_unclassified	-0.193894	0.000148653	0.08216		g_749.5329	PWY.6387..UDP.N.acetylmuramoyl.pentapeptide.biosynthesis.I..meso.diaminopimelate.containing.	-0.217194	4.03024e-05	0.0694767
g_551.3034	k__Bacteria.p__Actinobacteria.c__Actinobacteria.o__Coriobacteriales.f__Coriobacteriaceae.g__Eggerthella	-0.193854	0.000149135	0.082256		g_443.28	PWY.7187..pyrimidine.deoxyribonucleotides.de.novo.biosynthesis.II	0.217093	4.06446e-05	0.0697776
g_294.1128	k__Bacteria.p__Firmicutes.c__Clostridia.o__Clostridiales.f__Lachnospiraceae.g__Roseburia.s__Roseburia_hominis	-0.193707	0.0001509	0.0828869		g_462.1766	TRNA.CHARGING.PWY..tRNA.charging	-0.217105	4.06021e-05	0.0697776
g_294.1128	k__Bacteria.p__Firmicutes.c__Clostridia.o__Clostridiales.f__Lachnospiraceae.g__Roseburia.s__Roseburia_hominis.t__GCF_000225345	-0.193707	0.0001509	0.0828869		g_187.007	PWY.5367..petroselinate.biosynthesis	-0.217039	4.08259e-05	0.0699447
g_289.1808	k__Bacteria	-0.193625	0.000151901	0.0832657		g_286.0934	PEPTIDOGLYCANSYN.PWY..peptidoglycan.biosynthesis.I..meso.diaminopimelate.containing.	0.216989	4.09988e-05	0.0700966
g_387.2024	k__Bacteria.p__Firmicutes.c__Clostridia.o__Clostridiales.f__Lachnospiraceae.g__Lachnospiraceae_noname.s__Lachnospiraceae_bacterium_5_1_63FAA	-0.193378	0.000154946	0.0845872		g_405.2647	PWY.6344..L.ornithine.degradation.II..Stickland.reaction.	-0.216414	4.12579e-05	0.0701708
g_387.2024	k__Bacteria.p__Firmicutes.c__Clostridia.o__Clostridiales.f__Lachnospiraceae.g__Lachnospiraceae_noname.s__Lachnospiraceae_bacterium_5_1_63FAA.t__GCF_000185525	-0.193378	0.000154946	0.0845872		g_263.1037	PWY.5918..superpathay.of.heme.biosynthesis.from.glutamate	-0.216911	4.12659e-05	0.0701708
g_385.2231	k__Bacteria.p__Bacteroidetes.c__Bacteroidia.o__Bacteroidales.f__Rikenellaceae.g__Alistipes.s__Alistipes_senegalensis	-0.193168	0.000157565	0.0852079		g_253.1807	PWY.6385..peptidoglycan.biosynthesis.III..mycobacteria.	0.216851	4.14725e-05	0.0701708
g_385.2231	k__Bacteria.p__Bacteroidetes.c__Bacteroidia.o__Bacteroidales.f__Rikenellaceae.g__Alistipes.s__Alistipes_senegalensis.t__GCF_000312145	-0.193168	0.000157565	0.0852079		g_665.2143	PWY.7234..inosine.5.phosphate.biosynthesis.III	0.216829	4.15478e-05	0.0701708
g_199.1337	k__Bacteria.p__Firmicutes.c__Clostridia.o__Clostridiales.f__Lachnospiraceae.g__Roseburia.s__Roseburia_hominis	0.193109	0.000158317	0.0852079		g_147.0814	PWY.6147..6.hydroxymethyl.dihydropterin.diphosphate.biosynthesis.I	0.216831	4.15393e-05	0.0701708
g_443.28	k__Bacteria.p__Firmicutes.c__Clostridia.o__Clostridiales.f__Lachnospiraceae.g__Roseburia.s__Roseburia_hominis	0.193142	0.0001579	0.0852079		g_425.1456	PWY66.399..gluconeogenesis.III	-0.216899	4.13071e-05	0.0701708
g_199.1337	k__Bacteria.p__Firmicutes.c__Clostridia.o__Clostridiales.f__Lachnospiraceae.g__Roseburia.s__Roseburia_hominis.t__GCF_000225345	0.193109	0.000158317	0.0852079		g_425.2171	FOLSYN.PWY..superpathway.of.tetrahydrofolate.biosynthesis.and.salvage	0.216653	4.21592e-05	0.0709929
g_443.28	k__Bacteria.p__Firmicutes.c__Clostridia.o__Clostridiales.f__Lachnospiraceae.g__Roseburia.s__Roseburia_hominis.t__GCF_000225345	0.193142	0.0001579	0.0852079		g_187.007	PWY.5136..fatty.acid..beta..oxidation.II..peroxisome.	-0.216622	4.22683e-05	0.0709929
g_439.2839	k__Bacteria.p__Firmicutes.c__Clostridia.o__Clostridiales.f__Oscillospiraceae.g__Oscillibacter.s__Oscillibacter_unclassified	-0.193181	0.000157401	0.0852079		g_263.1125	PWY0.862...5Z..dodec.5.enoate.biosynthesis	-0.216616	4.22904e-05	0.0709929
g_319.228	k__Bacteria.p__Firmicutes.c__Clostridia.o__Clostridiales.f__Lachnospiraceae.g__Lachnospiraceae_noname.s__Lachnospiraceae_bacterium_5_1_63FAA	-0.192855	0.000161567	0.0866077		g_263.1037	ANAEROFRUCAT.PWY..homolactic.fermentation	0.2165	4.26978e-05	0.0715326
g_319.228	k__Bacteria.p__Firmicutes.c__Clostridia.o__Clostridiales.f__Lachnospiraceae.g__Lachnospiraceae_noname.s__Lachnospiraceae_bacterium_5_1_63FAA.t__GCF_000185525	-0.192855	0.000161567	0.0866077		g_263.1037	P125.PWY..superpathway.of..R.R..butanediol.biosynthesis	-0.216349	4.3237e-05	0.0722905
g_161.0243	k__Bacteria.p__Firmicutes.c__Clostridia.o__Clostridiales.f__Lachnospiraceae.g__Roseburia.s__Roseburia_intestinalis	-0.19272	0.000163317	0.0871957		g_263.1037	PWY66.398..TCA.cycle.III..animals.	0.216193	4.38024e-05	0.072943
g_161.0243	k__Bacteria.p__Firmicutes.c__Clostridia.o__Clostridiales.f__Lachnospiraceae.g__Roseburia.s__Roseburia_intestinalis.t__Roseburia_intestinalis_unclassified	-0.19272	0.000163317	0.0871957		g_107.0503	TRPSYN.PWY..L.tryptophan.biosynthesis	-0.216206	4.37529e-05	0.072943
g_176.0716	k__Bacteria.p__Bacteroidetes.c__Bacteroidia.o__Bacteroidales.f__Rikenellaceae.g__Alistipes.s__Alistipes_senegalensis	0.192561	0.000165409	0.0879606		g_415.1971	PWY.7383..anaerobic.energy.metabolism..invertebrates..cytosol.	-0.216127	4.40429e-05	0.0731587
g_176.0716	k__Bacteria.p__Bacteroidetes.c__Bacteroidia.o__Bacteroidales.f__Rikenellaceae.g__Alistipes.s__Alistipes_senegalensis.t__GCF_000312145	0.192561	0.000165409	0.0879606		g_203.0021	PWY.7560..methylerythritol.phosphate.pathway.II	0.216109	4.41077e-05	0.0731587
g_423.167	k__Bacteria.p__Firmicutes.c__Clostridia.o__Clostridiales.f__Lachnospiraceae.g__Roseburia.s__Roseburia_hominis	-0.192114	0.000171403	0.0907867		g_132.0663	PWY.5100..pyruvate.fermentation.to.acetate.and.lactate.II	0.21588	4.49533e-05	0.0744131
g_423.167	k__Bacteria.p__Firmicutes.c__Clostridia.o__Clostridiales.f__Lachnospiraceae.g__Roseburia.s__Roseburia_hominis.t__GCF_000225345	-0.192114	0.000171403	0.0907867		g_395.2071	PPGPPMET.PWY..ppGpp.biosynthesis	0.215742	4.54681e-05	0.0751076
g_225.1492	k__Bacteria.p__Bacteroidetes.c__Bacteroidia.o__Bacteroidales.f__Rikenellaceae.g__Alistipes.s__Alistipes_senegalensis	-0.191808	0.000175629	0.0924745		g_147.0814	PWY.6612..superpathway.of.tetrahydrofolate.biosynthesis	0.215719	4.55533e-05	0.0751076
g_225.1492	k__Bacteria.p__Bacteroidetes.c__Bacteroidia.o__Bacteroidales.f__Rikenellaceae.g__Alistipes.s__Alistipes_senegalensis.t__GCF_000312145	-0.191808	0.000175629	0.0924745		g_247.0605	ARG.POLYAMINE.SYN..superpathway.of.arginine.and.polyamine.biosynthesis	0.215693	4.56532e-05	0.0751236
g_263.0923	k__Bacteria.p__Firmicutes.c__Clostridia.o__Clostridiales.f__Eubacteriaceae.g__Eubacterium.s__Eubacterium_siraeum	0.191843	0.000175138	0.0924745		g_329.2122	FOLSYN.PWY..superpathway.of.tetrahydrofolate.biosynthesis.and.salvage	0.21565	4.58163e-05	0.0752433
g_291.102	k__Bacteria.p__Firmicutes.c__Bacilli.o__Lactobacillales.f__Streptococcaceae.g__Streptococcus.s__Streptococcus_thermophilus	0.19167	0.00017756	0.0926745		g_187.007	CODH.PWY..reductive.acetyl.coenzyme.A.pathway	-0.215469	4.6509e-05	0.076115
g_291.102	k__Bacteria.p__Firmicutes.c__Bacilli.o__Lactobacillales.f__Streptococcaceae.g__Streptococcus.s__Streptococcus_thermophilus.t__Streptococcus_thermophilus_unclassified	0.19167	0.00017756	0.0926745		g_409.2006	PWY66.399..gluconeogenesis.III	-0.215463	4.653e-05	0.076115
g_391.1543	k__Bacteria.p__Firmicutes.c__Clostridia.o__Clostridiales.f__Lachnospiraceae.g__Roseburia.s__Roseburia_hominis	-0.191633	0.000178092	0.0926745		g_403.1774	PWY.6612..superpathway.of.tetrahydrofolate.biosynthesis	0.215432	4.66508e-05	0.076163
g_397.1275	k__Bacteria.p__Firmicutes.c__Clostridia.o__Clostridiales.f__Lachnospiraceae.g__Roseburia.s__Roseburia_hominis	-0.191659	0.000177724	0.0926745		g_263.1037	PWY.5136..fatty.acid..beta..oxidation.II..peroxisome.	-0.215314	4.71084e-05	0.0767596
g_391.1543	k__Bacteria.p__Firmicutes.c__Clostridia.o__Clostridiales.f__Lachnospiraceae.g__Roseburia.s__Roseburia_hominis.t__GCF_000225345	-0.191633	0.000178092	0.0926745		g_212.0023	PWY0.1586..peptidoglycan.maturation..meso.diaminopimelate.containing.	-0.215173	4.76593e-05	0.0775055
g_397.1275	k__Bacteria.p__Firmicutes.c__Clostridia.o__Clostridiales.f__Lachnospiraceae.g__Roseburia.s__Roseburia_hominis.t__GCF_000225345	-0.191659	0.000177724	0.0926745		g_212.0561	PWY.3841..folate.transformations.II	0.215041	4.81815e-05	0.0782021
g_367.2127	k__Bacteria.p__Bacteroidetes.c__Bacteroidia.o__Bacteroidales.f__Rikenellaceae.g__Alistipes.s__Alistipes_senegalensis	-0.191431	0.000180963	0.093803		g_305.14	PWY.621..sucrose.degradation.III..sucrose.invertase.	0.214879	4.88298e-05	0.0783265
g_367.2127	k__Bacteria.p__Bacteroidetes.c__Bacteroidia.o__Bacteroidales.f__Rikenellaceae.g__Alistipes.s__Alistipes_senegalensis.t__GCF_000312145	-0.191431	0.000180963	0.093803		g_212.0023	PWY.5973..cis.vaccenate.biosynthesis	-0.214919	4.86697e-05	0.0783265
g_172.9914	k__Bacteria.p__Bacteroidetes.c__Bacteroidia.o__Bacteroidales.f__Bacteroidales_noname	-0.191268	0.00018333	0.0939351		g_187.007	PWY.5994..palmitate.biosynthesis.I..animals.and.fungi.	0.21489	4.87859e-05	0.0783265
g_172.9914	k__Bacteria.p__Bacteroidetes.c__Bacteroidia.o__Bacteroidales.f__Bacteroidales_noname.g__Bacteroidales_noname	-0.191268	0.00018333	0.0939351		g_176.0716	PWY66.399..gluconeogenesis.III	0.214857	4.89167e-05	0.0783265
g_172.9914	k__Bacteria.p__Bacteroidetes.c__Bacteroidia.o__Bacteroidales.f__Bacteroidales_noname.g__Bacteroidales_noname.s__Bacteroidales_bacterium_ph8	-0.191268	0.00018333	0.0939351		g_172.9914	PWY.7254..TCA.cycle.VII..acetate.producers.	0.214887	4.87947e-05	0.0783265
g_172.9914	k__Bacteria.p__Bacteroidetes.c__Bacteroidia.o__Bacteroidales.f__Bacteroidales_noname.g__Bacteroidales_noname.s__Bacteroidales_bacterium_ph8.t__GCF_000311925	-0.191268	0.00018333	0.0939351		g_263.1125	PROTOCATECHUATE.ORTHO.CLEAVAGE.PWY..protocatechuate.degradation.II..ortho.cleavage.pathway.	-0.214887	4.8798e-05	0.0783265
g_363.1814	k__Bacteria.p__Firmicutes.c__Clostridia.o__Clostridiales.f__Lachnospiraceae.g__Roseburia.s__Roseburia_hominis	-0.191315	0.000182645	0.0939351		g_107.0503	PWY.822..fructan.biosynthesis	-0.214859	4.8909e-05	0.0783265
g_363.1814	k__Bacteria.p__Firmicutes.c__Clostridia.o__Clostridiales.f__Lachnospiraceae.g__Roseburia.s__Roseburia_hominis.t__GCF_000225345	-0.191315	0.000182645	0.0939351		g_107.0503	ANAEROFRUCAT.PWY..homolactic.fermentation	0.214826	4.90422e-05	0.0783768
g_329.2485	k__Bacteria.p__Firmicutes.c__Clostridia.o__Clostridiales.f__Lachnospiraceae.g__Blautia.s__Ruminococcus_torques	0.191511	0.000184586	0.0943979		g_443.28	PWY.5055..nicotinate.degradation.III	0.214289	4.92634e-05	0.0785684
g_263.1037	k__Bacteria.p__Firmicutes.c__Clostridia.o__Clostridiales.f__Lachnospiraceae.g__Roseburia.s__Roseburia_inulinivorans	-0.191085	0.000186007	0.0947615		g_187.0611	PWY.6282..palmitoleate.biosynthesis.I..from..5Z..dodec.5.enoate.	-0.21475	4.93508e-05	0.0785684
g_263.1037	k__Bacteria.p__Firmicutes.c__Clostridia.o__Clostridiales.f__Lachnospiraceae.g__Roseburia.s__Roseburia_inulinivorans.t__GCF_000174195	-0.191085	0.000186007	0.0947615		g_383.3529	GLUCARDEG.PWY..D.glucarate.degradation.I	0.214663	4.97037e-05	0.0789792
g_132.0301	k__Bacteria.p__Actinobacteria.c__Actinobacteria.o__Bifidobacteriales.f__Bifidobacteriaceae.g__Bifidobacterium.s__Bifidobacterium_longum.t__Bifidobacterium_longum_unclassified	0.19099	0.000187412	0.095295		g_283.0825	PWY.3841..folate.transformations.II	0.214568	5.0095e-05	0.0794493
g_243.0625	k__Bacteria.p__Firmicutes.c__Clostridia.o__Clostridiales.f__Ruminococcaceae.g__Subdoligranulum	-0.191283	0.000187929	0.0953767		g_551.3034	PWY66.398..TCA.cycle.III..animals.	0.21447	5.05016e-05	0.0799419
g_263.1125	k__Bacteria.p__Firmicutes.c__Clostridia.o__Clostridiales.f__Lachnospiraceae.g__Roseburia.s__Roseburia_hominis	0.190853	0.000189451	0.0957847		g_187.0611	PWY66.398..TCA.cycle.III..animals.	0.214292	5.12448e-05	0.0809645
g_263.1125	k__Bacteria.p__Firmicutes.c__Clostridia.o__Clostridiales.f__Lachnospiraceae.g__Roseburia.s__Roseburia_hominis.t__GCF_000225345	0.190853	0.000189451	0.0957847		g_551.3034	PWY.5100..pyruvate.fermentation.to.acetate.and.lactate.II	0.214183	5.17078e-05	0.0812663
g_205.0353	k__Bacteria.p__Firmicutes.c__Clostridia.o__Clostridiales.f__Lachnospiraceae.g__Roseburia.s__Roseburia_hominis	0.190622	0.000192937	0.0971789		g_462.1766	PWY.7383..anaerobic.energy.metabolism..invertebrates..cytosol.	-0.214178	5.17287e-05	0.0812663
g_205.0353	k__Bacteria.p__Firmicutes.c__Clostridia.o__Clostridiales.f__Lachnospiraceae.g__Roseburia.s__Roseburia_hominis.t__GCF_000225345	0.190622	0.000192937	0.0971789		g_187.007	P241.PWY..coenzyme.B.biosynthesis	0.21422	5.15492e-05	0.0812663
g_375.2912	k__Bacteria	-0.190246	0.000198765	0.0974782		g_251.1291	PWY3O.355..stearate.biosynthesis.III..fungi.	-0.214151	5.18459e-05	0.0812972
g_719.007	k__Bacteria.p__Actinobacteria.c__Actinobacteria.o__Coriobacteriales.f__Coriobacteriaceae.g__Eggerthella	0.190409	0.000196221	0.0974782		g_451.1982	FOLSYN.PWY..superpathway.of.tetrahydrofolate.biosynthesis.and.salvage	0.214064	5.22168e-05	0.0815715
g_203.0021	k__Bacteria.p__Bacteroidetes.c__Bacteroidia.o__Bacteroidales.f__Bacteroidaceae	-0.190652	0.000197478	0.0974782		g_187.0611	PWY.5747..2.methylcitrate.cycle.II	0.214064	5.22145e-05	0.0815715
g_203.0021	k__Bacteria.p__Bacteroidetes.c__Bacteroidia.o__Bacteroidales.f__Bacteroidaceae.g__Bacteroides	-0.190652	0.000197478	0.0974782		g_583.3106	PWY.6507..4.deoxy.L.threo.hex.4.enopyranuronate.degradation	-0.213874	5.30361e-05	0.0826962
g_167.0714	k__Bacteria.p__Bacteroidetes.c__Bacteroidia.o__Bacteroidales.f__Porphyromonadaceae.g__Barnesiella	-0.190263	0.000198491	0.0974782		g_459.2746	PWY.6545..pyrimidine.deoxyribonucleotides.de.novo.biosynthesis.III	0.213849	5.31443e-05	0.0827099
g_167.0714	k__Bacteria.p__Bacteroidetes.c__Bacteroidia.o__Bacteroidales.f__Porphyromonadaceae.g__Barnesiella.s__Barnesiella_intestinihominis	-0.190263	0.000198491	0.0974782		g_107.0503	PWY.6113..superpathway.of.mycolate.biosynthesis	-0.213784	5.34305e-05	0.0830003
g_167.0714	k__Bacteria.p__Bacteroidetes.c__Bacteroidia.o__Bacteroidales.f__Porphyromonadaceae.g__Barnesiella.s__Barnesiella_intestinihominis.t__GCF_000296465	-0.190263	0.000198491	0.0974782		g_173.0457	PWY.7254..TCA.cycle.VII..acetate.producers.	0.213655	5.39978e-05	0.0837253
g_492.309	k__Bacteria.p__Firmicutes.c__Clostridia.o__Clostridiales.f__Eubacteriaceae.g__Eubacterium.s__Eubacterium_hallii	-0.190281	0.000198213	0.0974782		g_107.0503	CODH.PWY..reductive.acetyl.coenzyme.A.pathway	-0.213473	5.48116e-05	0.0848292
g_492.309	k__Bacteria.p__Firmicutes.c__Clostridia.o__Clostridiales.f__Eubacteriaceae.g__Eubacterium.s__Eubacterium_hallii.t__GCF_000173975	-0.190281	0.000198213	0.0974782		g_226.0357	RUMP.PWY..formaldehyde.oxidation.I	0.213273	5.5714e-05	0.0860658
g_457.3322	k__Bacteria.p__Firmicutes.c__Clostridia.o__Clostridiales.f__Eubacteriaceae.g__Eubacterium.s__Eubacterium_siraeum	0.190342	0.000197264	0.0974782		g_361.2034	PWY3O.355..stearate.biosynthesis.III..fungi.	-0.213223	5.59421e-05	0.0860987
g_301.2172	k__Bacteria.p__Firmicutes.c__Clostridia.o__Clostridiales.f__Lachnospiraceae.g__Blautia.s__Ruminococcus_torques	0.190758	0.000195849	0.0974782		g_405.2647	PWY66.399..gluconeogenesis.III	0.213232	5.59022e-05	0.0860987
g_203.0021	k__Bacteria.p__Firmicutes.c__Clostridia.o__Clostridiales.f__Lachnospiraceae.g__Lachnospiraceae_noname.s__Lachnospiraceae_bacterium_5_1_63FAA	-0.190207	0.000199373	0.0974782		g_171.0113	ARG.POLYAMINE.SYN..superpathway.of.arginine.and.polyamine.biosynthesis	0.213144	5.63079e-05	0.0865018
g_203.0021	k__Bacteria.p__Firmicutes.c__Clostridia.o__Clostridiales.f__Lachnospiraceae.g__Lachnospiraceae_noname.s__Lachnospiraceae_bacterium_5_1_63FAA.t__GCF_000185525	-0.190207	0.000199373	0.0974782		g_489.1578	PWY.6518..glycocholate.metabolism..bacteria.	0.212548	5.68944e-05	0.0872419
g_161.9701	k__Bacteria.p__Firmicutes.c__Clostridia.o__Clostridiales.f__Lachnospiraceae.g__Roseburia.s__Roseburia_hominis	0.190236	0.000198908	0.0974782		g_263.1125	PWY.6545..pyrimidine.deoxyribonucleotides.de.novo.biosynthesis.III	0.21293	5.73012e-05	0.0876266
g_161.9701	k__Bacteria.p__Firmicutes.c__Clostridia.o__Clostridiales.f__Lachnospiraceae.g__Roseburia.s__Roseburia_hominis.t__GCF_000225345	0.190236	0.000198908	0.0974782		g_263.1125	PWY.7184..pyrimidine.deoxyribonucleotides.de.novo.biosynthesis.I	0.212873	5.75662e-05	0.0876266
g_243.0625	k__Bacteria.p__Firmicutes.c__Clostridia.o__Clostridiales.f__Ruminococcaceae.g__Subdoligranulum.s__Subdoligranulum_unclassified	-0.190777	0.000195559	0.0974782		g_471.3113	P261.PWY..coenzyme.M.biosynthesis.I	0.212409	5.75497e-05	0.0876266
g_107.0503	k__Bacteria.p__Firmicutes.c__Clostridia.o__Clostridiales.f__Eubacteriaceae	-0.190353	0.000202162	0.0980608		g_187.0611	PWY.7388..octanoyl..acyl.carrier.protein..biosynthesis..mitochondria..yeast.	0.2129	5.74394e-05	0.0876266
g_107.0503	k__Bacteria.p__Firmicutes.c__Clostridia.o__Clostridiales.f__Eubacteriaceae.g__Eubacterium	-0.190338	0.000202402	0.0980608		g_209.0819	VALDEG.PWY..L.valine.degradation.I	0.212724	5.82721e-05	0.0877738
g_334.1596	k__Bacteria.p__Firmicutes.c__Erysipelotrichia	-0.190056	0.000201753	0.0980608		g_405.1914	FOLSYN.PWY..superpathway.of.tetrahydrofolate.biosynthesis.and.salvage	0.212773	5.80377e-05	0.0877738
g_334.1596	k__Bacteria.p__Firmicutes.c__Erysipelotrichia.o__Erysipelotrichales	-0.190056	0.000201753	0.0980608		g_187.007	ILEUDEG.PWY..L.isoleucine.degradation.I	-0.212811	5.78621e-05	0.0877738
g_334.1596	k__Bacteria.p__Firmicutes.c__Erysipelotrichia.o__Erysipelotrichales.f__Erysipelotrichaceae	-0.190056	0.000201753	0.0980608		g_439.1963	PWY.6612..superpathway.of.tetrahydrofolate.biosynthesis	0.212719	5.82955e-05	0.0877738
g_187.007	k__Bacteria.p__Firmicutes.c__Clostridia.o__Clostridiales.f__Eubacteriaceae.g__Eubacterium.s__Eubacterium_rectale	-0.190295	0.00020309	0.0982159		g_187.007	PWY.6113..superpathway.of.mycolate.biosynthesis	-0.212723	5.82773e-05	0.0877738
g_665.2143	k__Bacteria.p__Bacteroidetes.c__Bacteroidia.o__Bacteroidales.f__Rikenellaceae.g__Alistipes.s__Alistipes_onderdonkii	0.189709	0.000207352	0.0995559		g_207.0869	PWY.5896..superpathway.of.menaquinol.10.biosynthesis	0.212751	5.81451e-05	0.0877738
g_665.2143	k__Bacteria.p__Bacteroidetes.c__Bacteroidia.o__Bacteroidales.f__Rikenellaceae.g__Alistipes.s__Alistipes_onderdonkii.t__GCF_000374505	0.189709	0.000207352	0.0995559		g_457.3322	PWY.241..C4.photosynthetic.carbon.assimilation.cycle..NADP.ME.type	0.212648	5.8634e-05	0.087794
g_203.0563	k__Bacteria.p__Firmicutes.c__Clostridia.o__Clostridiales.f__Lachnospiraceae.g__Roseburia.s__Roseburia_hominis	0.18971	0.00020733	0.0995559		g_257.1754	PWY.5100..pyruvate.fermentation.to.acetate.and.lactate.II	0.212628	5.87307e-05	0.087794
g_203.0563	k__Bacteria.p__Firmicutes.c__Clostridia.o__Clostridiales.f__Lachnospiraceae.g__Roseburia.s__Roseburia_hominis.t__GCF_000225345	0.18971	0.00020733	0.0995559		g_347.2589	COA.PWY..coenzyme.A.biosynthesis.I	-0.212676	5.84997e-05	0.087794
g_551.3034	k__Bacteria	-0.189603	0.000209083	0.100207		g_172.9914	PWY.6313..serotonin.degradation	0.21267	5.8531e-05	0.087794
g_294.0987	k__Bacteria.p__Firmicutes.c__Clostridia.o__Clostridiales.f__Peptostreptococcaceae.g__Peptostreptococcaceae_noname	-0.18951	0.00021062	0.100582		g_363.1452	KETOGLUCONMET.PWY..ketogluconate.metabolism	0.212604	5.88472e-05	0.0878105
g_397.3686	k__Bacteria.p__Firmicutes.c__Clostridia.o__Clostridiales.f__Ruminococcaceae.g__Faecalibacterium.s__Faecalibacterium_prausnitzii.t__Faecalibacterium_prausnitzii_unclassified	-0.189518	0.000210489	0.100582		g_176.0716	PWY0.1586..peptidoglycan.maturation..meso.diaminopimelate.containing.	-0.212479	5.945e-05	0.0885514
g_212.0023	k__Bacteria.p__Firmicutes.c__Clostridia.o__Clostridiales.f__Ruminococcaceae.g__Subdoligranulum	0.189708	0.000212621	0.101357		g_187.007	PWY.6318..L.phenylalanine.degradation.IV..mammalian..via.side.chain.	-0.212414	5.97643e-05	0.0886055
g_841.7267	k__Bacteria.p__Firmicutes.c__Clostridia.o__Clostridiales.f__Lachnospiraceae.g__Blautia.s__Ruminococcus_obeum	0.189135	0.000216907	0.103215		g_230.0131	PWY.5100..pyruvate.fermentation.to.acetate.and.lactate.II	0.212348	6.00881e-05	0.0886055
g_187.007	k__Bacteria.p__Firmicutes.c__Clostridia.o__Clostridiales.f__Eubacteriaceae.g__Eubacterium.s__Eubacterium_rectale.t__Eubacterium_rectale_unclassified	-0.189428	0.000217313	0.103225		g_263.1125	PWY.6524..lychnose.and.isolychnose.biosynthesis	-0.211931	5.98555e-05	0.0886055
g_149.0607	k__Bacteria.p__Bacteroidetes.c__Bacteroidia.o__Bacteroidales.f__Rikenellaceae.g__Alistipes.s__Alistipes_shahii	0.189017	0.000218925	0.103621		g_172.9914	ILEUSYN.PWY..L.isoleucine.biosynthesis.I..from.threonine.	-0.212333	6.01603e-05	0.0886055
g_149.0607	k__Bacteria.p__Bacteroidetes.c__Bacteroidia.o__Bacteroidales.f__Rikenellaceae.g__Alistipes.s__Alistipes_shahii.t__GCF_000210575	0.189017	0.000218925	0.103621		g_172.9914	VALSYN.PWY..L.valine.biosynthesis	-0.212333	6.01603e-05	0.0886055
g_294.0987	k__Bacteria.p__Firmicutes.c__Clostridia.o__Clostridiales.f__Peptostreptococcaceae	-0.188934	0.000220361	0.104117		g_263.1037	PROTOCATECHUATE.ORTHO.CLEAVAGE.PWY..protocatechuate.degradation.II..ortho.cleavage.pathway.	-0.212432	5.96766e-05	0.0886055
g_263.1037	k__Bacteria.p__Firmicutes.c__Clostridia.o__Clostridiales.f__Lachnospiraceae.g__Roseburia	-0.18917	0.000221737	0.104581		g_107.0503	PWY.5743..3.hydroxypropanoate.cycle	0.212319	6.02312e-05	0.0886055
g_263.0923	k__Bacteria.p__Firmicutes.c__Bacilli.o__Lactobacillales.f__Streptococcaceae.g__Streptococcus.s__Streptococcus_thermophilus	-0.188667	0.000225005	0.105378		g_187.007	P163.PWY..L.lysine.fermentation.to.acetate.and.butanoate	0.212204	6.07975e-05	0.0891235
g_263.0923	k__Bacteria.p__Firmicutes.c__Bacilli.o__Lactobacillales.f__Streptococcaceae.g__Streptococcus.s__Streptococcus_thermophilus.t__Streptococcus_thermophilus_unclassified	-0.188667	0.000225005	0.105378		g_107.0503	PWY.5367..petroselinate.biosynthesis	-0.212209	6.07732e-05	0.0891235
g_161.0243	k__Bacteria.p__Firmicutes.c__Clostridia.o__Clostridiales.f__Lachnospiraceae.g__Roseburia.s__Roseburia_hominis	0.188673	0.000224903	0.105378		g_286.0934	THISYNARA.PWY..superpathway.of.thiamin.diphosphate.biosynthesis.III..eukaryotes.	-0.212139	6.11198e-05	0.0894386
g_161.0243	k__Bacteria.p__Firmicutes.c__Clostridia.o__Clostridiales.f__Lachnospiraceae.g__Roseburia.s__Roseburia_hominis.t__GCF_000225345	0.188673	0.000224903	0.105378		g_765.4718	PWY.6385..peptidoglycan.biosynthesis.III..mycobacteria.	-0.212074	6.14437e-05	0.0897549
g_389.1607	k__Bacteria.p__Actinobacteria	0.188931	0.000225889	0.105422		g_462.1766	PWY.6491..D.galacturonate.degradation.III	0.211462	6.22044e-05	0.0907069
g_389.1607	k__Bacteria.p__Actinobacteria.c__Actinobacteria	0.188931	0.000225889	0.105422		g_961.5392	PWY.6385..peptidoglycan.biosynthesis.III..mycobacteria.	-0.211787	6.28923e-05	0.0915497
g_398.13	k__Bacteria.p__Actinobacteria	0.188512	0.000227761	0.105741		g_209.0819	LYSINE.DEG1.PWY..L.lysine.degradation.XI..mammalian.	0.211223	6.34311e-05	0.0921729
g_398.13	k__Bacteria.p__Actinobacteria.c__Actinobacteria	0.188512	0.000227761	0.105741		g_435.2726	TRPSYN.PWY..L.tryptophan.biosynthesis	-0.211151	6.38095e-05	0.0925612
g_188.0717	k__Bacteria.p__Firmicutes.c__Clostridia.o__Clostridiales.f__Lachnospiraceae.g__Dorea	-0.188549	0.000227094	0.105741		g_921.4679	PWY.7234..inosine.5.phosphate.biosynthesis.III	-0.21148	6.44844e-05	0.0932993
g_247.119	k__Bacteria.p__Firmicutes.c__Clostridia.o__Clostridiales.f__Lachnospiraceae.g__Anaerostipes.s__Anaerostipes_hadrus	-0.188314	0.000231318	0.10702		g_269.2123	PWY.6507..4.deoxy.L.threo.hex.4.enopyranuronate.degradation	-0.211447	6.46545e-05	0.0932993
g_247.119	k__Bacteria.p__Firmicutes.c__Clostridia.o__Clostridiales.f__Lachnospiraceae.g__Anaerostipes.s__Anaerostipes_hadrus.t__GCF_000332875	-0.188314	0.000231318	0.10702		g_187.007	PWY.5484..glycolysis.II..from.fructose.6.phosphate.	0.211449	6.46445e-05	0.0932993
g_263.1037	k__Bacteria.p__Bacteroidetes.c__Bacteroidia.o__Bacteroidales.f__Porphyromonadaceae.g__Barnesiella	0.188133	0.000234601	0.107607		g_759.2868	REDCITCYC..TCA.cycle.VIII..helicobacter.	0.211413	6.48366e-05	0.0934001
g_263.1037	k__Bacteria.p__Bacteroidetes.c__Bacteroidia.o__Bacteroidales.f__Porphyromonadaceae.g__Barnesiella.s__Barnesiella_intestinihominis	0.188133	0.000234601	0.107607		g_107.0503	ILEUDEG.PWY..L.isoleucine.degradation.I	-0.211379	6.50148e-05	0.0934951
g_263.1037	k__Bacteria.p__Bacteroidetes.c__Bacteroidia.o__Bacteroidales.f__Porphyromonadaceae.g__Barnesiella.s__Barnesiella_intestinihominis.t__GCF_000296465	0.188133	0.000234601	0.107607		g_263.1037	PWY.6876..isopropanol.biosynthesis	0.211346	6.51892e-05	0.0935842
g_429.3009	k__Bacteria.p__Firmicutes.c__Clostridia.o__Clostridiales.f__Lachnospiraceae.g__Lachnospiraceae_noname.s__Lachnospiraceae_bacterium_7_1_58FAA	-0.188149	0.00023431	0.107607		g_263.1125	PWY.7222..guanosine.deoxyribonucleotides.de.novo.biosynthesis.II	0.211126	6.63634e-05	0.0938142
g_429.3009	k__Bacteria.p__Firmicutes.c__Clostridia.o__Clostridiales.f__Lachnospiraceae.g__Lachnospiraceae_noname.s__Lachnospiraceae_bacterium_7_1_58FAA.t__GCF_000242155	-0.188149	0.00023431	0.107607		g_187.007	PWY.5973..cis.vaccenate.biosynthesis	-0.211231	6.57978e-05	0.0938142
g_212.0023	k__Bacteria.p__Firmicutes.c__Clostridia.o__Clostridiales.f__Ruminococcaceae.g__Subdoligranulum.s__Subdoligranulum_unclassified	0.188418	0.000235085	0.107644		g_263.1125	PWY.7220..adenosine.deoxyribonucleotides.de.novo.biosynthesis.II	0.211126	6.63634e-05	0.0938142
g_149.0607	k__Bacteria.p__Firmicutes.c__Clostridia.o__Clostridiales.f__Lachnospiraceae.g__Blautia	-0.188181	0.000239434	0.109074		g_471.1509	PWY.6595..superpathway.of.guanosine.nucleotides.degradation..plants.	0.211249	6.57047e-05	0.0938142
g_168.0064	k__Bacteria.p__Firmicutes.c__Clostridia.o__Clostridiales.f__Lachnospiraceae.g__Roseburia.s__Roseburia_intestinalis	-0.187873	0.000239415	0.109074		g_172.9914	PWY.6703..preQ0.biosynthesis	-0.211159	6.61817e-05	0.0938142
g_168.0064	k__Bacteria.p__Firmicutes.c__Clostridia.o__Clostridiales.f__Lachnospiraceae.g__Roseburia.s__Roseburia_intestinalis.t__Roseburia_intestinalis_unclassified	-0.187873	0.000239415	0.109074		g_457.165	PWY66.399..gluconeogenesis.III	-0.211181	6.60647e-05	0.0938142
g_871.6836	k__Bacteria.p__Actinobacteria	-0.187993	0.000242953	0.109187		g_286.0934	TRNA.CHARGING.PWY..tRNA.charging	0.211218	6.58706e-05	0.0938142
g_871.6836	k__Bacteria.p__Actinobacteria.c__Actinobacteria	-0.187993	0.000242953	0.109187		g_263.1125	X3.HYDROXYPHENYLACETATE.DEGRADATION.PWY..4.hydroxyphenylacetate.degradation	0.210779	6.57778e-05	0.0938142
g_263.1037	k__Bacteria.p__Actinobacteria.c__Actinobacteria.o__Bifidobacteriales.f__Bifidobacteriaceae.g__Bifidobacterium.s__Bifidobacterium_longum	-0.187814	0.000240503	0.109187		g_359.1502	KETOGLUCONMET.PWY..ketogluconate.metabolism	0.211135	6.6312e-05	0.0938142
g_313.1431	k__Bacteria.p__Firmicutes.c__Clostridia.o__Clostridiales.f__Eubacteriaceae.g__Eubacterium.s__Eubacterium_siraeum	-0.187725	0.000242191	0.109187		g_263.1037	PWY.6769..rhamnogalacturonan.type.I.degradation.I..fungi.	-0.210627	6.66026e-05	0.0939928
g_317.1748	k__Bacteria.p__Firmicutes.c__Clostridia.o__Clostridiales.f__Lachnospiraceae.g__Lachnospiraceae_noname.s__Lachnospiraceae_bacterium_5_1_63FAA	-0.187741	0.000241884	0.109187		g_444.2833	TRNA.CHARGING.PWY..tRNA.charging	0.211003	6.70253e-05	0.0944292
g_317.1748	k__Bacteria.p__Firmicutes.c__Clostridia.o__Clostridiales.f__Lachnospiraceae.g__Lachnospiraceae_noname.s__Lachnospiraceae_bacterium_5_1_63FAA.t__GCF_000185525	-0.187741	0.000241884	0.109187		g_395.2071	GLYCOL.GLYOXDEG.PWY..superpathway.of.glycol.metabolism.and.degradation	0.210936	6.73921e-05	0.0947856
g_191.0198	k__Bacteria.p__Firmicutes.c__Clostridia.o__Clostridiales.f__Lachnospiraceae.g__Roseburia.s__Roseburia_hominis	0.187722	0.000242244	0.109187		g_401.1818	FOLSYN.PWY..superpathway.of.tetrahydrofolate.biosynthesis.and.salvage	0.210855	6.78341e-05	0.0950861
g_191.0198	k__Bacteria.p__Firmicutes.c__Clostridia.o__Clostridiales.f__Lachnospiraceae.g__Roseburia.s__Roseburia_hominis.t__GCF_000225345	0.187722	0.000242244	0.109187		g_361.166	PWY66.399..gluconeogenesis.III	-0.210856	6.78311e-05	0.0950861
g_395.2071	k__Bacteria.p__Firmicutes.c__Clostridia.o__Clostridiales.f__Lachnospiraceae.g__Blautia.s__Ruminococcus_obeum.t__Ruminococcus_obeum_unclassified	-0.187553	0.000245458	0.110127		g_149.0607	PWY.2201..folate.transformations.I	0.21083	6.79736e-05	0.0951214
g_443.28	k__Bacteria.p__Bacteroidetes.c__Bacteroidia.o__Bacteroidales.f__Rikenellaceae.g__Alistipes.s__Alistipes_senegalensis	0.187379	0.000248799	0.111252		g_969.8852	PWY.6471..peptidoglycan.biosynthesis.IV..Enterococcus.faecium.	-0.210345	6.81503e-05	0.0951445
g_443.28	k__Bacteria.p__Bacteroidetes.c__Bacteroidia.o__Bacteroidales.f__Rikenellaceae.g__Alistipes.s__Alistipes_senegalensis.t__GCF_000312145	0.187379	0.000248799	0.111252		g_132.0453	TRNA.CHARGING.PWY..tRNA.charging	0.210785	6.82186e-05	0.0951445
g_135.067	k__Bacteria.p__Bacteroidetes.c__Bacteroidia.o__Bacteroidales.f__Rikenellaceae.g__Alistipes.s__Alistipes_senegalensis	0.187258	0.00025114	0.111852		g_187.007	PWY.822..fructan.biosynthesis	-0.210592	6.92943e-05	0.0964831
g_135.067	k__Bacteria.p__Bacteroidetes.c__Bacteroidia.o__Bacteroidales.f__Rikenellaceae.g__Alistipes.s__Alistipes_senegalensis.t__GCF_000312145	0.187258	0.00025114	0.111852		g_471.3113	PWY.6165..chorismate.biosynthesis.II..archaea.	0.210112	6.94564e-05	0.0965474
g_221.1183	k__Bacteria.p__Firmicutes.c__Clostridia.o__Clostridiales.f__Lachnospiraceae.g__Lachnospiraceae_noname.s__Lachnospiraceae_bacterium_5_1_63FAA	-0.187224	0.000251817	0.111852		g_107.0503	PWY.5747..2.methylcitrate.cycle.II	0.210537	6.96021e-05	0.0965887
g_221.1183	k__Bacteria.p__Firmicutes.c__Clostridia.o__Clostridiales.f__Lachnospiraceae.g__Lachnospiraceae_noname.s__Lachnospiraceae_bacterium_5_1_63FAA.t__GCF_000185525	-0.187224	0.000251817	0.111852		g_128.0713	PWY.621..sucrose.degradation.III..sucrose.invertase.	-0.210472	6.99667e-05	0.0967721
g_209.0819	k__Bacteria.p__Bacteroidetes.c__Bacteroidia.o__Bacteroidales.f__Prevotellaceae	0.187139	0.000253468	0.112157		g_187.007	PWY.5109..2.methylbutanoate.biosynthesis	-0.21048	6.99236e-05	0.0967721
g_389.2326	k__Bacteria.p__Bacteroidetes.c__Bacteroidia.o__Bacteroidales.f__Rikenellaceae.g__Alistipes.s__Alistipes_senegalensis	-0.187124	0.000253764	0.112157		g_413.218	PWY66.399..gluconeogenesis.III	-0.210445	7.01211e-05	0.0968248
g_389.2326	k__Bacteria.p__Bacteroidetes.c__Bacteroidia.o__Bacteroidales.f__Rikenellaceae.g__Alistipes.s__Alistipes_senegalensis.t__GCF_000312145	-0.187124	0.000253764	0.112157		g_393.1908	PWY.6435..4.hydroxybenzoate.biosynthesis.V	0.210421	7.02573e-05	0.0968522
g_168.0064	k__Bacteria.p__Firmicutes.c__Clostridia.o__Clostridiales.f__Lachnospiraceae.g__Roseburia.s__Roseburia_inulinivorans	-0.18707	0.000254846	0.112263		g_606.0739	PWY.7234..inosine.5.phosphate.biosynthesis.III	0.209791	7.12919e-05	0.098116
g_168.0064	k__Bacteria.p__Firmicutes.c__Clostridia.o__Clostridiales.f__Lachnospiraceae.g__Roseburia.s__Roseburia_inulinivorans.t__GCF_000174195	-0.18707	0.000254846	0.112263		g_457.165	PWY.6606..guanosine.nucleotides.degradation.II	0.210105	7.2072e-05	0.099026
g_349.1862	k__Bacteria.p__Bacteroidetes.c__Bacteroidia.o__Bacteroidales.f__Rikenellaceae.g__Alistipes.s__Alistipes_senegalensis	-0.186888	0.000258466	0.112641		g_263.1037	PWY.6282..palmitoleate.biosynthesis.I..from..5Z..dodec.5.enoate.	-0.210082	7.22038e-05	0.0990436
g_421.2024	k__Bacteria.p__Bacteroidetes.c__Bacteroidia.o__Bacteroidales.f__Rikenellaceae.g__Alistipes.s__Alistipes_senegalensis	-0.18696	0.000257027	0.112641		g_263.1125	PWY.5918..superpathay.of.heme.biosynthesis.from.glutamate	-0.210039	7.24568e-05	0.0990643
g_349.1862	k__Bacteria.p__Bacteroidetes.c__Bacteroidia.o__Bacteroidales.f__Rikenellaceae.g__Alistipes.s__Alistipes_senegalensis.t__GCF_000312145	-0.186888	0.000258466	0.112641		g_410.1824	PWY.6518..glycocholate.metabolism..bacteria.	0.209608	7.23606e-05	0.0990643
g_421.2024	k__Bacteria.p__Bacteroidetes.c__Bacteroidia.o__Bacteroidales.f__Rikenellaceae.g__Alistipes.s__Alistipes_senegalensis.t__GCF_000312145	-0.18696	0.000257027	0.112641		g_263.1125	PWY.7229..superpathway.of.adenosine.nucleotides.de.novo.biosynthesis.I	0.209968	7.28708e-05	0.0991462
g_107.0503	k__Bacteria.p__Firmicutes.c__Clostridia.o__Clostridiales.f__Eubacteriaceae.g__Eubacterium.s__Eubacterium_rectale	-0.187182	0.000258658	0.112641		g_297.2432	PWY.6507..4.deoxy.L.threo.hex.4.enopyranuronate.degradation	-0.209984	7.27763e-05	0.0991462
g_283.0825	k__Bacteria.p__Firmicutes.c__Clostridia.o__Clostridiales.f__Ruminococcaceae.g__Ruminococcus.s__Ruminococcus_sp_5_1_39BFAA	-0.186908	0.000258053	0.112641		g_195.1751	PWY.6215..4.chlorobenzoate.degradation	0.209968	7.2874e-05	0.0991462
g_283.0825	k__Bacteria.p__Firmicutes.c__Clostridia.o__Clostridiales.f__Ruminococcaceae.g__Ruminococcus.s__Ruminococcus_sp_5_1_39BFAA.t__GCF_000159975	-0.186908	0.000258053	0.112641		g_203.0021	P162.PWY..L.glutamate.degradation.V..via.hydroxyglutarate.	0.209897	7.32902e-05	0.0995498
g_212.0023	k__Bacteria.p__Firmicutes.c__Bacilli.o__Lactobacillales.f__Streptococcaceae	-0.186853	0.000259171	0.112681		g_407.1709	PWY.6435..4.hydroxybenzoate.biosynthesis.V	0.209798	7.38789e-05	0.0998608
g_373.0729	k__Bacteria.p__Firmicutes.c__Clostridia.o__Clostridiales.f__Lachnospiraceae.g__Coprococcus.s__Coprococcus_catus	-0.1868	0.00026024	0.112778		g_299.2017	PWY.6147..6.hydroxymethyl.dihydropterin.diphosphate.biosynthesis.I	0.209815	7.378e-05	0.0998608
g_373.0729	k__Bacteria.p__Firmicutes.c__Clostridia.o__Clostridiales.f__Lachnospiraceae.g__Coprococcus.s__Coprococcus_catus.t__GCF_000210555	-0.1868	0.00026024	0.112778		g_187.007	PWY.5743..3.hydroxypropanoate.cycle	0.209827	7.37054e-05	0.0998608
g_801.2098	k__Bacteria.p__Bacteroidetes.c__Bacteroidia.o__Bacteroidales.f__Porphyromonadaceae.g__Odoribacter	0.186591	0.000264473	0.114427		g_425.2171	PWY.6612..superpathway.of.tetrahydrofolate.biosynthesis	0.209766	7.40659e-05	0.0999512
g_172.0614	k__Bacteria.p__Firmicutes.c__Clostridia.o__Clostridiales.f__Lachnospiraceae.g__Roseburia.s__Roseburia_hominis	0.186485	0.000266653	0.114998		g_421.2024	PWY.6612..superpathway.of.tetrahydrofolate.biosynthesis	0.209618	7.49594e-05	0.100932
g_172.0614	k__Bacteria.p__Firmicutes.c__Clostridia.o__Clostridiales.f__Lachnospiraceae.g__Roseburia.s__Roseburia_hominis.t__GCF_000225345	0.186485	0.000266653	0.114998		g_551.3034	COBALSYN.PWY..adenosylcobalamin.salvage.from.cobinamide.I	-0.209605	7.50352e-05	0.100932
g_333.2071	k__Bacteria.p__Bacteroidetes.c__Bacteroidia.o__Bacteroidales.f__Rikenellaceae.g__Alistipes.s__Alistipes_senegalensis	-0.186401	0.000268392	0.115375		g_209.0819	P162.PWY..L.glutamate.degradation.V..via.hydroxyglutarate.	0.209569	7.52513e-05	0.10106
g_333.2071	k__Bacteria.p__Bacteroidetes.c__Bacteroidia.o__Bacteroidales.f__Rikenellaceae.g__Alistipes.s__Alistipes_senegalensis.t__GCF_000312145	-0.186401	0.000268392	0.115375		g_93.0339	PWY.5723..Rubisco.shunt	0.20949	7.57335e-05	0.101543
g_359.1502	k__Bacteria.p__Actinobacteria.c__Actinobacteria.o__Bifidobacteriales.f__Bifidobacteriaceae.g__Bifidobacterium.s__Bifidobacterium_adolescentis	0.186207	0.000272448	0.115813		g_263.1037	PWY0.862...5Z..dodec.5.enoate.biosynthesis	-0.209451	7.59698e-05	0.101696
g_359.1502	k__Bacteria.p__Actinobacteria.c__Actinobacteria.o__Bifidobacteriales.f__Bifidobacteriaceae.g__Bifidobacterium.s__Bifidobacterium_adolescentis.t__Bifidobacterium_adolescentis_unclassified	0.186207	0.000272448	0.115813		g_187.0611	SER.GLYSYN.PWY..superpathway.of.L.serine.and.glycine.biosynthesis.I	0.209316	7.67974e-05	0.102639
g_229.0842	k__Bacteria.p__Actinobacteria.c__Actinobacteria.o__Bifidobacteriales.f__Bifidobacteriaceae.g__Bifidobacterium.s__Bifidobacterium_longum	0.186256	0.000271433	0.115813		g_286.0934	PWY.6737..starch.degradation.V	-0.209261	7.71416e-05	0.102934
g_235.1334	k__Bacteria.p__Bacteroidetes.c__Bacteroidia.o__Bacteroidales.f__Rikenellaceae.g__Alistipes.s__Alistipes_senegalensis	-0.186274	0.00027104	0.115813		g_662.6468	PWY0.1586..peptidoglycan.maturation..meso.diaminopimelate.containing.	-0.209186	7.7608e-05	0.103391
g_235.1334	k__Bacteria.p__Bacteroidetes.c__Bacteroidia.o__Bacteroidales.f__Rikenellaceae.g__Alistipes.s__Alistipes_senegalensis.t__GCF_000312145	-0.186274	0.00027104	0.115813		g_347.1863	PWY.7371..1.4.dihydroxy.6.naphthoate.biosynthesis.II	-0.208712	7.78127e-05	0.103498
g_188.0717	k__Bacteria.p__Firmicutes.c__Clostridia.o__Clostridiales.f__Lachnospiraceae.g__Roseburia.s__Roseburia_hominis	0.186246	0.000271627	0.115813		g_263.2016	PWY0.1261..anhydromuropeptides.recycling	0.209105	7.81112e-05	0.103636
g_188.0717	k__Bacteria.p__Firmicutes.c__Clostridia.o__Clostridiales.f__Lachnospiraceae.g__Roseburia.s__Roseburia_hominis.t__GCF_000225345	0.186246	0.000271627	0.115813		g_134.061	PWY.1622..formaldehyde.assimilation.I..serine.pathway.	0.208656	7.81658e-05	0.103636
g_107.0503	k__Bacteria.p__Firmicutes.c__Clostridia.o__Clostridiales.f__Eubacteriaceae.g__Eubacterium.s__Eubacterium_rectale.t__Eubacterium_rectale_unclassified	-0.186324	0.000276309	0.117267		g_105.0553	SALVADEHYPOX.PWY..adenosine.nucleotides.degradation.II	-0.208579	7.86585e-05	0.103959
g_257.1754	k__Bacteria.p__Firmicutes.c__Clostridia.o__Clostridiales.f__Eubacteriaceae.g__Eubacterium.s__Eubacterium_eligens	0.185893	0.000279132	0.11809		g_209.0819	PWY.3481..superpathway.of.L.phenylalanine.and.L.tyrosine.biosynthesis	0.20902	7.86468e-05	0.103959
g_257.1754	k__Bacteria.p__Firmicutes.c__Clostridia.o__Clostridiales.f__Eubacteriaceae.g__Eubacterium.s__Eubacterium_eligens.t__GCF_000146185	0.185893	0.000279132	0.11809		g_263.1125	PWY.6126..superpathway.of.adenosine.nucleotides.de.novo.biosynthesis.II	0.208997	7.8795e-05	0.103974
g_133.0139	k__Bacteria.p__Firmicutes.c__Clostridia.o__Clostridiales.f__Lachnospiraceae.g__Roseburia.s__Roseburia_hominis	0.185809	0.000280953	0.118485		g_152.969	POLYAMSYN.PWY..superpathway.of.polyamine.biosynthesis.I	0.208384	7.99045e-05	0.104802
g_133.0139	k__Bacteria.p__Firmicutes.c__Clostridia.o__Clostridiales.f__Lachnospiraceae.g__Roseburia.s__Roseburia_hominis.t__GCF_000225345	0.185809	0.000280953	0.118485		g_444.2833	THISYNARA.PWY..superpathway.of.thiamin.diphosphate.biosynthesis.III..eukaryotes.	-0.208819	7.99256e-05	0.104802
g_203.0021	k__Bacteria	-0.185774	0.000281714	0.118583		g_237.113	PWY66.399..gluconeogenesis.III	-0.208821	7.99151e-05	0.104802
g_251.1652	k__Bacteria.p__Proteobacteria.c__Deltaproteobacteria.o__Desulfovibrionales.f__Desulfovibrionaceae.g__Bilophila	-0.185757	0.000282074	0.118583		g_122.0368	P241.PWY..coenzyme.B.biosynthesis	0.208831	7.98487e-05	0.104802
g_263.1125	k__Bacteria.p__Firmicutes.c__Clostridia.o__Clostridiales.f__Ruminococcaceae.g__Ruminococcus.s__Ruminococcus_bromii	0.185679	0.000283775	0.118924		g_423.167	PYRIDNUCSAL.PWY..NAD.salvage.pathway.I	0.208745	8.04025e-05	0.105261
g_263.1125	k__Bacteria.p__Firmicutes.c__Clostridia.o__Clostridiales.f__Ruminococcaceae.g__Ruminococcus.s__Ruminococcus_bromii.t__GCF_000209875	0.185679	0.000283775	0.118924		g_871.6836	PWY.4041...gamma..glutamyl.cycle	-0.208624	8.1185e-05	0.105618
g_188.0717	k__Bacteria.p__Bacteroidetes.c__Bacteroidia.o__Bacteroidales.f__Rikenellaceae.g__Alistipes.s__Alistipes_shahii	0.18554	0.000286833	0.119642		g_395.2071	PWY3O.355..stearate.biosynthesis.III..fungi.	-0.208662	8.09387e-05	0.105618
g_188.0717	k__Bacteria.p__Bacteroidetes.c__Bacteroidia.o__Bacteroidales.f__Rikenellaceae.g__Alistipes.s__Alistipes_shahii.t__GCF_000210575	0.18554	0.000286833	0.119642		g_209.0679	PWY0.1241..ADP.L.glycero..beta..D.manno.heptose.biosynthesis	0.208624	8.11833e-05	0.105618
g_459.2746	k__Bacteria.p__Firmicutes.c__Clostridia.o__Clostridiales.f__Lachnospiraceae.g__Blautia.s__Ruminococcus_torques	-0.185872	0.000286061	0.119642		g_471.1509	GLUCONEO.PWY..gluconeogenesis.I	-0.208634	8.11229e-05	0.105618
g_127.0512	k__Bacteria.p__Firmicutes.c__Clostridia.o__Clostridiales.f__Lachnospiraceae.g__Roseburia.s__Roseburia_hominis	0.185421	0.000289482	0.12037		g_128.0713	PWY.6630..superpathway.of.L.tyrosine.biosynthesis	-0.208605	8.13093e-05	0.105618
g_127.0512	k__Bacteria.p__Firmicutes.c__Clostridia.o__Clostridiales.f__Lachnospiraceae.g__Roseburia.s__Roseburia_hominis.t__GCF_000225345	0.185421	0.000289482	0.12037		g_291.0836	PWY.6700..queuosine.biosynthesis	0.208535	8.17672e-05	0.105882
g_871.6836	k__Bacteria.p__Actinobacteria.c__Actinobacteria.o__Bifidobacteriales	-0.185522	0.000293825	0.12142		g_172.9914	P241.PWY..coenzyme.B.biosynthesis	-0.208546	8.16922e-05	0.105882
g_871.6836	k__Bacteria.p__Actinobacteria.c__Actinobacteria.o__Bifidobacteriales.f__Bifidobacteriaceae	-0.185522	0.000293825	0.12142		g_324.0727	PWY.5100..pyruvate.fermentation.to.acetate.and.lactate.II	0.208049	8.20982e-05	0.106028
g_871.6836	k__Bacteria.p__Actinobacteria.c__Actinobacteria.o__Bifidobacteriales.f__Bifidobacteriaceae.g__Bifidobacterium	-0.185571	0.000292729	0.12142		g_149.0607	P241.PWY..coenzyme.B.biosynthesis	0.208479	8.21342e-05	0.106028
g_189.077	k__Bacteria.p__Firmicutes.c__Clostridia.o__Clostridiales.f__Lachnospiraceae.g__Blautia.s__Ruminococcus_torques	-0.185547	0.000293257	0.12142		g_399.2023	FOLSYN.PWY..superpathway.of.tetrahydrofolate.biosynthesis.and.salvage	0.208445	8.23551e-05	0.106053
g_363.1814	k__Bacteria.p__Bacteroidetes.c__Bacteroidia.o__Bacteroidales.f__Rikenellaceae.g__Alistipes.s__Alistipes_senegalensis	-0.185177	0.000294964	0.121514		g_565.301	PWY66.398..TCA.cycle.III..animals.	0.20836	8.29181e-05	0.106053
g_363.1814	k__Bacteria.p__Bacteroidetes.c__Bacteroidia.o__Bacteroidales.f__Rikenellaceae.g__Alistipes.s__Alistipes_senegalensis.t__GCF_000312145	-0.185177	0.000294964	0.121514		g_347.1863	PWY.6612..superpathway.of.tetrahydrofolate.biosynthesis	0.208395	8.26867e-05	0.106053
g_188.0026	k__Bacteria.p__Firmicutes.c__Clostridia.o__Clostridiales.f__Eubacteriaceae.g__Eubacterium.s__Eubacterium_siraeum	0.185076	0.000297272	0.122276		g_405.1914	PWY.6612..superpathway.of.tetrahydrofolate.biosynthesis	0.208372	8.28384e-05	0.106053
g_93.0339	k__Bacteria	0.184927	0.000300677	0.122323		g_436.2832	PWY.6612..superpathway.of.tetrahydrofolate.biosynthesis	0.208407	8.26091e-05	0.106053
g_377.1607	k__Bacteria.p__Actinobacteria	0.185169	0.000301847	0.122323		g_187.0611	PWY.5989..stearate.biosynthesis.II..bacteria.and.plants.	-0.208405	8.26235e-05	0.106053
g_377.1607	k__Bacteria.p__Actinobacteria.c__Actinobacteria	0.185169	0.000301847	0.122323		g_107.0503	PWY.5109..2.methylbutanoate.biosynthesis	-0.208329	8.31228e-05	0.106152
g_263.1125	k__Bacteria.p__Bacteroidetes.c__Bacteroidia.o__Bacteroidales.f__Porphyromonadaceae.g__Barnesiella	0.18487	0.000302001	0.122323		g_107.0503	PWY.6318..L.phenylalanine.degradation.IV..mammalian..via.side.chain.	-0.208265	8.35539e-05	0.106404
g_263.1125	k__Bacteria.p__Bacteroidetes.c__Bacteroidia.o__Bacteroidales.f__Porphyromonadaceae.g__Barnesiella.s__Barnesiella_intestinihominis	0.18487	0.000302001	0.122323		g_443.28	PWY0.166..superpathway.of.pyrimidine.deoxyribonucleotides.de.novo.biosynthesis..E..coli.	0.208261	8.35757e-05	0.106404
g_263.1125	k__Bacteria.p__Bacteroidetes.c__Bacteroidia.o__Bacteroidales.f__Porphyromonadaceae.g__Barnesiella.s__Barnesiella_intestinihominis.t__GCF_000296465	0.18487	0.000302001	0.122323		g_401.1818	PWY.6612..superpathway.of.tetrahydrofolate.biosynthesis	0.207978	8.54908e-05	0.108676
g_221.1542	k__Bacteria.p__Firmicutes.c__Clostridia.o__Clostridiales.f__Lachnospiraceae.g__Blautia.s__Ruminococcus_obeum	-0.185216	0.000300779	0.122323		g_237.113	PWY.5100..pyruvate.fermentation.to.acetate.and.lactate.II	-0.207914	8.59278e-05	0.109037
g_185.1184	k__Bacteria.p__Firmicutes.c__Clostridia.o__Clostridiales.f__Lachnospiraceae.g__Blautia.s__Ruminococcus_torques	-0.185184	0.000301499	0.122323		g_363.1452	PWY.6435..4.hydroxybenzoate.biosynthesis.V	0.207898	8.60364e-05	0.109037
g_218.0816	k__Bacteria.p__Firmicutes.c__Clostridia.o__Clostridiales.f__Peptostreptococcaceae.g__Peptostreptococcaceae_noname.s__Peptostreptococcaceae_noname_unclassified	-0.184937	0.00030046	0.122323		g_217.1598	PWY.6612..superpathway.of.tetrahydrofolate.biosynthesis	0.207866	8.62597e-05	0.109153
g_93.0339	k__Bacteria.p__Firmicutes.c__Clostridia.o__Clostridiales.f__Ruminococcaceae.g__Ruminococcus.s__Ruminococcus_sp_5_1_39BFAA	0.184836	0.000302785	0.122323		g_107.0503	PWY.5973..cis.vaccenate.biosynthesis	-0.207846	8.63988e-05	0.109164
g_93.0339	k__Bacteria.p__Firmicutes.c__Clostridia.o__Clostridiales.f__Ruminococcaceae.g__Ruminococcus.s__Ruminococcus_sp_5_1_39BFAA.t__GCF_000159975	0.184836	0.000302785	0.122323		g_166.0189	PWY.6644..fluoroacetate.and.fluorothreonine.biosynthesis	0.207373	8.66854e-05	0.109194
g_206.049	k__Bacteria.p__Firmicutes.c__Negativicutes.o__Selenomonadales.f__Veillonellaceae	0.184832	0.000302883	0.122323		g_187.007	ANAEROFRUCAT.PWY..homolactic.fermentation	0.207805	8.66777e-05	0.109194
g_331.1914	k__Bacteria.p__Bacteroidetes.c__Bacteroidia.o__Bacteroidales.f__Rikenellaceae.g__Alistipes.s__Alistipes_senegalensis	-0.184703	0.000305888	0.123164		g_187.0611	PWY.6353..purine.nucleotides.degradation.II..aerobic.	-0.207701	8.74014e-05	0.10993
g_331.1914	k__Bacteria.p__Bacteroidetes.c__Bacteroidia.o__Bacteroidales.f__Rikenellaceae.g__Alistipes.s__Alistipes_senegalensis.t__GCF_000312145	-0.184703	0.000305888	0.123164		g_172.9914	NAD.BIOSYNTHESIS.II..NAD.salvage.pathway.II	-0.20766	8.76891e-05	0.110125
g_188.0026	k__Bacteria.p__Firmicutes.c__Clostridia.o__Clostridiales.f__Eubacteriaceae.g__Eubacterium.s__Eubacterium_siraeum.t__Eubacterium_siraeum_unclassified	0.184657	0.000306989	0.123421		g_517.2639	PWY.7357..thiamin.formation.from.pyrithiamine.and.oxythiamine..yeast.	-0.207625	8.79336e-05	0.110266
g_443.3521	k__Bacteria.p__Firmicutes.c__Clostridia.o__Clostridiales.f__Oscillospiraceae.g__Oscillibacter.s__Oscillibacter_unclassified	-0.184636	0.000307481	0.123433		g_212.0023	PWY.5676..acetyl.CoA.fermentation.to.butanoate.II	0.207597	8.81328e-05	0.11035
g_423.275	k__Bacteria.p__Firmicutes.c__Clostridia.o__Clostridiales.f__Lachnospiraceae.g__Blautia.s__Ruminococcus_torques	-0.18478	0.000310929	0.124629		g_263.1125	HSERMETANA.PWY..L.methionine.biosynthesis.III	-0.207511	8.87348e-05	0.11077
g_111.0087	k__Bacteria.p__Firmicutes.c__Clostridia.o__Clostridiales.f__Lachnospiraceae.g__Roseburia.s__Roseburia_hominis	0.184258	0.000316514	0.126488		g_457.3322	PWY.6174..mevalonate.pathway.II..archaea.	0.2071	8.86092e-05	0.11077
g_111.0087	k__Bacteria.p__Firmicutes.c__Clostridia.o__Clostridiales.f__Lachnospiraceae.g__Roseburia.s__Roseburia_hominis.t__GCF_000225345	0.184258	0.000316514	0.126488		g_925.4795	PWY.6385..peptidoglycan.biosynthesis.III..mycobacteria.	-0.207472	8.9013e-05	0.110951
g_117.0335	k__Bacteria.p__Firmicutes.c__Clostridia.o__Clostridiales.f__Lachnospiraceae.g__Roseburia.s__Roseburia_hominis	0.184207	0.00031773	0.126595		g_286.0934	PWY66.422..D.galactose.degradation.V..Leloir.pathway.	-0.207365	8.97707e-05	0.111159
g_117.0335	k__Bacteria.p__Firmicutes.c__Clostridia.o__Clostridiales.f__Lachnospiraceae.g__Roseburia.s__Roseburia_hominis.t__GCF_000225345	0.184207	0.00031773	0.126595		g_659.5763	PWY.6385..peptidoglycan.biosynthesis.III..mycobacteria.	-0.207355	8.98468e-05	0.111159
g_389.1607	k__Bacteria.p__Actinobacteria.c__Actinobacteria.o__Bifidobacteriales.f__Bifidobacteriaceae.g__Bifidobacterium	0.184348	0.000321333	0.12784		g_286.0934	PWY.6317..galactose.degradation.I..Leloir.pathway.	-0.207365	8.97707e-05	0.111159
g_183.0491	k__Bacteria.p__Firmicutes.c__Clostridia.o__Clostridiales.f__Lachnospiraceae.g__Roseburia.s__Roseburia_inulinivorans	-0.183993	0.000322973	0.128111		g_93.0339	PWY.6703..preQ0.biosynthesis	-0.207396	8.95545e-05	0.111159
g_183.0491	k__Bacteria.p__Firmicutes.c__Clostridia.o__Clostridiales.f__Lachnospiraceae.g__Roseburia.s__Roseburia_inulinivorans.t__GCF_000174195	-0.183993	0.000322973	0.128111		g_444.2833	PWY0.166..superpathway.of.pyrimidine.deoxyribonucleotides.de.novo.biosynthesis..E..coli.	0.207363	8.97863e-05	0.111159
g_389.1607	k__Bacteria.p__Actinobacteria.c__Actinobacteria.o__Bifidobacteriales	0.184235	0.000324112	0.128181		g_389.1607	PWY3O.355..stearate.biosynthesis.III..fungi.	-0.207327	9.00462e-05	0.11124
g_389.1607	k__Bacteria.p__Actinobacteria.c__Actinobacteria.o__Bifidobacteriales.f__Bifidobacteriaceae	0.184235	0.000324112	0.128181		g_187.0611	PWY.7229..superpathway.of.adenosine.nucleotides.de.novo.biosynthesis.I	0.207286	9.0342e-05	0.11144
g_462.1766	k__Bacteria.p__Actinobacteria	0.184122	0.000326902	0.128903		g_203.0021	POLYISOPRENSYN.PWY..polyisoprenoid.biosynthesis..E..coli.	0.207266	9.04814e-05	0.111447
g_462.1766	k__Bacteria.p__Actinobacteria.c__Actinobacteria	0.184122	0.000326902	0.128903		g_263.1037	PWY.5989..stearate.biosynthesis.II..bacteria.and.plants.	-0.207207	9.09108e-05	0.111803
g_237.113	k__Bacteria.p__Bacteroidetes.c__Bacteroidia.o__Bacteroidales.f__Rikenellaceae.g__Alistipes.s__Alistipes_shahii	-0.183703	0.000330211	0.129824		g_363.1452	PWY.6630..superpathway.of.L.tyrosine.biosynthesis	0.207189	9.10392e-05	0.111803
g_237.113	k__Bacteria.p__Bacteroidetes.c__Bacteroidia.o__Bacteroidales.f__Rikenellaceae.g__Alistipes.s__Alistipes_shahii.t__GCF_000210575	-0.183703	0.000330211	0.129824		g_646.6136	PWY.6385..peptidoglycan.biosynthesis.III..mycobacteria.	-0.207106	9.16479e-05	0.11189
g_132.0301	k__Bacteria.p__Actinobacteria.c__Actinobacteria.o__Bifidobacteriales.f__Bifidobacteriaceae.g__Bifidobacterium.s__Bifidobacterium_longum	0.183503	0.000335289	0.131627		g_469.3319	PWY.6174..mevalonate.pathway.II..archaea.	0.206707	9.14458e-05	0.11189
g_401.3075	k__Bacteria.p__Firmicutes.c__Clostridia.o__Clostridiales.f__Lachnospiraceae.g__Lachnospiraceae_noname.s__Lachnospiraceae_bacterium_7_1_58FAA	-0.183448	0.000336687	0.131788		g_639.4404	PWY.5994..palmitate.biosynthesis.I..animals.and.fungi.	-0.20711	9.16121e-05	0.11189
g_401.3075	k__Bacteria.p__Firmicutes.c__Clostridia.o__Clostridiales.f__Lachnospiraceae.g__Lachnospiraceae_noname.s__Lachnospiraceae_bacterium_7_1_58FAA.t__GCF_000242155	-0.183448	0.000336687	0.131788		g_358.2611	PWY.5188..tetrapyrrole.biosynthesis.I..from.glutamate.	0.206721	9.13421e-05	0.11189
g_251.1652	k__Bacteria.p__Proteobacteria.c__Deltaproteobacteria.o__Desulfovibrionales.f__Desulfovibrionaceae.g__Bilophila.s__Bilophila_unclassified	-0.183303	0.000340445	0.133064		g_359.0978	PWY.821..superpathway.of.sulfur.amino.acid.biosynthesis..Saccharomyces.cerevisiae.	-0.207045	9.20924e-05	0.112104
g_359.1502	k__Bacteria.p__Firmicutes.c__Clostridia.o__Clostridiales.f__Lachnospiraceae.g__Roseburia.s__Roseburia_hominis	-0.183177	0.000343705	0.133946		g_187.0611	PWY.822..fructan.biosynthesis	-0.20706	9.19826e-05	0.112104
g_359.1502	k__Bacteria.p__Firmicutes.c__Clostridia.o__Clostridiales.f__Lachnospiraceae.g__Roseburia.s__Roseburia_hominis.t__GCF_000225345	-0.183177	0.000343705	0.133946		g_410.1824	PWY.7383..anaerobic.energy.metabolism..invertebrates..cytosol.	-0.207026	9.22304e-05	0.112109
g_304.1518	k__Bacteria.p__Firmicutes.c__Clostridia.o__Clostridiales.f__Eubacteriaceae.g__Eubacterium.s__Eubacterium_eligens	-0.183122	0.000345167	0.134124		g_326.0881	PWY.3801..sucrose.degradation.II..sucrose.synthase.	0.206944	9.28305e-05	0.112673
g_304.1518	k__Bacteria.p__Firmicutes.c__Clostridia.o__Clostridiales.f__Eubacteriaceae.g__Eubacterium.s__Eubacterium_eligens.t__GCF_000146185	-0.183122	0.000345167	0.134124		g_528.3087	PRPP.PWY..superpathway.of.histidine..purine..and.pyrimidine.biosynthesis	0.206911	9.30744e-05	0.112805
g_759.2868	k__Bacteria.p__Bacteroidetes.c__Bacteroidia.o__Bacteroidales.f__Rikenellaceae.g__Alistipes.s__Alistipes_senegalensis	0.182836	0.00035275	0.136604		g_145.0139	PWY.7371..1.4.dihydroxy.6.naphthoate.biosynthesis.II	0.206428	9.35148e-05	0.112846
g_759.2868	k__Bacteria.p__Bacteroidetes.c__Bacteroidia.o__Bacteroidales.f__Rikenellaceae.g__Alistipes.s__Alistipes_senegalensis.t__GCF_000312145	0.182836	0.00035275	0.136604		g_107.0503	PWY.5994..palmitate.biosynthesis.I..animals.and.fungi.	0.206883	9.32824e-05	0.112846
g_582.274	k__Bacteria.p__Proteobacteria.c__Deltaproteobacteria	0.182785	0.000354109	0.136604		g_187.007	PROTOCATECHUATE.ORTHO.CLEAVAGE.PWY..protocatechuate.degradation.II..ortho.cleavage.pathway.	-0.206853	9.35092e-05	0.112846
g_582.274	k__Bacteria.p__Proteobacteria.c__Deltaproteobacteria.o__Desulfovibrionales	0.182785	0.000354109	0.136604		g_335.2584	PWY.7185..UTP.and.CTP.dephosphorylation.I	-0.206814	9.37954e-05	0.112929
g_582.274	k__Bacteria.p__Proteobacteria.c__Deltaproteobacteria.o__Desulfovibrionales.f__Desulfovibrionaceae	0.182785	0.000354109	0.136604		g_187.007	UDPNAGSYN.PWY..UDP.N.acetyl.D.glucosamine.biosynthesis.I	0.206806	9.38544e-05	0.112929
g_172.9914	k__Bacteria.p__Firmicutes.c__Negativicutes.o__Selenomonadales.f__Veillonellaceae	0.182759	0.000354818	0.13668		g_398.13	PWY.6385..peptidoglycan.biosynthesis.III..mycobacteria.	0.206279	9.46367e-05	0.113542
g_457.3322	k__Bacteria.p__Firmicutes.c__Clostridia.o__Clostridiales.f__Eubacteriaceae.g__Eubacterium.s__Eubacterium_siraeum.t__Eubacterium_siraeum_unclassified	0.182577	0.000359752	0.138381		g_263.1125	PWY.5484..glycolysis.II..from.fructose.6.phosphate.	0.206708	9.45873e-05	0.113542
g_113.0355	k__Bacteria.p__Firmicutes.c__Clostridia.o__Clostridiales.f__Lachnospiraceae.g__Roseburia.s__Roseburia_hominis	0.182495	0.000361974	0.138636		g_457.3322	GLYCOLYSIS..glycolysis.I..from.glucose.6.phosphate.	0.206651	9.50185e-05	0.113672
g_113.0355	k__Bacteria.p__Firmicutes.c__Clostridia.o__Clostridiales.f__Lachnospiraceae.g__Roseburia.s__Roseburia_hominis.t__GCF_000225345	0.182495	0.000361974	0.138636		g_271.0281	PWY6666.2..dopamine.degradation	-0.206668	9.4891e-05	0.113672
g_334.1596	k__Bacteria.p__Firmicutes.c__Erysipelotrichia.o__Erysipelotrichales.f__Erysipelotrichaceae.g__Erysipelotrichaceae_noname	-0.182522	0.000361245	0.138636		g_188.0717	OANTIGEN.PWY..O.antigen.building.blocks.biosynthesis..E..coli.	0.206628	9.51935e-05	0.113718
g_295.1913	k__Bacteria.p__Firmicutes.c__Clostridia.o__Clostridiales.f__Lachnospiraceae.g__Blautia	-0.182578	0.000367366	0.1405		g_263.1037	PWY.6395..superpathway.of.seleno.compound.metabolism	0.206108	9.5938e-05	0.114399
g_423.2385	k__Bacteria.p__Bacteroidetes.c__Bacteroidia.o__Bacteroidales.f__Rikenellaceae.g__Alistipes.s__Alistipes_senegalensis	-0.182082	0.000373476	0.142429		g_107.0503	UDPNAGSYN.PWY..UDP.N.acetyl.D.glucosamine.biosynthesis.I	0.206517	9.60381e-05	0.114399
g_423.2385	k__Bacteria.p__Bacteroidetes.c__Bacteroidia.o__Bacteroidales.f__Rikenellaceae.g__Alistipes.s__Alistipes_senegalensis.t__GCF_000312145	-0.182082	0.000373476	0.142429		g_662.6468	PWY.6507..4.deoxy.L.threo.hex.4.enopyranuronate.degradation	0.206456	9.65026e-05	0.114788
g_514.2842	k__Bacteria.p__Firmicutes.c__Clostridia.o__Clostridiales.f__Lachnospiraceae.g__Dorea	-0.181922	0.000378024	0.143958		g_399.1461	DAPLYSINESYN.PWY..L.lysine.biosynthesis.I	0.206373	9.71351e-05	0.114915
g_403.1774	k__Bacteria.p__Bacteroidetes.c__Bacteroidia.o__Bacteroidales.f__Rikenellaceae.g__Alistipes.s__Alistipes_senegalensis	-0.181817	0.000381043	0.144284		g_187.007	PWY.7229..superpathway.of.adenosine.nucleotides.de.novo.biosynthesis.I	0.206391	9.69987e-05	0.114915
g_403.1774	k__Bacteria.p__Bacteroidetes.c__Bacteroidia.o__Bacteroidales.f__Rikenellaceae.g__Alistipes.s__Alistipes_senegalensis.t__GCF_000312145	-0.181817	0.000381043	0.144284		g_551.3034	THISYNARA.PWY..superpathway.of.thiamin.diphosphate.biosynthesis.III..eukaryotes.	-0.206316	9.75751e-05	0.114915
g_129.0193	k__Bacteria.p__Firmicutes.c__Clostridia.o__Clostridiales.f__Lachnospiraceae.g__Roseburia.s__Roseburia_hominis	0.181827	0.00038075	0.144284		g_207.0663	PWY0.1241..ADP.L.glycero..beta..D.manno.heptose.biosynthesis	0.206319	9.75519e-05	0.114915
g_129.0193	k__Bacteria.p__Firmicutes.c__Clostridia.o__Clostridiales.f__Lachnospiraceae.g__Roseburia.s__Roseburia_hominis.t__GCF_000225345	0.181827	0.00038075	0.144284		g_149.0607	PWY.5055..nicotinate.degradation.III	0.205966	9.7035e-05	0.114915
g_337.238	k__Bacteria.p__Bacteroidetes.c__Bacteroidia.o__Bacteroidales.f__Rikenellaceae.g__Alistipes.s__Alistipes_senegalensis	-0.181763	0.000382588	0.144404		g_423.2385	PWY66.399..gluconeogenesis.III	-0.206344	9.73644e-05	0.114915
g_337.238	k__Bacteria.p__Bacteroidetes.c__Bacteroidia.o__Bacteroidales.f__Rikenellaceae.g__Alistipes.s__Alistipes_senegalensis.t__GCF_000312145	-0.181763	0.000382588	0.144404		g_326.0881	PWY.7345..superpathway.of.anaerobic.sucrose.degradation	0.206347	9.73349e-05	0.114915
g_471.3113	k__Bacteria.p__Firmicutes.c__Clostridia.o__Clostridiales.f__Eubacteriaceae.g__Eubacterium.s__Eubacterium_siraeum	0.18175	0.000382984	0.144404		g_174.0559	UDPNAGSYN.PWY..UDP.N.acetyl.D.glucosamine.biosynthesis.I	0.206276	9.78836e-05	0.115115
g_263.1125	k__Bacteria.p__Firmicutes.c__Clostridia.o__Clostridiales.f__Lachnospiraceae.g__Roseburia.s__Roseburia_inulinivorans	-0.181698	0.000384484	0.144562		g_188.0717	P164.PWY..purine.nucleobases.degradation.I..anaerobic.	-0.206177	9.86567e-05	0.115861
g_263.1125	k__Bacteria.p__Firmicutes.c__Clostridia.o__Clostridiales.f__Lachnospiraceae.g__Roseburia.s__Roseburia_inulinivorans.t__GCF_000174195	-0.181698	0.000384484	0.144562		g_317.2122	PWY.6612..superpathway.of.tetrahydrofolate.biosynthesis	0.206057	9.96011e-05	0.116805
g_345.2434	k__Bacteria.p__Firmicutes.c__Clostridia.o__Clostridiales.f__Lachnospiraceae.g__Lachnospiraceae_noname.s__Lachnospiraceae_bacterium_5_1_63FAA	-0.181618	0.000386815	0.14503		g_263.1125	PWY.5367..petroselinate.biosynthesis	-0.205898	0.00010086	0.117949
g_345.2434	k__Bacteria.p__Firmicutes.c__Clostridia.o__Clostridiales.f__Lachnospiraceae.g__Lachnospiraceae_noname.s__Lachnospiraceae_bacterium_5_1_63FAA.t__GCF_000185525	-0.181618	0.000386815	0.14503		g_457.3322	P261.PWY..coenzyme.M.biosynthesis.I	0.205491	0.000100781	0.117949
g_349.1862	k__Bacteria.p__Firmicutes.c__Clostridia.o__Clostridiales.f__Lachnospiraceae.g__Roseburia.s__Roseburia_hominis	-0.181538	0.00038916	0.1455		g_462.1766	PWY66.399..gluconeogenesis.III	-0.205856	0.000101194	0.118174
g_349.1862	k__Bacteria.p__Firmicutes.c__Clostridia.o__Clostridiales.f__Lachnospiraceae.g__Roseburia.s__Roseburia_hominis.t__GCF_000225345	-0.181538	0.00038916	0.1455		g_871.6836	PWY.6123..inosine.5.phosphate.biosynthesis.I	-0.205757	0.000101992	0.118772
g_391.141	k__Bacteria.p__Firmicutes.c__Clostridia.o__Clostridiales.f__Lachnospiraceae.g__Roseburia.s__Roseburia_hominis	-0.181241	0.000397953	0.148372		g_427.1603	PWY.6518..glycocholate.metabolism..bacteria.	0.205354	0.000101888	0.118772
g_391.141	k__Bacteria.p__Firmicutes.c__Clostridia.o__Clostridiales.f__Lachnospiraceae.g__Roseburia.s__Roseburia_hominis.t__GCF_000225345	-0.181241	0.000397953	0.148372		g_677.6103	DAPLYSINESYN.PWY..L.lysine.biosynthesis.I	-0.205681	0.000102605	0.119074
g_263.0923	k__Bacteria.p__Firmicutes.c__Bacilli	-0.181193	0.00039941	0.148707		g_203.0192	PWY.7219..adenosine.ribonucleotides.de.novo.biosynthesis	0.205672	0.00010268	0.119074
g_261.1367	k__Bacteria.p__Firmicutes.c__Clostridia.o__Clostridiales.f__Lachnospiraceae.g__Roseburia	0.181404	0.000401223	0.149175		g_389.2178	FOLSYN.PWY..superpathway.of.tetrahydrofolate.biosynthesis.and.salvage	0.205699	0.000102463	0.119074
g_275.1136	k__Bacteria.p__Firmicutes.c__Clostridia.o__Clostridiales.f__Lachnospiraceae.g__Blautia.s__Ruminococcus_obeum.t__Ruminococcus_obeum_unclassified	0.18105	0.00040372	0.1495		g_380.12	PWY.6395..superpathway.of.seleno.compound.metabolism	0.205221	0.000102967	0.119075
g_379.2851	k__Bacteria.p__Firmicutes.c__Clostridia.o__Clostridiales.f__Oscillospiraceae.g__Oscillibacter.s__Oscillibacter_unclassified	-0.181043	0.000403947	0.1495		g_107.0503	PWY66.391..fatty.acid..beta..oxidation.VI..peroxisome.	-0.20564	0.000102942	0.119075
g_324.0727	k__Bacteria.p__Firmicutes.c__Clostridia.o__Clostridiales.f__Ruminococcaceae.g__Ruminococcus.s__Ruminococcus_bromii	0.18103	0.00040434	0.1495		g_134.061	PWY0.1586..peptidoglycan.maturation..meso.diaminopimelate.containing.	-0.205605	0.000103224	0.119206
g_324.0727	k__Bacteria.p__Firmicutes.c__Clostridia.o__Clostridiales.f__Ruminococcaceae.g__Ruminococcus.s__Ruminococcus_bromii.t__GCF_000209875	0.18103	0.00040434	0.1495		g_263.1037	PWY.7007..methyl.ketone.biosynthesis	-0.205582	0.000103413	0.119259
g_373.0729	k__Bacteria.p__Actinobacteria.c__Actinobacteria.o__Bifidobacteriales.f__Bifidobacteriaceae.g__Bifidobacterium.s__Bifidobacterium_longum.t__Bifidobacterium_longum_unclassified	0.180844	0.000410019	0.151391		g_871.6836	PWY.5384..sucrose.degradation.IV..sucrose.phosphorylase.	-0.20555	0.00010367	0.11939
g_237.113	k__Bacteria.p__Bacteroidetes.c__Bacteroidia.o__Bacteroidales.f__Rikenellaceae	-0.180794	0.000411564	0.151542		g_283.0825	PEPTIDOGLYCANSYN.PWY..peptidoglycan.biosynthesis.I..meso.diaminopimelate.containing.	0.20552	0.00010392	0.119513
g_237.113	k__Bacteria.p__Bacteroidetes.c__Bacteroidia.o__Bacteroidales.f__Rikenellaceae.g__Alistipes	-0.180794	0.000411564	0.151542		g_618.5824	PWY.6385..peptidoglycan.biosynthesis.III..mycobacteria.	-0.205377	0.000105099	0.120438
g_263.0923	k__Bacteria.p__Firmicutes.c__Bacilli.o__Lactobacillales	-0.180736	0.000413356	0.151819		g_421.2024	FOLSYN.PWY..superpathway.of.tetrahydrofolate.biosynthesis.and.salvage	0.205392	0.000104973	0.120438
g_204.1024	k__Bacteria.p__Firmicutes.c__Clostridia.o__Clostridiales.f__Ruminococcaceae.g__Subdoligranulum	-0.181003	0.000413453	0.151819		g_782.6505	PWY.5083..NAD.NADH.phosphorylation.and.dephosphorylation	0.20537	0.000105158	0.120438
g_380.12	k__Bacteria.p__Actinobacteria.c__Actinobacteria.o__Coriobacteriales.f__Coriobacteriaceae.g__Eggerthella	-0.180697	0.000414581	0.151979		g_176.0716	PWY.6590..superpathway.of.Clostridium.acetobutylicum.acidogenic.fermentation	0.205257	0.000106095	0.121344
g_365.1604	k__Bacteria.p__Firmicutes.c__Bacilli.o__Lactobacillales.f__Streptococcaceae.g__Streptococcus.s__Streptococcus_salivarius	-0.18064	0.000416354	0.151979		g_329.1756	PWY.6863..pyruvate.fermentation.to.hexanol	-0.205233	0.000106298	0.12141
g_365.1604	k__Bacteria.p__Firmicutes.c__Bacilli.o__Lactobacillales.f__Streptococcaceae.g__Streptococcus.s__Streptococcus_salivarius.t__Streptococcus_salivarius_unclassified	-0.18064	0.000416354	0.151979		g_212.0023	ARGORNPROST.PWY..arginine..ornithine.and.proline.interconversion	0.20521	0.000106495	0.121468
g_273.0725	k__Bacteria.p__Firmicutes.c__Bacilli.o__Lactobacillales.f__Streptococcaceae.g__Streptococcus.s__Streptococcus_thermophilus	0.180605	0.00041745	0.151979		g_107.0503	PWY.6531..mannitol.cycle	-0.205192	0.000106646	0.121474
g_273.0725	k__Bacteria.p__Firmicutes.c__Bacilli.o__Lactobacillales.f__Streptococcaceae.g__Streptococcus.s__Streptococcus_thermophilus.t__Streptococcus_thermophilus_unclassified	0.180605	0.00041745	0.151979		g_149.0607	HSERMETANA.PWY..L.methionine.biosynthesis.III	-0.205105	0.000107376	0.121805
g_565.301	k__Bacteria.p__Firmicutes.c__Clostridia.o__Clostridiales.f__Lachnospiraceae.g__Roseburia.s__Roseburia_inulinivorans	-0.180592	0.000417874	0.151979		g_645.4979	PWY.7234..inosine.5.phosphate.biosynthesis.III	-0.205115	0.00010729	0.121805
g_565.301	k__Bacteria.p__Firmicutes.c__Clostridia.o__Clostridiales.f__Lachnospiraceae.g__Roseburia.s__Roseburia_inulinivorans.t__GCF_000174195	-0.180592	0.000417874	0.151979		g_178.051	PWY.5724..superpathway.of.atrazine.degradation	-0.204711	0.000107224	0.121805
g_551.3034	k__Bacteria.p__Firmicutes.c__Clostridia.o__Clostridiales.f__Lachnospiraceae.g__Blautia	-0.180748	0.000421389	0.152783		g_263.1037	UDPNAGSYN.PWY..UDP.N.acetyl.D.glucosamine.biosynthesis.I	0.205087	0.000107528	0.121812
g_749.5329	k__Bacteria.p__Firmicutes.c__Clostridia.o__Clostridiales.f__Lachnospiraceae.g__Roseburia.s__Roseburia_inulinivorans	0.180467	0.000421802	0.152783		g_283.0825	PWY.6769..rhamnogalacturonan.type.I.degradation.I..fungi.	-0.204572	0.00010842	0.122655
g_749.5329	k__Bacteria.p__Firmicutes.c__Clostridia.o__Clostridiales.f__Lachnospiraceae.g__Roseburia.s__Roseburia_inulinivorans.t__GCF_000174195	0.180467	0.000421802	0.152783		g_128.0713	MET.SAM.PWY..superpathway.of.S.adenosyl.L.methionine.biosynthesis	-0.204958	0.000108624	0.12272
g_377.1607	k__Bacteria.p__Actinobacteria.c__Actinobacteria.o__Bifidobacteriales	0.18037	0.00043345	0.153688		g_228.0072	PWY.5100..pyruvate.fermentation.to.acetate.and.lactate.II	0.2048	0.000109988	0.124092
g_377.1607	k__Bacteria.p__Actinobacteria.c__Actinobacteria.o__Bifidobacteriales.f__Bifidobacteriaceae	0.18037	0.00043345	0.153688		g_677.6103	PENTOSE.P.PWY..pentose.phosphate.pathway	-0.204751	0.000110409	0.124399
g_377.1607	k__Bacteria.p__Actinobacteria.c__Actinobacteria.o__Bifidobacteriales.f__Bifidobacteriaceae.g__Bifidobacterium	0.180474	0.000430106	0.153688		g_481.1142	PWY.7224..purine.deoxyribonucleosides.salvage	-0.204288	0.000110882	0.124427
g_313.1657	k__Bacteria.p__Bacteroidetes.c__Bacteroidia.o__Bacteroidales.f__Rikenellaceae.g__Alistipes.s__Alistipes_onderdonkii	0.180165	0.00043146	0.153688		g_512.2685	PWY66.400..glycolysis.VI..metazoan.	-0.204718	0.000110697	0.124427
g_313.1657	k__Bacteria.p__Bacteroidetes.c__Bacteroidia.o__Bacteroidales.f__Rikenellaceae.g__Alistipes.s__Alistipes_onderdonkii.t__GCF_000374505	0.180165	0.00043146	0.153688		g_451.1982	PWY.6612..superpathway.of.tetrahydrofolate.biosynthesis	0.204713	0.000110744	0.124427
g_283.1552	k__Bacteria.p__Bacteroidetes.c__Bacteroidia.o__Bacteroidales.f__Rikenellaceae.g__Alistipes.s__Alistipes_senegalensis	-0.180221	0.000429661	0.153688		g_176.0716	TRNA.CHARGING.PWY..tRNA.charging	0.204598	0.000111749	0.12523
g_283.1552	k__Bacteria.p__Bacteroidetes.c__Bacteroidia.o__Bacteroidales.f__Rikenellaceae.g__Alistipes.s__Alistipes_senegalensis.t__GCF_000312145	-0.180221	0.000429661	0.153688		g_187.007	PWY.6572..chondroitin.sulfate.degradation.I..bacterial.	-0.204571	0.000111986	0.125328
g_195.1751	k__Bacteria.p__Firmicutes.c__Clostridia.o__Clostridiales.f__Clostridiaceae.g__Clostridium	-0.180193	0.000430569	0.153688		g_393.1558	PWY3O.355..stearate.biosynthesis.III..fungi.	-0.204547	0.000112196	0.125328
g_160.0399	k__Bacteria.p__Firmicutes.c__Clostridia.o__Clostridiales.f__Lachnospiraceae.g__Roseburia.s__Roseburia_hominis	0.180129	0.000432628	0.153688		g_235.1702	PWY.6906..chitin.derivatives.degradation	0.204483	0.000112762	0.125328
g_365.1604	k__Bacteria.p__Firmicutes.c__Clostridia.o__Clostridiales.f__Lachnospiraceae.g__Roseburia.s__Roseburia_hominis	-0.180099	0.000433609	0.153688		g_209.0819	PWY.7165..L.ascorbate.biosynthesis.VI..engineered.pathway.	-0.204038	0.000113098	0.125328
g_395.2071	k__Bacteria.p__Firmicutes.c__Clostridia.o__Clostridiales.f__Lachnospiraceae.g__Roseburia.s__Roseburia_hominis	-0.180084	0.000434089	0.153688		g_489.1578	PWY0.1241..ADP.L.glycero..beta..D.manno.heptose.biosynthesis	-0.204443	0.000113116	0.125328
g_160.0399	k__Bacteria.p__Firmicutes.c__Clostridia.o__Clostridiales.f__Lachnospiraceae.g__Roseburia.s__Roseburia_hominis.t__GCF_000225345	0.180129	0.000432628	0.153688		g_331.1914	PWY.6612..superpathway.of.tetrahydrofolate.biosynthesis	0.204476	0.00011283	0.125328
g_365.1604	k__Bacteria.p__Firmicutes.c__Clostridia.o__Clostridiales.f__Lachnospiraceae.g__Roseburia.s__Roseburia_hominis.t__GCF_000225345	-0.180099	0.000433609	0.153688		g_399.1461	PWY0.781..aspartate.superpathway	0.204469	0.000112888	0.125328
g_395.2071	k__Bacteria.p__Firmicutes.c__Clostridia.o__Clostridiales.f__Lachnospiraceae.g__Roseburia.s__Roseburia_hominis.t__GCF_000225345	-0.180084	0.000434089	0.153688		g_347.2589	LYSINE.AMINOAD.PWY..L.lysine.biosynthesis.IV	0.204435	0.000113191	0.125328
g_439.2839	k__Bacteria.p__Firmicutes.c__Clostridia.o__Clostridiales.f__Oscillospiraceae	-0.180289	0.000427457	0.153688		g_512.2685	LYSINE.AMINOAD.PWY..L.lysine.biosynthesis.IV	0.204484	0.00011276	0.125328
g_439.2839	k__Bacteria.p__Firmicutes.c__Clostridia.o__Clostridiales.f__Oscillospiraceae.g__Oscillibacter	-0.180289	0.000427457	0.153688		g_187.007	PWY.5747..2.methylcitrate.cycle.II	0.204366	0.000113804	0.125839
g_216.0699	k__Bacteria.p__Firmicutes.c__Clostridia.o__Clostridiales.f__Peptostreptococcaceae.g__Peptostreptococcaceae_noname	-0.180287	0.000427532	0.153688		g_107.0503	PWY.5100..pyruvate.fermentation.to.acetate.and.lactate.II	0.204309	0.000114317	0.126019
g_188.0717	k__Bacteria.p__Firmicutes.c__Clostridia.o__Clostridiales.f__Lachnospiraceae.g__Dorea.s__Dorea_formicigenerans	-0.180019	0.000436204	0.154232		g_347.1863	FOLSYN.PWY..superpathway.of.tetrahydrofolate.biosynthesis.and.salvage	0.204297	0.00011442	0.126019
g_684.5047	k__Bacteria.p__Firmicutes.c__Clostridia.o__Clostridiales.f__Lachnospiraceae.g__Roseburia.s__Roseburia_inulinivorans	0.179976	0.000437602	0.154318		g_389.2178	PWY.6612..superpathway.of.tetrahydrofolate.biosynthesis	0.204318	0.000114236	0.126019
g_684.5047	k__Bacteria.p__Firmicutes.c__Clostridia.o__Clostridiales.f__Lachnospiraceae.g__Roseburia.s__Roseburia_inulinivorans.t__GCF_000174195	0.179976	0.000437602	0.154318		g_257.1754	PWY66.399..gluconeogenesis.III	0.204152	0.000115733	0.127297
g_381.1933	k__Bacteria.p__Bacteroidetes.c__Bacteroidia.o__Bacteroidales.f__Rikenellaceae.g__Alistipes.s__Alistipes_senegalensis	-0.179925	0.000439285	0.154501		g_105.0553	PWY.6609..adenine.and.adenosine.salvage.III	-0.203688	0.00011627	0.127719
g_381.1933	k__Bacteria.p__Bacteroidetes.c__Bacteroidia.o__Bacteroidales.f__Rikenellaceae.g__Alistipes.s__Alistipes_senegalensis.t__GCF_000312145	-0.179925	0.000439285	0.154501		g_187.0611	UDPNAGSYN.PWY..UDP.N.acetyl.D.glucosamine.biosynthesis.I	0.204048	0.000116678	0.127889
g_209.1547	k__Bacteria.p__Firmicutes.c__Clostridia.o__Clostridiales.f__Lachnospiraceae.g__Blautia	-0.180128	0.000441326	0.154501		g_283.0825	PWY.5676..acetyl.CoA.fermentation.to.butanoate.II	0.204042	0.000116733	0.127889
g_179.1441	k__Bacteria.p__Firmicutes.c__Clostridia.o__Clostridiales.f__Lachnospiraceae.g__Roseburia.s__Roseburia_hominis	0.17987	0.00044109	0.154501		g_423.2019	FOLSYN.PWY..superpathway.of.tetrahydrofolate.biosynthesis.and.salvage	0.203956	0.000117525	0.128588
g_179.1441	k__Bacteria.p__Firmicutes.c__Clostridia.o__Clostridiales.f__Lachnospiraceae.g__Roseburia.s__Roseburia_hominis.t__GCF_000225345	0.17987	0.00044109	0.154501		g_383.1533	PWY.6588..pyruvate.fermentation.to.acetone	0.203883	0.000118205	0.129162
g_217.1808	k__Bacteria.p__Firmicutes.c__Clostridia.o__Clostridiales.f__Lachnospiraceae.g__Roseburia.s__Roseburia_intestinalis	-0.179837	0.000442173	0.154501		g_187.007	PWY.7007..methyl.ketone.biosynthesis	-0.203866	0.000118362	0.129164
g_217.1808	k__Bacteria.p__Firmicutes.c__Clostridia.o__Clostridiales.f__Lachnospiraceae.g__Roseburia.s__Roseburia_intestinalis.t__Roseburia_intestinalis_unclassified	-0.179837	0.000442173	0.154501		g_459.2746	PWY.7187..pyrimidine.deoxyribonucleotides.de.novo.biosynthesis.II	0.203807	0.000118904	0.129337
g_481.1142	k__Bacteria.p__Firmicutes.c__Clostridia.o__Clostridiales.f__Lachnospiraceae.g__Blautia.s__Ruminococcus_obeum.t__Ruminococcus_obeum_unclassified	-0.1798	0.000443401	0.154728		g_347.2589	PWY.6644..fluoroacetate.and.fluorothreonine.biosynthesis	0.203379	0.000119141	0.129337
g_212.0023	k__Bacteria.p__Firmicutes.c__Bacilli.o__Lactobacillales.f__Streptococcaceae.g__Streptococcus	-0.17962	0.000449395	0.15481		g_122.0368	PWY.7383..anaerobic.energy.metabolism..invertebrates..cytosol.	0.20379	0.000119062	0.129337
g_172.9914	k__Bacteria.p__Firmicutes.c__Clostridia.o__Clostridiales.f__Eubacteriaceae.g__Eubacterium.s__Eubacterium_eligens	-0.17955	0.000451754	0.15481		g_425.1456	PWY.7383..anaerobic.energy.metabolism..invertebrates..cytosol.	-0.203808	0.000118897	0.129337
g_197.0962	k__Bacteria.p__Firmicutes.c__Clostridia.o__Clostridiales.f__Eubacteriaceae.g__Eubacterium.s__Eubacterium_eligens	-0.179558	0.000451487	0.15481		g_471.3113	PWY.3781..aerobic.respiration.I..cytochrome.c.	-0.203741	0.000119518	0.129577
g_172.9914	k__Bacteria.p__Firmicutes.c__Clostridia.o__Clostridiales.f__Eubacteriaceae.g__Eubacterium.s__Eubacterium_eligens.t__GCF_000146185	-0.17955	0.000451754	0.15481		g_187.007	PWY66.391..fatty.acid..beta..oxidation.VI..peroxisome.	-0.203698	0.00011993	0.129686
g_197.0962	k__Bacteria.p__Firmicutes.c__Clostridia.o__Clostridiales.f__Eubacteriaceae.g__Eubacterium.s__Eubacterium_eligens.t__GCF_000146185	-0.179558	0.000451487	0.15481		g_457.3322	PWY.6703..preQ0.biosynthesis	0.203707	0.00011984	0.129686
g_415.1379	k__Bacteria.p__Firmicutes.c__Clostridia.o__Clostridiales.f__Lachnospiraceae.g__Roseburia.s__Roseburia_hominis	-0.179647	0.000448505	0.15481		g_294.1128	PWY.6906..chitin.derivatives.degradation	-0.203664	0.000120243	0.129855
g_415.1379	k__Bacteria.p__Firmicutes.c__Clostridia.o__Clostridiales.f__Lachnospiraceae.g__Roseburia.s__Roseburia_hominis.t__GCF_000225345	-0.179647	0.000448505	0.15481		g_299.1278	PWY.6270..isoprene.biosynthesis.I	-0.203622	0.000120639	0.129946
g_351.1231	k__Bacteria.p__Firmicutes.c__Clostridia.o__Clostridiales.f__Lachnospiraceae.g__Roseburia.s__Roseburia_intestinalis	-0.179657	0.00044818	0.15481		g_403.1774	PWY66.399..gluconeogenesis.III	-0.203631	0.000120554	0.129946
g_351.1231	k__Bacteria.p__Firmicutes.c__Clostridia.o__Clostridiales.f__Lachnospiraceae.g__Roseburia.s__Roseburia_intestinalis.t__Roseburia_intestinalis_unclassified	-0.179657	0.00044818	0.15481		g_230.0131	PWY.1861..formaldehyde.assimilation.II..RuMP.Cycle.	0.203526	0.000121551	0.13065
g_216.0699	k__Bacteria.p__Firmicutes.c__Clostridia.o__Clostridiales.f__Peptostreptococcaceae	-0.179768	0.00044446	0.15481		g_313.038	PWY.7165..L.ascorbate.biosynthesis.VI..engineered.pathway.	0.203118	0.00012162	0.13065
g_261.1137	k__Bacteria.p__Firmicutes.c__Clostridia.o__Clostridiales.f__Peptostreptococcaceae	-0.179752	0.000444995	0.15481		g_128.0713	KETOGLUCONMET.PWY..ketogluconate.metabolism	-0.203487	0.00012192	0.13065
g_283.0825	k__Bacteria.p__Firmicutes.c__Clostridia.o__Clostridiales.f__Peptostreptococcaceae.g__Peptostreptococcaceae_noname.s__Clostridium_bartlettii	0.179611	0.000449719	0.15481		g_187.007	PWY.5724..superpathway.of.atrazine.degradation	-0.203092	0.000121869	0.13065
g_283.0825	k__Bacteria.p__Firmicutes.c__Clostridia.o__Clostridiales.f__Peptostreptococcaceae.g__Peptostreptococcaceae_noname.s__Clostridium_bartlettii.t__GCF_000154445	0.179611	0.000449719	0.15481		g_677.6103	GLUCUROCAT.PWY..superpathway.of..beta..D.glucuronide.and.D.glucuronate.degradation	0.203418	0.000122577	0.131185
g_204.1024	k__Bacteria.p__Firmicutes.c__Clostridia.o__Clostridiales.f__Ruminococcaceae.g__Subdoligranulum.s__Subdoligranulum_unclassified	-0.179837	0.000450955	0.15481		g_203.1439	PWY.6612..superpathway.of.tetrahydrofolate.biosynthesis	0.203386	0.000122889	0.13135
g_783.4171	k__Bacteria.p__Actinobacteria.c__Actinobacteria.o__Bifidobacteriales.f__Bifidobacteriaceae.g__Bifidobacterium.s__Bifidobacterium_longum.t__Bifidobacterium_longum_unclassified	0.179525	0.000452607	0.154823		g_202.0178	PWY.5420..catechol.degradation.II..meta.cleavage.pathway.	-0.202874	0.000123975	0.131498
g_189.0918	k__Bacteria.p__Bacteroidetes.c__Bacteroidia.o__Bacteroidales.f__Bacteroidaceae.g__Bacteroides.s__Bacteroides_vulgatus	-0.179498	0.000453534	0.154823		g_783.6375	PWY.6507..4.deoxy.L.threo.hex.4.enopyranuronate.degradation	0.203278	0.000123933	0.131498
g_189.0918	k__Bacteria.p__Bacteroidetes.c__Bacteroidia.o__Bacteroidales.f__Bacteroidaceae.g__Bacteroides.s__Bacteroides_vulgatus.t__Bacteroides_vulgatus_unclassified	-0.179498	0.000453534	0.154823		g_375.2912	PWY.7383..anaerobic.energy.metabolism..invertebrates..cytosol.	0.203292	0.000123796	0.131498
g_187.0611	k__Bacteria.p__Firmicutes.c__Clostridia.o__Clostridiales.f__Eubacteriaceae	-0.179482	0.000463	0.157651		g_203.0021	PWY.6901..superpathway.of.glucose.and.xylose.degradation	-0.203323	0.000123498	0.131498
g_187.0611	k__Bacteria.p__Firmicutes.c__Clostridia.o__Clostridiales.f__Eubacteriaceae.g__Eubacterium	-0.179496	0.000462512	0.157651		g_407.1709	PWY.6630..superpathway.of.L.tyrosine.biosynthesis	0.203295	0.000123762	0.131498
g_173.0457	k__Bacteria.p__Bacteroidetes.c__Bacteroidia.o__Bacteroidales.f__Rikenellaceae.g__Alistipes.s__Alistipes_senegalensis	-0.179125	0.000466297	0.158169		g_263.1037	X3.HYDROXYPHENYLACETATE.DEGRADATION.PWY..4.hydroxyphenylacetate.degradation	0.202895	0.000123771	0.131498
g_173.0457	k__Bacteria.p__Bacteroidetes.c__Bacteroidia.o__Bacteroidales.f__Rikenellaceae.g__Alistipes.s__Alistipes_senegalensis.t__GCF_000312145	-0.179125	0.000466297	0.158169		g_329.1756	PWY.7654...8E.10E..dodeca.8.10.dienol.biosynthesis	-0.203244	0.000124261	0.131634
g_261.1137	k__Bacteria.p__Firmicutes.c__Clostridia.o__Clostridiales.f__Peptostreptococcaceae.g__Peptostreptococcaceae_noname	-0.17913	0.000466146	0.158169		g_263.1125	PYRIDOXSYN.PWY..pyridoxal.5.phosphate.biosynthesis.I	0.20312	0.000125469	0.132576
g_892.1744	k__Bacteria.p__Proteobacteria.c__Deltaproteobacteria	0.179041	0.000469226	0.158558		g_399.2023	PWY.6612..superpathway.of.tetrahydrofolate.biosynthesis	0.203134	0.000125333	0.132576
g_892.1744	k__Bacteria.p__Proteobacteria.c__Deltaproteobacteria.o__Desulfovibrionales	0.179041	0.000469226	0.158558		g_149.0607	HOMOSER.METSYN.PWY..L.methionine.biosynthesis.I	-0.203021	0.000126446	0.133101
g_892.1744	k__Bacteria.p__Proteobacteria.c__Deltaproteobacteria.o__Desulfovibrionales.f__Desulfovibrionaceae	0.179041	0.000469226	0.158558		g_173.0457	PWY66.373..sucrose.degradation.V..sucrose..alpha..glucosidase.	0.202627	0.00012641	0.133101
g_462.1766	k__Bacteria.p__Firmicutes.c__Clostridia.o__Clostridiales.f__Lachnospiraceae.g__Coprococcus.s__Coprococcus_catus	-0.178991	0.000470995	0.158698		g_512.2685	TRNA.CHARGING.PWY..tRNA.charging	0.203043	0.000126228	0.133101
g_462.1766	k__Bacteria.p__Firmicutes.c__Clostridia.o__Clostridiales.f__Lachnospiraceae.g__Coprococcus.s__Coprococcus_catus.t__GCF_000210555	-0.178991	0.000470995	0.158698		g_471.3113	PWY.7383..anaerobic.energy.metabolism..invertebrates..cytosol.	0.202993	0.000126723	0.133225
g_297.2432	k__Bacteria.p__Firmicutes.c__Clostridia.o__Clostridiales.f__Ruminococcaceae.g__Faecalibacterium.s__Faecalibacterium_prausnitzii.t__Faecalibacterium_prausnitzii_unclassified	-0.178979	0.000471424	0.158698		g_133.0505	PWY0.1241..ADP.L.glycero..beta..D.manno.heptose.biosynthesis	0.202925	0.000127394	0.133761
g_105.0553	k__Bacteria.p__Firmicutes.c__Clostridia.o__Clostridiales.f__Lachnospiraceae.g__Dorea	-0.17896	0.000472083	0.15872		g_149.0607	PWY.1622..formaldehyde.assimilation.I..serine.pathway.	0.202459	0.000128084	0.134147
g_271.0972	k__Bacteria.p__Firmicutes.c__Clostridia.o__Clostridiales.f__Eubacteriaceae.g__Eubacterium.s__Eubacterium_eligens	-0.178841	0.000476283	0.159372		g_230.0131	PWY.7383..anaerobic.energy.metabolism..invertebrates..cytosol.	0.202869	0.000127951	0.134147
g_271.0972	k__Bacteria.p__Firmicutes.c__Clostridia.o__Clostridiales.f__Eubacteriaceae.g__Eubacterium.s__Eubacterium_eligens.t__GCF_000146185	-0.178841	0.000476283	0.159372		g_187.007	FASYN.INITIAL.PWY..superpathway.of.fatty.acid.biosynthesis.initiation..E..coli.	-0.202799	0.000128647	0.134568
g_579.078	k__Bacteria.p__Firmicutes.c__Clostridia.o__Clostridiales.f__Lachnospiraceae.g__Roseburia.s__Roseburia_intestinalis	-0.178837	0.000476411	0.159372		g_512.2685	PWY3O.355..stearate.biosynthesis.III..fungi.	0.202763	0.000129011	0.134665
g_579.078	k__Bacteria.p__Firmicutes.c__Clostridia.o__Clostridiales.f__Lachnospiraceae.g__Roseburia.s__Roseburia_intestinalis.t__Roseburia_intestinalis_unclassified	-0.178837	0.000476411	0.159372		g_107.0503	PWY.6572..chondroitin.sulfate.degradation.I..bacterial.	-0.202742	0.000129225	0.134665
g_304.1518	k__Bacteria.p__Bacteroidetes.c__Bacteroidia.o__Bacteroidales.f__Rikenellaceae.g__Alistipes.s__Alistipes_senegalensis	-0.178688	0.000481727	0.160547		g_398.13	PWY.6123..inosine.5.phosphate.biosynthesis.I	0.202353	0.000129158	0.134665
g_304.1518	k__Bacteria.p__Bacteroidetes.c__Bacteroidia.o__Bacteroidales.f__Rikenellaceae.g__Alistipes.s__Alistipes_senegalensis.t__GCF_000312145	-0.178688	0.000481727	0.160547		g_375.2912	PWY66.399..gluconeogenesis.III	0.202715	0.000129495	0.134777
g_333.1717	k__Bacteria.p__Firmicutes.c__Clostridia.o__Clostridiales.f__Lachnospiraceae.g__Blautia.s__Ruminococcus_obeum	-0.178948	0.000481657	0.160547		g_257.1754	PWY.7219..adenosine.ribonucleotides.de.novo.biosynthesis	0.202652	0.000130135	0.135275
g_393.1558	k__Bacteria.p__Actinobacteria	0.178866	0.000484585	0.161097		g_371.2583	P185.PWY..formaldehyde.assimilation.III..dihydroxyacetone.cycle.	-0.202623	0.000130428	0.135411
g_393.1558	k__Bacteria.p__Actinobacteria.c__Actinobacteria	0.178866	0.000484585	0.161097		g_395.2071	PWY.5384..sucrose.degradation.IV..sucrose.phosphorylase.	0.202538	0.00013129	0.135927
g_188.0717	k__Bacteria.p__Firmicutes.c__Clostridia.o__Clostridiales.f__Eubacteriaceae.g__Eubacterium.s__Eubacterium_eligens	0.17846	0.000489944	0.161871		g_217.1598	FOLSYN.PWY..superpathway.of.tetrahydrofolate.biosynthesis.and.salvage	0.202526	0.000131416	0.135927
g_188.0717	k__Bacteria.p__Firmicutes.c__Clostridia.o__Clostridiales.f__Eubacteriaceae.g__Eubacterium.s__Eubacterium_eligens.t__GCF_000146185	0.17846	0.000489944	0.161871		g_782.4965	PWY.6387..UDP.N.acetylmuramoyl.pentapeptide.biosynthesis.I..meso.diaminopimelate.containing.	-0.202552	0.000131151	0.135927
g_188.0717	k__Bacteria.p__Firmicutes.c__Clostridia.o__Clostridiales.f__Lachnospiraceae.g__Dorea.s__Dorea_formicigenerans.t__Dorea_formicigenerans_unclassified	-0.178469	0.00048962	0.161871		g_149.0607	PWY.6395..superpathway.of.seleno.compound.metabolism	0.202107	0.000131673	0.136024
g_172.9914	k__Bacteria.p__Firmicutes.c__Clostridia.o__Clostridiales.f__Ruminococcaceae.g__Ruminococcus.s__Ruminococcus_sp_5_1_39BFAA	0.178483	0.000489095	0.161871		g_187.007	PWY.6531..mannitol.cycle	-0.202476	0.000131933	0.136124
g_172.9914	k__Bacteria.p__Firmicutes.c__Clostridia.o__Clostridiales.f__Ruminococcaceae.g__Ruminococcus.s__Ruminococcus_sp_5_1_39BFAA.t__GCF_000159975	0.178483	0.000489095	0.161871		g_147.0814	P163.PWY..L.lysine.fermentation.to.acetate.and.butanoate	-0.202423	0.000132475	0.136177
g_373.0729	k__Bacteria.p__Actinobacteria.c__Actinobacteria.o__Bifidobacteriales.f__Bifidobacteriaceae.g__Bifidobacterium.s__Bifidobacterium_longum	0.178402	0.00049206	0.161969		g_317.2122	FOLSYN.PWY..superpathway.of.tetrahydrofolate.biosynthesis.and.salvage	0.202425	0.000132449	0.136177
g_422.013	k__Bacteria.p__Bacteroidetes.c__Bacteroidia.o__Bacteroidales.f__Rikenellaceae.g__Alistipes.s__Alistipes_senegalensis	0.178416	0.000491565	0.161969		g_345.2075	PWY.4242..pantothenate.and.coenzyme.A.biosynthesis.III	-0.202426	0.000132441	0.136177
g_422.013	k__Bacteria.p__Bacteroidetes.c__Bacteroidia.o__Bacteroidales.f__Rikenellaceae.g__Alistipes.s__Alistipes_senegalensis.t__GCF_000312145	0.178416	0.000491565	0.161969		g_471.1509	GLYCOLYSIS..glycolysis.I..from.glucose.6.phosphate.	-0.202402	0.000132694	0.136188
g_228.0072	k__Bacteria.p__Firmicutes.c__Clostridia.o__Clostridiales.f__Eubacteriaceae.g__Eubacterium.s__Eubacterium_siraeum	0.178378	0.000492954	0.162063		g_223.2065	LACTOSECAT.PWY..lactose.and.galactose.degradation.I	-0.20239	0.000132813	0.136188
g_375.1451	k__Bacteria.p__Actinobacteria	0.178187	0.000499969	0.163904		g_93.0339	NAD.BIOSYNTHESIS.II..NAD.salvage.pathway.II	-0.202304	0.000133706	0.136293
g_375.1451	k__Bacteria.p__Actinobacteria.c__Actinobacteria	0.178187	0.000499969	0.163904		g_263.1125	PWY.6531..mannitol.cycle	-0.20235	0.00013323	0.136293
g_395.2071	k__Bacteria.p__Actinobacteria.c__Actinobacteria.o__Bifidobacteriales.f__Bifidobacteriaceae.g__Bifidobacterium	0.178238	0.000507584	0.163904		g_149.0607	P441.PWY..superpathway.of.N.acetylneuraminate.degradation	-0.202287	0.000133879	0.136293
g_240.0721	k__Bacteria.p__Bacteroidetes.c__Bacteroidia.o__Bacteroidales.f__Rikenellaceae.g__Alistipes.s__Alistipes_onderdonkii	0.177929	0.000509604	0.163904		g_263.1037	PWY.7229..superpathway.of.adenosine.nucleotides.de.novo.biosynthesis.I	0.20229	0.000133854	0.136293
g_240.0721	k__Bacteria.p__Bacteroidetes.c__Bacteroidia.o__Bacteroidales.f__Rikenellaceae.g__Alistipes.s__Alistipes_onderdonkii.t__GCF_000374505	0.177929	0.000509604	0.163904		g_419.206	PWY.7185..UTP.and.CTP.dephosphorylation.I	-0.20227	0.000134061	0.136293
g_249.1499	k__Bacteria.p__Bacteroidetes.c__Bacteroidia.o__Bacteroidales.f__Rikenellaceae.g__Alistipes.s__Alistipes_senegalensis	-0.178127	0.000502205	0.163904		g_345.1704	PWY.7383..anaerobic.energy.metabolism..invertebrates..cytosol.	-0.202275	0.000134007	0.136293
g_249.1499	k__Bacteria.p__Bacteroidetes.c__Bacteroidia.o__Bacteroidales.f__Rikenellaceae.g__Alistipes.s__Alistipes_senegalensis.t__GCF_000312145	-0.178127	0.000502205	0.163904		g_443.28	COBALSYN.PWY..adenosylcobalamin.salvage.from.cobinamide.I	-0.202305	0.000133698	0.136293
g_313.1431	k__Bacteria.p__Firmicutes.c__Clostridia.o__Clostridiales.f__Eubacteriaceae.g__Eubacterium.s__Eubacterium_siraeum.t__Eubacterium_siraeum_unclassified	-0.178025	0.000505998	0.163904		g_423.2019	PWY.6612..superpathway.of.tetrahydrofolate.biosynthesis	0.20217	0.000135103	0.137185
g_334.1596	k__Bacteria.p__Firmicutes.c__Clostridia.o__Clostridiales.f__Lachnospiraceae.g__Blautia	-0.17824	0.000507501	0.163904		g_117.0557	PWY.6531..mannitol.cycle	0.202113	0.000135712	0.137301
g_251.1291	k__Bacteria.p__Firmicutes.c__Clostridia.o__Clostridiales.f__Lachnospiraceae.g__Blautia.s__Ruminococcus_obeum	-0.178317	0.000504635	0.163904		g_107.0503	PWY.6471..peptidoglycan.biosynthesis.IV..Enterococcus.faecium.	0.202132	0.000135505	0.137301
g_191.1438	k__Bacteria.p__Firmicutes.c__Clostridia.o__Clostridiales.f__Lachnospiraceae.g__Lachnospiraceae_noname.s__Lachnospiraceae_bacterium_5_1_63FAA	-0.17801	0.000506559	0.163904		g_67.0186	PWY66.399..gluconeogenesis.III	0.202124	0.000135594	0.137301
g_191.1438	k__Bacteria.p__Firmicutes.c__Clostridia.o__Clostridiales.f__Lachnospiraceae.g__Lachnospiraceae_noname.s__Lachnospiraceae_bacterium_5_1_63FAA.t__GCF_000185525	-0.17801	0.000506559	0.163904		g_203.0192	PWY.6803..phosphatidylcholine.acyl.editing	0.20168	0.000136151	0.137411
g_441.3217	k__Bacteria.p__Firmicutes.c__Clostridia.o__Clostridiales.f__Lachnospiraceae.g__Lachnospiraceae_noname.s__Lachnospiraceae_bacterium_7_1_58FAA	-0.178028	0.000505881	0.163904		g_399.1461	P4.PWY..superpathway.of.L.lysine..L.threonine.and.L.methionine.biosynthesis.I	0.202084	0.000136017	0.137411
g_441.3217	k__Bacteria.p__Firmicutes.c__Clostridia.o__Clostridiales.f__Lachnospiraceae.g__Lachnospiraceae_noname.s__Lachnospiraceae_bacterium_7_1_58FAA.t__GCF_000242155	-0.178028	0.000505881	0.163904		g_110.992	PWY66.399..gluconeogenesis.III	0.20204	0.000136479	0.137576
g_67.0186	k__Bacteria.p__Firmicutes.c__Clostridia.o__Clostridiales.f__Lachnospiraceae.g__Roseburia.s__Roseburia_hominis	0.177996	0.000507077	0.163904		g_93.0339	PWY.6644..fluoroacetate.and.fluorothreonine.biosynthesis	-0.201577	0.000137257	0.138193
g_67.0186	k__Bacteria.p__Firmicutes.c__Clostridia.o__Clostridiales.f__Lachnospiraceae.g__Roseburia.s__Roseburia_hominis.t__GCF_000225345	0.177996	0.000507077	0.163904		g_347.2589	P261.PWY..coenzyme.M.biosynthesis.I	0.20149	0.000138188	0.138236
g_445.2956	k__Bacteria.p__Firmicutes.c__Clostridia.o__Clostridiales.f__Oscillospiraceae	-0.177938	0.00050928	0.163904		g_508.4733	PWY.7234..inosine.5.phosphate.biosynthesis.III	-0.201867	0.000138324	0.138236
g_445.2956	k__Bacteria.p__Firmicutes.c__Clostridia.o__Clostridiales.f__Oscillospiraceae.g__Oscillibacter	-0.177938	0.00050928	0.163904		g_443.28	THISYNARA.PWY..superpathway.of.thiamin.diphosphate.biosynthesis.III..eukaryotes.	-0.201938	0.000137559	0.138236
g_324.0727	k__Bacteria.p__Bacteroidetes.c__Bacteroidia.o__Bacteroidales.f__Porphyromonadaceae.g__Barnesiella	0.177859	0.000512247	0.164123		g_423.275	PWY.6507..4.deoxy.L.threo.hex.4.enopyranuronate.degradation	-0.201854	0.000138462	0.138236
g_324.0727	k__Bacteria.p__Bacteroidetes.c__Bacteroidia.o__Bacteroidales.f__Porphyromonadaceae.g__Barnesiella.s__Barnesiella_intestinihominis	0.177859	0.000512247	0.164123		g_347.1863	PWY66.399..gluconeogenesis.III	-0.201873	0.000138257	0.138236
g_324.0727	k__Bacteria.p__Bacteroidetes.c__Bacteroidia.o__Bacteroidales.f__Porphyromonadaceae.g__Barnesiella.s__Barnesiella_intestinihominis.t__GCF_000296465	0.177859	0.000512247	0.164123		g_711.4997	PWY.6387..UDP.N.acetylmuramoyl.pentapeptide.biosynthesis.I..meso.diaminopimelate.containing.	-0.201857	0.00013843	0.138236
g_257.1754	k__Bacteria.p__Bacteroidetes.c__Bacteroidia.o__Bacteroidales.f__Prevotellaceae	0.177846	0.000512745	0.164123		g_283.0967	PWY.5508..adenosylcobalamin.biosynthesis.from.cobyrinate.a.c.diamide.II	0.201493	0.000138154	0.138236
g_395.2071	k__Bacteria.p__Actinobacteria.c__Actinobacteria.o__Bifidobacteriales	0.178065	0.000514068	0.164152		g_263.1125	PWY.6876..isopropanol.biosynthesis	0.201829	0.000138738	0.138345
g_395.2071	k__Bacteria.p__Actinobacteria.c__Actinobacteria.o__Bifidobacteriales.f__Bifidobacteriaceae	0.178065	0.000514068	0.164152		g_273.0725	PWY.6700..queuosine.biosynthesis	0.201702	0.00014011	0.139546
g_462.1766	k__Bacteria.p__Firmicutes.c__Clostridia.o__Clostridiales.f__Lachnospiraceae.g__Blautia.s__Ruminococcus_obeum	-0.177937	0.000518938	0.16551		g_444.2833	PWY.7210..pyrimidine.deoxyribonucleotides.biosynthesis.from.CTP	0.20167	0.000140457	0.139558
g_159.1135	k__Bacteria.p__Firmicutes.c__Bacilli.o__Lactobacillales.f__Streptococcaceae.g__Streptococcus.s__Streptococcus_thermophilus	0.177613	0.000521649	0.165977		g_380.12	COBALSYN.PWY..adenosylcobalamin.salvage.from.cobinamide.I	-0.201672	0.000140433	0.139558
g_159.1135	k__Bacteria.p__Firmicutes.c__Bacilli.o__Lactobacillales.f__Streptococcaceae.g__Streptococcus.s__Streptococcus_thermophilus.t__Streptococcus_thermophilus_unclassified	0.177613	0.000521649	0.165977		g_251.1291	PWY.6435..4.hydroxybenzoate.biosynthesis.V	0.201651	0.000140659	0.139592
g_194.0608	k__Bacteria.p__Firmicutes.c__Bacilli.o__Lactobacillales.f__Streptococcaceae.g__Streptococcus.s__Streptococcus_thermophilus	-0.177547	0.0005242	0.166393		g_93.0339	PWY0.1261..anhydromuropeptides.recycling	-0.201603	0.000141187	0.139824
g_194.0608	k__Bacteria.p__Firmicutes.c__Bacilli.o__Lactobacillales.f__Streptococcaceae.g__Streptococcus.s__Streptococcus_thermophilus.t__Streptococcus_thermophilus_unclassified	-0.177547	0.0005242	0.166393		g_409.2751	PWY.5083..NAD.NADH.phosphorylation.and.dephosphorylation	-0.201599	0.000141229	0.139824
g_180.0664	k__Bacteria	0.177531	0.000524843	0.166399		g_462.1766	PWY.5156..superpathway.of.fatty.acid.biosynthesis.II..plant.	-0.201513	0.000142169	0.140588
g_161.0243	k__Bacteria.p__Bacteroidetes.c__Bacteroidia.o__Bacteroidales.f__Rikenellaceae.g__Alistipes.s__Alistipes_senegalensis	0.177455	0.000527792	0.166937		g_363.2173	GLYCOL.GLYOXDEG.PWY..superpathway.of.glycol.metabolism.and.degradation	0.201471	0.000142636	0.140882
g_161.0243	k__Bacteria.p__Bacteroidetes.c__Bacteroidia.o__Bacteroidales.f__Rikenellaceae.g__Alistipes.s__Alistipes_senegalensis.t__GCF_000312145	0.177455	0.000527792	0.166937		g_130.0873	P461.PWY..hexitol.fermentation.to.lactate..formate..ethanol.and.acetate	0.201434	0.00014305	0.141123
g_195.1751	k__Bacteria.p__Firmicutes.c__Clostridia.o__Clostridiales.f__Clostridiaceae	-0.177415	0.000529337	0.167079		g_961.7313	PWY.5695..urate.biosynthesis.inosine.5.phosphate.degradation	0.201395	0.000143476	0.141377
g_929.5488	k__Bacteria.p__Firmicutes.c__Clostridia.o__Clostridiales.f__Lachnospiraceae.g__Blautia.s__Ruminococcus_obeum	0.177663	0.000529491	0.167079		g_259.0967	PWY.922..mevalonate.pathway.I	-0.200975	0.000143855	0.141583
g_353.2333	k__Bacteria.p__Bacteroidetes.c__Bacteroidia.o__Bacteroidales.f__Rikenellaceae.g__Alistipes.s__Alistipes_senegalensis	-0.177369	0.000531143	0.167205		g_166.0189	POLYAMINSYN3.PWY..superpathway.of.polyamine.biosynthesis.II	-0.201342	0.000144065	0.141622
g_353.2333	k__Bacteria.p__Bacteroidetes.c__Bacteroidia.o__Bacteroidales.f__Rikenellaceae.g__Alistipes.s__Alistipes_senegalensis.t__GCF_000312145	-0.177369	0.000531143	0.167205		g_134.061	PWY.181..photorespiration	0.201253	0.000145064	0.142435
g_203.0021	k__Bacteria.p__Actinobacteria.c__Actinobacteria.o__Coriobacteriales.f__Coriobacteriaceae.g__Collinsella.s__Collinsella_aerofaciens	0.177314	0.000533313	0.167493		g_331.1914	FOLSYN.PWY..superpathway.of.tetrahydrofolate.biosynthesis.and.salvage	0.201211	0.000145542	0.142635
g_203.0021	k__Bacteria.p__Actinobacteria.c__Actinobacteria.o__Coriobacteriales.f__Coriobacteriaceae.g__Collinsella.s__Collinsella_aerofaciens.t__GCF_000169035	0.177314	0.000533313	0.167493		g_443.28	TRNA.CHARGING.PWY..tRNA.charging	0.201205	0.00014561	0.142635
g_263.1125	k__Bacteria.p__Actinobacteria.c__Actinobacteria.o__Bifidobacteriales.f__Bifidobacteriaceae.g__Bifidobacterium.s__Bifidobacterium_longum.t__Bifidobacterium_longum_unclassified	-0.177282	0.000534562	0.167688		g_324.0727	RUMP.PWY..formaldehyde.oxidation.I	0.200748	0.000146422	0.143094
g_661.5795	k__Bacteria.p__Actinobacteria.c__Actinobacteria.o__Coriobacteriales.f__Coriobacteriaceae.g__Eggerthella	-0.177124	0.000540835	0.168694		g_765.4718	PWY.6353..purine.nucleotides.degradation.II..aerobic.	0.201146	0.000146275	0.143094
g_173.06	k__Bacteria.p__Firmicutes.c__Bacilli	0.17715	0.000539796	0.168694		g_324.0727	PWY.6395..superpathway.of.seleno.compound.metabolism	0.200698	0.000146989	0.14348
g_173.06	k__Bacteria.p__Firmicutes.c__Bacilli.o__Lactobacillales	0.177149	0.000539823	0.168694		g_263.1125	PWY.1861..formaldehyde.assimilation.II..RuMP.Cycle.	0.201063	0.00014721	0.143527
g_197.0816	k__Bacteria.p__Firmicutes.c__Clostridia.o__Clostridiales.f__Eubacteriaceae.g__Eubacterium.s__Eubacterium_eligens	-0.177122	0.00054093	0.168694		g_107.0503	PWY.7288..fatty.acid..beta..oxidation..peroxisome..yeast.	-0.201015	0.000147761	0.143896
g_197.0816	k__Bacteria.p__Firmicutes.c__Clostridia.o__Clostridiales.f__Eubacteriaceae.g__Eubacterium.s__Eubacterium_eligens.t__GCF_000146185	-0.177122	0.00054093	0.168694		g_361.166	PWY.7383..anaerobic.energy.metabolism..invertebrates..cytosol.	-0.20098	0.00014816	0.144116
g_385.0503	k__Bacteria.p__Firmicutes.c__Clostridia.o__Clostridiales.f__Lachnospiraceae.g__Roseburia.s__Roseburia_inulinivorans	-0.177088	0.000542253	0.168713		g_259.0967	PWY.7391..isoprene.biosynthesis.II..engineered.	-0.200555	0.00014864	0.144414
g_385.0503	k__Bacteria.p__Firmicutes.c__Clostridia.o__Clostridiales.f__Lachnospiraceae.g__Roseburia.s__Roseburia_inulinivorans.t__GCF_000174195	-0.177088	0.000542253	0.168713		g_911.5636	PWY.6385..peptidoglycan.biosynthesis.III..mycobacteria.	-0.200907	0.000149003	0.144598
g_221.1183	k__Bacteria.p__Bacteroidetes.c__Bacteroidia.o__Bacteroidales.f__Rikenellaceae.g__Alistipes.s__Alistipes_senegalensis	-0.177043	0.000544076	0.168886		g_639.4404	PWY.7187..pyrimidine.deoxyribonucleotides.de.novo.biosynthesis.II	-0.20085	0.000149654	0.145061
g_221.1183	k__Bacteria.p__Bacteroidetes.c__Bacteroidia.o__Bacteroidales.f__Rikenellaceae.g__Alistipes.s__Alistipes_senegalensis.t__GCF_000312145	-0.177043	0.000544076	0.168886		g_187.0611	PWY.6769..rhamnogalacturonan.type.I.degradation.I..fungi.	-0.200331	0.000151254	0.145905
g_881.1565	k__Bacteria.p__Bacteroidetes.c__Bacteroidia.o__Bacteroidales.f__Porphyromonadaceae.g__Odoribacter	0.176995	0.000546	0.169287		g_107.0503	P163.PWY..L.lysine.fermentation.to.acetate.and.butanoate	0.2007	0.000151401	0.145905
g_351.2179	k__Bacteria.p__Bacteroidetes.c__Bacteroidia.o__Bacteroidales.f__Rikenellaceae.g__Alistipes.s__Alistipes_senegalensis	-0.176915	0.000549241	0.169897		g_209.0819	PWY.7219..adenosine.ribonucleotides.de.novo.biosynthesis	0.20073	0.000151044	0.145905
g_351.2179	k__Bacteria.p__Bacteroidetes.c__Bacteroidia.o__Bacteroidales.f__Rikenellaceae.g__Alistipes.s__Alistipes_senegalensis.t__GCF_000312145	-0.176915	0.000549241	0.169897		g_425.1456	PWY.6936..seleno.amino.acid.biosynthesis	0.200741	0.000150924	0.145905
g_149.0607	k__Bacteria.p__Bacteroidetes.c__Bacteroidia.o__Bacteroidales.f__Bacteroidales_noname	0.176646	0.000560196	0.172027		g_445.2956	PWY.5508..adenosylcobalamin.biosynthesis.from.cobyrinate.a.c.diamide.II	-0.200335	0.000151207	0.145905
g_149.0607	k__Bacteria.p__Bacteroidetes.c__Bacteroidia.o__Bacteroidales.f__Bacteroidales_noname.g__Bacteroidales_noname	0.176646	0.000560196	0.172027		g_528.2652	TRNA.CHARGING.PWY..tRNA.charging	-0.200663	0.000151835	0.146154
g_149.0607	k__Bacteria.p__Bacteroidetes.c__Bacteroidia.o__Bacteroidales.f__Bacteroidales_noname.g__Bacteroidales_noname.s__Bacteroidales_bacterium_ph8	0.176646	0.000560196	0.172027		g_128.0713	PWY0.1586..peptidoglycan.maturation..meso.diaminopimelate.containing.	-0.200617	0.000152376	0.146506
g_149.0607	k__Bacteria.p__Bacteroidetes.c__Bacteroidia.o__Bacteroidales.f__Bacteroidales_noname.g__Bacteroidales_noname.s__Bacteroidales_bacterium_ph8.t__GCF_000311925	0.176646	0.000560196	0.172027		g_107.0503	PWY.7007..methyl.ketone.biosynthesis	-0.200584	0.000152765	0.14671
g_471.3113	k__Bacteria.p__Firmicutes.c__Bacilli.o__Lactobacillales.f__Streptococcaceae.g__Streptococcus.s__Streptococcus_parasanguinis	-0.176605	0.000561886	0.172027		g_230.0131	HSERMETANA.PWY..L.methionine.biosynthesis.III	-0.20044	0.000154471	0.147249
g_471.3113	k__Bacteria.p__Firmicutes.c__Bacilli.o__Lactobacillales.f__Streptococcaceae.g__Streptococcus.s__Streptococcus_parasanguinis.t__Streptococcus_parasanguinis_unclassified	-0.176605	0.000561886	0.172027		g_107.0503	PWY.7229..superpathway.of.adenosine.nucleotides.de.novo.biosynthesis.I	0.200433	0.000154549	0.147249
g_263.1125	k__Bacteria.p__Firmicutes.c__Clostridia.o__Clostridiales.f__Eubacteriaceae	-0.176846	0.000562165	0.172027		g_457.2953	PWY.6387..UDP.N.acetylmuramoyl.pentapeptide.biosynthesis.I..meso.diaminopimelate.containing.	0.20049	0.000153875	0.147249
g_263.1125	k__Bacteria.p__Firmicutes.c__Clostridia.o__Clostridiales.f__Eubacteriaceae.g__Eubacterium	-0.1768	0.000564049	0.172027		g_263.1037	PWY.6165..chorismate.biosynthesis.II..archaea.	0.200118	0.000153775	0.147249
g_128.0713	k__Bacteria.p__Firmicutes.c__Clostridia.o__Clostridiales.f__Eubacteriaceae.g__Eubacterium.s__Eubacterium_eligens	0.176582	0.000562827	0.172027		g_187.0611	RIBOSYN2.PWY..flavin.biosynthesis.I..bacteria.and.plants.	-0.200418	0.000154728	0.147249
g_128.0713	k__Bacteria.p__Firmicutes.c__Clostridia.o__Clostridiales.f__Eubacteriaceae.g__Eubacterium.s__Eubacterium_eligens.t__GCF_000146185	0.176582	0.000562827	0.172027		g_471.1509	PWY.5484..glycolysis.II..from.fructose.6.phosphate.	-0.200468	0.000154134	0.147249
g_829.2432	k__Bacteria.p__Proteobacteria.c__Deltaproteobacteria	0.176542	0.000564505	0.172027		g_187.007	PWY0.166..superpathway.of.pyrimidine.deoxyribonucleotides.de.novo.biosynthesis..E..coli.	0.200417	0.000154741	0.147249
g_829.2432	k__Bacteria.p__Proteobacteria.c__Deltaproteobacteria.o__Desulfovibrionales	0.176542	0.000564505	0.172027		g_320.0989	P461.PWY..hexitol.fermentation.to.lactate..formate..ethanol.and.acetate	0.200053	0.000154548	0.147249
g_829.2432	k__Bacteria.p__Proteobacteria.c__Deltaproteobacteria.o__Desulfovibrionales.f__Desulfovibrionaceae	0.176542	0.000564505	0.172027		g_273.0073	PWY66.400..glycolysis.VI..metazoan.	-0.200361	0.000155406	0.147545
g_385.2389	k__Bacteria.p__Bacteroidetes.c__Bacteroidia.o__Bacteroidales.f__Rikenellaceae.g__Alistipes.s__Alistipes_senegalensis	-0.176356	0.000572251	0.17399		g_172.9914	PWY.6892..thiazole.biosynthesis.I..E..coli.	-0.200375	0.000155246	0.147545
g_385.2389	k__Bacteria.p__Bacteroidetes.c__Bacteroidia.o__Bacteroidales.f__Rikenellaceae.g__Alistipes.s__Alistipes_senegalensis.t__GCF_000312145	-0.176356	0.000572251	0.17399		g_274.1399	PWY.3781..aerobic.respiration.I..cytochrome.c.	-0.200235	0.000156926	0.148818
g_283.0825	k__Bacteria.p__Bacteroidetes.c__Bacteroidia.o__Bacteroidales.f__Bacteroidales_noname	0.176111	0.000582657	0.175357		g_324.0727	PWY.7187..pyrimidine.deoxyribonucleotides.de.novo.biosynthesis.II	0.199751	0.000158212	0.148851
g_283.0825	k__Bacteria.p__Bacteroidetes.c__Bacteroidia.o__Bacteroidales.f__Bacteroidales_noname.g__Bacteroidales_noname	0.176111	0.000582657	0.175357		g_425.1456	PWY.621..sucrose.degradation.III..sucrose.invertase.	0.200167	0.000157755	0.148851
g_283.0825	k__Bacteria.p__Bacteroidetes.c__Bacteroidia.o__Bacteroidales.f__Bacteroidales_noname.g__Bacteroidales_noname.s__Bacteroidales_bacterium_ph8	0.176111	0.000582657	0.175357		g_459.2746	PWY.5100..pyruvate.fermentation.to.acetate.and.lactate.II	0.200151	0.000157948	0.148851
g_283.0825	k__Bacteria.p__Bacteroidetes.c__Bacteroidia.o__Bacteroidales.f__Bacteroidales_noname.g__Bacteroidales_noname.s__Bacteroidales_bacterium_ph8.t__GCF_000311925	0.176111	0.000582657	0.175357		g_105.0553	PWY0.1297..superpathway.of.purine.deoxyribonucleosides.degradation	-0.199808	0.000157521	0.148851
g_324.0727	k__Bacteria.p__Bacteroidetes.c__Bacteroidia.o__Bacteroidales.f__Rikenellaceae	0.176214	0.000578244	0.175357		g_263.0923	ORNDEG.PWY..superpathway.of.ornithine.degradation	-0.20014	0.000158077	0.148851
g_324.0727	k__Bacteria.p__Bacteroidetes.c__Bacteroidia.o__Bacteroidales.f__Rikenellaceae.g__Alistipes	0.176214	0.000578244	0.175357		g_457.2953	PWY.6507..4.deoxy.L.threo.hex.4.enopyranuronate.degradation	-0.200141	0.000158061	0.148851
g_326.1042	k__Bacteria.p__Firmicutes.c__Erysipelotrichia	-0.176136	0.000581564	0.175357		g_335.1976	PWY66.399..gluconeogenesis.III	-0.200145	0.000158014	0.148851
g_326.1042	k__Bacteria.p__Firmicutes.c__Erysipelotrichia.o__Erysipelotrichales	-0.176136	0.000581564	0.175357		g_275.1293	FOLSYN.PWY..superpathway.of.tetrahydrofolate.biosynthesis.and.salvage	0.200106	0.000158493	0.148947
g_326.1042	k__Bacteria.p__Firmicutes.c__Erysipelotrichia.o__Erysipelotrichales.f__Erysipelotrichaceae	-0.176136	0.000581564	0.175357		g_465.2489	PWY.6629..superpathway.of.L.tryptophan.biosynthesis	-0.200089	0.000158696	0.148969
g_263.1125	k__Bacteria.p__Firmicutes.c__Clostridia.o__Clostridiales.f__Eubacteriaceae.g__Eubacterium.s__Eubacterium_rectale	-0.176291	0.000585404	0.175985		g_335.1976	PWY.7383..anaerobic.energy.metabolism..invertebrates..cytosol.	-0.200073	0.000158892	0.148986
g_427.3209	k__Bacteria.p__Firmicutes.c__Clostridia.o__Clostridiales.f__Lachnospiraceae.g__Lachnospiraceae_noname.s__Lachnospiraceae_bacterium_7_1_58FAA	-0.175966	0.000588847	0.176622		g_263.1037	HSERMETANA.PWY..L.methionine.biosynthesis.III	-0.200026	0.000159477	0.149366
g_427.3209	k__Bacteria.p__Firmicutes.c__Clostridia.o__Clostridiales.f__Lachnospiraceae.g__Lachnospiraceae_noname.s__Lachnospiraceae_bacterium_7_1_58FAA.t__GCF_000242155	-0.175966	0.000588847	0.176622		g_263.1037	PWY.6572..chondroitin.sulfate.degradation.I..bacterial.	-0.199987	0.00015995	0.14964
g_410.1824	k__Bacteria.p__Bacteroidetes.c__Bacteroidia.o__Bacteroidales.f__Rikenellaceae.g__Alistipes.s__Alistipes_senegalensis	-0.175907	0.000591434	0.176802		g_263.1125	PWY.5973..cis.vaccenate.biosynthesis	-0.199859	0.000161535	0.149997
g_410.1824	k__Bacteria.p__Bacteroidetes.c__Bacteroidia.o__Bacteroidales.f__Rikenellaceae.g__Alistipes.s__Alistipes_senegalensis.t__GCF_000312145	-0.175907	0.000591434	0.176802		g_551.3034	PWY.6992..1.5.anhydrofructose.degradation	-0.199854	0.000161592	0.149997
g_263.1125	k__Bacteria.p__Firmicutes.c__Clostridia.o__Clostridiales.f__Eubacteriaceae.g__Eubacterium.s__Eubacterium_rectale.t__Eubacterium_rectale_unclassified	-0.176157	0.000591167	0.176802		g_444.2833	PWY.6737..starch.degradation.V	-0.199898	0.000161051	0.149997
g_435.2515	k__Bacteria.p__Firmicutes.c__Clostridia.o__Clostridiales.f__Eubacteriaceae.g__Eubacterium.s__Eubacterium_rectale.t__Eubacterium_rectale_unclassified	0.176113	0.000593074	0.177071		g_393.2281	PWY.6612..superpathway.of.tetrahydrofolate.biosynthesis	0.199908	0.000160919	0.149997
g_203.0192	k__Bacteria.p__Firmicutes.c__Clostridia.o__Clostridiales.f__Eubacteriaceae.g__Eubacterium.s__Eubacterium_siraeum	0.175855	0.000593658	0.177071		g_433.1654	PWY66.399..gluconeogenesis.III	-0.199929	0.000160663	0.149997
g_457.3322	k__Bacteria.p__Bacteroidetes.c__Bacteroidia.o__Bacteroidales.f__Rikenellaceae.g__Alistipes.s__Alistipes_senegalensis	0.175784	0.000596774	0.177603		g_439.1963	PWY66.399..gluconeogenesis.III	-0.19988	0.000161274	0.149997
g_457.3322	k__Bacteria.p__Bacteroidetes.c__Bacteroidia.o__Bacteroidales.f__Rikenellaceae.g__Alistipes.s__Alistipes_senegalensis.t__GCF_000312145	0.175784	0.000596774	0.177603		g_145.0139	PWY.5347..superpathway.of.L.methionine.biosynthesis..transsulfuration.	-0.199884	0.000161227	0.149997
g_407.1709	k__Bacteria.p__Actinobacteria.c__Actinobacteria.o__Bifidobacteriales.f__Bifidobacteriaceae.g__Bifidobacterium.s__Bifidobacterium_adolescentis	0.175717	0.000599714	0.178081		g_161.0972	FOLSYN.PWY..superpathway.of.tetrahydrofolate.biosynthesis.and.salvage	0.199839	0.000161786	0.150009
g_407.1709	k__Bacteria.p__Actinobacteria.c__Actinobacteria.o__Bifidobacteriales.f__Bifidobacteriaceae.g__Bifidobacterium.s__Bifidobacterium_adolescentis.t__Bifidobacterium_adolescentis_unclassified	0.175717	0.000599714	0.178081		g_202.0178	PWY.5419..catechol.degradation.to.2.oxopent.4.enoate.II	-0.199418	0.000162342	0.150346
g_471.3113	k__Bacteria.p__Firmicutes.c__Clostridia.o__Clostridiales.f__Eubacteriaceae.g__Eubacterium.s__Eubacterium_siraeum.t__Eubacterium_siraeum_unclassified	0.175669	0.000601798	0.178501		g_263.1125	PWY.7228..superpathway.of.guanosine.nucleotides.de.novo.biosynthesis.I	0.199781	0.00016251	0.150346
g_387.2881	k__Bacteria.p__Firmicutes.c__Clostridia.o__Clostridiales.f__Lachnospiraceae.g__Blautia.s__Ruminococcus_torques	-0.175867	0.000603798	0.178896		g_188.0717	PWY.6590..superpathway.of.Clostridium.acetobutylicum.acidogenic.fermentation	0.199744	0.000162963	0.150598
g_283.0825	k__Bacteria.p__Firmicutes.c__Clostridia.o__Clostridiales.f__Eubacteriaceae.g__Eubacterium.s__Eubacterium_siraeum	0.17557	0.000606154	0.179395		g_324.0727	PWY.5055..nicotinate.degradation.III	0.199348	0.000163223	0.150671
g_395.2071	k__Bacteria.p__Actinobacteria	0.175735	0.0006096	0.179583		g_419.206	FOLSYN.PWY..superpathway.of.tetrahydrofolate.biosynthesis.and.salvage	0.199702	0.000163497	0.150757
g_395.2071	k__Bacteria.p__Actinobacteria.c__Actinobacteria	0.175735	0.0006096	0.179583		g_871.6836	PWY0.781..aspartate.superpathway	-0.199669	0.000163909	0.150969
g_132.0663	k__Bacteria.p__Bacteroidetes.c__Bacteroidia.o__Bacteroidales.f__Rikenellaceae.g__Alistipes.s__Alistipes_senegalensis	0.175498	0.000609376	0.179583		g_263.1125	PWY.6395..superpathway.of.seleno.compound.metabolism	0.199178	0.000165391	0.152166
g_132.0663	k__Bacteria.p__Bacteroidetes.c__Bacteroidia.o__Bacteroidales.f__Rikenellaceae.g__Alistipes.s__Alistipes_senegalensis.t__GCF_000312145	0.175498	0.000609376	0.179583		g_187.0611	PWY.7242..D.fructuronate.degradation	-0.199515	0.00016586	0.152189
g_203.0021	k__Bacteria.p__Bacteroidetes.c__Bacteroidia.o__Bacteroidales.f__Rikenellaceae.g__Alistipes.s__Alistipes_shahii	0.175452	0.000611424	0.179583		g_327.2537	PWY.6507..4.deoxy.L.threo.hex.4.enopyranuronate.degradation	0.199513	0.000165877	0.152189
g_203.0021	k__Bacteria.p__Bacteroidetes.c__Bacteroidia.o__Bacteroidales.f__Rikenellaceae.g__Alistipes.s__Alistipes_shahii.t__GCF_000210575	0.175452	0.000611424	0.179583		g_961.5392	PWY.6387..UDP.N.acetylmuramoyl.pentapeptide.biosynthesis.I..meso.diaminopimelate.containing.	-0.199507	0.000165964	0.152189
g_203.0192	k__Bacteria.p__Firmicutes.c__Clostridia.o__Clostridiales.f__Eubacteriaceae.g__Eubacterium.s__Eubacterium_siraeum.t__Eubacterium_siraeum_unclassified	0.17545	0.0006115	0.179583		g_247.0605	POLYAMSYN.PWY..superpathway.of.polyamine.biosynthesis.I	0.199362	0.000167812	0.153221
g_229.0842	k__Bacteria.p__Actinobacteria.c__Actinobacteria.o__Bifidobacteriales.f__Bifidobacteriaceae.g__Bifidobacterium.s__Bifidobacterium_longum.t__Bifidobacterium_longum_unclassified	0.175414	0.000613121	0.179664		g_525.2802	POLYAMSYN.PWY..superpathway.of.polyamine.biosynthesis.I	-0.199379	0.000167601	0.153221
g_435.2515	k__Bacteria.p__Firmicutes.c__Clostridia.o__Clostridiales.f__Eubacteriaceae.g__Eubacterium.s__Eubacterium_rectale	0.175665	0.000612709	0.179664		g_187.007	PWY.5100..pyruvate.fermentation.to.acetate.and.lactate.II	0.199361	0.000167826	0.153221
g_173.1301	k__Bacteria.p__Firmicutes.c__Bacilli.o__Lactobacillales.f__Streptococcaceae.g__Streptococcus.s__Streptococcus_thermophilus	0.175364	0.000615388	0.179933		g_524.2778	ARG.POLYAMINE.SYN..superpathway.of.arginine.and.polyamine.biosynthesis	-0.199402	0.000167297	0.153221
g_173.1301	k__Bacteria.p__Firmicutes.c__Bacilli.o__Lactobacillales.f__Streptococcaceae.g__Streptococcus.s__Streptococcus_thermophilus.t__Streptococcus_thermophilus_unclassified	0.175364	0.000615388	0.179933		g_230.1035	PWY.5273..p.cumate.degradation	0.198973	0.000168021	0.153232
g_333.2071	k__Bacteria.p__Firmicutes.c__Clostridia.o__Clostridiales.f__Lachnospiraceae.g__Lachnospiraceae_noname.s__Lachnospiraceae_bacterium_5_1_63FAA	-0.175295	0.00061849	0.180052		g_301.2172	FOLSYN.PWY..superpathway.of.tetrahydrofolate.biosynthesis.and.salvage	0.199329	0.000168237	0.153261
g_333.2071	k__Bacteria.p__Firmicutes.c__Clostridia.o__Clostridiales.f__Lachnospiraceae.g__Lachnospiraceae_noname.s__Lachnospiraceae_bacterium_5_1_63FAA.t__GCF_000185525	-0.175295	0.00061849	0.180052		g_419.2562	PWY.7198..pyrimidine.deoxyribonucleotides.de.novo.biosynthesis.IV	-0.199286	0.000168791	0.153481
g_144.03	k__Bacteria.p__Firmicutes.c__Clostridia.o__Clostridiales.f__Lachnospiraceae.g__Roseburia.s__Roseburia_hominis	0.175304	0.000618078	0.180052		g_677.6103	PWY.6386..UDP.N.acetylmuramoyl.pentapeptide.biosynthesis.II..lysine.containing.	-0.199282	0.000168847	0.153481
g_144.03	k__Bacteria.p__Firmicutes.c__Clostridia.o__Clostridiales.f__Lachnospiraceae.g__Roseburia.s__Roseburia_hominis.t__GCF_000225345	0.175304	0.000618078	0.180052		g_466.2939	PWY0.1296..purine.ribonucleosides.degradation	0.199241	0.000169374	0.153792
g_201.1267	k__Bacteria.p__Proteobacteria.c__Deltaproteobacteria	0.175227	0.000621555	0.180354		g_717.1482	PWY.7234..inosine.5.phosphate.biosynthesis.III	0.199154	0.000170508	0.154484
g_201.1267	k__Bacteria.p__Proteobacteria.c__Deltaproteobacteria.o__Desulfovibrionales	0.175227	0.000621555	0.180354		g_393.1908	GLYCOL.GLYOXDEG.PWY..superpathway.of.glycol.metabolism.and.degradation	0.199156	0.000170486	0.154484
g_201.1267	k__Bacteria.p__Proteobacteria.c__Deltaproteobacteria.o__Desulfovibrionales.f__Desulfovibrionaceae	0.175227	0.000621555	0.180354		g_401.2174	PWY1G.0..mycothiol.biosynthesis	-0.198723	0.000171296	0.154736
g_971.8092	k__Bacteria.p__Bacteroidetes.c__Bacteroidia.o__Bacteroidales.f__Porphyromonadaceae.g__Odoribacter	0.175191	0.0006232	0.180635		g_345.2075	PWY.4221..pantothenate.and.coenzyme.A.biosynthesis.II..plants.	-0.199091	0.000171343	0.154736
g_289.1446	k__Bacteria.p__Bacteroidetes.c__Bacteroidia.o__Bacteroidales.f__Rikenellaceae.g__Alistipes.s__Alistipes_senegalensis	-0.175129	0.000626015	0.180878		g_172.9914	P461.PWY..hexitol.fermentation.to.lactate..formate..ethanol.and.acetate	0.199109	0.000171104	0.154736
g_433.1889	k__Bacteria.p__Bacteroidetes.c__Bacteroidia.o__Bacteroidales.f__Rikenellaceae.g__Alistipes.s__Alistipes_senegalensis	-0.175113	0.00062675	0.180878		g_492.309	PWY66.399..gluconeogenesis.III	-0.198955	0.000173131	0.156081
g_289.1446	k__Bacteria.p__Bacteroidetes.c__Bacteroidia.o__Bacteroidales.f__Rikenellaceae.g__Alistipes.s__Alistipes_senegalensis.t__GCF_000312145	-0.175129	0.000626015	0.180878		g_961.7313	PWY.6123..inosine.5.phosphate.biosynthesis.I	-0.198949	0.000173207	0.156081
g_433.1889	k__Bacteria.p__Bacteroidetes.c__Bacteroidia.o__Bacteroidales.f__Rikenellaceae.g__Alistipes.s__Alistipes_senegalensis.t__GCF_000312145	-0.175113	0.00062675	0.180878		g_159.0409	PWY.5265..peptidoglycan.biosynthesis.II..staphylococci.	-0.198832	0.000174773	0.156208
g_367.2127	k__Bacteria.p__Firmicutes.c__Clostridia.o__Clostridiales.f__Lachnospiraceae.g__Lachnospiraceae_noname.s__Lachnospiraceae_bacterium_5_1_63FAA	-0.17504	0.000630063	0.181442		g_551.3034	PWY.6344..L.ornithine.degradation.II..Stickland.reaction.	-0.198487	0.000174435	0.156208
g_367.2127	k__Bacteria.p__Firmicutes.c__Clostridia.o__Clostridiales.f__Lachnospiraceae.g__Lachnospiraceae_noname.s__Lachnospiraceae_bacterium_5_1_63FAA.t__GCF_000185525	-0.17504	0.000630063	0.181442		g_93.0339	ILEUSYN.PWY..L.isoleucine.biosynthesis.I..from.threonine.	-0.198846	0.000174587	0.156208
g_211.084	k__Bacteria.p__Firmicutes.c__Bacilli.o__Lactobacillales.f__Streptococcaceae.g__Streptococcus.s__Streptococcus_thermophilus	-0.174929	0.000635186	0.181824		g_315.1606	SO4ASSIM.PWY..sulfate.reduction.I..assimilatory.	-0.198842	0.000174634	0.156208
g_211.084	k__Bacteria.p__Firmicutes.c__Bacilli.o__Lactobacillales.f__Streptococcaceae.g__Streptococcus.s__Streptococcus_thermophilus.t__Streptococcus_thermophilus_unclassified	-0.174929	0.000635186	0.181824		g_93.0339	VALSYN.PWY..L.valine.biosynthesis	-0.198846	0.000174587	0.156208
g_872.3577	k__Bacteria.p__Firmicutes.c__Clostridia.o__Clostridiales.f__Lachnospiraceae.g__Blautia.s__Ruminococcus_obeum.t__Ruminococcus_obeum_unclassified	-0.174908	0.000636156	0.181824		g_283.0825	P105.PWY..TCA.cycle.IV..2.oxoglutarate.decarboxylase.	0.198906	0.000173783	0.156208
g_351.2179	k__Bacteria.p__Firmicutes.c__Clostridia.o__Clostridiales.f__Lachnospiraceae.g__Lachnospiraceae_noname.s__Lachnospiraceae_bacterium_5_1_63FAA	-0.174912	0.000636007	0.181824		g_285.0763	PWY.6145..superpathway.of.sialic.acids.and.CMP.sialic.acids.biosynthesis	-0.198826	0.000174849	0.156208
g_351.2179	k__Bacteria.p__Firmicutes.c__Clostridia.o__Clostridiales.f__Lachnospiraceae.g__Lachnospiraceae_noname.s__Lachnospiraceae_bacterium_5_1_63FAA.t__GCF_000185525	-0.174912	0.000636007	0.181824		g_313.1657	PWY.5097..L.lysine.biosynthesis.VI	-0.198829	0.000174806	0.156208
g_415.1379	k__Bacteria.p__Firmicutes.c__Negativicutes	-0.174971	0.000633257	0.181824		g_147.0814	FOLSYN.PWY..superpathway.of.tetrahydrofolate.biosynthesis.and.salvage	0.198794	0.000175284	0.156429
g_415.1379	k__Bacteria.p__Firmicutes.c__Negativicutes.o__Selenomonadales	-0.174971	0.000633257	0.181824		g_187.007	PWY.6471..peptidoglycan.biosynthesis.IV..Enterococcus.faecium.	0.198766	0.000175654	0.156573
g_212.0023	k__Bacteria.p__Bacteroidetes.c__Bacteroidia.o__Bacteroidales.f__Rikenellaceae.g__Alistipes.s__Alistipes_senegalensis	0.174845	0.000639092	0.182272		g_379.1778	PWY.6906..chitin.derivatives.degradation	-0.198753	0.000175823	0.156573
g_212.0023	k__Bacteria.p__Bacteroidetes.c__Bacteroidia.o__Bacteroidales.f__Rikenellaceae.g__Alistipes.s__Alistipes_senegalensis.t__GCF_000312145	0.174845	0.000639092	0.182272		g_206.049	POLYAMSYN.PWY..superpathway.of.polyamine.biosynthesis.I	0.198641	0.000177336	0.157528
g_215.144	k__Bacteria.p__Bacteroidetes.c__Bacteroidia.o__Bacteroidales.f__Bacteroidales_noname	-0.174694	0.000646163	0.18271		g_263.1037	PWY.7003..glycerol.degradation.to.butanol	0.198649	0.000177229	0.157528
g_215.144	k__Bacteria.p__Bacteroidetes.c__Bacteroidia.o__Bacteroidales.f__Bacteroidales_noname.g__Bacteroidales_noname	-0.174694	0.000646163	0.18271		g_381.2646	PWY.6562..norspermidine.biosynthesis	-0.198632	0.000177462	0.157528
g_215.144	k__Bacteria.p__Bacteroidetes.c__Bacteroidia.o__Bacteroidales.f__Bacteroidales_noname.g__Bacteroidales_noname.s__Bacteroidales_bacterium_ph8	-0.174694	0.000646163	0.18271		g_93.0339	PWY1F.823..leucopelargonidin.and.leucocyanidin.biosynthesis	0.1985	0.000179261	0.158397
g_215.144	k__Bacteria.p__Bacteroidetes.c__Bacteroidia.o__Bacteroidales.f__Bacteroidales_noname.g__Bacteroidales_noname.s__Bacteroidales_bacterium_ph8.t__GCF_000311925	-0.174694	0.000646163	0.18271		g_589.4106	PWY.7234..inosine.5.phosphate.biosynthesis.III	-0.198517	0.000179033	0.158397
g_263.1037	k__Bacteria.p__Bacteroidetes.c__Bacteroidia.o__Bacteroidales.f__Porphyromonadaceae	0.174637	0.000648842	0.18271		g_203.0192	PWY.7383..anaerobic.energy.metabolism..invertebrates..cytosol.	0.198538	0.000178739	0.158397
g_489.3581	k__Bacteria.p__Firmicutes.c__Clostridia.o__Clostridiales.f__Lachnospiraceae.g__Lachnospiraceae_noname.s__Lachnospiraceae_bacterium_7_1_58FAA	-0.17464	0.000648686	0.18271		g_359.1502	PWY66.399..gluconeogenesis.III	-0.19852	0.000178992	0.158397
g_489.3581	k__Bacteria.p__Firmicutes.c__Clostridia.o__Clostridiales.f__Lachnospiraceae.g__Lachnospiraceae_noname.s__Lachnospiraceae_bacterium_7_1_58FAA.t__GCF_000242155	-0.17464	0.000648686	0.18271		g_512.2685	PWY.5347..superpathway.of.L.methionine.biosynthesis..transsulfuration.	-0.198477	0.000179583	0.158397
g_326.0881	k__Bacteria.p__Firmicutes.c__Erysipelotrichia.o__Erysipelotrichales.f__Erysipelotrichaceae.g__Erysipelotrichaceae_noname	-0.174716	0.000645112	0.18271		g_91.0218	REDCITCYC..TCA.cycle.VIII..helicobacter.	0.19849	0.000179396	0.158397
g_207.0663	k__Bacteria.p__Firmicutes.c__Negativicutes	0.174676	0.000647022	0.18271		g_305.14	PWY.5188..tetrapyrrole.biosynthesis.I..from.glutamate.	-0.198436	0.000180145	0.158725
g_207.0663	k__Bacteria.p__Firmicutes.c__Negativicutes.o__Selenomonadales	0.174676	0.000647022	0.18271		g_229.0842	PWY.5097..L.lysine.biosynthesis.VI	-0.19841	0.000180494	0.158865
g_283.0967	k__Bacteria.p__Proteobacteria.c__Gammaproteobacteria.o__Enterobacteriales	0.174734	0.000644305	0.18271		g_263.1037	DENOVOPURINE2.PWY..superpathway.of.purine.nucleotides.de.novo.biosynthesis.II	0.198376	0.000180961	0.159107
g_283.0967	k__Bacteria.p__Proteobacteria.c__Gammaproteobacteria.o__Enterobacteriales.f__Enterobacteriaceae	0.174734	0.000644305	0.18271		g_359.1502	PWY3O.355..stearate.biosynthesis.III..fungi.	-0.198318	0.000181773	0.159484
g_153.0192	k__Bacteria.p__Firmicutes.c__Clostridia.o__Clostridiales.f__Lachnospiraceae.g__Blautia	-0.174816	0.00065163	0.182917		g_467.2639	COBALSYN.PWY..adenosylcobalamin.salvage.from.cobinamide.I	-0.198324	0.000181689	0.159484
g_301.1294	k__Bacteria.p__Firmicutes.c__Clostridia.o__Clostridiales.f__Lachnospiraceae.g__Lachnospiraceae_noname.s__Lachnospiraceae_bacterium_5_1_63FAA	0.174579	0.000651604	0.182917		g_467.2639	PWY.5100..pyruvate.fermentation.to.acetate.and.lactate.II	0.198262	0.00018255	0.159998
g_301.1294	k__Bacteria.p__Firmicutes.c__Clostridia.o__Clostridiales.f__Lachnospiraceae.g__Lachnospiraceae_noname.s__Lachnospiraceae_bacterium_5_1_63FAA.t__GCF_000185525	0.174579	0.000651604	0.182917		g_389.2696	LYSINE.AMINOAD.PWY..L.lysine.biosynthesis.IV	0.198238	0.000182888	0.160126
g_195.1751	k__Bacteria.p__Bacteroidetes.c__Bacteroidia.o__Bacteroidales.f__Porphyromonadaceae.g__Odoribacter	-0.174477	0.000656447	0.184075		g_634.6137	PWY.6385..peptidoglycan.biosynthesis.III..mycobacteria.	-0.198179	0.000183712	0.160536
g_393.1908	k__Bacteria.p__Actinobacteria	0.174654	0.000659307	0.184297		g_462.1766	PWY.7219..adenosine.ribonucleotides.de.novo.biosynthesis	-0.198176	0.000183743	0.160536
g_393.1908	k__Bacteria.p__Actinobacteria.c__Actinobacteria	0.174654	0.000659307	0.184297		g_293.1035	PWY.5097..L.lysine.biosynthesis.VI	-0.198092	0.000184935	0.161408
g_313.1657	k__Bacteria.p__Firmicutes.c__Clostridia.o__Clostridiales.f__Peptostreptococcaceae	-0.174438	0.000658304	0.184297		g_212.0023	PWY.6318..L.phenylalanine.degradation.IV..mammalian..via.side.chain.	-0.197994	0.000186317	0.161676
g_385.0575	k__Bacteria.p__Firmicutes.c__Clostridia.o__Clostridiales.f__Lachnospiraceae.g__Roseburia.s__Roseburia_inulinivorans	-0.174352	0.00066244	0.184785		g_149.0607	PWY.6644..fluoroacetate.and.fluorothreonine.biosynthesis	0.19762	0.000186459	0.161676
g_385.0575	k__Bacteria.p__Firmicutes.c__Clostridia.o__Clostridiales.f__Lachnospiraceae.g__Roseburia.s__Roseburia_inulinivorans.t__GCF_000174195	-0.174352	0.00066244	0.184785		g_909.5499	PWY.6385..peptidoglycan.biosynthesis.III..mycobacteria.	-0.197928	0.000187248	0.161676
g_212.0023	k__Bacteria.p__Firmicutes.c__Clostridia.o__Clostridiales.f__Lachnospiraceae.g__Coprococcus	0.174236	0.000668036	0.186152		g_375.2912	P261.PWY..coenzyme.M.biosynthesis.I	0.197542	0.000187571	0.161676
g_407.1709	k__Bacteria.p__Firmicutes.c__Bacilli.o__Lactobacillales.f__Streptococcaceae.g__Streptococcus	-0.17416	0.000671733	0.186598		g_283.0967	PWY4FS.8..phosphatidylglycerol.biosynthesis.II..non.plastidic.	0.197947	0.000186984	0.161676
g_301.1294	k__Bacteria.p__Firmicutes.c__Clostridia.o__Clostridiales.f__Ruminococcaceae.g__Faecalibacterium	0.174161	0.000671674	0.186598		g_67.0186	PWY.6737..starch.degradation.V	-0.198032	0.000185783	0.161676
g_301.1294	k__Bacteria.p__Firmicutes.c__Clostridia.o__Clostridiales.f__Ruminococcaceae.g__Faecalibacterium.s__Faecalibacterium_prausnitzii	0.174161	0.000671674	0.186598		g_283.0967	PWY4FS.7..phosphatidylglycerol.biosynthesis.I..plastidic.	0.197947	0.000186984	0.161676
g_250.2176	k__Bacteria.p__Firmicutes.c__Clostridia.o__Clostridiales.f__Lachnospiraceae.g__Blautia	-0.174303	0.000676213	0.187647		g_251.1291	PWY3O.19..ubiquinol.6.biosynthesis.from.4.hydroxybenzoate..eukaryotic.	-0.197568	0.000187201	0.161676
g_662.101	k__Bacteria.p__Firmicutes.c__Clostridia.o__Clostridiales.f__Lachnospiraceae.g__Dorea.s__Dorea_longicatena	-0.173904	0.000684298	0.189496		g_389.1607	KETOGLUCONMET.PWY..ketogluconate.metabolism	0.198053	0.000185478	0.161676
g_662.101	k__Bacteria.p__Firmicutes.c__Clostridia.o__Clostridiales.f__Lachnospiraceae.g__Dorea.s__Dorea_longicatena.t__GCF_000154065	-0.173904	0.000684298	0.189496		g_512.2685	GLYCOL.GLYOXDEG.PWY..superpathway.of.glycol.metabolism.and.degradation	-0.198028	0.000185829	0.161676
g_509.1433	k__Bacteria.p__Actinobacteria.c__Actinobacteria.o__Coriobacteriales.f__Coriobacteriaceae.g__Eggerthella	0.173824	0.000688264	0.189988		g_291.102	PWY.5097..L.lysine.biosynthesis.VI	-0.197918	0.000187404	0.161676
g_474.0349	k__Bacteria.p__Firmicutes.c__Clostridia.o__Clostridiales.f__Lachnospiraceae.g__Roseburia.s__Roseburia_intestinalis	-0.173811	0.000688918	0.189988		g_107.0503	PWY.5724..superpathway.of.atrazine.degradation	-0.197551	0.000187453	0.161676
g_474.0349	k__Bacteria.p__Firmicutes.c__Clostridia.o__Clostridiales.f__Lachnospiraceae.g__Roseburia.s__Roseburia_intestinalis.t__Roseburia_intestinalis_unclassified	-0.173811	0.000688918	0.189988		g_306.0181	PWY.6948..sitosterol.degradation.to.androstenedione	-0.197492	0.000188293	0.161714
g_313.1657	k__Bacteria.p__Firmicutes.c__Clostridia.o__Clostridiales.f__Peptostreptococcaceae.g__Peptostreptococcaceae_noname	-0.173818	0.000688558	0.189988		g_639.4404	PWY.7388..octanoyl..acyl.carrier.protein..biosynthesis..mitochondria..yeast.	-0.197816	0.000188854	0.161714
g_393.1558	k__Bacteria.p__Actinobacteria.c__Actinobacteria.o__Bifidobacteriales.f__Bifidobacteriaceae.g__Bifidobacterium	0.174023	0.000689999	0.190025		g_289.1086	PWY0.1241..ADP.L.glycero..beta..D.manno.heptose.biosynthesis	-0.197827	0.000188701	0.161714
g_215.1649	k__Bacteria.p__Firmicutes.c__Clostridia.o__Clostridiales.f__Oscillospiraceae.g__Oscillibacter.s__Oscillibacter_unclassified	-0.17378	0.000690479	0.190025		g_509.1433	PWY0.1241..ADP.L.glycero..beta..D.manno.heptose.biosynthesis	-0.197808	0.000188976	0.161714
g_329.2485	k__Bacteria.p__Firmicutes.c__Clostridia.o__Clostridiales.f__Lachnospiraceae.g__Blautia	0.17396	0.000693164	0.190568		g_493.2805	TRNA.CHARGING.PWY..tRNA.charging	0.197868	0.00018811	0.161714
g_393.1558	k__Bacteria.p__Actinobacteria.c__Actinobacteria.o__Bifidobacteriales	0.17387	0.000697659	0.191409		g_291.102	P241.PWY..coenzyme.B.biosynthesis	-0.197855	0.000188294	0.161714
g_393.1558	k__Bacteria.p__Actinobacteria.c__Actinobacteria.o__Bifidobacteriales.f__Bifidobacteriaceae	0.17387	0.000697659	0.191409		g_324.0727	PWY.6282..palmitoleate.biosynthesis.I..from..5Z..dodec.5.enoate.	-0.19745	0.000188905	0.161714
g_765.4718	k__Bacteria.p__Firmicutes.c__Clostridia.o__Clostridiales.f__Lachnospiraceae.g__Blautia.s__Ruminococcus_torques	0.17382	0.000700162	0.191659		g_203.0021	PENTOSE.P.PWY..pentose.phosphate.pathway	-0.197791	0.000189223	0.16176
g_433.2791	k__Bacteria.p__Firmicutes.c__Clostridia.o__Clostridiales.f__Ruminococcaceae.g__Faecalibacterium	-0.173576	0.000700723	0.191659		g_203.0021	PWY.5189..tetrapyrrole.biosynthesis.II..from.glycine.	0.197706	0.000190441	0.162634
g_433.2791	k__Bacteria.p__Firmicutes.c__Clostridia.o__Clostridiales.f__Ruminococcaceae.g__Faecalibacterium.s__Faecalibacterium_prausnitzii	-0.173576	0.000700723	0.191659		g_107.0503	GLYCOLYSIS..glycolysis.I..from.glucose.6.phosphate.	0.197673	0.000190924	0.162879
g_270.1519	k__Bacteria	0.173475	0.000705875	0.192021		g_807.5035	PWY.7187..pyrimidine.deoxyribonucleotides.de.novo.biosynthesis.II	-0.197655	0.000191189	0.162939
g_443.28	k__Bacteria.p__Actinobacteria.c__Actinobacteria.o__Coriobacteriales.f__Coriobacteriaceae.g__Eggerthella	-0.173353	0.000712115	0.192021		g_343.2842	PWY.6507..4.deoxy.L.threo.hex.4.enopyranuronate.degradation	0.197611	0.000191821	0.162977
g_443.3521	k__Bacteria.p__Bacteroidetes.c__Bacteroidia.o__Bacteroidales.f__Rikenellaceae.g__Alistipes.s__Alistipes_senegalensis	0.173424	0.000708472	0.192021		g_997.484	PWY.6628..superpathway.of.L.phenylalanine.biosynthesis	-0.197629	0.00019157	0.162977
g_443.3521	k__Bacteria.p__Bacteroidetes.c__Bacteroidia.o__Bacteroidales.f__Rikenellaceae.g__Alistipes.s__Alistipes_senegalensis.t__GCF_000312145	0.173424	0.000708472	0.192021		g_728.5217	PWY.6387..UDP.N.acetylmuramoyl.pentapeptide.biosynthesis.I..meso.diaminopimelate.containing.	-0.197622	0.000191674	0.162977
g_221.1542	k__Bacteria.p__Firmicutes.c__Clostridia.o__Clostridiales.f__Lachnospiraceae.g__Coprococcus.s__Coprococcus_catus	-0.173364	0.000711546	0.192021		g_187.007	PWY.6353..purine.nucleotides.degradation.II..aerobic.	-0.197571	0.000192415	0.163148
g_221.1542	k__Bacteria.p__Firmicutes.c__Clostridia.o__Clostridiales.f__Lachnospiraceae.g__Coprococcus.s__Coprococcus_catus.t__GCF_000210555	-0.173364	0.000711546	0.192021		g_263.1125	PWY1F.823..leucopelargonidin.and.leucocyanidin.biosynthesis	-0.197571	0.000192411	0.163148
g_135.0299	k__Bacteria.p__Firmicutes.c__Clostridia.o__Clostridiales.f__Lachnospiraceae.g__Roseburia.s__Roseburia_hominis	0.173386	0.000710447	0.192021		g_882.4832	SALVADEHYPOX.PWY..adenosine.nucleotides.degradation.II	0.197516	0.000193219	0.163211
g_263.2016	k__Bacteria.p__Firmicutes.c__Clostridia.o__Clostridiales.f__Lachnospiraceae.g__Roseburia.s__Roseburia_hominis	0.173372	0.000711138	0.192021		g_206.049	ARG.POLYAMINE.SYN..superpathway.of.arginine.and.polyamine.biosynthesis	0.197476	0.000193805	0.163211
g_309.0985	k__Bacteria.p__Firmicutes.c__Clostridia.o__Clostridiales.f__Lachnospiraceae.g__Roseburia.s__Roseburia_hominis	-0.173367	0.000711418	0.192021		g_444.2833	PWY.6906..chitin.derivatives.degradation	0.197515	0.000193231	0.163211
g_135.0299	k__Bacteria.p__Firmicutes.c__Clostridia.o__Clostridiales.f__Lachnospiraceae.g__Roseburia.s__Roseburia_hominis.t__GCF_000225345	0.173386	0.000710447	0.192021		g_209.0819	PWY.6803..phosphatidylcholine.acyl.editing	0.197128	0.000193619	0.163211
g_263.2016	k__Bacteria.p__Firmicutes.c__Clostridia.o__Clostridiales.f__Lachnospiraceae.g__Roseburia.s__Roseburia_hominis.t__GCF_000225345	0.173372	0.000711138	0.192021		g_187.007	PWY.7288..fatty.acid..beta..oxidation..peroxisome..yeast.	-0.197512	0.000193271	0.163211
g_309.0985	k__Bacteria.p__Firmicutes.c__Clostridia.o__Clostridiales.f__Lachnospiraceae.g__Roseburia.s__Roseburia_hominis.t__GCF_000225345	-0.173367	0.000711418	0.192021		g_105.0553	PWY0.1296..purine.ribonucleosides.degradation	-0.197112	0.000193861	0.163211
g_273.0725	k__Bacteria.p__Firmicutes.c__Clostridia.o__Clostridiales.f__Peptostreptococcaceae	-0.173449	0.000707227	0.192021		g_423.167	PWY.6518..glycocholate.metabolism..bacteria.	0.197151	0.000193286	0.163211
g_273.0725	k__Bacteria.p__Firmicutes.c__Clostridia.o__Clostridiales.f__Peptostreptococcaceae.g__Peptostreptococcaceae_noname	-0.173484	0.000705427	0.192021		g_263.1037	PWY1F.823..leucopelargonidin.and.leucocyanidin.biosynthesis	-0.197455	0.00019411	0.163256
g_327.1606	k__Bacteria.p__Bacteroidetes.c__Bacteroidia.o__Bacteroidales.f__Rikenellaceae.g__Alistipes.s__Alistipes_senegalensis	-0.17328	0.000715906	0.192654		g_190.0359	HISDEG.PWY..L.histidine.degradation.I	-0.197425	0.000194553	0.163463
g_327.1606	k__Bacteria.p__Bacteroidetes.c__Bacteroidia.o__Bacteroidales.f__Rikenellaceae.g__Alistipes.s__Alistipes_senegalensis.t__GCF_000312145	-0.17328	0.000715906	0.192654		g_419.206	PWY.7268..NAD.NADP.NADH.NADPH.cytosolic.interconversion..yeast.	-0.197389	0.000195098	0.163756
g_246.0858	k__Bacteria.p__Bacteroidetes.c__Bacteroidia.o__Bacteroidales.f__Porphyromonadaceae.g__Barnesiella	-0.173163	0.00072195	0.193695		g_187.007	PWY.7242..D.fructuronate.degradation	-0.197353	0.000195629	0.164036
g_246.0858	k__Bacteria.p__Bacteroidetes.c__Bacteroidia.o__Bacteroidales.f__Porphyromonadaceae.g__Barnesiella.s__Barnesiella_intestinihominis	-0.173163	0.00072195	0.193695		g_86.0248	PWY.5097..L.lysine.biosynthesis.VI	-0.197304	0.000196356	0.16448
g_246.0858	k__Bacteria.p__Bacteroidetes.c__Bacteroidia.o__Bacteroidales.f__Porphyromonadaceae.g__Barnesiella.s__Barnesiella_intestinihominis.t__GCF_000296465	-0.173163	0.00072195	0.193695		g_445.2956	PWY.6344..L.ornithine.degradation.II..Stickland.reaction.	-0.196899	0.000197042	0.164749
g_228.0072	k__Bacteria.p__Firmicutes.c__Clostridia.o__Clostridiales.f__Eubacteriaceae.g__Eubacterium.s__Eubacterium_siraeum.t__Eubacterium_siraeum_unclassified	0.173145	0.000722886	0.193751		g_871.6836	P4.PWY..superpathway.of.L.lysine..L.threonine.and.L.methionine.biosynthesis.I	-0.197256	0.000197073	0.164749
g_270.9906	k__Bacteria.p__Firmicutes.c__Bacilli.o__Lactobacillales.f__Streptococcaceae.g__Streptococcus.s__Streptococcus_thermophilus	-0.172955	0.000732876	0.196035		g_299.1278	PWY.7392..taxadiene.biosynthesis..engineered.	-0.197141	0.000198802	0.166028
g_270.9906	k__Bacteria.p__Firmicutes.c__Bacilli.o__Lactobacillales.f__Streptococcaceae.g__Streptococcus.s__Streptococcus_thermophilus.t__Streptococcus_thermophilus_unclassified	-0.172955	0.000732876	0.196035		g_161.0972	PWY.6612..superpathway.of.tetrahydrofolate.biosynthesis	0.19712	0.000199115	0.166123
g_327.1082	k__Bacteria.p__Firmicutes.c__Clostridia.o__Clostridiales.f__Lachnospiraceae.g__Coprococcus.s__Coprococcus_catus	-0.172917	0.000734864	0.196174		g_161.0243	PWY66.399..gluconeogenesis.III	0.197068	0.000199908	0.166617
g_327.1082	k__Bacteria.p__Firmicutes.c__Clostridia.o__Clostridiales.f__Lachnospiraceae.g__Coprococcus.s__Coprococcus_catus.t__GCF_000210555	-0.172917	0.000734864	0.196174		g_93.0339	PWY.7219..adenosine.ribonucleotides.de.novo.biosynthesis	-0.197044	0.000200273	0.166633
g_187.0611	k__Bacteria.p__Firmicutes.c__Clostridia.o__Clostridiales.f__Clostridiaceae	0.1729	0.000735808	0.196229		g_324.0727	PWY.841..superpathway.of.purine.nucleotides.de.novo.biosynthesis.I	0.196682	0.000200328	0.166633
g_335.2584	k__Bacteria.p__Bacteroidetes.c__Bacteroidia.o__Bacteroidales.f__Rikenellaceae.g__Alistipes.s__Alistipes_senegalensis	-0.172844	0.000738747	0.19662		g_393.1908	PWY0.1298..superpathway.of.pyrimidine.deoxyribonucleosides.degradation	-0.196899	0.000202484	0.168033
g_335.2584	k__Bacteria.p__Bacteroidetes.c__Bacteroidia.o__Bacteroidales.f__Rikenellaceae.g__Alistipes.s__Alistipes_senegalensis.t__GCF_000312145	-0.172844	0.000738747	0.19662		g_212.0023	PWY.841..superpathway.of.purine.nucleotides.de.novo.biosynthesis.I	0.196905	0.000202388	0.168033
g_360.1298	k__Bacteria	0.172709	0.000745994	0.196783		g_405.2647	PWY.6518..glycocholate.metabolism..bacteria.	-0.196533	0.000202615	0.168033
g_375.1451	k__Bacteria.p__Actinobacteria.c__Actinobacteria.o__Bifidobacteriales.f__Bifidobacteriaceae.g__Bifidobacterium	0.172784	0.000741935	0.196783		g_263.1125	PWY.6662..superpathway.of.quinolone.and.alkylquinolone.biosynthesis	-0.196494	0.000203223	0.168369
g_132.0301	k__Bacteria.p__Firmicutes.c__Clostridia.o__Clostridiales.f__Eubacteriaceae.g__Eubacterium.s__Eubacterium_siraeum	-0.172781	0.000742113	0.196783		g_274.1399	PWY.6692..Fe.II..oxidation	-0.196801	0.000203997	0.168842
g_419.206	k__Bacteria.p__Firmicutes.c__Clostridia.o__Clostridiales.f__Lachnospiraceae.g__Coprococcus	-0.172768	0.00074281	0.196783		g_407.1709	KETOGLUCONMET.PWY..ketogluconate.metabolism	0.196747	0.000204825	0.169359
g_149.0607	k__Bacteria.p__Firmicutes.c__Clostridia.o__Clostridiales.f__Lachnospiraceae.g__Dorea.s__Dorea_formicigenerans.t__Dorea_formicigenerans_unclassified	-0.172724	0.000745161	0.196783		g_172.9914	PWY.6644..fluoroacetate.and.fluorothreonine.biosynthesis	-0.196368	0.000205192	0.169485
g_206.1292	k__Bacteria.p__Firmicutes.c__Clostridia.o__Clostridiales.f__Lachnospiraceae.g__Lachnospiraceae_noname.s__Lachnospiraceae_bacterium_5_1_63FAA	-0.172715	0.000745648	0.196783		g_360.1298	P241.PWY..coenzyme.B.biosynthesis	-0.196711	0.000205384	0.169485
g_206.1292	k__Bacteria.p__Firmicutes.c__Clostridia.o__Clostridiales.f__Lachnospiraceae.g__Lachnospiraceae_noname.s__Lachnospiraceae_bacterium_5_1_63FAA.t__GCF_000185525	-0.172715	0.000745648	0.196783		g_107.0503	PWY0.166..superpathway.of.pyrimidine.deoxyribonucleotides.de.novo.biosynthesis..E..coli.	0.196693	0.00020566	0.169544
g_501.3207	k__Bacteria.p__Firmicutes.c__Clostridia.o__Clostridiales.f__Lachnospiraceae.g__Lachnospiraceae_noname.s__Lachnospiraceae_bacterium_7_1_58FAA	-0.172715	0.00074565	0.196783		g_263.1125	PWY.7391..isoprene.biosynthesis.II..engineered.	-0.196314	0.000206032	0.169683
g_501.3207	k__Bacteria.p__Firmicutes.c__Clostridia.o__Clostridiales.f__Lachnospiraceae.g__Lachnospiraceae_noname.s__Lachnospiraceae_bacterium_7_1_58FAA.t__GCF_000242155	-0.172715	0.00074565	0.196783		g_149.0607	PWY.6595..superpathway.of.guanosine.nucleotides.degradation..plants.	-0.19665	0.000206332	0.16975
g_375.1451	k__Bacteria.p__Actinobacteria.c__Actinobacteria.o__Bifidobacteriales	0.17262	0.000750792	0.197075		g_304.1293	PWY66.400..glycolysis.VI..metazoan.	-0.196625	0.000206724	0.16975
g_375.1451	k__Bacteria.p__Actinobacteria.c__Actinobacteria.o__Bifidobacteriales.f__Bifidobacteriaceae	0.17262	0.000750792	0.197075		g_443.28	PWY.7210..pyrimidine.deoxyribonucleotides.biosynthesis.from.CTP	0.19663	0.000206648	0.16975
g_225.1492	k__Bacteria.p__Proteobacteria.c__Deltaproteobacteria	-0.172631	0.00075019	0.197075		g_434.2198	PWY.3801..sucrose.degradation.II..sucrose.synthase.	0.196573	0.00020755	0.169758
g_225.1492	k__Bacteria.p__Proteobacteria.c__Deltaproteobacteria.o__Desulfovibrionales	-0.172631	0.00075019	0.197075		g_393.2281	FOLSYN.PWY..superpathway.of.tetrahydrofolate.biosynthesis.and.salvage	0.19661	0.000206964	0.169758
g_225.1492	k__Bacteria.p__Proteobacteria.c__Deltaproteobacteria.o__Desulfovibrionales.f__Desulfovibrionaceae	-0.172631	0.00075019	0.197075		g_341.0877	PWY.5273..p.cumate.degradation	0.196241	0.000207181	0.169758
g_261.1137	k__Bacteria.p__Firmicutes.c__Clostridia.o__Clostridiales.f__Eubacteriaceae.g__Eubacterium.s__Eubacterium_siraeum	-0.172593	0.000752214	0.197254		g_401.1818	PWY.6284..superpathway.of.unsaturated.fatty.acids.biosynthesis..E..coli.	0.196585	0.000207357	0.169758
g_462.1766	k__Bacteria.p__Firmicutes.c__Clostridia.o__Clostridiales.f__Lachnospiraceae.g__Blautia.s__Ruminococcus_obeum.t__Ruminococcus_obeum_unclassified	-0.172521	0.000756107	0.198081		g_173.0457	GLYCOLYSIS..glycolysis.I..from.glucose.6.phosphate.	-0.196539	0.000208082	0.169859
g_263.1125	k__Bacteria.p__Bacteroidetes.c__Bacteroidia.o__Bacteroidales.f__Porphyromonadaceae	0.172474	0.000758678	0.198377		g_301.2172	PWY.6518..glycocholate.metabolism..bacteria.	0.196191	0.000207967	0.169859
g_969.8852	k__Bacteria.p__Bacteroidetes.c__Bacteroidia.o__Bacteroidales.f__Porphyromonadaceae.g__Odoribacter	0.172403	0.00076259	0.198377		g_512.2685	PWY.6737..starch.degradation.V	-0.19651	0.000208529	0.170057
g_237.1495	k__Bacteria.p__Bacteroidetes.c__Bacteroidia.o__Bacteroidales.f__Rikenellaceae.g__Alistipes.s__Alistipes_onderdonkii	-0.172378	0.000763924	0.198377		g_189.0918	PWY.5850..superpathway.of.menaquinol.6.biosynthesis.I	0.196493	0.000208804	0.170116
g_237.1495	k__Bacteria.p__Bacteroidetes.c__Bacteroidia.o__Bacteroidales.f__Rikenellaceae.g__Alistipes.s__Alistipes_onderdonkii.t__GCF_000374505	-0.172378	0.000763924	0.198377		g_385.1868	FOLSYN.PWY..superpathway.of.tetrahydrofolate.biosynthesis.and.salvage	0.196394	0.00021037	0.171223
g_207.1024	k__Bacteria.p__Bacteroidetes.c__Bacteroidia.o__Bacteroidales.f__Rikenellaceae.g__Alistipes.s__Alistipes_senegalensis	-0.172417	0.000761807	0.198377		g_347.2589	NAD.BIOSYNTHESIS.II..NAD.salvage.pathway.II	0.196212	0.000213291	0.173432
g_207.1024	k__Bacteria.p__Bacteroidetes.c__Bacteroidia.o__Bacteroidales.f__Rikenellaceae.g__Alistipes.s__Alistipes_senegalensis.t__GCF_000312145	-0.172417	0.000761807	0.198377		g_169.0656	SULFATE.CYS.PWY..superpathway.of.sulfate.assimilation.and.cysteine.biosynthesis	-0.196152	0.00021426	0.17405
g_443.3521	k__Bacteria.p__Firmicutes.c__Clostridia.o__Clostridiales.f__Oscillospiraceae	-0.172423	0.000761466	0.198377		g_419.206	PWY66.399..gluconeogenesis.III	-0.196137	0.000214503	0.174077
g_443.3521	k__Bacteria.p__Firmicutes.c__Clostridia.o__Clostridiales.f__Oscillospiraceae.g__Oscillibacter	-0.172423	0.000761466	0.198377		g_122.0368	PWY0.1241..ADP.L.glycero..beta..D.manno.heptose.biosynthesis	0.196073	0.000215531	0.174741
g_583.3106	k__Bacteria.p__Proteobacteria.c__Deltaproteobacteria.o__Desulfovibrionales.f__Desulfovibrionaceae.g__Bilophila	0.172422	0.000761519	0.198377		g_399.1658	PWY.7185..UTP.and.CTP.dephosphorylation.I	-0.195989	0.000216906	0.175423
g_145.0618	k__Bacteria.p__Bacteroidetes.c__Bacteroidia.o__Bacteroidales.f__Bacteroidaceae.g__Bacteroides.s__Bacteroides_caccae	0.17233	0.00076656	0.198764		g_212.0561	PWY66.399..gluconeogenesis.III	0.195983	0.000217005	0.175423
g_105.0553	k__Bacteria.p__Firmicutes.c__Clostridia.o__Clostridiales.f__Lachnospiraceae.g__Dorea.s__Dorea_longicatena	-0.172311	0.00076765	0.198764		g_259.0967	PWY.5910..superpathway.of.geranylgeranyldiphosphate.biosynthesis.I..via.mevalonate.	-0.195632	0.000216998	0.175423
g_105.0553	k__Bacteria.p__Firmicutes.c__Clostridia.o__Clostridiales.f__Lachnospiraceae.g__Dorea.s__Dorea_longicatena.t__GCF_000154065	-0.172311	0.00076765	0.198764		g_524.2778	POLYAMSYN.PWY..superpathway.of.polyamine.biosynthesis.I	-0.195946	0.000217609	0.175588
g_145.0618	k__Bacteria.p__Bacteroidetes.c__Bacteroidia.o__Bacteroidales.f__Bacteroidaceae.g__Bacteroides.s__Bacteroides_caccae.t__Bacteroides_caccae_unclassified	0.172287	0.000768977	0.198813		g_436.2832	PWY.7371..1.4.dihydroxy.6.naphthoate.biosynthesis.II	-0.19557	0.000218032	0.175588
g_212.0023	k__Bacteria.p__Bacteroidetes.c__Bacteroidia.o__Bacteroidales.f__Rikenellaceae.g__Alistipes.s__Alistipes_onderdonkii	0.172267	0.000770072	0.198813		g_111.0087	PWY66.399..gluconeogenesis.III	0.195919	0.000218052	0.175588
g_212.0023	k__Bacteria.p__Bacteroidetes.c__Bacteroidia.o__Bacteroidales.f__Rikenellaceae.g__Alistipes.s__Alistipes_onderdonkii.t__GCF_000374505	0.172267	0.000770072	0.198813		g_263.1125	ARGORNPROST.PWY..arginine..ornithine.and.proline.interconversion	0.19593	0.000217877	0.175588
g_355.1195	k__Bacteria.p__Actinobacteria	0.172444	0.000772762	0.199122		g_434.2198	PWY.7345..superpathway.of.anaerobic.sucrose.degradation	0.19589	0.000218528	0.175802
g_355.1195	k__Bacteria.p__Actinobacteria.c__Actinobacteria	0.172444	0.000772762	0.199122		g_315.1606	SULFATE.CYS.PWY..superpathway.of.sulfate.assimilation.and.cysteine.biosynthesis	-0.195866	0.000218929	0.175954
g_943.7759	k__Bacteria.p__Bacteroidetes.c__Bacteroidia.o__Bacteroidales.f__Porphyromonadaceae.g__Odoribacter	0.172132	0.000777555	0.199625		g_355.1908	FOLSYN.PWY..superpathway.of.tetrahydrofolate.biosynthesis.and.salvage	0.195762	0.000220651	0.176826
g_273.1702	k__Bacteria.p__Firmicutes.c__Clostridia.o__Clostridiales.f__Lachnospiraceae.g__Blautia.s__Ruminococcus_torques	-0.17238	0.000776278	0.199625		g_199.1337	PWY.6906..chitin.derivatives.degradation	0.195783	0.000220307	0.176826
g_236.0569	k__Bacteria.p__Firmicutes.c__Clostridia.o__Clostridiales.f__Lachnospiraceae.g__Roseburia.s__Roseburia_hominis	0.172129	0.000777706	0.199625		g_439.1963	GLYCOL.GLYOXDEG.PWY..superpathway.of.glycol.metabolism.and.degradation	0.195768	0.000220552	0.176826
g_236.0569	k__Bacteria.p__Firmicutes.c__Clostridia.o__Clostridiales.f__Lachnospiraceae.g__Roseburia.s__Roseburia_hominis.t__GCF_000225345	0.172129	0.000777706	0.199625		g_466.2939	PWY.6353..purine.nucleotides.degradation.II..aerobic.	0.19572	0.000221351	0.177216
g_441.2854	k__Bacteria.p__Bacteroidetes.c__Bacteroidia.o__Bacteroidales.f__Bacteroidaceae.g__Bacteroides.s__Bacteroides_uniformis	-0.172029	0.000783313	0.200014		g_407.1709	PPGPPMET.PWY..ppGpp.biosynthesis	0.195646	0.000222588	0.177334
g_129.0193	k__Bacteria.p__Firmicutes.c__Bacilli.o__Lactobacillales.f__Streptococcaceae.g__Streptococcus.s__Streptococcus_thermophilus	-0.172013	0.000784236	0.200014		g_393.1908	PWY3O.355..stearate.biosynthesis.III..fungi.	-0.195618	0.000223055	0.177334
g_129.0193	k__Bacteria.p__Firmicutes.c__Bacilli.o__Lactobacillales.f__Streptococcaceae.g__Streptococcus.s__Streptococcus_thermophilus.t__Streptococcus_thermophilus_unclassified	-0.172013	0.000784236	0.200014		g_364.1251	PWY.6385..peptidoglycan.biosynthesis.III..mycobacteria.	0.195688	0.000221884	0.177334
g_85.0294	k__Bacteria.p__Firmicutes.c__Clostridia.o__Clostridiales.f__Lachnospiraceae.g__Roseburia.s__Roseburia_hominis	0.172028	0.000783366	0.200014		g_565.301	PWY.5103..L.isoleucine.biosynthesis.III	0.195661	0.000222341	0.177334
g_85.0294	k__Bacteria.p__Firmicutes.c__Clostridia.o__Clostridiales.f__Lachnospiraceae.g__Roseburia.s__Roseburia_hominis.t__GCF_000225345	0.172028	0.000783366	0.200014		g_237.113	PWY.5138..unsaturated..even.numbered.fatty.acid..beta..oxidation	0.19565	0.000222514	0.177334
g_263.1125	k__Bacteria.p__Firmicutes.c__Clostridia.o__Clostridiales.f__Peptostreptococcaceae.g__Peptostreptococcaceae_noname.s__Clostridium_bartlettii	0.172009	0.000784465	0.200014		g_517.2639	PWY0.162..superpathway.of.pyrimidine.ribonucleotides.de.novo.biosynthesis	0.195621	0.000223004	0.177334
g_263.1125	k__Bacteria.p__Firmicutes.c__Clostridia.o__Clostridiales.f__Peptostreptococcaceae.g__Peptostreptococcaceae_noname.s__Clostridium_bartlettii.t__GCF_000154445	0.172009	0.000784465	0.200014		g_263.1125	PWY.922..mevalonate.pathway.I	-0.195261	0.000223202	0.177334
g_187.007	k__Bacteria.p__Firmicutes.c__Clostridia.o__Clostridiales.f__Lachnospiraceae.g__Coprococcus	0.17199	0.000785507	0.200088		g_861.5494	PWY.6123..inosine.5.phosphate.biosynthesis.I	-0.195639	0.000222707	0.177334
g_253.2174	k__Bacteria.p__Firmicutes.c__Clostridia.o__Clostridiales.f__Lachnospiraceae.g__Roseburia.s__Roseburia_hominis	-0.171952	0.000787686	0.200261		g_283.0825	PWY.6644..fluoroacetate.and.fluorothreonine.biosynthesis	0.195209	0.000224088	0.177868
g_253.2174	k__Bacteria.p__Firmicutes.c__Clostridia.o__Clostridiales.f__Lachnospiraceae.g__Roseburia.s__Roseburia_hominis.t__GCF_000225345	-0.171952	0.000787686	0.200261		g_351.254	PWY.7197..pyrimidine.deoxyribonucleotide.phosphorylation	-0.195516	0.00022478	0.178247
g_329.2485	k__Bacteria.p__Firmicutes.c__Clostridia.o__Clostridiales.f__Lachnospiraceae.g__Roseburia.s__Roseburia_hominis	-0.171922	0.00078935	0.200303		g_263.1125	ORNDEG.PWY..superpathway.of.ornithine.degradation	-0.195502	0.00022502	0.178268
g_329.2485	k__Bacteria.p__Firmicutes.c__Clostridia.o__Clostridiales.f__Lachnospiraceae.g__Roseburia.s__Roseburia_hominis.t__GCF_000225345	-0.171922	0.00078935	0.200303		g_861.5494	PWY.6385..peptidoglycan.biosynthesis.III..mycobacteria.	-0.195342	0.000227738	0.179723
g_334.1596	k__Bacteria.p__Firmicutes.c__Clostridia.o__Clostridiales.f__Lachnospiraceae.g__Blautia.s__Ruminococcus_torques	-0.172121	0.000790763	0.200471		g_659.5763	PWY.7234..inosine.5.phosphate.biosynthesis.III	-0.195319	0.000228141	0.179723
g_263.1037	k__Bacteria.p__Firmicutes.c__Clostridia.o__Clostridiales.f__Eubacteriaceae.g__Eubacterium.s__Eubacterium_rectale	-0.172007	0.000797266	0.201736		g_134.061	GLYCOLYSIS..glycolysis.I..from.glucose.6.phosphate.	0.195328	0.000227977	0.179723
g_223.2065	k__Bacteria.p__Firmicutes.c__Clostridia.o__Clostridiales.f__Oscillospiraceae.g__Oscillibacter.s__Oscillibacter_unclassified	-0.171794	0.000796638	0.201736		g_881.1565	PWY.6749..CMP.legionaminate.biosynthesis.I	-0.194971	0.000228151	0.179723
g_457.3322	k__Bacteria.p__Actinobacteria.c__Actinobacteria.o__Coriobacteriales.f__Coriobacteriaceae.g__Eggerthella	-0.171756	0.000798798	0.201932		g_444.2833	PWY.5055..nicotinate.degradation.III	0.195002	0.000227613	0.179723
g_411.2388	k__Bacteria.p__Firmicutes.c__Clostridia.o__Clostridiales.f__Lachnospiraceae.g__Coprococcus	-0.171722	0.00080072	0.202208		g_662.6468	PWY.6123..inosine.5.phosphate.biosynthesis.I	-0.195367	0.000227318	0.179723
g_107.0503	k__Bacteria.p__Firmicutes.c__Clostridia.o__Clostridiales.f__Ruminococcaceae	0.171934	0.000801404	0.202208		g_471.347	TYRFUMCAT.PWY..L.tyrosine.degradation.I	-0.194932	0.000228836	0.179752
g_393.2063	k__Bacteria.p__Bacteroidetes.c__Bacteroidia.o__Bacteroidales.f__Rikenellaceae.g__Alistipes.s__Alistipes_senegalensis	-0.17164	0.000805432	0.202841		g_381.2646	PWY.6565..superpathway.of.polyamine.biosynthesis.III	-0.19529	0.000228628	0.179752
g_393.2063	k__Bacteria.p__Bacteroidetes.c__Bacteroidia.o__Bacteroidales.f__Rikenellaceae.g__Alistipes.s__Alistipes_senegalensis.t__GCF_000312145	-0.17164	0.000805432	0.202841		g_187.007	RIBOSYN2.PWY..flavin.biosynthesis.I..bacteria.and.plants.	-0.195279	0.00022882	0.179752
g_263.1037	k__Bacteria.p__Firmicutes.c__Clostridia.o__Clostridiales.f__Eubacteriaceae.g__Eubacterium.s__Eubacterium_rectale.t__Eubacterium_rectale_unclassified	-0.171681	0.000815949	0.205296		g_209.0819	PWY4LZ.257..superpathway.of.fermentation..Chlamydomonas.reinhardtii.	0.195245	0.000229417	0.180039
g_677.6103	k__Bacteria.p__Actinobacteria	-0.17145	0.000829466	0.205599		g_320.0989	PWY.6531..mannitol.cycle	0.194816	0.000230849	0.180098
g_677.6103	k__Bacteria.p__Actinobacteria.c__Actinobacteria	-0.17145	0.000829466	0.205599		g_947.5241	PWY.6385..peptidoglycan.biosynthesis.III..mycobacteria.	-0.19522	0.000229841	0.180098
g_767.4017	k__Bacteria.p__Actinobacteria.c__Actinobacteria.o__Coriobacteriales.f__Coriobacteriaceae.g__Adlercreutzia	0.171262	0.000827528	0.205599		g_187.0611	PWY.5367..petroselinate.biosynthesis	-0.195204	0.000230124	0.180098
g_767.4017	k__Bacteria.p__Actinobacteria.c__Actinobacteria.o__Coriobacteriales.f__Coriobacteriaceae.g__Adlercreutzia.s__Adlercreutzia_equolifaciens	0.171262	0.000827528	0.205599		g_961.5392	PWY.7234..inosine.5.phosphate.biosynthesis.III	-0.195144	0.00023116	0.180098
g_767.4017	k__Bacteria.p__Actinobacteria.c__Actinobacteria.o__Coriobacteriales.f__Coriobacteriaceae.g__Adlercreutzia.s__Adlercreutzia_equolifaciens.t__GCF_000478885	0.171262	0.000827528	0.205599		g_283.0967	PWY.5667..CDP.diacylglycerol.biosynthesis.I	0.195128	0.00023144	0.180098
g_617.2271	k__Bacteria.p__Bacteroidetes.c__Bacteroidia.o__Bacteroidales.f__Rikenellaceae.g__Alistipes.s__Alistipes_onderdonkii	0.171249	0.000828277	0.205599		g_128.0713	PWY.6936..seleno.amino.acid.biosynthesis	-0.195152	0.000231013	0.180098
g_725.2307	k__Bacteria.p__Bacteroidetes.c__Bacteroidia.o__Bacteroidales.f__Rikenellaceae.g__Alistipes.s__Alistipes_onderdonkii	0.171409	0.000818893	0.205599		g_174.0559	PWY66.400..glycolysis.VI..metazoan.	-0.195143	0.000231174	0.180098
g_617.2271	k__Bacteria.p__Bacteroidetes.c__Bacteroidia.o__Bacteroidales.f__Rikenellaceae.g__Alistipes.s__Alistipes_onderdonkii.t__GCF_000374505	0.171249	0.000828277	0.205599		g_283.0967	PWY0.1319..CDP.diacylglycerol.biosynthesis.II	0.195128	0.00023144	0.180098
g_725.2307	k__Bacteria.p__Bacteroidetes.c__Bacteroidia.o__Bacteroidales.f__Rikenellaceae.g__Alistipes.s__Alistipes_onderdonkii.t__GCF_000374505	0.171409	0.000818893	0.205599		g_569.1678	PWY.6596..adenosine.nucleotides.degradation.I	0.195183	0.000230483	0.180098
g_466.2939	k__Bacteria.p__Firmicutes.c__Clostridia.o__Clostridiales.f__Eubacteriaceae.g__Eubacterium.s__Eubacterium_eligens	0.17121	0.000830578	0.205599		g_149.0607	PWY.7400..L.arginine.biosynthesis.IV..archaebacteria.	0.195108	0.000231781	0.180196
g_466.2939	k__Bacteria.p__Firmicutes.c__Clostridia.o__Clostridiales.f__Eubacteriaceae.g__Eubacterium.s__Eubacterium_eligens.t__GCF_000146185	0.17121	0.000830578	0.205599		g_356.1177	NAD.BIOSYNTHESIS.II..NAD.salvage.pathway.II	-0.194941	0.000234701	0.180329
g_305.14	k__Bacteria.p__Firmicutes.c__Clostridia.o__Clostridiales.f__Lachnospiraceae.g__Roseburia.s__Roseburia_hominis	-0.171282	0.000826348	0.205599		g_308.9778	ARG.POLYAMINE.SYN..superpathway.of.arginine.and.polyamine.biosynthesis	0.195019	0.000233335	0.180329
g_305.14	k__Bacteria.p__Firmicutes.c__Clostridia.o__Clostridiales.f__Lachnospiraceae.g__Roseburia.s__Roseburia_hominis.t__GCF_000225345	-0.171282	0.000826348	0.205599		g_117.0335	GLCMANNANAUT.PWY..superpathway.of.N.acetylglucosamine..N.acetylmannosamine.and.N.acetylneuraminate.degradation	-0.195	0.00023367	0.180329
g_215.1649	k__Bacteria.p__Firmicutes.c__Clostridia.o__Clostridiales.f__Oscillospiraceae	-0.171203	0.000831014	0.205599		g_419.2448	P185.PWY..formaldehyde.assimilation.III..dihydroxyacetone.cycle.	-0.195038	0.000233005	0.180329
g_215.1649	k__Bacteria.p__Firmicutes.c__Clostridia.o__Clostridiales.f__Oscillospiraceae.g__Oscillibacter	-0.171203	0.000831014	0.205599		g_253.1807	PWY.5695..urate.biosynthesis.inosine.5.phosphate.degradation	-0.194982	0.000233981	0.180329
g_263.1037	k__Bacteria.p__Firmicutes.c__Clostridia.o__Clostridiales.f__Peptostreptococcaceae.g__Peptostreptococcaceae_noname.s__Clostridium_bartlettii	0.171214	0.000830392	0.205599		g_283.0825	PWY.7388..octanoyl..acyl.carrier.protein..biosynthesis..mitochondria..yeast.	0.194916	0.000235154	0.180329
g_263.1037	k__Bacteria.p__Firmicutes.c__Clostridia.o__Clostridiales.f__Peptostreptococcaceae.g__Peptostreptococcaceae_noname.s__Clostridium_bartlettii.t__GCF_000154445	0.171214	0.000830392	0.205599		g_433.2791	PWY.6906..chitin.derivatives.degradation	-0.194982	0.000233991	0.180329
g_134.061	k__Bacteria.p__Firmicutes.c__Clostridia.o__Clostridiales.f__Ruminococcaceae.g__Subdoligranulum	0.171488	0.000827255	0.205599		g_462.1766	PWY.7385..1.3.propanediol.biosynthesis..engineered.	-0.195026	0.000233216	0.180329
g_230.0131	k__Bacteria.p__Firmicutes.c__Clostridia.o__Clostridiales.f__Eubacteriaceae.g__Eubacterium.s__Eubacterium_siraeum	0.171181	0.000832342	0.205737		g_187.0611	PWY.6608..guanosine.nucleotides.degradation.III	-0.195079	0.00023229	0.180329
g_459.2746	k__Bacteria.p__Firmicutes.c__Clostridia.o__Clostridiales.f__Lachnospiraceae.g__Blautia	-0.171354	0.000835128	0.206234		g_176.0716	PWY.7383..anaerobic.energy.metabolism..invertebrates..cytosol.	0.194941	0.000234701	0.180329
g_144.0666	k__Bacteria.p__Firmicutes.c__Clostridia.o__Clostridiales.f__Lachnospiraceae.g__Roseburia.s__Roseburia_hominis	0.171095	0.000837451	0.206426		g_492.309	PWY.7383..anaerobic.energy.metabolism..invertebrates..cytosol.	-0.194951	0.000234533	0.180329
g_144.0666	k__Bacteria.p__Firmicutes.c__Clostridia.o__Clostridiales.f__Lachnospiraceae.g__Roseburia.s__Roseburia_hominis.t__GCF_000225345	0.171095	0.000837451	0.206426		g_415.1971	PWY.7371..1.4.dihydroxy.6.naphthoate.biosynthesis.II	-0.194681	0.000233207	0.180329
g_324.0727	k__Bacteria.p__Bacteroidetes.c__Bacteroidia.o__Bacteroidales.f__Rikenellaceae.g__Alistipes.s__Alistipes_shahii	0.171044	0.000840529	0.206803		g_149.0607	METSYN.PWY..L.homoserine.and.L.methionine.biosynthesis	-0.194913	0.000235202	0.180329
g_324.0727	k__Bacteria.p__Bacteroidetes.c__Bacteroidia.o__Bacteroidales.f__Rikenellaceae.g__Alistipes.s__Alistipes_shahii.t__GCF_000210575	0.171044	0.000840529	0.206803		g_149.0607	PWY.181..photorespiration	0.195	0.000233665	0.180329
g_219.139	k__Bacteria.p__Bacteroidetes.c__Bacteroidia.o__Bacteroidales.f__Rikenellaceae	-0.170998	0.000843258	0.207032		g_335.1976	PWY.5097..L.lysine.biosynthesis.VI	-0.194928	0.000234937	0.180329
g_219.139	k__Bacteria.p__Bacteroidetes.c__Bacteroidia.o__Bacteroidales.f__Rikenellaceae.g__Alistipes	-0.170998	0.000843258	0.207032		g_230.0131	PWY.6703..preQ0.biosynthesis	0.194898	0.000235467	0.180366
g_925.5165	k__Bacteria.p__Firmicutes.c__Clostridia.o__Clostridiales.f__Lachnospiraceae.g__Blautia.s__Ruminococcus_obeum	0.171209	0.000843789	0.207032		g_237.113	PWY.5941..glycogen.degradation.II..eukaryotic.	-0.194828	0.000236709	0.181151
g_271.2065	k__Bacteria.p__Bacteroidetes.c__Bacteroidia.o__Bacteroidales.f__Rikenellaceae.g__Alistipes.s__Alistipes_senegalensis	-0.17091	0.000848556	0.20706		g_203.1439	FOLSYN.PWY..superpathway.of.tetrahydrofolate.biosynthesis.and.salvage	0.194796	0.000237277	0.181375
g_271.2065	k__Bacteria.p__Bacteroidetes.c__Bacteroidia.o__Bacteroidales.f__Rikenellaceae.g__Alistipes.s__Alistipes_senegalensis.t__GCF_000312145	-0.17091	0.000848556	0.20706		g_329.2122	PWY.6147..6.hydroxymethyl.dihydropterin.diphosphate.biosynthesis.I	0.194787	0.000237437	0.181375
g_93.0339	k__Bacteria.p__Firmicutes.c__Clostridia.o__Clostridiales.f__Lachnospiraceae.g__Lachnospiraceae_noname.s__Lachnospiraceae_bacterium_5_1_63FAA	0.170927	0.000847571	0.20706		g_389.2326	PWY.6612..superpathway.of.tetrahydrofolate.biosynthesis	0.194768	0.000237768	0.181461
g_93.0339	k__Bacteria.p__Firmicutes.c__Clostridia.o__Clostridiales.f__Lachnospiraceae.g__Lachnospiraceae_noname.s__Lachnospiraceae_bacterium_5_1_63FAA.t__GCF_000185525	0.170927	0.000847571	0.20706		g_225.0767	PWY.6531..mannitol.cycle	0.194677	0.000239408	0.181681
g_379.1405	k__Bacteria.p__Firmicutes.c__Clostridia.o__Clostridiales.f__Lachnospiraceae.g__Roseburia.s__Roseburia_hominis	-0.170936	0.000847018	0.20706		g_253.2174	PWY.7198..pyrimidine.deoxyribonucleotides.de.novo.biosynthesis.IV	-0.194667	0.000239584	0.181681
g_379.1405	k__Bacteria.p__Firmicutes.c__Clostridia.o__Clostridiales.f__Lachnospiraceae.g__Roseburia.s__Roseburia_hominis.t__GCF_000225345	-0.170936	0.000847018	0.20706		g_67.0186	PWY0.1586..peptidoglycan.maturation..meso.diaminopimelate.containing.	-0.194671	0.000239506	0.181681
g_662.101	k__Bacteria.p__Bacteroidetes.c__Bacteroidia.o__Bacteroidales.f__Porphyromonadaceae	0.170738	0.000859032	0.209425		g_283.0825	PWY.5103..L.isoleucine.biosynthesis.III	0.194729	0.000238464	0.181681
g_263.1125	k__Bacteria.p__Bacteroidetes.c__Bacteroidia.o__Bacteroidales.f__Rikenellaceae.g__Alistipes.s__Alistipes_finegoldii	0.170665	0.000863485	0.20996		g_419.206	PWY.6612..superpathway.of.tetrahydrofolate.biosynthesis	0.194715	0.000238718	0.181681
g_263.1125	k__Bacteria.p__Bacteroidetes.c__Bacteroidia.o__Bacteroidales.f__Rikenellaceae.g__Alistipes.s__Alistipes_finegoldii.t__GCF_000265365	0.170665	0.000863485	0.20996		g_363.1814	PWY66.399..gluconeogenesis.III	-0.194723	0.000238572	0.181681
g_134.061	k__Bacteria.p__Firmicutes.c__Clostridia.o__Clostridiales.f__Ruminococcaceae.g__Subdoligranulum.s__Subdoligranulum_unclassified	0.170882	0.000863585	0.20996		g_263.1037	PWY0.166..superpathway.of.pyrimidine.deoxyribonucleotides.de.novo.biosynthesis..E..coli.	0.194701	0.000238977	0.181681
g_283.0825	k__Bacteria.p__Firmicutes.c__Clostridia.o__Clostridiales.f__Eubacteriaceae.g__Eubacterium.s__Eubacterium_siraeum.t__Eubacterium_siraeum_unclassified	0.170528	0.000871983	0.211424		g_286.0934	HOMOSER.METSYN.PWY..L.methionine.biosynthesis.I	-0.194628	0.000240281	0.182044
g_170.9456	k__Bacteria.p__Firmicutes.c__Clostridia.o__Clostridiales.f__Ruminococcaceae.g__Ruminococcus.s__Ruminococcus_sp_5_1_39BFAA	0.170539	0.000871308	0.211424		g_765.4718	PWY.6387..UDP.N.acetylmuramoyl.pentapeptide.biosynthesis.I..meso.diaminopimelate.containing.	-0.194612	0.000240581	0.182106
g_170.9456	k__Bacteria.p__Firmicutes.c__Clostridia.o__Clostridiales.f__Ruminococcaceae.g__Ruminococcus.s__Ruminococcus_sp_5_1_39BFAA.t__GCF_000159975	0.170539	0.000871308	0.211424		g_443.28	PWY.7184..pyrimidine.deoxyribonucleotides.de.novo.biosynthesis.I	0.194551	0.00024168	0.182772
g_212.0023	k__Bacteria.p__Firmicutes.c__Bacilli	-0.170469	0.000875634	0.21174		g_263.1125	PWY.6518..glycocholate.metabolism..bacteria.	-0.194189	0.000242048	0.182884
g_230.0131	k__Bacteria.p__Firmicutes.c__Clostridia.o__Clostridiales.f__Eubacteriaceae.g__Eubacterium.s__Eubacterium_siraeum.t__Eubacterium_siraeum_unclassified	0.170491	0.000874279	0.21174		g_389.1607	PWY.6435..4.hydroxybenzoate.biosynthesis.V	0.194505	0.000242502	0.183022
g_514.2842	k__Bacteria.p__Firmicutes.c__Clostridia.o__Clostridiales.f__Lachnospiraceae.g__Dorea.s__Dorea_longicatena	-0.170374	0.000881575	0.21174		g_93.0339	P461.PWY..hexitol.fermentation.to.lactate..formate..ethanol.and.acetate	0.194496	0.00024267	0.183022
g_514.2842	k__Bacteria.p__Firmicutes.c__Clostridia.o__Clostridiales.f__Lachnospiraceae.g__Dorea.s__Dorea_longicatena.t__GCF_000154065	-0.170374	0.000881575	0.21174		g_515.3599	PWY.5183..superpathway.of.aerobic.toluene.degradation	0.194136	0.000243	0.183105
g_197.0816	k__Bacteria.p__Firmicutes.c__Clostridia.o__Clostridiales.f__Lachnospiraceae.g__Roseburia.s__Roseburia_inulinivorans	-0.170447	0.000876987	0.21174		g_347.2589	TRNA.CHARGING.PWY..tRNA.charging	0.19442	0.000244067	0.183602
g_197.0816	k__Bacteria.p__Firmicutes.c__Clostridia.o__Clostridiales.f__Lachnospiraceae.g__Roseburia.s__Roseburia_inulinivorans.t__GCF_000174195	-0.170447	0.000876987	0.21174		g_149.0607	PWY.5724..superpathway.of.atrazine.degradation	-0.194076	0.000244102	0.183602
g_69.0342	k__Bacteria.p__Proteobacteria.c__Deltaproteobacteria	-0.170354	0.000882805	0.21174		g_373.275	LYSINE.AMINOAD.PWY..L.lysine.biosynthesis.IV	0.194375	0.000244886	0.184026
g_413.218	k__Bacteria.p__Proteobacteria.c__Deltaproteobacteria	-0.170414	0.00087906	0.21174		g_345.2282	PWY.2221..Entner.Doudoroff.pathway.III..semi.phosphorylative.	-0.193995	0.000245607	0.184401
g_69.0342	k__Bacteria.p__Proteobacteria.c__Deltaproteobacteria.o__Desulfovibrionales	-0.170354	0.000882805	0.21174		g_187.007	PWY.5864..superpathway.of.plastoquinol.biosynthesis	-0.193938	0.000246656	0.185022
g_413.218	k__Bacteria.p__Proteobacteria.c__Deltaproteobacteria.o__Desulfovibrionales	-0.170414	0.00087906	0.21174		g_149.0607	VALDEG.PWY..L.valine.degradation.I	0.194208	0.000247955	0.185163
g_69.0342	k__Bacteria.p__Proteobacteria.c__Deltaproteobacteria.o__Desulfovibrionales.f__Desulfovibrionaceae	-0.170354	0.000882805	0.21174		g_444.2833	PWY.7184..pyrimidine.deoxyribonucleotides.de.novo.biosynthesis.I	0.194211	0.000247915	0.185163
g_413.218	k__Bacteria.p__Proteobacteria.c__Deltaproteobacteria.o__Desulfovibrionales.f__Desulfovibrionaceae	-0.170414	0.00087906	0.21174		g_107.0503	PWY.6353..purine.nucleotides.degradation.II..aerobic.	-0.194223	0.000247687	0.185163
g_149.0607	k__Bacteria.p__Bacteroidetes.c__Bacteroidia.o__Bacteroidales.f__Prevotellaceae	0.170322	0.000884835	0.212036		g_349.1862	FOLSYN.PWY..superpathway.of.tetrahydrofolate.biosynthesis.and.salvage	0.19425	0.000247192	0.185163
g_377.1607	k__Bacteria.p__Firmicutes.c__Clostridia.o__Clostridiales.f__Lachnospiraceae.g__Blautia.s__Ruminococcus_obeum	-0.170492	0.000887749	0.212353		g_176.0716	PWY.5347..superpathway.of.L.methionine.biosynthesis..transsulfuration.	-0.194211	0.00024791	0.185163
g_501.3207	k__Bacteria.p__Firmicutes.c__Clostridia.o__Clostridiales.f__Oscillospiraceae.g__Oscillibacter.s__Oscillibacter_unclassified	-0.17028	0.000887453	0.212353		g_173.0457	NONOXIPENT.PWY..pentose.phosphate.pathway..non.oxidative.branch.	0.194186	0.000248376	0.18531
g_172.9914	k__Bacteria.p__Bacteroidetes.c__Bacteroidia.o__Bacteroidales.f__Bacteroidaceae.g__Bacteroides.s__Bacteroides_ovatus	0.170205	0.000892243	0.212494		g_444.2833	PWY66.422..D.galactose.degradation.V..Leloir.pathway.	-0.194071	0.000250518	0.185744
g_212.0023	k__Bacteria.p__Firmicutes.c__Bacilli.o__Lactobacillales	-0.170241	0.000889963	0.212494		g_749.5329	PWY.6385..peptidoglycan.biosynthesis.III..mycobacteria.	-0.194111	0.000249763	0.185744
g_237.113	k__Bacteria.p__Firmicutes.c__Clostridia.o__Clostridiales.f__Lachnospiraceae.g__Coprococcus	-0.170241	0.000889955	0.212494		g_444.2833	PWY.6317..galactose.degradation.I..Leloir.pathway.	-0.194071	0.000250518	0.185744
g_349.166	k__Bacteria.p__Firmicutes.c__Clostridia.o__Clostridiales.f__Lachnospiraceae.g__Roseburia.s__Roseburia_hominis	-0.170203	0.000892315	0.212494		g_263.1125	HOMOSER.METSYN.PWY..L.methionine.biosynthesis.I	-0.194071	0.000250508	0.185744
g_349.166	k__Bacteria.p__Firmicutes.c__Clostridia.o__Clostridiales.f__Lachnospiraceae.g__Roseburia.s__Roseburia_hominis.t__GCF_000225345	-0.170203	0.000892315	0.212494		g_178.051	PWY.1622..formaldehyde.assimilation.I..serine.pathway.	0.193734	0.000250471	0.185744
g_408.1511	k__Bacteria.p__Actinobacteria	0.170384	0.000894536	0.212643		g_107.0503	PWY.7242..D.fructuronate.degradation	-0.194126	0.000249488	0.185744
g_408.1511	k__Bacteria.p__Actinobacteria.c__Actinobacteria	0.170384	0.000894536	0.212643		g_471.1509	PWY.6630..superpathway.of.L.tyrosine.biosynthesis	0.194071	0.000250508	0.185744
g_129.0193	k__Bacteria.p__Firmicutes.c__Negativicutes	0.170099	0.000898941	0.21331		g_324.0727	THISYNARA.PWY..superpathway.of.thiamin.diphosphate.biosynthesis.III..eukaryotes.	-0.193702	0.000251089	0.185841
g_129.0193	k__Bacteria.p__Firmicutes.c__Negativicutes.o__Selenomonadales	0.170099	0.000898941	0.21331		g_141.1279	PWY1G.0..mycothiol.biosynthesis	0.193701	0.000251096	0.185841
g_176.0716	k__Bacteria.p__Bacteroidetes.c__Bacteroidia.o__Bacteroidales.f__Rikenellaceae.g__Alistipes.s__Alistipes_finegoldii	0.170048	0.000902183	0.2137		g_308.0775	PWY.5367..petroselinate.biosynthesis	-0.194018	0.000251506	0.185979
g_176.0716	k__Bacteria.p__Bacteroidetes.c__Bacteroidia.o__Bacteroidales.f__Rikenellaceae.g__Alistipes.s__Alistipes_finegoldii.t__GCF_000265365	0.170048	0.000902183	0.2137		g_439.1963	VALDEG.PWY..L.valine.degradation.I	-0.193958	0.000252636	0.18665
g_246.1102	k__Bacteria	0.170021	0.000903948	0.213928		g_961.7313	PWY.4321..L.glutamate.degradation.IV	-0.193924	0.000253281	0.186906
g_352.2043	k__Bacteria.p__Bacteroidetes.c__Bacteroidia.o__Bacteroidales.f__Rikenellaceae.g__Alistipes.s__Alistipes_shahii	-0.16999	0.000905924	0.214016		g_172.9914	PWY.5724..superpathway.of.atrazine.degradation	0.193578	0.000253432	0.186906
g_352.2043	k__Bacteria.p__Bacteroidetes.c__Bacteroidia.o__Bacteroidales.f__Rikenellaceae.g__Alistipes.s__Alistipes_shahii.t__GCF_000210575	-0.16999	0.000905924	0.214016		g_185.0455	POLYAMSYN.PWY..superpathway.of.polyamine.biosynthesis.I	0.19353	0.000254341	0.186914
g_444.2833	k__Bacteria.p__Bacteroidetes.c__Bacteroidia.o__Bacteroidales.f__Rikenellaceae.g__Alistipes.s__Alistipes_senegalensis	0.169869	0.000913764	0.215235		g_294.1128	PWY.7383..anaerobic.energy.metabolism..invertebrates..cytosol.	-0.193876	0.000254196	0.186914
g_444.2833	k__Bacteria.p__Bacteroidetes.c__Bacteroidia.o__Bacteroidales.f__Rikenellaceae.g__Alistipes.s__Alistipes_senegalensis.t__GCF_000312145	0.169869	0.000913764	0.215235		g_324.0727	PWY.6215..4.chlorobenzoate.degradation	-0.19355	0.000253974	0.186914
g_188.956	k__Bacteria.p__Firmicutes.c__Bacilli.o__Lactobacillales.f__Streptococcaceae.g__Streptococcus.s__Streptococcus_parasanguinis	-0.169811	0.000917534	0.215235		g_423.167	PWY.7211..superpathway.of.pyrimidine.deoxyribonucleotides.de.novo.biosynthesis	-0.193888	0.000253973	0.186914
g_188.956	k__Bacteria.p__Firmicutes.c__Bacilli.o__Lactobacillales.f__Streptococcaceae.g__Streptococcus.s__Streptococcus_parasanguinis.t__Streptococcus_parasanguinis_unclassified	-0.169811	0.000917534	0.215235		g_961.5392	PWY.6123..inosine.5.phosphate.biosynthesis.I	-0.19384	0.000254881	0.187145
g_261.1137	k__Bacteria.p__Firmicutes.c__Clostridia.o__Clostridiales.f__Eubacteriaceae.g__Eubacterium.s__Eubacterium_siraeum.t__Eubacterium_siraeum_unclassified	-0.169849	0.000915042	0.215235		g_971.8092	PWY.7357..thiamin.formation.from.pyrithiamine.and.oxythiamine..yeast.	-0.193823	0.000255198	0.187213
g_271.0972	k__Bacteria.p__Firmicutes.c__Clostridia.o__Clostridiales.f__Lachnospiraceae.g__Lachnospiraceae_noname.s__Lachnospiraceae_bacterium_5_1_63FAA	-0.169813	0.000917383	0.215235		g_313.2538	PWY.5857..ubiquinol.10.biosynthesis..prokaryotic.	0.193449	0.000255897	0.187325
g_271.0972	k__Bacteria.p__Firmicutes.c__Clostridia.o__Clostridiales.f__Lachnospiraceae.g__Lachnospiraceae_noname.s__Lachnospiraceae_bacterium_5_1_63FAA.t__GCF_000185525	-0.169813	0.000917383	0.215235		g_313.2538	PWY.5855..ubiquinol.7.biosynthesis..prokaryotic.	0.193449	0.000255897	0.187325
g_425.3406	k__Bacteria.p__Firmicutes.c__Clostridia.o__Clostridiales.f__Peptostreptococcaceae	0.169884	0.000912777	0.215235		g_639.4404	PWY0.166..superpathway.of.pyrimidine.deoxyribonucleotides.de.novo.biosynthesis..E..coli.	-0.19378	0.000256025	0.187325
g_327.233	k__Bacteria.p__Firmicutes.c__Erysipelotrichia.o__Erysipelotrichales.f__Erysipelotrichaceae.g__Erysipelotrichaceae_noname	0.169744	0.000921883	0.215894		g_93.0339	NONOXIPENT.PWY..pentose.phosphate.pathway..non.oxidative.branch.	0.193654	0.000258434	0.187452
g_220.0837	k__Bacteria.p__Proteobacteria.c__Deltaproteobacteria	0.169718	0.000923579	0.215894		g_324.0727	PWY.6769..rhamnogalacturonan.type.I.degradation.I..fungi.	-0.193282	0.000259126	0.187452
g_220.0837	k__Bacteria.p__Proteobacteria.c__Deltaproteobacteria.o__Desulfovibrionales	0.169718	0.000923579	0.215894		g_178.051	THISYNARA.PWY..superpathway.of.thiamin.diphosphate.biosynthesis.III..eukaryotes.	-0.193621	0.000259072	0.187452
g_220.0837	k__Bacteria.p__Proteobacteria.c__Deltaproteobacteria.o__Desulfovibrionales.f__Desulfovibrionaceae	0.169718	0.000923579	0.215894		g_389.2326	FOLSYN.PWY..superpathway.of.tetrahydrofolate.biosynthesis.and.salvage	0.193721	0.000257159	0.187452
g_189.077	k__Bacteria.p__Firmicutes.c__Clostridia.o__Clostridiales.f__Lachnospiraceae.g__Blautia	-0.169864	0.000927975	0.216732		g_187.0611	PWY.5941..glycogen.degradation.II..eukaryotic.	0.193759	0.000256427	0.187452
g_93.0339	k__Bacteria.p__Bacteroidetes.c__Bacteroidia.o__Bacteroidales.f__Bacteroidaceae.g__Bacteroides.s__Bacteroides_ovatus	0.169613	0.000930483	0.217128		g_837.6625	PWY.6507..4.deoxy.L.threo.hex.4.enopyranuronate.degradation	0.193644	0.000258634	0.187452
g_311.1689	k__Bacteria.p__Bacteroidetes.c__Bacteroidia.o__Bacteroidales.f__Rikenellaceae.g__Alistipes.s__Alistipes_onderdonkii	0.16957	0.000933297	0.217404		g_110.992	PWY.7383..anaerobic.energy.metabolism..invertebrates..cytosol.	0.193693	0.000257694	0.187452
g_311.1689	k__Bacteria.p__Bacteroidetes.c__Bacteroidia.o__Bacteroidales.f__Rikenellaceae.g__Alistipes.s__Alistipes_onderdonkii.t__GCF_000374505	0.16957	0.000933297	0.217404		g_355.1908	PWY.6612..superpathway.of.tetrahydrofolate.biosynthesis	0.193646	0.000258592	0.187452
g_251.1291	k__Bacteria.p__Actinobacteria	0.169672	0.00094062	0.218171		g_492.309	PWY.6612..superpathway.of.tetrahydrofolate.biosynthesis	0.193676	0.000258009	0.187452
g_251.1291	k__Bacteria.p__Actinobacteria.c__Actinobacteria	0.169672	0.00094062	0.218171		g_207.0869	PWY.7357..thiamin.formation.from.pyrithiamine.and.oxythiamine..yeast.	0.193629	0.000258929	0.187452
g_398.13	k__Bacteria.p__Actinobacteria.c__Actinobacteria.o__Bifidobacteriales	0.169471	0.000939859	0.218171		g_659.5763	PWY.6387..UDP.N.acetylmuramoyl.pentapeptide.biosynthesis.I..meso.diaminopimelate.containing.	-0.193732	0.00025695	0.187452
g_462.1766	k__Bacteria.p__Actinobacteria.c__Actinobacteria.o__Bifidobacteriales	0.169536	0.000949663	0.218171		g_225.0643	PWY.6165..chorismate.biosynthesis.II..archaea.	-0.193301	0.000258767	0.187452
g_398.13	k__Bacteria.p__Actinobacteria.c__Actinobacteria.o__Bifidobacteriales.f__Bifidobacteriaceae	0.169471	0.000939859	0.218171		g_149.0607	PWY.5789..3.hydroxypropanoate.4.hydroxybutanate.cycle	0.19341	0.000256652	0.187452
g_462.1766	k__Bacteria.p__Actinobacteria.c__Actinobacteria.o__Bifidobacteriales.f__Bifidobacteriaceae	0.169536	0.000949663	0.218171		g_122.0368	PWY.621..sucrose.degradation.III..sucrose.invertase.	-0.19351	0.000261236	0.188815
g_398.13	k__Bacteria.p__Actinobacteria.c__Actinobacteria.o__Bifidobacteriales.f__Bifidobacteriaceae.g__Bifidobacterium	0.169443	0.000941736	0.218171		g_172.9914	PWY.6270..isoprene.biosynthesis.I	-0.193491	0.000261592	0.188908
g_462.1766	k__Bacteria.p__Actinobacteria.c__Actinobacteria.o__Bifidobacteriales.f__Bifidobacteriaceae.g__Bifidobacterium	0.169633	0.000943227	0.218171		g_107.0503	RIBOSYN2.PWY..flavin.biosynthesis.I..bacteria.and.plants.	-0.193466	0.000262093	0.188942
g_115.0037	k__Bacteria.p__Firmicutes.c__Bacilli.o__Lactobacillales.f__Streptococcaceae.g__Streptococcus.s__Streptococcus_thermophilus	-0.169346	0.000948174	0.218171		g_295.1913	PWY.6518..glycocholate.metabolism..bacteria.	-0.193131	0.000262085	0.188942
g_115.0037	k__Bacteria.p__Firmicutes.c__Bacilli.o__Lactobacillales.f__Streptococcaceae.g__Streptococcus.s__Streptococcus_thermophilus.t__Streptococcus_thermophilus_unclassified	-0.169346	0.000948174	0.218171		g_419.206	PWY.7245..superpathway.NAD.NADP...NADH.NADPH.interconversion..yeast.	-0.193445	0.000262498	0.18907
g_327.233	k__Bacteria.p__Firmicutes.c__Clostridia.o__Clostridiales.f__Lachnospiraceae.g__Blautia	0.169609	0.000944822	0.218171		g_188.0026	PWY.181..photorespiration	0.193404	0.0002633	0.189484
g_351.1819	k__Bacteria.p__Firmicutes.c__Clostridia.o__Clostridiales.f__Lachnospiraceae.g__Blautia.s__Ruminococcus_obeum	-0.169564	0.000947795	0.218171		g_176.0716	VALDEG.PWY..L.valine.degradation.I	0.193366	0.000264045	0.189799
g_271.2065	k__Bacteria.p__Firmicutes.c__Clostridia.o__Clostridiales.f__Lachnospiraceae.g__Lachnospiraceae_noname.s__Lachnospiraceae_bacterium_5_1_63FAA	-0.169383	0.000945702	0.218171		g_471.3113	PWY66.399..gluconeogenesis.III	0.193347	0.000264421	0.189799
g_271.2065	k__Bacteria.p__Firmicutes.c__Clostridia.o__Clostridiales.f__Lachnospiraceae.g__Lachnospiraceae_noname.s__Lachnospiraceae_bacterium_5_1_63FAA.t__GCF_000185525	-0.169383	0.000945702	0.218171		g_736.5282	PWY.6387..UDP.N.acetylmuramoyl.pentapeptide.biosynthesis.I..meso.diaminopimelate.containing.	-0.193347	0.000264415	0.189799
g_461.2383	k__Bacteria.p__Firmicutes.c__Clostridia.o__Clostridiales.f__Lachnospiraceae.g__Roseburia.s__Roseburia_intestinalis	0.169336	0.000948859	0.218171		g_375.1451	PWY.6628..superpathway.of.L.phenylalanine.biosynthesis	0.192997	0.000264733	0.189859
g_461.2383	k__Bacteria.p__Firmicutes.c__Clostridia.o__Clostridiales.f__Lachnospiraceae.g__Roseburia.s__Roseburia_intestinalis.t__Roseburia_intestinalis_unclassified	0.169336	0.000948859	0.218171		g_187.0611	PWY0.1586..peptidoglycan.maturation..meso.diaminopimelate.containing.	-0.19331	0.000265147	0.189992
g_425.3406	k__Bacteria.p__Firmicutes.c__Clostridia.o__Clostridiales.f__Peptostreptococcaceae.g__Peptostreptococcaceae_noname	0.169298	0.000951434	0.21839		g_263.1125	ANAEROFRUCAT.PWY..homolactic.fermentation	0.19328	0.000265751	0.190098
g_573.104	k__Bacteria.p__Firmicutes.c__Clostridia.o__Clostridiales.f__Lachnospiraceae.g__Coprococcus.s__Coprococcus_catus	-0.169261	0.000953884	0.218423		g_203.0192	PWY66.399..gluconeogenesis.III	0.193284	0.000265665	0.190098
g_573.104	k__Bacteria.p__Firmicutes.c__Clostridia.o__Clostridiales.f__Lachnospiraceae.g__Coprococcus.s__Coprococcus_catus.t__GCF_000210555	-0.169261	0.000953884	0.218423		g_263.1125	PWY.6125..superpathway.of.guanosine.nucleotides.de.novo.biosynthesis.II	0.19324	0.00026653	0.190165
g_457.2953	k__Bacteria.p__Firmicutes.c__Clostridia.o__Clostridiales.f__Lachnospiraceae.g__Roseburia	-0.169471	0.000954036	0.218423		g_677.6103	PWY.7234..inosine.5.phosphate.biosynthesis.III	-0.193259	0.000266167	0.190165
g_297.1346	k__Bacteria.p__Bacteroidetes.c__Bacteroidia.o__Bacteroidales.f__Rikenellaceae.g__Alistipes.s__Alistipes_senegalensis	-0.169228	0.000956163	0.218536		g_212.0561	PWY.5941..glycogen.degradation.II..eukaryotic.	0.193246	0.000266411	0.190165
g_297.1346	k__Bacteria.p__Bacteroidetes.c__Bacteroidia.o__Bacteroidales.f__Rikenellaceae.g__Alistipes.s__Alistipes_senegalensis.t__GCF_000312145	-0.169228	0.000956163	0.218536		g_662.6468	PWY.2201..folate.transformations.I	0.193183	0.000267669	0.190814
g_331.2643	k__Bacteria.p__Firmicutes.c__Clostridia.o__Clostridiales.f__Lachnospiraceae.g__Roseburia.s__Roseburia_hominis	-0.16917	0.000960029	0.219044		g_746.4692	PWY.7234..inosine.5.phosphate.biosynthesis.III	-0.193149	0.00026836	0.190817
g_331.2643	k__Bacteria.p__Firmicutes.c__Clostridia.o__Clostridiales.f__Lachnospiraceae.g__Roseburia.s__Roseburia_hominis.t__GCF_000225345	-0.16917	0.000960029	0.219044		g_512.2685	PWY1G.0..mycothiol.biosynthesis	0.192823	0.000268202	0.190817
g_333.1717	k__Bacteria.p__Actinobacteria	0.169326	0.000963784	0.219126		g_677.6103	GALACT.GLUCUROCAT.PWY..superpathway.of.hexuronide.and.hexuronate.degradation	0.19315	0.000268327	0.190817
g_333.1717	k__Bacteria.p__Actinobacteria.c__Actinobacteria	0.169326	0.000963784	0.219126		g_445.2956	PWY.5138..unsaturated..even.numbered.fatty.acid..beta..oxidation	-0.193105	0.000269233	0.191274
g_185.1184	k__Bacteria.p__Firmicutes.c__Clostridia.o__Clostridiales.f__Lachnospiraceae.g__Blautia	-0.169331	0.000963483	0.219126		g_782.4965	PEPTIDOGLYCANSYN.PWY..peptidoglycan.biosynthesis.I..meso.diaminopimelate.containing.	-0.193077	0.000269786	0.191282
g_235.0979	k__Bacteria.p__Firmicutes.c__Clostridia.o__Clostridiales.f__Lachnospiraceae.g__Coprococcus	-0.16911	0.000964161	0.219126		g_937.4841	PWY.6385..peptidoglycan.biosynthesis.III..mycobacteria.	-0.193078	0.000269764	0.191282
g_283.0825	k__Bacteria.p__Firmicutes.c__Clostridia.o__Clostridiales.f__Ruminococcaceae.g__Ruminococcus.s__Ruminococcus_bromii	0.169093	0.000965311	0.219126		g_212.0023	DTDPRHAMSYN.PWY..dTDP.L.rhamnose.biosynthesis.I	-0.19307	0.000269934	0.191282
g_283.0825	k__Bacteria.p__Firmicutes.c__Clostridia.o__Clostridiales.f__Ruminococcaceae.g__Ruminococcus.s__Ruminococcus_bromii.t__GCF_000209875	0.169093	0.000965311	0.219126		g_188.0717	CENTFERM.PWY..pyruvate.fermentation.to.butanoate	0.193007	0.000271196	0.191711
g_287.0232	k__Bacteria.p__Bacteroidetes.c__Bacteroidia.o__Bacteroidales.f__Bacteroidaceae.g__Bacteroides.s__Bacteroides_caccae	0.169058	0.000967665	0.219287		g_347.2589	PWY.6703..preQ0.biosynthesis	0.193012	0.000271108	0.191711
g_149.0607	k__Bacteria.p__Firmicutes.c__Clostridia.o__Clostridiales.f__Lachnospiraceae.g__Dorea.s__Dorea_formicigenerans	-0.169059	0.000967641	0.219287		g_421.2263	REDCITCYC..TCA.cycle.VIII..helicobacter.	-0.193006	0.000271229	0.191711
g_263.1037	k__Bacteria.p__Firmicutes.c__Clostridia.o__Clostridiales.f__Ruminococcaceae.g__Faecalibacterium	-0.169033	0.00096938	0.219303		g_304.1518	NAD.BIOSYNTHESIS.II..NAD.salvage.pathway.II	-0.192986	0.000271631	0.191775
g_263.1037	k__Bacteria.p__Firmicutes.c__Clostridia.o__Clostridiales.f__Ruminococcaceae.g__Faecalibacterium.s__Faecalibacterium_prausnitzii	-0.169033	0.00096938	0.219303		g_187.0611	PWY.6471..peptidoglycan.biosynthesis.IV..Enterococcus.faecium.	0.192972	0.000271912	0.191775
g_419.1364	k__Bacteria.p__Firmicutes.c__Clostridia.o__Clostridiales.f__Lachnospiraceae.g__Roseburia.s__Roseburia_inulinivorans	-0.16895	0.000975057	0.220214		g_467.2639	TRPSYN.PWY..L.tryptophan.biosynthesis	-0.192967	0.000272012	0.191775
g_419.1364	k__Bacteria.p__Firmicutes.c__Clostridia.o__Clostridiales.f__Lachnospiraceae.g__Roseburia.s__Roseburia_inulinivorans.t__GCF_000174195	-0.16895	0.000975057	0.220214		g_546.2294	TEICHOICACID.PWY..teichoic.acid..poly.glycerol..biosynthesis	0.192594	0.000272845	0.1922
g_783.4171	k__Bacteria.p__Actinobacteria.c__Actinobacteria.o__Bifidobacteriales.f__Bifidobacteriaceae.g__Bifidobacterium.s__Bifidobacterium_longum	0.16891	0.000977859	0.220661		g_263.1037	PWY.7312..dTDP.D..beta..fucofuranose.biosynthesis	-0.192861	0.000274161	0.192638
g_287.0232	k__Bacteria.p__Bacteroidetes.c__Bacteroidia.o__Bacteroidales.f__Bacteroidaceae.g__Bacteroides.s__Bacteroides_caccae.t__Bacteroides_caccae_unclassified	0.168858	0.000981403	0.221273		g_230.0131	PWY.6737..starch.degradation.V	-0.192866	0.00027406	0.192638
g_379.2851	k__Bacteria.p__Firmicutes.c__Clostridia.o__Clostridiales.f__Oscillospiraceae	-0.168749	0.000988978	0.222605		g_833.7587	GLUCONEO.PWY..gluconeogenesis.I	0.192879	0.000273794	0.192638
g_379.2851	k__Bacteria.p__Firmicutes.c__Clostridia.o__Clostridiales.f__Oscillospiraceae.g__Oscillibacter	-0.168749	0.000988978	0.222605		g_263.1125	PWY.7242..D.fructuronate.degradation	-0.192829	0.000274812	0.19277
g_361.166	k__Bacteria.p__Bacteroidetes.c__Bacteroidia.o__Bacteroidales.f__Rikenellaceae.g__Alistipes.s__Alistipes_onderdonkii	-0.168669	0.000994599	0.2232		g_274.1399	X3.HYDROXYPHENYLACETATE.DEGRADATION.PWY..4.hydroxyphenylacetate.degradation	-0.1925	0.000274758	0.19277
g_361.166	k__Bacteria.p__Bacteroidetes.c__Bacteroidia.o__Bacteroidales.f__Rikenellaceae.g__Alistipes.s__Alistipes_onderdonkii.t__GCF_000374505	-0.168669	0.000994599	0.2232		g_71.05	PWY.6531..mannitol.cycle	0.192778	0.000275861	0.193108
g_467.135	k__Bacteria.p__Bacteroidetes.c__Bacteroidia.o__Bacteroidales.f__Rikenellaceae.g__Alistipes.s__Alistipes_shahii	-0.168663	0.000994967	0.2232		g_110.992	ARG.POLYAMINE.SYN..superpathway.of.arginine.and.polyamine.biosynthesis	0.192772	0.000275989	0.193108
g_467.135	k__Bacteria.p__Bacteroidetes.c__Bacteroidia.o__Bacteroidales.f__Rikenellaceae.g__Alistipes.s__Alistipes_shahii.t__GCF_000210575	-0.168663	0.000994967	0.2232		g_317.1748	PWY66.399..gluconeogenesis.III	-0.192787	0.000275682	0.193108
g_393.1908	k__Bacteria.p__Bacteroidetes.c__Bacteroidia.o__Bacteroidales.f__Rikenellaceae.g__Alistipes.s__Alistipes_senegalensis	-0.168585	0.00100045	0.224055		g_263.1125	PWY.7312..dTDP.D..beta..fucofuranose.biosynthesis	-0.192757	0.000276297	0.193161
g_393.1908	k__Bacteria.p__Bacteroidetes.c__Bacteroidia.o__Bacteroidales.f__Rikenellaceae.g__Alistipes.s__Alistipes_senegalensis.t__GCF_000312145	-0.168585	0.00100045	0.224055		g_235.1334	PWY.5100..pyruvate.fermentation.to.acetate.and.lactate.II	-0.192655	0.000278382	0.194129
g_93.0339	k__Bacteria.p__Bacteroidetes.c__Bacteroidia.o__Bacteroidales.f__Bacteroidaceae.g__Bacteroides.s__Bacteroides_ovatus.t__Bacteroides_ovatus_unclassified	0.168515	0.00100541	0.224599		g_273.0073	PWY.5845..superpathway.of.menaquinol.9.biosynthesis	0.19267	0.000278072	0.194129
g_341.1607	k__Bacteria.p__Firmicutes.c__Clostridia.o__Clostridiales.f__Eubacteriaceae.g__Eubacterium.s__Eubacterium_ventriosum	0.168517	0.00100525	0.224599		g_304.1518	TRNA.CHARGING.PWY..tRNA.charging	-0.192661	0.000278269	0.194129
g_341.1607	k__Bacteria.p__Firmicutes.c__Clostridia.o__Clostridiales.f__Eubacteriaceae.g__Eubacterium.s__Eubacterium_ventriosum.t__GCF_000153885	0.168517	0.00100525	0.224599		g_299.1278	PWY.6859..all.trans.farnesol.biosynthesis	-0.192639	0.000278714	0.194199
g_259.1701	k__Bacteria.p__Bacteroidetes.c__Bacteroidia.o__Bacteroidales.f__Rikenellaceae.g__Alistipes.s__Alistipes_senegalensis	-0.168385	0.00101465	0.225907		g_263.1037	RUMP.PWY..formaldehyde.oxidation.I	0.19259	0.000279738	0.194749
g_259.1701	k__Bacteria.p__Bacteroidetes.c__Bacteroidia.o__Bacteroidales.f__Rikenellaceae.g__Alistipes.s__Alistipes_senegalensis.t__GCF_000312145	-0.168385	0.00101465	0.225907		g_711.4997	PWY.6385..peptidoglycan.biosynthesis.III..mycobacteria.	-0.192578	0.000279982	0.194756
g_961.7313	k__Bacteria.p__Firmicutes.c__Clostridia.o__Clostridiales.f__Lachnospiraceae.g__Roseburia.s__Roseburia_inulinivorans	0.168385	0.00101463	0.225907		g_457.165	PWY.6518..glycocholate.metabolism..bacteria.	0.192226	0.000280444	0.194915
g_961.7313	k__Bacteria.p__Firmicutes.c__Clostridia.o__Clostridiales.f__Lachnospiraceae.g__Roseburia.s__Roseburia_inulinivorans.t__GCF_000174195	0.168385	0.00101463	0.225907		g_365.1604	PWY3O.355..stearate.biosynthesis.III..fungi.	-0.192536	0.000280856	0.195038
g_223.0973	k__Bacteria.p__Bacteroidetes.c__Bacteroidia.o__Bacteroidales.f__Rikenellaceae.g__Alistipes.s__Alistipes_senegalensis	-0.168317	0.00101948	0.226604		g_462.117	PANTOSYN.PWY..pantothenate.and.coenzyme.A.biosynthesis.I	-0.192503	0.00028155	0.195139
g_223.0973	k__Bacteria.p__Bacteroidetes.c__Bacteroidia.o__Bacteroidales.f__Rikenellaceae.g__Alistipes.s__Alistipes_senegalensis.t__GCF_000312145	-0.168317	0.00101948	0.226604		g_565.301	PEPTIDOGLYCANSYN.PWY..peptidoglycan.biosynthesis.I..meso.diaminopimelate.containing.	0.192515	0.0002813	0.195139
g_126.0192	k__Bacteria.p__Firmicutes.c__Clostridia.o__Clostridiales.f__Lachnospiraceae.g__Roseburia.s__Roseburia_hominis	0.168276	0.00102247	0.226891		g_377.1952	PWY.7198..pyrimidine.deoxyribonucleotides.de.novo.biosynthesis.IV	-0.192495	0.000281704	0.195139
g_126.0192	k__Bacteria.p__Firmicutes.c__Clostridia.o__Clostridiales.f__Lachnospiraceae.g__Roseburia.s__Roseburia_hominis.t__GCF_000225345	0.168276	0.00102247	0.226891		g_145.0139	PWY.5188..tetrapyrrole.biosynthesis.I..from.glutamate.	0.192462	0.000282412	0.195304
g_145.0868	k__Bacteria.p__Firmicutes.c__Clostridia.o__Clostridiales.f__Lachnospiraceae.g__Roseburia.s__Roseburia_hominis	0.168249	0.00102439	0.226941		g_313.1657	P241.PWY..coenzyme.B.biosynthesis	-0.192467	0.000282303	0.195304
g_145.0868	k__Bacteria.p__Firmicutes.c__Clostridia.o__Clostridiales.f__Lachnospiraceae.g__Roseburia.s__Roseburia_hominis.t__GCF_000225345	0.168249	0.00102439	0.226941		g_210.055	PWY.6344..L.ornithine.degradation.II..Stickland.reaction.	-0.192101	0.000283069	0.195596
g_147.0298	k__Bacteria.p__Firmicutes.c__Bacilli.o__Lactobacillales.f__Streptococcaceae.g__Streptococcus.s__Streptococcus_thermophilus	-0.168223	0.00102627	0.22698		g_351.3271	PWY.821..superpathway.of.sulfur.amino.acid.biosynthesis..Saccharomyces.cerevisiae.	0.192393	0.000283844	0.195969
g_147.0298	k__Bacteria.p__Firmicutes.c__Bacilli.o__Lactobacillales.f__Streptococcaceae.g__Streptococcus.s__Streptococcus_thermophilus.t__Streptococcus_thermophilus_unclassified	-0.168223	0.00102627	0.22698		g_359.2952	ENTBACSYN.PWY..enterobactin.biosynthesis	0.192379	0.000284137	0.196009
g_187.0611	k__Bacteria.p__Bacteroidetes.c__Bacteroidia.o__Bacteroidales.f__Rikenellaceae.g__Alistipes.s__Alistipes_putredinis	0.168114	0.00103412	0.228339		g_423.167	P23.PWY..reductive.TCA.cycle.I	-0.192345	0.000284868	0.19635
g_187.0611	k__Bacteria.p__Bacteroidetes.c__Bacteroidia.o__Bacteroidales.f__Rikenellaceae.g__Alistipes.s__Alistipes_putredinis.t__GCF_000154465	0.168114	0.00103412	0.228339		g_289.0831	PWY.5860..superpathway.of.demethylmenaquinol.6.biosynthesis.I	0.192333	0.000285127	0.196366
g_649.3942	k__Bacteria	-0.16801	0.0010417	0.229045		g_385.2389	PWY.7185..UTP.and.CTP.dephosphorylation.I	-0.192299	0.000285831	0.196689
g_172.9914	k__Bacteria.p__Bacteroidetes.c__Bacteroidia.o__Bacteroidales.f__Bacteroidaceae.g__Bacteroides.s__Bacteroides_ovatus.t__Bacteroides_ovatus_unclassified	0.167903	0.00104955	0.229045		g_270.9906	PWY.5420..catechol.degradation.II..meta.cleavage.pathway.	-0.191909	0.000287151	0.197121
g_199.0973	k__Bacteria.p__Bacteroidetes.c__Bacteroidia.o__Bacteroidales.f__Rikenellaceae.g__Alistipes.s__Alistipes_senegalensis	-0.167928	0.00104773	0.229045		g_263.1037	PWY.6531..mannitol.cycle	-0.192253	0.000286815	0.197121
g_228.0072	k__Bacteria.p__Bacteroidetes.c__Bacteroidia.o__Bacteroidales.f__Rikenellaceae.g__Alistipes.s__Alistipes_senegalensis	0.167989	0.00104324	0.229045		g_149.0607	CODH.PWY..reductive.acetyl.coenzyme.A.pathway	-0.192236	0.000287169	0.197121
g_199.0973	k__Bacteria.p__Bacteroidetes.c__Bacteroidia.o__Bacteroidales.f__Rikenellaceae.g__Alistipes.s__Alistipes_senegalensis.t__GCF_000312145	-0.167928	0.00104773	0.229045		g_283.0825	PWY.5695..urate.biosynthesis.inosine.5.phosphate.degradation	-0.192199	0.000287965	0.197504
g_228.0072	k__Bacteria.p__Bacteroidetes.c__Bacteroidia.o__Bacteroidales.f__Rikenellaceae.g__Alistipes.s__Alistipes_senegalensis.t__GCF_000312145	0.167989	0.00104324	0.229045		g_187.0611	PWY.6318..L.phenylalanine.degradation.IV..mammalian..via.side.chain.	-0.192187	0.000288221	0.197517
g_125.0971	k__Bacteria.p__Firmicutes	0.167895	0.00105019	0.229045		g_305.1763	PWY.5941..glycogen.degradation.II..eukaryotic.	-0.192151	0.000288991	0.197705
g_736.4936	k__Bacteria.p__Firmicutes.c__Clostridia.o__Clostridiales.f__Lachnospiraceae.g__Blautia.s__Ruminococcus_torques	0.168104	0.00104992	0.229045		g_373.275	PWY.5188..tetrapyrrole.biosynthesis.I..from.glutamate.	0.192133	0.000289377	0.197705
g_335.223	k__Bacteria.p__Firmicutes.c__Clostridia.o__Clostridiales.f__Lachnospiraceae.g__Lachnospiraceae_noname.s__Lachnospiraceae_bacterium_5_1_63FAA	-0.16794	0.00104688	0.229045		g_270.9906	PWY.181..photorespiration	0.192142	0.00028919	0.197705
g_335.223	k__Bacteria.p__Firmicutes.c__Clostridia.o__Clostridiales.f__Lachnospiraceae.g__Lachnospiraceae_noname.s__Lachnospiraceae_bacterium_5_1_63FAA.t__GCF_000185525	-0.16794	0.00104688	0.229045		g_401.2689	PWY.5508..adenosylcobalamin.biosynthesis.from.cobyrinate.a.c.diamide.II	-0.191802	0.000289445	0.197705
g_201.113	k__Bacteria.p__Firmicutes.c__Clostridia.o__Clostridiales.f__Lachnospiraceae.g__Roseburia.s__Roseburia_hominis	0.168005	0.0010421	0.229045		g_431.3166	PWY.6629..superpathway.of.L.tryptophan.biosynthesis	-0.19211	0.000289856	0.197824
g_201.113	k__Bacteria.p__Firmicutes.c__Clostridia.o__Clostridiales.f__Lachnospiraceae.g__Roseburia.s__Roseburia_hominis.t__GCF_000225345	0.168005	0.0010421	0.229045		g_436.2832	FOLSYN.PWY..superpathway.of.tetrahydrofolate.biosynthesis.and.salvage	0.192085	0.000290401	0.197871
g_258.1507	k__Bacteria.p__Proteobacteria.c__Deltaproteobacteria	0.167913	0.00104884	0.229045		g_309.1506	PWY.7013..L.1.2.propanediol.degradation	-0.192094	0.00029022	0.197871
g_258.1507	k__Bacteria.p__Proteobacteria.c__Deltaproteobacteria.o__Desulfovibrionales	0.167913	0.00104884	0.229045		g_223.1339	FOLSYN.PWY..superpathway.of.tetrahydrofolate.biosynthesis.and.salvage	0.192071	0.000290707	0.197917
g_258.1507	k__Bacteria.p__Proteobacteria.c__Deltaproteobacteria.o__Desulfovibrionales.f__Desulfovibrionaceae	0.167913	0.00104884	0.229045		g_399.3271	FOLSYN.PWY..superpathway.of.tetrahydrofolate.biosynthesis.and.salvage	-0.192054	0.000291071	0.197954
g_117.0335	k__Bacteria.p__Actinobacteria.c__Actinobacteria.o__Coriobacteriales	-0.168053	0.00105365	0.229073		g_413.218	PWY.7383..anaerobic.energy.metabolism..invertebrates..cytosol.	-0.192046	0.000291235	0.197954
g_117.0335	k__Bacteria.p__Actinobacteria.c__Actinobacteria.o__Coriobacteriales.f__Coriobacteriaceae	-0.168053	0.00105365	0.229073		g_551.3034	PWY.5055..nicotinate.degradation.III	0.191646	0.000292834	0.198878
g_327.2537	k__Bacteria.p__Bacteroidetes.c__Bacteroidia.o__Bacteroidales.f__Rikenellaceae.g__Alistipes.s__Alistipes_shahii	0.167846	0.00105375	0.229073		g_263.1125	PWY.7211..superpathway.of.pyrimidine.deoxyribonucleotides.de.novo.biosynthesis	0.191955	0.000293206	0.198968
g_327.2537	k__Bacteria.p__Bacteroidetes.c__Bacteroidia.o__Bacteroidales.f__Rikenellaceae.g__Alistipes.s__Alistipes_shahii.t__GCF_000210575	0.167846	0.00105375	0.229073		g_399.3271	PWY.6612..superpathway.of.tetrahydrofolate.biosynthesis	-0.191939	0.000293549	0.199039
g_398.13	k__Bacteria.p__Actinobacteria.c__Actinobacteria.o__Bifidobacteriales.f__Bifidobacteriaceae.g__Bifidobacterium.s__Bifidobacterium_adolescentis	0.16775	0.00106089	0.22916		g_367.2127	PWY.6612..superpathway.of.tetrahydrofolate.biosynthesis	0.191887	0.000294701	0.199657
g_398.13	k__Bacteria.p__Actinobacteria.c__Actinobacteria.o__Bifidobacteriales.f__Bifidobacteriaceae.g__Bifidobacterium.s__Bifidobacterium_adolescentis.t__Bifidobacterium_adolescentis_unclassified	0.16775	0.00106089	0.22916		g_176.0716	PWY.7654...8E.10E..dodeca.8.10.dienol.biosynthesis	0.191845	0.000295618	0.200116
g_251.1652	k__Bacteria.p__Bacteroidetes.c__Bacteroidia.o__Bacteroidales.f__Bacteroidaceae.g__Bacteroides.s__Bacteroides_dorei	-0.167744	0.00106134	0.22916		g_243.1603	PWY.3841..folate.transformations.II	0.191782	0.000296981	0.200539
g_251.1652	k__Bacteria.p__Bacteroidetes.c__Bacteroidia.o__Bacteroidales.f__Bacteroidaceae.g__Bacteroides.s__Bacteroides_dorei.t__Bacteroides_dorei_unclassified	-0.167744	0.00106134	0.22916		g_493.2805	PWY.3841..folate.transformations.II	0.191781	0.000297004	0.200539
g_273.1501	k__Bacteria.p__Firmicutes.c__Bacilli.o__Lactobacillales.f__Streptococcaceae.g__Streptococcus.s__Streptococcus_thermophilus	0.167792	0.00105779	0.22916		g_512.2685	HOMOSER.METSYN.PWY..L.methionine.biosynthesis.I	-0.191793	0.000296747	0.200539
g_273.1501	k__Bacteria.p__Firmicutes.c__Bacilli.o__Lactobacillales.f__Streptococcaceae.g__Streptococcus.s__Streptococcus_thermophilus.t__Streptococcus_thermophilus_unclassified	0.167792	0.00105779	0.22916		g_257.1754	PWY0.1586..peptidoglycan.maturation..meso.diaminopimelate.containing.	-0.191767	0.00029731	0.200539
g_174.0559	k__Bacteria.p__Firmicutes.c__Clostridia.o__Clostridiales.f__Lachnospiraceae.g__Coprococcus	0.167737	0.00106188	0.22916		g_294.1128	PWY66.399..gluconeogenesis.III	-0.191761	0.000297448	0.200539
g_120.0454	k__Bacteria.p__Firmicutes.c__Clostridia.o__Clostridiales.f__Lachnospiraceae.g__Roseburia.s__Roseburia_hominis	0.167738	0.00106179	0.22916		g_369.0847	PWY.5845..superpathway.of.menaquinol.9.biosynthesis	0.191745	0.00029779	0.200607
g_120.0454	k__Bacteria.p__Firmicutes.c__Clostridia.o__Clostridiales.f__Lachnospiraceae.g__Roseburia.s__Roseburia_hominis.t__GCF_000225345	0.167738	0.00106179	0.22916		g_320.1718	PWY.6507..4.deoxy.L.threo.hex.4.enopyranuronate.degradation	-0.191723	0.000298277	0.200773
g_361.166	k__Bacteria.p__Actinobacteria	0.167915	0.00106384	0.229213		g_363.1452	PPGPPMET.PWY..ppGpp.biosynthesis	0.191697	0.000298867	0.200845
g_361.166	k__Bacteria.p__Actinobacteria.c__Actinobacteria	0.167915	0.00106384	0.229213		g_551.3034	COA.PWY.1..coenzyme.A.biosynthesis.II..mammalian.	-0.1917	0.000298794	0.200845
g_393.1908	k__Bacteria.p__Actinobacteria.c__Actinobacteria.o__Bifidobacteriales.f__Bifidobacteriaceae.g__Bifidobacterium	0.167867	0.00106739	0.229792		g_187.007	PWY.7187..pyrimidine.deoxyribonucleotides.de.novo.biosynthesis.II	0.191615	0.000300673	0.20099
g_393.1908	k__Bacteria.p__Actinobacteria.c__Actinobacteria.o__Bifidobacteriales	0.167793	0.00107293	0.230426		g_71.05	PWY.622..starch.biosynthesis	0.191314	0.00030015	0.20099
g_393.1908	k__Bacteria.p__Actinobacteria.c__Actinobacteria.o__Bifidobacteriales.f__Bifidobacteriaceae	0.167793	0.00107293	0.230426		g_551.3034	PWY.6606..guanosine.nucleotides.degradation.II	-0.191594	0.000301146	0.20099
g_172.9914	k__Bacteria.p__Firmicutes.c__Clostridia.o__Clostridiales.f__Ruminococcaceae	-0.167807	0.00107188	0.230426		g_716.5227	PWY.6387..UDP.N.acetylmuramoyl.pentapeptide.biosynthesis.I..meso.diaminopimelate.containing.	-0.191623	0.000300504	0.20099
g_188.0026	k__Bacteria.p__Firmicutes.c__Clostridia.o__Clostridiales.f__Lachnospiraceae.g__Roseburia	-0.167765	0.00107499	0.230683		g_173.06	PWY.6892..thiazole.biosynthesis.I..E..coli.	-0.191594	0.00030114	0.20099
g_361.2034	k__Bacteria.p__Firmicutes.c__Clostridia.o__Clostridiales.f__Lachnospiraceae.g__Roseburia.s__Roseburia_hominis	-0.167457	0.00108285	0.231998		g_113.0608	PWY.6263..superpathway.of.menaquinol.8.biosynthesis.II	0.191593	0.00030117	0.20099
g_361.2034	k__Bacteria.p__Firmicutes.c__Clostridia.o__Clostridiales.f__Lachnospiraceae.g__Roseburia.s__Roseburia_hominis.t__GCF_000225345	-0.167457	0.00108285	0.231998		g_263.1037	P241.PWY..coenzyme.B.biosynthesis	0.191589	0.000301255	0.20099
g_247.0605	k__Bacteria.p__Firmicutes.c__Clostridia.o__Clostridiales.f__Eubacteriaceae.g__Eubacterium.s__Eubacterium_siraeum	0.167383	0.00108851	0.232713		g_107.0503	X3.HYDROXYPHENYLACETATE.DEGRADATION.PWY..4.hydroxyphenylacetate.degradation	0.191296	0.000300554	0.20099
g_165.0184	k__Bacteria.p__Firmicutes.c__Clostridia.o__Clostridiales.f__Lachnospiraceae.g__Dorea.s__Dorea_longicatena	-0.167379	0.0010888	0.232713		g_187.007	X3.HYDROXYPHENYLACETATE.DEGRADATION.PWY..4.hydroxyphenylacetate.degradation	0.191295	0.000300594	0.20099
g_165.0184	k__Bacteria.p__Firmicutes.c__Clostridia.o__Clostridiales.f__Lachnospiraceae.g__Dorea.s__Dorea_longicatena.t__GCF_000154065	-0.167379	0.0010888	0.232713		g_407.1709	PWY.6628..superpathway.of.L.phenylalanine.biosynthesis	0.191542	0.000302295	0.201523
g_263.1125	k__Bacteria.p__Bacteroidetes.c__Bacteroidia.o__Bacteroidales.f__Rikenellaceae.g__Alistipes.s__Alistipes_putredinis	0.167285	0.00109597	0.232763		g_345.1704	PWY.5100..pyruvate.fermentation.to.acetate.and.lactate.II	-0.191487	0.000303521	0.201939
g_263.1125	k__Bacteria.p__Bacteroidetes.c__Bacteroidia.o__Bacteroidales.f__Rikenellaceae.g__Alistipes.s__Alistipes_putredinis.t__GCF_000154465	0.167285	0.00109597	0.232763		g_361.166	PWY.6435..4.hydroxybenzoate.biosynthesis.V	0.19139	0.000305711	0.201939
g_335.223	k__Bacteria.p__Bacteroidetes.c__Bacteroidia.o__Bacteroidales.f__Rikenellaceae.g__Alistipes.s__Alistipes_senegalensis	-0.167288	0.00109578	0.232763		g_207.139	PWY.7003..glycerol.degradation.to.butanol	-0.191439	0.000304599	0.201939
g_335.223	k__Bacteria.p__Bacteroidetes.c__Bacteroidia.o__Bacteroidales.f__Rikenellaceae.g__Alistipes.s__Alistipes_senegalensis.t__GCF_000312145	-0.167288	0.00109578	0.232763		g_351.254	PWY.7200..superpathway.of.pyrimidine.deoxyribonucleoside.salvage	-0.191372	0.000306123	0.201939
g_187.134	k__Bacteria.p__Firmicutes.c__Clostridia.o__Clostridiales.f__Lachnospiraceae.g__Blautia.s__Ruminococcus_torques	-0.167505	0.00109462	0.232763		g_471.1509	ANAEROFRUCAT.PWY..homolactic.fermentation	-0.191331	0.000307043	0.201939
g_759.6502	k__Bacteria.p__Proteobacteria.c__Deltaproteobacteria	0.167285	0.00109601	0.232763		g_261.1137	PWY.1622..formaldehyde.assimilation.I..serine.pathway.	-0.19108	0.000305413	0.201939
g_759.6502	k__Bacteria.p__Proteobacteria.c__Deltaproteobacteria.o__Desulfovibrionales	0.167285	0.00109601	0.232763		g_163.1125	FOLSYN.PWY..superpathway.of.tetrahydrofolate.biosynthesis.and.salvage	0.191438	0.000304636	0.201939
g_759.6502	k__Bacteria.p__Proteobacteria.c__Deltaproteobacteria.o__Desulfovibrionales.f__Desulfovibrionaceae	0.167285	0.00109601	0.232763		g_677.6103	PWY.6277..superpathway.of.5.aminoimidazole.ribonucleotide.biosynthesis	-0.191341	0.000306814	0.201939
g_551.3034	k__Bacteria.p__Firmicutes.c__Clostridia.o__Clostridiales.f__Lachnospiraceae.g__Roseburia.s__Roseburia_inulinivorans	-0.16724	0.00109943	0.233117		g_263.1125	PWY.7210..pyrimidine.deoxyribonucleotides.biosynthesis.from.CTP	0.191379	0.000305963	0.201939
g_551.3034	k__Bacteria.p__Firmicutes.c__Clostridia.o__Clostridiales.f__Lachnospiraceae.g__Roseburia.s__Roseburia_inulinivorans.t__GCF_000174195	-0.16724	0.00109943	0.233117		g_128.0352	PWY66.399..gluconeogenesis.III	0.191413	0.000305194	0.201939
g_503.3373	k__Bacteria.p__Firmicutes.c__Clostridia.o__Clostridiales.f__Lachnospiraceae.g__Lachnospiraceae_noname.s__Lachnospiraceae_bacterium_7_1_58FAA	-0.167187	0.00110351	0.233611		g_427.1603	PWY66.399..gluconeogenesis.III	-0.191421	0.000305016	0.201939
g_503.3373	k__Bacteria.p__Firmicutes.c__Clostridia.o__Clostridiales.f__Lachnospiraceae.g__Lachnospiraceae_noname.s__Lachnospiraceae_bacterium_7_1_58FAA.t__GCF_000242155	-0.167187	0.00110351	0.233611		g_837.6625	PWY0.781..aspartate.superpathway	-0.19148	0.000303686	0.201939
g_439.1963	k__Bacteria.p__Bacteroidetes.c__Bacteroidia.o__Bacteroidales.f__Rikenellaceae.g__Alistipes.s__Alistipes_senegalensis	-0.16713	0.00110788	0.233909		g_67.0186	TRNA.CHARGING.PWY..tRNA.charging	0.191383	0.000305858	0.201939
g_439.1963	k__Bacteria.p__Bacteroidetes.c__Bacteroidia.o__Bacteroidales.f__Rikenellaceae.g__Alistipes.s__Alistipes_senegalensis.t__GCF_000312145	-0.16713	0.00110788	0.233909		g_375.1451	KETOGLUCONMET.PWY..ketogluconate.metabolism	0.191147	0.000303911	0.201939
g_203.1031	k__Bacteria.p__Firmicutes.c__Bacilli.o__Lactobacillales.f__Streptococcaceae.g__Streptococcus.s__Streptococcus_thermophilus	0.167123	0.00110842	0.233909		g_677.6103	PWY.6122..5.aminoimidazole.ribonucleotide.biosynthesis.II	-0.191341	0.000306814	0.201939
g_203.1031	k__Bacteria.p__Firmicutes.c__Bacilli.o__Lactobacillales.f__Streptococcaceae.g__Streptococcus.s__Streptococcus_thermophilus.t__Streptococcus_thermophilus_unclassified	0.167123	0.00110842	0.233909		g_187.0611	PWY.6113..superpathway.of.mycolate.biosynthesis	-0.191395	0.000305588	0.201939
g_379.1405	k__Bacteria.p__Actinobacteria	0.167143	0.00112254	0.236514		g_375.2912	PWY.5097..L.lysine.biosynthesis.VI	0.191351	0.000306598	0.201939
g_379.1405	k__Bacteria.p__Actinobacteria.c__Actinobacteria	0.167143	0.00112254	0.236514		g_187.0611	GALACTUROCAT.PWY..D.galacturonate.degradation.I	-0.191246	0.00030897	0.203046
g_710.6667	k__Bacteria.p__Proteobacteria.c__Deltaproteobacteria	0.166897	0.00112609	0.236703		g_128.0713	PWY.6435..4.hydroxybenzoate.biosynthesis.V	-0.191225	0.000309442	0.203196
g_710.6667	k__Bacteria.p__Proteobacteria.c__Deltaproteobacteria.o__Desulfovibrionales	0.166897	0.00112609	0.236703		g_925.4795	PWY.6387..UDP.N.acetylmuramoyl.pentapeptide.biosynthesis.I..meso.diaminopimelate.containing.	-0.191207	0.000309872	0.203318
g_710.6667	k__Bacteria.p__Proteobacteria.c__Deltaproteobacteria.o__Desulfovibrionales.f__Desulfovibrionaceae	0.166897	0.00112609	0.236703		g_203.0021	HOMOSER.METSYN.PWY..L.methionine.biosynthesis.I	-0.19118	0.000310489	0.203563
g_151.0405	k__Bacteria.p__Firmicutes.c__Clostridia.o__Clostridiales.f__Eubacteriaceae.g__Eubacterium.s__Eubacterium_eligens	0.166851	0.00112969	0.237087		g_226.0357	PWY.6387..UDP.N.acetylmuramoyl.pentapeptide.biosynthesis.I..meso.diaminopimelate.containing.	0.191165	0.000310821	0.203619
g_151.0405	k__Bacteria.p__Firmicutes.c__Clostridia.o__Clostridiales.f__Eubacteriaceae.g__Eubacterium.s__Eubacterium_eligens.t__GCF_000146185	0.166851	0.00112969	0.237087		g_93.0339	P621.PWY..nylon.6.oligomer.degradation	0.191137	0.000311459	0.203877
g_393.1908	k__Bacteria.p__Firmicutes.c__Clostridia.o__Clostridiales.f__Lachnospiraceae.g__Blautia.s__Ruminococcus_obeum	-0.167031	0.00113133	0.237244		g_305.2485	PWY.7198..pyrimidine.deoxyribonucleotides.de.novo.biosynthesis.IV	-0.191066	0.000313097	0.204628
g_257.1754	k__Bacteria.p__Bacteroidetes.c__Bacteroidia.o__Bacteroidales.f__Rikenellaceae	0.166796	0.00113398	0.237427		g_395.2071	KETOGLUCONMET.PWY..ketogluconate.metabolism	0.191076	0.000312864	0.204628
g_257.1754	k__Bacteria.p__Bacteroidetes.c__Bacteroidia.o__Bacteroidales.f__Rikenellaceae.g__Alistipes	0.166796	0.00113398	0.237427		g_183.0491	PWY.6524..lychnose.and.isolychnose.biosynthesis	-0.190721	0.000313654	0.204831
g_517.3895	k__Bacteria.p__Firmicutes.c__Clostridia.o__Clostridiales.f__Lachnospiraceae.g__Lachnospiraceae_noname.s__Lachnospiraceae_bacterium_7_1_58FAA	-0.166738	0.0011386	0.23802		g_457.3322	PWY.5100..pyruvate.fermentation.to.acetate.and.lactate.II	0.191025	0.000314048	0.204928
g_517.3895	k__Bacteria.p__Firmicutes.c__Clostridia.o__Clostridiales.f__Lachnospiraceae.g__Lachnospiraceae_noname.s__Lachnospiraceae_bacterium_7_1_58FAA.t__GCF_000242155	-0.166738	0.0011386	0.23802		g_181.0363	PWY66.398..TCA.cycle.III..animals.	0.190954	0.000315699	0.205844
g_921.4679	k__Bacteria.p__Firmicutes.c__Clostridia.o__Clostridiales.f__Lachnospiraceae.g__Blautia	0.166922	0.00113986	0.238096		g_257.1754	PWY.5055..nicotinate.degradation.III	0.190562	0.000317378	0.206615
g_176.0716	k__Bacteria.p__Firmicutes.c__Clostridia.o__Clostridiales.f__Lachnospiraceae.g__Lachnospiraceae_noname.s__Lachnospiraceae_bacterium_5_1_63FAA	0.166672	0.00114386	0.238558		g_677.6103	PWY.6901..superpathway.of.glucose.and.xylose.degradation	-0.190891	0.000317167	0.206615
g_176.0716	k__Bacteria.p__Firmicutes.c__Clostridia.o__Clostridiales.f__Lachnospiraceae.g__Lachnospiraceae_noname.s__Lachnospiraceae_bacterium_5_1_63FAA.t__GCF_000185525	0.166672	0.00114386	0.238558		g_525.2802	ARG.POLYAMINE.SYN..superpathway.of.arginine.and.polyamine.biosynthesis	-0.190819	0.000318853	0.207251
g_205.0869	k__Bacteria.p__Bacteroidetes.c__Bacteroidia.o__Bacteroidales.f__Rikenellaceae.g__Alistipes.s__Alistipes_senegalensis	-0.166643	0.00114617	0.238668		g_471.3113	LPSSYN.PWY..superpathway.of.lipopolysaccharide.biosynthesis	-0.190504	0.000318738	0.207251
g_205.0869	k__Bacteria.p__Bacteroidetes.c__Bacteroidia.o__Bacteroidales.f__Rikenellaceae.g__Alistipes.s__Alistipes_senegalensis.t__GCF_000312145	-0.166643	0.00114617	0.238668		g_263.1037	PWY.7187..pyrimidine.deoxyribonucleotides.de.novo.biosynthesis.II	0.190808	0.000319109	0.207255
g_677.6103	k__Bacteria.p__Actinobacteria.c__Actinobacteria.o__Bifidobacteriales	-0.166753	0.00115331	0.239781		g_363.1814	PWY.5941..glycogen.degradation.II..eukaryotic.	-0.190755	0.000320347	0.207861
g_677.6103	k__Bacteria.p__Actinobacteria.c__Actinobacteria.o__Bifidobacteriales.f__Bifidobacteriaceae	-0.166753	0.00115331	0.239781		g_718.5416	PWY.6387..UDP.N.acetylmuramoyl.pentapeptide.biosynthesis.I..meso.diaminopimelate.containing.	-0.190747	0.00032054	0.207861
g_677.6103	k__Bacteria.p__Actinobacteria.c__Actinobacteria.o__Bifidobacteriales.f__Bifidobacteriaceae.g__Bifidobacterium	-0.16674	0.00115434	0.239808		g_405.2647	PWY.621..sucrose.degradation.III..sucrose.invertase.	-0.190712	0.000321364	0.207959
g_271.0972	k__Bacteria.p__Firmicutes.c__Clostridia.o__Clostridiales.f__Ruminococcaceae.g__Faecalibacterium	-0.166441	0.00116236	0.2411		g_492.309	PWY.6147..6.hydroxymethyl.dihydropterin.diphosphate.biosynthesis.I	0.190709	0.000321441	0.207959
g_271.0972	k__Bacteria.p__Firmicutes.c__Clostridia.o__Clostridiales.f__Ruminococcaceae.g__Faecalibacterium.s__Faecalibacterium_prausnitzii	-0.166441	0.00116236	0.2411		g_459.2746	PWY0.166..superpathway.of.pyrimidine.deoxyribonucleotides.de.novo.biosynthesis..E..coli.	0.190719	0.000321197	0.207959
g_203.0021	k__Bacteria.p__Actinobacteria.c__Actinobacteria.o__Coriobacteriales.f__Coriobacteriaceae.g__Collinsella	0.16617	0.00118448	0.24191		g_163.1125	PWY.6612..superpathway.of.tetrahydrofolate.biosynthesis	0.190651	0.000322805	0.208679
g_257.1754	k__Bacteria.p__Actinobacteria.c__Actinobacteria.o__Coriobacteriales.f__Coriobacteriaceae.g__Eggerthella	-0.166154	0.00118584	0.24191		g_678.3987	PWY.5994..palmitate.biosynthesis.I..animals.and.fungi.	-0.190605	0.000323901	0.209081
g_872.3577	k__Bacteria.p__Actinobacteria.c__Actinobacteria.o__Coriobacteriales.f__Coriobacteriaceae.g__Eggerthella	0.166341	0.00117048	0.24191		g_173.0457	PWY.6215..4.chlorobenzoate.degradation	0.190593	0.00032418	0.209081
g_231.0512	k__Bacteria.p__Bacteroidetes.c__Bacteroidia.o__Bacteroidales.f__Prevotellaceae	0.166322	0.00117202	0.24191		g_324.0727	PWY0.166..superpathway.of.pyrimidine.deoxyribonucleotides.de.novo.biosynthesis..E..coli.	0.190284	0.000323984	0.209081
g_263.1037	k__Bacteria.p__Bacteroidetes.c__Bacteroidia.o__Bacteroidales.f__Rikenellaceae.g__Alistipes.s__Alistipes_onderdonkii	0.166232	0.00117939	0.24191		g_383.1533	TRPSYN.PWY..L.tryptophan.biosynthesis	-0.190576	0.000324583	0.209179
g_263.1037	k__Bacteria.p__Bacteroidetes.c__Bacteroidia.o__Bacteroidales.f__Rikenellaceae.g__Alistipes.s__Alistipes_onderdonkii.t__GCF_000374505	0.166232	0.00117939	0.24191		g_324.0727	GLUCONEO.PWY..gluconeogenesis.I	0.190196	0.000326091	0.209988
g_409.3135	k__Bacteria.p__Bacteroidetes.c__Bacteroidia.o__Bacteroidales.f__Rikenellaceae.g__Alistipes.s__Alistipes_senegalensis	0.166302	0.0011737	0.24191		g_677.6103	PWY.4041...gamma..glutamyl.cycle	-0.190443	0.000327793	0.210433
g_409.3135	k__Bacteria.p__Bacteroidetes.c__Bacteroidia.o__Bacteroidales.f__Rikenellaceae.g__Alistipes.s__Alistipes_senegalensis.t__GCF_000312145	0.166302	0.0011737	0.24191		g_263.1037	PWY.5742..L.arginine.degradation.IX..arginine.pyruvate.transaminase.pathway.	-0.190458	0.000327432	0.210433
g_172.9914	k__Bacteria.p__Bacteroidetes.c__Bacteroidia.o__Bacteroidales.f__Rikenellaceae.g__Alistipes.s__Alistipes_shahii	-0.166153	0.00118588	0.24191		g_492.309	FOLSYN.PWY..superpathway.of.tetrahydrofolate.biosynthesis.and.salvage	0.190469	0.00032715	0.210433
g_172.9914	k__Bacteria.p__Bacteroidetes.c__Bacteroidia.o__Bacteroidales.f__Rikenellaceae.g__Alistipes.s__Alistipes_shahii.t__GCF_000210575	-0.166153	0.00118588	0.24191		g_291.0836	PWY66.398..TCA.cycle.III..animals.	0.190453	0.00032755	0.210433
g_193.0717	k__Bacteria.p__Firmicutes.c__Clostridia.o__Clostridiales.f__Eubacteriaceae.g__Eubacterium.s__Eubacterium_eligens	0.16625	0.0011779	0.24191		g_187.0611	PWY.5789..3.hydroxypropanoate.4.hydroxybutanate.cycle	0.190102	0.000328351	0.210629
g_193.0717	k__Bacteria.p__Firmicutes.c__Clostridia.o__Clostridiales.f__Eubacteriaceae.g__Eubacterium.s__Eubacterium_eligens.t__GCF_000146185	0.16625	0.0011779	0.24191		g_161.0243	PWY.7383..anaerobic.energy.metabolism..invertebrates..cytosol.	0.19039	0.000329049	0.210915
g_187.0611	k__Bacteria.p__Firmicutes.c__Clostridia.o__Clostridiales.f__Eubacteriaceae.g__Eubacterium.s__Eubacterium_rectale	-0.166544	0.00117015	0.24191		g_907.0832	ARGSYNBSUB.PWY..L.arginine.biosynthesis.II..acetyl.cycle.	-0.190377	0.000329373	0.21096
g_176.0716	k__Bacteria.p__Firmicutes.c__Clostridia.o__Clostridiales.f__Lachnospiraceae.g__Coprococcus.s__Coprococcus_catus	0.166149	0.00118621	0.24191		g_188.0026	PWY.7560..methylerythritol.phosphate.pathway.II	0.190341	0.000330244	0.211355
g_176.0716	k__Bacteria.p__Firmicutes.c__Clostridia.o__Clostridiales.f__Lachnospiraceae.g__Coprococcus.s__Coprococcus_catus.t__GCF_000210555	0.166149	0.00118621	0.24191		g_341.2334	PWY.5273..p.cumate.degradation	-0.189999	0.000330878	0.211598
g_251.1291	k__Bacteria.p__Firmicutes.c__Clostridia.o__Clostridiales.f__Lachnospiraceae.g__Roseburia.s__Roseburia_hominis	-0.166191	0.00118274	0.24191		g_457.165	FOLSYN.PWY..superpathway.of.tetrahydrofolate.biosynthesis.and.salvage	0.190299	0.000331264	0.211656
g_251.1291	k__Bacteria.p__Firmicutes.c__Clostridia.o__Clostridiales.f__Lachnospiraceae.g__Roseburia.s__Roseburia_hominis.t__GCF_000225345	-0.166191	0.00118274	0.24191		g_223.1339	PWY.6612..superpathway.of.tetrahydrofolate.biosynthesis	0.190249	0.000332493	0.211656
g_197.0962	k__Bacteria.p__Firmicutes.c__Clostridia.o__Clostridiales.f__Lachnospiraceae.g__Roseburia.s__Roseburia_inulinivorans	-0.166169	0.00118457	0.24191		g_289.072	PWY.5845..superpathway.of.menaquinol.9.biosynthesis	0.190251	0.000332427	0.211656
g_197.0962	k__Bacteria.p__Firmicutes.c__Clostridia.o__Clostridiales.f__Lachnospiraceae.g__Roseburia.s__Roseburia_inulinivorans.t__GCF_000174195	-0.166169	0.00118457	0.24191		g_313.1657	PWY.6123..inosine.5.phosphate.biosynthesis.I	0.19026	0.000332221	0.211656
g_187.007	k__Bacteria.p__Firmicutes.c__Clostridia.o__Clostridiales.f__Ruminococcaceae	0.166568	0.00116817	0.24191		g_263.1037	PWY.6113..superpathway.of.mycolate.biosynthesis	-0.190286	0.000331576	0.211656
g_230.0131	k__Bacteria.p__Firmicutes.c__Clostridia.o__Clostridiales.f__Ruminococcaceae.g__Ruminococcus.s__Ruminococcus_sp_5_1_39BFAA	-0.166155	0.00118576	0.24191		g_573.104	PWY.5097..L.lysine.biosynthesis.VI	-0.190249	0.00033248	0.211656
g_230.0131	k__Bacteria.p__Firmicutes.c__Clostridia.o__Clostridiales.f__Ruminococcaceae.g__Ruminococcus.s__Ruminococcus_sp_5_1_39BFAA.t__GCF_000159975	-0.166155	0.00118576	0.24191		g_107.0503	P105.PWY..TCA.cycle.IV..2.oxoglutarate.decarboxylase.	0.190204	0.000333593	0.212194
g_444.2833	k__Bacteria.p__Firmicutes.c__Clostridia.o__Clostridiales.f__Lachnospiraceae.g__Blautia	-0.166329	0.00118768	0.242026		g_173.0457	PWY.621..sucrose.degradation.III..sucrose.invertase.	0.190166	0.000334522	0.212558
g_247.119	k__Bacteria.p__Firmicutes.c__Clostridia.o__Clostridiales.f__Lachnospiraceae.g__Anaerostipes	-0.166085	0.00119149	0.242616		g_187.0611	PWY.5973..cis.vaccenate.biosynthesis	-0.190159	0.000334676	0.212558
g_331.0606	k__Bacteria.p__Firmicutes.c__Clostridia.o__Clostridiales.f__Lachnospiraceae.g__Dorea.s__Dorea_longicatena	-0.166051	0.00119436	0.242831		g_373.275	PWY66.399..gluconeogenesis.III	0.190142	0.000335112	0.212672
g_331.0606	k__Bacteria.p__Firmicutes.c__Clostridia.o__Clostridiales.f__Lachnospiraceae.g__Dorea.s__Dorea_longicatena.t__GCF_000154065	-0.166051	0.00119436	0.242831		g_308.0775	SER.GLYSYN.PWY..superpathway.of.L.serine.and.glycine.biosynthesis.I	0.190117	0.000335729	0.212902
g_204.1024	k__Bacteria.p__Firmicutes.c__Bacilli.o__Lactobacillales.f__Streptococcaceae.g__Streptococcus.s__Streptococcus_thermophilus	0.165928	0.00120456	0.244168		g_961.7313	PWY.5101..L.isoleucine.biosynthesis.II	0.190087	0.000336468	0.213208
g_204.1024	k__Bacteria.p__Firmicutes.c__Bacilli.o__Lactobacillales.f__Streptococcaceae.g__Streptococcus.s__Streptococcus_thermophilus.t__Streptococcus_thermophilus_unclassified	0.165928	0.00120456	0.244168		g_107.0503	PWY1F.823..leucopelargonidin.and.leucocyanidin.biosynthesis	-0.190059	0.000337142	0.213445
g_529.3037	k__Bacteria.p__Firmicutes.c__Clostridia.o__Clostridiales.f__Eubacteriaceae.g__Eubacterium.s__Eubacterium_hallii	-0.165928	0.0012046	0.244168		g_457.165	PWY.6595..superpathway.of.guanosine.nucleotides.degradation..plants.	0.190047	0.000337452	0.213445
g_529.3037	k__Bacteria.p__Firmicutes.c__Clostridia.o__Clostridiales.f__Eubacteriaceae.g__Eubacterium.s__Eubacterium_hallii.t__GCF_000173975	-0.165928	0.0012046	0.244168		g_181.0363	PWY.1622..formaldehyde.assimilation.I..serine.pathway.	0.189726	0.000337611	0.213445
g_289.0931	k__Bacteria.p__Bacteroidetes.c__Bacteroidia.o__Bacteroidales.f__Porphyromonadaceae.g__Parabacteroides	0.165892	0.00120761	0.244594		g_393.2063	PWY.6147..6.hydroxymethyl.dihydropterin.diphosphate.biosynthesis.I	0.190004	0.00033852	0.213589
g_462.1766	k__Bacteria.p__Bacteroidetes.c__Bacteroidia.o__Bacteroidales.f__Rikenellaceae	-0.165664	0.00122684	0.24614		g_573.4528	HISTSYN.PWY..L.histidine.biosynthesis	-0.19	0.000338608	0.213589
g_462.1766	k__Bacteria.p__Bacteroidetes.c__Bacteroidia.o__Bacteroidales.f__Rikenellaceae.g__Alistipes	-0.165664	0.00122684	0.24614		g_524.2778	PWY.6518..glycocholate.metabolism..bacteria.	0.189689	0.000338529	0.213589
g_233.1181	k__Bacteria.p__Bacteroidetes.c__Bacteroidia.o__Bacteroidales.f__Rikenellaceae.g__Alistipes.s__Alistipes_senegalensis	-0.165691	0.00122447	0.24614		g_270.9906	PWY.1622..formaldehyde.assimilation.I..serine.pathway.	0.189674	0.000338897	0.213609
g_247.1338	k__Bacteria.p__Bacteroidetes.c__Bacteroidia.o__Bacteroidales.f__Rikenellaceae.g__Alistipes.s__Alistipes_senegalensis	-0.165676	0.00122579	0.24614		g_187.007	PWY1F.823..leucopelargonidin.and.leucocyanidin.biosynthesis	-0.189942	0.000340059	0.214018
g_233.1181	k__Bacteria.p__Bacteroidetes.c__Bacteroidia.o__Bacteroidales.f__Rikenellaceae.g__Alistipes.s__Alistipes_senegalensis.t__GCF_000312145	-0.165691	0.00122447	0.24614		g_380.12	PWY66.400..glycolysis.VI..metazoan.	-0.18995	0.000339849	0.214018
g_247.1338	k__Bacteria.p__Bacteroidetes.c__Bacteroidia.o__Bacteroidales.f__Rikenellaceae.g__Alistipes.s__Alistipes_senegalensis.t__GCF_000312145	-0.165676	0.00122579	0.24614		g_410.1824	PWY.6595..superpathway.of.guanosine.nucleotides.degradation..plants.	0.189907	0.00034093	0.214311
g_187.0611	k__Bacteria.p__Firmicutes.c__Clostridia.o__Clostridiales.f__Eubacteriaceae.g__Eubacterium.s__Eubacterium_rectale.t__Eubacterium_rectale_unclassified	-0.165854	0.00122722	0.24614		g_461.1977	PWY.6147..6.hydroxymethyl.dihydropterin.diphosphate.biosynthesis.I	0.189902	0.000341039	0.214311
g_246.1102	k__Bacteria.p__Firmicutes.c__Clostridia.o__Clostridiales.f__Lachnospiraceae.g__Dorea.s__Dorea_longicatena	-0.165659	0.00122723	0.24614		g_329.1756	PWY.6612..superpathway.of.tetrahydrofolate.biosynthesis	0.189852	0.000342309	0.214678
g_246.1102	k__Bacteria.p__Firmicutes.c__Clostridia.o__Clostridiales.f__Lachnospiraceae.g__Dorea.s__Dorea_longicatena.t__GCF_000154065	-0.165659	0.00122723	0.24614		g_237.0772	PWY.5097..L.lysine.biosynthesis.VI	-0.189848	0.000342398	0.214678
g_537.085	k__Bacteria.p__Firmicutes.c__Clostridia.o__Clostridiales.f__Lachnospiraceae.g__Roseburia.s__Roseburia_intestinalis	-0.165763	0.0012184	0.24614		g_459.2746	PWY.6518..glycocholate.metabolism..bacteria.	-0.189551	0.000341994	0.214678
g_537.085	k__Bacteria.p__Firmicutes.c__Clostridia.o__Clostridiales.f__Lachnospiraceae.g__Roseburia.s__Roseburia_intestinalis.t__Roseburia_intestinalis_unclassified	-0.165763	0.0012184	0.24614		g_355.2854	PWY0.1261..anhydromuropeptides.recycling	0.189781	0.000344091	0.215231
g_279.1007	k__Bacteria.p__Firmicutes.c__Clostridia.o__Clostridiales.f__Peptostreptococcaceae.g__Peptostreptococcaceae_noname.s__Peptostreptococcaceae_noname_unclassified	-0.165725	0.00122162	0.24614		g_117.0557	PWY.7539..6.hydroxymethyl.dihydropterin.diphosphate.biosynthesis.III..Chlamydia.	-0.189781	0.000344077	0.215231
g_355.0862	k__Bacteria.p__Firmicutes.c__Clostridia.o__Clostridiales.f__Peptostreptococcaceae.g__Peptostreptococcaceae_noname.s__Peptostreptococcaceae_noname_unclassified	-0.165682	0.0012253	0.24614		g_275.1293	PWY.6612..superpathway.of.tetrahydrofolate.biosynthesis	0.189795	0.000343727	0.215231
g_221.1183	k__Bacteria.p__Firmicutes.c__Clostridia.o__Clostridiales.f__Lachnospiraceae.g__Blautia.s__Ruminococcus_obeum	-0.1657	0.00124031	0.247139		g_146.0457	PWY.6895..superpathway.of.thiamin.diphosphate.biosynthesis.II	-0.189762	0.000344572	0.215231
g_283.0825	k__Bacteria.p__Firmicutes.c__Clostridia.o__Clostridiales.f__Lachnospiraceae.g__Roseburia	-0.165687	0.00124147	0.247139		g_107.0503	PWY.5864..superpathway.of.plastoquinol.biosynthesis	-0.189454	0.000344443	0.215231
g_188.057	k__Bacteria.p__Firmicutes.c__Clostridia.o__Clostridiales.f__Lachnospiraceae.g__Roseburia.s__Roseburia_hominis	0.165551	0.00123645	0.247139		g_172.9914	TRNA.CHARGING.PWY..tRNA.charging	-0.189732	0.00034533	0.215543
g_354.9431	k__Bacteria.p__Firmicutes.c__Clostridia.o__Clostridiales.f__Lachnospiraceae.g__Roseburia.s__Roseburia_hominis	0.165519	0.00123916	0.247139		g_749.5329	PEPTIDOGLYCANSYN.PWY..peptidoglycan.biosynthesis.I..meso.diaminopimelate.containing.	-0.189698	0.000346172	0.215652
g_188.057	k__Bacteria.p__Firmicutes.c__Clostridia.o__Clostridiales.f__Lachnospiraceae.g__Roseburia.s__Roseburia_hominis.t__GCF_000225345	0.165551	0.00123645	0.247139		g_175.1127	P163.PWY..L.lysine.fermentation.to.acetate.and.butanoate	-0.189698	0.000346186	0.215652
g_354.9431	k__Bacteria.p__Firmicutes.c__Clostridia.o__Clostridiales.f__Lachnospiraceae.g__Roseburia.s__Roseburia_hominis.t__GCF_000225345	0.165519	0.00123916	0.247139		g_305.14	LACTOSECAT.PWY..lactose.and.galactose.degradation.I	0.189694	0.000346283	0.215652
g_441.3217	k__Bacteria.p__Firmicutes.c__Clostridia.o__Clostridiales.f__Oscillospiraceae.g__Oscillibacter.s__Oscillibacter_unclassified	-0.165529	0.00123833	0.247139		g_237.113	PWY.7383..anaerobic.energy.metabolism..invertebrates..cytosol.	-0.18966	0.000347141	0.216025
g_187.007	k__Bacteria.p__Firmicutes.c__Clostridia.o__Clostridiales.f__Peptostreptococcaceae.g__Peptostreptococcaceae_noname	0.165494	0.00124136	0.247139		g_226.0357	PWY.6737..starch.degradation.V	-0.189608	0.000348466	0.216077
g_178.051	k__Bacteria.p__Firmicutes.c__Clostridia.o__Clostridiales.f__Ruminococcaceae.g__Ruminococcus.s__Ruminococcus_sp_5_1_39BFAA	-0.165522	0.00123894	0.247139		g_173.06	PWY.6703..preQ0.biosynthesis	-0.189606	0.000348522	0.216077
g_178.051	k__Bacteria.p__Firmicutes.c__Clostridia.o__Clostridiales.f__Ruminococcaceae.g__Ruminococcus.s__Ruminococcus_sp_5_1_39BFAA.t__GCF_000159975	-0.165522	0.00123894	0.247139		g_393.1908	PWY66.399..gluconeogenesis.III	-0.18962	0.000348154	0.216077
g_409.2751	k__Bacteria.p__Firmicutes.c__Clostridia.o__Clostridiales.f__Lachnospiraceae.g__Blautia.s__Ruminococcus_obeum.t__Ruminococcus_obeum_unclassified	-0.16542	0.00124773	0.2482		g_128.0713	PENTOSE.P.PWY..pentose.phosphate.pathway	-0.189636	0.000347765	0.216077
g_132.0453	k__Bacteria.p__Bacteroidetes.c__Bacteroidia.o__Bacteroidales.f__Rikenellaceae.g__Alistipes.s__Alistipes_finegoldii	0.165315	0.00125679	0.248671		g_347.2589	PWY.6165..chorismate.biosynthesis.II..archaea.	0.189324	0.000347756	0.216077
g_132.0453	k__Bacteria.p__Bacteroidetes.c__Bacteroidia.o__Bacteroidales.f__Rikenellaceae.g__Alistipes.s__Alistipes_finegoldii.t__GCF_000265365	0.165315	0.00125679	0.248671		g_135.067	GLCMANNANAUT.PWY..superpathway.of.N.acetylglucosamine..N.acetylmannosamine.and.N.acetylneuraminate.degradation	-0.189549	0.000349964	0.216327
g_662.6468	k__Bacteria.p__Firmicutes.c__Clostridia.o__Clostridiales.f__Eubacteriaceae.g__Eubacterium.s__Eubacterium_eligens	0.165306	0.00125755	0.248671		g_111.0087	PWY.6737..starch.degradation.V	-0.189562	0.000349643	0.216327
g_662.6468	k__Bacteria.p__Firmicutes.c__Clostridia.o__Clostridiales.f__Eubacteriaceae.g__Eubacterium.s__Eubacterium_eligens.t__GCF_000146185	0.165306	0.00125755	0.248671		g_301.2172	PWY.6612..superpathway.of.tetrahydrofolate.biosynthesis	0.189575	0.000349309	0.216327
g_415.1971	k__Bacteria.p__Firmicutes.c__Clostridia.o__Clostridiales.f__Lachnospiraceae.g__Lachnospiraceae_noname.s__Lachnospiraceae_bacterium_5_1_63FAA	-0.165358	0.00125302	0.248671		g_457.3322	LYSINE.AMINOAD.PWY..L.lysine.biosynthesis.IV	0.18955	0.00034995	0.216327
g_415.1971	k__Bacteria.p__Firmicutes.c__Clostridia.o__Clostridiales.f__Lachnospiraceae.g__Lachnospiraceae_noname.s__Lachnospiraceae_bacterium_5_1_63FAA.t__GCF_000185525	-0.165358	0.00125302	0.248671		g_176.1091	PWY1G.0..mycothiol.biosynthesis	0.189222	0.000350372	0.216419
g_639.4404	k__Bacteria.p__Firmicutes.c__Clostridia.o__Clostridiales.f__Lachnospiraceae.g__Roseburia.s__Roseburia_inulinivorans	0.165313	0.00125697	0.248671		g_347.2589	COA.PWY.1..coenzyme.A.biosynthesis.II..mammalian.	-0.189484	0.000351629	0.216873
g_639.4404	k__Bacteria.p__Firmicutes.c__Clostridia.o__Clostridiales.f__Lachnospiraceae.g__Roseburia.s__Roseburia_inulinivorans.t__GCF_000174195	0.165313	0.00125697	0.248671		g_462.117	PANTO.PWY..phosphopantothenate.biosynthesis.I	-0.189486	0.00035158	0.216873
g_173.06	k__Bacteria.p__Actinobacteria.c__Actinobacteria.o__Coriobacteriales.f__Coriobacteriaceae.g__Eggerthella	0.165222	0.00126492	0.249836		g_679.3914	PWY.6588..pyruvate.fermentation.to.acetone	-0.189426	0.00035314	0.217538
g_231.0512	k__Bacteria.p__Firmicutes.c__Clostridia.o__Clostridiales.f__Lachnospiraceae.g__Coprococcus	0.165217	0.00126532	0.249836		g_230.0131	P261.PWY..coenzyme.M.biosynthesis.I	0.189111	0.000353229	0.217538
g_445.2956	k__Bacteria.p__Firmicutes.c__Clostridia.o__Clostridiales.f__Oscillospiraceae.g__Oscillibacter.s__Oscillibacter_unclassified	-0.1652	0.0012668	0.249944		g_187.0611	GLUDEG.I.PWY..GABA.shunt	0.189406	0.000353647	0.217634
g_319.1925	k__Bacteria.p__Firmicutes.c__Clostridia.o__Clostridiales.f__Lachnospiraceae.g__Blautia.s__Ruminococcus_obeum	-0.165318	0.00127342	0.251065		g_175.1127	PWY.7003..glycerol.degradation.to.butanol	-0.189361	0.000354805	0.218046
g_174.0559	k__Bacteria.p__Bacteroidetes.c__Bacteroidia.o__Bacteroidales.f__Rikenellaceae.g__Alistipes.s__Alistipes_senegalensis	0.16502	0.00128267	0.252095		g_289.2171	PWY.5941..glycogen.degradation.II..eukaryotic.	-0.18936	0.00035484	0.218046
g_174.0559	k__Bacteria.p__Bacteroidetes.c__Bacteroidia.o__Bacteroidales.f__Rikenellaceae.g__Alistipes.s__Alistipes_senegalensis.t__GCF_000312145	0.16502	0.00128267	0.252095		g_836.6991	PWY.5695..urate.biosynthesis.inosine.5.phosphate.degradation	0.18934	0.000355349	0.218107
g_364.0174	k__Bacteria.p__Firmicutes.c__Clostridia.o__Clostridiales.f__Lachnospiraceae.g__Roseburia.s__Roseburia_intestinalis	-0.165001	0.00128431	0.252095		g_528.2652	PWY.6606..guanosine.nucleotides.degradation.II	0.189316	0.000355987	0.218107
g_364.0174	k__Bacteria.p__Firmicutes.c__Clostridia.o__Clostridiales.f__Lachnospiraceae.g__Roseburia.s__Roseburia_intestinalis.t__Roseburia_intestinalis_unclassified	-0.165001	0.00128431	0.252095		g_389.1607	PWY.6630..superpathway.of.L.tyrosine.biosynthesis	0.189319	0.000355909	0.218107
g_441.3217	k__Bacteria.p__Firmicutes.c__Clostridia.o__Clostridiales.f__Oscillospiraceae	-0.165011	0.00128347	0.252095		g_255.1241	PWY.5789..3.hydroxypropanoate.4.hydroxybutanate.cycle	-0.189011	0.00035585	0.218107
g_441.3217	k__Bacteria.p__Firmicutes.c__Clostridia.o__Clostridiales.f__Oscillospiraceae.g__Oscillibacter	-0.165011	0.00128347	0.252095		g_317.197	PWY.7198..pyrimidine.deoxyribonucleotides.de.novo.biosynthesis.IV	-0.189296	0.000356505	0.218264
g_194.0608	k__Bacteria.p__Firmicutes.c__Clostridia.o__Clostridiales.f__Peptostreptococcaceae.g__Peptostreptococcaceae_noname.s__Clostridium_bartlettii	0.164927	0.00129091	0.253019		g_169.0656	PWY.5345..superpathway.of.L.methionine.biosynthesis..by.sulfhydrylation.	-0.189262	0.000357401	0.218652
g_194.0608	k__Bacteria.p__Firmicutes.c__Clostridia.o__Clostridiales.f__Peptostreptococcaceae.g__Peptostreptococcaceae_noname.s__Clostridium_bartlettii.t__GCF_000154445	0.164927	0.00129091	0.253019		g_187.007	GLYCOLYSIS..glycolysis.I..from.glucose.6.phosphate.	0.189247	0.000357793	0.218731
g_373.1136	k__Bacteria.p__Actinobacteria.c__Actinobacteria.o__Bifidobacteriales.f__Bifidobacteriaceae.g__Bifidobacterium.s__Bifidobacterium_longum	0.164899	0.00129342	0.253323		g_283.0825	PWY.6353..purine.nucleotides.degradation.II..aerobic.	-0.18919	0.000359278	0.219317
g_253.0947	k__Bacteria.p__Firmicutes.c__Clostridia.o__Clostridiales.f__Eubacteriaceae.g__Eubacterium.s__Eubacterium_siraeum	-0.164872	0.00129581	0.253606		g_263.1125	PWY.5743..3.hydroxypropanoate.cycle	0.189199	0.000359035	0.219317
g_881.1565	k__Bacteria.p__Bacteroidetes.c__Bacteroidia.o__Bacteroidales.f__Porphyromonadaceae.g__Parabacteroides	0.164846	0.00129816	0.25388		g_677.6103	GALACTUROCAT.PWY..D.galacturonate.degradation.I	0.189176	0.00035965	0.219383
g_93.0339	k__Bacteria.p__Firmicutes.c__Clostridia.o__Clostridiales.f__Ruminococcaceae	-0.164999	0.00130159	0.254366		g_228.0072	PWY.6277..superpathway.of.5.aminoimidazole.ribonucleotide.biosynthesis	0.18907	0.000362424	0.219787
g_354.9431	k__Bacteria.p__Bacteroidetes.c__Bacteroidia.o__Bacteroidales.f__Rikenellaceae.g__Alistipes.s__Alistipes_senegalensis	0.164776	0.00130439	0.254538		g_212.0023	PWY.5055..nicotinate.degradation.III	0.18877	0.000362203	0.219787
g_354.9431	k__Bacteria.p__Bacteroidetes.c__Bacteroidia.o__Bacteroidales.f__Rikenellaceae.g__Alistipes.s__Alistipes_senegalensis.t__GCF_000312145	0.164776	0.00130439	0.254538		g_209.0819	ORNARGDEG.PWY..superpathway.of.L.arginine.and.L.ornithine.degradation	-0.189106	0.000361488	0.219787
g_373.1136	k__Bacteria.p__Actinobacteria.c__Actinobacteria.o__Bifidobacteriales.f__Bifidobacteriaceae.g__Bifidobacterium.s__Bifidobacterium_longum.t__Bifidobacterium_longum_unclassified	0.164759	0.00130599	0.254666		g_305.1763	PWY.7371..1.4.dihydroxy.6.naphthoate.biosynthesis.II	-0.188809	0.000361146	0.219787
g_307.1915	k__Bacteria	-0.164736	0.00130801	0.254873		g_122.0368	PWY66.399..gluconeogenesis.III	0.189099	0.000361667	0.219787
g_499.3275	k__Bacteria.p__Actinobacteria.c__Actinobacteria.o__Coriobacteriales.f__Coriobacteriaceae.g__Eggerthella	-0.164712	0.00131022	0.255117		g_411.1083	PWY.5845..superpathway.of.menaquinol.9.biosynthesis	0.188803	0.000361327	0.219787
g_178.0877	k__Bacteria.p__Bacteroidetes.c__Bacteroidia.o__Bacteroidales.f__Rikenellaceae.g__Alistipes.s__Alistipes_senegalensis	0.164614	0.00131905	0.255347		g_209.0819	ARGDEG.PWY..superpathway.of.L.arginine..putrescine..and.4.aminobutanoate.degradation	-0.189106	0.000361488	0.219787
g_178.0877	k__Bacteria.p__Bacteroidetes.c__Bacteroidia.o__Bacteroidales.f__Rikenellaceae.g__Alistipes.s__Alistipes_senegalensis.t__GCF_000312145	0.164614	0.00131905	0.255347		g_228.0072	PWY.6122..5.aminoimidazole.ribonucleotide.biosynthesis.II	0.18907	0.000362424	0.219787
g_407.1709	k__Bacteria.p__Firmicutes.c__Bacilli.o__Lactobacillales.f__Streptococcaceae	-0.164615	0.00131899	0.255347		g_187.0611	PYRIDOXSYN.PWY..pyridoxal.5.phosphate.biosynthesis.I	0.189038	0.00036329	0.220152
g_250.2176	k__Bacteria.p__Firmicutes.c__Clostridia.o__Clostridiales.f__Clostridiaceae	-0.164678	0.00131327	0.255347		g_677.6103	DENOVOPURINE2.PWY..superpathway.of.purine.nucleotides.de.novo.biosynthesis.II	-0.189017	0.000363826	0.220156
g_383.2076	k__Bacteria.p__Firmicutes.c__Clostridia.o__Clostridiales.f__Lachnospiraceae.g__Coprococcus	-0.164652	0.00131564	0.255347		g_224.1287	PWY.7165..L.ascorbate.biosynthesis.VI..engineered.pathway.	0.188709	0.000363822	0.220156
g_441.2854	k__Bacteria.p__Firmicutes.c__Clostridia.o__Clostridiales.f__Oscillospiraceae	-0.164647	0.00131603	0.255347		g_173.06	PWY.7383..anaerobic.energy.metabolism..invertebrates..cytosol.	-0.18898	0.000364818	0.220436
g_441.2854	k__Bacteria.p__Firmicutes.c__Clostridia.o__Clostridiales.f__Oscillospiraceae.g__Oscillibacter	-0.164647	0.00131603	0.255347		g_317.1748	PWY.7383..anaerobic.energy.metabolism..invertebrates..cytosol.	-0.188988	0.000364615	0.220436
g_187.007	k__Bacteria.p__Firmicutes.c__Clostridia.o__Clostridiales.f__Peptostreptococcaceae	0.164635	0.00131718	0.255347		g_187.007	P105.PWY..TCA.cycle.IV..2.oxoglutarate.decarboxylase.	0.188968	0.000365138	0.220436
g_324.0727	k__Bacteria.p__Bacteroidetes.c__Bacteroidia.o__Bacteroidales.f__Porphyromonadaceae	0.164582	0.00132196	0.255355		g_443.28	PWY.7211..superpathway.of.pyrimidine.deoxyribonucleotides.de.novo.biosynthesis	0.18896	0.000365348	0.220436
g_273.1702	k__Bacteria.p__Firmicutes.c__Bacilli.o__Lactobacillales.f__Streptococcaceae.g__Streptococcus.s__Streptococcus_parasanguinis	-0.164584	0.00132178	0.255355		g_684.5047	PWY.7234..inosine.5.phosphate.biosynthesis.III	-0.188945	0.000365748	0.220518
g_273.1702	k__Bacteria.p__Firmicutes.c__Bacilli.o__Lactobacillales.f__Streptococcaceae.g__Streptococcus.s__Streptococcus_parasanguinis.t__Streptococcus_parasanguinis_unclassified	-0.164584	0.00132178	0.255355		g_212.0561	PWY.5973..cis.vaccenate.biosynthesis	-0.188868	0.000367797	0.221469
g_389.1607	k__Bacteria.p__Firmicutes.c__Clostridia.o__Clostridiales.f__Lachnospiraceae.g__Blautia.s__Ruminococcus_obeum	-0.164729	0.00132587	0.255925		g_107.0503	PWY.5742..L.arginine.degradation.IX..arginine.pyruvate.transaminase.pathway.	-0.188846	0.00036839	0.221469
g_263.1037	k__Bacteria.p__Actinobacteria	-0.164505	0.00134645	0.256861		g_937.4841	PWY.7234..inosine.5.phosphate.biosynthesis.III	-0.188858	0.000368068	0.221469
g_263.1037	k__Bacteria.p__Actinobacteria.c__Actinobacteria	-0.164505	0.00134645	0.256861		g_147.0814	PWY.5941..glycogen.degradation.II..eukaryotic.	-0.188849	0.000368332	0.221469
g_93.0339	k__Bacteria.p__Bacteroidetes.c__Bacteroidia.o__Bacteroidales.f__Prevotellaceae	-0.164314	0.00134657	0.256861		g_565.301	PWY.6387..UDP.N.acetylmuramoyl.pentapeptide.biosynthesis.I..meso.diaminopimelate.containing.	0.188828	0.000368874	0.2216
g_132.0453	k__Bacteria.p__Bacteroidetes.c__Bacteroidia.o__Bacteroidales.f__Rikenellaceae.g__Alistipes.s__Alistipes_shahii	0.164388	0.00133969	0.256861		g_409.2006	PWY.6147..6.hydroxymethyl.dihydropterin.diphosphate.biosynthesis.I	0.188798	0.000369681	0.221925
g_132.0453	k__Bacteria.p__Bacteroidetes.c__Bacteroidia.o__Bacteroidales.f__Rikenellaceae.g__Alistipes.s__Alistipes_shahii.t__GCF_000210575	0.164388	0.00133969	0.256861		g_639.4404	PWY.7184..pyrimidine.deoxyribonucleotides.de.novo.biosynthesis.I	-0.188776	0.000370276	0.221971
g_191.0705	k__Bacteria.p__Firmicutes.c__Clostridia.o__Clostridiales.f__Eubacteriaceae.g__Eubacterium.s__Eubacterium_siraeum.t__Eubacterium_siraeum_unclassified	0.164365	0.00134187	0.256861		g_449.3263	DTDPRHAMSYN.PWY..dTDP.L.rhamnose.biosynthesis.I	0.188776	0.000370291	0.221971
g_107.0503	k__Bacteria.p__Firmicutes.c__Clostridia.o__Clostridiales.f__Lachnospiraceae.g__Coprococcus	0.164467	0.00133247	0.256861		g_461.1977	PWY.7185..UTP.and.CTP.dephosphorylation.I	-0.188733	0.000371448	0.222344
g_212.0023	k__Bacteria.p__Firmicutes.c__Clostridia.o__Clostridiales.f__Lachnospiraceae.g__Coprococcus.s__Coprococcus_catus	0.164288	0.001349	0.256861		g_273.0073	PWY0.1241..ADP.L.glycero..beta..D.manno.heptose.biosynthesis	0.188739	0.000371286	0.222344
g_212.0023	k__Bacteria.p__Firmicutes.c__Clostridia.o__Clostridiales.f__Lachnospiraceae.g__Coprococcus.s__Coprococcus_catus.t__GCF_000210555	0.164288	0.001349	0.256861		g_188.0026	TRNA.CHARGING.PWY..tRNA.charging	0.188715	0.000371943	0.222481
g_498.2891	k__Bacteria.p__Firmicutes.c__Clostridia.o__Clostridiales.f__Lachnospiraceae.g__Dorea	-0.164387	0.00133978	0.256861		g_659.5763	PEPTIDOGLYCANSYN.PWY..peptidoglycan.biosynthesis.I..meso.diaminopimelate.containing.	-0.188602	0.000375013	0.22266
g_193.0356	k__Bacteria.p__Firmicutes.c__Clostridia.o__Clostridiales.f__Lachnospiraceae.g__Roseburia.s__Roseburia_hominis	0.164331	0.00134498	0.256861		g_243.1603	PWY.7187..pyrimidine.deoxyribonucleotides.de.novo.biosynthesis.II	0.188604	0.000374946	0.22266
g_193.0356	k__Bacteria.p__Firmicutes.c__Clostridia.o__Clostridiales.f__Lachnospiraceae.g__Roseburia.s__Roseburia_hominis.t__GCF_000225345	0.164331	0.00134498	0.256861		g_375.1451	PWY.6435..4.hydroxybenzoate.biosynthesis.V	0.18837	0.000372974	0.22266
g_159.0807	k__Bacteria.p__Firmicutes.c__Clostridia.o__Clostridiales.f__Lachnospiraceae.g__Roseburia.s__Roseburia_intestinalis	0.164401	0.00133854	0.256861		g_829.4603	PWY.7234..inosine.5.phosphate.biosynthesis.III	-0.188299	0.000374901	0.22266
g_159.0807	k__Bacteria.p__Firmicutes.c__Clostridia.o__Clostridiales.f__Lachnospiraceae.g__Roseburia.s__Roseburia_intestinalis.t__Roseburia_intestinalis_unclassified	0.164401	0.00133854	0.256861		g_407.2076	FOLSYN.PWY..superpathway.of.tetrahydrofolate.biosynthesis.and.salvage	0.188604	0.000374961	0.22266
g_297.098	k__Bacteria.p__Firmicutes.c__Clostridia.o__Clostridiales.f__Peptostreptococcaceae.g__Peptostreptococcaceae_noname.s__Peptostreptococcaceae_noname_unclassified	-0.164359	0.00134245	0.256861		g_423.167	PWY.7245..superpathway.NAD.NADP...NADH.NADPH.interconversion..yeast.	-0.188665	0.00037329	0.22266
g_315.1452	k__Bacteria.p__Firmicutes.c__Clostridia.o__Clostridiales.f__Peptostreptococcaceae.g__Peptostreptococcaceae_noname.s__Peptostreptococcaceae_noname_unclassified	-0.164379	0.00134059	0.256861		g_172.9914	PWY.6471..peptidoglycan.biosynthesis.IV..Enterococcus.faecium.	-0.188635	0.000374113	0.22266
g_187.007	k__Bacteria.p__Proteobacteria.c__Deltaproteobacteria	0.164291	0.00134872	0.256861		g_375.2912	PWY.5188..tetrapyrrole.biosynthesis.I..from.glutamate.	0.188603	0.000374969	0.22266
g_187.007	k__Bacteria.p__Proteobacteria.c__Deltaproteobacteria.o__Desulfovibrionales	0.164291	0.00134872	0.256861		g_183.0491	PWY.181..photorespiration	0.188595	0.000375184	0.22266
g_187.007	k__Bacteria.p__Proteobacteria.c__Deltaproteobacteria.o__Desulfovibrionales.f__Desulfovibrionaceae	0.164291	0.00134872	0.256861		g_836.6991	PWY.6123..inosine.5.phosphate.biosynthesis.I	-0.188693	0.000372527	0.22266
g_253.0947	k__Bacteria.p__Firmicutes.c__Clostridia.o__Clostridiales.f__Eubacteriaceae.g__Eubacterium.s__Eubacterium_siraeum.t__Eubacterium_siraeum_unclassified	-0.164201	0.00135707	0.257566		g_273.0725	PWY.5097..L.lysine.biosynthesis.VI	-0.188608	0.000374842	0.22266
g_232.0284	k__Bacteria.p__Firmicutes.c__Clostridia.o__Clostridiales.f__Lachnospiraceae.g__Lachnospiraceae_noname.s__Lachnospiraceae_bacterium_7_1_58FAA	-0.164225	0.00135482	0.257566		g_263.1125	GLYCOLYSIS..glycolysis.I..from.glucose.6.phosphate.	0.188581	0.000375579	0.2227
g_232.0284	k__Bacteria.p__Firmicutes.c__Clostridia.o__Clostridiales.f__Lachnospiraceae.g__Lachnospiraceae_noname.s__Lachnospiraceae_bacterium_7_1_58FAA.t__GCF_000242155	-0.164225	0.00135482	0.257566		g_405.2647	PWY.7383..anaerobic.energy.metabolism..invertebrates..cytosol.	0.188537	0.000376767	0.2227
g_168.0064	k__Bacteria.p__Firmicutes.c__Clostridia.o__Clostridiales.f__Lachnospiraceae.g__Roseburia	-0.164394	0.00135668	0.257566		g_423.167	PWY.5173..superpathway.of.acetyl.CoA.biosynthesis	-0.188534	0.000376856	0.2227
g_313.2385	k__Bacteria.p__Firmicutes.c__Clostridia.o__Clostridiales.f__Oscillospiraceae.g__Oscillibacter.s__Oscillibacter_unclassified	-0.164196	0.00135753	0.257566		g_427.3067	BRANCHED.CHAIN.AA.SYN.PWY..superpathway.of.branched.amino.acid.biosynthesis	-0.188553	0.000376348	0.2227
g_197.0816	k__Bacteria.p__Firmicutes.c__Clostridia.o__Clostridiales.f__Lachnospiraceae.g__Roseburia	-0.164352	0.00136054	0.257953		g_187.0611	PWY0.166..superpathway.of.pyrimidine.deoxyribonucleotides.de.novo.biosynthesis..E..coli.	0.188567	0.000375967	0.2227
g_465.2489	k__Bacteria.p__Bacteroidetes.c__Bacteroidia.o__Bacteroidales.f__Rikenellaceae	0.164043	0.00137191	0.258026		g_193.0356	PWY.6145..superpathway.of.sialic.acids.and.CMP.sialic.acids.biosynthesis	-0.188541	0.000376662	0.2227
g_465.2489	k__Bacteria.p__Bacteroidetes.c__Bacteroidia.o__Bacteroidales.f__Rikenellaceae.g__Alistipes	0.164043	0.00137191	0.258026		g_187.007	PWY.6608..guanosine.nucleotides.degradation.III	-0.188488	0.000378122	0.22329
g_335.1976	k__Bacteria.p__Firmicutes.c__Bacilli.o__Lactobacillales.f__Streptococcaceae.g__Streptococcus.s__Streptococcus_thermophilus	0.164089	0.00136758	0.258026		g_349.1862	PWY.6612..superpathway.of.tetrahydrofolate.biosynthesis	0.188475	0.000378483	0.223292
g_335.1976	k__Bacteria.p__Firmicutes.c__Bacilli.o__Lactobacillales.f__Streptococcaceae.g__Streptococcus.s__Streptococcus_thermophilus.t__Streptococcus_thermophilus_unclassified	0.164089	0.00136758	0.258026		g_215.144	PWY66.399..gluconeogenesis.III	-0.188468	0.000378663	0.223292
g_247.0605	k__Bacteria.p__Firmicutes.c__Clostridia.o__Clostridiales.f__Eubacteriaceae.g__Eubacterium.s__Eubacterium_siraeum.t__Eubacterium_siraeum_unclassified	0.164052	0.00137099	0.258026		g_569.1678	PWY.5044..purine.nucleotides.degradation.I..plants.	0.188389	0.000380847	0.223643
g_335.1976	k__Bacteria.p__Firmicutes.c__Clostridia.o__Clostridiales.f__Lachnospiraceae.g__Blautia.s__Ruminococcus_obeum.t__Ruminococcus_obeum_unclassified	-0.164036	0.00137252	0.258026		g_351.254	PWY.5100..pyruvate.fermentation.to.acetate.and.lactate.II	-0.188404	0.000380447	0.223643
g_223.0973	k__Bacteria.p__Firmicutes.c__Clostridia.o__Clostridiales.f__Lachnospiraceae.g__Blautia.s__Ruminococcus_torques	0.16413	0.00136367	0.258026		g_639.4404	PWY.7234..inosine.5.phosphate.biosynthesis.III	-0.188419	0.000380032	0.223643
g_498.2891	k__Bacteria.p__Firmicutes.c__Clostridia.o__Clostridiales.f__Lachnospiraceae.g__Dorea.s__Dorea_longicatena	-0.164078	0.00136857	0.258026		g_512.2685	PWY.1622..formaldehyde.assimilation.I..serine.pathway.	0.188112	0.000380075	0.223643
g_498.2891	k__Bacteria.p__Firmicutes.c__Clostridia.o__Clostridiales.f__Lachnospiraceae.g__Dorea.s__Dorea_longicatena.t__GCF_000154065	-0.164078	0.00136857	0.258026		g_365.197	PWY.5941..glycogen.degradation.II..eukaryotic.	-0.188389	0.00038087	0.223643
g_190.0705	k__Bacteria.p__Firmicutes.c__Clostridia.o__Clostridiales.f__Lachnospiraceae.g__Roseburia.s__Roseburia_hominis	0.164041	0.00137204	0.258026		g_160.0399	PWY.5757..fosfomycin.biosynthesis	0.188119	0.000379876	0.223643
g_190.0705	k__Bacteria.p__Firmicutes.c__Clostridia.o__Clostridiales.f__Lachnospiraceae.g__Roseburia.s__Roseburia_hominis.t__GCF_000225345	0.164041	0.00137204	0.258026		g_369.0847	PWY.5860..superpathway.of.demethylmenaquinol.6.biosynthesis.I	0.188361	0.000381641	0.22378
g_203.0021	k__Bacteria.p__Firmicutes.c__Clostridia.o__Clostridiales.f__Ruminococcaceae.g__Subdoligranulum.s__Subdoligranulum_unclassified	0.16423	0.00137195	0.258026		g_158.0456	PWY.5097..L.lysine.biosynthesis.VI	-0.188363	0.000381565	0.22378
g_335.1976	k__Bacteria.p__Actinobacteria.c__Actinobacteria.o__Bifidobacteriales.f__Bifidobacteriaceae.g__Bifidobacterium.s__Bifidobacterium_longum	0.164022	0.00137385	0.258094		g_399.1461	PWY.6895..superpathway.of.thiamin.diphosphate.biosynthesis.II	-0.18835	0.000381944	0.2238
g_369.2281	k__Bacteria.p__Bacteroidetes.c__Bacteroidia.o__Bacteroidales.f__Rikenellaceae.g__Alistipes.s__Alistipes_senegalensis	-0.163958	0.00137993	0.258267		g_107.0503	PWY.7187..pyrimidine.deoxyribonucleotides.de.novo.biosynthesis.II	0.188259	0.000384481	0.224848
g_369.2281	k__Bacteria.p__Bacteroidetes.c__Bacteroidia.o__Bacteroidales.f__Rikenellaceae.g__Alistipes.s__Alistipes_senegalensis.t__GCF_000312145	-0.163958	0.00137993	0.258267		g_551.3034	CODH.PWY..reductive.acetyl.coenzyme.A.pathway	-0.188257	0.000384542	0.224848
g_411.1291	k__Bacteria.p__Firmicutes.c__Clostridia.o__Clostridiales.f__Lachnospiraceae.g__Roseburia.s__Roseburia_hominis	-0.163978	0.00137802	0.258267		g_807.5035	PWY0.166..superpathway.of.pyrimidine.deoxyribonucleotides.de.novo.biosynthesis..E..coli.	-0.188267	0.000384253	0.224848
g_411.1291	k__Bacteria.p__Firmicutes.c__Clostridia.o__Clostridiales.f__Lachnospiraceae.g__Roseburia.s__Roseburia_hominis.t__GCF_000225345	-0.163978	0.00137802	0.258267		g_179.0564	PWY66.398..TCA.cycle.III..animals.	0.188238	0.000385061	0.224993
g_257.1754	k__Bacteria.p__Firmicutes.c__Clostridia.o__Clostridiales.f__Ruminococcaceae.g__Ruminococcus.s__Ruminococcus_bromii	0.163951	0.00138057	0.258267		g_325.2173	PWY.7013..L.1.2.propanediol.degradation	-0.188163	0.000387157	0.225743
g_257.1754	k__Bacteria.p__Firmicutes.c__Clostridia.o__Clostridiales.f__Ruminococcaceae.g__Ruminococcus.s__Ruminococcus_bromii.t__GCF_000209875	0.163951	0.00138057	0.258267		g_462.1766	PWY.4221..pantothenate.and.coenzyme.A.biosynthesis.II..plants.	-0.188167	0.000387042	0.225743
g_881.1565	k__Bacteria.p__Bacteroidetes.c__Bacteroidia.o__Bacteroidales.f__Rikenellaceae.g__Alistipes.s__Alistipes_onderdonkii	0.16388	0.00138727	0.258797		g_444.2833	PWY.7221..guanosine.ribonucleotides.de.novo.biosynthesis	0.188166	0.000387065	0.225743
g_881.1565	k__Bacteria.p__Bacteroidetes.c__Bacteroidia.o__Bacteroidales.f__Rikenellaceae.g__Alistipes.s__Alistipes_onderdonkii.t__GCF_000374505	0.16388	0.00138727	0.258797		g_401.1818	PWY.7664..oleate.biosynthesis.IV..anaerobic.	0.188123	0.000388301	0.226252
g_429.4093	k__Bacteria.p__Bacteroidetes.c__Bacteroidia.o__Bacteroidales.f__Rikenellaceae.g__Alistipes.s__Alistipes_senegalensis	0.163879	0.00138743	0.258797		g_367.2127	FOLSYN.PWY..superpathway.of.tetrahydrofolate.biosynthesis.and.salvage	0.188098	0.000389001	0.226501
g_429.4093	k__Bacteria.p__Bacteroidetes.c__Bacteroidia.o__Bacteroidales.f__Rikenellaceae.g__Alistipes.s__Alistipes_senegalensis.t__GCF_000312145	0.163879	0.00138743	0.258797		g_305.14	P23.PWY..reductive.TCA.cycle.I	-0.188069	0.000389819	0.226818
g_505.9863	k__Bacteria.p__Firmicutes.c__Clostridia.o__Clostridiales.f__Lachnospiraceae.g__Roseburia.s__Roseburia_intestinalis	-0.16386	0.00138922	0.258797		g_471.3113	PWY.6692..Fe.II..oxidation	-0.18803	0.000390932	0.22699
g_505.9863	k__Bacteria.p__Firmicutes.c__Clostridia.o__Clostridiales.f__Lachnospiraceae.g__Roseburia.s__Roseburia_intestinalis.t__Roseburia_intestinalis_unclassified	-0.16386	0.00138922	0.258797		g_283.0825	PWY.6737..starch.degradation.V	-0.188037	0.000390707	0.22699
g_251.1291	k__Bacteria.p__Actinobacteria.c__Actinobacteria.o__Bifidobacteriales.f__Bifidobacteriaceae.g__Bifidobacterium	0.164021	0.0013917	0.259078		g_149.0607	PWY.3481..superpathway.of.L.phenylalanine.and.L.tyrosine.biosynthesis	0.188032	0.00039087	0.22699
g_67.0186	k__Bacteria.p__Actinobacteria	-0.163989	0.00139474	0.2591		g_419.206	PWY.5083..NAD.NADH.phosphorylation.and.dephosphorylation	-0.187997	0.000391854	0.227367
g_67.0186	k__Bacteria.p__Actinobacteria.c__Actinobacteria	-0.163989	0.00139474	0.2591		g_399.1461	PPGPPMET.PWY..ppGpp.biosynthesis	0.187973	0.000392537	0.227463
g_352.2043	k__Bacteria.p__Bacteroidetes.c__Bacteroidia.o__Bacteroidales.f__Rikenellaceae.g__Alistipes.s__Alistipes_senegalensis	-0.163792	0.0013957	0.2591		g_443.28	PWY66.422..D.galactose.degradation.V..Leloir.pathway.	-0.187953	0.000393112	0.227463
g_352.2043	k__Bacteria.p__Bacteroidetes.c__Bacteroidia.o__Bacteroidales.f__Rikenellaceae.g__Alistipes.s__Alistipes_senegalensis.t__GCF_000312145	-0.163792	0.0013957	0.2591		g_443.28	PWY.6317..galactose.degradation.I..Leloir.pathway.	-0.187953	0.000393112	0.227463
g_251.1291	k__Bacteria.p__Actinobacteria.c__Actinobacteria.o__Bifidobacteriales	0.163896	0.00140365	0.259853		g_171.0113	ARGSYNBSUB.PWY..L.arginine.biosynthesis.II..acetyl.cycle.	0.187962	0.000392848	0.227463
g_251.1291	k__Bacteria.p__Actinobacteria.c__Actinobacteria.o__Bifidobacteriales.f__Bifidobacteriaceae	0.163896	0.00140365	0.259853		g_782.4965	PWY.6385..peptidoglycan.biosynthesis.III..mycobacteria.	-0.187929	0.000393797	0.227701
g_93.0339	k__Bacteria.p__Bacteroidetes.c__Bacteroidia.o__Bacteroidales.f__Rikenellaceae.g__Alistipes.s__Alistipes_senegalensis	-0.163726	0.00140199	0.259853		g_230.1035	URSIN.PWY..ureide.biosynthesis	-0.187906	0.00039446	0.227754
g_93.0339	k__Bacteria.p__Bacteroidetes.c__Bacteroidia.o__Bacteroidales.f__Rikenellaceae.g__Alistipes.s__Alistipes_senegalensis.t__GCF_000312145	-0.163726	0.00140199	0.259853		g_293.1035	PWY.2201..folate.transformations.I	-0.187898	0.000394686	0.227754
g_361.166	k__Bacteria.p__Firmicutes.c__Clostridia.o__Clostridiales.f__Lachnospiraceae.g__Blautia.s__Ruminococcus_obeum	-0.163882	0.00140493	0.259909		g_243.0332	PWY.5173..superpathway.of.acetyl.CoA.biosynthesis	0.187897	0.00039471	0.227754
g_401.3423	k__Bacteria.p__Firmicutes.c__Clostridia.o__Clostridiales.f__Lachnospiraceae.g__Lachnospiraceae_noname.s__Lachnospiraceae_bacterium_7_1_58FAA	-0.163662	0.00140818	0.26015		g_199.1337	PWY66.399..gluconeogenesis.III	0.187869	0.000395499	0.228052
g_401.3423	k__Bacteria.p__Firmicutes.c__Clostridia.o__Clostridiales.f__Lachnospiraceae.g__Lachnospiraceae_noname.s__Lachnospiraceae_bacterium_7_1_58FAA.t__GCF_000242155	-0.163662	0.00140818	0.26015		g_409.2006	PWY.7383..anaerobic.energy.metabolism..invertebrates..cytosol.	-0.187845	0.000396204	0.2283
g_347.2022	k__Bacteria.p__Bacteroidetes.c__Bacteroidia.o__Bacteroidales.f__Rikenellaceae.g__Alistipes.s__Alistipes_senegalensis	-0.163633	0.00141096	0.260303		g_728.5217	PWY.6385..peptidoglycan.biosynthesis.III..mycobacteria.	-0.187827	0.000396721	0.22844
g_347.2022	k__Bacteria.p__Bacteroidetes.c__Bacteroidia.o__Bacteroidales.f__Rikenellaceae.g__Alistipes.s__Alistipes_senegalensis.t__GCF_000312145	-0.163633	0.00141096	0.260303		g_677.6103	P4.PWY..superpathway.of.L.lysine..L.threonine.and.L.methionine.biosynthesis.I	-0.187815	0.000397075	0.228486
g_321.1716	k__Bacteria.p__Firmicutes.c__Clostridia.o__Clostridiales.f__Eubacteriaceae.g__Eubacterium.s__Eubacterium_eligens	-0.163565	0.00141756	0.26116		g_481.1142	PWY0.1241..ADP.L.glycero..beta..D.manno.heptose.biosynthesis	-0.187801	0.000397459	0.228549
g_321.1716	k__Bacteria.p__Firmicutes.c__Clostridia.o__Clostridiales.f__Eubacteriaceae.g__Eubacterium.s__Eubacterium_eligens.t__GCF_000146185	-0.163565	0.00141756	0.26116		g_307.2276	LYSINE.DEG1.PWY..L.lysine.degradation.XI..mammalian.	0.18745	0.000398911	0.228707
g_93.0339	k__Bacteria.p__Firmicutes.c__Bacilli.o__Lactobacillales	0.163528	0.00142117	0.261307		g_283.0967	PHOSLIPSYN.PWY..superpathway.of.phospholipid.biosynthesis.I..bacteria.	0.187749	0.000398979	0.228707
g_173.1301	k__Bacteria.p__Firmicutes.c__Bacilli.o__Lactobacillales	0.163466	0.00142717	0.261307		g_263.1037	PWY.5367..petroselinate.biosynthesis	-0.187737	0.000399326	0.228707
g_308.2951	k__Bacteria.p__Firmicutes.c__Bacilli.o__Lactobacillales.f__Streptococcaceae.g__Streptococcus.s__Streptococcus_parasanguinis	0.163471	0.00142674	0.261307		g_223.0973	PWY66.399..gluconeogenesis.III	-0.187436	0.000399314	0.228707
g_308.2951	k__Bacteria.p__Firmicutes.c__Bacilli.o__Lactobacillales.f__Streptococcaceae.g__Streptococcus.s__Streptococcus_parasanguinis.t__Streptococcus_parasanguinis_unclassified	0.163471	0.00142674	0.261307		g_271.0281	PWY.181..photorespiration	0.187741	0.000399184	0.228707
g_187.0611	k__Bacteria.p__Firmicutes.c__Clostridia.o__Clostridiales.f__Clostridiaceae.g__Clostridium	0.163504	0.00142348	0.261307		g_335.1566	PWY.5097..L.lysine.biosynthesis.VI	-0.187735	0.000399381	0.228707
g_254.0877	k__Bacteria.p__Firmicutes.c__Clostridia.o__Clostridiales.f__Eubacteriaceae.g__Eubacterium.s__Eubacterium_siraeum	-0.1635	0.0014239	0.261307		g_365.197	PWY.6147..6.hydroxymethyl.dihydropterin.diphosphate.biosynthesis.I	0.187706	0.000400211	0.229024
g_289.2171	k__Bacteria.p__Firmicutes.c__Clostridia.o__Clostridiales.f__Lachnospiraceae.g__Lachnospiraceae_noname.s__Lachnospiraceae_bacterium_5_1_63FAA	-0.163471	0.00142669	0.261307		g_423.167	PWY.7208..superpathway.of.pyrimidine.nucleobases.salvage	-0.187693	0.000400575	0.229075
g_289.2171	k__Bacteria.p__Firmicutes.c__Clostridia.o__Clostridiales.f__Lachnospiraceae.g__Lachnospiraceae_noname.s__Lachnospiraceae_bacterium_5_1_63FAA.t__GCF_000185525	-0.163471	0.00142669	0.261307		g_289.0831	PWY.5862..superpathway.of.demethylmenaquinol.9.biosynthesis	0.187673	0.000401169	0.229222
g_230.0131	k__Bacteria.p__Firmicutes.c__Clostridia.o__Clostridiales.f__Ruminococcaceae.g__Subdoligranulum.s__Subdoligranulum_unclassified	0.163667	0.00142565	0.261307		g_969.8852	PWY.7357..thiamin.formation.from.pyrithiamine.and.oxythiamine..yeast.	-0.187365	0.000401383	0.229222
g_93.0339	k__Bacteria.p__Firmicutes.c__Bacilli	0.163421	0.00143156	0.261751		g_187.0611	PWY.241..C4.photosynthetic.carbon.assimilation.cycle..NADP.ME.type	0.187655	0.000401685	0.229237
g_423.275	k__Bacteria.p__Firmicutes.c__Clostridia.o__Clostridiales.f__Lachnospiraceae.g__Blautia	-0.163615	0.00143071	0.261751		g_294.1128	PWY.5789..3.hydroxypropanoate.4.hydroxybutanate.cycle	-0.187345	0.000401975	0.229246
g_173.1301	k__Bacteria.p__Firmicutes.c__Bacilli	0.16337	0.00143657	0.262328		g_263.1125	PWY.6284..superpathway.of.unsaturated.fatty.acids.biosynthesis..E..coli.	-0.187611	0.000402965	0.229503
g_250.2176	k__Bacteria.p__Firmicutes.c__Clostridia.o__Clostridiales.f__Clostridiaceae.g__Clostridium	-0.163358	0.00143777	0.262328		g_263.1125	PWY.6165..chorismate.biosynthesis.II..archaea.	0.18731	0.000402978	0.229503
g_217.0708	k__Bacteria.p__Firmicutes.c__Clostridia.o__Clostridiales.f__Lachnospiraceae.g__Roseburia.s__Roseburia_intestinalis	-0.163349	0.00143864	0.262328		g_457.3322	SALVADEHYPOX.PWY..adenosine.nucleotides.degradation.II	-0.187592	0.000403538	0.229509
g_217.0708	k__Bacteria.p__Firmicutes.c__Clostridia.o__Clostridiales.f__Lachnospiraceae.g__Roseburia.s__Roseburia_intestinalis.t__Roseburia_intestinalis_unclassified	-0.163349	0.00143864	0.262328		g_283.0825	PWY.5747..2.methylcitrate.cycle.II	0.187598	0.000403355	0.229509
g_203.0021	k__Bacteria.p__Firmicutes.c__Clostridia.o__Clostridiales.f__Ruminococcaceae.g__Subdoligranulum	0.163521	0.00143992	0.262382		g_251.1291	PPGPPMET.PWY..ppGpp.biosynthesis	0.187558	0.00040452	0.22991
g_149.0607	k__Bacteria.p__Actinobacteria	-0.163487	0.00144328	0.262408		g_187.007	COLANSYN.PWY..colanic.acid.building.blocks.biosynthesis	-0.187527	0.00040544	0.230118
g_149.0607	k__Bacteria.p__Actinobacteria.c__Actinobacteria	-0.163487	0.00144328	0.262408		g_334.1596	BRANCHED.CHAIN.AA.SYN.PWY..superpathway.of.branched.amino.acid.biosynthesis	0.187528	0.000405399	0.230118
g_149.0607	k__Bacteria.p__Actinobacteria.c__Actinobacteria.o__Bifidobacteriales	-0.16345	0.00144695	0.262408		g_359.1502	P122.PWY..heterolactic.fermentation	0.187486	0.000406634	0.230628
g_149.0607	k__Bacteria.p__Actinobacteria.c__Actinobacteria.o__Bifidobacteriales.f__Bifidobacteriaceae	-0.16345	0.00144695	0.262408		g_212.0023	DENOVOPURINE2.PWY..superpathway.of.purine.nucleotides.de.novo.biosynthesis.II	0.187477	0.000406891	0.230628
g_739.1676	k__Bacteria.p__Proteobacteria.c__Deltaproteobacteria	0.163276	0.00144587	0.262408		g_512.2685	PWY.5100..pyruvate.fermentation.to.acetate.and.lactate.II	0.187396	0.000409299	0.231377
g_739.1676	k__Bacteria.p__Proteobacteria.c__Deltaproteobacteria.o__Desulfovibrionales	0.163276	0.00144587	0.262408		g_212.0023	P161.PWY..acetylene.degradation	0.187411	0.000408847	0.231377
g_739.1676	k__Bacteria.p__Proteobacteria.c__Deltaproteobacteria.o__Desulfovibrionales.f__Desulfovibrionaceae	0.163276	0.00144587	0.262408		g_199.1337	PWY.7383..anaerobic.energy.metabolism..invertebrates..cytosol.	0.18741	0.000408872	0.231377
g_173.0457	k__Bacteria	0.163224	0.00145102	0.262508		g_457.165	PWY.6612..superpathway.of.tetrahydrofolate.biosynthesis	0.187395	0.000409324	0.231377
g_149.0607	k__Bacteria.p__Actinobacteria.c__Actinobacteria.o__Bifidobacteriales.f__Bifidobacteriaceae.g__Bifidobacterium	-0.163417	0.00145014	0.262508		g_361.166	PWY66.398..TCA.cycle.III..animals.	-0.187382	0.00040972	0.231443
g_327.1606	k__Bacteria.p__Proteobacteria.c__Deltaproteobacteria	-0.1632	0.0014534	0.262508		g_203.0021	PWY.7392..taxadiene.biosynthesis..engineered.	0.187361	0.000410326	0.231629
g_327.1606	k__Bacteria.p__Proteobacteria.c__Deltaproteobacteria.o__Desulfovibrionales	-0.1632	0.0014534	0.262508		g_243.1603	PWY0.166..superpathway.of.pyrimidine.deoxyribonucleotides.de.novo.biosynthesis..E..coli.	0.187344	0.000410829	0.231755
g_327.1606	k__Bacteria.p__Proteobacteria.c__Deltaproteobacteria.o__Desulfovibrionales.f__Desulfovibrionaceae	-0.1632	0.0014534	0.262508		g_128.0713	P122.PWY..heterolactic.fermentation	-0.187282	0.00041268	0.23176
g_512.2685	k__Bacteria.p__Proteobacteria.c__Gammaproteobacteria	-0.163246	0.00144881	0.262508		g_387.2881	PWY.7413..dTDP.6.deoxy..alpha..D.allose.biosynthesis	0.187238	0.000413985	0.23176
g_230.0131	k__Bacteria.p__Firmicutes.c__Clostridia.o__Clostridiales.f__Ruminococcaceae.g__Subdoligranulum	0.163334	0.00145841	0.263235		g_349.202	PWY.5941..glycogen.degradation.II..eukaryotic.	-0.187292	0.000412379	0.23176
g_186.0401	k__Bacteria.p__Firmicutes.c__Clostridia.o__Clostridiales.f__Lachnospiraceae.g__Roseburia.s__Roseburia_hominis	0.163097	0.00146368	0.263831		g_187.007	PYRIDOXSYN.PWY..pyridoxal.5.phosphate.biosynthesis.I	0.187234	0.000414115	0.23176
g_186.0401	k__Bacteria.p__Firmicutes.c__Clostridia.o__Clostridiales.f__Lachnospiraceae.g__Roseburia.s__Roseburia_hominis.t__GCF_000225345	0.163097	0.00146368	0.263831		g_176.0716	CENTFERM.PWY..pyruvate.fermentation.to.butanoate	0.187236	0.000414042	0.23176
g_132.0301	k__Bacteria.p__Firmicutes.c__Clostridia.o__Clostridiales.f__Eubacteriaceae.g__Eubacterium.s__Eubacterium_siraeum.t__Eubacterium_siraeum_unclassified	-0.163075	0.00146588	0.264049		g_203.0021	PWY66.400..glycolysis.VI..metazoan.	-0.187334	0.000411129	0.23176
g_313.2385	k__Bacteria.p__Firmicutes.c__Clostridia.o__Clostridiales.f__Lachnospiraceae.g__Blautia.s__Ruminococcus_torques	-0.163119	0.00147981	0.266273		g_407.2076	PWY.6612..superpathway.of.tetrahydrofolate.biosynthesis	0.18725	0.00041365	0.23176
g_205.0713	k__Bacteria.p__Firmicutes.c__Clostridia.o__Clostridiales.f__Lachnospiraceae.g__Roseburia.s__Roseburia_hominis	0.162922	0.00148122	0.266273		g_283.0825	PWY.6387..UDP.N.acetylmuramoyl.pentapeptide.biosynthesis.I..meso.diaminopimelate.containing.	0.187296	0.000412274	0.23176
g_205.0713	k__Bacteria.p__Firmicutes.c__Clostridia.o__Clostridiales.f__Lachnospiraceae.g__Roseburia.s__Roseburia_hominis.t__GCF_000225345	0.162922	0.00148122	0.266273		g_286.0934	PWY.5304..superpathway.of.sulfur.oxidation..Acidianus.ambivalens.	-0.186988	0.000412559	0.23176
g_289.072	k__Bacteria.p__Firmicutes.c__Clostridia.o__Clostridiales.f__Peptostreptococcaceae.g__Peptostreptococcaceae_noname.s__Peptostreptococcaceae_noname_unclassified	-0.162715	0.00150229	0.269879		g_398.13	PWY.6901..superpathway.of.glucose.and.xylose.degradation	0.186934	0.000414178	0.23176
g_385.3115	k__Bacteria.p__Bacteroidetes.c__Bacteroidia.o__Bacteroidales.f__Porphyromonadaceae.g__Barnesiella	-0.162612	0.00151286	0.270363		g_324.0727	PWY.6113..superpathway.of.mycolate.biosynthesis	-0.187011	0.000411859	0.23176
g_385.3115	k__Bacteria.p__Bacteroidetes.c__Bacteroidia.o__Bacteroidales.f__Porphyromonadaceae.g__Barnesiella.s__Barnesiella_intestinihominis	-0.162612	0.00151286	0.270363		g_107.0503	FASYN.INITIAL.PWY..superpathway.of.fatty.acid.biosynthesis.initiation..E..coli.	-0.187258	0.000413397	0.23176
g_385.3115	k__Bacteria.p__Bacteroidetes.c__Bacteroidia.o__Bacteroidales.f__Porphyromonadaceae.g__Barnesiella.s__Barnesiella_intestinihominis.t__GCF_000296465	-0.162612	0.00151286	0.270363		g_195.1388	PWY.6486..D.galacturonate.degradation.II	-0.186924	0.000414477	0.231772
g_367.2127	k__Bacteria.p__Bacteroidetes.c__Bacteroidia.o__Bacteroidales.f__Rikenellaceae.g__Alistipes.s__Alistipes_shahii	-0.162593	0.00151482	0.270363		g_225.0767	PWY.7373..superpathway.of.demethylmenaquinol.6.biosynthesis.II	-0.186895	0.000415355	0.232107
g_367.2127	k__Bacteria.p__Bacteroidetes.c__Bacteroidia.o__Bacteroidales.f__Rikenellaceae.g__Alistipes.s__Alistipes_shahii.t__GCF_000210575	-0.162593	0.00151482	0.270363		g_201.0766	PWY.5857..ubiquinol.10.biosynthesis..prokaryotic.	-0.18681	0.000417903	0.232129
g_286.0934	k__Bacteria.p__Firmicutes.c__Clostridia.o__Clostridiales.f__Eubacteriaceae.g__Eubacterium	-0.162772	0.00151512	0.270363		g_107.0503	PWY.6545..pyrimidine.deoxyribonucleotides.de.novo.biosynthesis.III	0.187123	0.000417443	0.232129
g_188.9863	k__Bacteria.p__Firmicutes.c__Clostridia.o__Clostridiales.f__Eubacteriaceae.g__Eubacterium.s__Eubacterium_siraeum	0.162615	0.00151255	0.270363		g_837.6625	DAPLYSINESYN.PWY..L.lysine.biosynthesis.I	-0.187154	0.000416506	0.232129
g_375.1451	k__Bacteria.p__Firmicutes.c__Clostridia.o__Clostridiales.f__Lachnospiraceae.g__Blautia.s__Ruminococcus_obeum	-0.162624	0.00151166	0.270363		g_579.3045	PRPP.PWY..superpathway.of.histidine..purine..and.pyrimidine.biosynthesis	0.187137	0.000417032	0.232129
g_300.039	k__Bacteria.p__Firmicutes.c__Clostridia.o__Clostridiales.f__Lachnospiraceae.g__Roseburia.s__Roseburia_intestinalis	-0.162637	0.00151023	0.270363		g_347.2589	PWY.7234..inosine.5.phosphate.biosynthesis.III	-0.187118	0.000417607	0.232129
g_300.039	k__Bacteria.p__Firmicutes.c__Clostridia.o__Clostridiales.f__Lachnospiraceae.g__Roseburia.s__Roseburia_intestinalis.t__Roseburia_intestinalis_unclassified	-0.162637	0.00151023	0.270363		g_169.0656	SO4ASSIM.PWY..sulfate.reduction.I..assimilatory.	-0.187158	0.000416399	0.232129
g_286.0934	k__Bacteria.p__Firmicutes.c__Clostridia.o__Clostridiales.f__Eubacteriaceae	-0.162733	0.00151909	0.270892		g_201.0766	PWY.5855..ubiquinol.7.biosynthesis..prokaryotic.	-0.18681	0.000417903	0.232129
g_203.0192	k__Bacteria.p__Firmicutes.c__Clostridia.o__Clostridiales.f__Lachnospiraceae.g__Roseburia.s__Roseburia_hominis	0.162482	0.00152628	0.271811		g_423.167	PWY.7268..NAD.NADP.NADH.NADPH.cytosolic.interconversion..yeast.	-0.18713	0.000417245	0.232129
g_203.0192	k__Bacteria.p__Firmicutes.c__Clostridia.o__Clostridiales.f__Lachnospiraceae.g__Roseburia.s__Roseburia_hominis.t__GCF_000225345	0.162482	0.00152628	0.271811		g_444.2833	PWY.7211..superpathway.of.pyrimidine.deoxyribonucleotides.de.novo.biosynthesis	0.187134	0.000417122	0.232129
g_662.6468	k__Bacteria.p__Actinobacteria	-0.162632	0.00152958	0.272035		g_149.0607	PWY.5743..3.hydroxypropanoate.cycle	0.187073	0.000418951	0.232376
g_662.6468	k__Bacteria.p__Actinobacteria.c__Actinobacteria	-0.162632	0.00152958	0.272035		g_436.2832	PWY.4221..pantothenate.and.coenzyme.A.biosynthesis.II..plants.	-0.187057	0.000419438	0.232376
g_833.7587	k__Bacteria.p__Actinobacteria	-0.162595	0.00153333	0.27234		g_443.28	PWY.7221..guanosine.ribonucleotides.de.novo.biosynthesis	0.187056	0.000419471	0.232376
g_833.7587	k__Bacteria.p__Actinobacteria.c__Actinobacteria	-0.162595	0.00153333	0.27234		g_250.093	LYSINE.AMINOAD.PWY..L.lysine.biosynthesis.IV	0.186772	0.000419059	0.232376
g_187.134	k__Bacteria.p__Firmicutes.c__Clostridia.o__Clostridiales.f__Lachnospiraceae.g__Coprococcus.s__Coprococcus_comes	-0.162377	0.00153721	0.272666		g_456.1511	PWY.6518..glycocholate.metabolism..bacteria.	0.18675	0.000419744	0.232376
g_187.134	k__Bacteria.p__Firmicutes.c__Clostridia.o__Clostridiales.f__Lachnospiraceae.g__Coprococcus.s__Coprococcus_comes.t__GCF_000155875	-0.162377	0.00153721	0.272666		g_736.4936	PWY.7234..inosine.5.phosphate.biosynthesis.III	-0.187	0.000421185	0.232629
g_519.2011	k__Bacteria.p__Proteobacteria	-0.162365	0.00153846	0.272705		g_423.2385	PWY.7383..anaerobic.energy.metabolism..invertebrates..cytosol.	-0.187022	0.000420497	0.232629
g_423.2019	k__Bacteria.p__Bacteroidetes.c__Bacteroidia.o__Bacteroidales.f__Rikenellaceae.g__Alistipes.s__Alistipes_senegalensis	-0.162327	0.0015425	0.27306		g_193.0717	PENTOSE.P.PWY..pentose.phosphate.pathway	-0.186698	0.000421319	0.232629
g_423.2019	k__Bacteria.p__Bacteroidetes.c__Bacteroidia.o__Bacteroidales.f__Rikenellaceae.g__Alistipes.s__Alistipes_senegalensis.t__GCF_000312145	-0.162327	0.0015425	0.27306		g_525.2802	PWY.6518..glycocholate.metabolism..bacteria.	0.186717	0.000420764	0.232629
g_69.0342	k__Bacteria.p__Proteobacteria.c__Deltaproteobacteria.o__Desulfovibrionales.f__Desulfovibrionaceae.g__Bilophila	-0.162203	0.00155557	0.275191		g_148.0432	PWY.7003..glycerol.degradation.to.butanol	0.186925	0.000423455	0.233637
g_349.2754	k__Bacteria.p__Firmicutes.c__Clostridia.o__Clostridiales.f__Eubacteriaceae	0.162259	0.00156858	0.275612		g_149.0607	PENTOSE.P.PWY..pentose.phosphate.pathway	-0.186917	0.000423705	0.233637
g_205.0869	k__Bacteria.p__Firmicutes.c__Clostridia.o__Clostridiales.f__Lachnospiraceae.g__Coprococcus	-0.162073	0.00156931	0.275612		g_491.2668	PWY.5941..glycogen.degradation.II..eukaryotic.	0.186895	0.00042439	0.23386
g_253.1596	k__Bacteria.p__Firmicutes.c__Clostridia.o__Clostridiales.f__Lachnospiraceae.g__Roseburia	-0.162266	0.00156788	0.275612		g_174.0559	PWY.5100..pyruvate.fermentation.to.acetate.and.lactate.II	0.186877	0.000424925	0.234
g_157.0871	k__Bacteria.p__Firmicutes.c__Clostridia.o__Clostridiales.f__Lachnospiraceae.g__Roseburia.s__Roseburia_hominis	0.16213	0.00156326	0.275612		g_351.2179	PWY.6612..superpathway.of.tetrahydrofolate.biosynthesis	0.186867	0.000425234	0.234015
g_157.0871	k__Bacteria.p__Firmicutes.c__Clostridia.o__Clostridiales.f__Lachnospiraceae.g__Roseburia.s__Roseburia_hominis.t__GCF_000225345	0.16213	0.00156326	0.275612		g_324.0727	ANAEROFRUCAT.PWY..homolactic.fermentation	0.186556	0.000425696	0.234115
g_263.1125	k__Bacteria.p__Proteobacteria.c__Deltaproteobacteria	0.162128	0.00156342	0.275612		g_409.2751	PWY.7268..NAD.NADP.NADH.NADPH.cytosolic.interconversion..yeast.	-0.186838	0.000426139	0.234204
g_855.7424	k__Bacteria.p__Proteobacteria.c__Deltaproteobacteria	0.162093	0.0015672	0.275612		g_364.1251	PEPTIDOGLYCANSYN.PWY..peptidoglycan.biosynthesis.I..meso.diaminopimelate.containing.	0.186823	0.000426584	0.234294
g_263.1125	k__Bacteria.p__Proteobacteria.c__Deltaproteobacteria.o__Desulfovibrionales	0.162128	0.00156342	0.275612		g_871.6836	DAPLYSINESYN.PWY..L.lysine.biosynthesis.I	-0.186801	0.000427281	0.234409
g_855.7424	k__Bacteria.p__Proteobacteria.c__Deltaproteobacteria.o__Desulfovibrionales	0.162093	0.0015672	0.275612		g_187.0611	PWY.5136..fatty.acid..beta..oxidation.II..peroxisome.	-0.186798	0.000427357	0.234409
g_263.1125	k__Bacteria.p__Proteobacteria.c__Deltaproteobacteria.o__Desulfovibrionales.f__Desulfovibrionaceae	0.162128	0.00156342	0.275612		g_173.06	PWY66.399..gluconeogenesis.III	-0.186789	0.000427651	0.234416
g_855.7424	k__Bacteria.p__Proteobacteria.c__Deltaproteobacteria.o__Desulfovibrionales.f__Desulfovibrionaceae	0.162093	0.0015672	0.275612		g_188.0026	PWY.5420..catechol.degradation.II..meta.cleavage.pathway.	-0.186479	0.00042808	0.234497
g_173.0457	k__Bacteria.p__Firmicutes.c__Clostridia.o__Clostridiales.f__Eubacteriaceae.g__Eubacterium.s__Eubacterium_siraeum.t__Eubacterium_siraeum_unclassified	-0.162028	0.00157407	0.276084		g_315.1606	PWY.5345..superpathway.of.L.methionine.biosynthesis..by.sulfhydrylation.	-0.186712	0.000430013	0.235401
g_236.0569	k__Bacteria.p__Firmicutes.c__Clostridia.o__Clostridiales.f__Lachnospiraceae.g__Lachnospiraceae_noname	0.162031	0.00157383	0.276084		g_203.0021	PWY0.1586..peptidoglycan.maturation..meso.diaminopimelate.containing.	-0.186675	0.000431164	0.235548
g_349.2754	k__Bacteria.p__Firmicutes.c__Clostridia.o__Clostridiales.f__Eubacteriaceae.g__Eubacterium	0.162191	0.00157586	0.276217		g_291.102	PWY.7385..1.3.propanediol.biosynthesis..engineered.	-0.186653	0.000431843	0.235548
g_380.12	k__Bacteria.p__Actinobacteria.c__Actinobacteria.o__Bifidobacteriales.f__Bifidobacteriaceae.g__Bifidobacterium.s__Bifidobacterium_adolescentis	0.161924	0.00158528	0.27643		g_263.1125	PWY.5910..superpathway.of.geranylgeranyldiphosphate.biosynthesis.I..via.mevalonate.	-0.186373	0.000431379	0.235548
g_380.12	k__Bacteria.p__Actinobacteria.c__Actinobacteria.o__Bifidobacteriales.f__Bifidobacteriaceae.g__Bifidobacterium.s__Bifidobacterium_adolescentis.t__Bifidobacterium_adolescentis_unclassified	0.161924	0.00158528	0.27643		g_197.0962	PWY3O.19..ubiquinol.6.biosynthesis.from.4.hydroxybenzoate..eukaryotic.	-0.186374	0.000431341	0.235548
g_178.0877	k__Bacteria.p__Bacteroidetes.c__Bacteroidia.o__Bacteroidales.f__Bacteroidaceae.g__Bacteroides.s__Bacteroides_caccae	0.161926	0.00158503	0.27643		g_263.1037	P105.PWY..TCA.cycle.IV..2.oxoglutarate.decarboxylase.	0.186649	0.000431979	0.235548
g_441.2854	k__Bacteria.p__Bacteroidetes.c__Bacteroidia.o__Bacteroidales.f__Bacteroidaceae.g__Bacteroides.s__Bacteroides_uniformis.t__Bacteroides_uniformis_unclassified	-0.161955	0.0015819	0.27643		g_380.12	NONMEVIPP.PWY..methylerythritol.phosphate.pathway.I	0.186661	0.000431597	0.235548
g_811.4724	k__Bacteria.p__Firmicutes.c__Bacilli.o__Lactobacillales.f__Streptococcaceae.g__Streptococcus.s__Streptococcus_salivarius	0.161945	0.00158302	0.27643		g_128.0713	PWY.5100..pyruvate.fermentation.to.acetate.and.lactate.II	0.186611	0.00043317	0.235984
g_811.4724	k__Bacteria.p__Firmicutes.c__Bacilli.o__Lactobacillales.f__Streptococcaceae.g__Streptococcus.s__Streptococcus_salivarius.t__Streptococcus_salivarius_unclassified	0.161945	0.00158302	0.27643		g_405.1914	PWY.6518..glycocholate.metabolism..bacteria.	0.18631	0.000433347	0.235984
g_144.03	k__Bacteria.p__Firmicutes.c__Clostridia.o__Clostridiales.f__Lachnospiraceae.g__Blautia.s__Ruminococcus_obeum	0.162152	0.00158	0.27643		g_259.1334	PWY.5690..TCA.cycle.II..plants.and.fungi.	-0.186551	0.000435021	0.236587
g_251.1081	k__Bacteria.p__Firmicutes.c__Clostridia.o__Clostridiales.f__Peptostreptococcaceae.g__Peptostreptococcaceae_noname.s__Peptostreptococcaceae_noname_unclassified	-0.161923	0.00158536	0.27643		g_437.4357	PWY.5138..unsaturated..even.numbered.fatty.acid..beta..oxidation	-0.186555	0.000434901	0.236587
g_304.1518	k__Bacteria.p__Actinobacteria	0.162002	0.00159611	0.276437		g_270.9906	PWY.5419..catechol.degradation.to.2.oxopent.4.enoate.II	-0.186237	0.000435665	0.236782
g_304.1518	k__Bacteria.p__Actinobacteria.c__Actinobacteria	0.162002	0.00159611	0.276437		g_883.5357	PWY.6385..peptidoglycan.biosynthesis.III..mycobacteria.	-0.186511	0.000436279	0.236807
g_223.2065	k__Bacteria.p__Actinobacteria.c__Actinobacteria.o__Coriobacteriales	-0.161997	0.00159668	0.276437		g_149.0607	X4.HYDROXYMANDELATE.DEGRADATION.PWY..4.hydroxymandelate.degradation	-0.18622	0.000436182	0.236807
g_223.2065	k__Bacteria.p__Actinobacteria.c__Actinobacteria.o__Coriobacteriales.f__Coriobacteriaceae	-0.161997	0.00159668	0.276437		g_135.067	PWY.5100..pyruvate.fermentation.to.acetate.and.lactate.II	0.186471	0.000437558	0.236878
g_178.0877	k__Bacteria.p__Bacteroidetes.c__Bacteroidia.o__Bacteroidales.f__Bacteroidaceae.g__Bacteroides.s__Bacteroides_caccae.t__Bacteroides_caccae_unclassified	0.16181	0.0015976	0.276437		g_377.1607	PWY.6435..4.hydroxybenzoate.biosynthesis.V	0.186471	0.000437558	0.236878
g_228.0072	k__Bacteria.p__Bacteroidetes.c__Bacteroidia.o__Bacteroidales.f__Rikenellaceae.g__Alistipes.s__Alistipes_shahii	0.161813	0.00159724	0.276437		g_947.5241	PWY.7234..inosine.5.phosphate.biosynthesis.III	-0.186462	0.000437842	0.236878
g_228.0072	k__Bacteria.p__Bacteroidetes.c__Bacteroidia.o__Bacteroidales.f__Rikenellaceae.g__Alistipes.s__Alistipes_shahii.t__GCF_000210575	0.161813	0.00159724	0.276437		g_459.2746	THISYNARA.PWY..superpathway.of.thiamin.diphosphate.biosynthesis.III..eukaryotes.	-0.186461	0.000437876	0.236878
g_393.1908	k__Bacteria.p__Firmicutes.c__Clostridia.o__Clostridiales.f__Eubacteriaceae.g__Eubacterium.s__Eubacterium_eligens	-0.161808	0.00159783	0.276437		g_299.0766	PWY.5088..L.glutamate.degradation.VIII..to.propanoate.	-0.186453	0.000438117	0.236878
g_393.1908	k__Bacteria.p__Firmicutes.c__Clostridia.o__Clostridiales.f__Eubacteriaceae.g__Eubacterium.s__Eubacterium_eligens.t__GCF_000146185	-0.161808	0.00159783	0.276437		g_517.2639	PWY.6837..fatty.acid.beta.oxidation.V..unsaturated..odd.number..di.isomerase.dependent.	0.186453	0.000438117	0.236878
g_314.1226	k__Bacteria.p__Firmicutes.c__Clostridia.o__Clostridiales.f__Eubacteriaceae.g__Eubacterium.s__Eubacterium_siraeum	-0.161894	0.00158849	0.276437		g_187.007	GLYCOGENSYNTH.PWY..glycogen.biosynthesis.I..from.ADP.D.Glucose.	-0.186272	0.000443848	0.237187
g_178.051	k__Bacteria.p__Firmicutes.c__Clostridia.o__Clostridiales.f__Lachnospiraceae.g__Blautia	-0.162034	0.00159262	0.276437		g_228.0072	PWY.6121..5.aminoimidazole.ribonucleotide.biosynthesis.I	0.186207	0.000445952	0.237187
g_342.0919	k__Bacteria.p__Firmicutes.c__Clostridia.o__Clostridiales.f__Peptostreptococcaceae.g__Peptostreptococcaceae_noname.s__Peptostreptococcaceae_noname_unclassified	-0.16191	0.0015868	0.276437		g_398.13	PWY.7282..4.amino.2.methyl.5.phosphomethylpyrimidine.biosynthesis..yeast.	0.186027	0.000442324	0.237187
g_379.2851	k__Bacteria.p__Firmicutes.c__Clostridia.o__Clostridiales.f__Lachnospiraceae.g__Lachnospiraceae_noname.s__Lachnospiraceae_bacterium_7_1_58FAA	-0.161764	0.0016025	0.276888		g_352.2043	PWY.5507..adenosylcobalamin.biosynthesis.I..early.cobalt.insertion.	0.185941	0.000445075	0.237187
g_379.2851	k__Bacteria.p__Firmicutes.c__Clostridia.o__Clostridiales.f__Lachnospiraceae.g__Lachnospiraceae_noname.s__Lachnospiraceae_bacterium_7_1_58FAA.t__GCF_000242155	-0.161764	0.0016025	0.276888		g_187.007	PWY.6545..pyrimidine.deoxyribonucleotides.de.novo.biosynthesis.III	0.186341	0.000441676	0.237187
g_207.0869	k__Bacteria.p__Bacteroidetes.c__Bacteroidia.o__Bacteroidales.f__Prevotellaceae	0.161753	0.00160372	0.276918		g_178.051	HSERMETANA.PWY..L.methionine.biosynthesis.III	-0.186394	0.000439971	0.237187
g_225.1132	k__Bacteria.p__Firmicutes.c__Clostridia.o__Clostridiales.f__Oscillospiraceae.g__Oscillibacter.s__Oscillibacter_unclassified	0.161714	0.00160796	0.277472		g_175.1127	PWY.5754..4.hydroxybenzoate.biosynthesis.I..eukaryotes.	-0.186338	0.000441771	0.237187
g_255.1602	k__Bacteria.p__Firmicutes.c__Clostridia.o__Clostridiales.f__Lachnospiraceae.g__Blautia.s__Ruminococcus_torques	-0.16187	0.00161041	0.27758		g_248.0233	PWY.7198..pyrimidine.deoxyribonucleotides.de.novo.biosynthesis.IV	0.186359	0.000441104	0.237187
g_459.2746	k__Bacteria.p__Firmicutes.c__Clostridia.o__Clostridiales.f__Lachnospiraceae.g__Roseburia.s__Roseburia_hominis	0.16168	0.00161171	0.27758		g_308.9778	POLYAMSYN.PWY..superpathway.of.polyamine.biosynthesis.I	0.186255	0.000444415	0.237187
g_459.2746	k__Bacteria.p__Firmicutes.c__Clostridia.o__Clostridiales.f__Lachnospiraceae.g__Roseburia.s__Roseburia_hominis.t__GCF_000225345	0.16168	0.00161171	0.27758		g_444.2833	PWY.6125..superpathway.of.guanosine.nucleotides.de.novo.biosynthesis.II	0.1864	0.000439781	0.237187
g_167.0714	k__Bacteria.p__Bacteroidetes.c__Bacteroidia.o__Bacteroidales.f__Porphyromonadaceae	-0.161666	0.00161318	0.277637		g_263.1125	PWY.5742..L.arginine.degradation.IX..arginine.pyruvate.transaminase.pathway.	-0.186268	0.000443988	0.237187
g_193.0717	k__Bacteria.p__Bacteroidetes.c__Bacteroidia.o__Bacteroidales.f__Prevotellaceae	0.161623	0.00161794	0.277637		g_197.0681	PWY.5505..L.glutamate.and.L.glutamine.biosynthesis	0.186193	0.000446381	0.237187
g_267.0993	k__Bacteria.p__Firmicutes.c__Clostridia.o__Clostridiales.f__Lachnospiraceae.g__Lachnospiraceae_noname.s__Lachnospiraceae_bacterium_5_1_63FAA	0.161633	0.00161683	0.277637		g_439.1963	PWY1F.FLAVSYN..flavonoid.biosynthesis	-0.18627	0.000443927	0.237187
g_267.0993	k__Bacteria.p__Firmicutes.c__Clostridia.o__Clostridiales.f__Lachnospiraceae.g__Lachnospiraceae_noname.s__Lachnospiraceae_bacterium_5_1_63FAA.t__GCF_000185525	0.161633	0.00161683	0.277637		g_444.2833	PWY.7208..superpathway.of.pyrimidine.nucleobases.salvage	0.186365	0.000440913	0.237187
g_230.0131	k__Bacteria.p__Firmicutes.c__Clostridia.o__Clostridiales.f__Lachnospiraceae.g__Roseburia.s__Roseburia_intestinalis	-0.16162	0.00161828	0.277637		g_360.1298	PWY.2201..folate.transformations.I	-0.186256	0.000444371	0.237187
g_230.0131	k__Bacteria.p__Firmicutes.c__Clostridia.o__Clostridiales.f__Lachnospiraceae.g__Roseburia.s__Roseburia_intestinalis.t__Roseburia_intestinalis_unclassified	-0.16162	0.00161828	0.277637		g_451.1982	PWY0.1241..ADP.L.glycero..beta..D.manno.heptose.biosynthesis	-0.186252	0.000444511	0.237187
g_353.1745	k__Bacteria.p__Bacteroidetes.c__Bacteroidia.o__Bacteroidales.f__Rikenellaceae.g__Alistipes.s__Alistipes_senegalensis	-0.161584	0.00162223	0.277957		g_333.2071	PWY.6612..superpathway.of.tetrahydrofolate.biosynthesis	0.186323	0.00044224	0.237187
g_353.1745	k__Bacteria.p__Bacteroidetes.c__Bacteroidia.o__Bacteroidales.f__Rikenellaceae.g__Alistipes.s__Alistipes_senegalensis.t__GCF_000312145	-0.161584	0.00162223	0.277957		g_111.0199	PWY66.399..gluconeogenesis.III	0.18626	0.00044424	0.237187
g_283.1552	k__Bacteria.p__Firmicutes.c__Clostridia.o__Clostridiales.f__Eubacteriaceae.g__Eubacterium	-0.161742	0.00162439	0.278148		g_133.0505	PWY.7357..thiamin.formation.from.pyrithiamine.and.oxythiamine..yeast.	0.18626	0.000444249	0.237187
g_283.1552	k__Bacteria.p__Firmicutes.c__Clostridia.o__Clostridiales.f__Eubacteriaceae	-0.161706	0.00162828	0.278637		g_444.2833	PWY.841..superpathway.of.purine.nucleotides.de.novo.biosynthesis.I	0.186245	0.00044472	0.237187
g_606.0739	k__Bacteria	0.161468	0.00163501	0.279362		g_134.061	UDPNAGSYN.PWY..UDP.N.acetyl.D.glucosamine.biosynthesis.I	0.186415	0.000439306	0.237187
g_757.3732	k__Bacteria.p__Firmicutes.c__Clostridia.o__Clostridiales.f__Lachnospiraceae.g__Coprococcus.s__Coprococcus_catus	-0.161462	0.00163566	0.279362		g_263.1037	ARGORNPROST.PWY..arginine..ornithine.and.proline.interconversion	0.186212	0.000445786	0.237187
g_757.3732	k__Bacteria.p__Firmicutes.c__Clostridia.o__Clostridiales.f__Lachnospiraceae.g__Coprococcus.s__Coprococcus_catus.t__GCF_000210555	-0.161462	0.00163566	0.279362		g_283.0967	PWY.5840..superpathway.of.menaquinol.7.biosynthesis	0.186197	0.000446258	0.237187
g_363.1452	k__Bacteria.p__Actinobacteria.c__Actinobacteria.o__Bifidobacteriales.f__Bifidobacteriaceae.g__Bifidobacterium.s__Bifidobacterium_adolescentis	0.16134	0.00164923	0.279602		g_157.0871	NPGLUCAT.PWY..Entner.Doudoroff.pathway.II..non.phosphorylative.	-0.185918	0.000445836	0.237187
g_363.1452	k__Bacteria.p__Actinobacteria.c__Actinobacteria.o__Bifidobacteriales.f__Bifidobacteriaceae.g__Bifidobacterium.s__Bifidobacterium_adolescentis.t__Bifidobacterium_adolescentis_unclassified	0.16134	0.00164923	0.279602		g_382.173	PWY.6145..superpathway.of.sialic.acids.and.CMP.sialic.acids.biosynthesis	-0.186411	0.000439444	0.237187
g_204.0667	k__Bacteria.p__Bacteroidetes.c__Bacteroidia.o__Bacteroidales.f__Rikenellaceae.g__Alistipes.s__Alistipes_senegalensis	0.161336	0.00164963	0.279602		g_263.1125	PWY.822..fructan.biosynthesis	-0.186199	0.000446197	0.237187
g_243.1239	k__Bacteria.p__Bacteroidetes.c__Bacteroidia.o__Bacteroidales.f__Rikenellaceae.g__Alistipes.s__Alistipes_senegalensis	-0.161378	0.00164495	0.279602		g_287.0769	METHGLYUT.PWY..superpathway.of.methylglyoxal.degradation	0.186383	0.000440325	0.237187
g_437.4357	k__Bacteria.p__Bacteroidetes.c__Bacteroidia.o__Bacteroidales.f__Rikenellaceae.g__Alistipes.s__Alistipes_senegalensis	0.161354	0.00164769	0.279602		g_219.1017	PWY0.1586..peptidoglycan.maturation..meso.diaminopimelate.containing.	0.186163	0.000447345	0.237425
g_204.0667	k__Bacteria.p__Bacteroidetes.c__Bacteroidia.o__Bacteroidales.f__Rikenellaceae.g__Alistipes.s__Alistipes_senegalensis.t__GCF_000312145	0.161336	0.00164963	0.279602		g_257.1754	THISYNARA.PWY..superpathway.of.thiamin.diphosphate.biosynthesis.III..eukaryotes.	-0.186162	0.000447397	0.237425
g_243.1239	k__Bacteria.p__Bacteroidetes.c__Bacteroidia.o__Bacteroidales.f__Rikenellaceae.g__Alistipes.s__Alistipes_senegalensis.t__GCF_000312145	-0.161378	0.00164495	0.279602		g_452.2782	SALVADEHYPOX.PWY..adenosine.nucleotides.degradation.II	0.18615	0.000447757	0.237464
g_437.4357	k__Bacteria.p__Bacteroidetes.c__Bacteroidia.o__Bacteroidales.f__Rikenellaceae.g__Alistipes.s__Alistipes_senegalensis.t__GCF_000312145	0.161354	0.00164769	0.279602		g_371.0982	PWY0.1241..ADP.L.glycero..beta..D.manno.heptose.biosynthesis	0.186134	0.000448284	0.237592
g_254.0877	k__Bacteria.p__Firmicutes.c__Clostridia.o__Clostridiales.f__Eubacteriaceae.g__Eubacterium.s__Eubacterium_siraeum.t__Eubacterium_siraeum_unclassified	-0.161407	0.0016418	0.279602		g_187.0611	PWY0.845..superpathway.of.pyridoxal.5.phosphate.biosynthesis.and.salvage	0.186124	0.000448592	0.237604
g_407.2802	k__Bacteria.p__Firmicutes.c__Clostridia.o__Clostridiales.f__Peptostreptococcaceae.g__Peptostreptococcaceae_noname.s__Clostridium_bartlettii	0.161362	0.00164672	0.279602		g_961.7313	P122.PWY..heterolactic.fermentation	-0.18601	0.000452301	0.238224
g_407.2802	k__Bacteria.p__Firmicutes.c__Clostridia.o__Clostridiales.f__Peptostreptococcaceae.g__Peptostreptococcaceae_noname.s__Clostridium_bartlettii.t__GCF_000154445	0.161362	0.00164672	0.279602		g_961.7313	GLUDEG.I.PWY..GABA.shunt	-0.186032	0.000451592	0.238224
g_170.9456	k__Bacteria.p__Firmicutes.c__Clostridia.o__Clostridiales.f__Ruminococcaceae.g__Subdoligranulum.s__Subdoligranulum_unclassified	-0.16153	0.00164772	0.279602		g_193.0717	P441.PWY..superpathway.of.N.acetylneuraminate.degradation	-0.185731	0.000451884	0.238224
g_333.1717	k__Bacteria.p__Actinobacteria.c__Actinobacteria.o__Bifidobacteriales.f__Bifidobacteriaceae.g__Bifidobacterium	0.161465	0.00165491	0.28017		g_187.0611	ANAEROFRUCAT.PWY..homolactic.fermentation	0.186044	0.000451203	0.238224
g_126.0192	k__Bacteria.p__Firmicutes.c__Clostridia.o__Clostridiales.f__Lachnospiraceae.g__Coprococcus.s__Coprococcus_catus	0.161278	0.00165614	0.28017		g_230.0131	PWY0.1586..peptidoglycan.maturation..meso.diaminopimelate.containing.	-0.186042	0.000451265	0.238224
g_126.0192	k__Bacteria.p__Firmicutes.c__Clostridia.o__Clostridiales.f__Lachnospiraceae.g__Coprococcus.s__Coprococcus_catus.t__GCF_000210555	0.161278	0.00165614	0.28017		g_323.1244	DTDPRHAMSYN.PWY..dTDP.L.rhamnose.biosynthesis.I	-0.186017	0.00045207	0.238224
g_185.1184	k__Bacteria.p__Bacteroidetes.c__Bacteroidia.o__Bacteroidales.f__Bacteroidaceae.g__Bacteroides.s__Bacteroides_uniformis.t__Bacteroides_uniformis_unclassified	-0.161256	0.00165865	0.280417		g_436.2832	PWY.821..superpathway.of.sulfur.amino.acid.biosynthesis..Saccharomyces.cerevisiae.	0.186009	0.000452336	0.238224
g_212.0023	k__Bacteria.p__Firmicutes.c__Clostridia.o__Clostridiales.f__Eubacteriaceae.g__Eubacterium.s__Eubacterium_siraeum	0.161226	0.00166197	0.280802		g_165.0184	PWY.6263..superpathway.of.menaquinol.8.biosynthesis.II	0.186049	0.000451035	0.238224
g_333.1717	k__Bacteria.p__Actinobacteria.c__Actinobacteria.o__Bifidobacteriales	0.161366	0.00166603	0.280867		g_212.0561	PWY.5989..stearate.biosynthesis.II..bacteria.and.plants.	-0.186063	0.000450584	0.238224
[truncated: 831,055+ more rows]
