# Supplementary material for: Integration of metabolomics, genomics, and immune phenotypes reveals the causal roles of metabolites in disease
Source: Genome Biol. 2021 Jul 6;22:198. doi: 10.1186/s13059-021-02413-z (PMC8259168; doi:10.1186/s13059-021-02413-z)
Supplement: Supplementary file 11 — Additional file 11. Table S10 [file 13059_2021_2413_MOESM11_ESM.xlsx]

## Sheet: table S10
Table S10
Correlation between metabolites and cytokine production
GM						BM
metabolite	phenotype	correlation coefficient	p	fdr		metabolite	phenotype	correlation coefficient	p	fdr
g_217.1808	IFNy_A.fumigatusconidia_PBMC_7days	0.433051	5.39403e-22	7.79971e-17		S_VLDL_FC_percent	IL6_LPS1ng_PBMC_24h	-0.44438	1.62738e-06	0.0279441
g_217.0708	IFNy_A.fumigatusconidia_PBMC_7days	0.428691	1.5312e-21	1.10705e-16		XL_HDL_FC_percent	IFNy_A.fumigatusconidia_PBMC_7days	-0.413618	2.65868e-06	0.0279441
g_364.0174	IFNy_A.fumigatusconidia_PBMC_7days	0.420239	1.10883e-20	5.34455e-16		S_HDL_FC_percent	IL6_LPS1ng_PBMC_24h	-0.424464	5.20146e-06	0.0364466
g_465.1404	IFNy_A.fumigatusconidia_PBMC_7days	0.40937	1.30469e-19	4.71641e-15		S_HDL_FC_percent	IL1b_Influenza_PBMC_24h	-0.402993	1.39548e-05	0.0586686
g_325.1295	IFNy_A.fumigatusconidia_PBMC_7days	0.40326	5.01728e-19	1.20916e-14		S_VLDL_FC_percent	IFNy_A.fumigatusconidia_PBMC_7days	-0.388508	1.16056e-05	0.0586686
g_585.4516	IFNy_A.fumigatusconidia_PBMC_7days	-0.403334	4.93648e-19	1.20916e-14		IDL_PL_percent	TNFA_Cryptococcus_PBMC_24h	0.389812	1.81066e-05	0.0634363
g_199.0613	IFNy_A.fumigatusconidia_PBMC_7days	0.399189	1.21216e-18	2.50396e-14		XL_HDL_FC_percent	TNFA_C.albicansconidia_macroPG_24h	-0.36945	3.28623e-05	0.0986856
g_265.1085	IFNy_A.fumigatusconidia_PBMC_7days	0.382663	3.84811e-17	6.95541e-13		XL_HDL_FC_percent	IL6_LPS1ng_PBMC_24h	-0.381008	5.15026e-05	0.135329
g_423.1402	IFNy_A.fumigatusconidia_PBMC_7days	0.381335	5.03772e-17	8.09388e-13		XL_HDL_FC_percent	IL1b_Influenza_PBMC_24h	-0.374828	5.92905e-05	0.138483
g_465.1404	IL1b_S.aureus_PBMC_24h	0.385411	6.87025e-17	8.27859e-13		S_VLDL_FC_percent	IL1b_Influenza_PBMC_24h	-0.366719	8.77938e-05	0.175115
g_364.0174	TNFA_S.aureus_PBMC_24h	0.380635	6.8026e-17	8.27859e-13		Gln	IL1b_C.burnetiininemileSerum_PBMC_24h	-0.350825	9.16353e-05	0.175115
g_691.4343	IFNy_A.fumigatusconidia_PBMC_7days	-0.380421	6.05998e-17	8.27859e-13		IDL_PL_percent	IL1b_Cryptococcus_PBMC_24h	0.351049	0.000128412	0.224946
g_529.3892	IFNy_A.fumigatusconidia_PBMC_7days	-0.378444	9.01948e-17	1.00324e-12		Alb	IL1b_Influenza_PBMC_24h	-0.35644	0.000142273	0.230056
g_217.1079	IL1b_S.aureus_PBMC_24h	0.383289	1.04628e-16	1.08065e-12		S_HDL_FC	IL1b_S.aureus_PBMC_24h	-0.334877	0.000197187	0.259066
g_647.467	IFNy_A.fumigatusconidia_PBMC_7days	-0.375617	1.58541e-16	1.52833e-12		Crea	IL6_Influenza_PBMC_24h	-0.371596	0.000178626	0.259066
g_217.0708	IL1b_S.aureus_PBMC_24h	0.379929	2.02395e-16	1.68446e-12		HDL3_C	IL6_B.burgdorferi_PBMC_24h	0.353365	0.000188839	0.259066
g_571.3998	IFNy_A.fumigatusconidia_PBMC_7days	-0.374491	1.98149e-16	1.68446e-12		S_HDL_FC_percent	IL6_Influenza_PBMC_24h	-0.366309	0.000224181	0.2672
g_581.4209	IFNy_A.fumigatusconidia_PBMC_7days	-0.374205	2.09686e-16	1.68446e-12		XL_HDL_FC_percent	IL6_C.albicansconidia_macroPG_24h	-0.330346	0.0002288	0.2672
g_199.0613	IL1b_S.aureus_PBMC_24h	0.378364	2.745e-16	2.08907e-12		S_HDL_PL	TNFA_S.aureus_WB_48h	-0.331594	0.000260083	0.287748
g_555.4056	IFNy_A.fumigatusconidia_PBMC_7days	-0.372572	2.89211e-16	2.09098e-12		XXL_VLDL_FC_percent	TNFA_Influenza_PBMC_24h	-0.340684	0.000289067	0.303824
g_217.1808	IL1b_S.aureus_PBMC_24h	0.377689	3.12958e-16	2.15493e-12		PUFA_FA_ratio	IL1b_S.aureus_WB_48h	0.316533	0.00045294	0.307137
g_273.187	IL1b_S.aureus_PBMC_24h	0.368605	1.7701e-15	1.11285e-11		IDL_FC_percent	TNFA_PHA_WB_48h	0.320937	0.000418713	0.307137
g_217.0708	TNFA_S.aureus_PBMC_24h	0.364045	1.74042e-15	1.11285e-11		IDL_FC_percent	TNFA_S.aureus_WB_48h	0.325338	0.000344698	0.307137
g_465.1404	TNFA_S.aureus_PBMC_24h	0.361723	2.69941e-15	1.62638e-11		S_HDL_FC_percent	IL1b_LPS1ng_PBMC_24h	-0.317622	0.000431745	0.307137
g_364.0174	IL1b_S.aureus_PBMC_24h	0.365224	3.32684e-15	1.85187e-11		XXL_VLDL_FC_percent	IL1b_Influenza_PBMC_24h	-0.330872	0.000441241	0.307137
g_573.4164	IFNy_A.fumigatusconidia_PBMC_7days	-0.359854	3.3298e-15	1.85187e-11		L_LDL_FC_percent	IL6_LPS1ng_PBMC_24h	-0.333479	0.000448016	0.307137
g_199.0613	TNFA_S.aureus_PBMC_24h	0.358915	4.56873e-15	2.35941e-11		L_HDL_FC_percent	IL6_LPS1ng_PBMC_24h	-0.34156	0.000317558	0.307137
g_718.5416	IFNy_A.fumigatusconidia_PBMC_7days	-0.358352	4.41287e-15	2.35941e-11		XXL_VLDL_FC_percent	IL6_Influenza_PBMC_24h	-0.353219	0.00038696	0.307137
g_597.4164	IFNy_A.fumigatusconidia_PBMC_7days	-0.357403	5.26683e-15	2.62613e-11		M_HDL_FC_percent	IFNy_A.fumigatusconidia_PBMC_7days	-0.322085	0.000333967	0.307137
g_217.1808	TNFA_S.aureus_PBMC_24h	0.357088	6.41514e-15	3.09208e-11		XL_HDL_CE	TNFA_S.typhimurium_macroPG_24h	0.318524	0.000391805	0.307137
g_727.5769	IFNy_A.fumigatusconidia_PBMC_7days	-0.353079	1.17152e-14	5.46454e-11		Alb	TNFA_S.typhimurium_macroPG_24h	-0.317052	0.000418304	0.307137
g_360.1298	IFNy_A.fumigatusconidia_PBMC_7days	0.350331	1.93467e-14	8.47732e-11		HDL3_C	IL1b_LPS1ng_PBMC_24h	0.313663	0.000513455	0.317317
g_661.5795	IFNy_A.fumigatusconidia_PBMC_7days	-0.350427	1.90097e-14	8.47732e-11		M_VLDL_FC_percent	IL6_LPS1ng_PBMC_24h	-0.32569	0.000618827	0.317317
g_215.1073	TNFA_S.aureus_PBMC_24h	0.349011	2.80449e-14	1.13091e-10		S_HDL_FC_percent	IL6_S.aureus_PBMC_24h	-0.327479	0.000575009	0.317317
g_381.3163	TNFA_S.aureus_PBMC_24h	-0.348989	2.81556e-14	1.13091e-10		XL_HDL_FC_percent	TNFA_Influenza_PBMC_24h	-0.326351	0.000533682	0.317317
g_645.4979	IFNy_A.fumigatusconidia_PBMC_7days	-0.348573	2.66005e-14	1.13091e-10		S_HDL_FC_percent	TNFA_Influenza_PBMC_24h	-0.324406	0.000578689	0.317317
g_273.187	IFNy_A.fumigatusconidia_PBMC_7days	0.345278	4.80514e-14	1.87789e-10		Alb	TNFA_Influenza_PBMC_24h	-0.323733	0.000595038	0.317317
g_611.4691	IFNy_A.fumigatusconidia_PBMC_7days	-0.3428	7.46169e-14	2.83935e-10		S_HDL_FC_percent	IFNy_A.fumigatusconidia_PBMC_7days	-0.308081	0.000618906	0.317317
g_483.2959	IFNy_A.fumigatusconidia_PBMC_7days	0.341627	9.17713e-14	3.40258e-10		Phe	IL6_C.albicansconidia_macroPG_24h	-0.309952	0.000570916	0.317317
g_872.3577	IFNy_A.fumigatusconidia_PBMC_7days	0.341479	9.41998e-14	3.4053e-10		Tyr	IL6_C.albicansconidia_macroPG_24h	-0.310644	0.000554064	0.317317
g_217.1808	IL6_S.aureus_PBMC_24h	0.366161	1.00771e-13	3.53384e-10		L_LDL_FC_percent	IL6_MTB_macroPG_24h	-0.310302	0.000562345	0.317317
g_466.3074	IFNy_A.fumigatusconidia_PBMC_7days	-0.340991	1.02643e-13	3.53384e-10		XL_HDL_FC_percent	TNFA_LPS_WB_48h	0.30996	0.000671664	0.322156
g_465.1404	IL22_A.fumigatusconidia_PBMC_7days	0.340732	1.14369e-13	3.84595e-10		L_HDL_PL_percent	IL1b_Influenza_PBMC_24h	0.320889	0.000668966	0.322156
g_269.0875	IFNy_A.fumigatusconidia_PBMC_7days	0.339832	1.25773e-13	4.04147e-10		M_HDL_CE_percent	IL6_MTB_PBMC_24h	-0.323584	0.000674319	0.322156
g_387.2385	IFNy_A.fumigatusconidia_PBMC_7days	-0.339862	1.25104e-13	4.04147e-10		M_VLDL_FC_percent	TNFA_LPS_WB_48h	0.306624	0.00077264	0.34761
g_215.1073	IFNy_A.fumigatusconidia_PBMC_7days	0.33955	1.3212e-13	4.15312e-10		S_VLDL_FC_percent	IL1b_LPS1ng_PBMC_24h	-0.303032	0.000808333	0.34761
g_217.0708	IL6_S.aureus_PBMC_24h	0.363945	1.45189e-13	4.46686e-10		XXL_VLDL_PL_percent	IL1b_Influenza_PBMC_24h	-0.317325	0.000773489	0.34761
g_465.3045	IFNy_A.fumigatusconidia_PBMC_7days	-0.337592	1.85814e-13	5.5976e-10		XXL_VLDL_FC_percent	IL22_C.albicanshyphae_PBMC_7days	0.301344	0.000824014	0.34761
g_329.2343	IFNy_A.fumigatusconidia_PBMC_7days	-0.337003	2.05779e-13	6.07253e-10		L_HDL_FC_percent	TNFA_C.albicansconidia_macroPG_24h	-0.301837	0.000807089	0.34761
g_536.5042	IFNy_A.fumigatusconidia_PBMC_7days	-0.336397	2.28529e-13	6.60902e-10		XXL_VLDL_TG_percent	TNFA_S.typhimurium_macroPG_24h	0.301263	0.000826817	0.34761
g_364.0174	IL6_S.aureus_PBMC_24h	0.359716	2.89206e-13	7.61116e-10		S_VLDL_C_percent	TNFA_S.aureus_WB_48h	0.303111	0.000893875	0.353264
g_585.4516	TNFA_S.aureus_PBMC_24h	-0.335798	2.86269e-13	7.61116e-10		S_VLDL_CE_percent	TNFA_S.aureus_WB_48h	0.301631	0.000949995	0.353264
g_385.2593	IFNy_A.fumigatusconidia_PBMC_7days	-0.335025	2.895e-13	7.61116e-10		Alb	IL6_LPS1ng_PBMC_24h	-0.314814	0.000957902	0.353264
g_753.5918	IFNy_A.fumigatusconidia_PBMC_7days	-0.335443	2.69428e-13	7.61116e-10		XL_HDL_FC_percent	IL6_Influenza_PBMC_24h	-0.331491	0.000910596	0.353264
g_837.6625	IFNy_A.fumigatusconidia_PBMC_7days	-0.335198	2.81034e-13	7.61116e-10		XL_HDL_FC_percent	IL22_A.fumigatusconidia_PBMC_7days	-0.298657	0.000921908	0.353264
g_273.187	TNFA_S.aureus_PBMC_24h	0.335507	3.00906e-13	7.76976e-10		XXL_VLDL_TG_percent	IL6_S.typhimurium_macroPG_24h	0.297826	0.000954259	0.353264
g_381.3163	IFNy_A.fumigatusconidia_PBMC_7days	-0.334641	3.0928e-13	7.84589e-10		S_LDL_TG_percent	TNFA_MTB_macroPG_24h	0.298184	0.000940202	0.353264
g_659.5763	IFNy_A.fumigatusconidia_PBMC_7days	-0.334143	3.36866e-13	8.39836e-10		M_HDL_FC_percent	IL1b_Influenza_PBMC_24h	-0.311419	0.000980062	0.355205
g_483.2959	IL6_LPS1ng_PBMC_24h	0.358504	3.5171e-13	8.60549e-10		L_HDL_PL_percent	TNFA_LPS_WB_48h	-0.30036	0.00100071	0.356542
g_465.1404	IL6_S.aureus_PBMC_24h	0.35841	3.57077e-13	8.60549e-10		Gln	IL6_LPS_WB_48h	0.298189	0.00109313	0.358995
g_583.437	IFNy_A.fumigatusconidia_PBMC_7days	-0.33334	3.86446e-13	9.1606e-10		S_HDL_PL	TNFA_PHA_WB_48h	-0.298364	0.0010854	0.358995
g_265.1085	IL22_A.fumigatusconidia_PBMC_7days	0.332165	5.01153e-13	1.16881e-09		M_HDL_C_percent	IL6_MTB_PBMC_24h	-0.312759	0.00103844	0.358995
g_325.1295	IL6_LPS1ng_PBMC_24h	0.350442	1.2654e-12	2.77237e-09		IDL_CE_percent	TNFA_E.Coli_PBMC_24h	-0.294983	0.00112714	0.358995
g_265.0875	IFNy_A.fumigatusconidia_PBMC_7days	0.326391	1.24836e-12	2.77237e-09		Gln	TNFA_C.albicanshyphae_PBMC_24h	-0.295234	0.00111566	0.358995
g_371.2583	IFNy_A.fumigatusconidia_PBMC_7days	-0.326539	1.21811e-12	2.77237e-09		FAw3	TNFA_A.fumigatusconidiaSerum_PBMC_24h	0.295919	0.00108494	0.358995
g_783.6375	IFNy_A.fumigatusconidia_PBMC_7days	-0.326377	1.2514e-12	2.77237e-09		S_HDL_FC_percent	TNFA_C.albicansconidia_macroPG_24h	-0.293787	0.00112687	0.358995
g_215.1073	IL1b_S.aureus_PBMC_24h	0.331006	1.31534e-12	2.79702e-09		XXL_VLDL_C_percent	IL6_S.typhimurium_macroPG_24h	-0.29339	0.0011453	0.359334
g_327.2178	IFNy_A.fumigatusconidia_PBMC_7days	-0.326145	1.30066e-12	2.79702e-09		S_HDL_FC_percent	IL6_E.Coli_PBMC_24h	-0.309227	0.00119148	0.362988
g_217.1808	IL6_LPS1ng_PBMC_24h	0.349479	1.47073e-12	3.08212e-09		Leu	IL6_C.albicansconidia_macroPG_24h	-0.292464	0.00118931	0.362988
g_265.1085	IL6_S.aureus_PBMC_24h	0.348487	1.71666e-12	3.54611e-09		FAw6_FA_ratio	IL1b_S.aureus_WB_48h	0.292962	0.00122345	0.367401
g_673.4806	IFNy_A.fumigatusconidia_PBMC_7days	-0.323536	2.00385e-12	4.08105e-09		L_HDL_TG	IL6_C.albicanshyphae_PBMC_24h	-0.306988	0.00129882	0.381224
g_217.0708	IL6_LPS1ng_PBMC_24h	0.346738	2.25094e-12	4.5206e-09		Phe	TNFA_C.albicansconidia_macroPG_24h	-0.290159	0.00130575	0.381224
g_529.3892	IL1b_C.albicanshyphae_PBMC_24h	0.327223	2.43789e-12	4.76373e-09		DHA_FA_ratio	TNFA_C.conidiaHK_WB_48h	0.292943	0.00134941	0.387051
g_295.2279	IFNy_A.fumigatusconidia_PBMC_7days	-0.322373	2.42635e-12	4.76373e-09		XL_HDL_C_percent	IL22_MTB_PBMC_7days	-0.289102	0.00136253	0.387051
g_357.2422	IFNy_A.fumigatusconidia_PBMC_7days	-0.321318	2.88412e-12	5.56054e-09		MUFA_FA_ratio	IL1b_LPS_WB_48h	-0.289868	0.00138553	0.388336
g_659.5763	IL1b_S.aureus_PBMC_24h	-0.326058	2.94298e-12	5.59936e-09		PUFA_FA_ratio	TNFA_S.aureus_WB_48h	0.29106	0.00145399	0.39185
g_325.1295	TNFA_S.aureus_PBMC_24h	0.32156	3.09875e-12	5.81917e-09		Crea	TNFA_Influenza_PBMC_24h	-0.301596	0.00143756	0.39185
g_722.4472	IFNy_A.fumigatusconidia_PBMC_7days	-0.319482	3.8898e-12	7.21103e-09		S_HDL_FC	TNFA_S.aureus_PBMC_24h	-0.28922	0.00142182	0.39185
g_325.1295	IL1b_C.albicanshyphae_PBMC_24h	-0.323102	4.72875e-12	8.65536e-09		S_HDL_FC_percent	IL6_MTB_PBMC_24h	-0.303087	0.00150706	0.401013
g_216.9822	IFNy_A.fumigatusconidia_PBMC_7days	0.318073	4.88754e-12	8.71425e-09		L_HDL_C_percent	IL1b_Influenza_PBMC_24h	-0.299667	0.00154749	0.406623
g_599.4122	IFNy_A.fumigatusconidia_PBMC_7days	-0.318004	4.94173e-12	8.71425e-09		M_VLDL_CE_percent	TNFA_S.aureus_WB_48h	0.288608	0.00160118	0.415537
g_749.5329	IFNy_A.fumigatusconidia_PBMC_7days	-0.318027	4.92414e-12	8.71425e-09		L_HDL_FC	IFNy_C.conidiaHK_WB_48h	0.284622	0.00162893	0.417582
g_364.0174	IL6_LPS1ng_PBMC_24h	0.341407	5.08996e-12	8.76194e-09		IDL_CE_percent	IL1b_C.conidiaHK_WB_48h	-0.275638	0.00241241	0.457398
g_561.3786	IFNy_A.fumigatusconidia_PBMC_7days	-0.317884	5.03861e-12	8.76194e-09		Ile	IL1b_C.conidiaHK_WB_48h	-0.277513	0.00224603	0.457398
g_217.1079	TNFA_S.aureus_PBMC_24h	0.318256	5.29122e-12	8.9645e-09		Leu	IL1b_C.conidiaHK_WB_48h	-0.277841	0.00221806	0.457398
g_372.0425	IFNy_A.fumigatusconidia_PBMC_7days	0.317534	5.33162e-12	8.9645e-09		S_HDL_PL	IL1b_S.aureus_WB_48h	-0.276986	0.00229169	0.457398
g_702.4337	TNFA_S.aureus_PBMC_24h	-0.317535	5.94093e-12	9.87417e-09		UnsatDeg	IL1b_S.aureus_WB_48h	0.275117	0.00246055	0.457398
g_536.5042	TNFA_S.aureus_PBMC_24h	-0.317117	6.35341e-12	1.04397e-08		S_VLDL_PL_percent	TNFA_LPS_WB_48h	-0.282146	0.00205626	0.457398
g_646.6136	IFNy_A.fumigatusconidia_PBMC_7days	-0.316335	6.46542e-12	1.05044e-08		S_VLDL_FC_percent	TNFA_LPS_WB_48h	0.283269	0.00196965	0.457398
g_364.0174	TNFA_LPS100ng_PBMC_24h	-0.316143	7.42458e-12	1.19287e-08		L_HDL_C_percent	TNFA_LPS_WB_48h	0.276401	0.00255596	0.457398
g_483.2959	TNFA_S.aureus_PBMC_24h	0.315975	7.62624e-12	1.21181e-08		IDL_C_percent	TNFA_PHA_WB_48h	0.28269	0.00201392	0.457398
g_758.5702	IFNy_A.fumigatusconidia_PBMC_7days	-0.31456	8.58924e-12	1.35e-08		L_LDL_C_percent	TNFA_PHA_WB_48h	0.277172	0.00248313	0.457398
g_691.4343	IL1b_S.aureus_PBMC_24h	-0.319117	8.88797e-12	1.38193e-08		L_HDL_PL_percent	TNFA_PHA_WB_48h	-0.282066	0.00206258	0.457398
g_259.0967	IL1b_S.aureus_PBMC_24h	0.318845	9.2761e-12	1.42693e-08		XL_HDL_FC_percent	IL1b_LPS1ng_PBMC_24h	-0.279527	0.002079	0.457398
g_645.4979	IL22_A.fumigatusconidia_PBMC_7days	-0.31419	9.60703e-12	1.46228e-08		S_HDL_FC	IL1b_Influenza_PBMC_24h	-0.289653	0.00225084	0.457398
g_467.135	IFNy_A.fumigatusconidia_PBMC_7days	0.313346	1.04184e-11	1.56926e-08		Crea	IL1b_Influenza_PBMC_24h	-0.287495	0.00243583	0.457398
g_691.4343	TNFA_S.aureus_PBMC_24h	-0.313759	1.08461e-11	1.61685e-08		S_VLDL_C_percent	IL6_LPS1ng_PBMC_24h	-0.293198	0.00217744	0.457398
g_673.4806	TNFA_S.aureus_PBMC_24h	-0.313606	1.11115e-11	1.6395e-08		IDL_FC_percent	IL6_LPS1ng_PBMC_24h	-0.290196	0.0024287	0.457398
g_711.4997	IFNy_A.fumigatusconidia_PBMC_7days	-0.312712	1.15198e-11	1.68257e-08		L_HDL_PL_percent	IL6_LPS1ng_PBMC_24h	0.29546	0.00200392	0.457398
g_736.5282	IFNy_A.fumigatusconidia_PBMC_7days	-0.312632	1.16663e-11	1.68694e-08		L_HDL_C_percent	IL6_LPS1ng_PBMC_24h	-0.289757	0.00246756	0.457398
g_620.5978	IFNy_A.fumigatusconidia_PBMC_7days	-0.312095	1.27014e-11	1.80059e-08		HDL3_C	IL6_E.Coli_PBMC_24h	0.293808	0.0021294	0.457398
g_217.1808	IL22_A.fumigatusconidia_PBMC_7days	0.31244	1.26753e-11	1.80059e-08		S_HDL_FC_percent	IL6_B.burgdorferi_PBMC_24h	-0.288188	0.00261109	0.457398
g_273.187	IL22_A.fumigatusconidia_PBMC_7days	0.312232	1.30982e-11	1.83883e-08		S_HDL_C	IL6_A.fumigatusconidiaSerum_PBMC_24h	0.289602	0.00248148	0.457398
g_561.3786	IL1b_S.aureus_PBMC_24h	-0.31618	1.40685e-11	1.95604e-08		Gln	IL6_C.burnetiininemileSerum_PBMC_24h	-0.291853	0.00228694	0.457398
g_808.1201	IFNy_A.fumigatusconidia_PBMC_7days	0.31129	1.44209e-11	1.98595e-08		IDL_PL_percent	IL6_Cryptococcus_PBMC_24h	0.300791	0.00212725	0.457398
g_364.0174	IL1b_C.albicanshyphae_PBMC_24h	-0.315348	1.60081e-11	2.16332e-08		XXL_VLDL_PL_percent	TNFA_Influenza_PBMC_24h	-0.289007	0.00230483	0.457398
g_585.4516	IL1b_C.albicanshyphae_PBMC_24h	0.3154	1.588e-11	2.16332e-08		S_VLDL_FC_percent	TNFA_Influenza_PBMC_24h	-0.293436	0.00195684	0.457398
g_699.4969	IFNy_A.fumigatusconidia_PBMC_7days	-0.310154	1.72407e-11	2.30832e-08		IDL_PL_percent	TNFA_A.fumigatusconidiaSerum_PBMC_24h	0.274217	0.00254578	0.457398
g_265.1085	IL1b_S.aureus_PBMC_24h	0.314576	1.80402e-11	2.39321e-08		S_LDL_FC_percent	TNFA_A.fumigatusconidiaSerum_PBMC_24h	-0.280495	0.00200278	0.457398
g_881.1565	IFNy_A.fumigatusconidia_PBMC_7days	0.309557	1.89307e-11	2.48851e-08		FAw3_FA_ratio	TNFA_A.fumigatusconidiaSerum_PBMC_24h	0.278029	0.00220212	0.457398
g_571.3998	IL1b_C.albicanshyphae_PBMC_24h	0.313749	2.04967e-11	2.6701e-08		S_VLDL_C_percent	IFNy_A.fumigatusconidia_PBMC_7days	-0.281588	0.00183539	0.457398
g_321.2432	IFNy_A.fumigatusconidia_PBMC_7days	-0.308687	2.16859e-11	2.79978e-08		S_VLDL_TG_percent	IFNy_A.fumigatusconidia_PBMC_7days	0.281541	0.00183874	0.457398
g_727.5769	TNFA_S.aureus_PBMC_24h	-0.309169	2.22878e-11	2.85202e-08		L_HDL_PL_percent	IFNy_A.fumigatusconidia_PBMC_7days	0.272437	0.00260976	0.457398
g_361.2388	IFNy_A.fumigatusconidia_PBMC_7days	-0.308362	2.28136e-11	2.8937e-08		XL_HDL_CE_percent	IL22_MTB_PBMC_7days	-0.27808	0.00210343	0.457398
g_387.2385	TNFA_LPS100ng_PBMC_24h	0.308331	2.53842e-11	3.14762e-08		XS_VLDL_PL_percent	IL22_Cryptococcus_PBMC_7days	0.284281	0.00238369	0.457398
g_725.2307	IFNy_A.fumigatusconidia_PBMC_7days	0.307654	2.54685e-11	3.14762e-08		S_HDL_FC_percent	IL6_C.albicansconidia_macroPG_24h	-0.272626	0.00259112	0.457398
g_728.5217	IFNy_A.fumigatusconidia_PBMC_7days	-0.30771	2.52461e-11	3.14762e-08		Ile	IL6_C.albicansconidia_macroPG_24h	-0.273185	0.00253687	0.457398
g_671.4675	IFNy_A.fumigatusconidia_PBMC_7days	-0.307427	2.63833e-11	3.23305e-08		IDL_FC_percent	TNFA_MTB_macroPG_24h	-0.275015	0.00236614	0.457398
g_467.135	IL1b_S.aureus_PBMC_24h	0.311697	2.80831e-11	3.41243e-08		XL_HDL_C	TNFA_S.typhimurium_macroPG_24h	0.280577	0.00190931	0.457398
g_423.1402	IL1b_S.aureus_PBMC_24h	0.311207	3.02664e-11	3.61693e-08		XXL_VLDL_C_percent	TNFA_S.typhimurium_macroPG_24h	-0.277282	0.00216922	0.457398
g_215.1073	IL6_LPS1ng_PBMC_24h	0.329424	3.01203e-11	3.61693e-08		L_LDL_FC_percent	IL1b_LPS1ng_PBMC_24h	-0.273071	0.00265815	0.460236
g_585.4516	TNFA_LPS100ng_PBMC_24h	0.306911	3.16176e-11	3.71698e-08		L_HDL_CE_percent	IL1b_C.albicanshyphae_PBMC_24h	0.272942	0.00267108	0.460236
g_423.1402	TNFA_S.aureus_PBMC_24h	0.306954	3.14085e-11	3.71698e-08		L_HDL_CE_percent	IL1b_Influenza_PBMC_24h	-0.284273	0.00273781	0.467899
g_273.187	IL6_S.aureus_PBMC_24h	0.328969	3.21738e-11	3.72184e-08		FAw6_FA_ratio	TNFA_S.aureus_WB_48h	0.27377	0.0028195	0.475326
g_369.2281	IFNy_A.fumigatusconidia_PBMC_7days	-0.306196	3.19201e-11	3.72184e-08		FAw3	IL1b_LPS1ng_PBMC_24h	0.271433	0.00282649	0.475326
g_659.5763	IL6_S.aureus_PBMC_24h	-0.328673	3.35862e-11	3.85439e-08		UnsatDeg	TNFA_S.aureus_WB_48h	0.27346	0.00285214	0.475832
g_555.4056	IL1b_C.albicanshyphae_PBMC_24h	0.310318	3.46566e-11	3.94592e-08		S_HDL_C_percent	TNFA_S.aureus_WB_48h	0.273233	0.00287621	0.47607
g_360.1298	IL6_LPS1ng_PBMC_24h	0.328342	3.52324e-11	3.98013e-08		S_VLDL_FC_percent	IL6_S.aureus_PBMC_24h	-0.284951	0.00293116	0.477643
g_273.187	IL6_LPS1ng_PBMC_24h	0.327923	3.74308e-11	4.19571e-08		L_LDL_CE_percent	TNFA_Influenza_PBMC_24h	0.282576	0.00290999	0.477643
g_467.135	IL6_S.aureus_PBMC_24h	0.327777	3.82269e-11	4.25198e-08		S_VLDL_TG_percent	TNFA_S.aureus_WB_48h	-0.272294	0.00297778	0.481507
g_145.0618	IFNy_A.fumigatusconidia_PBMC_7days	0.304772	3.97518e-11	4.38784e-08		L_HDL_C	IFNy_C.conidiaHK_WB_48h	0.268639	0.00300988	0.481886
g_217.0708	IL22_A.fumigatusconidia_PBMC_7days	0.304807	4.15622e-11	4.55291e-08		S_HDL_FC_percent	TNFA_LPS_WB_48h	0.271451	0.00307182	0.481886
g_569.3833	IFNy_A.fumigatusconidia_PBMC_7days	-0.304356	4.23785e-11	4.60743e-08		XL_HDL_FC_percent	IL1b_Cryptococcus_PBMC_24h	-0.275058	0.00305839	0.481886
g_372.0425	IL1b_S.aureus_PBMC_24h	0.308821	4.34956e-11	4.69359e-08		IDL_TG_percent	TNFA_MTB_macroPG_24h	0.268132	0.00306729	0.481886
g_483.2959	IL1b_S.aureus_PBMC_24h	0.308703	4.42723e-11	4.74202e-08		Alb	TNFA_LPS_WB_48h	0.271043	0.00311825	0.48534
g_167.0212	IFNy_A.fumigatusconidia_PBMC_7days	0.30382	4.60044e-11	4.89132e-08		XL_HDL_FC_percent	TNFA_PHA_WB_48h	0.269734	0.0032715	0.48534
g_727.5769	IL6_LPS1ng_PBMC_24h	-0.326223	4.78105e-11	5.04624e-08		S_HDL_P	TNFA_S.aureus_WB_48h	-0.269246	0.00333028	0.48534
g_718.5416	IL6_S.aureus_PBMC_24h	-0.326091	4.87199e-11	5.10497e-08		M_VLDL_C_percent	TNFA_S.aureus_WB_48h	0.269386	0.0033133	0.48534
g_555.4056	TNFA_S.aureus_PBMC_24h	-0.303888	5.02648e-11	5.22895e-08		DHA	IL1b_LPS1ng_PBMC_24h	0.268088	0.00320063	0.48534
g_360.1298	TNFA_S.aureus_PBMC_24h	0.302815	5.91825e-11	6.03708e-08		IDL_CE_percent	IL1b_E.Coli_PBMC_24h	-0.267012	0.00333012	0.48534
g_217.1079	IFNy_A.fumigatusconidia_PBMC_7days	0.30217	5.9177e-11	6.03708e-08		Alb	IL6_Influenza_PBMC_24h	-0.296174	0.00322381	0.48534
g_647.467	IL22_A.fumigatusconidia_PBMC_7days	-0.30248	5.92857e-11	6.03708e-08		Gln	TNFA_C.burnetiininemileSerum_PBMC_24h	-0.266867	0.00334781	0.48534
g_727.5769	IL1b_S.aureus_PBMC_24h	-0.306652	6.02971e-11	6.09713e-08		L_LDL_FC_percent	IFNy_A.fumigatusconidia_PBMC_7days	-0.266558	0.00325186	0.48534
g_684.5047	IFNy_A.fumigatusconidia_PBMC_7days	-0.301391	6.66135e-11	6.68906e-08		Phe	IL6_LPS_macroPG_24h	-0.266861	0.00321553	0.48534
g_411.3273	IFNy_A.fumigatusconidia_PBMC_7days	0.301068	6.9952e-11	6.9473e-08		S_LDL_TG_percent	IL6_MTB_macroPG_24h	0.266044	0.00331418	0.48534
g_690.5063	IFNy_A.fumigatusconidia_PBMC_7days	-0.30105	7.01461e-11	6.9473e-08		S_HDL_CE	IL6_A.fumigatusconidiaSerum_PBMC_24h	0.280787	0.00339464	0.488758
g_634.6137	IFNy_A.fumigatusconidia_PBMC_7days	-0.300563	7.55158e-11	7.42824e-08		S_HDL_FC	IL1b_S.aureus_WB_48h	-0.264909	0.00359682	0.496196
g_249.2223	IFNy_A.fumigatusconidia_PBMC_7days	-0.300172	8.01095e-11	7.77433e-08		S_VLDL_TG_percent	IL6_LPS1ng_PBMC_24h	0.279777	0.0035165	0.496196
g_311.2228	IFNy_A.fumigatusconidia_PBMC_7days	-0.300203	7.97361e-11	7.77433e-08		FAw3_FA_ratio	TNFA_Cryptococcus_PBMC_24h	0.271289	0.00350464	0.496196
g_465.1404	IL1b_C.albicanshyphae_PBMC_24h	-0.304603	8.19067e-11	7.84349e-08		L_HDL_C_percent	IFNy_A.fumigatusconidia_PBMC_7days	-0.263851	0.00359269	0.496196
g_677.424	IFNy_A.fumigatusconidia_PBMC_7days	-0.300025	8.1907e-11	7.84349e-08		L_HDL_FC_percent	IL6_C.albicansconidia_macroPG_24h	-0.264003	0.00357266	0.496196
g_258.0834	IFNy_A.fumigatusconidia_PBMC_7days	0.299777	8.502e-11	8.08803e-08		Ala	IL6_C.albicansconidia_macroPG_24h	-0.263708	0.00361153	0.496196
g_581.4209	TNFA_S.aureus_PBMC_24h	-0.300237	8.73713e-11	8.25738e-08		HDL_TG	TNFA_MTB_macroPG_24h	0.264228	0.0035434	0.496196
g_355.2491	IFNy_A.fumigatusconidia_PBMC_7days	-0.299426	8.96396e-11	8.41675e-08		Phe	TNFA_LPS_macroPG_24h	-0.263088	0.00369432	0.501021
g_700.5277	IFNy_A.fumigatusconidia_PBMC_7days	-0.298879	9.7334e-11	9.08026e-08		XL_HDL_L	TNFA_S.typhimurium_macroPG_24h	0.263241	0.00367371	0.501021
g_265.1085	TNFA_S.aureus_PBMC_24h	0.299421	9.87526e-11	9.15355e-08		MUFA_FA_ratio	IFNy_LPS_WB_48h	-0.262436	0.00378325	0.503129
g_529.3892	TNFA_S.aureus_PBMC_24h	-0.299322	1.00239e-10	9.21404e-08		IDL_FC_percent	TNFA_LPS_WB_48h	0.264704	0.00392527	0.503129
g_715.2631	IFNy_A.fumigatusconidia_PBMC_7days	0.298654	1.0068e-10	9.21404e-08		L_HDL_PL_percent	TNFA_S.aureus_WB_48h	-0.264938	0.00389246	0.503129
g_881.1565	TNFA_LPS100ng_PBMC_24h	-0.299142	1.02978e-10	9.32907e-08		L_HDL_C_percent	TNFA_S.aureus_WB_48h	0.264852	0.00390446	0.503129
g_467.135	IL22_A.fumigatusconidia_PBMC_7days	0.298806	1.03227e-10	9.32907e-08		M_HDL_PL_percent	IL1b_C.burnetiininemileSerum_PBMC_24h	0.262796	0.00388397	0.503129
g_529.3892	TNFA_LPS100ng_PBMC_24h	0.298765	1.08947e-10	9.78485e-08		S_LDL_FC_percent	IL6_C.albicansconidia_PBMC_24h	-0.276882	0.00388786	0.503129
g_633.4517	IFNy_A.fumigatusconidia_PBMC_7days	-0.297926	1.12282e-10	1.00222e-07		S_VLDL_CE	IFNy_B.burgdorferi_PBMC_7days	-0.262426	0.00378474	0.503129
g_471.3113	IL1b_S.aureus_PBMC_24h	0.302194	1.17035e-10	1.0319e-07		S_VLDL_FC_percent	IL22_A.fumigatusconidia_PBMC_7days	-0.261533	0.00390972	0.503129
g_646.6136	IL6_S.aureus_PBMC_24h	-0.319944	1.16486e-10	1.0319e-07		XL_HDL_TG	IL6_MTB_macroPG_24h	0.262056	0.00383608	0.503129
g_273.187	IL1b_C.albicanshyphae_PBMC_24h	-0.302004	1.20367e-10	1.03462e-07		S_HDL_FC_percent	IL1b_Cryptococcus_PBMC_24h	-0.267931	0.0039506	0.503307
g_872.3577	IL1b_C.albicanshyphae_PBMC_24h	-0.301972	1.20922e-10	1.03462e-07		M_HDL_C_percent	TNFA_MTB_macroPG_24h	-0.260999	0.0039862	0.504782
g_634.6137	IL1b_S.aureus_PBMC_24h	-0.302021	1.2005e-10	1.03462e-07		M_VLDL_FC_percent	IL1b_LPS100ng_PBMC_24h	0.262572	0.00407266	0.509591
g_647.467	TNFA_S.aureus_PBMC_24h	-0.298186	1.18778e-10	1.03462e-07		M_VLDL_FC_percent	IL1b_Cryptococcus_PBMC_24h	-0.267078	0.00407162	0.509591
g_659.5763	TNFA_S.aureus_PBMC_24h	-0.29818	1.18896e-10	1.03462e-07		L_LDL_TG	IL6_C.conidiaHK_WB_48h	0.262892	0.00418812	0.511852
g_536.5042	IL6_S.aureus_PBMC_24h	-0.319582	1.22548e-10	1.04237e-07		LDL_TG	IL6_C.conidiaHK_WB_48h	0.263264	0.004133	0.511852
g_381.3163	IL1b_C.albicanshyphae_PBMC_24h	0.301661	1.26604e-10	1.06574e-07		Gp	IL1b_Influenza_PBMC_24h	-0.272351	0.00416996	0.511852
g_718.5416	TNFA_S.aureus_PBMC_24h	-0.29775	1.2677e-10	1.06574e-07		L_LDL_FC_percent	TNFA_Influenza_PBMC_24h	-0.272294	0.00417807	0.511852
g_74.0246	TNFA_C.albicanshyphae_PBMC_24h	-0.297447	1.32606e-10	1.10836e-07		M_LDL_C_percent	TNFA_PHA_WB_48h	0.262443	0.0042557	0.514132
g_702.4337	IFNy_A.fumigatusconidia_PBMC_7days	-0.296704	1.34759e-10	1.11989e-07		XL_HDL_FC_percent	IL6_Cryptococcus_PBMC_24h	-0.280923	0.00423574	0.514132
g_699.4969	TNFA_S.aureus_PBMC_24h	-0.297223	1.37093e-10	1.13277e-07		L_HDL_FC_percent	TNFA_LPS_WB_48h	0.26208	0.00431097	0.516873
g_727.5769	IL22_A.fumigatusconidia_PBMC_7days	-0.296803	1.39191e-10	1.14357e-07		M_HDL_CE_percent	IL6_MTB_macroPG_24h	-0.258705	0.00433019	0.516873
g_718.5416	IL22_A.fumigatusconidia_PBMC_7days	-0.296759	1.40105e-10	1.14458e-07		XL_HDL_P	TNFA_S.typhimurium_macroPG_24h	0.258564	0.00435215	0.516873
g_360.1298	IL1b_S.aureus_PBMC_24h	0.300503	1.50073e-10	1.21425e-07		HDL2_C	IFNy_C.conidiaHK_WB_48h	0.258325	0.00438979	0.518414
g_673.4806	IL1b_S.aureus_PBMC_24h	-0.300492	1.50313e-10	1.21425e-07		L_VLDL_FC_percent	TNFA_PHA_WB_48h	0.261389	0.00441797	0.518827
g_583.437	TNFA_S.aureus_PBMC_24h	-0.296489	1.52878e-10	1.22811e-07		SFA_FA_ratio	IFNy_LPS_WB_48h	0.256183	0.00473899	0.520835
g_388.0193	IFNy_A.fumigatusconidia_PBMC_7days	0.295641	1.57832e-10	1.26091e-07		L_HDL_CE	IFNy_C.conidiaHK_WB_48h	0.257835	0.00446758	0.520835
g_207.0663	TNFA_S.aureus_PBMC_24h	-0.296194	1.59705e-10	1.26766e-07		S_LDL_FC	TNFA_PHA_WB_48h	0.25892	0.00482012	0.520835
g_646.6136	TNFA_S.aureus_PBMC_24h	-0.296163	1.60431e-10	1.26766e-07		S_VLDL_C_percent	TNFA_PHA_WB_48h	0.259228	0.00476829	0.520835
g_718.5416	IL6_LPS1ng_PBMC_24h	-0.317531	1.63143e-10	1.28208e-07		XL_HDL_PL	TNFA_S.aureus_WB_48h	0.258951	0.00481494	0.520835
g_753.5918	IL6_LPS1ng_PBMC_24h	-0.317464	1.6468e-10	1.28717e-07		S_HDL_L	TNFA_S.aureus_WB_48h	-0.258665	0.00486346	0.520835
g_325.1295	IL22_A.fumigatusconidia_PBMC_7days	0.295257	1.75063e-10	1.36097e-07		XL_VLDL_C_percent	TNFA_S.aureus_WB_48h	0.259251	0.0047644	0.520835
g_209.118	IFNy_A.fumigatusconidia_PBMC_7days	-0.294886	1.76508e-10	1.36486e-07		S_LDL_C_percent	TNFA_S.aureus_WB_48h	0.259032	0.00480125	0.520835
g_471.3113	IL6_S.aureus_PBMC_24h	0.316687	1.83425e-10	1.4108e-07		S_HDL_CE_percent	TNFA_S.aureus_WB_48h	0.25985	0.00466499	0.520835
g_269.0875	TNFA_LPS_WB_48h	-0.295109	1.96413e-10	1.5027e-07		M_HDL_PL_percent	IL1b_Influenza_PBMC_24h	0.268061	0.00483021	0.520835
g_537.085	IL1b_S.aureus_PBMC_24h	0.298297	2.07037e-10	1.57565e-07		HDL3_C	IL6_LPS1ng_PBMC_24h	0.271443	0.00468168	0.520835
g_783.6375	IL6_LPS1ng_PBMC_24h	-0.315736	2.09206e-10	1.58382e-07		FALen	IL6_Influenza_PBMC_24h	-0.285512	0.00458584	0.520835
g_728.5217	IL6_LPS1ng_PBMC_24h	-0.315318	2.2161e-10	1.66899e-07		Gp	TNFA_Influenza_PBMC_24h	-0.267839	0.00486678	0.520835
g_691.4343	IL1b_C.albicanshyphae_PBMC_24h	0.297769	2.23549e-10	1.67487e-07		S_VLDL_C	IFNy_B.burgdorferi_PBMC_7days	-0.255352	0.00488105	0.520835
g_646.6136	IL1b_S.aureus_PBMC_24h	-0.297576	2.29878e-10	1.71341e-07		IDL_TG_percent	IFNy_MTB_PBMC_7days	0.256053	0.00476099	0.520835
g_466.3074	IL6_S.aureus_PBMC_24h	-0.314884	2.35266e-10	1.74457e-07		M_HDL_C_percent	IL17_MTB_PBMC_7days	0.255851	0.00479521	0.520835
g_783.6375	IL1b_S.aureus_PBMC_24h	-0.297329	2.38253e-10	1.75617e-07		Alb	IL6_C.albicansconidia_macroPG_24h	-0.256694	0.00465341	0.520835
g_537.085	IFNy_A.fumigatusconidia_PBMC_7days	0.292821	2.39258e-10	1.75617e-07		S_VLDL_C_percent	TNFA_MTB_macroPG_24h	-0.257703	0.00448865	0.520835
g_381.3163	IL1b_S.aureus_PBMC_24h	-0.297156	2.44289e-10	1.7739e-07		Gp	TNFA_Cryptococcus_PBMC_24h	-0.261592	0.00493286	0.523705
g_691.4343	TNFA_LPS100ng_PBMC_24h	0.293277	2.45354e-10	1.7739e-07		S_VLDL_PL_percent	TNFA_PHA_WB_48h	-0.257905	0.00499475	0.526729
g_571.3998	TNFA_S.aureus_PBMC_24h	-0.293298	2.44612e-10	1.7739e-07		DHA	IL6_MTB_macroPG_24h	0.254608	0.00501146	0.526729
g_309.2073	IFNy_A.fumigatusconidia_PBMC_7days	-0.29233	2.57146e-10	1.8499e-07		IDL_FC	TNFA_PHA_WB_48h	0.25752	0.00506243	0.52944
g_718.5416	IL1b_S.aureus_PBMC_24h	-0.296757	2.58786e-10	1.85248e-07		L_HDL_C_percent	TNFA_PHA_WB_48h	0.257152	0.00512783	0.531611
g_583.3106	IFNy_A.fumigatusconidia_PBMC_7days	0.292	2.69835e-10	1.92207e-07		S_HDL_PL_percent	TNFA_S.aureus_WB_48h	-0.257119	0.00513377	0.531611
g_753.5918	TNFA_S.aureus_PBMC_24h	-0.292301	2.8296e-10	2.00568e-07		M_VLDL_PL_percent	TNFA_LPS_WB_48h	-0.256762	0.00519812	0.533023
g_527.3726	IFNy_A.fumigatusconidia_PBMC_7days	-0.291582	2.8684e-10	2.02326e-07		S_HDL_PL_percent	IL1b_MSUC16_PBMC_24h	0.255747	0.00518683	0.533023
g_758.5702	IL6_LPS1ng_PBMC_24h	-0.313403	2.88272e-10	2.02348e-07		M_LDL_TG	IL6_C.conidiaHK_WB_48h	0.256463	0.00525241	0.535976
g_753.5918	IL1b_S.aureus_PBMC_24h	-0.295733	2.99972e-10	2.08208e-07		IDL_C_percent	IFNy_MTB_PBMC_7days	-0.253094	0.00528625	0.536823
g_465.3045	TNFA_S.aureus_PBMC_24h	-0.291878	3.00939e-10	2.08208e-07		XL_HDL_FC_percent	TNFA_MTB_macroPG_24h	-0.252935	0.00531592	0.53724
g_690.5063	IL22_A.fumigatusconidia_PBMC_7days	-0.291588	2.99955e-10	2.08208e-07		XL_VLDL_C	TNFA_Cryptococcus_PBMC_24h	-0.259208	0.0053552	0.537869
g_325.1295	TNFA_LPS100ng_PBMC_24h	-0.291836	3.02777e-10	2.08482e-07		Alb	IFNy_A.fumigatusconidia_PBMC_7days	-0.25263	0.00537332	0.537869
g_364.0174	IL22_A.fumigatusconidia_PBMC_7days	0.291435	3.06711e-10	2.1019e-07		XL_VLDL_FC	TNFA_Cryptococcus_PBMC_24h	-0.258921	0.0054083	0.538805
g_872.3577	IL1b_S.aureus_PBMC_24h	0.295338	3.17498e-10	2.16556e-07		L_HDL_CE_percent	TNFA_PHA_WB_48h	0.254196	0.00568162	0.542879
g_360.1298	IL22_A.fumigatusconidia_PBMC_7days	0.291039	3.24874e-10	2.20547e-07		TotPG	IL1b_LPS1ng_PBMC_24h	0.252728	0.00555423	0.542879
g_585.4516	IL6_LPS1ng_PBMC_24h	-0.311962	3.50921e-10	2.36896e-07		Gln	IL1b_C.albicanshyphae_PBMC_24h	-0.252203	0.0056566	0.542879
g_372.0425	IL6_S.aureus_PBMC_24h	0.311935	3.52234e-10	2.36896e-07		FAw3_FA_ratio	IL1b_Cryptococcus_PBMC_24h	0.258118	0.00555896	0.542879
g_465.3045	IL6_S.aureus_PBMC_24h	-0.311413	3.78138e-10	2.53141e-07		L_HDL_PL_percent	IL6_Influenza_PBMC_24h	0.279221	0.00561128	0.542879
g_699.4969	IL6_LPS1ng_PBMC_24h	-0.311197	3.89364e-10	2.59455e-07		L_HDL_PL_percent	TNFA_Influenza_PBMC_24h	0.263686	0.00559809	0.542879
g_465.1404	IL6_LPS1ng_PBMC_24h	0.311097	3.94707e-10	2.61808e-07		XL_VLDL_CE	TNFA_Cryptococcus_PBMC_24h	-0.258202	0.0055431	0.542879
g_536.5042	IL1b_S.aureus_PBMC_24h	-0.293499	4.13089e-10	2.7275e-07		L_HDL_CE_percent	IL22_A.fumigatusconidia_PBMC_7days	-0.251274	0.00563462	0.542879
g_783.6375	IL6_S.aureus_PBMC_24h	-0.310533	4.26048e-10	2.78761e-07		XS_VLDL_TG	IL6_MTB_macroPG_24h	0.251774	0.00553696	0.542879
g_199.0613	IL22_A.fumigatusconidia_PBMC_7days	0.289173	4.2572e-10	2.78761e-07		AcAce	TNFA_S.typhimurium_macroPG_24h	-0.250074	0.00587534	0.558849
g_581.4209	IL1b_C.albicanshyphae_PBMC_24h	0.293193	4.31532e-10	2.81077e-07		L_LDL_FC_percent	IL1b_Influenza_PBMC_24h	-0.261911	0.00593944	0.559879
g_466.3074	TNFA_S.aureus_PBMC_24h	-0.289223	4.42057e-10	2.86642e-07		Phe	IFNy_Bacteroides_PBMC_7days	-0.249855	0.00592026	0.559879
g_351.1443	IL6_LPS1ng_PBMC_24h	0.310174	4.47224e-10	2.87817e-07		L_HDL_L	IFNy_C.conidiaHK_WB_48h	0.249007	0.00609684	0.560277
g_536.5042	IL6_LPS1ng_PBMC_24h	-0.310164	4.47851e-10	2.87817e-07		XL_HDL_PL	IL1b_S.aureus_WB_48h	0.250572	0.00598573	0.560277
g_589.4106	IFNy_A.fumigatusconidia_PBMC_7days	-0.288388	4.56009e-10	2.91763e-07		MUFA_FA_ratio	IL1b_S.aureus_WB_48h	-0.247397	0.00667588	0.560277
g_485.3634	IFNy_A.fumigatusconidia_PBMC_7days	-0.28831	4.6117e-10	2.93765e-07		S_HDL_P	TNFA_PHA_WB_48h	-0.250027	0.00655315	0.560277
g_74.0246	IL1b_C.albicanshyphae_PBMC_24h	-0.292666	4.65158e-10	2.95006e-07		S_LDL_C_percent	TNFA_PHA_WB_48h	0.250566	0.00643418	0.560277
g_351.1443	IFNy_A.fumigatusconidia_PBMC_7days	0.288124	4.73662e-10	2.99088e-07		XL_VLDL_CE_percent	TNFA_S.aureus_WB_48h	0.251709	0.00618825	0.560277
g_527.3726	TNFA_S.aureus_PBMC_24h	-0.288668	4.78763e-10	3.00994e-07		L_HDL_FC_percent	TNFA_S.aureus_WB_48h	0.249666	0.00663384	0.560277
g_215.1073	IL6_S.aureus_PBMC_24h	0.309443	4.93641e-10	3.07672e-07		HDL_D	TNFA_S.aureus_WB_48h	0.249183	0.00674327	0.560277
g_620.5978	IL6_S.aureus_PBMC_24h	-0.309472	4.91715e-10	3.07672e-07		Alb	IL1b_LPS1ng_PBMC_24h	-0.24945	0.00622214	0.560277
g_555.4056	TNFA_LPS100ng_PBMC_24h	0.288205	5.11698e-10	3.17558e-07		M_VLDL_FC_percent	IL1b_PolyIC_PBMC_24h	0.24764	0.0066205	0.560277
g_597.4164	TNFA_S.aureus_PBMC_24h	-0.288032	5.2457e-10	3.24155e-07		S_HDL_C_percent	IL1b_MSUC16_PBMC_24h	-0.248136	0.00674321	0.560277
g_207.0663	IFNy_A.fumigatusconidia_PBMC_7days	-0.287263	5.36134e-10	3.29891e-07		Cit	IL1b_S.aureus_PBMC_24h	0.248013	0.00666153	0.560277
g_727.5769	IL6_S.aureus_PBMC_24h	-0.308699	5.4562e-10	3.34305e-07		Gp	IL1b_Cryptococcus_PBMC_24h	-0.255347	0.00610813	0.560277
g_466.3074	IL6_LPS1ng_PBMC_24h	-0.30834	5.72639e-10	3.48036e-07		S_HDL_CE	IL6_E.Coli_PBMC_24h	0.26061	0.00670551	0.560277
g_259.0967	IFNy_A.fumigatusconidia_PBMC_7days	0.286801	5.72844e-10	3.48036e-07		M_LDL_FC_percent	IL6_B.burgdorferi_PBMC_24h	-0.260768	0.00667114	0.560277
g_615.1011	IFNy_A.fumigatusconidia_PBMC_7days	0.286528	5.95714e-10	3.60417e-07		M_LDL_FC_percent	IL6_C.albicansconidia_PBMC_24h	-0.262383	0.00632885	0.560277
g_789.6986	IFNy_A.fumigatusconidia_PBMC_7days	0.28641	6.05872e-10	3.65036e-07		S_LDL_FC_percent	TNFA_Influenza_PBMC_24h	-0.258509	0.0066457	0.560277
g_355.2491	TNFA_LPS100ng_PBMC_24h	0.285966	7.04601e-10	4.22758e-07		M_HDL_FC_percent	TNFA_Influenza_PBMC_24h	-0.261065	0.0061085	0.560277
g_673.4806	IL6_LPS1ng_PBMC_24h	-0.306547	7.2784e-10	4.34897e-07		L_LDL_CE_percent	TNFA_A.fumigatusconidiaSerum_PBMC_24h	0.247944	0.00655215	0.560277
g_325.1295	IL6_S.aureus_PBMC_24h	0.306006	7.82313e-10	4.65521e-07		S_LDL_CE_percent	TNFA_A.fumigatusconidiaSerum_PBMC_24h	0.248216	0.00649134	0.560277
g_253.1807	IL1b_C.albicanshyphae_PBMC_24h	-0.288915	7.89735e-10	4.6615e-07		XL_VLDL_P	TNFA_Cryptococcus_PBMC_24h	-0.253282	0.00654815	0.560277
g_466.3074	IL22_A.fumigatusconidia_PBMC_7days	-0.284856	7.89816e-10	4.6615e-07		XL_VLDL_L	TNFA_Cryptococcus_PBMC_24h	-0.254774	0.00622752	0.560277
g_119.035	IL1b_S.aureus_PBMC_24h	0.288781	8.04683e-10	4.72993e-07		ApoB_ApoA1_ratio	IFNy_B.burgdorferi_PBMC_7days	-0.246745	0.00659156	0.560277
g_585.4516	IL1b_S.aureus_PBMC_24h	-0.288518	8.34862e-10	4.86775e-07		L_HDL_CE_percent	IFNy_A.fumigatusconidia_PBMC_7days	-0.247226	0.00648342	0.560277
g_620.5978	IL1b_S.aureus_PBMC_24h	-0.288522	8.34397e-10	4.86775e-07		S_HDL_FC_percent	IL22_A.fumigatusconidia_PBMC_7days	-0.247053	0.00652217	0.560277
g_351.1443	IL6_S.aureus_PBMC_24h	0.305467	8.40436e-10	4.88057e-07		XL_HDL_PL_percent	IL22_MTB_PBMC_7days	0.246389	0.00667256	0.560277
g_465.3045	IL6_LPS1ng_PBMC_24h	-0.305013	8.92609e-10	5.16281e-07		S_VLDL_FC_percent	IL6_C.albicansconidia_macroPG_24h	-0.247591	0.00640256	0.560277
g_423.1402	IL6_S.aureus_PBMC_24h	0.304692	9.31357e-10	5.35246e-07		HDL_TG	IL6_MTB_macroPG_24h	0.246922	0.00655168	0.560277
g_753.5918	IL22_A.fumigatusconidia_PBMC_7days	-0.28368	9.328e-10	5.35246e-07		M_HDL_TG	TNFA_MTB_macroPG_24h	0.249284	0.00603861	0.560277
g_758.5702	TNFA_S.aureus_PBMC_24h	-0.283698	9.71391e-10	5.55187e-07		L_HDL_FC_percent	TNFA_MTB_macroPG_24h	-0.248743	0.00615284	0.560277
g_561.3786	TNFA_S.aureus_PBMC_24h	-0.283565	9.89713e-10	5.63431e-07		L_HDL_PL_percent	IL1b_Cryptococcus_PBMC_24h	0.252163	0.00679814	0.560406
g_467.135	IL6_LPS1ng_PBMC_24h	0.303997	1.02109e-09	5.79012e-07		Val	IL6_C.albicansconidia_macroPG_24h	-0.245858	0.0067951	0.560406
g_199.0613	IL6_S.aureus_PBMC_24h	0.303708	1.06076e-09	5.99162e-07		Tyr	TNFA_MSUC16_PBMC_24h	-0.246645	0.00684912	0.562404
g_699.4969	IL1b_S.aureus_PBMC_24h	-0.286303	1.13665e-09	6.39527e-07		M_LDL_FC_percent	TNFA_A.fumigatusconidiaSerum_PBMC_24h	-0.246452	0.0068943	0.563911
g_837.6625	TNFA_S.aureus_PBMC_24h	-0.282422	1.16225e-09	6.51394e-07		S_VLDL_CE_percent	TNFA_PHA_WB_48h	0.248265	0.00695576	0.564545
g_372.0425	TNFA_LPS100ng_PBMC_24h	-0.282304	1.18173e-09	6.59756e-07		S_HDL_FC	IL6_Influenza_PBMC_24h	-0.272369	0.00695523	0.564545
g_659.5763	IL6_LPS1ng_PBMC_24h	-0.302518	1.24068e-09	6.90003e-07		XS_VLDL_TG_percent	TNFA_MTB_macroPG_24h	0.244586	0.00709649	0.573751
g_215.144	IL6_LPS1ng_PBMC_24h	0.301904	1.34468e-09	7.43229e-07		L_LDL_TG_percent	IFNy_MTB_PBMC_7days	0.24445	0.00712945	0.574053
g_611.4691	TNFA_S.aureus_PBMC_24h	-0.28137	1.34666e-09	7.43229e-07		S_VLDL_FC_percent	TNFA_C.albicansconidia_macroPG_24h	-0.244346	0.00715484	0.574053
g_634.6137	TNFA_S.aureus_PBMC_24h	-0.281339	1.35247e-09	7.43597e-07		S_HDL_FC_percent	TNFA_A.fumigatusconidiaSerum_PBMC_24h	-0.245231	0.00718614	0.574372
g_325.1295	IL1b_S.aureus_PBMC_24h	0.284991	1.36272e-09	7.46395e-07		L_VLDL_FC	TNFA_Cryptococcus_PBMC_24h	-0.250327	0.00722676	0.575431
g_597.4164	IL1b_S.aureus_PBMC_24h	-0.284857	1.38808e-09	7.5457e-07		IDL_TG	IL6_B.burgdorferi_PBMC_24h	0.257627	0.00738433	0.579277
g_671.4675	IL6_LPS1ng_PBMC_24h	-0.301662	1.38803e-09	7.5457e-07		HDL3_C	IL6_MTB_PBMC_24h	0.257623	0.00738529	0.579277
g_423.1402	TNFA_LPS100ng_PBMC_24h	-0.281117	1.39511e-09	7.55549e-07		L_HDL_C_percent	IL22_A.fumigatusconidia_PBMC_7days	-0.243671	0.00732063	0.579277
g_148.0432	TNFA_LPS100ng_PBMC_24h	-0.281051	1.40785e-09	7.59603e-07		S_VLDL_TG_percent	TNFA_MTB_macroPG_24h	0.243484	0.00736725	0.579277
g_537.085	IL6_S.aureus_PBMC_24h	0.301501	1.41763e-09	7.62038e-07		S_HDL_CE_percent	IL1b_S.aureus_WB_48h	0.243846	0.00753028	0.579285
g_351.1443	IL1b_S.aureus_PBMC_24h	0.284676	1.42327e-09	7.62237e-07		S_LDL_FC_percent	IL1b_Influenza_PBMC_24h	-0.254483	0.00757689	0.579285
g_537.085	TNFA_S.aureus_PBMC_24h	0.280933	1.43127e-09	7.63693e-07		CLA	IL6_LPS1ng_PBMC_24h	0.256755	0.00759395	0.579285
g_145.0618	IL1b_C.albicanshyphae_PBMC_24h	-0.284453	1.46763e-09	7.77782e-07		L_HDL_C_percent	IL6_Influenza_PBMC_24h	-0.269892	0.00750692	0.579285
g_581.4209	TNFA_LPS100ng_PBMC_24h	0.280749	1.46844e-09	7.77782e-07		S_LDL_FC_percent	IL6_B.burgdorferi_PBMC_24h	-0.257313	0.00760586	0.579285
g_381.3163	TNFA_LPS100ng_PBMC_24h	0.280667	1.4853e-09	7.83845e-07		XL_VLDL_PL	TNFA_Cryptococcus_PBMC_24h	-0.248822	0.00759556	0.579285
g_778.5751	IL6_LPS1ng_PBMC_24h	-0.300931	1.52728e-09	8.03066e-07		S_VLDL_CE_percent	TNFA_MTB_macroPG_24h	-0.242696	0.0075665	0.579285
g_778.5751	IFNy_A.fumigatusconidia_PBMC_7days	-0.279756	1.5507e-09	8.12424e-07		M_HDL_PL_percent	TNFA_S.typhimurium_macroPG_24h	0.243023	0.00748323	0.579285
g_583.437	IL1b_S.aureus_PBMC_24h	-0.283632	1.64282e-09	8.54657e-07		XXL_VLDL_FC	TNFA_Cryptococcus_PBMC_24h	-0.248645	0.00763996	0.579782
g_872.3577	IL6_LPS1ng_PBMC_24h	0.30037	1.64313e-09	8.54657e-07		XXL_VLDL_PL_percent	IL6_Influenza_PBMC_24h	-0.269118	0.00768706	0.581258
g_465.3045	IL22_A.fumigatusconidia_PBMC_7days	-0.27957	1.65908e-09	8.59859e-07		L_LDL_TG_percent	TNFA_MTB_macroPG_24h	0.242115	0.00771628	0.581376
g_711.4997	IL22_A.fumigatusconidia_PBMC_7days	-0.279461	1.68455e-09	8.68897e-07		XL_HDL_PL	IFNy_C.conidiaHK_WB_48h	0.240552	0.00813257	0.582766
g_758.5702	IL22_A.fumigatusconidia_PBMC_7days	-0.279444	1.68853e-09	8.68897e-07		L_HDL_P	IFNy_C.conidiaHK_WB_48h	0.241223	0.00795143	0.582766
g_177.0772	IL1b_S.aureus_PBMC_24h	0.283383	1.70008e-09	8.71737e-07		HDL_D	IFNy_C.conidiaHK_WB_48h	0.24148	0.00788299	0.582766
g_119.035	IL6_S.aureus_PBMC_24h	0.299838	1.7609e-09	8.99733e-07		XXL_VLDL_TG	IL1b_C.conidiaHK_WB_48h	-0.242126	0.00797805	0.582766
g_387.2385	IL1b_C.albicanshyphae_PBMC_24h	0.283034	1.78326e-09	9.0724e-07		XL_VLDL_CE	IL1b_C.conidiaHK_WB_48h	-0.24068	0.00837236	0.582766
g_615.1011	TNFA_LPS100ng_PBMC_24h	-0.279331	1.78814e-09	9.0724e-07		M_HDL_CE	TNFA_PHA_WB_48h	-0.243065	0.00827487	0.582766
g_673.4806	IL22_A.fumigatusconidia_PBMC_7days	-0.278898	1.82123e-09	9.20795e-07		Ile	TNFA_C.conidiaHK_WB_48h	-0.244627	0.00785711	0.582766
g_649.3942	IFNy_A.fumigatusconidia_PBMC_7days	-0.278246	1.91251e-09	9.63577e-07		M_VLDL_TG_percent	TNFA_S.aureus_WB_48h	-0.243866	0.00805821	0.582766
g_360.1298	TNFA_LPS100ng_PBMC_24h	-0.2788	1.92461e-09	9.66307e-07		S_VLDL_C_percent	IL1b_LPS1ng_PBMC_24h	-0.242153	0.00797084	0.582766
g_466.3074	IL1b_S.aureus_PBMC_24h	-0.282336	1.96179e-09	9.81568e-07		LA_FA_ratio	IL1b_C.albicansconidia_PBMC_24h	0.240911	0.0083083	0.582766
g_677.424	IL1b_S.aureus_PBMC_24h	-0.282178	2.00458e-09	9.99518e-07		Ace	IL1b_C.albicanshyphae_PBMC_24h	0.241414	0.00817004	0.582766
g_583.437	TNFA_LPS100ng_PBMC_24h	0.278465	2.01563e-09	1.00157e-06		M_HDL_C_percent	IL1b_C.burnetiininemileSerum_PBMC_24h	-0.241548	0.00813348	0.582766
g_148.0432	IFNy_A.fumigatusconidia_PBMC_7days	0.277736	2.05241e-09	1.01636e-06		S_HDL_FC_percent	IL1b_S.aureus_PBMC_24h	-0.242254	0.00794387	0.582766
g_347.2022	IFNy_A.fumigatusconidia_PBMC_7days	-0.277683	2.0675e-09	1.02034e-06		M_HDL_FC_percent	IL6_LPS1ng_PBMC_24h	-0.253732	0.00836169	0.582766
g_571.3998	TNFA_LPS100ng_PBMC_24h	0.278186	2.09476e-09	1.03027e-06		SFA	IL6_LPS100ng_PBMC_24h	0.25371	0.00836751	0.582766
g_536.5042	IL22_A.fumigatusconidia_PBMC_7days	-0.277753	2.13377e-09	1.0459e-06		S_HDL_FC_percent	IL6_MSUC16_PBMC_24h	-0.253741	0.0083594	0.582766
g_699.4969	IL6_S.aureus_PBMC_24h	-0.29809	2.20837e-09	1.07518e-06		S_LDL_TG	IL6_B.burgdorferi_PBMC_24h	0.254511	0.00830877	0.582766
g_758.5702	IL6_S.aureus_PBMC_24h	-0.298114	2.20156e-09	1.07518e-06		M_HDL_TG	IL6_MTB_PBMC_24h	0.253853	0.00832992	0.582766
g_269.0875	IL1b_S.aureus_PBMC_24h	0.281203	2.2891e-09	1.09727e-06		XXL_VLDL_C	TNFA_Cryptococcus_PBMC_24h	-0.246525	0.00819097	0.582766
g_647.467	IL1b_S.aureus_PBMC_24h	-0.281195	2.29169e-09	1.09727e-06		M_LDL_TG	IL22_Cryptococcus_PBMC_7days	0.249695	0.00792921	0.582766
g_753.5918	IL6_S.aureus_PBMC_24h	-0.297869	2.27246e-09	1.09727e-06		M_HDL_C_percent	IL6_MTB_macroPG_24h	-0.240455	0.00815914	0.582766
g_620.5978	TNFA_S.aureus_PBMC_24h	-0.277547	2.28735e-09	1.09727e-06		Tyr	TNFA_LPS_macroPG_24h	-0.239722	0.00836163	0.582766
g_597.3921	IFNy_A.fumigatusconidia_PBMC_7days	-0.277014	2.26748e-09	1.09727e-06		FAw6_FA_ratio	TNFA_MTB_macroPG_24h	-0.240899	0.00803861	0.582766
g_423.1402	IL1b_C.albicanshyphae_PBMC_24h	-0.281154	2.30428e-09	1.09966e-06		S_VLDL_CE_percent	IFNy_A.fumigatusconidia_PBMC_7days	-0.239558	0.00840763	0.58329
g_783.6375	TNFA_S.aureus_PBMC_24h	-0.277406	2.33207e-09	1.10926e-06		FAw3	IL6_LPS1ng_PBMC_24h	0.253185	0.00850772	0.584031
g_581.4209	IL1b_S.aureus_PBMC_24h	-0.280872	2.39448e-09	1.13521e-06		XXL_VLDL_PL	TNFA_Cryptococcus_PBMC_24h	-0.245505	0.00846806	0.584031
g_465.3045	IL1b_S.aureus_PBMC_24h	-0.280676	2.45884e-09	1.16192e-06		XL_HDL_C_percent	IL22_S.aureus_PBMC_7days	-0.239209	0.00850615	0.584031
g_508.4733	IFNy_A.fumigatusconidia_PBMC_7days	-0.276376	2.47556e-09	1.16222e-06		Tyr	IL6_LPS_macroPG_24h	-0.239127	0.00852945	0.584031
g_325.1295	TNFA_S.typhimurium_macroPG_24h	0.276396	2.46903e-09	1.16222e-06		M_VLDL_TG	IL1b_S.aureus_WB_48h	-0.239955	0.00857662	0.584708
g_360.1298	IL6_S.aureus_PBMC_24h	0.297024	2.53376e-09	1.18569e-06		S_LDL_FC_percent	IL6_Influenza_PBMC_24h	-0.265445	0.00859497	0.584708
g_617.2271	IFNy_A.fumigatusconidia_PBMC_7days	0.276161	2.54998e-09	1.18944e-06		S_HDL_P	TNFA_LPS_WB_48h	-0.241031	0.00884808	0.590435
g_217.1079	IL6_S.aureus_PBMC_24h	0.2966	2.67573e-09	1.24408e-06		S_HDL_PL	TNFA_LPS_WB_48h	-0.241266	0.00878007	0.590435
g_736.5282	IL22_A.fumigatusconidia_PBMC_7days	-0.275969	2.72665e-09	1.26369e-06		S_HDL_C_percent	TNFA_PHA_WB_48h	0.240754	0.00892873	0.590435
g_758.5702	IL1b_S.aureus_PBMC_24h	-0.279577	2.85291e-09	1.31798e-06		Leu	TNFA_C.conidiaHK_WB_48h	-0.240683	0.00894937	0.590435
g_691.4343	IL22_A.fumigatusconidia_PBMC_7days	-0.275584	2.87411e-09	1.32355e-06		M_VLDL_TG	TNFA_S.aureus_WB_48h	-0.241379	0.00874765	0.590435
g_467.135	TNFA_S.aureus_PBMC_24h	0.275818	2.89918e-09	1.33085e-06		L_HDL_CE_percent	TNFA_S.aureus_WB_48h	0.241364	0.00875196	0.590435
g_573.4164	TNFA_S.aureus_PBMC_24h	-0.275755	2.92404e-09	1.33802e-06		SM	IL1b_PolyIC_PBMC_24h	0.238551	0.00898426	0.590435
g_423.1402	IL6_LPS1ng_PBMC_24h	0.295824	2.95533e-09	1.34807e-06		L_HDL_CE_percent	IL6_Influenza_PBMC_24h	-0.263653	0.0090713	0.590435
g_783.6375	IL22_A.fumigatusconidia_PBMC_7days	-0.275329	2.9761e-09	1.35327e-06		M_LDL_FC_percent	TNFA_Influenza_PBMC_24h	-0.248803	0.00908613	0.590435
g_265.0875	IL6_S.aureus_PBMC_24h	0.295639	3.02643e-09	1.37054e-06		XXL_VLDL_P	TNFA_Cryptococcus_PBMC_24h	-0.243923	0.00891462	0.590435
g_872.3577	TNFA_S.aureus_PBMC_24h	0.275419	3.06146e-09	1.37054e-06		XXL_VLDL_L	TNFA_Cryptococcus_PBMC_24h	-0.243393	0.00906882	0.590435
g_585.4516	IL22_A.fumigatusconidia_PBMC_7days	-0.275132	3.05717e-09	1.37054e-06		S_HDL_FC_percent	IL22_C.albicanshyphae_PBMC_7days	0.238021	0.00884896	0.590435
g_728.5217	IL22_A.fumigatusconidia_PBMC_7days	-0.275137	3.05528e-09	1.37054e-06		S_LDL_TG	IL6_MTB_macroPG_24h	0.237175	0.00910048	0.590435
g_585.4516	TNFA_S.typhimurium_macroPG_24h	-0.274888	3.03595e-09	1.37054e-06		XL_HDL_TG	TNFA_S.typhimurium_macroPG_24h	0.237288	0.00906653	0.590435
g_577.4244	IFNy_A.fumigatusconidia_PBMC_7days	-0.274495	3.20302e-09	1.42948e-06		His	TNFA_S.typhimurium_macroPG_24h	-0.237771	0.00892273	0.590435
g_129.0557	IFNy_A.fumigatusconidia_PBMC_7days	0.274319	3.28127e-09	1.4599e-06		S_HDL_L	TNFA_PHA_WB_48h	-0.239566	0.00928222	0.595599
g_555.4056	IL1b_S.aureus_PBMC_24h	-0.278425	3.33217e-09	1.47035e-06		HDL3_C	IL6_Borreliamix_PBMC_24h	0.250438	0.00927556	0.595599
g_634.6137	IL6_S.aureus_PBMC_24h	-0.294921	3.31685e-09	1.47035e-06		L_VLDL_FC_percent	TNFA_Cryptococcus_PBMC_24h	-0.242916	0.00920953	0.595599
g_671.4675	TNFA_S.aureus_PBMC_24h	-0.27479	3.33526e-09	1.47035e-06		L_HDL_PL_percent	IL22_A.fumigatusconidia_PBMC_7days	0.23654	0.0092934	0.595599
g_385.3475	IL6_LPS1ng_PBMC_24h	-0.294581	3.46412e-09	1.52228e-06		L_VLDL_TG_percent	IL6_MTB_PBMC_24h	-0.250095	0.00937573	0.597234
g_637.2283	TNFA_LPS100ng_PBMC_24h	-0.27449	3.47411e-09	1.52228e-06		L_LDL_CE_percent	IL22_C.albicanshyphae_PBMC_7days	-0.236327	0.00935902	0.597234
g_583.437	IL1b_C.albicanshyphae_PBMC_24h	0.278074	3.49303e-09	1.52595e-06		M_HDL_TG	IL1b_S.aureus_WB_48h	-0.237061	0.00943568	0.598989
g_872.3577	IL22_A.fumigatusconidia_PBMC_7days	0.273988	3.57293e-09	1.55615e-06		XXL_VLDL_TG	TNFA_Cryptococcus_PBMC_24h	-0.242082	0.00946026	0.598989
g_423.1402	IL22_A.fumigatusconidia_PBMC_7days	0.273889	3.62135e-09	1.5725e-06		FALen	IL1b_Influenza_PBMC_24h	-0.247425	0.00949012	0.599074
g_620.5978	IL6_LPS1ng_PBMC_24h	-0.294168	3.65109e-09	1.58067e-06		DHA_FA_ratio	IFNy_C.conidiaHK_WB_48h	0.234826	0.00983238	0.601122
g_618.5824	IFNy_A.fumigatusconidia_PBMC_7days	-0.273452	3.69201e-09	1.59361e-06		L_HDL_C	IFNy_S.aureus_WB_48h	0.235633	0.00957514	0.601122
g_722.4472	IL1b_S.aureus_PBMC_24h	-0.277548	3.74809e-09	1.61301e-06		XXL_VLDL_P	IL1b_C.conidiaHK_WB_48h	-0.236389	0.00964582	0.601122
g_395.3894	IL6_LPS1ng_PBMC_24h	-0.293812	3.8199e-09	1.63903e-06		XXL_VLDL_L	IL1b_C.conidiaHK_WB_48h	-0.235823	0.00982598	0.601122
g_179.1441	IL1b_S.aureus_PBMC_24h	0.276759	4.16504e-09	1.77873e-06		XL_HDL_C_percent	IL1b_LPS1ng_PBMC_24h	-0.236176	0.00971332	0.601122
g_749.5329	IL22_A.fumigatusconidia_PBMC_7days	-0.272848	4.17008e-09	1.77873e-06		L_LDL_CE_percent	IL1b_Influenza_PBMC_24h	0.246826	0.00967058	0.601122
g_673.4806	IL6_S.aureus_PBMC_24h	-0.292979	4.24581e-09	1.80044e-06		M_LDL_CE_percent	TNFA_A.fumigatusconidiaSerum_PBMC_24h	0.235699	0.00986571	0.601122
g_661.5795	IL22_A.fumigatusconidia_PBMC_7days	-0.272714	4.24589e-09	1.80044e-06		XL_VLDL_TG	TNFA_Cryptococcus_PBMC_24h	-0.240914	0.00982119	0.601122
g_265.0875	TNFA_S.aureus_PBMC_24h	0.272884	4.31798e-09	1.82566e-06		L_HDL_FC_percent	IFNy_A.fumigatusconidia_PBMC_7days	-0.235248	0.00969721	0.601122
g_167.0212	IL6_LPS1ng_PBMC_24h	0.292789	4.34871e-09	1.83329e-06		XXL_VLDL_PL_percent	IL22_A.fumigatusconidia_PBMC_7days	-0.234801	0.0098403	0.601122
g_337.238	IFNy_A.fumigatusconidia_PBMC_7days	-0.272196	4.3774e-09	1.84002e-06		L_LDL_FC_percent	TNFA_MTB_macroPG_24h	-0.234741	0.00985963	0.601122
g_611.4691	IL1b_S.aureus_PBMC_24h	-0.276281	4.43913e-09	1.86056e-06		M_HDL_CE_percent	TNFA_MTB_macroPG_24h	-0.235548	0.00960209	0.601122
g_265.0875	IL1b_S.aureus_PBMC_24h	0.275922	4.65665e-09	1.94609e-06		S_HDL_PL_percent	TNFA_PHA_WB_48h	-0.237599	0.00989487	0.601156
g_645.4979	TNFA_S.aureus_PBMC_24h	-0.2722	4.73514e-09	1.97319e-06		L_HDL_CE	IFNy_S.aureus_WB_48h	0.233441	0.0102877	0.602092
g_152.0352	TNFA_S.typhimurium_macroPG_24h	0.271583	4.75454e-09	1.97558e-06		XXL_VLDL_CE	IL1b_C.conidiaHK_WB_48h	-0.233501	0.0105961	0.602092
g_395.3894	IFNy_A.fumigatusconidia_PBMC_7days	-0.271546	4.77843e-09	1.97982e-06		XL_VLDL_C	IL1b_C.conidiaHK_WB_48h	-0.234708	0.0101893	0.602092
g_508.4733	IL22_A.fumigatusconidia_PBMC_7days	-0.271631	4.914e-09	2.03017e-06		VLDL_D	IL1b_S.aureus_WB_48h	-0.233869	0.0104705	0.602092
g_718.5416	IL1b_C.albicanshyphae_PBMC_24h	0.275326	5.04072e-09	2.07659e-06		S_HDL_C_percent	IL6_S.aureus_WB_48h	0.237128	0.0100467	0.602092
g_199.1337	TNFA_Influenza_PBMC_24h	-0.291578	5.06747e-09	2.08168e-06		L_HDL_CE_percent	TNFA_LPS_WB_48h	0.236493	0.0102546	0.602092
g_607.2547	IL1b_C.albicanshyphae_PBMC_24h	-0.275217	5.11412e-09	2.09489e-06		ApoB	TNFA_PHA_WB_48h	0.237025	0.0100801	0.602092
g_808.1201	TNFA_S.aureus_PBMC_24h	0.271576	5.14934e-09	2.10336e-06		Ace	TNFA_C.conidiaHK_WB_48h	0.234839	0.010814	0.602092
g_573.4164	IL22_A.fumigatusconidia_PBMC_7days	-0.271247	5.1741e-09	2.10752e-06		XL_HDL_P	TNFA_S.aureus_WB_48h	0.235271	0.0106655	0.602092
g_269.0875	TNFA_S.aureus_PBMC_24h	0.271339	5.31586e-09	2.15918e-06		XL_HDL_L	TNFA_S.aureus_WB_48h	0.23472	0.0108555	0.602092
g_215.144	IL1b_S.aureus_PBMC_24h	0.274798	5.40616e-09	2.18971e-06		XS_VLDL_TG_percent	TNFA_S.aureus_WB_48h	-0.235592	0.0105562	0.602092
g_381.3163	IL6_S.aureus_PBMC_24h	-0.290902	5.51703e-09	2.22837e-06		S_HDL_PL_percent	IL1b_PolyIC_PBMC_24h	-0.233365	0.0106429	0.602092
g_152.0352	IFNy_A.fumigatusconidia_PBMC_7days	0.270332	5.62636e-09	2.2624e-06		S_HDL_C_percent	IL1b_PolyIC_PBMC_24h	0.233295	0.0106671	0.602092
g_782.4965	IFNy_A.fumigatusconidia_PBMC_7days	-0.270323	5.63256e-09	2.2624e-06		L_HDL_FC_percent	IL1b_Influenza_PBMC_24h	-0.243625	0.0106867	0.602092
g_289.1808	IFNy_A.fumigatusconidia_PBMC_7days	-0.270217	5.71342e-09	2.28196e-06		Lac	IL1b_Borreliamix_PBMC_24h	0.23424	0.0103456	0.602092
g_782.6505	IFNy_A.fumigatusconidia_PBMC_7days	-0.270197	5.72862e-09	2.28196e-06		L_VLDL_FC_percent	IL1b_Cryptococcus_PBMC_24h	-0.239846	0.0101622	0.602092
g_699.4969	IL22_A.fumigatusconidia_PBMC_7days	-0.270507	5.71452e-09	2.28196e-06		Alb	IL1b_Cryptococcus_PBMC_24h	-0.238663	0.0105515	0.602092
g_807.454	TNFA_S.aureus_PBMC_24h	-0.270732	5.76592e-09	2.29051e-06		CLA_FA_ratio	IL6_LPS1ng_PBMC_24h	0.247403	0.0101942	0.602092
g_483.2959	IL1b_LPS1ng_PBMC_24h	0.274261	5.80429e-09	2.29551e-06		SFA_FA_ratio	IL6_Pam3Cys_PBMC_24h	0.247626	0.0101243	0.602092
g_364.0174	TNFA_C.burnetiininemileSerum_PBMC_24h	-0.270675	5.81025e-09	2.29551e-06		Ile	IL6_CpG_PBMC_24h	0.245374	0.0108521	0.602092
g_633.4517	IL1b_S.aureus_PBMC_24h	-0.274055	5.96398e-09	2.34983e-06		Val	IL6_CpG_PBMC_24h	0.246566	0.0104612	0.602092
g_767.4017	IL1b_S.aureus_PBMC_24h	-0.273983	6.02068e-09	2.36572e-06		M_VLDL_PL_percent	IL6_E.Coli_PBMC_24h	0.245364	0.0108553	0.602092
g_581.4209	IL6_S.aureus_PBMC_24h	-0.290025	6.1585e-09	2.41332e-06		L_LDL_TG	IL6_B.burgdorferi_PBMC_24h	0.247184	0.0104258	0.602092
g_289.2171	IFNy_A.fumigatusconidia_PBMC_7days	-0.269578	6.22369e-09	2.43227e-06		L_LDL_FC_percent	IL6_B.burgdorferi_PBMC_24h	-0.246965	0.0103333	0.602092
g_702.4337	IL1b_S.aureus_PBMC_24h	-0.273633	6.30562e-09	2.45765e-06		M_LDL_CE_percent	TNFA_Influenza_PBMC_24h	0.243553	0.0107105	0.602092
g_385.3475	TNFA_S.aureus_PBMC_24h	-0.26987	6.4694e-09	2.5147e-06		L_HDL_C_percent	TNFA_Influenza_PBMC_24h	-0.244323	0.0104576	0.602092
g_483.2959	IL22_A.fumigatusconidia_PBMC_7days	0.269468	6.56607e-09	2.54543e-06		LA_FA_ratio	TNFA_S.aureus_PBMC_24h	0.23291	0.0108004	0.602092
g_583.437	IL6_LPS1ng_PBMC_24h	-0.289255	6.78052e-09	2.62154e-06		PUFA_FA_ratio	TNFA_S.aureus_PBMC_24h	0.233063	0.0107474	0.602092
g_742.5391	IL6_LPS1ng_PBMC_24h	-0.289033	6.97061e-09	2.68785e-06		VLDL_C	IFNy_B.burgdorferi_PBMC_7days	-0.233151	0.0103853	0.602092
g_722.4472	TNFA_S.aureus_PBMC_24h	-0.26922	7.05423e-09	2.71286e-06		M_LDL_TG_percent	IFNy_Bacteroides_PBMC_7days	0.23375	0.0101844	0.602092
g_665.2143	TNFA_LPS100ng_PBMC_24h	-0.268456	7.80744e-09	2.98663e-06		XL_VLDL_CE_percent	IL22_Borreliamix_PBMC_7days	-0.233293	0.0103373	0.602092
g_872.3577	TNFA_C.burnetiininemileSerum_PBMC_24h	-0.268462	7.80079e-09	2.98663e-06		IDL_FC_percent	IL6_C.albicansconidia_macroPG_24h	-0.234419	0.00996432	0.602092
g_746.4692	IFNy_A.fumigatusconidia_PBMC_7days	-0.26776	7.92955e-09	3.02534e-06		XS_VLDL_FC_percent	TNFA_MTB_macroPG_24h	-0.233399	0.0103019	0.602092
g_622.28	IFNy_A.fumigatusconidia_PBMC_7days	0.267709	7.98395e-09	3.03808e-06		XS_VLDL_CE	IFNy_B.burgdorferi_PBMC_7days	-0.231605	0.0109197	0.604059
g_647.467	IL6_LPS1ng_PBMC_24h	-0.287863	8.06248e-09	3.0519e-06		L_HDL_FC	IFNy_S.aureus_WB_48h	0.231054	0.0111159	0.607006
g_861.5494	IL6_S.aureus_PBMC_24h	-0.287882	8.04386e-09	3.0519e-06		XXL_VLDL_PL	IL1b_C.conidiaHK_WB_48h	-0.232027	0.0111121	0.607006
g_217.0708	TNFA_LPS_WB_48h	-0.268483	8.0842e-09	3.05213e-06		S_HDL_P	IL6_LPS_WB_48h	-0.233884	0.0111492	0.607006
g_345.2434	IFNy_A.fumigatusconidia_PBMC_7days	-0.267507	8.20123e-09	3.08825e-06		M_HDL_FC	IL1b_Influenza_PBMC_24h	-0.242138	0.0111897	0.607006
g_325.1295	TNFA_LPS_WB_48h	-0.268354	8.22394e-09	3.08876e-06		PUFA_FA_ratio	IL1b_C.albicansconidia_PBMC_24h	0.231691	0.0112328	0.607006
g_700.5277	IL6_LPS1ng_PBMC_24h	-0.28766	8.26832e-09	3.09739e-06		M_HDL_TG_percent	IL6_MTB_PBMC_24h	0.244502	0.0111461	0.607006
g_665.2143	IL1b_C.albicanshyphae_PBMC_24h	-0.271538	8.30205e-09	3.10198e-06		FAw6_FA_ratio	TNFA_S.aureus_PBMC_24h	0.231953	0.0111385	0.607006
g_837.6625	IL6_LPS1ng_PBMC_24h	-0.28753	8.40258e-09	3.13145e-06		M_VLDL_CE_percent	IL22_Cryptococcus_PBMC_7days	0.239011	0.0111497	0.607006
g_661.5795	TNFA_LPS100ng_PBMC_24h	0.267611	8.73107e-09	3.24551e-06		XXL_VLDL_FC_percent	IL6_S.typhimurium_macroPG_24h	-0.230795	0.0112094	0.607006
g_659.5763	IL22_A.fumigatusconidia_PBMC_7days	-0.267264	8.79799e-09	3.262e-06		Gln	IFNy_PHA_WB_48h	0.230644	0.011264	0.60713
g_646.6136	IL6_LPS1ng_PBMC_24h	-0.287127	8.83306e-09	3.26663e-06		FALen	TNFA_Influenza_PBMC_24h	-0.241709	0.0113387	0.609594
g_527.3726	IL1b_S.aureus_PBMC_24h	-0.270986	8.92235e-09	3.29123e-06		L_HDL_FC_percent	IL6_MTB_PBMC_24h	-0.243853	0.0113692	0.609674
g_782.6505	IL6_S.aureus_PBMC_24h	-0.286983	8.99195e-09	3.30847e-06		S_LDL_FC_percent	IL6_E.Coli_PBMC_24h	-0.243388	0.0115316	0.615243
g_722.4472	IL22_A.fumigatusconidia_PBMC_7days	-0.266941	9.18214e-09	3.36987e-06		Tyr	TNFA_C.albicansconidia_macroPG_24h	-0.229918	0.0115302	0.615243
g_365.3424	TNFA_S.aureus_PBMC_24h	-0.266928	9.55353e-09	3.49729e-06		FAw3	IL6_MTB_macroPG_24h	0.229779	0.011582	0.616369
g_671.4675	IL22_A.fumigatusconidia_PBMC_7days	-0.266564	9.65006e-09	3.52371e-06		XL_HDL_CE_percent	IL22_S.aureus_PBMC_7days	-0.229649	0.0116305	0.617386
g_746.4692	TNFA_S.aureus_PBMC_24h	-0.266265	1.04243e-08	3.79685e-06		Leu	IFNy_C.conidiaHK_WB_48h	-0.229511	0.0116819	0.617484
g_353.2333	IFNy_A.fumigatusconidia_PBMC_7days	-0.265602	1.05468e-08	3.83181e-06		IDL_TG	IL6_C.conidiaHK_WB_48h	0.232213	0.0117578	0.617484
g_585.4516	TNFA_LPS_WB_48h	0.266068	1.11091e-08	4.02599e-06		S_VLDL_CE	TNFA_PHA_WB_48h	0.232181	0.0117695	0.617484
g_215.144	TNFA_S.aureus_PBMC_24h	0.265527	1.14839e-08	4.1514e-06		IDL_C_percent	IL1b_LPS1ng_PBMC_24h	-0.230188	0.0117868	0.617484
g_569.3833	TNFA_S.aureus_PBMC_24h	-0.26546	1.1585e-08	4.16711e-06		IDL_TG	IL6_MTB_macroPG_24h	0.229175	0.0118086	0.617484
g_335.223	IFNy_A.fumigatusconidia_PBMC_7days	-0.264905	1.15594e-08	4.16711e-06		L_HDL_C_percent	TNFA_C.albicansconidia_macroPG_24h	-0.229309	0.0117581	0.617484
g_837.6625	IL1b_S.aureus_PBMC_24h	-0.268773	1.18918e-08	4.26685e-06		SFA_FA_ratio	IFNy_C.conidiaHK_WB_48h	0.228845	0.0119341	0.622496
g_728.5217	IL6_S.aureus_PBMC_24h	-0.284564	1.21107e-08	4.33465e-06		S_VLDL_FC_percent	IL6_Influenza_PBMC_24h	-0.253751	0.0121432	0.630279
g_778.5751	TNFA_S.aureus_PBMC_24h	-0.265021	1.22696e-08	4.38067e-06		LDL_TG	IL22_Cryptococcus_PBMC_7days	0.236328	0.0121194	0.630279
g_529.3892	TNFA_LPS_WB_48h	0.265158	1.2513e-08	4.45156e-06		CLA_FA_ratio	TNFA_C.albicansconidia_PBMC_24h	0.228992	0.0122444	0.633966
g_585.4516	IL6_S.aureus_PBMC_24h	-0.284287	1.25297e-08	4.45156e-06		S_HDL_CE	IL6_B.burgdorferi_PBMC_24h	0.24159	0.0123479	0.637124
g_571.3998	IL1b_S.aureus_PBMC_24h	-0.268267	1.26935e-08	4.49868e-06		LDL_TG	IL6_B.burgdorferi_PBMC_24h	0.241541	0.012366	0.637124
g_360.1298	IL1b_C.albicanshyphae_PBMC_24h	-0.268217	1.27758e-08	4.51679e-06		MUFA_FA_ratio	IL1b_PHA_WB_48h	-0.227762	0.0127313	0.637662
g_581.4209	IL6_LPS1ng_PBMC_24h	-0.284016	1.2951e-08	4.56756e-06		XXL_VLDL_C	IL1b_C.conidiaHK_WB_48h	-0.226704	0.0131636	0.637662
g_947.5241	IL6_S.aureus_PBMC_24h	-0.283981	1.30076e-08	4.57636e-06		XL_HDL_PL_percent	IL1b_S.aureus_WB_48h	0.227803	0.0127146	0.637662
g_241.1597	IL1b_S.aureus_PBMC_24h	0.267889	1.33274e-08	4.67751e-06		S_HDL_C_percent	IL1b_S.aureus_WB_48h	0.227211	0.0129549	0.637662
g_801.6997	IFNy_A.fumigatusconidia_PBMC_7days	0.263764	1.34205e-08	4.69576e-06		S_HDL_L	IL6_LPS_WB_48h	-0.228706	0.0131294	0.637662
g_555.4056	TNFA_S.typhimurium_macroPG_24h	-0.26375	1.34444e-08	4.69576e-06		L_HDL_PL_percent	IL6_LPS_WB_48h	-0.229725	0.0127172	0.637662
g_775.6803	IFNy_A.fumigatusconidia_PBMC_7days	0.263661	1.36029e-08	4.73969e-06		S_HDL_L	TNFA_LPS_WB_48h	-0.230355	0.012468	0.637662
g_161.0455	IL1b_S.aureus_PBMC_24h	0.267655	1.37349e-08	4.75133e-06		IDL_C	TNFA_PHA_WB_48h	0.22864	0.0131563	0.637662
g_611.4691	IL6_LPS1ng_PBMC_24h	-0.283546	1.37161e-08	4.75133e-06		M_LDL_C_percent	TNFA_S.aureus_WB_48h	0.230333	0.0124764	0.637662
g_369.2281	TNFA_LPS100ng_PBMC_24h	0.264176	1.36998e-08	4.75133e-06		S_VLDL_TG_percent	IL1b_LPS1ng_PBMC_24h	0.22696	0.0130576	0.637662
g_583.4203	IL1b_S.aureus_PBMC_24h	-0.267574	1.38793e-08	4.78982e-06		S_HDL_PL	IL1b_MSUC16_PBMC_24h	0.228823	0.0126901	0.637662
g_537.085	IL6_LPS1ng_PBMC_24h	0.283408	1.39495e-08	4.80259e-06		FAw6_FA_ratio	IL1b_C.albicansconidia_PBMC_24h	0.227792	0.0127192	0.637662
g_835.5341	IFNy_A.fumigatusconidia_PBMC_7days	-0.263302	1.42548e-08	4.88444e-06		Glc	IL1b_C.burnetiininemileSerum_PBMC_24h	-0.227363	0.0128929	0.637662
g_217.1079	IL22_A.fumigatusconidia_PBMC_7days	0.263588	1.42505e-08	4.88444e-06		S_HDL_L	IL6_A.fumigatusconidiaSerum_PBMC_24h	0.23938	0.013017	0.637662
g_555.4056	IL22_A.fumigatusconidia_PBMC_7days	-0.263396	1.46122e-08	4.99507e-06		L_VLDL_PL_percent	IL6_S.aureus_PBMC_24h	0.239263	0.0130627	0.637662
g_561.3786	IL6_S.aureus_PBMC_24h	-0.282922	1.48007e-08	5.03568e-06		S_HDL_FC	TNFA_Influenza_PBMC_24h	-0.237196	0.0130137	0.637662
g_767.4017	IL22_A.fumigatusconidia_PBMC_7days	-0.263312	1.47719e-08	5.03568e-06		S_LDL_CE_percent	TNFA_Influenza_PBMC_24h	0.236746	0.0131919	0.637662
g_199.0613	IL6_LPS1ng_PBMC_24h	0.282786	1.50468e-08	5.09545e-06		L_HDL_CE_percent	TNFA_Influenza_PBMC_24h	-0.237175	0.0130219	0.637662
g_399.3126	TNFA_S.aureus_PBMC_24h	0.263456	1.50444e-08	5.09545e-06		Val	TNFA_C.albicanshyphae_PBMC_24h	-0.228171	0.0125677	0.637662
g_581.4209	IL22_A.fumigatusconidia_PBMC_7days	-0.263095	1.51946e-08	5.13348e-06		L_VLDL_C	TNFA_Cryptococcus_PBMC_24h	-0.232147	0.0129408	0.637662
g_715.2631	IL1b_Influenza_PBMC_24h	0.285411	1.54873e-08	5.22017e-06		XS_VLDL_L	IFNy_B.burgdorferi_PBMC_7days	-0.225669	0.0132026	0.637662
g_246.0858	IL1b_S.aureus_PBMC_24h	0.266657	1.56138e-08	5.25057e-06		S_HDL_PL_percent	IFNy_B.burgdorferi_PBMC_7days	0.225847	0.0131285	0.637662
g_597.4164	TNFA_LPS100ng_PBMC_24h	0.263061	1.58351e-08	5.31263e-06		DAG_TG_ratio	IFNy_Borreliamix_PBMC_7days	0.226607	0.0128161	0.637662
g_349.2754	IFNy_A.fumigatusconidia_PBMC_7days	-0.262461	1.5902e-08	5.3227e-06		S_HDL_CE_percent	IFNy_C.albicanshyphae_PBMC_7days	-0.22588	0.0131148	0.637662
g_293.2122	IFNy_A.fumigatusconidia_PBMC_7days	-0.262331	1.61726e-08	5.4008e-06		IDL_FC_percent	IFNy_A.fumigatusconidia_PBMC_7days	-0.225546	0.0132538	0.637662
g_573.4164	IL1b_C.albicanshyphae_PBMC_24h	0.266293	1.63573e-08	5.44036e-06		S_LDL_FC_percent	IFNy_Cryptococcus_PBMC_7days	-0.233338	0.0132865	0.637662
g_835.5341	IL6_LPS1ng_PBMC_24h	-0.282057	1.64416e-08	5.44036e-06		S_HDL_CE_percent	IL22_C.albicanshyphae_PBMC_7days	-0.226692	0.0127817	0.637662
g_677.424	TNFA_S.aureus_PBMC_24h	-0.262789	1.6405e-08	5.44036e-06		M_VLDL_C_percent	IL22_Cryptococcus_PBMC_7days	0.23352	0.0132129	0.637662
g_634.6137	IL22_A.fumigatusconidia_PBMC_7days	-0.262501	1.64134e-08	5.44036e-06		XXL_VLDL_CE_percent	IL6_S.typhimurium_macroPG_24h	-0.227047	0.0126384	0.637662
g_411.2388	IFNy_A.fumigatusconidia_PBMC_7days	-0.262163	1.65291e-08	5.45683e-06		Leu	TNFA_C.albicansconidia_macroPG_24h	-0.225485	0.0132796	0.637662
g_323.1866	IFNy_A.fumigatusconidia_PBMC_7days	-0.262025	1.6829e-08	5.5432e-06		VLDL_D	TNFA_S.aureus_WB_48h	-0.228085	0.0133864	0.638084
g_258.0834	IL1b_S.aureus_PBMC_24h	0.265944	1.71043e-08	5.62106e-06		Leu	TNFA_C.albicanshyphae_PBMC_24h	-0.226201	0.0133734	0.638084
g_835.5341	IL6_S.aureus_PBMC_24h	-0.281706	1.71555e-08	5.62509e-06		XS_VLDL_C	IFNy_B.burgdorferi_PBMC_7days	-0.225299	0.0133574	0.638084
g_336.0374	IFNy_A.fumigatusconidia_PBMC_7days	0.261855	1.72029e-08	5.62788e-06		XXL_VLDL_CE	TNFA_Cryptococcus_PBMC_24h	-0.230886	0.0134545	0.639881
g_323.1244	IFNy_A.fumigatusconidia_PBMC_7days	0.261817	1.72883e-08	5.64305e-06		L_HDL_PL	IFNy_C.conidiaHK_WB_48h	0.22467	0.0136248	0.646518
g_177.0772	IFNy_A.fumigatusconidia_PBMC_7days	0.261658	1.76468e-08	5.74708e-06		M_HDL_P	TNFA_PHA_WB_48h	-0.227438	0.0136586	0.646663
g_372.0425	IL6_LPS1ng_PBMC_24h	0.281362	1.78859e-08	5.80367e-06		S_HDL_CE_percent	IL1b_PolyIC_PBMC_24h	0.225376	0.0137243	0.647135
g_637.2283	IFNy_A.fumigatusconidia_PBMC_7days	0.261548	1.79008e-08	5.80367e-06		M_VLDL_TG_percent	IL6_C.albicanshyphae_PBMC_24h	0.237596	0.0137302	0.647135
g_372.0425	TNFA_S.aureus_PBMC_24h	0.262075	1.79905e-08	5.81614e-06		XXL_VLDL_TG_percent	IL1b_Influenza_PBMC_24h	0.23522	0.0138125	0.647258
g_749.5329	TNFA_S.aureus_PBMC_24h	-0.262062	1.80197e-08	5.81614e-06		HDL3_C	TNFA_A.fumigatusconidiaSerum_PBMC_24h	0.225142	0.0138252	0.647258
g_684.5047	IL22_A.fumigatusconidia_PBMC_7days	-0.261724	1.81493e-08	5.84493e-06		L_LDL_TG	IL22_Cryptococcus_PBMC_7days	0.232124	0.0137879	0.647258
g_217.1808	IL1b_LPS1ng_PBMC_24h	0.265328	1.85035e-08	5.94575e-06		L_VLDL_CE_percent	TNFA_S.aureus_WB_48h	0.22693	0.0138758	0.648187
g_671.4675	IL6_S.aureus_PBMC_24h	-0.280721	1.93249e-08	6.19591e-06		IDL_TG_percent	IL6_MTB_macroPG_24h	0.223652	0.0140676	0.655686
g_571.3998	TNFA_S.typhimurium_macroPG_24h	-0.260884	1.95037e-08	6.23941e-06		Pyr	IL1b_C.burnetiininemileSerum_PBMC_24h	-0.224485	0.0141117	0.656286
g_471.3113	TNFA_S.aureus_PBMC_24h	0.26131	1.98559e-08	6.33807e-06		L_HDL_L	IFNy_S.aureus_WB_48h	0.223232	0.0142539	0.657084
g_207.0663	IL1b_Influenza_PBMC_24h	-0.283286	1.99821e-08	6.3643e-06		M_LDL_FC	TNFA_PHA_WB_48h	0.226229	0.0141809	0.657084
g_837.6625	IL22_A.fumigatusconidia_PBMC_7days	-0.260838	2.03465e-08	6.46611e-06		S_HDL_TG	TNFA_S.aureus_WB_48h	-0.226069	0.0142512	0.657084
g_892.1744	IL1b_C.albicanshyphae_PBMC_24h	-0.2644	2.08209e-08	6.60236e-06		S_VLDL_CE_percent	IFNy_MTB_PBMC_7days	-0.223295	0.0142258	0.657084
g_872.3577	IL6_S.aureus_PBMC_24h	0.280082	2.08726e-08	6.60429e-06		M_LDL_TG	IFNy_Cryptococcus_PBMC_7days	0.230692	0.0144	0.66237
g_152.0715	IL1b_S.aureus_PBMC_24h	0.264151	2.14903e-08	6.78279e-06		M_VLDL_CE	IFNy_B.burgdorferi_PBMC_7days	-0.222608	0.0145345	0.665643
g_216.9822	IL1b_S.aureus_PBMC_24h	0.264136	2.15306e-08	6.78279e-06		IDL_PL	IL22_Cryptococcus_PBMC_7days	0.230394	0.0145301	0.665643
g_529.3892	TNFA_S.typhimurium_macroPG_24h	-0.259989	2.1888e-08	6.88039e-06		XS_VLDL_TG	IL6_B.burgdorferi_PBMC_24h	0.235482	0.0146192	0.668066
g_728.5217	TNFA_S.aureus_PBMC_24h	-0.260441	2.22004e-08	6.96347e-06		XL_VLDL_FC	IL1b_C.conidiaHK_WB_48h	-0.223278	0.0146521	0.668116
g_269.0875	IL22_A.fumigatusconidia_PBMC_7days	0.260115	2.2326e-08	6.98771e-06		MUFA_FA_ratio	TNFA_S.aureus_WB_48h	-0.224823	0.0148093	0.669709
g_597.4164	IL1b_C.albicanshyphae_PBMC_24h	0.263813	2.24286e-08	6.99745e-06		M_VLDL_TG_percent	IL1b_PolyIC_PBMC_24h	-0.22303	0.0147653	0.669709
g_385.2593	TNFA_LPS100ng_PBMC_24h	0.260352	2.24539e-08	6.99745e-06		S_HDL_P	IL6_A.fumigatusconidiaSerum_PBMC_24h	0.235226	0.0147304	0.669709
g_569.3833	IL1b_S.aureus_PBMC_24h	-0.26378	2.25228e-08	7.00383e-06		S_HDL_C_percent	TNFA_MTB_macroPG_24h	-0.221996	0.0148145	0.669709
g_700.5277	IL22_A.fumigatusconidia_PBMC_7days	-0.259921	2.28896e-08	7.10259e-06		L_HDL_P	IFNy_S.aureus_WB_48h	0.220303	0.0156135	0.670271
g_555.4056	TNFA_LPS_WB_48h	0.260232	2.36417e-08	7.32026e-06		XXL_VLDL_FC	IL1b_C.conidiaHK_WB_48h	-0.221498	0.015482	0.670271
g_811.4724	IL22_A.fumigatusconidia_PBMC_7days	-0.259026	2.56675e-08	7.93056e-06		IDL_C_percent	IL1b_C.conidiaHK_WB_48h	-0.221711	0.0153806	0.670271
g_381.3163	IL6_LPS1ng_PBMC_24h	-0.278203	2.61487e-08	8.06201e-06		M_VLDL_P	IL1b_S.aureus_WB_48h	-0.221597	0.0154346	0.670271
g_618.5824	IL6_S.aureus_PBMC_24h	-0.278113	2.64326e-08	8.13219e-06		IDL_FC_percent	IL6_S.aureus_WB_48h	0.222975	0.0156726	0.670271
g_168.0064	IL1b_S.aureus_PBMC_24h	0.262401	2.68055e-08	8.2294e-06		L_HDL_FC_percent	TNFA_PHA_WB_48h	0.223689	0.015334	0.670271
g_736.5282	IL1b_S.aureus_PBMC_24h	-0.262253	2.73106e-08	8.36671e-06		M_HDL_P	TNFA_S.aureus_WB_48h	-0.223008	0.0156569	0.670271
g_365.3424	IFNy_A.fumigatusconidia_PBMC_7days	-0.25805	2.80523e-08	8.57577e-06		M_HDL_TG	TNFA_S.aureus_WB_48h	-0.224645	0.0148906	0.670271
g_264.1604	IFNy_A.fumigatusconidia_PBMC_7days	0.257753	2.91366e-08	8.88845e-06		XL_HDL_PL_percent	IL1b_LPS1ng_PBMC_24h	0.222557	0.0149834	0.670271
g_717.2403	IFNy_A.fumigatusconidia_PBMC_7days	0.257583	2.97731e-08	9.06349e-06		S_VLDL_CE_percent	IL6_LPS1ng_PBMC_24h	-0.233921	0.0153072	0.670271
g_253.0947	IL1b_S.aureus_PBMC_24h	0.261411	3.03561e-08	9.22156e-06		XXL_VLDL_C_percent	IL6_Pam3Cys_PBMC_24h	-0.233082	0.0156887	0.670271
g_497.0922	IFNy_A.fumigatusconidia_PBMC_7days	0.257359	3.06346e-08	9.28666e-06		S_HDL_C	IL6_E.Coli_PBMC_24h	0.234508	0.0150456	0.670271
g_808.1201	IL22_A.fumigatusconidia_PBMC_7days	0.257531	3.10514e-08	9.39331e-06		XL_HDL_FC_percent	IL6_S.aureus_PBMC_24h	-0.233931	0.0153028	0.670271
g_569.3833	TNFA_S.typhimurium_macroPG_24h	-0.257222	3.1171e-08	9.40979e-06		Gp	IL6_Cryptococcus_PBMC_24h	-0.238989	0.0155597	0.670271
g_385.2231	IFNy_A.fumigatusconidia_PBMC_7days	-0.257194	3.12819e-08	9.4236e-06		XXL_VLDL_TG_percent	TNFA_Influenza_PBMC_24h	0.230876	0.0157197	0.670271
g_369.2436	IFNy_A.fumigatusconidia_PBMC_7days	-0.257149	3.14612e-08	9.4579e-06		M_VLDL_FC_percent	TNFA_Cryptococcus_PBMC_24h	-0.226749	0.0152653	0.670271
g_767.4017	IFNy_A.fumigatusconidia_PBMC_7days	-0.257117	3.15896e-08	9.4768e-06		TG_PG_ratio	TNFA_Cryptococcus_PBMC_24h	-0.227154	0.0150792	0.670271
g_529.3892	IL1b_S.aureus_PBMC_24h	-0.261	3.19607e-08	9.5683e-06		Remnant_C	IFNy_B.burgdorferi_PBMC_7days	-0.221315	0.0151319	0.670271
g_269.0875	IL6_LPS1ng_PBMC_24h	0.276449	3.22206e-08	9.62616e-06		Ace	IFNy_A.fumigatusconidia_PBMC_7days	-0.220129	0.015698	0.670271
g_807.454	IFNy_A.fumigatusconidia_PBMC_7days	-0.256878	3.25647e-08	9.70893e-06		XS_VLDL_PL_percent	IFNy_Cryptococcus_PBMC_7days	0.228317	0.0154673	0.670271
g_207.0663	TNFA_Influenza_PBMC_24h	-0.276311	3.27544e-08	9.73507e-06		M_HDL_CE_percent	IL17_MTB_PBMC_7days	0.221453	0.0150671	0.670271
g_571.3998	IL22_A.fumigatusconidia_PBMC_7days	-0.257102	3.27871e-08	9.73507e-06		S_HDL_FC	IL22_C.albicanshyphae_PBMC_7days	0.221707	0.0149484	0.670271
g_782.4965	IL22_A.fumigatusconidia_PBMC_7days	-0.256884	3.37055e-08	9.98726e-06		HDL3_C	IL6_C.albicansconidia_macroPG_24h	0.220448	0.015544	0.670271
g_821.4187	IL1b_S.aureus_PBMC_24h	-0.260534	3.38771e-08	1.00176e-05		Gln	IL6_C.albicansconidia_macroPG_24h	-0.221058	0.015253	0.670271
g_385.2593	IL22_A.fumigatusconidia_PBMC_7days	-0.256705	3.44745e-08	1.01734e-05		S_HDL_TG	IL6_MTB_macroPG_24h	0.220747	0.0154007	0.670271
g_941.5174	IL6_LPS1ng_PBMC_24h	-0.275669	3.53421e-08	1.04082e-05		Serum_TG	IL6_MTB_macroPG_24h	0.220664	0.0154403	0.670271
g_837.6625	IL6_S.aureus_PBMC_24h	-0.275564	3.57822e-08	1.05164e-05		XL_HDL_TG	TNFA_MTB_macroPG_24h	0.220591	0.0154752	0.670271
g_782.6505	IL1b_S.aureus_PBMC_24h	-0.260067	3.59098e-08	1.05325e-05		S_VLDL_FC_percent	TNFA_MTB_macroPG_24h	-0.221025	0.0152686	0.670271
g_401.0523	TNFA_LPS100ng_PBMC_24h	-0.256622	3.60848e-08	1.05624e-05		S_HDL_P	IL1b_S.aureus_WB_48h	-0.220593	0.0159192	0.671982
g_129.0557	TNFA_LPS100ng_PBMC_24h	-0.25646	3.68288e-08	1.07584e-05		XXL_VLDL_FC_percent	IL6_E.Coli_PBMC_24h	-0.232583	0.0159197	0.671982
g_381.3737	IFNy_A.fumigatusconidia_PBMC_7days	-0.255845	3.71154e-08	1.08203e-05		L_LDL_C_percent	IL22_C.albicanshyphae_PBMC_7days	-0.219758	0.015879	0.671982
g_215.1073	IL22_A.fumigatusconidia_PBMC_7days	0.256017	3.76075e-08	1.09417e-05		M_LDL_PL_percent	IL22_Cryptococcus_PBMC_7days	-0.227364	0.015915	0.671982
g_265.0875	IL22_A.fumigatusconidia_PBMC_7days	0.255972	3.78203e-08	1.09815e-05		Ace	TNFA_S.typhimurium_macroPG_24h	-0.219773	0.0158714	0.671982
g_881.1565	IL1b_C.albicanshyphae_PBMC_24h	-0.259538	3.83553e-08	1.11145e-05		SFA	IL6_MTB_macroPG_24h	0.219473	0.0160191	0.674823
g_423.0638	IL6_S.aureus_PBMC_24h	0.274947	3.84858e-08	1.113e-05		XL_VLDL_CE_percent	IL1b_S.aureus_WB_48h	0.220263	0.0160812	0.676084
g_319.228	IFNy_A.fumigatusconidia_PBMC_7days	-0.255458	3.89704e-08	1.12477e-05		XL_VLDL_L	IL1b_C.conidiaHK_WB_48h	-0.219942	0.0162406	0.678748
g_371.2583	TNFA_LPS100ng_PBMC_24h	0.25591	3.94732e-08	1.13701e-05		XL_VLDL_TG_percent	TNFA_S.aureus_WB_48h	-0.22174	0.0162737	0.678748
g_369.2281	IL1b_C.albicanshyphae_PBMC_24h	0.259237	3.98179e-08	1.1443e-05		S_HDL_FC_percent	TNFA_S.aureus_PBMC_24h	-0.219955	0.0162339	0.678748
g_573.4164	IL1b_S.aureus_PBMC_24h	-0.259208	3.99636e-08	1.1443e-05		IDL_C_percent	TNFA_MTB_macroPG_24h	-0.218981	0.0162636	0.678748
g_606.0739	TNFA_LPS100ng_PBMC_24h	-0.255821	3.99169e-08	1.1443e-05		S_LDL_C_percent	TNFA_MTB_macroPG_24h	-0.218891	0.0163083	0.678847
g_782.6505	IL6_LPS1ng_PBMC_24h	-0.27457	4.02363e-08	1.14756e-05		L_HDL_FC_percent	IFNy_C.conidiaHK_WB_48h	0.218498	0.0165066	0.680704
g_131.0461	IFNy_A.fumigatusconidia_PBMC_7days	0.255214	4.01871e-08	1.14756e-05		XL_VLDL_P	IL1b_C.conidiaHK_WB_48h	-0.218813	0.0168108	0.680704
g_166.087	IL1b_S.aureus_PBMC_24h	0.259135	4.03282e-08	1.14792e-05		L_HDL_CE_percent	IL6_LPS_WB_48h	0.221134	0.0165753	0.680704
g_555.4056	IL6_LPS1ng_PBMC_24h	-0.274423	4.09392e-08	1.16302e-05		S_HDL_PL	IL6_S.aureus_WB_48h	-0.220938	0.0168362	0.680704
g_481.1142	IL6_LPS1ng_PBMC_24h	0.274394	4.10788e-08	1.1647e-05		L_LDL_FC	TNFA_PHA_WB_48h	0.220661	0.0168148	0.680704
g_892.1744	IFNy_A.fumigatusconidia_PBMC_7days	0.254879	4.19172e-08	1.18614e-05		M_LDL_PL_percent	TNFA_S.aureus_WB_48h	-0.220861	0.0167131	0.680704
g_364.0174	IL1b_LPS1ng_PBMC_24h	0.258768	4.22045e-08	1.19194e-05		VLDL_TG	TNFA_S.aureus_WB_48h	-0.221306	0.0164891	0.680704
g_166.0614	IL1b_S.aureus_PBMC_24h	0.2587	4.25632e-08	1.19973e-05		M_LDL_FC_percent	IL1b_Influenza_PBMC_24h	-0.22942	0.0164085	0.680704
g_229.0979	IL1b_S.aureus_PBMC_24h	0.258603	4.30815e-08	1.21197e-05		L_VLDL_P	TNFA_Cryptococcus_PBMC_24h	-0.223487	0.0168387	0.680704
g_649.3942	IL22_A.fumigatusconidia_PBMC_7days	-0.25466	4.46068e-08	1.25245e-05		L_VLDL_L	TNFA_Cryptococcus_PBMC_24h	-0.223504	0.0168304	0.680704
g_529.3892	IL22_A.fumigatusconidia_PBMC_7days	-0.254629	4.47778e-08	1.25481e-05		XS_VLDL_P	IFNy_B.burgdorferi_PBMC_7days	-0.218249	0.0166332	0.680704
g_807.454	IL6_LPS1ng_PBMC_24h	-0.273456	4.58618e-08	1.28081e-05		S_HDL_CE_percent	IFNy_B.burgdorferi_PBMC_7days	-0.217928	0.0167975	0.680704
g_119.035	TNFA_S.aureus_PBMC_24h	0.254711	4.58828e-08	1.28081e-05		M_VLDL_FC_percent	IFNy_A.fumigatusconidia_PBMC_7days	-0.217934	0.0167945	0.680704
g_947.5241	IL1b_S.aureus_PBMC_24h	-0.25806	4.60737e-08	1.28366e-05		M_VLDL_TG_percent	IL22_Cryptococcus_PBMC_7days	-0.225676	0.0167348	0.680704
g_749.5329	IL1b_S.aureus_PBMC_24h	-0.257945	4.67334e-08	1.29924e-05		Phe	IL6_MTB_macroPG_24h	-0.21832	0.0165973	0.680704
g_583.437	IL6_S.aureus_PBMC_24h	-0.273281	4.68125e-08	1.29924e-05		XL_HDL_P	IFNy_C.conidiaHK_WB_48h	0.217203	0.0171744	0.682136
g_634.6137	IL6_LPS1ng_PBMC_24h	-0.273236	4.70593e-08	1.30359e-05		XL_HDL_PL	IFNy_S.aureus_WB_48h	0.21671	0.0174343	0.682136
g_691.4343	IL6_S.aureus_PBMC_24h	-0.273207	4.72166e-08	1.30454e-05		L_VLDL_P	IL1b_S.aureus_WB_48h	-0.217286	0.0176096	0.682136
g_881.1565	TNFA_S.aureus_PBMC_24h	0.254472	4.72742e-08	1.30454e-05		L_VLDL_L	IL1b_S.aureus_WB_48h	-0.217935	0.0172664	0.682136
g_847.7751	IL1b_S.aureus_PBMC_24h	-0.257816	4.74867e-08	1.30791e-05		L_VLDL_CE	IL1b_S.aureus_WB_48h	-0.217856	0.0173077	0.682136
g_324.1309	TNFA_LPS100ng_PBMC_24h	-0.254367	4.78997e-08	1.31678e-05		XL_HDL_P	IL1b_S.aureus_WB_48h	0.217764	0.0173563	0.682136
g_253.0947	IFNy_A.fumigatusconidia_PBMC_7days	0.253767	4.81975e-08	1.32245e-05		DHA	IL6_C.conidiaHK_WB_48h	0.219373	0.0174812	0.682136
g_89.0243	TNFA_LPS_WB_48h	-0.254508	4.87141e-08	1.32399e-05		M_HDL_L	TNFA_PHA_WB_48h	-0.219064	0.0176442	0.682136
g_372.0425	IL1b_C.albicanshyphae_PBMC_24h	-0.257636	4.85492e-08	1.32399e-05		IDL_PL_percent	TNFA_PHA_WB_48h	-0.219071	0.0176405	0.682136
g_645.4979	IL1b_S.aureus_PBMC_24h	-0.257646	4.84938e-08	1.32399e-05		IDL_TG_percent	TNFA_PHA_WB_48h	-0.219989	0.0171598	0.682136
g_702.4337	IL6_S.aureus_PBMC_24h	-0.272958	4.86175e-08	1.32399e-05		L_LDL_CE_percent	TNFA_PHA_WB_48h	0.219805	0.0172552	0.682136
g_325.1049	IFNy_A.fumigatusconidia_PBMC_7days	0.253667	4.88032e-08	1.32399e-05		Gln	TNFA_PHA_WB_48h	0.220166	0.0170683	0.682136
g_561.3786	IL22_A.fumigatusconidia_PBMC_7days	-0.253952	4.87421e-08	1.32399e-05		Val	TNFA_PHA_WB_48h	0.219001	0.0176778	0.682136
g_807.454	IL1b_S.aureus_PBMC_24h	-0.257565	4.89814e-08	1.32634e-05		IDL_CE_percent	TNFA_C.conidiaHK_WB_48h	-0.219411	0.017461	0.682136
g_837.6625	IL1b_C.albicanshyphae_PBMC_24h	0.257548	4.90816e-08	1.32657e-05		S_VLDL_FC_percent	IL1b_S.aureus_PBMC_24h	-0.218328	0.0170611	0.682136
g_377.2332	IFNy_A.fumigatusconidia_PBMC_7days	-0.253604	4.91944e-08	1.32714e-05		S_LDL_FC_percent	IL6_LPS1ng_PBMC_24h	-0.228867	0.0177316	0.682136
g_301.0564	IL1b_S.aureus_PBMC_24h	0.257311	5.0535e-08	1.36077e-05		M_LDL_TG	IL6_B.burgdorferi_PBMC_24h	0.229579	0.0175502	0.682136
g_325.1049	IL1b_Influenza_PBMC_24h	0.275355	5.07778e-08	1.36223e-05		L_VLDL_PL_percent	IL6_B.burgdorferi_PBMC_24h	0.230499	0.016915	0.682136
g_409.3135	IFNy_A.fumigatusconidia_PBMC_7days	0.253358	5.07294e-08	1.36223e-05		M_VLDL_C_percent	IL6_C.albicanshyphae_PBMC_24h	-0.229811	0.0172551	0.682136
g_861.5494	IL6_LPS1ng_PBMC_24h	-0.27247	5.147e-08	1.37824e-05		IDL_TG	IL6_MTB_PBMC_24h	0.229302	0.0175107	0.682136
g_209.118	IL1b_C.albicanshyphae_PBMC_24h	0.256914	5.30702e-08	1.41846e-05		L_HDL_PL_percent	IL6_Cryptococcus_PBMC_24h	0.234886	0.0174852	0.682136
g_167.0212	IL6_S.aureus_PBMC_24h	0.272131	5.3546e-08	1.42591e-05		S_HDL_CE	TNFA_A.fumigatusconidiaSerum_PBMC_24h	0.218365	0.0170418	0.682136
g_311.2228	TNFA_S.aureus_PBMC_24h	-0.253477	5.35228e-08	1.42591e-05		S_LDL_PL_percent	IL22_Cryptococcus_PBMC_7days	-0.224727	0.0172116	0.682136
g_736.5282	IL6_LPS1ng_PBMC_24h	-0.27211	5.36775e-08	1.42679e-05		L_HDL_TG	TNFA_MTB_macroPG_24h	0.21701	0.0172756	0.682136
g_620.5978	IL22_A.fumigatusconidia_PBMC_7days	-0.253135	5.39717e-08	1.43197e-05		S_HDL_TG	TNFA_MTB_macroPG_24h	0.21612	0.0177503	0.682136
g_573.4164	TNFA_LPS100ng_PBMC_24h	0.253378	5.41876e-08	1.43507e-05		L_LDL_C_percent	TNFA_MTB_macroPG_24h	-0.216166	0.0177257	0.682136
g_255.1241	IL6_LPS1ng_PBMC_24h	0.271989	5.44385e-08	1.43804e-05		M_HDL_PL_percent	TNFA_MTB_macroPG_24h	0.217236	0.017157	0.682136
g_474.2853	IFNy_A.fumigatusconidia_PBMC_7days	0.252784	5.44989e-08	1.43804e-05		CLA	TNFA_C.albicansconidia_PBMC_24h	0.216864	0.0178361	0.684185
g_152.0352	IL1b_Influenza_PBMC_24h	0.27453	5.58544e-08	1.47113e-05		XL_HDL_L	IFNy_C.conidiaHK_WB_48h	0.21584	0.017902	0.684216
g_146.0819	IL22_A.fumigatusconidia_PBMC_7days	0.252734	5.674e-08	1.49174e-05		S_LDL_C_percent	IL1b_S.aureus_WB_48h	0.216795	0.0178733	0.684216
g_411.2911	IFNy_A.fumigatusconidia_PBMC_7days	-0.252431	5.69495e-08	1.49453e-05		S_HDL_L	IL1b_S.aureus_WB_48h	-0.216528	0.0180182	0.686159
g_583.4203	TNFA_S.aureus_PBMC_24h	-0.252854	5.78322e-08	1.51494e-05		M_VLDL_FC_percent	IL1b_LPS1ng_PBMC_24h	-0.216541	0.0180115	0.686159
g_728.5217	IL1b_S.aureus_PBMC_24h	-0.256117	5.85235e-08	1.5255e-05		L_VLDL_FC	IL1b_S.aureus_WB_48h	-0.216371	0.0181039	0.68728
g_749.5329	IL6_LPS1ng_PBMC_24h	-0.271348	5.86571e-08	1.5255e-05		L_VLDL_FC_percent	TNFA_LPS_WB_48h	0.21819	0.018113	0.68728
g_725.2307	IL6_S.aureus_PBMC_24h	0.271357	5.85972e-08	1.5255e-05		M_VLDL_C_percent	IFNy_A.fumigatusconidia_PBMC_7days	-0.215213	0.0182454	0.691055
g_618.5824	TNFA_S.aureus_PBMC_24h	-0.252766	5.84672e-08	1.5255e-05		XL_VLDL_TG	IL1b_C.conidiaHK_WB_48h	-0.215836	0.0183985	0.691638
g_215.1073	TNFA_LPS_WB_48h	-0.252922	5.93407e-08	1.5405e-05		L_VLDL_C	IL1b_S.aureus_WB_48h	-0.2152	0.0187543	0.691638
g_573.4164	IL6_S.aureus_PBMC_24h	-0.271185	5.97768e-08	1.54904e-05		L_VLDL_TG	IL1b_S.aureus_WB_48h	-0.215667	0.0184925	0.691638
g_216.9822	IL22_A.fumigatusconidia_PBMC_7days	0.252261	6.01722e-08	1.5565e-05		M_VLDL_L	IL1b_S.aureus_WB_48h	-0.215741	0.0184514	0.691638
g_199.0613	IL1b_C.albicanshyphae_PBMC_24h	-0.255838	6.05651e-08	1.55836e-05		VLDL_TG	IL1b_S.aureus_WB_48h	-0.215769	0.0184355	0.691638
g_245.0934	IL1b_S.aureus_PBMC_24h	0.255846	6.05061e-08	1.55836e-05		FreeC	TNFA_PHA_WB_48h	0.217326	0.0185871	0.691638
g_597.4164	IL6_LPS1ng_PBMC_24h	-0.271072	6.05673e-08	1.55836e-05		M_HDL_L	TNFA_S.aureus_WB_48h	-0.217709	0.0183757	0.691638
g_343.0673	IL1b_S.aureus_PBMC_24h	0.255795	6.08811e-08	1.56365e-05		IDL_FC_percent	IL1b_LPS1ng_PBMC_24h	-0.215993	0.0183114	0.691638
g_423.1402	IL1b_Influenza_PBMC_24h	0.273477	6.30536e-08	1.61614e-05		L_VLDL_FC	IL1b_Cryptococcus_PBMC_24h	-0.219912	0.0187232	0.691638
g_353.2333	TNFA_LPS100ng_PBMC_24h	0.252145	6.31483e-08	1.61614e-05		XXL_VLDL_TG_percent	IL6_Pam3Cys_PBMC_24h	0.22722	0.0185904	0.691638
g_273.187	TNFA_C.albicanshyphae_PBMC_24h	-0.252095	6.35437e-08	1.62338e-05		S_HDL_FC	IL6_S.aureus_PBMC_24h	-0.227372	0.0185096	0.691638
g_897.5237	IL6_LPS1ng_PBMC_24h	-0.270351	6.58453e-08	1.67626e-05		LDL_TG	IFNy_Cryptococcus_PBMC_7days	0.221851	0.0187288	0.691638
g_371.2076	IFNy_A.fumigatusconidia_PBMC_7days	-0.251268	6.57937e-08	1.67626e-05		XXL_VLDL_TG	IL6_S.typhimurium_macroPG_24h	0.214536	0.0186233	0.691638
g_736.5282	TNFA_S.aureus_PBMC_24h	-0.251665	6.70124e-08	1.70297e-05		IDL_FC_percent	TNFA_C.albicansconidia_macroPG_24h	-0.214408	0.0186954	0.691638
g_573.4164	IL6_LPS1ng_PBMC_24h	-0.270162	6.73004e-08	1.70729e-05		SFA	TNFA_S.typhimurium_macroPG_24h	0.214599	0.0185874	0.691638
g_622.28	TNFA_LPS_WB_48h	-0.251758	6.85221e-08	1.73524e-05		L_HDL_FC_percent	IL6_MSUC16_PBMC_24h	-0.226778	0.0188264	0.693083
g_209.118	TNFA_LPS100ng_PBMC_24h	0.251441	6.88944e-08	1.74162e-05		L_VLDL_C_percent	TNFA_S.aureus_WB_48h	0.216805	0.0188781	0.693772
g_872.3577	TNFA_LPS100ng_PBMC_24h	-0.251351	6.96658e-08	1.75805e-05		S_LDL_TG	IL6_C.conidiaHK_WB_48h	0.216702	0.0189366	0.694279
g_129.0557	TNFA_LPS_WB_48h	-0.251596	6.99055e-08	1.76102e-05		S_VLDL_TG_percent	TNFA_PHA_WB_48h	-0.216664	0.018958	0.694279
g_153.0557	IFNy_A.fumigatusconidia_PBMC_7days	-0.250434	7.29483e-08	1.83448e-05		L_VLDL_PL	IL1b_S.aureus_WB_48h	-0.21369	0.0196219	0.694753
g_372.0425	IL22_A.fumigatusconidia_PBMC_7days	0.250668	7.32856e-08	1.83976e-05		M_VLDL_C_percent	TNFA_LPS_WB_48h	0.215895	0.0193962	0.694753
g_671.4675	IL1b_S.aureus_PBMC_24h	-0.254258	7.34496e-08	1.84068e-05		IDL_CE	TNFA_PHA_WB_48h	0.215629	0.0195498	0.694753
g_307.1915	IFNy_A.fumigatusconidia_PBMC_7days	-0.25035	7.37081e-08	1.84396e-05		XL_HDL_FC	TNFA_PHA_WB_48h	0.215569	0.0195846	0.694753
g_746.4692	IL1b_S.aureus_PBMC_24h	-0.254211	7.38681e-08	1.84477e-05		S_VLDL_FC_percent	TNFA_PHA_WB_48h	0.215768	0.0194694	0.694753
g_431.2953	IL1b_C.albicanshyphae_PBMC_24h	-0.254163	7.42959e-08	1.84907e-05		DHA_FA_ratio	IL1b_LPS1ng_PBMC_24h	0.213822	0.0195445	0.694753
g_327.2178	TNFA_LPS100ng_PBMC_24h	0.250832	7.4267e-08	1.84907e-05		M_VLDL_FC_percent	IL1b_Influenza_PBMC_24h	-0.223412	0.019533	0.694753
g_646.6136	IL22_A.fumigatusconidia_PBMC_7days	-0.250521	7.46177e-08	1.85389e-05		IDL_PL_percent	IL1b_C.albicansconidia_PBMC_24h	0.21362	0.0196632	0.694753
g_597.4164	IL22_A.fumigatusconidia_PBMC_7days	-0.250433	7.54391e-08	1.87108e-05		M_HDL_CE_percent	IL1b_C.burnetiininemileSerum_PBMC_24h	-0.213942	0.0194748	0.694753
g_327.2178	TNFA_LPS_WB_48h	0.250777	7.73208e-08	1.91447e-05		XXL_VLDL_TG_percent	TNFA_E.Coli_PBMC_24h	-0.213784	0.0195667	0.694753
g_907.0832	IFNy_A.fumigatusconidia_PBMC_7days	0.249904	7.78712e-08	1.9248e-05		SM	TNFA_E.Coli_PBMC_24h	0.213617	0.019665	0.694753
g_872.3577	TNFA_LPS_WB_48h	-0.250601	7.90099e-08	1.94962e-05		L_VLDL_CE	TNFA_Cryptococcus_PBMC_24h	-0.219123	0.0191629	0.694753
g_807.454	IL22_A.fumigatusconidia_PBMC_7days	-0.249741	8.21374e-08	2.02334e-05		S_HDL_PL_percent	IFNy_C.albicanshyphae_PBMC_7days	0.213085	0.0194545	0.694753
g_811.4724	IL1b_S.aureus_PBMC_24h	-0.253261	8.28948e-08	2.03506e-05		S_HDL_C_percent	IFNy_A.fumigatusconidia_PBMC_7days	-0.213089	0.0194527	0.694753
g_622.28	TNFA_LPS100ng_PBMC_24h	-0.249951	8.27599e-08	2.03506e-05		IDL_FC	IL22_Cryptococcus_PBMC_7days	0.220368	0.0195556	0.694753
g_265.1085	IL6_LPS1ng_PBMC_24h	0.268272	8.36801e-08	2.05086e-05		L_LDL_P	IL22_Cryptococcus_PBMC_7days	0.220496	0.0194828	0.694753
g_581.4209	TNFA_LPS_WB_48h	0.25011	8.39097e-08	2.053e-05		S_LDL_CE_percent	IL22_Cryptococcus_PBMC_7days	0.220577	0.019437	0.694753
g_474.0349	IL1b_C.albicanshyphae_PBMC_24h	-0.253134	8.41834e-08	2.05622e-05		S_LDL_FC_percent	IL22_Cryptococcus_PBMC_7days	-0.220307	0.0195902	0.694753
g_145.0618	TNFA_S.typhimurium_macroPG_24h	0.24919	8.5019e-08	2.07313e-05		XL_HDL_CE_percent	IL22_Bacteroides_PBMC_7days	-0.213554	0.0191826	0.694753
g_597.4164	TNFA_S.typhimurium_macroPG_24h	-0.249152	8.54144e-08	2.07927e-05		LA_FA_ratio	TNFA_MTB_macroPG_24h	-0.21327	0.0193468	0.694753
g_445.0776	IFNy_A.fumigatusconidia_PBMC_7days	0.249117	8.57901e-08	2.0849e-05		MUFA_FA_ratio	TNFA_MTB_macroPG_24h	0.213475	0.0192283	0.694753
g_555.4056	IL6_S.aureus_PBMC_24h	-0.268021	8.61278e-08	2.0896e-05		L_LDL_TG_percent	IFNy_Bacteroides_PBMC_7days	0.212649	0.0197107	0.695198
g_571.3998	TNFA_LPS_WB_48h	0.249757	8.76123e-08	2.12205e-05		Remnant_C	TNFA_PHA_WB_48h	0.215018	0.0199064	0.699851
g_206.049	IFNy_A.fumigatusconidia_PBMC_7days	-0.248623	9.11394e-08	2.20379e-05		IDL_FC	TNFA_S.aureus_WB_48h	0.21499	0.019923	0.699851
g_621.4375	IFNy_A.fumigatusconidia_PBMC_7days	-0.248581	9.1614e-08	2.21157e-05		L_HDL_CE_percent	IL6_Cryptococcus_PBMC_24h	-0.230183	0.0199425	0.699851
g_118.051	TNFA_C.albicanshyphae_PBMC_24h	-0.249074	9.2135e-08	2.22044e-05		HDL2_C	IFNy_S.aureus_WB_48h	0.212106	0.0200337	0.701881
g_219.1755	IL6_LPS1ng_PBMC_24h	0.267347	9.30304e-08	2.23829e-05		M_VLDL_PL	IL1b_S.aureus_WB_48h	-0.212732	0.0201904	0.702236
g_364.0174	IL1b_S.aureus_WB_48h	0.248941	9.36433e-08	2.24453e-05		S_LDL_FC_percent	IL6_C.conidiaHK_WB_48h	-0.214667	0.020114	0.702236
g_381.3737	IL6_LPS1ng_PBMC_24h	-0.267293	9.36112e-08	2.24453e-05		M_HDL_CE	TNFA_LPS_WB_48h	-0.214504	0.0202109	0.702236
g_259.0967	TNFA_S.aureus_PBMC_24h	0.248931	9.37557e-08	2.24453e-05		DHA_FA_ratio	IL1b_MSUC16_PBMC_24h	0.213623	0.0201945	0.702236
g_423.1402	TNFA_LPS_WB_48h	-0.249172	9.41043e-08	2.24916e-05		FAw3	IL22_Cryptococcus_PBMC_7days	0.21945	0.0200824	0.702236
g_385.3475	IFNy_A.fumigatusconidia_PBMC_7days	-0.248331	9.44553e-08	2.25382e-05		L_VLDL_PL	IL6_S.aureus_WB_48h	-0.214195	0.020396	0.704014
g_561.3786	TNFA_LPS100ng_PBMC_24h	0.248805	9.52089e-08	2.26806e-05		S_LDL_PL_percent	TNFA_S.aureus_WB_48h	-0.214355	0.0202999	0.704014
g_145.0505	IL1b_S.aureus_PBMC_24h	0.252074	9.5678e-08	2.27548e-05		TotPG	IL6_LPS1ng_PBMC_24h	0.224009	0.0203673	0.704014
g_591.3686	IFNy_A.fumigatusconidia_PBMC_7days	-0.248063	9.76032e-08	2.31746e-05		S_HDL_PL_percent	TNFA_MTB_macroPG_24h	0.211589	0.0203459	0.704014
g_74.0246	TNFA_C.burnetiininemileSerum_PBMC_24h	-0.248504	9.87808e-08	2.34157e-05		S_HDL_TG	IL1b_S.aureus_WB_48h	-0.211842	0.0207313	0.705359
g_369.2281	TNFA_S.typhimurium_macroPG_24h	-0.247951	9.89496e-08	2.34174e-05		S_VLDL_CE_percent	IL1b_LPS1ng_PBMC_24h	-0.212014	0.0206255	0.705359
g_833.5205	IL6_S.aureus_PBMC_24h	-0.266784	9.92122e-08	2.34411e-05		M_VLDL_C_percent	IL1b_PolyIC_PBMC_24h	0.21195	0.0206648	0.705359
g_671.4675	IL6_MSUC16_PBMC_24h	-0.266636	1.00902e-07	2.37676e-05		M_LDL_FC_percent	IL6_Influenza_PBMC_24h	-0.234963	0.0205229	0.705359
g_323.1064	IFNy_A.fumigatusconidia_PBMC_7days	0.247789	1.00923e-07	2.37676e-05		S_HDL_FC_percent	IL6_Cryptococcus_PBMC_24h	-0.228769	0.020737	0.705359
g_717.1482	IFNy_A.fumigatusconidia_PBMC_7days	0.247725	1.01713e-07	2.39148e-05		S_VLDL_C_percent	IFNy_MTB_PBMC_7days	-0.211263	0.0205442	0.705359
g_736.5282	IL6_S.aureus_PBMC_24h	-0.266399	1.03669e-07	2.4335e-05		M_LDL_TG_percent	IFNy_MTB_PBMC_7days	0.211176	0.0205974	0.705359
g_364.0174	IL1b_Influenza_PBMC_24h	0.26897	1.05322e-07	2.46832e-05		XS_VLDL_PL	IL22_Cryptococcus_PBMC_7days	0.218476	0.0206556	0.705359
g_508.4733	IL6_LPS1ng_PBMC_24h	-0.26593	1.09353e-07	2.55863e-05		bOHBut	IL6_LPS_macroPG_24h	-0.211016	0.0206957	0.705359
g_483.2959	IL1b_C.albicanshyphae_PBMC_24h	-0.250684	1.13081e-07	2.64158e-05		XL_HDL_L	IL1b_S.aureus_WB_48h	0.211272	0.0210839	0.706811
g_359.2229	IFNy_A.fumigatusconidia_PBMC_7days	-0.246736	1.14735e-07	2.6759e-05		M_LDL_PL_percent	IL1b_S.aureus_WB_48h	-0.210336	0.0216743	0.706811
g_475.0903	IL6_S.aureus_PBMC_24h	0.265301	1.17446e-07	2.73471e-05		S_HDL_PL	IL6_LPS_WB_48h	-0.212753	0.0212788	0.706811
g_325.1295	IL1b_PolyIC_PBMC_24h	-0.250294	1.18484e-07	2.75446e-05		CLA_FA_ratio	IL6_LPS_WB_48h	0.213075	0.0210787	0.706811
g_599.4122	IL22_A.fumigatusconidia_PBMC_7days	-0.246428	1.23019e-07	2.85072e-05		M_VLDL_TG_percent	IL6_C.conidiaHK_WB_48h	-0.212472	0.0214548	0.706811
g_585.4516	IL6_LPS_macroPG_24h	-0.245905	1.22884e-07	2.85072e-05		M_HDL_P	TNFA_LPS_WB_48h	-0.211523	0.0220579	0.706811
g_740.5257	IL6_MSUC16_PBMC_24h	-0.264868	1.23355e-07	2.85392e-05		S_VLDL_C_percent	TNFA_LPS_WB_48h	0.211403	0.0221351	0.706811
g_152.0352	IL6_Influenza_PBMC_24h	0.285115	1.25328e-07	2.89493e-05		S_LDL_C	TNFA_PHA_WB_48h	0.212486	0.021446	0.706811
g_305.1763	IFNy_A.fumigatusconidia_PBMC_7days	-0.245918	1.26701e-07	2.92198e-05		M_HDL_C	TNFA_PHA_WB_48h	-0.212497	0.0214387	0.706811
g_483.2959	IL6_S.aureus_PBMC_24h	0.264613	1.26958e-07	2.92324e-05		L_VLDL_PL	TNFA_S.aureus_WB_48h	-0.213071	0.0210813	0.706811
g_742.5391	IFNy_A.fumigatusconidia_PBMC_7days	-0.245827	1.281e-07	2.94485e-05		XXL_VLDL_CE_percent	TNFA_S.aureus_WB_48h	0.211652	0.0219748	0.706811
g_913.1812	IFNy_A.fumigatusconidia_PBMC_7days	0.245798	1.28559e-07	2.95071e-05		L_VLDL_PL_percent	TNFA_S.aureus_WB_48h	-0.212189	0.0216327	0.706811
g_637.2283	IL1b_C.albicanshyphae_PBMC_24h	-0.24949	1.30424e-07	2.98848e-05		IDL_PL_percent	IL1b_LPS1ng_PBMC_24h	0.210917	0.021306	0.706811
g_722.4472	IL6_S.aureus_PBMC_24h	-0.264362	1.30618e-07	2.98848e-05		S_HDL_CE_percent	IL1b_MSUC16_PBMC_24h	-0.211087	0.0217615	0.706811
g_741.4717	IFNy_A.fumigatusconidia_PBMC_7days	-0.245644	1.30977e-07	2.99196e-05		IDL_C_percent	IL1b_E.Coli_PBMC_24h	-0.210394	0.0216375	0.706811
g_360.1298	TNFA_LPS_WB_48h	-0.246331	1.32798e-07	3.02877e-05		HDL3_C	IL1b_B.burgdorferi_PBMC_24h	0.211405	0.0210011	0.706811
g_393.3737	IL6_LPS1ng_PBMC_24h	-0.264143	1.33882e-07	3.0487e-05		L_HDL_C_percent	IL1b_C.albicanshyphae_PBMC_24h	0.209946	0.0219247	0.706811
g_167.0212	IL22_A.fumigatusconidia_PBMC_7days	0.245664	1.34933e-07	3.06297e-05		HDL3_C	IL1b_C.burnetiininemileSerum_PBMC_24h	0.210947	0.0212877	0.706811
g_581.4209	TNFA_S.typhimurium_macroPG_24h	-0.245408	1.34757e-07	3.06297e-05		LA_FA_ratio	IL1b_S.aureus_PBMC_24h	0.211118	0.0211803	0.706811
g_700.5277	IL6_S.aureus_PBMC_24h	-0.263997	1.36114e-07	3.08494e-05		IDL_PL_percent	IL1b_B.fragilis_PBMC_24h	0.211157	0.0211558	0.706811
g_583.4203	IFNy_A.fumigatusconidia_PBMC_7days	-0.24524	1.37519e-07	3.11191e-05		CLA	IL6_E.Coli_PBMC_24h	0.221826	0.0216574	0.706811
g_647.467	IL6_S.aureus_PBMC_24h	-0.263871	1.38051e-07	3.11908e-05		M_LDL_PL	IL6_B.burgdorferi_PBMC_24h	0.223237	0.020816	0.706811
g_859.5355	IL6_S.aureus_PBMC_24h	-0.26385	1.38382e-07	3.12167e-05		SFA	IL6_Borreliamix_PBMC_24h	0.221009	0.0221582	0.706811
g_778.5751	IL1b_S.aureus_PBMC_24h	-0.248807	1.41474e-07	3.18148e-05		M_LDL_CE	TNFA_Influenza_PBMC_24h	0.219102	0.0220787	0.706811
g_471.3113	IL6_LPS1ng_PBMC_24h	0.263668	1.41258e-07	3.18148e-05		L_VLDL_PL	TNFA_Cryptococcus_PBMC_24h	-0.215091	0.0215503	0.706811
g_615.1011	IL22_A.fumigatusconidia_PBMC_7days	0.245233	1.42129e-07	3.19125e-05		S_VLDL_L	IFNy_B.burgdorferi_PBMC_7days	-0.208827	0.0220832	0.706811
g_269.0875	IL1b_C.albicanshyphae_PBMC_24h	-0.248661	1.43945e-07	3.22702e-05		XS_VLDL_FC	IFNy_B.burgdorferi_PBMC_7days	-0.209809	0.0214513	0.706811
g_345.1351	IFNy_A.fumigatusconidia_PBMC_7days	0.244783	1.45325e-07	3.25293e-05		XL_HDL_CE_percent	IFNy_Borreliamix_PBMC_7days	-0.209413	0.021704	0.706811
g_259.0967	IL6_S.aureus_PBMC_24h	0.263361	1.46214e-07	3.26543e-05		S_HDL_C_percent	IFNy_C.albicanshyphae_PBMC_7days	-0.209268	0.0217974	0.706811
g_465.1404	TNFA_LPS100ng_PBMC_24h	-0.245257	1.46336e-07	3.26543e-05		XL_VLDL_CE_percent	IL22_B.burgdorferi_PBMC_7days	-0.209711	0.0215136	0.706811
g_409.405	IL6_LPS1ng_PBMC_24h	-0.263271	1.47709e-07	3.291e-05		L_HDL_TG	IL22_MTB_PBMC_7days	0.210143	0.0212396	0.706811
g_783.6375	IL1b_C.albicanshyphae_PBMC_24h	0.248297	1.5031e-07	3.34379e-05		L_LDL_L	IL22_Cryptococcus_PBMC_7days	0.216308	0.0219807	0.706811
g_321.2432	TNFA_LPS100ng_PBMC_24h	0.245019	1.50584e-07	3.34475e-05		L_LDL_PL	IL22_Cryptococcus_PBMC_7days	0.216929	0.0215939	0.706811
g_393.2281	IFNy_A.fumigatusconidia_PBMC_7days	-0.244438	1.51487e-07	3.35964e-05		M_LDL_P	IL22_Cryptococcus_PBMC_7days	0.216493	0.0218651	0.706811
g_811.4724	TNFA_S.aureus_PBMC_24h	-0.244914	1.52485e-07	3.3766e-05		S_VLDL_TG	IL6_MTB_macroPG_24h	0.209406	0.0217086	0.706811
g_892.1744	TNFA_LPS100ng_PBMC_24h	-0.244879	1.53137e-07	3.38584e-05		L_HDL_TG	IL6_MTB_macroPG_24h	0.208725	0.0221495	0.706811
g_665.2143	IFNy_A.fumigatusconidia_PBMC_7days	0.244322	1.53601e-07	3.39092e-05		TotFA	IL6_MTB_macroPG_24h	0.209893	0.021398	0.706811
g_809.6662	IFNy_A.fumigatusconidia_PBMC_7days	-0.244285	1.54298e-07	3.40113e-05		Ala	TNFA_C.albicansconidia_macroPG_24h	-0.209245	0.0218122	0.706811
g_249.2223	TNFA_LPS_WB_48h	0.244982	1.56172e-07	3.43719e-05		Ile	TNFA_C.albicansconidia_macroPG_24h	-0.208908	0.0220303	0.706811
g_684.5047	TNFA_S.aureus_PBMC_24h	-0.244617	1.58015e-07	3.47246e-05		Val	TNFA_C.albicansconidia_macroPG_24h	-0.209742	0.0214939	0.706811
g_718.5416	TNFA_LPS100ng_PBMC_24h	0.244468	1.60874e-07	3.52993e-05		XXL_VLDL_TG	TNFA_S.typhimurium_macroPG_24h	0.210265	0.021163	0.706811
g_691.4343	TNFA_C.burnetiininemileSerum_PBMC_24h	0.244381	1.62556e-07	3.56144e-05		Alb	IL6_S.typhimurium_macroPG_24h	-0.208618	0.0222195	0.707693
g_833.5205	IL6_LPS1ng_PBMC_24h	-0.262398	1.6292e-07	3.564e-05		XL_HDL_TG_percent	TNFA_Cryptococcus_PBMC_24h	-0.213968	0.0222588	0.70787
g_782.6505	IL22_A.fumigatusconidia_PBMC_7days	-0.244024	1.64343e-07	3.5897e-05		L_VLDL_PL_percent	TNFA_LPS_WB_48h	-0.211105	0.0223276	0.708985
g_543.2575	TNFA_S.typhimurium_macroPG_24h	0.243606	1.67391e-07	3.65077e-05		IDL_PL_percent	IL1b_C.conidiaHK_WB_48h	0.208764	0.0226983	0.709036
g_351.1443	TNFA_S.aureus_PBMC_24h	0.243997	1.702e-07	3.70645e-05		DHA_FA_ratio	IL1b_C.conidiaHK_WB_48h	0.208213	0.0230668	0.709036
g_569.3833	IL1b_C.albicanshyphae_PBMC_24h	0.247097	1.73236e-07	3.76688e-05		XL_VLDL_P	IL1b_S.aureus_WB_48h	-0.208106	0.0231387	0.709036
g_485.3634	TNFA_S.aureus_PBMC_24h	-0.243767	1.74932e-07	3.79805e-05		M_HDL_PL	IL6_LPS_WB_48h	-0.210453	0.0227549	0.709036
g_357.2422	IL22_A.fumigatusconidia_PBMC_7days	-0.24331	1.79009e-07	3.88074e-05		M_VLDL_TG	IL6_S.aureus_WB_48h	-0.210228	0.0229041	0.709036
g_778.5751	IL22_A.fumigatusconidia_PBMC_7days	-0.243287	1.79483e-07	3.8852e-05		XS_VLDL_CE	TNFA_PHA_WB_48h	0.21023	0.0229025	0.709036
g_395.3894	IL1b_S.aureus_PBMC_24h	-0.246759	1.80281e-07	3.89662e-05		ApoB_ApoA1_ratio	TNFA_PHA_WB_48h	0.210699	0.0225931	0.709036
g_807.5035	IFNy_A.fumigatusconidia_PBMC_7days	-0.242927	1.81569e-07	3.9186e-05		S_VLDL_FC_percent	IL1b_PolyIC_PBMC_24h	0.208131	0.0231221	0.709036
g_591.3686	IL1b_S.aureus_PBMC_24h	-0.246644	1.82735e-07	3.93791e-05		IDL_CE_percent	IL1b_B.burgdorferi_PBMC_24h	-0.208198	0.0230769	0.709036
g_395.3894	TNFA_S.aureus_PBMC_24h	-0.243256	1.85929e-07	3.99482e-05		UnsatDeg	IL1b_C.albicansconidia_PBMC_24h	0.208448	0.0229088	0.709036
g_767.4017	TNFA_S.aureus_PBMC_24h	-0.243256	1.85923e-07	3.99482e-05		S_HDL_FC_percent	IL1b_C.burnetiininemileSerum_PBMC_24h	-0.208563	0.0228319	0.709036
g_633.4517	TNFA_S.aureus_PBMC_24h	-0.243172	1.87801e-07	4.02905e-05		L_HDL_C_percent	IL6_MTB_PBMC_24h	-0.22001	0.0227836	0.709036
g_296.0375	TNFA_LPS100ng_PBMC_24h	-0.24306	1.90316e-07	4.07696e-05		HDL3_C	IL6_C.burnetiininemileSerum_PBMC_24h	0.219683	0.0229912	0.709036
g_618.5824	IL1b_S.aureus_PBMC_24h	-0.246186	1.92851e-07	4.11907e-05		FAw3_FA_ratio	IL6_Cryptococcus_PBMC_24h	0.225903	0.0224312	0.709036
g_735.7016	IFNy_A.fumigatusconidia_PBMC_7days	0.242424	1.92799e-07	4.11907e-05		DHA	TNFA_A.fumigatusconidiaSerum_PBMC_24h	0.208472	0.0228932	0.709036
g_246.0858	IL6_S.aureus_PBMC_24h	0.260835	1.94002e-07	4.13652e-05		L_VLDL_TG	TNFA_Cryptococcus_PBMC_24h	-0.213743	0.0224033	0.709036
g_700.5277	TNFA_S.aureus_PBMC_24h	-0.242889	1.94241e-07	4.13652e-05		IDL_CE_percent	IFNy_MTB_PBMC_7days	-0.208315	0.0224183	0.709036
g_776.5607	IL6_LPS1ng_PBMC_24h	-0.260741	1.96029e-07	4.16847e-05		M_LDL_L	IL22_Cryptococcus_PBMC_7days	0.214647	0.0230455	0.709036
g_325.1295	IL6_LPS_macroPG_24h	0.241969	1.97276e-07	4.18883e-05		M_HDL_TG	IL6_MTB_macroPG_24h	0.207906	0.02269	0.709036
g_599.4122	IL1b_S.aureus_PBMC_24h	-0.245905	1.99337e-07	4.22638e-05		L_VLDL_PL_percent	IL6_MTB_macroPG_24h	0.207592	0.0229	0.709036
g_193.087	IFNy_A.fumigatusconidia_PBMC_7days	-0.242128	1.99716e-07	4.22821e-05		XXL_VLDL_P	IL6_S.typhimurium_macroPG_24h	0.207573	0.0229126	0.709036
g_961.5392	IL6_S.aureus_PBMC_24h	-0.260553	2.00179e-07	4.23182e-05		Alb	TNFA_C.albicansconidia_macroPG_24h	-0.207417	0.0230179	0.709036
g_716.5227	IL6_LPS1ng_PBMC_24h	-0.260459	2.0227e-07	4.2657e-05		M_LDL_C_percent	TNFA_MTB_macroPG_24h	-0.207485	0.0229722	0.709036
g_372.0425	TNFA_C.albicanshyphae_PBMC_24h	-0.242544	2.02372e-07	4.2657e-05		PUFA_FA_ratio	TNFA_MTB_macroPG_24h	-0.207262	0.0231228	0.709036
g_618.5824	IL6_LPS1ng_PBMC_24h	-0.260363	2.04439e-07	4.30302e-05		SM	IL17_Cryptococcus_PBMC_7days	0.214392	0.0232127	0.710269
g_467.135	IL1b_Influenza_PBMC_24h	0.262815	2.09067e-07	4.38129e-05		Gp	IFNy_LPS_WB_48h	-0.206483	0.0236561	0.710936
g_661.5795	IL1b_C.albicanshyphae_PBMC_24h	0.245512	2.08726e-07	4.38129e-05		XL_HDL_FC	IFNy_C.conidiaHK_WB_48h	0.206478	0.0236595	0.710936
g_216.1242	TNFA_S.aureus_PBMC_24h	0.242275	2.08929e-07	4.38129e-05		S_HDL_FC	IL1b_PHA_WB_48h	-0.207586	0.0234924	0.710936
g_265.0875	TNFA_LPS100ng_PBMC_24h	-0.242202	2.10761e-07	4.4104e-05		XL_VLDL_PL	IL1b_C.conidiaHK_WB_48h	-0.207233	0.023735	0.710936
g_337.238	TNFA_LPS100ng_PBMC_24h	0.242038	2.14889e-07	4.49029e-05		XL_VLDL_PL	IL1b_S.aureus_WB_48h	-0.207508	0.0235457	0.710936
g_778.5751	IL6_S.aureus_PBMC_24h	-0.259699	2.20078e-07	4.59207e-05		XL_VLDL_TG	IL1b_S.aureus_WB_48h	-0.207636	0.023458	0.710936
g_742.5391	IL6_MSUC16_PBMC_24h	-0.259598	2.22553e-07	4.63702e-05		IDL_FC_percent	IL1b_S.aureus_WB_48h	0.207026	0.0238784	0.710936
g_225.1132	TNFA_S.aureus_PBMC_24h	-0.241696	2.23771e-07	4.65569e-05		CLA_FA_ratio	IL6_PHA_WB_48h	0.20967	0.0232771	0.710936
g_152.0352	TNFA_Influenza_PBMC_24h	0.259527	2.24327e-07	4.66056e-05		S_HDL_CE_percent	IL6_S.aureus_WB_48h	0.209691	0.0234259	0.710936
g_647.467	IL1b_C.albicanshyphae_PBMC_24h	0.244865	2.25153e-07	4.66595e-05		M_HDL_PL	TNFA_PHA_WB_48h	-0.209522	0.0233768	0.710936
g_127.0512	IFNy_A.fumigatusconidia_PBMC_7days	0.241117	2.25232e-07	4.66595e-05		XL_HDL_FC	TNFA_S.aureus_WB_48h	0.209485	0.0234017	0.710936
g_381.3737	IL22_A.fumigatusconidia_PBMC_7days	-0.241351	2.25958e-07	4.67428e-05		M_HDL_CE	TNFA_S.aureus_WB_48h	-0.208953	0.0237639	0.710936
g_740.5257	IFNy_A.fumigatusconidia_PBMC_7days	-0.241054	2.26904e-07	4.68717e-05		Gln	IL1b_MSUC16_PBMC_24h	-0.208206	0.0236682	0.710936
g_385.2593	TNFA_S.aureus_PBMC_24h	-0.241526	2.28329e-07	4.70985e-05		HDL3_C	IL1b_Borreliamix_PBMC_24h	0.206979	0.0239109	0.710936
g_261.1705	TNFA_S.aureus_PBMC_24h	0.241442	2.30588e-07	4.74969e-05		FAw3	IL6_C.burnetiininemileSerum_PBMC_24h	0.218567	0.0237133	0.710936
g_364.0174	TNFA_LPS_WB_48h	-0.241625	2.32805e-07	4.78268e-05		HDL3_C	TNFA_C.albicansconidia_PBMC_24h	0.207308	0.0236832	0.710936
g_718.5416	IL1b_Influenza_PBMC_24h	-0.261833	2.32851e-07	4.78268e-05		M_LDL_CE	TNFA_A.fumigatusconidiaSerum_PBMC_24h	0.207072	0.0238463	0.710936
g_929.5488	IL6_S.aureus_PBMC_24h	-0.259111	2.34876e-07	4.81061e-05		M_VLDL_FC	TNFA_Cryptococcus_PBMC_24h	-0.211548	0.0238552	0.710936
g_607.2547	TNFA_LPS100ng_PBMC_24h	-0.241287	2.34862e-07	4.81061e-05		MUFA_FA_ratio	TNFA_C.albicansconidia_macroPG_24h	0.20696	0.0233282	0.710936
g_253.1305	TNFA_LPS100ng_PBMC_24h	-0.241083	2.40587e-07	4.92059e-05		XXL_VLDL_CE_percent	TNFA_S.typhimurium_macroPG_24h	-0.206304	0.0237795	0.710936
g_325.1295	IL1b_Influenza_PBMC_24h	0.26132	2.46288e-07	5.03007e-05		VLDL_D	IL6_S.aureus_WB_48h	-0.208686	0.0239478	0.711027
g_742.5391	IL6_S.aureus_PBMC_24h	-0.258643	2.47326e-07	5.04417e-05		L_LDL_TG	IL6_MTB_PBMC_24h	0.218104	0.0240189	0.711128
g_249.2223	TNFA_LPS100ng_PBMC_24h	0.240821	2.48152e-07	5.05387e-05		M_HDL_PL_percent	IL6_C.albicansconidia_macroPG_24h	0.205993	0.0239962	0.711128
g_215.1073	IL1b_C.albicanshyphae_PBMC_24h	-0.244017	2.4856e-07	5.05507e-05		M_VLDL_C	TNFA_Cryptococcus_PBMC_24h	-0.211174	0.0241103	0.711831
g_329.2343	TNFA_LPS_WB_48h	0.241014	2.50196e-07	5.08119e-05		L_LDL_TG	IFNy_Cryptococcus_PBMC_7days	0.213056	0.0241057	0.711831
g_161.0819	IL1b_S.aureus_PBMC_24h	0.2439	2.51972e-07	5.11008e-05		S_HDL_CE	IL1b_PolyIC_PBMC_24h	0.20662	0.0241614	0.712222
g_258.0834	IL22_A.fumigatusconidia_PBMC_7days	0.240352	2.54264e-07	5.14935e-05		IDL_P	IL22_Cryptococcus_PBMC_7days	0.21293	0.0241914	0.712222
g_119.035	IFNy_A.fumigatusconidia_PBMC_7days	0.239992	2.5728e-07	5.20313e-05		Crea	IFNy_C.conidiaHK_WB_48h	-0.204723	0.0248993	0.713114
g_425.1456	IFNy_A.fumigatusconidia_PBMC_7days	0.239714	2.6584e-07	5.36875e-05		XL_VLDL_L	IL1b_S.aureus_WB_48h	-0.205553	0.0249188	0.713114
g_661.5795	TNFA_LPS_WB_48h	0.240461	2.66989e-07	5.37539e-05		S_HDL_PL	IL6_PHA_WB_48h	-0.207815	0.0245548	0.713114
g_529.3892	IL6_LPS1ng_PBMC_24h	-0.257939	2.67284e-07	5.37539e-05		S_HDL_PL_percent	IL6_S.aureus_WB_48h	-0.207414	0.024839	0.713114
g_180.1031	IFNy_A.fumigatusconidia_PBMC_7days	0.239681	2.66877e-07	5.37539e-05		M_HDL_L	TNFA_LPS_WB_48h	-0.207289	0.0249284	0.713114
g_508.4733	IL6_S.aureus_PBMC_24h	-0.257908	2.68203e-07	5.38636e-05		M_VLDL_PL	TNFA_S.aureus_WB_48h	-0.207971	0.0244449	0.713114
g_333.2071	IFNy_A.fumigatusconidia_PBMC_7days	-0.239561	2.70677e-07	5.42851e-05		L_HDL_FC	TNFA_S.aureus_WB_48h	0.207651	0.0246704	0.713114
g_649.3942	IL1b_S.aureus_PBMC_24h	-0.243127	2.75642e-07	5.52043e-05		XL_VLDL_FC_percent	TNFA_S.aureus_WB_48h	0.208064	0.0243803	0.713114
g_662.101	TNFA_LPS100ng_PBMC_24h	-0.239888	2.76925e-07	5.53846e-05		XS_VLDL_PL	IL1b_PolyIC_PBMC_24h	0.20586	0.0246987	0.713114
g_452.0759	TNFA_LPS100ng_PBMC_24h	-0.239827	2.78911e-07	5.57048e-05		DAG_TG_ratio	IL1b_Influenza_PBMC_24h	-0.215429	0.0244677	0.713114
g_633.4517	IL6_LPS1ng_PBMC_24h	-0.257461	2.81707e-07	5.61574e-05		Cit	IL1b_MTB_PBMC_24h	-0.205532	0.0249341	0.713114
g_607.2547	IFNy_A.fumigatusconidia_PBMC_7days	0.239214	2.81954e-07	5.61574e-05		SFA_FA_ratio	IL6_LPS100ng_PBMC_24h	0.21702	0.0247464	0.713114
g_897.5237	IFNy_A.fumigatusconidia_PBMC_7days	-0.239163	2.83661e-07	5.64197e-05		Alb	IL6_E.Coli_PBMC_24h	-0.216801	0.0248955	0.713114
g_702.4337	IL1b_C.albicanshyphae_PBMC_24h	0.242714	2.8916e-07	5.74345e-05		XS_VLDL_P	IL6_B.burgdorferi_PBMC_24h	0.216957	0.0247893	0.713114
g_351.1231	IL1b_S.aureus_PBMC_24h	0.242579	2.93721e-07	5.82603e-05		SFA	IL6_B.burgdorferi_PBMC_24h	0.216756	0.0249264	0.713114
g_146.0819	IL1b_C.albicanshyphae_PBMC_24h	-0.242534	2.95251e-07	5.84236e-05		L_HDL_FC_percent	IL6_S.aureus_PBMC_24h	-0.21761	0.0243478	0.713114
g_690.5063	IL6_LPS1ng_PBMC_24h	-0.25703	2.95353e-07	5.84236e-05		L_LDL_CE	TNFA_Influenza_PBMC_24h	0.214871	0.0248494	0.713114
g_145.0618	TNFA_LPS100ng_PBMC_24h	-0.239299	2.96721e-07	5.86142e-05		Crea	IFNy_A.fumigatusconidia_PBMC_7days	-0.205495	0.0243469	0.713114
g_253.0947	TNFA_S.aureus_PBMC_24h	0.239271	2.9772e-07	5.87312e-05		L_LDL_FC_percent	IL22_A.fumigatusconidia_PBMC_7days	-0.20501	0.0246924	0.713114
g_645.4979	IL6_LPS1ng_PBMC_24h	-0.256919	2.98954e-07	5.88943e-05		Crea	IL6_LPS_macroPG_24h	-0.205224	0.0245393	0.713114
g_661.5795	IL6_S.aureus_PBMC_24h	-0.25683	3.01879e-07	5.93897e-05		bOHBut	TNFA_S.typhimurium_macroPG_24h	-0.205512	0.0243353	0.713114
g_749.5329	IL6_S.aureus_PBMC_24h	-0.256781	3.03519e-07	5.96312e-05		M_HDL_P	IL6_LPS_WB_48h	-0.206954	0.0251683	0.71454
g_583.437	IL22_A.fumigatusconidia_PBMC_7days	-0.238718	3.08077e-07	6.04445e-05		DHA	IL6_MSUC16_PBMC_24h	0.216376	0.0251879	0.71454
g_347.2589	IFNy_A.fumigatusconidia_PBMC_7days	-0.238267	3.15113e-07	6.17413e-05		IDL_TG	TNFA_Pam3Cys_PBMC_24h	0.205268	0.0251247	0.71454
g_337.238	TNFA_S.typhimurium_macroPG_24h	-0.238154	3.19291e-07	6.24751e-05		S_LDL_CE	TNFA_A.fumigatusconidiaSerum_PBMC_24h	0.205262	0.0251293	0.71454
g_245.1184	IFNy_A.fumigatusconidia_PBMC_7days	-0.238047	3.23325e-07	6.31791e-05		L_LDL_FC_percent	TNFA_A.fumigatusconidiaSerum_PBMC_24h	-0.205403	0.0250272	0.71454
g_331.1031	IL6_S.aureus_PBMC_24h	0.256187	3.23875e-07	6.3201e-05		XL_HDL_C_percent	IFNy_Bacteroides_PBMC_7days	-0.204372	0.0251531	0.71454
g_776.5607	IL6_MSUC16_PBMC_24h	-0.256106	3.26754e-07	6.36325e-05		DAG	IL1b_S.aureus_WB_48h	-0.20493	0.0253706	0.717872
g_716.5227	IFNy_A.fumigatusconidia_PBMC_7days	-0.237951	3.26966e-07	6.36325e-05		L_VLDL_C_percent	IL6_LPS1ng_PBMC_24h	-0.216094	0.025383	0.717872
g_199.1473	IL1b_S.aureus_PBMC_24h	0.241609	3.28536e-07	6.38521e-05		XL_HDL_CE_percent	IFNy_Bacteroides_PBMC_7days	-0.204024	0.0254078	0.717872
g_753.5918	IL1b_C.albicanshyphae_PBMC_24h	0.241343	3.38744e-07	6.57476e-05		S_LDL_CE	TNFA_Influenza_PBMC_24h	0.21392	0.0255115	0.718871
g_621.4375	IL1b_S.aureus_PBMC_24h	-0.241273	3.41476e-07	6.61892e-05		IDL_L	IL22_Cryptococcus_PBMC_7days	0.211068	0.0254892	0.718871
g_217.0708	TNFA_LPS100ng_PBMC_24h	-0.238075	3.42349e-07	6.62695e-05		SM	IL6_C.conidiaHK_WB_48h	0.206418	0.0255567	0.719181
g_585.4516	IL1b_Influenza_PBMC_24h	-0.258196	3.45797e-07	6.68137e-05		DHA_FA_ratio	TNFA_A.fumigatusconidiaSerum_PBMC_24h	0.204597	0.0256155	0.71987
g_131.0461	TNFA_LPS100ng_PBMC_24h	-0.237981	3.46084e-07	6.68137e-05		M_HDL_TG_percent	IL1b_S.aureus_WB_48h	-0.204494	0.0256908	0.720061
g_808.1201	TNFA_LPS100ng_PBMC_24h	-0.237909	3.49002e-07	6.72871e-05		XL_VLDL_FC_percent	IL1b_PolyIC_PBMC_24h	0.204513	0.0256772	0.720061
g_393.3737	IFNy_A.fumigatusconidia_PBMC_7days	-0.23737	3.49932e-07	6.73765e-05		S_LDL_FC_percent	IL1b_LPS1ng_PBMC_24h	-0.204304	0.025832	0.72232
g_177.0561	IFNy_A.fumigatusconidia_PBMC_7days	0.237246	3.55003e-07	6.82622e-05		S_LDL_FC_percent	IL6_C.burnetiininemileSerum_PBMC_24h	-0.215441	0.0258401	0.72232
g_571.3998	IL6_S.aureus_PBMC_24h	-0.255319	3.56023e-07	6.83672e-05		L_LDL_P	IL6_B.burgdorferi_PBMC_24h	0.215331	0.0259177	0.723526
g_131.0461	IL1b_C.albicanshyphae_PBMC_24h	-0.240845	3.5869e-07	6.87882e-05		L_VLDL_FC	IL6_S.aureus_WB_48h	-0.205743	0.0262146	0.727105
g_700.5277	IL1b_S.aureus_PBMC_24h	-0.240802	3.60474e-07	6.90386e-05		M_VLDL_P	TNFA_S.aureus_WB_48h	-0.20552	0.0262188	0.727105
g_381.3163	IL22_A.fumigatusconidia_PBMC_7days	-0.237285	3.64177e-07	6.96556e-05		CLA	IL1b_B.fragilis_PBMC_24h	-0.203919	0.0261184	0.727105
g_217.0708	IL1b_LPS1ng_PBMC_24h	0.240602	3.68823e-07	7.03581e-05		M_HDL_PL_percent	TNFA_Influenza_PBMC_24h	0.212934	0.0262142	0.727105
g_611.4691	IL1b_C.albicanshyphae_PBMC_24h	0.240603	3.68802e-07	7.03581e-05		M_LDL_FC_percent	IFNy_Cryptococcus_PBMC_7days	-0.210101	0.0261861	0.727105
g_153.0557	IL1b_C.albicanshyphae_PBMC_24h	0.240545	3.7126e-07	7.07298e-05		S_HDL_PL_percent	IL1b_S.aureus_WB_48h	-0.203528	0.0264133	0.727278
g_809.6662	IL6_LPS1ng_PBMC_24h	-0.254899	3.72658e-07	7.09025e-05		L_VLDL_L	IL6_S.aureus_WB_48h	-0.205455	0.0262675	0.727278
g_167.0212	IL1b_S.aureus_PBMC_24h	0.240486	3.73785e-07	7.09305e-05		M_LDL_CE_percent	TNFA_PHA_WB_48h	0.205234	0.0264326	0.727278
g_529.3892	IL6_S.aureus_PBMC_24h	-0.25488	3.734e-07	7.09305e-05		TG_PG_ratio	IL1b_Cryptococcus_PBMC_24h	-0.20805	0.0263342	0.727278
g_583.437	TNFA_S.typhimurium_macroPG_24h	-0.236744	3.76361e-07	7.13256e-05		L_LDL_PL	IL6_B.burgdorferi_PBMC_24h	0.214665	0.0263929	0.727278
g_335.223	TNFA_LPS100ng_PBMC_24h	0.237175	3.80083e-07	7.19366e-05		L_LDL_PL	TNFA_A.fumigatusconidiaSerum_PBMC_24h	0.203642	0.0263271	0.727278
g_216.9822	IL6_S.aureus_PBMC_24h	0.254679	3.81643e-07	7.21375e-05		L_VLDL_C_percent	TNFA_LPS_WB_48h	0.204989	0.0266171	0.727419
g_715.2631	IL6_Influenza_PBMC_24h	0.274283	3.8441e-07	7.24907e-05		L_VLDL_P	TNFA_S.aureus_WB_48h	-0.205056	0.0265662	0.727419
g_166.0509	IFNy_A.fumigatusconidia_PBMC_7days	0.23656	3.84514e-07	7.24907e-05		M_HDL_C_percent	IL1b_MTB_PBMC_24h	-0.203427	0.0264893	0.727419
g_351.1443	IL22_A.fumigatusconidia_PBMC_7days	0.236781	3.86144e-07	7.27032e-05		M_LDL_FC_percent	IL6_E.Coli_PBMC_24h	-0.214172	0.0267492	0.727419
g_835.5341	IL1b_S.aureus_PBMC_24h	-0.24011	3.90216e-07	7.33742e-05		M_LDL_C_percent	TNFA_Influenza_PBMC_24h	0.212242	0.0267163	0.727419
g_385.2593	IL1b_C.albicanshyphae_PBMC_24h	0.239982	3.95977e-07	7.42424e-05		S_HDL_C	TNFA_A.fumigatusconidiaSerum_PBMC_24h	0.20332	0.026571	0.727419
g_711.4997	IL1b_C.albicanshyphae_PBMC_24h	0.239985	3.95853e-07	7.42424e-05		XL_HDL_TG	IL17_Cryptococcus_PBMC_7days	0.209353	0.0267368	0.727419
g_583.437	IL6_LPS_macroPG_24h	-0.236042	3.96373e-07	7.42424e-05		XS_VLDL_CE	IL22_C.albicanshyphae_PBMC_7days	-0.202242	0.0267461	0.727419
g_758.5702	IL1b_C.albicanshyphae_PBMC_24h	0.239949	3.97509e-07	7.43588e-05		L_LDL_FC	IL22_Cryptococcus_PBMC_7days	0.209394	0.0267066	0.727419
g_471.3113	IL1b_C.albicanshyphae_PBMC_24h	-0.23988	4.00648e-07	7.48492e-05		M_LDL_PL_percent	TNFA_PHA_WB_48h	-0.204757	0.0267927	0.727661
g_225.0767	TNFA_LPS100ng_PBMC_24h	-0.236698	4.01687e-07	7.49464e-05		TotPG	IL6_MTB_macroPG_24h	0.2021	0.0268553	0.728419
g_941.5174	IFNy_A.fumigatusconidia_PBMC_7days	-0.236093	4.05917e-07	7.56382e-05		L_VLDL_TG	TNFA_S.aureus_WB_48h	-0.204598	0.0269136	0.729059
g_512.2005	TNFA_LPS100ng_PBMC_24h	-0.236593	4.06609e-07	7.56696e-05		L_HDL_TG_percent	IFNy_C.conidiaHK_WB_48h	-0.196233	0.0317094	0.729249
g_265.0875	TNFA_LPS_WB_48h	-0.236817	4.08208e-07	7.58695e-05		HDL_C	IFNy_C.conidiaHK_WB_48h	0.197876	0.0302801	0.729249
g_381.3737	IL1b_S.aureus_PBMC_24h	-0.239552	4.15951e-07	7.72036e-05		Ile	IFNy_C.conidiaHK_WB_48h	-0.19626	0.0316851	0.729249
g_767.4017	IL6_S.aureus_PBMC_24h	-0.253873	4.16454e-07	7.72036e-05		HDL_D	IFNy_S.aureus_WB_48h	0.199258	0.029121	0.729249
g_611.4691	TNFA_LPS100ng_PBMC_24h	0.236307	4.20297e-07	7.77989e-05		CLA_FA_ratio	IL1b_LPS_WB_48h	0.197533	0.0312911	0.729249
g_295.2279	IL6_LPS_macroPG_24h	-0.235528	4.20741e-07	7.77989e-05		L_VLDL_CE	IL1b_C.conidiaHK_WB_48h	-0.200407	0.0288649	0.729249
g_673.4806	IL1b_C.albicanshyphae_PBMC_24h	0.239232	4.31413e-07	7.96704e-05		Ala	IL1b_C.conidiaHK_WB_48h	-0.201034	0.0283576	0.729249
g_386.9857	TNFA_S.aureus_PBMC_24h	-0.236008	4.3507e-07	8.02432e-05		XXL_VLDL_L	IL1b_S.aureus_WB_48h	-0.196623	0.0320946	0.729249
g_369.2436	TNFA_S.typhimurium_macroPG_24h	-0.235428	4.3844e-07	8.07618e-05		XXL_VLDL_FC	IL1b_S.aureus_WB_48h	-0.198532	0.0304293	0.729249
g_120.0122	IFNy_A.fumigatusconidia_PBMC_7days	0.235309	4.44507e-07	8.17751e-05		S_VLDL_PL	IL1b_S.aureus_WB_48h	-0.197861	0.0310055	0.729249
g_220.0978	IFNy_A.fumigatusconidia_PBMC_7days	0.235281	4.45952e-07	8.19367e-05		XL_VLDL_C_percent	IL1b_S.aureus_WB_48h	0.197311	0.031486	0.729249
g_325.1295	IL6_MTB_macroPG_24h	0.234955	4.49614e-07	8.25048e-05		S_VLDL_CE_percent	IL1b_S.aureus_WB_48h	0.196545	0.0321645	0.729249
g_343.0673	TNFA_LPS100ng_PBMC_24h	-0.235694	4.51069e-07	8.26669e-05		HDL_D	IL1b_S.aureus_WB_48h	0.201524	0.0279659	0.729249
g_253.0947	IL1b_C.albicanshyphae_PBMC_24h	-0.238823	4.51968e-07	8.27268e-05		MUFA	IL1b_S.aureus_WB_48h	-0.196763	0.0319702	0.729249
g_193.1233	IFNy_A.fumigatusconidia_PBMC_7days	-0.23514	4.53264e-07	8.28591e-05		LA_FA_ratio	IL1b_S.aureus_WB_48h	0.199255	0.0298171	0.729249
g_639.4404	IFNy_A.fumigatusconidia_PBMC_7days	-0.235041	4.58463e-07	8.37036e-05		M_HDL_L	IL6_LPS_WB_48h	-0.199622	0.0309416	0.729249
g_216.1242	IL6_LPS1ng_PBMC_24h	0.252884	4.63363e-07	8.44915e-05		IDL_FC_percent	IL6_LPS_WB_48h	0.199168	0.0313327	0.729249
g_364.0174	TNFA_C.albicanshyphae_PBMC_24h	-0.235385	4.67423e-07	8.51245e-05		L_HDL_C_percent	IL6_LPS_WB_48h	0.199281	0.031235	0.729249
g_145.1115	IFNy_A.fumigatusconidia_PBMC_7days	0.234853	4.68539e-07	8.52204e-05		CLA	IL6_PHA_WB_48h	0.199532	0.0310189	0.729249
g_742.5391	IL22_A.fumigatusconidia_PBMC_7days	-0.235049	4.71732e-07	8.56934e-05		S_HDL_CE	IL6_C.conidiaHK_WB_48h	0.201112	0.0296847	0.729249
g_535.0714	IFNy_A.fumigatusconidia_PBMC_7days	0.234751	4.7409e-07	8.60138e-05		M_VLDL_PL_percent	IL6_C.conidiaHK_WB_48h	0.199735	0.0308444	0.729249
g_313.1657	IL1b_Influenza_PBMC_24h	0.255145	4.79607e-07	8.69057e-05		XS_VLDL_PL_percent	IL6_C.conidiaHK_WB_48h	0.199457	0.031083	0.729249
g_343.0673	TNFA_S.aureus_PBMC_24h	0.235127	4.81523e-07	8.71437e-05		IDL_CE_percent	IL6_C.conidiaHK_WB_48h	-0.202282	0.028729	0.729249
g_216.1242	IL1b_S.aureus_PBMC_24h	0.238243	4.82794e-07	8.72644e-05		L_LDL_PL_percent	IL6_C.conidiaHK_WB_48h	-0.197813	0.0325268	0.729249
g_621.4375	TNFA_S.aureus_PBMC_24h	-0.234981	4.8968e-07	8.83985e-05		FreeC	IL6_C.conidiaHK_WB_48h	0.201083	0.0297092	0.729249
g_937.4841	IL6_LPS1ng_PBMC_24h	-0.252323	4.92226e-07	8.87474e-05		FAw3	IL6_C.conidiaHK_WB_48h	0.202929	0.0282114	0.729249
g_364.1645	IL6_S.aureus_PBMC_24h	0.252256	4.95743e-07	8.92702e-05		Ala	IL6_C.conidiaHK_WB_48h	-0.201918	0.0290237	0.729249
g_167.0714	IL6_LPS1ng_PBMC_24h	0.252168	5.00455e-07	9.00066e-05		XL_VLDL_PL	IL6_S.aureus_WB_48h	-0.202041	0.0290819	0.729249
g_597.4164	IL6_S.aureus_PBMC_24h	-0.252155	5.01163e-07	9.00219e-05		L_VLDL_P	IL6_S.aureus_WB_48h	-0.202671	0.0285763	0.729249
g_746.4692	IL6_S.aureus_PBMC_24h	-0.252116	5.0325e-07	9.02847e-05		L_VLDL_C	IL6_S.aureus_WB_48h	-0.204521	0.0271328	0.729249
g_218.0816	TNFA_LPS_WB_48h	-0.234985	5.04087e-07	9.03228e-05		L_VLDL_CE	IL6_S.aureus_WB_48h	-0.201307	0.0296814	0.729249
g_387.2385	TNFA_S.typhimurium_macroPG_24h	-0.234146	5.0829e-07	9.09632e-05		M_VLDL_CE_percent	IL6_S.aureus_WB_48h	0.200556	0.0301489	0.729249
g_216.1242	IL6_S.aureus_PBMC_24h	0.251988	5.10219e-07	9.1083e-05		S_VLDL_CE_percent	IL6_S.aureus_WB_48h	0.201134	0.0298236	0.729249
g_425.1456	TNFA_S.aureus_PBMC_24h	0.234628	5.09894e-07	9.1083e-05		XS_VLDL_TG_percent	IL6_S.aureus_WB_48h	-0.201412	0.0294369	0.729249
g_325.1295	IL1b_LPS1ng_PBMC_24h	0.237662	5.15652e-07	9.19392e-05		VLDL_TG	IL6_S.aureus_WB_48h	-0.198744	0.0318566	0.729249
g_467.135	IL6_Influenza_PBMC_24h	0.271136	5.27659e-07	9.39642e-05		M_HDL_PL	TNFA_LPS_WB_48h	-0.202751	0.0283528	0.729249
g_172.0397	TNFA_S.aureus_PBMC_24h	-0.23429	5.3004e-07	9.42722e-05		S_VLDL_C	TNFA_PHA_WB_48h	0.202085	0.0288881	0.729249
g_937.4841	IL1b_S.aureus_PBMC_24h	-0.237325	5.35687e-07	9.51595e-05		XS_VLDL_C	TNFA_PHA_WB_48h	0.203213	0.0279874	0.729249
g_593.3651	IL1b_S.aureus_PBMC_24h	-0.237258	5.39758e-07	9.5765e-05		XS_VLDL_TG_percent	TNFA_PHA_WB_48h	-0.197807	0.0325322	0.729249
g_853.5025	IL6_LPS1ng_PBMC_24h	-0.251444	5.40847e-07	9.58406e-05		L_LDL_PL_percent	TNFA_PHA_WB_48h	-0.2013	0.0295298	0.729249
g_497.0922	TNFA_S.aureus_PBMC_24h	0.234094	5.42114e-07	9.59476e-05		S_LDL_PL_percent	TNFA_PHA_WB_48h	-0.203504	0.0277585	0.729249
g_727.5769	IL1b_C.albicanshyphae_PBMC_24h	0.237083	5.50538e-07	9.73194e-05		S_HDL_CE_percent	TNFA_PHA_WB_48h	0.199938	0.030671	0.729249
g_265.1085	TNFA_LPS100ng_PBMC_24h	-0.23394	5.5171e-07	9.74075e-05		LDL_C	TNFA_PHA_WB_48h	0.198915	0.0315527	0.729249
g_859.5355	IL6_MSUC16_PBMC_24h	-0.251228	5.53515e-07	9.74353e-05		FAw3_FA_ratio	TNFA_C.conidiaHK_WB_48h	0.197936	0.0324173	0.729249
g_662.101	TNFA_C.burnetiininemileSerum_PBMC_24h	-0.233906	5.53889e-07	9.74353e-05		L_VLDL_L	TNFA_S.aureus_WB_48h	-0.203331	0.027894	0.729249
g_119.0501	IL22_A.fumigatusconidia_PBMC_7days	0.23366	5.53303e-07	9.74353e-05		M_VLDL_L	TNFA_S.aureus_WB_48h	-0.198245	0.0321425	0.729249
g_807.454	IL6_S.aureus_PBMC_24h	-0.251181	5.56259e-07	9.77333e-05		S_VLDL_TG	TNFA_S.aureus_WB_48h	-0.199339	0.0311849	0.729249
g_345.1351	IL1b_PolyIC_PBMC_24h	-0.236924	5.60545e-07	9.82475e-05		L_HDL_C	TNFA_S.aureus_WB_48h	0.20394	0.0274194	0.729249
g_585.4516	IL1b_PolyIC_PBMC_24h	0.236924	5.60503e-07	9.82475e-05		L_HDL_CE	TNFA_S.aureus_WB_48h	0.200478	0.0302144	0.729249
g_661.5795	TNFA_S.aureus_PBMC_24h	-0.233758	5.63297e-07	9.86105e-05		M_HDL_FC_percent	TNFA_S.aureus_WB_48h	0.201522	0.0293469	0.729249
g_335.1283	IL1b_Influenza_PBMC_24h	0.25352	5.69941e-07	9.96529e-05		DAG	TNFA_S.aureus_WB_48h	-0.202834	0.0282868	0.729249
g_740.5257	IL6_LPS1ng_PBMC_24h	-0.250902	5.73113e-07	0.000100086		Gln	TNFA_S.aureus_WB_48h	0.198398	0.0320066	0.729249
g_339.3269	IL6_LPS1ng_PBMC_24h	-0.250885	5.7418e-07	0.000100152		L_HDL_PL_percent	IL1b_LPS1ng_PBMC_24h	0.197577	0.031253	0.729249
g_647.467	TNFA_LPS100ng_PBMC_24h	0.233577	5.75069e-07	0.000100186		L_HDL_FC_percent	IL1b_LPS1ng_PBMC_24h	-0.19761	0.0312239	0.729249
g_597.3921	IL1b_S.aureus_PBMC_24h	-0.236679	5.76236e-07	0.000100195		CLA	IL1b_LPS1ng_PBMC_24h	0.201464	0.0280135	0.729249
g_184.0015	TNFA_MTB_macroPG_24h	-0.232795	5.76505e-07	0.000100195		L_VLDL_TG_percent	IL1b_PolyIC_PBMC_24h	-0.197203	0.0315808	0.729249
g_145.0868	IFNy_A.fumigatusconidia_PBMC_7days	0.232841	5.90239e-07	0.000102336		XS_VLDL_PL_percent	IL1b_PolyIC_PBMC_24h	0.202607	0.0271173	0.729249
g_611.4691	TNFA_S.typhimurium_macroPG_24h	-0.232845	5.89982e-07	0.000102336		Crea	IL1b_PolyIC_PBMC_24h	0.201279	0.0281608	0.729249
g_128.0101	IFNy_A.fumigatusconidia_PBMC_7days	0.232799	5.93102e-07	0.000102709		L_HDL_C	IL1b_Influenza_PBMC_24h	-0.208806	0.0293358	0.729249
g_119.035	IL6_LPS1ng_PBMC_24h	0.250568	5.93917e-07	0.000102727		L_HDL_CE	IL1b_Influenza_PBMC_24h	-0.209584	0.0287246	0.729249
g_881.1565	TNFA_C.burnetiininemileSerum_PBMC_24h	-0.233189	6.01112e-07	0.000103847		XL_VLDL_P	IL1b_Cryptococcus_PBMC_24h	-0.200839	0.0321437	0.729249
g_167.0212	TNFA_S.aureus_PBMC_24h	0.233156	6.03377e-07	0.000104114		XL_VLDL_L	IL1b_Cryptococcus_PBMC_24h	-0.200583	0.0323681	0.729249
g_485.3634	IL1b_S.aureus_PBMC_24h	-0.236165	6.10575e-07	0.000105192		XL_VLDL_C	IL1b_Cryptococcus_PBMC_24h	-0.201522	0.0315506	0.729249
g_245.1396	IFNy_A.fumigatusconidia_PBMC_7days	-0.232529	6.11678e-07	0.000105192		XL_VLDL_FC	IL1b_Cryptococcus_PBMC_24h	-0.207157	0.0270008	0.729249
g_385.2231	TNFA_S.typhimurium_macroPG_24h	-0.232527	6.11805e-07	0.000105192		L_HDL_CE_percent	IL1b_Cryptococcus_PBMC_24h	-0.203912	0.0295468	0.729249
g_704.5231	IFNy_A.fumigatusconidia_PBMC_7days	-0.232496	6.1399e-07	0.000105442		XL_HDL_TG	IL1b_B.fragilis_PBMC_24h	-0.197576	0.0312538	0.729249
g_715.2631	TNFA_Influenza_PBMC_24h	0.250102	6.24117e-07	0.000107054		L_HDL_TG_percent	IL1b_B.fragilis_PBMC_24h	-0.199038	0.0300001	0.729249
g_381.0956	TNFA_LPS100ng_PBMC_24h	-0.23277	6.30458e-07	0.000108014		L_VLDL_FC_percent	IL6_LPS1ng_PBMC_24h	-0.207149	0.0322843	0.729249
g_485.3634	TNFA_S.typhimurium_macroPG_24h	-0.232079	6.43896e-07	0.000110185		DHA	IL6_LPS1ng_PBMC_24h	0.210203	0.0297685	0.729249
g_465.1404	IL1b_S.aureus_WB_48h	0.232466	6.52646e-07	0.000111551		XS_VLDL_P	IL6_PolyIC_PBMC_24h	0.212433	0.0287996	0.729249
g_690.5063	TNFA_LPS100ng_PBMC_24h	0.23245	6.5387e-07	0.000111628		XS_VLDL_L	IL6_PolyIC_PBMC_24h	0.214655	0.0271311	0.729249
g_941.5174	TNFA_S.aureus_PBMC_24h	-0.232286	6.6613e-07	0.000113587		XS_VLDL_PL	IL6_PolyIC_PBMC_24h	0.213754	0.0277976	0.729249
g_571.3998	IL6_LPS1ng_PBMC_24h	-0.249458	6.68371e-07	0.000113835		CLA	IL6_CpG_PBMC_24h	0.208316	0.0313023	0.729249
g_179.0564	IL1b_S.aureus_PBMC_24h	0.235303	6.72597e-07	0.00011442		DHA_FA_ratio	IL6_CpG_PBMC_24h	-0.209742	0.0301367	0.729249
g_629.0908	IL1b_C.albicanshyphae_PBMC_24h	-0.235256	6.76172e-07	0.000114682		XXL_VLDL_TG_percent	IL6_Influenza_PBMC_24h	0.219847	0.0304863	0.729249
g_607.2547	IL6_S.aureus_PBMC_24h	0.249336	6.77109e-07	0.000114682		L_LDL_CE_percent	IL6_Influenza_PBMC_24h	0.218016	0.0319327	0.729249
g_199.0613	TNFA_LPS100ng_PBMC_24h	-0.232129	6.78107e-07	0.000114682		IDL_CE_percent	IL6_E.Coli_PBMC_24h	-0.208014	0.0315538	0.729249
g_269.0875	TNFA_LPS100ng_PBMC_24h	-0.232141	6.77208e-07	0.000114682		XL_HDL_FC_percent	IL6_E.Coli_PBMC_24h	-0.212348	0.0281022	0.729249
g_535.0714	TNFA_LPS100ng_PBMC_24h	-0.232132	6.77855e-07	0.000114682		CLA_FA_ratio	IL6_E.Coli_PBMC_24h	0.212554	0.027947	0.729249
g_365.3424	IL1b_Influenza_PBMC_24h	-0.25183	6.81066e-07	0.000115048		IDL_PL	IL6_B.burgdorferi_PBMC_24h	0.206852	0.0325378	0.729249
g_782.6505	TNFA_S.aureus_PBMC_24h	-0.23203	6.85759e-07	0.000115421		L_LDL_L	IL6_B.burgdorferi_PBMC_24h	0.210041	0.0298976	0.729249
g_89.0243	IFNy_A.fumigatusconidia_PBMC_7days	0.231516	6.86464e-07	0.000115421		M_LDL_P	IL6_B.burgdorferi_PBMC_24h	0.208557	0.0311025	0.729249
g_116.0352	IFNy_A.fumigatusconidia_PBMC_7days	0.231517	6.86371e-07	0.000115421		S_LDL_P	IL6_B.burgdorferi_PBMC_24h	0.208097	0.0314847	0.729249
g_395.3894	IL22_A.fumigatusconidia_PBMC_7days	-0.231773	6.86095e-07	0.000115421		M_HDL_CE_percent	IL6_B.burgdorferi_PBMC_24h	-0.208353	0.0312715	0.729249
g_465.1404	IL1b_Influenza_PBMC_24h	0.25148	7.0655e-07	0.00011866		TotFA	IL6_B.burgdorferi_PBMC_24h	0.207024	0.0323906	0.729249
g_947.5241	TNFA_S.aureus_PBMC_24h	-0.231733	7.09269e-07	0.000118979		DHA	IL6_A.fumigatusconidiaSerum_PBMC_24h	0.207523	0.0319665	0.729249
g_811.4724	IFNy_A.fumigatusconidia_PBMC_7days	-0.231154	7.15286e-07	0.000119849		FAw3	IL6_A.fumigatusconidiaSerum_PBMC_24h	0.210519	0.0295177	0.729249
g_148.0432	TNFA_LPS_WB_48h	-0.231678	7.34354e-07	0.000122901		FAw3_FA_ratio	IL6_A.fumigatusconidiaSerum_PBMC_24h	0.208962	0.0307699	0.729249
g_74.0246	TNFA_LPS100ng_PBMC_24h	-0.231365	7.39377e-07	0.000123456		XXL_VLDL_CE	IL6_MTB_PBMC_24h	0.211775	0.0285395	0.729249
g_474.0349	IFNy_A.fumigatusconidia_PBMC_7days	0.230869	7.38787e-07	0.000123456		M_LDL_TG	IL6_MTB_PBMC_24h	0.209865	0.0300385	0.729249
g_725.2307	IL6_LPS1ng_PBMC_24h	0.248421	7.45974e-07	0.000124414		LDL_TG	IL6_MTB_PBMC_24h	0.213774	0.0270397	0.729249
g_913.1812	TNFA_LPS100ng_PBMC_24h	-0.231242	7.49766e-07	0.000124759		HDL_TG	IL6_MTB_PBMC_24h	0.207289	0.0321646	0.729249
g_907.0832	TNFA_S.aureus_PBMC_24h	0.23125	7.4904e-07	0.000124759		M_LDL_FC_percent	IL6_C.burnetiininemileSerum_PBMC_24h	-0.213436	0.0272882	0.729249
g_597.4164	IL6_LPS_macroPG_24h	-0.230411	7.56294e-07	0.0001257		XXL_VLDL_FC_percent	IL6_S.aureus_PBMC_24h	-0.212854	0.0277217	0.729249
g_207.0663	IL6_Influenza_PBMC_24h	-0.267385	7.65708e-07	0.000127119		M_VLDL_FC_percent	IL6_S.aureus_PBMC_24h	-0.209328	0.0304712	0.729249
g_859.5355	IL6_LPS1ng_PBMC_24h	-0.248049	7.75804e-07	0.000128647		Alb	IL6_S.aureus_PBMC_24h	-0.210484	0.0295456	0.729249
g_329.2343	TNFA_LPS100ng_PBMC_24h	0.230875	7.81408e-07	0.000129428		M_HDL_FC_percent	IL6_B.fragilis_PBMC_24h	-0.207941	0.0316149	0.729249
g_645.4979	IL6_S.aureus_PBMC_24h	-0.24791	7.87307e-07	0.000130256		XL_HDL_FC_percent	TNFA_LPS100ng_PBMC_24h	0.198045	0.0308463	0.729249
g_835.5341	IL22_A.fumigatusconidia_PBMC_7days	-0.23052	7.9058e-07	0.000130648		Ace	TNFA_LPS100ng_PBMC_24h	0.19973	0.0294218	0.729249
g_336.0374	TNFA_LPS100ng_PBMC_24h	-0.230746	7.92864e-07	0.000130876		XS_VLDL_TG	TNFA_Pam3Cys_PBMC_24h	0.202457	0.0272336	0.729249
g_511.3795	TNFA_S.aureus_PBMC_24h	-0.230736	7.93804e-07	0.000130882		XS_VLDL_FC	TNFA_Influenza_PBMC_24h	0.20609	0.0315576	0.729249
g_199.1337	IL1b_Influenza_PBMC_24h	-0.25035	7.95302e-07	0.000130979		IDL_PL	TNFA_Influenza_PBMC_24h	0.206459	0.0312476	0.729249
g_175.0613	IL1b_S.aureus_PBMC_24h	0.233726	8.02147e-07	0.000131956		M_HDL_FC	TNFA_Influenza_PBMC_24h	-0.209344	0.0289118	0.729249
g_947.5241	IL6_LPS1ng_PBMC_24h	-0.247684	8.06301e-07	0.000132465		M_LDL_PL_percent	TNFA_Influenza_PBMC_24h	-0.209426	0.0288476	0.729249
g_726.553	IFNy_A.fumigatusconidia_PBMC_7days	-0.230087	8.07069e-07	0.000132465		HDL3_C	TNFA_Influenza_PBMC_24h	0.205491	0.0320657	0.729249
g_360.1298	IL1b_LPS1ng_PBMC_24h	0.233628	8.10888e-07	0.000132546		Gln	TNFA_E.Coli_PBMC_24h	-0.197531	0.0312927	0.729249
g_407.3893	IL6_LPS1ng_PBMC_24h	-0.247626	8.11229e-07	0.000132546		S_LDL_CE_percent	TNFA_C.albicansconidia_PBMC_24h	0.197501	0.0313191	0.729249
g_629.0908	TNFA_C.albicanshyphae_PBMC_24h	-0.230552	8.10449e-07	0.000132546		L_HDL_CE_percent	TNFA_C.albicanshyphae_PBMC_24h	0.196453	0.0322466	0.729249
g_776.5607	IFNy_A.fumigatusconidia_PBMC_7days	-0.230047	8.10662e-07	0.000132546		Ile	TNFA_C.albicanshyphae_PBMC_24h	-0.198717	0.0302712	0.729249
g_425.1456	IL1b_S.aureus_PBMC_24h	0.233578	8.15486e-07	0.000133091		Ace	TNFA_C.albicanshyphae_PBMC_24h	0.200462	0.0288199	0.729249
g_167.0212	IL1b_LPS1ng_PBMC_24h	0.233552	8.17853e-07	0.000133327		Ace	TNFA_C.burnetiininemileSerum_PBMC_24h	0.202211	0.0274254	0.729249
g_757.3732	IL6_LPS100ng_PBMC_24h	-0.247382	8.32313e-07	0.000135531		XXL_VLDL_PL_percent	TNFA_S.aureus_PBMC_24h	-0.201155	0.0282605	0.729249
g_833.5205	IFNy_A.fumigatusconidia_PBMC_7days	-0.229776	8.35822e-07	0.000135949		M_VLDL_CE	TNFA_Cryptococcus_PBMC_24h	-0.202271	0.0309101	0.729249
g_662.6468	IL1b_S.aureus_PBMC_24h	-0.233336	8.37643e-07	0.000136093		DHA_FA_ratio	TNFA_Cryptococcus_PBMC_24h	0.203947	0.0295188	0.729249
g_367.3581	IL6_LPS1ng_PBMC_24h	-0.247252	8.43749e-07	0.000136931		S_VLDL_P	IFNy_B.burgdorferi_PBMC_7days	-0.201483	0.0273336	0.729249
g_365.3424	IL6_LPS1ng_PBMC_24h	-0.247238	8.45019e-07	0.000136983		S_HDL_CE	IFNy_C.albicanshyphae_PBMC_7days	-0.195374	0.0324793	0.729249
g_585.4516	TNFA_C.albicansconidia_macroPG_24h	-0.229371	8.50685e-07	0.000137747		XXL_VLDL_TG_percent	IFNy_A.fumigatusconidia_PBMC_7days	0.201228	0.027534	0.729249
g_511.3795	IL1b_S.aureus_PBMC_24h	-0.233177	8.52602e-07	0.000137903		M_VLDL_CE_percent	IFNy_A.fumigatusconidia_PBMC_7days	-0.196219	0.0317217	0.729249
g_677.424	IL1b_C.albicanshyphae_PBMC_24h	0.233148	8.55317e-07	0.000138188		S_LDL_TG_percent	IFNy_A.fumigatusconidia_PBMC_7days	0.195941	0.0319688	0.729249
g_179.1441	IL1b_Cryptococcus_PBMC_24h	-0.241093	8.57936e-07	0.000138456		M_HDL_PL_percent	IFNy_A.fumigatusconidia_PBMC_7days	0.200114	0.0284218	0.729249
g_508.4733	TNFA_S.aureus_PBMC_24h	-0.230034	8.59087e-07	0.000138487		S_LDL_CE_percent	IFNy_Cryptococcus_PBMC_7days	0.202172	0.0325406	0.729249
g_569.3833	TNFA_LPS100ng_PBMC_24h	0.229978	8.64455e-07	0.000139064		M_HDL_PL_percent	IL17_MTB_PBMC_7days	-0.196062	0.0318614	0.729249
g_221.0943	IFNy_A.fumigatusconidia_PBMC_7days	0.229476	8.64589e-07	0.000139064		M_VLDL_C_percent	IL17_Cryptococcus_PBMC_7days	0.20312	0.0317181	0.729249
g_704.5231	IL6_LPS1ng_PBMC_24h	-0.246997	8.66658e-07	0.000139242		XS_VLDL_PL_percent	IL17_Cryptococcus_PBMC_7days	0.208052	0.0277178	0.729249
g_181.16	IL6_S.aureus_PBMC_24h	0.246972	8.68973e-07	0.000139459		L_LDL_PL_percent	IL17_Cryptococcus_PBMC_7days	-0.207711	0.0279798	0.729249
g_740.5257	IL22_A.fumigatusconidia_PBMC_7days	-0.229668	8.70255e-07	0.00013951		XL_VLDL_C_percent	IL22_Borreliamix_PBMC_7days	-0.199806	0.0286716	0.729249
g_758.5702	IL1b_Influenza_PBMC_24h	-0.24937	8.80731e-07	0.000141033		XL_HDL_CE_percent	IL22_C.albicansconidia_PBMC_7days	-0.19696	0.0310701	0.729249
g_441.3217	IFNy_A.fumigatusconidia_PBMC_7days	0.229238	8.88071e-07	0.000142051		HDL3_C	IL22_C.albicanshyphae_PBMC_7days	-0.195569	0.0323031	0.729249
g_373.2232	IFNy_A.fumigatusconidia_PBMC_7days	-0.229115	9.00459e-07	0.000143873		L_HDL_FC_percent	IL22_A.fumigatusconidia_PBMC_7days	-0.19959	0.0288485	0.729249
g_369.2281	TNFA_LPS_WB_48h	0.22975	9.12242e-07	0.000145595		L_LDL_C	IL22_Cryptococcus_PBMC_7days	0.208293	0.0275337	0.729249
g_861.5494	IFNy_A.fumigatusconidia_PBMC_7days	-0.228939	9.18362e-07	0.00014641		L_LDL_CE	IL22_Cryptococcus_PBMC_7days	0.208507	0.0273711	0.729249
g_911.5636	IL6_S.aureus_PBMC_24h	-0.246284	9.33954e-07	0.000148732		L_VLDL_C_percent	IL22_Cryptococcus_PBMC_7days	0.203524	0.0313725	0.729249
g_345.1351	TNFA_S.aureus_PBMC_24h	0.229263	9.36675e-07	0.000149001		L_VLDL_TG_percent	IL22_Cryptococcus_PBMC_7days	-0.204038	0.0309383	0.729249
g_702.4337	TNFA_LPS100ng_PBMC_24h	0.229197	9.43559e-07	0.000149932		L_LDL_PL_percent	IL22_Cryptococcus_PBMC_7days	-0.208004	0.0277546	0.729249
g_591.3686	TNFA_S.aureus_PBMC_24h	-0.229162	9.47276e-07	0.000150357		M_LDL_FC_percent	IL22_Cryptococcus_PBMC_7days	-0.206192	0.0291723	0.729249
g_321.2432	TNFA_S.typhimurium_macroPG_24h	-0.228634	9.50349e-07	0.000150679		LDL_C	IL22_Cryptococcus_PBMC_7days	0.202778	0.0320121	0.729249
g_351.1231	IL6_S.aureus_PBMC_24h	0.246095	9.52595e-07	0.00015087		TotCho	IL22_Cryptococcus_PBMC_7days	0.202213	0.032504	0.729249
g_275.0923	TNFA_LPS_macroPG_24h	-0.228349	9.54357e-07	0.000150984		Alb	IL6_LPS_macroPG_24h	-0.199087	0.0292621	0.729249
g_258.0834	IL6_S.aureus_PBMC_24h	0.246055	9.56648e-07	0.000151181		S_VLDL_C_percent	IL6_C.albicansconidia_macroPG_24h	-0.196528	0.0314489	0.729249
g_119.035	IL1b_C.albicanshyphae_PBMC_24h	-0.232079	9.6286e-07	0.000151996		S_VLDL_P	IL6_MTB_macroPG_24h	0.198693	0.0295904	0.729249
g_746.4692	IL6_LPS1ng_PBMC_24h	-0.245775	9.8503e-07	0.000155326		S_VLDL_PL	IL6_MTB_macroPG_24h	0.200104	0.0284303	0.729249
g_216.1242	IFNy_A.fumigatusconidia_PBMC_7days	0.228256	9.9152e-07	0.00015601		M_LDL_FC_percent	IL6_MTB_macroPG_24h	-0.199677	0.0287771	0.729249
g_597.3921	IL22_A.fumigatusconidia_PBMC_7days	-0.228506	9.91404e-07	0.00015601		M_LDL_TG_percent	IL6_MTB_macroPG_24h	0.197527	0.0305797	0.729249
g_275.0923	IFNy_A.fumigatusconidia_PBMC_7days	-0.228154	1.00288e-06	0.000157625		M_HDL_PL_percent	IL6_MTB_macroPG_24h	0.199578	0.028858	0.729249
g_387.2385	TNFA_LPS_WB_48h	0.228806	1.01375e-06	0.00015916		LDL_TG	IL6_MTB_macroPG_24h	0.195544	0.0323256	0.729249
g_807.5035	TNFA_LPS100ng_PBMC_24h	0.22853	1.01668e-06	0.000159448		CLA	IL6_MTB_macroPG_24h	0.197905	0.0302559	0.729249
g_243.1144	IL1b_S.aureus_PBMC_24h	0.231548	1.02089e-06	0.000159589		XXL_VLDL_L	IL6_S.typhimurium_macroPG_24h	0.20011	0.0284253	0.729249
g_914.5108	TNFA_S.aureus_PBMC_24h	-0.228493	1.02078e-06	0.000159589		XXL_VLDL_PL	IL6_S.typhimurium_macroPG_24h	0.20027	0.0282962	0.729249
g_807.5035	IL22_A.fumigatusconidia_PBMC_7days	-0.228246	1.02055e-06	0.000159589		Lac	TNFA_LPS_macroPG_24h	-0.198041	0.0301398	0.729249
g_399.3126	IFNy_A.fumigatusconidia_PBMC_7days	0.22796	1.02493e-06	0.000160047		bOHBut	TNFA_LPS_macroPG_24h	-0.19769	0.030439	0.729249
g_219.1755	TNFA_S.aureus_PBMC_24h	0.228311	1.0418e-06	0.000162506		Alb	TNFA_LPS_macroPG_24h	-0.196656	0.0313358	0.729249
g_206.049	TNFA_S.aureus_PBMC_24h	-0.228292	1.04403e-06	0.000162679		S_VLDL_C_percent	TNFA_C.albicansconidia_macroPG_24h	-0.201921	0.0269936	0.729249
g_173.1182	IFNy_A.fumigatusconidia_PBMC_7days	0.227777	1.04604e-06	0.000162817		L_HDL_TG_percent	TNFA_C.albicansconidia_macroPG_24h	0.200913	0.0277823	0.729249
g_181.1232	TNFA_C.conidiaHK_WB_48h	0.228742	1.0498e-06	0.000163227		M_HDL_PL	TNFA_MTB_macroPG_24h	0.198031	0.0301485	0.729249
g_555.4056	IL1b_PolyIC_PBMC_24h	0.23127	1.05262e-06	0.000163489		S_HDL_PL	TNFA_MTB_macroPG_24h	0.200729	0.0279289	0.729249
g_148.0432	IL1b_C.albicanshyphae_PBMC_24h	-0.23122	1.05851e-06	0.000164051		M_LDL_TG_percent	TNFA_MTB_macroPG_24h	0.197465	0.0306329	0.729249
g_385.2231	TNFA_LPS100ng_PBMC_24h	0.228173	1.05794e-06	0.000164051		SM	TNFA_MTB_macroPG_24h	-0.201249	0.0275174	0.729249
g_725.2307	IL1b_C.albicanshyphae_PBMC_24h	-0.231049	1.0785e-06	0.00016697		XXL_VLDL_P	TNFA_S.typhimurium_macroPG_24h	0.201428	0.027377	0.729249
g_325.1295	TNFA_LPS_macroPG_24h	0.227153	1.09106e-06	0.000168584		XXL_VLDL_L	TNFA_S.typhimurium_macroPG_24h	0.196625	0.0313629	0.729249
g_203.0192	TNFA_S.typhimurium_macroPG_24h	0.227398	1.09126e-06	0.000168584		XXL_VLDL_PL	TNFA_S.typhimurium_macroPG_24h	0.195962	0.0319502	0.729249
g_245.1184	IL1b_C.albicanshyphae_PBMC_24h	0.230915	1.09452e-06	0.000168908		XXL_VLDL_FC_percent	TNFA_S.typhimurium_macroPG_24h	-0.19758	0.0305334	0.729249
g_215.144	IL6_S.aureus_PBMC_24h	0.244642	1.10858e-06	0.000170713		S_VLDL_FC_percent	TNFA_S.typhimurium_macroPG_24h	-0.197362	0.0307212	0.729249
g_425.1456	IL22_A.fumigatusconidia_PBMC_7days	0.227511	1.10777e-06	0.000170713		Crea	TNFA_Cryptococcus_PBMC_24h	-0.200257	0.032656	0.730701
g_349.2754	IL22_A.fumigatusconidia_PBMC_7days	-0.227485	1.11101e-06	0.000170905		L_LDL_TG_percent	IL22_C.albicanshyphae_PBMC_7days	0.195158	0.0326749	0.730701
g_399.3126	TNFA_C.albicansconidia_macroPG_24h	0.226941	1.11711e-06	0.00017166		M_HDL_CE_percent	IL1b_MTB_PBMC_24h	-0.195894	0.0327506	0.731615
g_821.4187	IL6_S.aureus_PBMC_24h	-0.244465	1.1291e-06	0.00017332		L_VLDL_C	IL1b_C.conidiaHK_WB_48h	-0.195155	0.0334274	0.73195
g_711.4997	TNFA_LPS100ng_PBMC_24h	0.227482	1.14247e-06	0.000175185		XL_VLDL_FC	IL1b_S.aureus_WB_48h	-0.19543	0.033174	0.73195
g_702.4337	IL6_LPS_macroPG_24h	-0.226643	1.15485e-06	0.000176896		M_VLDL_FC	IL1b_S.aureus_WB_48h	-0.195238	0.0333508	0.73195
g_535.0714	IL6_S.aureus_PBMC_24h	0.244222	1.15794e-06	0.000177182		S_VLDL_C_percent	IL6_S.aureus_WB_48h	0.196751	0.033489	0.73195
g_961.5392	IL6_LPS1ng_PBMC_24h	-0.244147	1.16707e-06	0.00017839		S_LDL_CE_percent	TNFA_PHA_WB_48h	0.196964	0.0332946	0.73195
g_386.9857	IL1b_S.aureus_PBMC_24h	-0.230301	1.17088e-06	0.000178595		M_HDL_FC_percent	TNFA_PHA_WB_48h	0.196848	0.0334005	0.73195
g_325.1295	TNFA_MTB_macroPG_24h	0.22652	1.17073e-06	0.000178595		CLA_FA_ratio	IL1b_LPS1ng_PBMC_24h	0.195365	0.0332333	0.73195
g_399.3126	IL1b_S.aureus_PBMC_24h	0.230217	1.18161e-06	0.000180042		IDL_FC	IL1b_PolyIC_PBMC_24h	0.195522	0.0330898	0.73195
g_118.051	IL6_LPS1ng_PBMC_24h	0.244001	1.18477e-06	0.000180333		M_HDL_TG	IL1b_C.albicanshyphae_PBMC_24h	-0.195413	0.03319	0.73195
g_381.3163	TNFA_C.burnetiininemileSerum_PBMC_24h	0.22713	1.18801e-06	0.000180636		XL_HDL_FC_percent	IL1b_S.aureus_PBMC_24h	-0.19508	0.0334968	0.73195
g_497.0922	IL22_A.fumigatusconidia_PBMC_7days	0.226861	1.1908e-06	0.00018087		XL_VLDL_CE	IL1b_Cryptococcus_PBMC_24h	-0.199833	0.0330341	0.73195
g_249.2223	TNFA_S.aureus_PBMC_24h	-0.227099	1.19207e-06	0.000180873		IDL_TG	IL6_PolyIC_PBMC_24h	0.206863	0.03337	0.73195
g_215.1073	IL1b_LPS1ng_PBMC_24h	0.230116	1.19483e-06	0.000181102		S_LDL_FC_percent	IL6_A.fumigatusconidiaSerum_PBMC_24h	-0.206316	0.0330002	0.73195
g_233.1181	IFNy_A.fumigatusconidia_PBMC_7days	-0.226569	1.19676e-06	0.000181205		CLA	IL6_S.aureus_PBMC_24h	0.206456	0.0328788	0.73195
g_809.6662	IL6_S.aureus_PBMC_24h	-0.243863	1.2019e-06	0.000181792		CLA_FA_ratio	IL6_S.aureus_PBMC_24h	0.206393	0.0329339	0.73195
g_219.1755	IFNy_A.fumigatusconidia_PBMC_7days	0.226437	1.21435e-06	0.000183484		XS_VLDL_P	TNFA_Influenza_PBMC_24h	0.204012	0.033352	0.73195
g_941.5174	IL22_A.fumigatusconidia_PBMC_7days	-0.226626	1.22225e-06	0.000184484		M_LDL_C	TNFA_Influenza_PBMC_24h	0.203903	0.0334479	0.73195
g_622.28	TNFA_S.typhimurium_macroPG_24h	0.226275	1.23646e-06	0.00018624		XXL_VLDL_C_percent	TNFA_E.Coli_PBMC_24h	0.195387	0.0332131	0.73195
g_691.4343	TNFA_S.typhimurium_macroPG_24h	-0.226282	1.23548e-06	0.00018624		S_HDL_C_percent	IFNy_B.burgdorferi_PBMC_7days	-0.194475	0.0333012	0.73195
g_153.0012	IFNy_A.fumigatusconidia_PBMC_7days	0.226243	1.24081e-06	0.000186702		M_LDL_CE	IL22_Cryptococcus_PBMC_7days	0.201811	0.0328578	0.73195
g_808.1201	IL1b_C.albicanshyphae_PBMC_24h	-0.229737	1.2454e-06	0.000187197		L_HDL_PL_percent	TNFA_C.albicansconidia_macroPG_24h	0.194703	0.0330906	0.73195
g_702.4337	IL6_LPS1ng_PBMC_24h	-0.243453	1.25396e-06	0.000187898		XL_HDL_PL_percent	IL22_S.aureus_PBMC_7days	0.194057	0.0336895	0.735396
g_589.4106	TNFA_S.aureus_PBMC_24h	-0.226653	1.25245e-06	0.000187898		XL_HDL_CE_percent	IL22_C.albicanshyphae_PBMC_7days	-0.19395	0.0337895	0.736815
g_203.0192	IFNy_MTB_PBMC_7days	0.226152	1.25342e-06	0.000187898		M_LDL_C	TNFA_PHA_WB_48h	0.196252	0.0339503	0.736876
g_209.118	TNFA_S.aureus_PBMC_24h	-0.226631	1.25552e-06	0.000187937		L_VLDL_FC_percent	IL1b_LPS100ng_PBMC_24h	0.195212	0.0341414	0.736876
g_346.056	IL1b_S.aureus_PBMC_24h	0.229518	1.27554e-06	0.000190736		S_LDL_CE_percent	IL1b_Influenza_PBMC_24h	0.203247	0.0340334	0.736876
g_508.4733	IL1b_S.aureus_PBMC_24h	-0.229505	1.27735e-06	0.000190809		CLA_FA_ratio	IL1b_B.fragilis_PBMC_24h	-0.194434	0.0340991	0.736876
g_181.1232	TNFA_LPS100ng_PBMC_24h	0.226455	1.28013e-06	0.000191028		M_VLDL_TG_percent	IFNy_A.fumigatusconidia_PBMC_7days	0.193858	0.0338757	0.736876
g_833.5205	IL22_A.fumigatusconidia_PBMC_7days	-0.226158	1.28722e-06	0.000191887		M_LDL_CE_percent	IFNy_Cryptococcus_PBMC_7days	0.200473	0.0340596	0.736876
g_961.5392	IL1b_S.aureus_PBMC_24h	-0.229397	1.29252e-06	0.000192479		L_VLDL_TG_percent	IL17_Cryptococcus_PBMC_7days	-0.200506	0.0340293	0.736876
g_273.187	IL1b_LPS1ng_PBMC_24h	0.229343	1.30011e-06	0.000193026		HDL_D	IL22_Bacteroides_PBMC_7days	0.193839	0.0338934	0.736876
g_808.1201	IL1b_S.aureus_PBMC_24h	0.229352	1.29885e-06	0.000193026		S_HDL_TG_percent	IL6_MTB_macroPG_24h	0.19372	0.0340049	0.736876
g_679.3914	IFNy_A.fumigatusconidia_PBMC_7days	-0.225821	1.3002e-06	0.000193026		CLA	TNFA_MTB_macroPG_24h	0.193574	0.0341429	0.736876
g_699.4969	IL6_MSUC16_PBMC_24h	-0.243075	1.30394e-06	0.000193383		XS_VLDL_L	IL6_B.burgdorferi_PBMC_24h	0.205137	0.0342033	0.737423
g_742.5391	TNFA_S.aureus_PBMC_24h	-0.226252	1.30919e-06	0.000193962		XL_HDL_PL_percent	IFNy_C.conidiaHK_WB_48h	0.192521	0.0351487	0.737542
g_569.3833	IL6_LPS_macroPG_24h	-0.225471	1.3154e-06	0.000194683		XXL_VLDL_P	IL1b_S.aureus_WB_48h	-0.193051	0.0354182	0.737542
g_154.0622	IFNy_A.fumigatusconidia_PBMC_7days	0.225663	1.3231e-06	0.000195423		S_LDL_PL_percent	IL1b_S.aureus_WB_48h	-0.193724	0.0347713	0.737542
g_809.6662	IL22_A.fumigatusconidia_PBMC_7days	-0.225917	1.32197e-06	0.000195423		CLA	IL6_LPS_WB_48h	0.195193	0.0349446	0.737542
g_131.0349	IL1b_S.aureus_PBMC_24h	0.229093	1.33606e-06	0.000196935		XL_VLDL_P	IL6_S.aureus_WB_48h	-0.195312	0.0349803	0.737542
g_615.1011	IL6_S.aureus_PBMC_24h	0.242842	1.33565e-06	0.000196935		XL_VLDL_L	IL6_S.aureus_WB_48h	-0.195305	0.0349874	0.737542
g_690.5063	IL1b_S.aureus_PBMC_24h	-0.229047	1.34277e-06	0.000197521		XL_VLDL_TG	IL6_S.aureus_WB_48h	-0.195013	0.035265	0.737542
g_523.9545	TNFA_LPS100ng_PBMC_24h	-0.226026	1.34227e-06	0.000197521		L_VLDL_TG	IL6_S.aureus_WB_48h	-0.195021	0.0351088	0.737542
g_611.4691	IL22_A.fumigatusconidia_PBMC_7days	-0.225689	1.35571e-06	0.000199092		M_VLDL_P	IL6_S.aureus_WB_48h	-0.195351	0.0347952	0.737542
g_947.5241	IL22_A.fumigatusconidia_PBMC_7days	-0.225686	1.3562e-06	0.000199092		M_HDL_FC_percent	TNFA_LPS_WB_48h	0.195218	0.0349211	0.737542
g_821.4187	IL6_LPS1ng_PBMC_24h	-0.242676	1.35871e-06	0.000199258		S_LDL_CE	TNFA_PHA_WB_48h	0.194694	0.0354223	0.737542
g_451.07	IL6_S.aureus_PBMC_24h	0.242627	1.36564e-06	0.000200071		S_LDL_CE_percent	TNFA_S.aureus_WB_48h	0.195248	0.034893	0.737542
g_583.3106	TNFA_S.aureus_PBMC_24h	0.225802	1.3759e-06	0.00020137		M_LDL_CE_percent	IL1b_Influenza_PBMC_24h	0.2028	0.0344369	0.737542
g_436.2832	IFNy_A.fumigatusconidia_PBMC_7days	-0.225239	1.38664e-06	0.000202736		IDL_FC_percent	IL1b_MSUC16_PBMC_24h	-0.194731	0.0345945	0.737542
g_183.1026	IFNy_A.fumigatusconidia_PBMC_7days	-0.225217	1.38998e-06	0.00020302		L_HDL_PL_percent	IL6_E.Coli_PBMC_24h	0.20383	0.0352192	0.737542
g_543.1871	TNFA_LPS100ng_PBMC_24h	-0.225697	1.39191e-06	0.000203097		M_LDL_L	IL6_B.burgdorferi_PBMC_24h	0.204461	0.0348089	0.737542
g_716.5227	IL22_A.fumigatusconidia_PBMC_7days	-0.225418	1.39687e-06	0.000203615		XL_HDL_FC_percent	IL6_MTB_PBMC_24h	-0.204705	0.0344244	0.737542
g_527.3726	IL6_S.aureus_PBMC_24h	-0.242378	1.40116e-06	0.000204035		Crea	IL6_Cryptococcus_PBMC_24h	-0.20875	0.0352439	0.737542
g_395.3894	IL1b_LPS1ng_PBMC_24h	-0.228575	1.41352e-06	0.000205628		M_LDL_P	TNFA_Influenza_PBMC_24h	0.202591	0.0346278	0.737542
g_742.5391	IL1b_S.aureus_PBMC_24h	-0.228523	1.42155e-06	0.000206588		S_LDL_C	TNFA_Influenza_PBMC_24h	0.201909	0.0352539	0.737542
g_161.0455	IFNy_A.fumigatusconidia_PBMC_7days	0.224872	1.44397e-06	0.000209635		L_LDL_C_percent	TNFA_Influenza_PBMC_24h	0.202267	0.0349245	0.737542
g_364.1645	IFNy_A.fumigatusconidia_PBMC_7days	0.224832	1.45034e-06	0.000210349		LDL_C	TNFA_Influenza_PBMC_24h	0.202853	0.0343889	0.737542
g_577.4244	IL1b_S.aureus_PBMC_24h	-0.228299	1.45658e-06	0.000211042		M_LDL_PL	TNFA_A.fumigatusconidiaSerum_PBMC_24h	0.193625	0.0348659	0.737542
g_219.1755	IL1b_S.aureus_PBMC_24h	0.228189	1.47403e-06	0.000213143		HDL_D	IFNy_Borreliamix_PBMC_7days	0.192225	0.0354368	0.737542
g_483.2959	IL6_Influenza_PBMC_24h	0.260654	1.47267e-06	0.000213143		S_VLDL_TG_percent	IFNy_MTB_PBMC_7days	0.192845	0.0348367	0.737542
g_265.1085	IL6_C.albicansconidia_PBMC_24h	0.241858	1.47816e-06	0.000213526		Ile	IFNy_Bacteroides_PBMC_7days	-0.192519	0.0351513	0.737542
g_411.3273	IL6_S.aureus_PBMC_24h	0.241812	1.48516e-06	0.000214324		Alb	IL17_C.albicanshyphae_PBMC_7days	0.193742	0.0347537	0.737542
g_145.0618	IL6_LPS1ng_PBMC_24h	0.241777	1.49047e-06	0.000214876		M_LDL_PL	IL22_Cryptococcus_PBMC_7days	0.199816	0.0346623	0.737542
g_343.0673	IL6_LPS1ng_PBMC_24h	0.241696	1.50291e-06	0.000216454		S_LDL_CE	IL22_Cryptococcus_PBMC_7days	0.199251	0.0351879	0.737542
g_240.0721	TNFA_LPS100ng_PBMC_24h	-0.224971	1.50748e-06	0.000216896		M_LDL_CE_percent	IL22_Cryptococcus_PBMC_7days	0.20018	0.0343266	0.737542
g_741.4717	IL22_A.fumigatusconidia_PBMC_7days	-0.22469	1.51338e-06	0.000217528		SM	IL22_Cryptococcus_PBMC_7days	0.199182	0.0352525	0.737542
g_184.0015	TNFA_LPS_macroPG_24h	-0.224186	1.51594e-06	0.000217679		DHA	IL22_Cryptococcus_PBMC_7days	0.20009	0.03441	0.737542
g_331.1031	IL1b_S.aureus_PBMC_24h	0.227904	1.5203e-06	0.00021809		L_VLDL_FC_percent	IL6_C.albicansconidia_macroPG_24h	-0.192318	0.0353461	0.737542
g_561.3786	IL1b_C.albicanshyphae_PBMC_24h	0.227884	1.52369e-06	0.000218359		M_VLDL_PL_percent	IL6_C.albicansconidia_macroPG_24h	0.192348	0.035317	0.737542
g_116.0352	IL22_A.fumigatusconidia_PBMC_7days	0.224571	1.53326e-06	0.000219512		Lac	TNFA_MTB_macroPG_24h	-0.19267	0.0350052	0.737542
g_335.1976	IL6_LPS1ng_PBMC_24h	0.241453	1.5409e-06	0.000220389		L_LDL_FC_percent	IL1b_C.albicanshyphae_PBMC_24h	0.192952	0.035515	0.738439
g_581.4209	IL1b_PolyIC_PBMC_24h	0.227729	1.54956e-06	0.000221189		CLA	IL1b_LPS_WB_48h	0.192648	0.0358115	0.739199
g_529.3892	IL6_LPS_macroPG_24h	-0.223991	1.54894e-06	0.000221189		M_HDL_P	IL1b_S.aureus_WB_48h	-0.192496	0.03596	0.739199
g_264.1604	IL22_A.fumigatusconidia_PBMC_7days	0.224334	1.57375e-06	0.000224421		M_HDL_L	IL1b_S.aureus_WB_48h	-0.192553	0.0359044	0.739199
g_339.3269	TNFA_S.aureus_PBMC_24h	-0.224394	1.60596e-06	0.000228564		XL_HDL_C_percent	IL1b_S.aureus_WB_48h	-0.192371	0.0360829	0.739199
g_393.3737	TNFA_S.aureus_PBMC_24h	-0.224397	1.60541e-06	0.000228564		S_HDL_CE_percent	IL6_PHA_WB_48h	0.19414	0.0359579	0.739199
g_633.4517	IL22_A.fumigatusconidia_PBMC_7days	-0.224104	1.61402e-06	0.000229259		XXL_VLDL_TG_percent	IL6_C.conidiaHK_WB_48h	-0.194482	0.0356267	0.739199
g_296.0863	TNFA_S.typhimurium_macroPG_24h	0.223867	1.61271e-06	0.000229259		M_HDL_PL	TNFA_S.aureus_WB_48h	-0.194078	0.0360187	0.739199
g_313.038	TNFA_LPS_WB_48h	-0.224514	1.62831e-06	0.000231061		L_LDL_FC	IL1b_PolyIC_PBMC_24h	0.192341	0.0361126	0.739199
g_716.5227	IL6_S.aureus_PBMC_24h	-0.240876	1.63462e-06	0.000231653		L_HDL_FC	IL1b_Influenza_PBMC_24h	-0.200926	0.036175	0.739199
g_381.3163	TNFA_C.albicanshyphae_PBMC_24h	0.224227	1.63568e-06	0.000231653		S_HDL_CE	IL1b_Borreliamix_PBMC_24h	0.192279	0.0361743	0.739199
g_536.5042	IL1b_C.albicanshyphae_PBMC_24h	0.227181	1.64402e-06	0.000232607		M_LDL_FC_percent	IL6_PolyIC_PBMC_24h	-0.203786	0.0361472	0.739199
g_537.085	IL1b_LPS1ng_PBMC_24h	0.227136	1.65215e-06	0.000233528		S_LDL_CE_percent	IL6_PolyIC_PBMC_24h	0.204045	0.0359063	0.739199
g_411.2388	TNFA_LPS100ng_PBMC_24h	0.224118	1.65521e-06	0.000233732		IDL_P	IL6_B.burgdorferi_PBMC_24h	0.203027	0.0359624	0.739199
g_345.1351	IL6_S.aureus_PBMC_24h	0.240697	1.66485e-06	0.000234864		S_HDL_C	IL6_B.burgdorferi_PBMC_24h	0.203237	0.0359292	0.739199
g_299.2017	IL1b_S.aureus_PBMC_24h	0.227049	1.66765e-06	0.00023503		SM	IL6_C.burnetiininemileSerum_PBMC_24h	0.203114	0.0358813	0.739199
g_217.1808	TNFA_LPS_WB_48h	-0.224263	1.67347e-06	0.00023562		IDL_TG	IFNy_Cryptococcus_PBMC_7days	0.1982	0.0361846	0.739199
g_777.3865	IL1b_S.aureus_PBMC_24h	-0.226925	1.69019e-06	0.000237743		IDL_TG_percent	IFNy_Bacteroides_PBMC_7days	0.191655	0.0359952	0.739199
g_146.0819	IL6_LPS1ng_PBMC_24h	0.240531	1.69332e-06	0.000237951		M_LDL_C	IL22_Cryptococcus_PBMC_7days	0.19872	0.035689	0.739199
g_407.3893	IL22_A.fumigatusconidia_PBMC_7days	-0.223643	1.6975e-06	0.000238307		XL_VLDL_C	IL6_S.aureus_WB_48h	-0.193979	0.0362623	0.740068
g_937.4841	IL6_S.aureus_PBMC_24h	-0.240428	1.71129e-06	0.000240011		S_LDL_CE_percent	IL1b_S.aureus_WB_48h	0.190796	0.0376629	0.7405
g_527.3726	TNFA_S.typhimurium_macroPG_24h	-0.223314	1.7134e-06	0.000240074		S_HDL_PL_percent	IL6_PHA_WB_48h	-0.192264	0.0378256	0.7405
g_325.1295	TNFA_C.albicanshyphae_PBMC_24h	-0.22374	1.72508e-06	0.000240784		LA	IL6_PHA_WB_48h	0.192263	0.037826	0.7405
g_409.405	IFNy_A.fumigatusconidia_PBMC_7days	-0.223263	1.72297e-06	0.000240784		XL_VLDL_FC	IL6_S.aureus_WB_48h	-0.193244	0.0369849	0.7405
g_431.2953	IFNy_A.fumigatusconidia_PBMC_7days	0.223252	1.72513e-06	0.000240784		L_LDL_C	TNFA_PHA_WB_48h	0.192764	0.0373205	0.7405
g_585.4516	IL6_C.albicansconidia_macroPG_24h	-0.223028	1.72159e-06	0.000240784		M_VLDL_FC_percent	TNFA_PHA_WB_48h	0.193591	0.0364961	0.7405
g_336.0374	IL1b_Influenza_PBMC_24h	0.242626	1.75806e-06	0.000245143		XXL_VLDL_TG_percent	TNFA_S.aureus_WB_48h	-0.193118	0.0369658	0.7405
g_783.4171	IL6_LPS100ng_PBMC_24h	-0.240054	1.7778e-06	0.000247658		SM	TNFA_S.aureus_WB_48h	0.192608	0.0374772	0.7405
g_821.4187	IL22_A.fumigatusconidia_PBMC_7days	-0.223008	1.81933e-06	0.000253198		L_HDL_C_percent	IL1b_LPS1ng_PBMC_24h	-0.190671	0.0377912	0.7405
g_677.424	IL22_A.fumigatusconidia_PBMC_7days	-0.222904	1.84008e-06	0.00025584		L_LDL_TG	IL1b_LPS100ng_PBMC_24h	0.191765	0.0376424	0.7405
g_211.1336	TNFA_LPS_WB_48h	0.223307	1.85727e-06	0.000256739		L_LDL_L	IL1b_PolyIC_PBMC_24h	0.190907	0.0375496	0.7405
g_59.0134	IL1b_S.aureus_PBMC_24h	0.226032	1.86075e-06	0.000256739		M_LDL_CE_percent	IL1b_PolyIC_PBMC_24h	0.191243	0.0372093	0.7405
g_702.4337	TNFA_C.burnetiininemileSerum_PBMC_24h	0.223068	1.85612e-06	0.000256739		S_LDL_C_percent	IL1b_PolyIC_PBMC_24h	0.19165	0.0367997	0.7405
g_203.0192	IFNy_A.fumigatusconidia_PBMC_7days	0.222571	1.85823e-06	0.000256739		PC	IL1b_Influenza_PBMC_24h	-0.199923	0.0371338	0.7405
g_343.0673	IFNy_A.fumigatusconidia_PBMC_7days	0.222609	1.85071e-06	0.000256739		S_VLDL_C_percent	IL1b_MSUC16_PBMC_24h	-0.192509	0.0367533	0.7405
g_145.1115	IL22_A.fumigatusconidia_PBMC_7days	0.222846	1.85174e-06	0.000256739		FAw6_FA_ratio	IL1b_S.aureus_PBMC_24h	0.191034	0.0374202	0.7405
g_152.0715	IL22_A.fumigatusconidia_PBMC_7days	0.222837	1.85365e-06	0.000256739		XXL_VLDL_FC	IL1b_Cryptococcus_PBMC_24h	-0.195157	0.0374529	0.7405
g_897.5237	IL22_A.fumigatusconidia_PBMC_7days	-0.222808	1.8594e-06	0.000256739		XL_HDL_TG_percent	IL1b_B.fragilis_PBMC_24h	-0.190857	0.0376004	0.7405
g_393.1193	IL6_LPS1ng_PBMC_24h	0.239541	1.87307e-06	0.000258193		S_HDL_FC_percent	IL6_Pam3Cys_PBMC_24h	-0.201567	0.0373461	0.7405
g_327.2178	TNFA_S.aureus_PBMC_24h	-0.222844	1.90205e-06	0.000261938		IDL_PL_percent	IL6_Influenza_PBMC_24h	0.212161	0.0369545	0.7405
g_301.202	IL1b_C.albicanshyphae_PBMC_24h	-0.225769	1.91405e-06	0.00026284		S_LDL_CE_percent	IL6_Influenza_PBMC_24h	0.212253	0.0368709	0.7405
g_385.2231	IL1b_C.albicanshyphae_PBMC_24h	0.225776	1.9126e-06	0.00026284		Alb	IL6_B.burgdorferi_PBMC_24h	-0.201518	0.0373933	0.7405
g_364.1645	TNFA_S.aureus_PBMC_24h	0.222794	1.91233e-06	0.00026284		XL_HDL_CE_percent	IL6_C.albicanshyphae_PBMC_24h	0.201469	0.0374411	0.7405
g_129.0557	IL1b_C.albicanshyphae_PBMC_24h	-0.225678	1.93297e-06	0.000265186		M_HDL_PL_percent	IL6_MTB_PBMC_24h	0.202164	0.036775	0.7405
g_673.4806	IL1b_Influenza_PBMC_24h	-0.241515	1.9662e-06	0.000269233		M_VLDL_FC_percent	IL6_Cryptococcus_PBMC_24h	-0.207132	0.0367208	0.7405
g_388.0193	IL1b_C.albicanshyphae_PBMC_24h	-0.22552	1.96592e-06	0.000269233		LDL_TG	TNFA_Pam3Cys_PBMC_24h	0.190973	0.0374826	0.7405
g_385.2593	IL1b_Borreliamix_PBMC_24h	0.225485	1.97325e-06	0.000269944		XS_VLDL_L	TNFA_Influenza_PBMC_24h	0.20073	0.0363607	0.7405
g_661.5795	IL1b_S.aureus_PBMC_24h	-0.225419	1.98734e-06	0.000271357		Lac	TNFA_Influenza_PBMC_24h	-0.200025	0.0370356	0.7405
g_381.3737	TNFA_S.aureus_PBMC_24h	-0.222447	1.98575e-06	0.000271357		L_LDL_CE	TNFA_A.fumigatusconidiaSerum_PBMC_24h	0.191478	0.0369722	0.7405
g_555.4056	IL6_LPS_macroPG_24h	-0.22168	1.99446e-06	0.000272072		M_LDL_P	TNFA_A.fumigatusconidiaSerum_PBMC_24h	0.191536	0.0369134	0.7405
g_353.2333	TNFA_S.typhimurium_macroPG_24h	-0.221903	1.99846e-06	0.000272361		PUFA_FA_ratio	TNFA_Cryptococcus_PBMC_24h	0.194877	0.037732	0.7405
g_215.1073	IL1b_PolyIC_PBMC_24h	-0.225342	2.0039e-06	0.000272846		XL_HDL_C_percent	IFNy_Borreliamix_PBMC_7days	-0.189861	0.037803	0.7405
g_219.1017	IL1b_S.aureus_PBMC_24h	0.225281	2.01689e-06	0.000274356		Leu	IFNy_A.fumigatusconidia_PBMC_7days	-0.190411	0.0372412	0.7405
g_581.4209	IL6_LPS_macroPG_24h	-0.221567	2.01917e-06	0.000274408		L_LDL_C_percent	IFNy_MTB_PBMC_7days	-0.191133	0.0365138	0.7405
g_529.3892	IL1b_PolyIC_PBMC_24h	0.22525	2.02358e-06	0.000274749		IDL_C_percent	IFNy_Bacteroides_PBMC_7days	-0.190353	0.0373	0.7405
g_146.0819	IFNy_A.fumigatusconidia_PBMC_7days	0.221683	2.04681e-06	0.000277643		M_VLDL_CE_percent	IL17_Cryptococcus_PBMC_7days	0.196794	0.0375535	0.7405
g_577.4244	IL22_A.fumigatusconidia_PBMC_7days	-0.22191	2.05026e-06	0.00027785		M_VLDL_TG_percent	IL17_Cryptococcus_PBMC_7days	-0.197535	0.0368265	0.7405
g_145.0618	TNFA_C.albicanshyphae_PBMC_24h	-0.222085	2.06536e-06	0.000279634		M_HDL_CE	IL22_Borreliamix_PBMC_7days	0.19056	0.0370897	0.7405
g_537.085	TNFA_LPS_WB_48h	-0.222311	2.06928e-06	0.000279903		IDL_C	IL22_Cryptococcus_PBMC_7days	0.198043	0.036335	0.7405
g_296.0375	IL1b_C.albicanshyphae_PBMC_24h	-0.224911	2.09831e-06	0.000283565		M_LDL_TG_percent	IL22_Cryptococcus_PBMC_7days	0.197538	0.036824	0.7405
g_217.1808	IL6_E.Coli_PBMC_24h	0.238389	2.10532e-06	0.000284245		S_VLDL_PL_percent	IL6_C.albicansconidia_macroPG_24h	0.191026	0.0366202	0.7405
g_606.0739	TNFA_C.burnetiininemileSerum_PBMC_24h	-0.221898	2.10744e-06	0.000284266		Ace	TNFA_LPS_macroPG_24h	-0.190256	0.0373988	0.7405
g_371.2583	TNFA_S.typhimurium_macroPG_24h	-0.221345	2.12341e-06	0.000286153		M_HDL_FC_percent	TNFA_C.albicansconidia_macroPG_24h	-0.189831	0.0378334	0.7405
g_120.0122	IL1b_C.albicanshyphae_PBMC_24h	-0.224743	2.13643e-06	0.000287422		XL_HDL_FC_percent	TNFA_S.typhimurium_macroPG_24h	-0.191129	0.0365174	0.7405
g_239.1651	IL6_S.aureus_PBMC_24h	0.238242	2.1368e-06	0.000287422		XL_HDL_PL_percent	TNFA_S.aureus_WB_48h	0.192104	0.0379884	0.740774
g_217.1808	IL6_C.albicansconidia_PBMC_24h	0.238207	2.14431e-06	0.000288165		S_HDL_C	IL1b_PolyIC_PBMC_24h	0.190489	0.0379773	0.740774
g_501.3207	IL1b_C.albicanshyphae_PBMC_24h	-0.224657	2.15604e-06	0.0002884		L_HDL_PL_percent	IL1b_C.albicanshyphae_PBMC_24h	-0.190559	0.0379057	0.740774
g_601.3545	IL1b_S.aureus_PBMC_24h	-0.224682	2.15049e-06	0.0002884		L_LDL_FC_percent	IL6_MTB_PBMC_24h	-0.200976	0.0379198	0.740774
g_377.2332	TNFA_LPS100ng_PBMC_24h	0.221694	2.15461e-06	0.0002884		M_LDL_C_percent	IL1b_S.aureus_WB_48h	0.190442	0.0380258	0.740816
g_451.0529	IFNy_A.fumigatusconidia_PBMC_7days	0.221217	2.15308e-06	0.0002884		L_HDL_TG	TNFA_Influenza_PBMC_24h	-0.198908	0.038127	0.742099
g_777.3865	IL22_A.fumigatusconidia_PBMC_7days	-0.221453	2.15439e-06	0.0002884		Leu	TNFA_S.typhimurium_macroPG_24h	-0.189455	0.0382227	0.743274
g_615.1011	TNFA_C.burnetiininemileSerum_PBMC_24h	-0.221666	2.16114e-06	0.000288816		Tyr	TNFA_MTB_macroPG_24h	-0.189354	0.0383279	0.744631
g_537.085	IL1b_S.aureus_WB_48h	0.221651	2.16451e-06	0.000289		L_LDL_P	IL1b_PolyIC_PBMC_24h	0.190103	0.0383759	0.744875
g_607.2547	TNFA_S.aureus_PBMC_24h	0.221631	2.16938e-06	0.000289382		Val	IL1b_C.conidiaHK_WB_48h	-0.19006	0.0384213	0.744912
g_255.1241	IL1b_LPS1ng_PBMC_24h	0.224587	2.17224e-06	0.000289496		IDL_TG	IL22_Cryptococcus_PBMC_7days	0.195899	0.0384487	0.744912
g_527.3726	TNFA_LPS100ng_PBMC_24h	0.221499	2.20047e-06	0.000292989		XXL_VLDL_TG	IL1b_S.aureus_WB_48h	-0.18943	0.0390796	0.745057
g_177.0772	IL6_S.aureus_PBMC_24h	0.23788	2.2164e-06	0.000294395		S_HDL_C_percent	IL6_PHA_WB_48h	0.191133	0.0389901	0.745057
g_361.2388	TNFA_LPS100ng_PBMC_24h	0.221429	2.21714e-06	0.000294395		DHA	IL1b_MSUC16_PBMC_24h	0.190715	0.0385768	0.745057
g_345.2282	IFNy_A.fumigatusconidia_PBMC_7days	-0.220961	2.21356e-06	0.000294395		S_HDL_C	IL1b_Borreliamix_PBMC_24h	0.189558	0.0389449	0.745057
g_961.5392	IFNy_A.fumigatusconidia_PBMC_7days	-0.220886	2.23162e-06	0.000296046		XL_VLDL_PL	IL1b_Cryptococcus_PBMC_24h	-0.193682	0.0389456	0.745057
g_113.0244	IL1b_S.aureus_PBMC_24h	0.224281	2.24444e-06	0.000297343		M_VLDL_FC	IL1b_Cryptococcus_PBMC_24h	-0.193615	0.0390146	0.745057
g_569.3833	IL6_LPS1ng_PBMC_24h	-0.237751	2.24551e-06	0.000297343		L_HDL_FC_percent	IL6_E.Coli_PBMC_24h	-0.199909	0.0389724	0.745057
g_807.5035	IL6_LPS1ng_PBMC_24h	-0.237671	2.26367e-06	0.000299473		M_LDL_L	TNFA_Influenza_PBMC_24h	0.198227	0.0388052	0.745057
g_778.5751	IL1b_Influenza_PBMC_24h	-0.240048	2.27747e-06	0.000300748		XXL_VLDL_PL_percent	TNFA_A.fumigatusconidiaSerum_PBMC_24h	-0.18994	0.0385456	0.745057
g_335.223	IL1b_C.albicanshyphae_PBMC_24h	0.224147	2.27669e-06	0.000300748		PC	IFNy_Borreliamix_PBMC_7days	0.18859	0.0391296	0.745057
g_152.0023	IL22_A.fumigatusconidia_PBMC_7days	-0.220924	2.28113e-06	0.000300957		IDL_C_percent	IFNy_A.fumigatusconidia_PBMC_7days	-0.18876	0.03895	0.745057
g_335.223	TNFA_S.typhimurium_macroPG_24h	-0.220625	2.29547e-06	0.000302573		IDL_PL	IFNy_Cryptococcus_PBMC_7days	0.195293	0.0390643	0.745057
g_740.5257	IL6_S.aureus_PBMC_24h	-0.237517	2.29903e-06	0.000302767		XS_VLDL_PL	IL17_Cryptococcus_PBMC_7days	0.195674	0.0386761	0.745057
g_301.0564	IL6_S.aureus_PBMC_24h	0.237396	2.32719e-06	0.000305109		L_LDL_TG	IL17_Cryptococcus_PBMC_7days	0.195296	0.0390611	0.745057
g_385.3475	IL6_S.aureus_PBMC_24h	-0.23741	2.32392e-06	0.000305109		XS_VLDL_C	IL22_C.albicanshyphae_PBMC_7days	-0.189001	0.038696	0.745057
g_367.2127	TNFA_LPS100ng_PBMC_24h	0.220997	2.32311e-06	0.000305109		M_HDL_FC_percent	IL22_A.fumigatusconidia_PBMC_7days	-0.188839	0.0388663	0.745057
g_131.0461	TNFA_C.albicanshyphae_PBMC_24h	-0.22098	2.32737e-06	0.000305109		S_LDL_C_percent	IL22_Cryptococcus_PBMC_7days	0.195431	0.0389224	0.745057
g_897.5237	TNFA_S.aureus_PBMC_24h	-0.22101	2.31976e-06	0.000305109		M_VLDL_FC_percent	IL6_C.albicansconidia_macroPG_24h	-0.188853	0.0388519	0.745057
g_273.187	TNFA_LPS100ng_PBMC_24h	-0.220884	2.35156e-06	0.000307722		TotPG	TNFA_S.typhimurium_macroPG_24h	0.188618	0.0390994	0.745057
g_725.2307	TNFA_LPS100ng_PBMC_24h	-0.220889	2.35025e-06	0.000307722		PUFA_FA_ratio	IL1b_S.aureus_PBMC_24h	0.189347	0.0391677	0.745108
g_373.2232	TNFA_LPS100ng_PBMC_24h	0.220818	2.36831e-06	0.000309379		XL_VLDL_CE_percent	IL6_S.aureus_WB_48h	0.190907	0.0392262	0.745547
g_335.1283	IFNy_A.fumigatusconidia_PBMC_7days	0.220335	2.3685e-06	0.000309379		S_LDL_PL_percent	IL17_Cryptococcus_PBMC_7days	-0.195098	0.039264	0.745591
g_385.2593	IL1b_S.aureus_PBMC_24h	-0.223744	2.37655e-06	0.000309389		M_VLDL_CE_percent	IL1b_PolyIC_PBMC_24h	0.189133	0.0393931	0.74602
g_485.3634	IL6_LPS1ng_PBMC_24h	-0.237199	2.37383e-06	0.000309389		S_VLDL_CE	IFNy_MTB_PBMC_7days	-0.188383	0.0393494	0.74602
g_385.2593	TNFA_C.burnetiininemileSerum_PBMC_24h	0.220806	2.37143e-06	0.000309389		S_VLDL_FC_percent	IL22_C.albicanshyphae_PBMC_7days	0.188342	0.0393925	0.74602
g_219.1755	IL22_A.fumigatusconidia_PBMC_7days	0.220542	2.37714e-06	0.000309389		S_LDL_PL	TNFA_PHA_WB_48h	0.19071	0.0394334	0.746111
g_929.5488	IL1b_S.aureus_PBMC_24h	-0.223718	2.38299e-06	0.000309872		S_LDL_CE_percent	IL1b_PolyIC_PBMC_24h	0.188987	0.0395491	0.746956
g_466.3074	IL1b_C.albicanshyphae_PBMC_24h	0.223649	2.40068e-06	0.000311892		M_LDL_TG	IL6_MTB_macroPG_24h	0.188223	0.039519	0.746956
g_661.1558	TNFA_C.burnetiininemileSerum_PBMC_24h	-0.220624	2.4181e-06	0.000313873		S_VLDL_FC_percent	IL1b_LPS100ng_PBMC_24h	0.189754	0.0395855	0.746971
g_451.0529	TNFA_LPS100ng_PBMC_24h	-0.220605	2.42311e-06	0.000314242		XXL_VLDL_PL	IL1b_S.aureus_WB_48h	-0.188832	0.0397139	0.747017
g_606.0739	IFNy_A.fumigatusconidia_PBMC_7days	0.220076	2.43567e-06	0.000315587		XL_HDL_PL	IL1b_LPS1ng_PBMC_24h	0.188814	0.0397326	0.747017
g_377.2332	TNFA_S.typhimurium_macroPG_24h	-0.219985	2.45961e-06	0.000318404		S_HDL_TG	IL1b_C.albicanshyphae_PBMC_24h	-0.18891	0.0396304	0.747017
g_216.0699	TNFA_LPS_WB_48h	-0.220586	2.49207e-06	0.000322317		L_HDL_PL_percent	TNFA_Cryptococcus_PBMC_24h	0.192892	0.0397656	0.747017
g_465.1404	TNFA_C.albicanshyphae_PBMC_24h	-0.220335	2.49448e-06	0.000322341		S_VLDL_L	IL6_MTB_macroPG_24h	0.188043	0.0397122	0.747017
g_907.0832	IL1b_C.albicanshyphae_PBMC_24h	-0.223193	2.51982e-06	0.000325324		S_HDL_CE_percent	IL1b_C.albicansconidia_PBMC_24h	0.188862	0.0398183	0.747341
g_690.5063	IL1b_C.albicanshyphae_PBMC_24h	0.223142	2.53329e-06	0.000326772		M_VLDL_L	IL6_S.aureus_WB_48h	-0.190315	0.0399898	0.748036
g_465.3045	IL1b_C.albicanshyphae_PBMC_24h	0.22313	2.5366e-06	0.000326907		XL_VLDL_TG	TNFA_S.aureus_WB_48h	-0.190241	0.0399289	0.748036
g_725.2307	IL1b_S.aureus_PBMC_24h	0.223102	2.54419e-06	0.000327593		IDL_CE	TNFA_Influenza_PBMC_24h	0.197063	0.0399893	0.748036
g_74.0246	TNFA_Pam3Cys_PBMC_24h	-0.221224	2.58322e-06	0.000332322		XL_HDL_C_percent	IL22_C.albicansconidia_PBMC_7days	-0.187777	0.0399977	0.748036
g_161.0455	IL6_S.aureus_PBMC_24h	0.236252	2.61072e-06	0.000335562		CLA_FA_ratio	IFNy_LPS_WB_48h	0.186481	0.0414155	0.748391
g_909.5499	IL6_S.aureus_PBMC_24h	-0.236214	2.62068e-06	0.000336543		L_HDL_PL	IFNy_S.aureus_WB_48h	0.184291	0.0439075	0.748391
g_388.0193	IL6_LPS1ng_PBMC_24h	0.23618	2.62963e-06	0.000337392		XL_HDL_PL_percent	IFNy_S.aureus_WB_48h	0.184674	0.0434635	0.748391
g_296.0863	IFNy_A.fumigatusconidia_PBMC_7days	0.219317	2.64304e-06	0.000338512		SFA_FA_ratio	IL1b_LPS_WB_48h	0.187589	0.0410601	0.748391
g_369.2436	IL6_LPS_macroPG_24h	-0.219081	2.64209e-06	0.000338512		L_VLDL_P	IL1b_C.conidiaHK_WB_48h	-0.184362	0.0447324	0.748391
g_445.0776	TNFA_S.aureus_PBMC_24h	0.219734	2.66074e-06	0.000340479		L_VLDL_L	IL1b_C.conidiaHK_WB_48h	-0.185689	0.0431906	0.748391
g_153.0557	TNFA_LPS100ng_PBMC_24h	0.219702	2.67002e-06	0.000341364		L_VLDL_PL	IL1b_C.conidiaHK_WB_48h	-0.184775	0.0442471	0.748391
g_119.035	TNFA_C.albicanshyphae_PBMC_24h	-0.219561	2.71053e-06	0.000346236		L_VLDL_FC	IL1b_C.conidiaHK_WB_48h	-0.18516	0.0438	0.748391
g_481.1142	IL1b_Influenza_PBMC_24h	0.238263	2.72015e-06	0.000347159		VLDL_D	IL1b_C.conidiaHK_WB_48h	-0.185186	0.0437689	0.748391
g_385.1139	TNFA_LPS100ng_PBMC_24h	-0.219514	2.72426e-06	0.000347377		FAw3_FA_ratio	IL1b_C.conidiaHK_WB_48h	0.185502	0.0434047	0.748391
g_199.0613	TNFA_LPS_WB_48h	-0.219642	2.75732e-06	0.000350356		XXL_VLDL_C	IL1b_S.aureus_WB_48h	-0.185246	0.0436997	0.748391
g_273.187	IL6_C.albicansconidia_PBMC_24h	0.235715	2.75513e-06	0.000350356		XL_VLDL_C	IL1b_S.aureus_WB_48h	-0.188049	0.0405577	0.748391
g_299.1278	TNFA_LPS100ng_PBMC_24h	-0.219408	2.7553e-06	0.000350356		Serum_TG	IL1b_S.aureus_WB_48h	-0.18712	0.0415777	0.748391
g_629.0908	IFNy_A.fumigatusconidia_PBMC_7days	0.218927	2.75592e-06	0.000350356		S_VLDL_PL_percent	IL6_LPS_WB_48h	-0.186486	0.0440944	0.748391
g_179.0564	IFNy_A.fumigatusconidia_PBMC_7days	0.218904	2.76266e-06	0.000350419		IDL_PL_percent	IL6_LPS_WB_48h	-0.187979	0.0423971	0.748391
g_573.4164	TNFA_S.typhimurium_macroPG_24h	-0.218908	2.76168e-06	0.000350419		M_LDL_C_percent	IL6_PHA_WB_48h	0.185389	0.0453768	0.748391
g_647.467	TNFA_S.typhimurium_macroPG_24h	-0.218806	2.79206e-06	0.000353838		XS_VLDL_PL	IL6_C.conidiaHK_WB_48h	0.186981	0.043525	0.748391
g_740.5257	TNFA_S.aureus_PBMC_24h	-0.219275	2.79486e-06	0.000353883		M_VLDL_C_percent	IL6_C.conidiaHK_WB_48h	0.189514	0.0407094	0.748391
g_351.1231	IFNy_A.fumigatusconidia_PBMC_7days	0.218773	2.80188e-06	0.000354151		XXL_VLDL_PL	IL6_S.aureus_WB_48h	-0.185594	0.0452616	0.748391
g_618.5824	IL22_A.fumigatusconidia_PBMC_7days	-0.219015	2.80073e-06	0.000354151		XXL_VLDL_FC	IL6_S.aureus_WB_48h	-0.185519	0.0453497	0.748391
g_881.1565	IL1b_S.aureus_PBMC_24h	0.222123	2.82185e-06	0.000356364		S_VLDL_C	TNFA_LPS_WB_48h	0.187544	0.0428854	0.748391
g_269.0875	IL6_S.aureus_PBMC_24h	0.235458	2.82678e-06	0.000356675		S_VLDL_CE	TNFA_LPS_WB_48h	0.187975	0.0424012	0.748391
g_986.2556	TNFA_C.albicansconidia_macroPG_24h	0.218294	2.8751e-06	0.000362456		M_HDL_C	TNFA_LPS_WB_48h	-0.188572	0.0417385	0.748391
g_311.2228	TNFA_LPS_WB_48h	0.219211	2.88714e-06	0.00036334		Ace	TNFA_LPS_WB_48h	0.186656	0.0438978	0.748391
g_345.2434	IL6_S.aureus_PBMC_24h	-0.235246	2.88714e-06	0.00036334		IDL_L	TNFA_PHA_WB_48h	0.189799	0.0404019	0.748391
g_305.1763	TNFA_LPS100ng_PBMC_24h	0.218808	2.93791e-06	0.000369408		S_LDL_L	TNFA_PHA_WB_48h	0.186443	0.0441438	0.748391
g_561.3786	IL6_LPS1ng_PBMC_24h	-0.235056	2.94252e-06	0.000369666		M_LDL_TG_percent	TNFA_PHA_WB_48h	-0.189999	0.0401874	0.748391
g_355.2491	TNFA_S.aureus_PBMC_24h	-0.218763	2.95201e-06	0.000370536		S_LDL_TG_percent	TNFA_PHA_WB_48h	-0.185926	0.0447452	0.748391
g_775.6803	IL6_LPS1ng_PBMC_24h	0.235013	2.95523e-06	0.000370619		L_HDL_FC_percent	TNFA_C.conidiaHK_WB_48h	0.186158	0.0444747	0.748391
g_387.2385	IL22_A.fumigatusconidia_PBMC_7days	-0.218503	2.95838e-06	0.000370693		M_HDL_C	TNFA_S.aureus_WB_48h	-0.189912	0.0402801	0.748391
g_569.3833	TNFA_LPS_WB_48h	0.218918	2.97863e-06	0.000372906		S_VLDL_FC_percent	TNFA_S.aureus_WB_48h	0.189592	0.040625	0.748391
g_220.0978	TNFA_S.typhimurium_macroPG_24h	0.21819	2.98227e-06	0.00037304		M_LDL_CE_percent	TNFA_S.aureus_WB_48h	0.185421	0.0453394	0.748391
g_807.5035	IL6_S.aureus_PBMC_24h	-0.234909	2.98577e-06	0.000373154		Serum_TG	TNFA_S.aureus_WB_48h	-0.189459	0.0407687	0.748391
g_885.5501	IL6_S.aureus_PBMC_24h	-0.234898	2.98919e-06	0.000373259		IDL_P	IL1b_PolyIC_PBMC_24h	0.1851	0.043869	0.748391
g_343.0673	IL6_S.aureus_PBMC_24h	0.234848	3.00415e-06	0.000374803		IDL_L	IL1b_PolyIC_PBMC_24h	0.185511	0.0433948	0.748391
g_662.6468	IL6_S.aureus_PBMC_24h	-0.234799	3.0188e-06	0.000376307		L_LDL_PL	IL1b_PolyIC_PBMC_24h	0.185098	0.0438711	0.748391
g_325.1049	TNFA_LPS100ng_PBMC_24h	-0.218482	3.04157e-06	0.000378818		L_LDL_C	IL1b_PolyIC_PBMC_24h	0.18716	0.0415327	0.748391
g_523.9545	IL1b_C.albicanshyphae_PBMC_24h	-0.221391	3.04815e-06	0.000378984		L_VLDL_C_percent	IL1b_PolyIC_PBMC_24h	0.185434	0.0434826	0.748391
g_801.6997	TNFA_LPS100ng_PBMC_24h	-0.218467	3.04666e-06	0.000378984		L_VLDL_FC_percent	IL1b_PolyIC_PBMC_24h	0.18517	0.0437885	0.748391
g_220.0978	TNFA_LPS100ng_PBMC_24h	-0.218422	3.06107e-06	0.000380264		S_LDL_PL_percent	IL1b_PolyIC_PBMC_24h	-0.186535	0.0422306	0.748391
g_819.2886	IL6_Pam3Cys_PBMC_24h	-0.235505	3.07607e-06	0.0003818		FreeC	IL1b_PolyIC_PBMC_24h	0.184187	0.0449391	0.748391
g_690.5063	IL6_S.aureus_PBMC_24h	-0.234582	3.08475e-06	0.000382549		HDL2_C	IL1b_Influenza_PBMC_24h	-0.196361	0.0407171	0.748391
g_216.0699	IFNy_A.fumigatusconidia_PBMC_7days	0.217777	3.11675e-06	0.000386186		S_VLDL_PL_percent	IL1b_MSUC16_PBMC_24h	0.186725	0.0429083	0.748391
g_581.4209	IL1b_Influenza_PBMC_24h	-0.23686	3.12453e-06	0.000386818		S_HDL_TG_percent	IL1b_C.albicansconidia_PBMC_24h	-0.184112	0.0451522	0.748391
g_847.7751	IL6_S.aureus_PBMC_24h	-0.234372	3.14981e-06	0.000389614		M_VLDL_CE	IL1b_C.albicanshyphae_PBMC_24h	-0.184146	0.0449872	0.748391
g_217.0708	TNFA_S.typhimurium_macroPG_24h	0.217612	3.17202e-06	0.000392026		XXL_VLDL_P	IL1b_Cryptococcus_PBMC_24h	-0.187875	0.0453164	0.748391
g_217.0708	IL6_C.albicansconidia_PBMC_24h	0.234277	3.17974e-06	0.000392645		XXL_VLDL_PL	IL1b_Cryptococcus_PBMC_24h	-0.191419	0.0413323	0.748391
g_293.2122	TNFA_LPS_WB_48h	0.218285	3.18619e-06	0.000393105		XXL_VLDL_TG	IL1b_Cryptococcus_PBMC_24h	-0.188721	0.0443372	0.748391
g_690.5063	TNFA_S.aureus_PBMC_24h	-0.218014	3.19701e-06	0.000394105		XL_VLDL_TG	IL1b_Cryptococcus_PBMC_24h	-0.190263	0.0425986	0.748391
g_399.3126	IL6_S.aureus_PBMC_24h	0.234198	3.20485e-06	0.000394479		L_VLDL_C	IL1b_Cryptococcus_PBMC_24h	-0.191625	0.0411108	0.748391
g_407.3893	TNFA_S.aureus_PBMC_24h	-0.217989	3.2055e-06	0.000394479		M_VLDL_C	IL1b_Cryptococcus_PBMC_24h	-0.189639	0.0432955	0.748391
g_217.0708	IL1b_C.albicanshyphae_PBMC_24h	-0.22086	3.22302e-06	0.000395991		UnsatDeg	IL1b_B.fragilis_PBMC_24h	0.184516	0.0445515	0.748391
g_203.0192	TNFA_LPS_macroPG_24h	0.217225	3.22327e-06	0.000395991		L_VLDL_PL_percent	IL6_LPS1ng_PBMC_24h	0.196901	0.0420746	0.748391
g_679.3914	IL22_A.fumigatusconidia_PBMC_7days	-0.217667	3.23428e-06	0.000397007		S_LDL_FC_percent	IL6_LPS100ng_PBMC_24h	-0.195648	0.0434261	0.748391
g_177.0561	IL1b_S.aureus_PBMC_24h	0.220789	3.24695e-06	0.000397886		TotFA	IL6_LPS100ng_PBMC_24h	0.194076	0.0451718	0.748391
g_497.0922	IL6_LPS1ng_PBMC_24h	0.234072	3.24498e-06	0.000397886		L_LDL_TG	IL6_PolyIC_PBMC_24h	0.199004	0.0408468	0.748391
g_913.1812	IL1b_C.albicanshyphae_PBMC_24h	-0.220716	3.2721e-06	0.000400629		M_VLDL_FC_percent	IL6_PolyIC_PBMC_24h	0.196552	0.0434485	0.748391
g_746.4692	IL22_A.fumigatusconidia_PBMC_7days	-0.217524	3.28385e-06	0.000401727		M_VLDL_FC_percent	IL6_Influenza_PBMC_24h	-0.207572	0.0413384	0.748391
g_541.2656	IL6_S.aureus_PBMC_24h	0.233896	3.30213e-06	0.000403622		M_HDL_FC_percent	IL6_Influenza_PBMC_24h	-0.208522	0.0403965	0.748391
g_423.1402	TNFA_Influenza_PBMC_24h	0.233884	3.30613e-06	0.000403769		XS_VLDL_CE	IL6_MSUC16_PBMC_24h	0.194628	0.044553	0.748391
g_265.1085	IL1b_C.albicanshyphae_PBMC_24h	-0.220557	3.32687e-06	0.000405823		M_LDL_FC_percent	IL6_MSUC16_PBMC_24h	-0.198513	0.0403872	0.748391
g_807.454	IL6_C.albicansconidia_PBMC_24h	-0.233811	3.3302e-06	0.000405823		S_LDL_FC_percent	IL6_MSUC16_PBMC_24h	-0.194598	0.0445858	0.748391
g_475.0903	TNFA_S.aureus_PBMC_24h	0.217619	3.33417e-06	0.000405823		XL_HDL_FC_percent	IL6_MSUC16_PBMC_24h	-0.19669	0.0422993	0.748391
g_801.6997	TNFA_S.aureus_PBMC_24h	0.217619	3.33412e-06	0.000405823		L_HDL_C_percent	IL6_MSUC16_PBMC_24h	-0.195715	0.0433522	0.748391
g_925.5165	IL22_A.fumigatusconidia_PBMC_7days	-0.217371	3.33749e-06	0.000405886		HDL3_C	IL6_MSUC16_PBMC_24h	0.196677	0.042314	0.748391
g_164.0713	TNFA_C.albicanshyphae_PBMC_24h	-0.2176	3.34069e-06	0.000405933		IDL_L	IL6_B.burgdorferi_PBMC_24h	0.19688	0.042097	0.748391
g_372.0425	IL6_CpG_PBMC_24h	0.234066	3.34383e-06	0.000405973		L_LDL_C	IL6_B.burgdorferi_PBMC_24h	0.197075	0.0420383	0.748391
g_471.3113	IFNy_A.fumigatusconidia_PBMC_7days	0.21706	3.36383e-06	0.000408059		S_LDL_L	IL6_B.burgdorferi_PBMC_24h	0.195821	0.0433824	0.748391
g_443.3014	IL1b_C.albicanshyphae_PBMC_24h	-0.220428	3.37218e-06	0.00040873		S_LDL_PL	IL6_B.burgdorferi_PBMC_24h	0.19687	0.0421074	0.748391
g_539.3012	IL1b_C.albicanshyphae_PBMC_24h	-0.220388	3.38656e-06	0.0004091		M_VLDL_PL_percent	IL6_B.burgdorferi_PBMC_24h	0.195357	0.0437444	0.748391
g_120.9964	IFNy_A.fumigatusconidia_PBMC_7days	0.21702	3.37831e-06	0.0004091		M_HDL_C_percent	IL6_B.burgdorferi_PBMC_24h	-0.197992	0.0409263	0.748391
g_579.078	IFNy_A.fumigatusconidia_PBMC_7days	0.216999	3.3856e-06	0.0004091		S_HDL_CE	IL6_Borreliamix_PBMC_24h	0.194308	0.0449112	0.748391
g_702.4337	IL22_A.fumigatusconidia_PBMC_7days	-0.217235	3.38625e-06	0.0004091		L_LDL_FC_percent	IL6_Borreliamix_PBMC_24h	-0.196234	0.0427892	0.748391
g_199.0613	TNFA_S.typhimurium_macroPG_24h	0.216948	3.40405e-06	0.00041055		S_HDL_CE	IL6_C.albicansconidia_PBMC_24h	0.193984	0.0452758	0.748391
g_361.2388	TNFA_S.typhimurium_macroPG_24h	-0.216948	3.40424e-06	0.00041055		M_VLDL_FC_percent	IL6_C.albicanshyphae_PBMC_24h	-0.194395	0.0448137	0.748391
g_118.051	TNFA_LPS100ng_PBMC_24h	-0.217408	3.40942e-06	0.000410833		MUFA_FA_ratio	IL6_C.albicanshyphae_PBMC_24h	-0.198556	0.0403432	0.748391
g_193.087	TNFA_Influenza_PBMC_24h	-0.233543	3.41998e-06	0.000411761		S_LDL_TG	IL6_MTB_PBMC_24h	0.197095	0.0418686	0.748391
g_179.1441	TNFA_Cryptococcus_PBMC_24h	-0.225644	3.43623e-06	0.000413031		L_LDL_PL	IL6_C.burnetiininemileSerum_PBMC_24h	0.19429	0.0449307	0.748391
g_422.013	IFNy_A.fumigatusconidia_PBMC_7days	0.216864	3.43454e-06	0.000413031		M_LDL_PL	IL6_C.burnetiininemileSerum_PBMC_24h	0.194633	0.0445467	0.748391
g_367.2127	IFNy_A.fumigatusconidia_PBMC_7days	-0.216798	3.45898e-06	0.00041542		His	IL6_C.burnetiininemileSerum_PBMC_24h	-0.19852	0.0403801	0.748391
g_789.6986	TNFA_S.aureus_PBMC_24h	0.21724	3.47077e-06	0.000416489		M_VLDL_PL_percent	IL6_Cryptococcus_PBMC_24h	0.202614	0.0411206	0.748391
g_331.1031	TNFA_S.aureus_PBMC_24h	0.217201	3.485e-06	0.000417851		L_HDL_C_percent	IL6_Cryptococcus_PBMC_24h	-0.20351	0.0402145	0.748391
g_746.4692	TNFA_LPS100ng_PBMC_24h	0.217178	3.49374e-06	0.000418551		IDL_PL_percent	IL6_B.fragilis_PBMC_24h	0.197061	0.0419045	0.748391
g_231.1027	IFNy_A.fumigatusconidia_PBMC_7days	-0.216667	3.50724e-06	0.000419821		L_LDL_TG	TNFA_Pam3Cys_PBMC_24h	0.18492	0.0440787	0.748391
g_225.1132	IL1b_C.albicanshyphae_PBMC_24h	0.220039	3.51245e-06	0.000420097		M_LDL_TG	TNFA_Pam3Cys_PBMC_24h	0.185425	0.043493	0.748391
g_393.1193	IL6_CpG_PBMC_24h	0.233506	3.53433e-06	0.000422364		Lac	TNFA_Pam3Cys_PBMC_24h	0.187409	0.041258	0.748391
g_269.0875	IL1b_Influenza_PBMC_24h	0.235571	3.54621e-06	0.000423434		L_LDL_PL	TNFA_Influenza_PBMC_24h	0.195404	0.0417268	0.748391
g_275.0923	IL1b_C.albicanshyphae_PBMC_24h	0.219857	3.57984e-06	0.00042681		L_LDL_C	TNFA_Influenza_PBMC_24h	0.196473	0.0406001	0.748391
g_351.2179	IFNy_A.fumigatusconidia_PBMC_7days	-0.216472	3.58039e-06	0.00042681		S_LDL_L	TNFA_Influenza_PBMC_24h	0.19352	0.0437774	0.748391
g_369.2281	IL6_LPS_macroPG_24h	-0.216191	3.59766e-06	0.000428163		M_VLDL_FC_percent	TNFA_Influenza_PBMC_24h	-0.195448	0.04168	0.748391
g_249.2223	TNFA_S.typhimurium_macroPG_24h	-0.216435	3.59474e-06	0.000428163		ApoB_ApoA1_ratio	TNFA_Influenza_PBMC_24h	0.194283	0.0429376	0.748391
g_225.0767	TNFA_LPS_WB_48h	-0.217106	3.61012e-06	0.000429292		XS_VLDL_PL_percent	TNFA_E.Coli_PBMC_24h	0.184932	0.0440638	0.748391
g_571.3998	IL6_LPS_macroPG_24h	-0.216137	3.61854e-06	0.00042994		XS_VLDL_CE_percent	TNFA_E.Coli_PBMC_24h	-0.187406	0.0412605	0.748391
g_835.5341	TNFA_S.aureus_PBMC_24h	-0.216791	3.63963e-06	0.000432091		M_LDL_CE_percent	TNFA_C.albicansconidia_PBMC_24h	0.18426	0.0448528	0.748391
g_364.0174	TNFA_S.typhimurium_macroPG_24h	0.216309	3.64275e-06	0.000432107		L_LDL_C	TNFA_A.fumigatusconidiaSerum_PBMC_24h	0.184398	0.0446894	0.748391
g_473.1095	TNFA_S.aureus_PBMC_24h	0.216768	3.64826e-06	0.000432406		M_LDL_L	TNFA_A.fumigatusconidiaSerum_PBMC_24h	0.18778	0.0408507	0.748391
g_387.2385	TNFA_S.aureus_PBMC_24h	-0.21648	3.76122e-06	0.000445429		M_LDL_C	TNFA_A.fumigatusconidiaSerum_PBMC_24h	0.185453	0.0434614	0.748391
g_704.5231	IL22_A.fumigatusconidia_PBMC_7days	-0.216229	3.76682e-06	0.000445728		CLA	TNFA_A.fumigatusconidiaSerum_PBMC_24h	0.188431	0.0401444	0.748391
g_961.7313	IFNy_A.fumigatusconidia_PBMC_7days	-0.215979	3.77243e-06	0.000446026		CLA_FA_ratio	TNFA_A.fumigatusconidiaSerum_PBMC_24h	0.186914	0.0418058	0.748391
g_353.2333	IL1b_C.albicanshyphae_PBMC_24h	0.219288	3.79868e-06	0.000448396		S_VLDL_PL_percent	TNFA_S.aureus_PBMC_24h	-0.187712	0.0409251	0.748391
g_679.3914	IL1b_S.aureus_PBMC_24h	-0.219295	3.79601e-06	0.000448396		S_VLDL_FC_percent	TNFA_S.aureus_PBMC_24h	-0.187398	0.0412701	0.748391
g_360.1298	TNFA_C.albicanshyphae_PBMC_24h	-0.216377	3.80218e-06	0.000448443		L_LDL_TG_percent	TNFA_S.aureus_PBMC_24h	-0.186129	0.0426884	0.748391
g_323.1064	TNFA_LPS100ng_PBMC_24h	-0.216309	3.82964e-06	0.000451314		M_VLDL_L	TNFA_Cryptococcus_PBMC_24h	-0.188404	0.0447022	0.748391
g_425.256	IL1b_S.aureus_PBMC_24h	-0.219193	3.83649e-06	0.000451504		DAG	TNFA_Cryptococcus_PBMC_24h	-0.189916	0.0429845	0.748391
g_225.1492	TNFA_LPS100ng_PBMC_24h	0.216289	3.8375e-06	0.000451504		UnsatDeg	TNFA_Cryptococcus_PBMC_24h	0.190535	0.0422978	0.748391
g_997.484	IL6_LPS1ng_PBMC_24h	-0.232257	3.88285e-06	0.000456469		SFA	TNFA_Cryptococcus_PBMC_24h	-0.190469	0.0423702	0.748391
g_240.0721	IFNy_A.fumigatusconidia_PBMC_7days	0.215626	3.91589e-06	0.000459979		S_VLDL_FC	IFNy_B.burgdorferi_PBMC_7days	-0.184718	0.0434124	0.748391
g_853.5025	IL1b_S.aureus_PBMC_24h	-0.218944	3.93725e-06	0.000462113		IDL_CE	IFNy_B.burgdorferi_PBMC_7days	-0.183583	0.0447398	0.748391
g_842.6625	IFNy_A.fumigatusconidia_PBMC_7days	0.215565	3.94101e-06	0.000462178		S_VLDL_PL_percent	IFNy_B.burgdorferi_PBMC_7days	0.183934	0.0443255	0.748391
g_152.0352	TNFA_LPS_WB_48h	-0.216225	3.96148e-06	0.000464203		M_HDL_CE_percent	IFNy_B.burgdorferi_PBMC_7days	0.185522	0.042492	0.748391
g_577.4244	TNFA_S.aureus_PBMC_24h	-0.215896	3.99995e-06	0.00046833		Lac	IFNy_A.fumigatusconidia_PBMC_7days	-0.186908	0.0409446	0.748391
g_367.3581	TNFA_S.aureus_PBMC_24h	-0.215802	4.03955e-06	0.000472585		XS_VLDL_TG_percent	IFNy_MTB_PBMC_7days	0.184792	0.0433267	0.748391
g_69.0342	IL1b_S.aureus_PBMC_24h	0.218645	4.06171e-06	0.000474561		S_HDL_PL_percent	IFNy_S.aureus_PBMC_7days	0.186203	0.0417253	0.748391
g_892.1744	TNFA_C.burnetiininemileSerum_PBMC_24h	-0.215747	4.06301e-06	0.000474561		L_LDL_P	IFNy_Cryptococcus_PBMC_7days	0.189814	0.0450132	0.748391
g_597.4164	TNFA_LPS_WB_48h	0.215965	4.07105e-06	0.000474734		M_LDL_P	IFNy_Cryptococcus_PBMC_7days	0.191486	0.043123	0.748391
g_347.2022	TNFA_S.typhimurium_macroPG_24h	-0.215262	4.06922e-06	0.000474734		S_LDL_TG	IFNy_Cryptococcus_PBMC_7days	0.190598	0.0441186	0.748391
g_207.0663	IL6_LPS1ng_PBMC_24h	-0.231753	4.08035e-06	0.000475435		M_LDL_PL_percent	IFNy_Cryptococcus_PBMC_7days	-0.193848	0.0405651	0.748391
g_907.0832	TNFA_LPS100ng_PBMC_24h	-0.215663	4.09929e-06	0.000477257		FAw3	IFNy_Cryptococcus_PBMC_7days	0.191414	0.0432023	0.748391
g_401.0523	IFNy_A.fumigatusconidia_PBMC_7days	0.215168	4.10939e-06	0.000478048		S_LDL_TG_percent	IFNy_Bacteroides_PBMC_7days	0.184878	0.0432284	0.748391
g_184.0015	IFNy_A.fumigatusconidia_PBMC_7days	-0.215148	4.11834e-06	0.000478705		Alb	IL17_MTB_PBMC_7days	0.183803	0.0444793	0.748391
g_216.0699	IL6_S.aureus_PBMC_24h	0.231577	4.1515e-06	0.000482171		L_VLDL_C_percent	IL17_Cryptococcus_PBMC_7days	0.189784	0.045048	0.748391
g_714.5075	IL6_MSUC16_PBMC_24h	-0.231517	4.17593e-06	0.00048462		M_LDL_PL_percent	IL17_Cryptococcus_PBMC_7days	-0.190518	0.0442088	0.748391
g_245.1184	TNFA_C.conidiaHK_WB_48h	0.215906	4.20003e-06	0.000487025		Lac	IL22_B.burgdorferi_PBMC_7days	0.185376	0.0426576	0.748391
g_207.0663	IL1b_S.aureus_PBMC_24h	-0.218236	4.23746e-06	0.000490972		Val	IL22_Borreliamix_PBMC_7days	0.184762	0.0433611	0.748391
g_393.3737	IL1b_S.aureus_PBMC_24h	-0.218204	4.25167e-06	0.000492223		IDL_CE_percent	IL22_C.albicanshyphae_PBMC_7days	-0.183894	0.0443729	0.748391
g_345.1351	IL6_LPS1ng_PBMC_24h	0.231322	4.25685e-06	0.000492428		M_LDL_C_percent	IL22_C.albicanshyphae_PBMC_7days	-0.185189	0.0428713	0.748391
g_457.3322	IL1b_C.albicanshyphae_PBMC_24h	-0.21811	4.29341e-06	0.000496261		MUFA_FA_ratio	IL22_A.fumigatusconidia_PBMC_7days	0.18473	0.0433981	0.748391
g_393.2281	TNFA_LPS100ng_PBMC_24h	0.215211	4.29829e-06	0.000496429		L_HDL_TG_percent	IL22_MTB_PBMC_7days	0.184181	0.0440357	0.748391
g_165.1287	TNFA_LPS100ng_PBMC_24h	0.215166	4.31882e-06	0.000498401		M_LDL_FC	IL22_Cryptococcus_PBMC_7days	0.191951	0.0426084	0.748391
g_922.1487	IFNy_A.fumigatusconidia_PBMC_7days	0.21467	4.33086e-06	0.000498994		S_LDL_C	IL22_Cryptococcus_PBMC_7days	0.191078	0.0435783	0.748391
g_881.1565	IL22_A.fumigatusconidia_PBMC_7days	0.214907	4.32961e-06	0.000498994		S_LDL_TG	IL22_Cryptococcus_PBMC_7days	0.191501	0.043106	0.748391
g_671.4675	IL6_C.albicansconidia_PBMC_24h	-0.231094	4.35297e-06	0.000501143		S_HDL_CE_percent	IL22_Cryptococcus_PBMC_7days	0.191338	0.043287	0.748391
g_155.0461	IL1b_S.aureus_PBMC_24h	0.217945	4.36726e-06	0.000501192		Serum_C	IL22_Cryptococcus_PBMC_7days	0.192109	0.0424354	0.748391
g_573.3588	IL1b_S.aureus_PBMC_24h	-0.217952	4.36405e-06	0.000501192		EstC	IL22_Cryptococcus_PBMC_7days	0.193094	0.0413676	0.748391
g_335.1976	IL6_S.aureus_PBMC_24h	0.231082	4.35807e-06	0.000501192		FreeC	IL22_Cryptococcus_PBMC_7days	0.192272	0.042257	0.748391
g_585.4516	TNFA_LPS_macroPG_24h	-0.214365	4.36334e-06	0.000501192		FAw3_FA_ratio	IL22_Cryptococcus_PBMC_7days	0.190251	0.0445124	0.748391
g_259.1188	IL6_S.aureus_PBMC_24h	0.231042	4.37534e-06	0.000501721		Ace	IL6_LPS_macroPG_24h	-0.184014	0.0442313	0.748391
g_225.1492	IFNy_A.fumigatusconidia_PBMC_7days	-0.214531	4.39455e-06	0.000503125		L_VLDL_C_percent	IL6_C.albicansconidia_macroPG_24h	-0.185629	0.0423706	0.748391
g_639.4404	IL22_A.fumigatusconidia_PBMC_7days	-0.214768	4.39296e-06	0.000503125		L_VLDL_PL	IL6_MTB_macroPG_24h	0.184612	0.0435347	0.748391
g_315.1077	IFNy_A.fumigatusconidia_PBMC_7days	0.214522	4.39852e-06	0.000503182		IDL_C_percent	IL6_MTB_macroPG_24h	-0.18329	0.0450879	0.748391
g_323.1064	IL1b_Influenza_PBMC_24h	0.233303	4.42364e-06	0.000505655		IDL_FC_percent	IL6_MTB_macroPG_24h	-0.183426	0.0449259	0.748391
g_313.1657	IL22_B.burgdorferi_PBMC_7days	-0.214661	4.4428e-06	0.000507444		M_HDL_PL_percent	IL6_S.typhimurium_macroPG_24h	0.186827	0.0410334	0.748391
g_473.1095	IFNy_A.fumigatusconidia_PBMC_7days	0.214415	4.4481e-06	0.000507649		AcAce	IL6_S.typhimurium_macroPG_24h	-0.184032	0.0442109	0.748391
g_637.2283	IL6_S.aureus_PBMC_24h	0.230824	4.46946e-06	0.000509097		XL_HDL_FC_percent	TNFA_LPS_macroPG_24h	-0.184857	0.0432526	0.748391
g_411.3273	IL22_A.fumigatusconidia_PBMC_7days	0.214612	4.4656e-06	0.000509097		AcAce	TNFA_LPS_macroPG_24h	-0.184151	0.0440712	0.748391
g_907.0832	TNFA_C.albicansconidia_macroPG_24h	0.214132	4.47135e-06	0.000509097		S_HDL_PL	TNFA_C.albicansconidia_macroPG_24h	0.185361	0.0426753	0.748391
g_152.0715	IFNy_A.fumigatusconidia_PBMC_7days	0.214346	4.48057e-06	0.000509745		L_VLDL_FC_percent	TNFA_C.albicansconidia_macroPG_24h	-0.183035	0.0453927	0.748391
g_749.5329	IL1b_C.albicanshyphae_PBMC_24h	0.217605	4.52382e-06	0.000514261		IDL_TG_percent	TNFA_C.albicansconidia_macroPG_24h	0.187265	0.0405534	0.748391
g_124.0072	IL6_CpG_PBMC_24h	0.230931	4.55153e-06	0.000516193		XL_VLDL_C_percent	TNFA_MTB_macroPG_24h	-0.184916	0.0431848	0.748391
g_333.0998	IL6_MSUC16_PBMC_24h	0.230648	4.54699e-06	0.000516193		L_LDL_FC_percent	TNFA_S.typhimurium_macroPG_24h	-0.186258	0.041664	0.748391
g_597.4164	TNFA_C.albicansconidia_macroPG_24h	-0.213963	4.55152e-06	0.000516193		HDL3_C	TNFA_S.typhimurium_macroPG_24h	0.186921	0.0409301	0.748391
g_120.9964	IL1b_S.aureus_PBMC_24h	0.217524	4.56184e-06	0.000516843		S_HDL_PL_percent	IFNy_LPS_WB_48h	0.182938	0.0455088	0.748398
g_872.3577	TNFA_S.typhimurium_macroPG_24h	0.214169	4.56441e-06	0.000516843		XXL_VLDL_TG_percent	IFNy_S.aureus_WB_48h	-0.182923	0.045527	0.748398
g_191.1075	TNFA_LPS100ng_PBMC_24h	0.214608	4.57894e-06	0.000518083		M_LDL_FC_percent	IL6_C.conidiaHK_WB_48h	-0.185266	0.045523	0.748398
g_684.5047	IL1b_S.aureus_PBMC_24h	-0.217457	4.59313e-06	0.000519282		XS_VLDL_C	TNFA_Influenza_PBMC_24h	0.191962	0.0455355	0.748398
g_407.3893	IL1b_S.aureus_PBMC_24h	-0.217446	4.59863e-06	0.000519497		XL_HDL_C	IFNy_C.conidiaHK_WB_48h	0.181908	0.04676	0.748908
g_240.0721	IL6_S.aureus_PBMC_24h	0.23049	4.61814e-06	0.000521295		S_HDL_FC_percent	IFNy_C.conidiaHK_WB_48h	0.182606	0.045909	0.748908
g_343.0673	IL1b_C.albicanshyphae_PBMC_24h	-0.217367	4.63637e-06	0.000522376		L_VLDL_TG	IL1b_C.conidiaHK_WB_48h	-0.183163	0.0461653	0.748908
g_665.2143	TNFA_C.burnetiininemileSerum_PBMC_24h	-0.214487	4.63738e-06	0.000522376		S_VLDL_TG	IL1b_S.aureus_WB_48h	-0.183356	0.0459319	0.748908
g_583.3106	TNFA_S.typhimurium_macroPG_24h	0.214015	4.63856e-06	0.000522376		M_HDL_CE	IL1b_S.aureus_WB_48h	-0.183138	0.0461947	0.748908
g_371.2076	TNFA_LPS100ng_PBMC_24h	0.214447	4.65636e-06	0.000523688		L_LDL_P	IL6_C.conidiaHK_WB_48h	0.184044	0.0469925	0.748908
g_527.3726	IL6_LPS_macroPG_24h	-0.213744	4.65745e-06	0.000523688		M_LDL_PL_percent	IL6_C.conidiaHK_WB_48h	-0.184778	0.0461048	0.748908
g_622.28	IL1b_C.albicanshyphae_PBMC_24h	-0.217308	4.66466e-06	0.000524091		XXL_VLDL_C	IL6_S.aureus_WB_48h	-0.184455	0.0466169	0.748908
g_778.5751	IL6_MSUC16_PBMC_24h	-0.230373	4.67081e-06	0.000524375		M_HDL_TG	IL6_S.aureus_WB_48h	-0.184579	0.0463443	0.748908
g_351.1443	IL1b_LPS1ng_PBMC_24h	0.217184	4.72484e-06	0.000530029		S_VLDL_TG_percent	IL6_S.aureus_WB_48h	-0.184085	0.0469427	0.748908
g_423.1402	IL1b_PolyIC_PBMC_24h	-0.217166	4.73331e-06	0.000530567		XL_VLDL_FC_percent	TNFA_PHA_WB_48h	0.184248	0.0467444	0.748908
g_585.4516	TNFA_C.burnetiininemileSerum_PBMC_24h	0.214282	4.73754e-06	0.000530631		XXL_VLDL_TG_percent	TNFA_C.conidiaHK_WB_48h	-0.184692	0.0462084	0.748908
g_245.1396	TNFA_LPS_WB_48h	0.214488	4.75225e-06	0.000531866		LA_FA_ratio	TNFA_S.aureus_WB_48h	0.184502	0.0464368	0.748908
g_861.5494	IL1b_S.aureus_PBMC_24h	-0.217087	4.77205e-06	0.000533669		M_LDL_FC	IL1b_PolyIC_PBMC_24h	0.183045	0.0463072	0.748908
g_716.5227	IL1b_S.aureus_PBMC_24h	-0.217047	4.79172e-06	0.000535454		M_LDL_CE	IL1b_Influenza_PBMC_24h	0.191124	0.0465051	0.748908
g_409.405	IL1b_S.aureus_PBMC_24h	-0.216944	4.84294e-06	0.000540343		IDL_PL_percent	IL1b_MSUC16_PBMC_24h	0.18436	0.0456617	0.748908
g_371.2583	IL22_A.fumigatusconidia_PBMC_7days	-0.213839	4.842e-06	0.000540343		CLA	IL1b_C.albicanshyphae_PBMC_24h	-0.182444	0.047042	0.748908
g_715.2631	TNFA_C.burnetiininemileSerum_PBMC_24h	-0.214054	4.85191e-06	0.000540926		SFA_FA_ratio	IL1b_C.albicanshyphae_PBMC_24h	0.182396	0.0471004	0.748908
g_295.2279	TNFA_S.typhimurium_macroPG_24h	-0.213466	4.91285e-06	0.000547299		XXL_VLDL_C	IL1b_Cryptococcus_PBMC_24h	-0.186814	0.0465681	0.748908
g_645.4979	TNFA_S.typhimurium_macroPG_24h	-0.213426	4.93352e-06	0.000549178		M_VLDL_C_percent	IL6_LPS1ng_PBMC_24h	-0.192778	0.0466584	0.748908
g_573.4164	TNFA_LPS_WB_48h	0.214059	4.9695e-06	0.000552758		S_LDL_PL_percent	IL6_PolyIC_PBMC_24h	-0.193292	0.0471186	0.748908
g_245.1184	TNFA_S.aureus_PBMC_24h	-0.213787	4.98847e-06	0.000554441		SM	IL6_PolyIC_PBMC_24h	0.194178	0.0460967	0.748908
g_199.1337	IL6_Influenza_PBMC_24h	-0.247537	5.00543e-06	0.000555899		CLA_FA_ratio	IL6_CpG_PBMC_24h	0.193427	0.0459103	0.748908
g_119.0501	IFNy_A.fumigatusconidia_PBMC_7days	0.213278	5.01061e-06	0.000556047		Cit	IL6_CpG_PBMC_24h	0.192549	0.0469239	0.748908
g_411.3273	TNFA_S.aureus_PBMC_24h	0.213699	5.0345e-06	0.00055827		M_LDL_CE_percent	IL6_Influenza_PBMC_24h	0.202838	0.0463059	0.748908
g_393.3737	IL22_A.fumigatusconidia_PBMC_7days	-0.213448	5.04384e-06	0.000558876		L_LDL_CE	IL6_B.burgdorferi_PBMC_24h	0.192383	0.0471184	0.748908
g_511.3795	TNFA_S.typhimurium_macroPG_24h	-0.21317	5.06711e-06	0.000561026		PUFA	IL6_C.albicansconidia_PBMC_24h	0.193635	0.0456729	0.748908
g_497.0922	IL1b_C.albicanshyphae_PBMC_24h	-0.216441	5.10041e-06	0.00056428		IDL_PL_percent	IL6_C.burnetiininemileSerum_PBMC_24h	0.192469	0.0470176	0.748908
g_807.5035	TNFA_C.burnetiininemileSerum_PBMC_24h	0.213495	5.14259e-06	0.000568512		PC	IL6_B.fragilis_PBMC_24h	-0.193334	0.046017	0.748908
g_961.5392	TNFA_S.aureus_PBMC_24h	-0.213452	5.16589e-06	0.000570651		L_LDL_CE_percent	TNFA_C.albicansconidia_PBMC_24h	0.182936	0.0464407	0.748908
g_961.7313	IL22_A.fumigatusconidia_PBMC_7days	-0.21321	5.17034e-06	0.000570707		S_LDL_FC_percent	TNFA_C.albicansconidia_PBMC_24h	-0.183325	0.0459686	0.748908
g_583.437	IL1b_PolyIC_PBMC_24h	0.216269	5.1914e-06	0.000572594		LDL_D	TNFA_C.albicansconidia_PBMC_24h	-0.18248	0.0469974	0.748908
g_411.3273	IL1b_S.aureus_PBMC_24h	0.216246	5.20356e-06	0.000573498		DAG	IFNy_Borreliamix_PBMC_7days	0.181604	0.0471341	0.748908
g_583.4203	IL6_LPS1ng_PBMC_24h	-0.229251	5.21039e-06	0.000573813		CLA_FA_ratio	IFNy_A.fumigatusconidia_PBMC_7days	0.182046	0.0465907	0.748908
g_431.2282	IL6_LPS_macroPG_24h	0.21262	5.23801e-06	0.000576416		M_LDL_L	IFNy_Cryptococcus_PBMC_7days	0.188251	0.046843	0.748908
g_684.5047	IL6_S.aureus_PBMC_24h	-0.229165	5.25424e-06	0.000577763		L_LDL_PL_percent	IFNy_Cryptococcus_PBMC_7days	-0.188464	0.0465898	0.748908
g_299.1278	IFNy_A.fumigatusconidia_PBMC_7days	0.212808	5.262e-06	0.000578176		S_HDL_CE	IL22_Cryptococcus_PBMC_7days	0.18835	0.0467251	0.748908
g_911.5636	IL22_A.fumigatusconidia_PBMC_7days	-0.212913	5.33237e-06	0.000585463		S_HDL_C_percent	IL22_Cryptococcus_PBMC_7days	0.188334	0.0467444	0.748908
g_351.254	IFNy_A.fumigatusconidia_PBMC_7days	-0.212649	5.35034e-06	0.000586248		XL_HDL_C_percent	IL22_Bacteroides_PBMC_7days	-0.182183	0.046423	0.748908
g_776.5607	IL22_A.fumigatusconidia_PBMC_7days	-0.212879	5.35168e-06	0.000586248		L_LDL_TG_percent	IL6_MTB_macroPG_24h	0.182056	0.0465782	0.748908
g_325.1295	IL6_C.albicansconidia_macroPG_24h	0.212422	5.34733e-06	0.000586248		S_LDL_FC_percent	IL6_MTB_macroPG_24h	-0.182376	0.0461884	0.748908
g_736.5282	IL1b_C.albicanshyphae_PBMC_24h	0.215902	5.39048e-06	0.000590051		XL_HDL_FC_percent	IL6_MTB_macroPG_24h	-0.182277	0.0463081	0.748908
g_555.4056	IL1b_Influenza_PBMC_24h	-0.231243	5.39664e-06	0.000590279		MUFA	IL6_MTB_macroPG_24h	0.181946	0.0467137	0.748908
g_203.0718	IFNy_A.fumigatusconidia_PBMC_7days	0.212533	5.41507e-06	0.000591847		Serum_TG	TNFA_MTB_macroPG_24h	0.182673	0.0458279	0.748908
g_746.4692	TNFA_C.burnetiininemileSerum_PBMC_24h	0.212971	5.43062e-06	0.000593099		XL_VLDL_CE_percent	TNFA_MTB_macroPG_24h	-0.181526	0.0472314	0.749888
g_118.051	TNFA_C.burnetiininemileSerum_PBMC_24h	-0.212951	5.44181e-06	0.000593872		XL_HDL_P	IFNy_S.aureus_WB_48h	0.18139	0.0473996	0.749941
g_536.5042	TNFA_LPS100ng_PBMC_24h	0.212911	5.46438e-06	0.000595885		M_LDL_C_percent	IL6_LPS_WB_48h	0.183595	0.0475425	0.749941
g_746.4692	IL1b_C.albicanshyphae_PBMC_24h	0.215677	5.51643e-06	0.000601108		M_VLDL_CE_percent	TNFA_LPS_WB_48h	0.183378	0.0478094	0.749941
g_240.0721	TNFA_LPS_WB_48h	-0.213026	5.532e-06	0.000602351		L_LDL_FC_percent	TNFA_S.aureus_WB_48h	0.183455	0.0477142	0.749941
g_716.5227	IL6_MSUC16_PBMC_24h	-0.228613	5.54322e-06	0.000603118		L_HDL_L	IL1b_Influenza_PBMC_24h	-0.190186	0.0476108	0.749941
g_179.1441	IL6_S.aureus_PBMC_24h	0.228597	5.5517e-06	0.000603587		M_HDL_C	IL1b_Influenza_PBMC_24h	-0.190201	0.0475933	0.749941
g_512.2005	TNFA_C.conidiaHK_WB_48h	-0.213124	5.61087e-06	0.000609561		S_VLDL_CE_percent	IL1b_MSUC16_PBMC_24h	-0.182523	0.0478998	0.749941
g_372.0425	TNFA_C.burnetiininemileSerum_PBMC_24h	-0.212546	5.67542e-06	0.000616111		L_HDL_TG_percent	IL1b_C.albicanshyphae_PBMC_24h	-0.181771	0.0478752	0.749941
g_451.07	IFNy_A.fumigatusconidia_PBMC_7days	0.212038	5.70106e-06	0.000618431		HDL_TG	IL1b_C.albicanshyphae_PBMC_24h	-0.181878	0.0477417	0.749941
g_259.0967	IL22_A.fumigatusconidia_PBMC_7days	0.212249	5.71311e-06	0.000619272		L_VLDL_P	IL1b_Cryptococcus_PBMC_24h	-0.185897	0.0476746	0.749941
g_253.0947	TNFA_C.albicanshyphae_PBMC_24h	-0.212471	5.71973e-06	0.000619406		L_VLDL_L	IL1b_Cryptococcus_PBMC_24h	-0.186014	0.047532	0.749941
g_913.1812	TNFA_C.albicansconidia_macroPG_24h	0.21177	5.72291e-06	0.000619406		XS_VLDL_PL	IL6_B.burgdorferi_PBMC_24h	0.19184	0.0477572	0.749941
g_715.2631	TNFA_LPS100ng_PBMC_24h	-0.212394	5.76522e-06	0.00062352		M_LDL_CE	IL6_B.burgdorferi_PBMC_24h	0.192363	0.0472765	0.749941
g_503.1913	TNFA_LPS100ng_PBMC_24h	-0.212314	5.81354e-06	0.000628276		L_LDL_CE_percent	IL6_C.albicansconidia_PBMC_24h	0.192039	0.0475214	0.749941
g_177.0772	TNFA_S.aureus_PBMC_24h	0.212279	5.83414e-06	0.00063003		XXL_VLDL_C_percent	IL6_C.albicanshyphae_PBMC_24h	-0.191808	0.047795	0.749941
g_423.1402	IL1b_LPS100ng_PBMC_24h	-0.215329	5.8597e-06	0.000632318		S_LDL_PL_percent	TNFA_Influenza_PBMC_24h	-0.190144	0.0476612	0.749941
g_295.2279	TNFA_LPS_macroPG_24h	-0.211479	5.89851e-06	0.000636032		bOHBut	TNFA_Influenza_PBMC_24h	-0.190255	0.0475282	0.749941
g_571.3998	TNFA_C.burnetiininemileSerum_PBMC_24h	0.212101	5.94296e-06	0.000640348		S_HDL_CE_percent	IFNy_S.aureus_PBMC_7days	-0.181314	0.0474947	0.749941
g_459.3109	IL1b_C.albicanshyphae_PBMC_24h	-0.214835	6.01198e-06	0.00064714		M_LDL_CE_percent	IL22_C.albicanshyphae_PBMC_7days	-0.18096	0.047936	0.749941
g_367.2127	TNFA_S.typhimurium_macroPG_24h	-0.211521	6.01495e-06	0.00064714		Phe	TNFA_S.typhimurium_macroPG_24h	-0.180951	0.0479483	0.749941
g_364.1645	IL1b_S.aureus_PBMC_24h	0.214806	6.03014e-06	0.00064781		L_LDL_TG_percent	TNFA_PHA_WB_48h	-0.183101	0.0481529	0.75016
g_583.2557	IL6_LPS1ng_PBMC_24h	0.227749	6.02598e-06	0.00064781		Serum_C	TNFA_PHA_WB_48h	0.182996	0.0482834	0.75016
g_715.2631	IL6_S.aureus_PBMC_24h	0.22772	6.04283e-06	0.000648691		XL_VLDL_P	TNFA_S.aureus_WB_48h	-0.183021	0.0482524	0.75016
g_715.2631	IL1b_C.albicanshyphae_PBMC_24h	-0.214771	6.05126e-06	0.000648963		IDL_CE_percent	IL1b_MTB_PBMC_24h	-0.181517	0.0481935	0.75016
g_161.0455	TNFA_S.aureus_PBMC_24h	0.211921	6.05434e-06	0.000648963		XXL_VLDL_L	IL1b_Cryptococcus_PBMC_24h	-0.185457	0.0482129	0.75016
g_409.405	IL1b_LPS1ng_PBMC_24h	-0.21474	6.07088e-06	0.000649773		S_LDL_P	TNFA_Influenza_PBMC_24h	0.189637	0.0482674	0.75016
g_225.1132	IFNy_A.fumigatusconidia_PBMC_7days	-0.211432	6.07053e-06	0.000649773		S_LDL_P	IL22_Cryptococcus_PBMC_7days	0.187126	0.0481973	0.75016
g_911.5636	IL1b_S.aureus_WB_48h	-0.211852	6.09774e-06	0.000652165		HDL_TG	TNFA_C.albicansconidia_macroPG_24h	0.180899	0.0480134	0.75016
g_561.3786	TNFA_LPS_WB_48h	0.21203	6.13204e-06	0.000655349		CLA	TNFA_S.typhimurium_macroPG_24h	0.180704	0.0482583	0.75016
g_179.1441	IL6_Cryptococcus_PBMC_24h	-0.235759	6.13856e-06	0.000655561		TG_PG_ratio	IL1b_S.aureus_WB_48h	-0.181376	0.0483708	0.750606
g_629.0908	TNFA_LPS100ng_PBMC_24h	-0.211771	6.14883e-06	0.000656173		DHA_FA_ratio	IL1b_Cryptococcus_PBMC_24h	0.185231	0.0484907	0.750606
g_345.1351	TNFA_LPS_WB_48h	-0.211928	6.19698e-06	0.000659365		S_LDL_TG	TNFA_Pam3Cys_PBMC_24h	0.181337	0.0484189	0.750606
g_293.2122	TNFA_LPS100ng_PBMC_24h	0.211709	6.18845e-06	0.000659365		XL_HDL_PL_percent	IL22_C.albicansconidia_PBMC_7days	0.18055	0.0484527	0.750606
g_529.3892	TNFA_C.burnetiininemileSerum_PBMC_24h	0.211708	6.18901e-06	0.000659365		M_HDL_C_percent	TNFA_C.albicansconidia_macroPG_24h	-0.180538	0.0484679	0.750606
g_329.2343	IL6_C.albicansconidia_macroPG_24h	-0.211009	6.19269e-06	0.000659365		XL_HDL_CE	IFNy_C.conidiaHK_WB_48h	0.180434	0.0485994	0.75105
g_372.0425	IL1b_LPS1ng_PBMC_24h	0.21453	6.20221e-06	0.000659437		S_LDL_TG_percent	IFNy_MTB_PBMC_7days	0.180413	0.0486265	0.75105
g_217.0708	IL1b_PolyIC_PBMC_24h	-0.214475	6.23657e-06	0.000662602		L_LDL_TG	IL6_MTB_macroPG_24h	0.180421	0.0486169	0.75105
g_425.1456	IL6_LPS1ng_PBMC_24h	0.227312	6.28572e-06	0.000667153		S_HDL_PL_percent	IFNy_A.fumigatusconidia_PBMC_7days	0.180361	0.0486924	0.751149
g_216.9822	TNFA_S.typhimurium_macroPG_24h	0.211091	6.28863e-06	0.000667153		CLA_FA_ratio	IL17_C.albicanshyphae_PBMC_7days	0.181111	0.0487044	0.751149
g_659.5763	IL1b_S.aureus_WB_48h	-0.211529	6.30446e-06	0.000668122		M_VLDL_CE_percent	IL1b_S.aureus_WB_48h	0.180761	0.0491491	0.752259
g_699.4969	IL6_C.albicansconidia_PBMC_24h	-0.227277	6.307e-06	0.000668122		M_LDL_CE_percent	IL1b_S.aureus_WB_48h	0.180512	0.0494677	0.752259
g_360.1298	IL1b_LPS100ng_PBMC_24h	-0.214593	6.31611e-06	0.000668597		S_VLDL_CE_percent	TNFA_LPS_WB_48h	0.182172	0.0493201	0.752259
g_217.1808	IL1b_S.aureus_WB_48h	0.211491	6.32875e-06	0.000669236		S_HDL_PL_percent	TNFA_LPS_WB_48h	-0.182313	0.0491417	0.752259
g_355.2491	IL1b_S.aureus_PBMC_24h	-0.214327	6.33141e-06	0.000669236		VLDL_C	TNFA_PHA_WB_48h	0.182183	0.0493054	0.752259
g_104.0354	TNFA_LPS100ng_PBMC_24h	-0.211392	6.39404e-06	0.00067487		IDL_PL_percent	IL1b_Influenza_PBMC_24h	0.189085	0.048936	0.752259
g_233.1181	TNFA_LPS100ng_PBMC_24h	0.211396	6.39127e-06	0.00067487		L_HDL_C_percent	IL1b_Cryptococcus_PBMC_24h	-0.18447	0.0494379	0.752259
g_145.0979	IFNy_A.fumigatusconidia_PBMC_7days	0.210863	6.4379e-06	0.000679003		L_VLDL_PL_percent	IL6_LPS100ng_PBMC_24h	0.190623	0.0492145	0.752259
g_364.0174	IL6_Influenza_PBMC_24h	0.244692	6.46941e-06	0.00068183		M_LDL_TG	IL6_E.Coli_PBMC_24h	0.190938	0.0488335	0.752259
g_217.1079	IL6_LPS1ng_PBMC_24h	0.226986	6.48577e-06	0.000683056		LDL_TG	IL6_E.Coli_PBMC_24h	0.190394	0.0494922	0.752259
g_537.085	IL22_A.fumigatusconidia_PBMC_7days	0.211002	6.49939e-06	0.000683993		IDL_CE_percent	IL6_B.burgdorferi_PBMC_24h	-0.190497	0.0493664	0.752259
g_145.0868	IL6_LPS1ng_PBMC_24h	0.226924	6.52443e-06	0.000685686		S_HDL_CE_percent	IL6_B.burgdorferi_PBMC_24h	0.190893	0.049017	0.752259
g_333.0998	IFNy_A.fumigatusconidia_PBMC_7days	0.210733	6.52497e-06	0.000685686		S_HDL_FC_percent	IL6_C.albicansconidia_PBMC_24h	-0.190513	0.049348	0.752259
g_511.3795	IFNy_A.fumigatusconidia_PBMC_7days	-0.21071	6.5405e-06	0.000686819		LDL_C	TNFA_A.fumigatusconidiaSerum_PBMC_24h	0.180693	0.0492357	0.752259
g_365.3424	IL22_A.fumigatusconidia_PBMC_7days	-0.210926	6.55057e-06	0.000687377		PUFA	TNFA_A.fumigatusconidiaSerum_PBMC_24h	0.180861	0.0490217	0.752259
g_215.144	IFNy_A.fumigatusconidia_PBMC_7days	0.210644	6.58539e-06	0.00069053		M_VLDL_C	IFNy_B.burgdorferi_PBMC_7days	-0.180146	0.0489661	0.752259
g_74.0246	IFNy_A.fumigatusconidia_PBMC_7days	0.210626	6.59743e-06	0.000691291		S_VLDL_C	IFNy_MTB_PBMC_7days	-0.180093	0.0490337	0.752259
g_673.4806	IL6_MSUC16_PBMC_24h	-0.226765	6.62508e-06	0.000693686		XL_HDL_C_percent	IFNy_MTB_PBMC_7days	-0.179784	0.04943	0.752259
g_174.0559	IL1b_S.aureus_PBMC_24h	0.213873	6.63083e-06	0.000693785		XS_VLDL_P	IL6_MTB_macroPG_24h	0.180164	0.0489434	0.752259
g_536.5042	IL6_C.albicansconidia_PBMC_24h	-0.226719	6.65453e-06	0.000695762		CLA_FA_ratio	TNFA_MTB_macroPG_24h	0.179883	0.0493033	0.752259
g_143.0349	IL1b_S.aureus_PBMC_24h	0.21382	6.66651e-06	0.000696511		S_HDL_FC_percent	IL6_C.burnetiininemileSerum_PBMC_24h	-0.190267	0.0496467	0.753519
g_359.2229	IL1b_C.albicanshyphae_PBMC_24h	0.213793	6.68464e-06	0.0006979		M_HDL_PL_percent	IL17_C.albicanshyphae_PBMC_7days	-0.180393	0.0496203	0.753519
g_589.4106	IL22_A.fumigatusconidia_PBMC_7days	-0.210679	6.7192e-06	0.000701002		XXL_VLDL_FC_percent	IL6_LPS1ng_PBMC_24h	-0.190231	0.0496914	0.753653
g_757.2181	IFNy_A.fumigatusconidia_PBMC_7days	0.210431	6.73136e-06	0.000701765		S_LDL_C_percent	IL22_C.albicanshyphae_PBMC_7days	-0.179511	0.0497822	0.754486
g_882.4832	IFNy_A.fumigatusconidia_PBMC_7days	-0.21041	6.74603e-06	0.000702788		FreeC	IFNy_PHA_WB_48h	0.177431	0.0525349	0.754582
g_398.1533	IL6_Pam3Cys_PBMC_24h	0.227335	6.8159e-06	0.000709555		IDL_CE_percent	IFNy_C.conidiaHK_WB_48h	-0.177488	0.0524578	0.754582
g_407.3893	IFNy_A.fumigatusconidia_PBMC_7days	-0.210295	6.82658e-06	0.000710156		M_HDL_TG_percent	IFNy_C.conidiaHK_WB_48h	-0.177724	0.0521398	0.754582
g_126.0308	TNFA_S.typhimurium_macroPG_24h	0.210251	6.85749e-06	0.000712858		ApoA1	IFNy_C.conidiaHK_WB_48h	0.176838	0.053342	0.754582
g_419.2562	IFNy_A.fumigatusconidia_PBMC_7days	-0.210227	6.87433e-06	0.000714095		XL_HDL_L	IFNy_S.aureus_WB_48h	0.177203	0.0528439	0.754582
g_253.1305	IL1b_C.albicanshyphae_PBMC_24h	-0.213504	6.88332e-06	0.00071431		PUFA_FA_ratio	IFNy_S.aureus_WB_48h	0.177672	0.0522091	0.754582
g_684.5047	IL6_LPS1ng_PBMC_24h	-0.226362	6.88628e-06	0.00071431		M_HDL_C	IL1b_S.aureus_WB_48h	-0.179874	0.0502916	0.754582
g_251.1652	IFNy_A.fumigatusconidia_PBMC_7days	-0.210188	6.90198e-06	0.000715426		S_VLDL_C_percent	IL1b_S.aureus_WB_48h	0.179403	0.050906	0.754582
g_435.4201	IL6_LPS1ng_PBMC_24h	-0.22627	6.94725e-06	0.000719603		IDL_FC	IL6_PHA_WB_48h	0.181215	0.0505454	0.754582
g_173.1041	IFNy_A.fumigatusconidia_PBMC_7days	0.209968	7.05978e-06	0.000730735		IDL_FC_percent	IL6_PHA_WB_48h	0.179001	0.0534799	0.754582
g_833.5205	IL6_MSUC16_PBMC_24h	-0.22604	7.10241e-06	0.000734622		L_LDL_L	IL6_C.conidiaHK_WB_48h	0.179686	0.0525565	0.754582
g_897.5237	IL6_S.aureus_PBMC_24h	-0.225953	7.16147e-06	0.000740201		L_LDL_FC	IL6_C.conidiaHK_WB_48h	0.17939	0.0529534	0.754582
g_207.139	TNFA_LPS100ng_PBMC_24h	0.210278	7.16929e-06	0.00074048		S_HDL_PL_percent	IL6_C.conidiaHK_WB_48h	-0.181282	0.0504587	0.754582
g_351.1231	IL6_LPS1ng_PBMC_24h	0.225931	7.17664e-06	0.00074071		S_HDL_CE_percent	IL6_C.conidiaHK_WB_48h	0.180102	0.0520035	0.754582
g_321.2432	IL1b_C.albicanshyphae_PBMC_24h	0.213074	7.1902e-06	0.000741581		TotCho	IL6_C.conidiaHK_WB_48h	0.1799	0.0522722	0.754582
g_465.1404	IL1b_PolyIC_PBMC_24h	-0.213055	7.20377e-06	0.00074245		M_VLDL_PL	IL6_S.aureus_WB_48h	-0.181053	0.0508677	0.754582
g_323.1244	IL1b_Influenza_PBMC_24h	0.228176	7.23136e-06	0.000744763		XL_VLDL_FC_percent	TNFA_LPS_WB_48h	0.18055	0.0514129	0.754582
g_633.4517	IL1b_C.albicanshyphae_PBMC_24h	0.213001	7.24316e-06	0.000744917		L_LDL_CE	TNFA_PHA_WB_48h	0.180869	0.0509959	0.754582
g_809.6662	IL1b_S.aureus_PBMC_24h	-0.213006	7.23947e-06	0.000744917		M_LDL_CE	TNFA_PHA_WB_48h	0.180026	0.0521048	0.754582
g_145.1115	TNFA_C.albicanshyphae_PBMC_24h	-0.21013	7.27889e-06	0.00074806		XXL_VLDL_TG	TNFA_C.conidiaHK_WB_48h	-0.180857	0.0510116	0.754582
g_293.2122	TNFA_S.typhimurium_macroPG_24h	-0.209658	7.28794e-06	0.000748458		DHA	TNFA_C.conidiaHK_WB_48h	0.180083	0.0520289	0.754582
g_423.0638	IFNy_A.fumigatusconidia_PBMC_7days	0.209633	7.30711e-06	0.000749894		FAw3_FA_ratio	IL1b_LPS1ng_PBMC_24h	0.178687	0.0518535	0.754582
g_527.3726	IL6_LPS1ng_PBMC_24h	-0.225715	7.32689e-06	0.000751391		IDL_TG	IL1b_LPS100ng_PBMC_24h	0.178976	0.0524805	0.754582
g_659.5763	IL1b_C.albicanshyphae_PBMC_24h	0.212855	7.35077e-06	0.000753306		IDL_CE_percent	IL1b_LPS100ng_PBMC_24h	-0.180321	0.0507037	0.754582
g_381.3737	IL1b_LPS1ng_PBMC_24h	-0.212778	7.40855e-06	0.000758689		LDL_TG	IL1b_LPS100ng_PBMC_24h	0.180765	0.0502394	0.754582
g_583.3106	TNFA_C.albicansconidia_macroPG_24h	0.20922	7.44664e-06	0.00076205		M_LDL_L	IL1b_PolyIC_PBMC_24h	0.178145	0.0525796	0.754582
g_659.5763	IL1b_LPS1ng_PBMC_24h	-0.212635	7.51592e-06	0.000768596		M_LDL_CE	IL1b_PolyIC_PBMC_24h	0.179442	0.0508555	0.754582
g_346.056	IL6_S.aureus_PBMC_24h	0.22544	7.52185e-06	0.000768658		XL_VLDL_TG_percent	IL1b_PolyIC_PBMC_24h	-0.179474	0.0508127	0.754582
g_191.1075	IL1b_C.albicanshyphae_PBMC_24h	0.212619	7.52823e-06	0.000768736		LDL_C	IL1b_PolyIC_PBMC_24h	0.178581	0.0519949	0.754582
g_812.6551	IL22_A.fumigatusconidia_PBMC_7days	-0.209565	7.53324e-06	0.000768736		L_LDL_CE	IL1b_Influenza_PBMC_24h	0.185781	0.0530976	0.754582
g_325.1295	IL1b_LPS100ng_PBMC_24h	-0.212832	7.54856e-06	0.000769257		S_LDL_CE	IL1b_Influenza_PBMC_24h	0.185493	0.0534742	0.754582
g_483.2959	IL1b_Influenza_PBMC_24h	0.227714	7.5543e-06	0.000769257		L_LDL_TG	IL1b_E.Coli_PBMC_24h	0.178825	0.0516699	0.754582
g_597.4164	TNFA_LPS_macroPG_24h	-0.209084	7.55101e-06	0.000769257		LDL_TG	IL1b_E.Coli_PBMC_24h	0.179028	0.0514008	0.754582
g_216.0699	TNFA_S.aureus_PBMC_24h	0.209743	7.57302e-06	0.00077062		S_HDL_C_percent	IL1b_C.albicansconidia_PBMC_24h	0.179619	0.0506236	0.754582
g_475.0903	IFNy_A.fumigatusconidia_PBMC_7days	0.20922	7.62333e-06	0.000775194		L_VLDL_CE	IL1b_C.albicanshyphae_PBMC_24h	-0.179944	0.0502	0.754582
g_892.1744	TNFA_C.albicanshyphae_PBMC_24h	-0.209665	7.63371e-06	0.000775704		M_VLDL_C	IL1b_C.albicanshyphae_PBMC_24h	-0.180147	0.0499372	0.754582
g_758.5702	TNFA_LPS100ng_PBMC_24h	0.20964	7.65312e-06	0.00077713		L_HDL_FC_percent	IL1b_C.burnetiininemileSerum_PBMC_24h	-0.177498	0.0534581	0.754582
g_315.1077	TNFA_LPS100ng_PBMC_24h	-0.209611	7.67555e-06	0.000778861		L_VLDL_TG	IL1b_Cryptococcus_PBMC_24h	-0.182131	0.052447	0.754582
g_145.0505	TNFA_S.aureus_PBMC_24h	0.209595	7.68854e-06	0.000779632		S_VLDL_FC_percent	IL1b_Cryptococcus_PBMC_24h	-0.183639	0.0504903	0.754582
g_861.5494	IL6_MSUC16_PBMC_24h	-0.225168	7.71984e-06	0.000782257		L_HDL_CE_percent	IL6_LPS1ng_PBMC_24h	-0.189022	0.0511873	0.754582
g_313.1657	TNFA_LPS100ng_PBMC_24h	-0.209517	7.74966e-06	0.000784729		PUFA	IL6_LPS100ng_PBMC_24h	0.189251	0.0509006	0.754582
g_119.0501	IL1b_S.aureus_PBMC_24h	0.212313	7.76406e-06	0.000785637		XS_VLDL_FC	IL6_PolyIC_PBMC_24h	0.18949	0.0517209	0.754582
g_606.0739	IL1b_C.albicanshyphae_PBMC_24h	-0.212292	7.78064e-06	0.000786764		IDL_PL	IL6_PolyIC_PBMC_24h	0.190527	0.0504303	0.754582
g_225.0767	IL1b_LPS100ng_PBMC_24h	-0.212485	7.81757e-06	0.000789395		L_LDL_P	IL6_PolyIC_PBMC_24h	0.19041	0.0505742	0.754582
g_571.3998	IL1b_PolyIC_PBMC_24h	0.212251	7.81317e-06	0.000789395		M_LDL_PL_percent	IL6_PolyIC_PBMC_24h	-0.188601	0.0528486	0.754582
g_265.1085	IL6_E.Coli_PBMC_24h	0.224966	7.86942e-06	0.000793662		M_LDL_CE_percent	IL6_PolyIC_PBMC_24h	0.190129	0.0509226	0.754582
g_388.0193	TNFA_S.aureus_PBMC_24h	0.209365	7.87081e-06	0.000793662		S_LDL_C_percent	IL6_PolyIC_PBMC_24h	0.188985	0.0523586	0.754582
g_758.5702	TNFA_C.burnetiininemileSerum_PBMC_24h	0.209306	7.91824e-06	0.000797888		M_HDL_CE_percent	IL6_PolyIC_PBMC_24h	-0.188317	0.0532131	0.754582
g_673.4806	IL6_C.albicansconidia_PBMC_24h	-0.224891	7.92602e-06	0.000798116		Alb	IL6_MSUC16_PBMC_24h	-0.187379	0.0532789	0.754582
g_589.4106	TNFA_S.typhimurium_macroPG_24h	-0.208796	7.96105e-06	0.000801085		XS_VLDL_FC	IL6_B.burgdorferi_PBMC_24h	0.189801	0.0502184	0.754582
g_722.4472	IL6_LPS1ng_PBMC_24h	-0.224826	7.97537e-06	0.000801411		M_LDL_C	IL6_B.burgdorferi_PBMC_24h	0.188082	0.0524956	0.754582
g_725.2307	TNFA_S.aureus_PBMC_24h	0.209238	7.97354e-06	0.000801411		EstC	IL6_B.burgdorferi_PBMC_24h	0.188101	0.0524707	0.754582
g_555.4056	TNFA_C.burnetiininemileSerum_PBMC_24h	0.209206	8.00003e-06	0.000803331		TotFA	IL6_Borreliamix_PBMC_24h	0.189278	0.0508669	0.754582
g_606.0739	IL6_LPS1ng_PBMC_24h	0.224783	8.00802e-06	0.000803575		HDL_TG	IL6_C.albicanshyphae_PBMC_24h	-0.188434	0.0519283	0.754582
g_497.0922	IL6_S.aureus_PBMC_24h	0.224727	8.05113e-06	0.00080734		XS_VLDL_FC_percent	IL6_MTB_PBMC_24h	-0.188969	0.0512529	0.754582
g_181.1232	IFNy_A.fumigatusconidia_PBMC_7days	-0.208643	8.08637e-06	0.000810312		M_LDL_TG_percent	IL6_MTB_PBMC_24h	0.18768	0.0528904	0.754582
g_715.2631	TNFA_LPS_WB_48h	-0.20927	8.13605e-06	0.000812603		L_LDL_P	IL6_C.burnetiininemileSerum_PBMC_24h	0.189456	0.0506463	0.754582
g_337.238	IL1b_C.albicanshyphae_PBMC_24h	0.211846	8.13853e-06	0.000812603		L_LDL_L	IL6_C.burnetiininemileSerum_PBMC_24h	0.187937	0.0525602	0.754582
g_421.2263	IL6_LPS1ng_PBMC_24h	0.224618	8.13531e-06	0.000812603		M_LDL_P	IL6_C.burnetiininemileSerum_PBMC_24h	0.189138	0.0510419	0.754582
g_662.6468	IL6_LPS1ng_PBMC_24h	-0.224608	8.14294e-06	0.000812603		M_LDL_L	IL6_C.burnetiininemileSerum_PBMC_24h	0.187745	0.0528065	0.754582
g_336.0374	IL6_Influenza_PBMC_24h	0.242113	8.14176e-06	0.000812603		L_LDL_FC_percent	IL6_S.aureus_PBMC_24h	-0.188653	0.0516513	0.754582
g_775.6803	IL6_S.aureus_PBMC_24h	0.224627	8.12788e-06	0.000812603		S_LDL_FC_percent	IL6_S.aureus_PBMC_24h	-0.189822	0.0501932	0.754582
g_847.7751	IL6_Pam3Cys_PBMC_24h	-0.225451	8.1549e-06	0.000813235		L_VLDL_FC_percent	IL6_Cryptococcus_PBMC_24h	-0.19178	0.0534859	0.754582
g_379.2491	TNFA_LPS100ng_PBMC_24h	0.208974	8.19149e-06	0.00081632		XXL_VLDL_TG_percent	TNFA_LPS100ng_PBMC_24h	-0.177618	0.0532947	0.754582
g_621.4375	IL6_LPS1ng_PBMC_24h	-0.224394	8.31009e-06	0.00082757		IDL_P	TNFA_Influenza_PBMC_24h	0.188094	0.0501554	0.754582
g_569.3833	IL6_S.aureus_PBMC_24h	-0.224378	8.32311e-06	0.000827866		IDL_L	TNFA_Influenza_PBMC_24h	0.185738	0.0531541	0.754582
g_219.0817	IFNy_A.fumigatusconidia_PBMC_7days	0.208358	8.32452e-06	0.000827866		L_LDL_P	TNFA_Influenza_PBMC_24h	0.187263	0.0511972	0.754582
g_345.1704	IFNy_A.fumigatusconidia_PBMC_7days	-0.208339	8.3413e-06	0.000828965		L_LDL_L	TNFA_Influenza_PBMC_24h	0.186732	0.0518709	0.754582
g_321.2432	TNFA_MTB_macroPG_24h	-0.208068	8.37837e-06	0.000832077		L_HDL_FC_percent	TNFA_Influenza_PBMC_24h	-0.1873	0.0511501	0.754582
g_835.5341	TNFA_LPS100ng_PBMC_24h	0.208739	8.38919e-06	0.000832579		Tyr	TNFA_C.albicanshyphae_PBMC_24h	-0.179713	0.0505012	0.754582
g_369.2436	IL1b_C.albicanshyphae_PBMC_24h	0.211531	8.39994e-06	0.000833075		IDL_PL	TNFA_A.fumigatusconidiaSerum_PBMC_24h	0.178003	0.0527716	0.754582
g_199.0613	IL1b_S.aureus_WB_48h	0.208664	8.45343e-06	0.00083751		S_HDL_CE_percent	TNFA_A.fumigatusconidiaSerum_PBMC_24h	0.179195	0.0511795	0.754582
g_207.0663	IL1b_C.albicanshyphae_PBMC_24h	0.211465	8.45625e-06	0.00083751		Alb	TNFA_A.fumigatusconidiaSerum_PBMC_24h	-0.179721	0.0504898	0.754582
g_483.2959	TNFA_LPS_WB_48h	-0.20885	8.49116e-06	0.000840393		L_LDL_CE_percent	TNFA_S.aureus_PBMC_24h	0.179613	0.050631	0.754582
g_541.2656	IL1b_S.aureus_PBMC_24h	0.211412	8.50113e-06	0.000840804		PC	TNFA_S.aureus_PBMC_24h	-0.178278	0.0524008	0.754582
g_335.1283	IL6_LPS1ng_PBMC_24h	0.22407	8.56978e-06	0.000846436		M_VLDL_P	TNFA_Cryptococcus_PBMC_24h	-0.181832	0.0528415	0.754582
g_914.5108	IFNy_A.fumigatusconidia_PBMC_7days	-0.208076	8.56733e-06	0.000846436		VLDL_TG	TNFA_Cryptococcus_PBMC_24h	-0.181457	0.0533403	0.754582
g_474.0349	IL1b_Influenza_PBMC_24h	0.226354	8.58822e-06	0.000847099		ApoB	IFNy_B.burgdorferi_PBMC_7days	-0.177298	0.0527146	0.754582
g_659.5763	IL6_E.Coli_PBMC_24h	-0.224048	8.58778e-06	0.000847099		CLA	IFNy_A.fumigatusconidia_PBMC_7days	0.177851	0.0519684	0.754582
g_261.1705	IL1b_S.aureus_PBMC_24h	0.211303	8.59422e-06	0.000847114		S_HDL_C	IFNy_MTB_PBMC_7days	-0.178159	0.0515573	0.754582
g_622.28	TNFA_C.burnetiininemileSerum_PBMC_24h	-0.208488	8.60656e-06	0.000847752		S_HDL_CE	IFNy_MTB_PBMC_7days	-0.17861	0.0509589	0.754582
g_265.1085	IL1b_Influenza_PBMC_24h	0.226244	8.67735e-06	0.000853562		S_HDL_C_percent	IFNy_S.aureus_PBMC_7days	-0.177456	0.0525003	0.754582
g_986.2556	TNFA_Influenza_PBMC_24h	0.223942	8.67489e-06	0.000853562		L_LDL_L	IFNy_Cryptococcus_PBMC_7days	0.183185	0.0532005	0.754582
g_529.3892	IL1b_Influenza_PBMC_24h	-0.226212	8.7031e-06	0.000855513		S_LDL_PL_percent	IFNy_Cryptococcus_PBMC_7days	-0.183848	0.0523294	0.754582
g_377.2332	TNFA_LPS_WB_48h	0.20856	8.74481e-06	0.000857864		DHA	IFNy_Cryptococcus_PBMC_7days	0.184386	0.0516324	0.754582
g_741.4717	TNFA_LPS100ng_PBMC_24h	0.208342	8.73467e-06	0.000857864		TG_PG_ratio	IL17_C.albicansconidia_PBMC_7days	-0.177096	0.052989	0.754582
g_606.0739	TNFA_C.albicanshyphae_PBMC_24h	-0.208336	8.74034e-06	0.000857864		M_HDL_C_percent	IL17_C.albicanshyphae_PBMC_7days	0.17836	0.0522909	0.754582
g_541.2656	IL6_LPS1ng_PBMC_24h	0.2238	8.79206e-06	0.000861914		L_LDL_TG_percent	IL17_MTB_PBMC_7days	-0.176875	0.0532915	0.754582
g_337.238	IL6_LPS_macroPG_24h	-0.207578	8.80767e-06	0.000862859		M_LDL_TG	IL17_Cryptococcus_PBMC_7days	0.184175	0.0519044	0.754582
g_335.2584	IFNy_A.fumigatusconidia_PBMC_7days	-0.207729	8.87515e-06	0.000868882		LDL_TG	IL17_Cryptococcus_PBMC_7days	0.184197	0.0518758	0.754582
g_299.1278	IL1b_Influenza_PBMC_24h	0.225992	8.88464e-06	0.000869222		M_HDL_C	IL22_Borreliamix_PBMC_7days	0.177011	0.0531052	0.754582
g_174.0559	TNFA_S.aureus_PBMC_24h	0.208161	8.89663e-06	0.000869807		XXL_VLDL_CE_percent	IL22_Borreliamix_PBMC_7days	-0.176783	0.0534178	0.754582
g_182.0817	IL1b_S.aureus_PBMC_24h	0.210921	8.93021e-06	0.000872499		S_HDL_CE	IL22_C.albicanshyphae_PBMC_7days	-0.179202	0.0501838	0.754582
g_154.0622	TNFA_C.albicanshyphae_PBMC_24h	-0.20811	8.94269e-06	0.000873129		IDL_CE	IL22_Cryptococcus_PBMC_7days	0.18501	0.0508321	0.754582
g_399.3126	IL1b_C.albicanshyphae_PBMC_24h	-0.210894	8.95429e-06	0.000873672		S_LDL_L	IL22_Cryptococcus_PBMC_7days	0.18489	0.0509849	0.754582
g_267.1099	TNFA_LPS100ng_PBMC_24h	-0.208084	8.96673e-06	0.000874295		VLDL_D	IL22_Cryptococcus_PBMC_7days	-0.183445	0.0528571	0.754582
g_581.4209	TNFA_C.burnetiininemileSerum_PBMC_24h	0.208074	8.97582e-06	0.000874592		L_HDL_TG	IL22_Bacteroides_PBMC_7days	0.176763	0.0534449	0.754582
g_620.5978	IL1b_C.albicanshyphae_PBMC_24h	0.210836	9.00597e-06	0.000875759		M_HDL_FC_percent	IL6_C.albicansconidia_macroPG_24h	-0.178958	0.0505016	0.754582
g_892.1744	IL1b_S.aureus_PBMC_24h	0.210837	9.00587e-06	0.000875759		XS_VLDL_TG_percent	IL6_MTB_macroPG_24h	0.1779	0.051903	0.754582
g_329.2343	TNFA_C.albicansconidia_macroPG_24h	-0.207365	9.00027e-06	0.000875759		HDL3_C	IL6_MTB_macroPG_24h	0.178434	0.0511927	0.754582
g_678.3987	IL6_LPS1ng_PBMC_24h	-0.223534	9.01663e-06	0.000876207		M_HDL_FC_percent	TNFA_MTB_macroPG_24h	-0.17818	0.0515297	0.754582
g_145.1115	TNFA_LPS100ng_PBMC_24h	-0.208002	9.0417e-06	0.00087779		S_HDL_TG_percent	TNFA_MTB_macroPG_24h	0.179038	0.0503977	0.754582
g_782.4965	TNFA_S.aureus_PBMC_24h	-0.207998	9.04506e-06	0.00087779		L_VLDL_PL_percent	TNFA_S.typhimurium_macroPG_24h	0.177265	0.0527594	0.754582
g_336.0374	IL1b_C.albicanshyphae_PBMC_24h	-0.210766	9.06922e-06	0.000879544		S_LDL_C_percent	IFNy_C.albicanshyphae_PBMC_7days	-0.176699	0.0535329	0.754738
g_815.7497	TNFA_Influenza_PBMC_24h	0.223431	9.10465e-06	0.000882388		L_HDL_TG	IFNy_LPS_WB_48h	-0.176668	0.053575	0.754825
g_911.5636	IL1b_S.aureus_PBMC_24h	-0.210712	9.11919e-06	0.000882614		M_LDL_C	IL1b_PolyIC_PBMC_24h	0.177285	0.0537502	0.75608
g_289.1808	TNFA_LPS100ng_PBMC_24h	0.207921	9.11616e-06	0.000882614		M_LDL_PL_percent	IL6_Influenza_PBMC_24h	-0.196438	0.0538	0.75608
g_333.0998	IL6_S.aureus_PBMC_24h	0.223383	9.14611e-06	0.000884627		S_HDL_TG_percent	TNFA_Cryptococcus_PBMC_24h	-0.181112	0.0538032	0.75608
g_777.3865	IL6_S.aureus_PBMC_24h	-0.223298	9.21976e-06	0.000891146		Crea	TNFA_S.typhimurium_macroPG_24h	-0.176499	0.0538079	0.75608
g_135.0448	IFNy_A.fumigatusconidia_PBMC_7days	0.207348	9.22582e-06	0.000891146		XL_HDL_TG	TNFA_Cryptococcus_PBMC_24h	-0.181067	0.0538641	0.756364
g_351.1443	TNFA_LPS100ng_PBMC_24h	-0.207767	9.25945e-06	0.000893797		LDL_TG	TNFA_E.Coli_PBMC_24h	0.17717	0.0539074	0.756467
g_253.135	IL1b_C.albicanshyphae_PBMC_24h	-0.210513	9.30217e-06	0.000897322		M_HDL_C_percent	IFNy_B.burgdorferi_PBMC_7days	0.176307	0.0540734	0.75829
g_347.2022	TNFA_LPS100ng_PBMC_24h	0.207682	9.33878e-06	0.000900252		XS_VLDL_CE_percent	IL1b_E.Coli_PBMC_24h	-0.176946	0.0542175	0.758727
g_645.4979	IL1b_C.albicanshyphae_PBMC_24h	0.210407	9.40128e-06	0.000905673		TotPG	IL6_C.albicansconidia_PBMC_24h	0.186637	0.0542465	0.758727
g_265.1085	IL6_CpG_PBMC_24h	0.223349	9.42489e-06	0.000907343		L_LDL_CE	IFNy_Cryptococcus_PBMC_7days	0.182432	0.0542033	0.758727
g_211.2062	TNFA_Influenza_PBMC_24h	-0.222887	9.58506e-06	0.00092215		Leu	IL6_LPS_macroPG_24h	-0.17618	0.0542489	0.758727
g_313.1657	TNFA_LPS_WB_48h	-0.207645	9.59267e-06	0.000922268		LA_FA_ratio	IL1b_PHA_WB_48h	0.176752	0.0544861	0.758744
g_357.2422	IL1b_C.albicanshyphae_PBMC_24h	0.210134	9.6613e-06	0.000928248		M_VLDL_C	IL1b_S.aureus_WB_48h	-0.176764	0.0544686	0.758744
g_881.1565	IL1b_Borreliamix_PBMC_24h	-0.210083	9.70967e-06	0.000932276		M_HDL_CE	IL6_LPS_WB_48h	-0.178345	0.0543747	0.758744
g_217.0708	IL1b_S.aureus_WB_48h	0.207223	9.78324e-06	0.000938717		IDL_PL	IL1b_PolyIC_PBMC_24h	0.17688	0.0543079	0.758744
g_423.0638	IL22_A.fumigatusconidia_PBMC_7days	0.206954	9.82448e-06	0.000942049		IDL_C	IL1b_PolyIC_PBMC_24h	0.176675	0.054593	0.758744
g_201.0544	TNFA_LPS_WB_48h	-0.207402	9.8316e-06	0.000942107		M_HDL_FC	IL6_C.albicanshyphae_PBMC_24h	-0.18633	0.0546508	0.758744
g_537.085	TNFA_LPS100ng_PBMC_24h	-0.207055	9.95004e-06	0.000952825		Gln	IL6_C.albicanshyphae_PBMC_24h	-0.186306	0.0546833	0.758744
g_345.1351	TNFA_LPS100ng_PBMC_24h	-0.207026	9.97924e-06	0.000954989		M_VLDL_PL_percent	IL6_MTB_PBMC_24h	0.186494	0.0544346	0.758744
g_445.0776	IL22_A.fumigatusconidia_PBMC_7days	0.206782	9.99664e-06	0.000956022		M_HDL_TG_percent	IFNy_B.burgdorferi_PBMC_7days	-0.175895	0.0546463	0.758744
g_381.3163	IL6_LPS_macroPG_24h	-0.206294	1.00338e-05	0.000958938		S_HDL_C_percent	IFNy_MTB_PBMC_7days	-0.175913	0.0546215	0.758744
g_168.0064	IL6_S.aureus_PBMC_24h	0.2223	1.01309e-05	0.000967578		XL_VLDL_PL_percent	IL22_B.burgdorferi_PBMC_7days	0.176068	0.0544059	0.758744
g_385.3475	IL1b_Influenza_PBMC_24h	-0.224541	1.01762e-05	0.000969085		S_HDL_P	TNFA_C.albicansconidia_macroPG_24h	0.175882	0.0546647	0.758744
g_690.5063	IL1b_Influenza_PBMC_24h	-0.224539	1.01783e-05	0.000969085		Glc	TNFA_C.albicansconidia_macroPG_24h	-0.175842	0.054721	0.758767
g_313.1657	IL6_Influenza_PBMC_24h	0.239581	1.01786e-05	0.000969085		IDL_PL	IL6_C.conidiaHK_WB_48h	0.178	0.0548503	0.75919
g_738.5082	IL6_MSUC16_PBMC_24h	-0.222241	1.01869e-05	0.000969085		EstC	TNFA_PHA_WB_48h	0.177837	0.0550766	0.75919
g_173.1301	IFNy_A.fumigatusconidia_PBMC_7days	0.206369	1.01868e-05	0.000969085		Ile	TNFA_PHA_WB_48h	0.17792	0.0549622	0.75919
g_217.1808	TNFA_S.typhimurium_macroPG_24h	0.206381	1.01751e-05	0.000969085		XL_VLDL_L	TNFA_S.aureus_WB_48h	-0.177982	0.0548762	0.75919
g_153.0557	TNFA_C.conidiaHK_WB_48h	0.207265	1.01992e-05	0.000969511		M_LDL_P	IL1b_PolyIC_PBMC_24h	0.176336	0.0550658	0.75919
g_536.5042	TNFA_C.burnetiininemileSerum_PBMC_24h	0.206804	1.02047e-05	0.000969511		S_VLDL_PL	IL6_B.burgdorferi_PBMC_24h	0.186114	0.0549374	0.75919
g_819.2886	IL6_LPS100ng_PBMC_24h	-0.222208	1.02185e-05	0.000970177		LDL_C	IL6_B.burgdorferi_PBMC_24h	0.186152	0.0549995	0.75919
g_727.5769	IL1b_LPS1ng_PBMC_24h	-0.209564	1.02252e-05	0.000970177		SFA_FA_ratio	IFNy_B.burgdorferi_PBMC_7days	0.175732	0.054875	0.75919
g_319.228	TNFA_S.typhimurium_macroPG_24h	-0.206311	1.02469e-05	0.000971597		S_HDL_PL_percent	IFNy_MTB_PBMC_7days	0.175607	0.0550502	0.75919
g_381.3163	IL1b_Borreliamix_PBMC_24h	0.209524	1.02659e-05	0.000972762		FAw3	IL6_C.albicansconidia_PBMC_24h	0.185942	0.0551666	0.75948
g_217.1808	IL6_B.fragilis_PBMC_24h	0.22213	1.0294e-05	0.000974151		L_LDL_PL	IFNy_Cryptococcus_PBMC_7days	0.181697	0.0551973	0.75948
g_343.2279	IFNy_A.fumigatusconidia_PBMC_7days	-0.206267	1.02922e-05	0.000974151		Ile	IL6_LPS_macroPG_24h	-0.175496	0.055206	0.75948
g_331.1914	IFNy_A.fumigatusconidia_PBMC_7days	-0.206254	1.03063e-05	0.000974681		M_HDL_PL_percent	TNFA_C.albicansconidia_macroPG_24h	0.175452	0.0552686	0.759843
g_167.144	IL6_S.aureus_PBMC_24h	0.222091	1.03318e-05	0.000976449		M_LDL_P	IL6_C.conidiaHK_WB_48h	0.177379	0.0557169	0.760845
g_677.424	IL6_S.aureus_PBMC_24h	-0.222071	1.03517e-05	0.000977056		S_LDL_P	TNFA_PHA_WB_48h	0.177282	0.055853	0.760845
g_191.1438	TNFA_LPS100ng_PBMC_24h	0.206668	1.03458e-05	0.000977056		XXL_VLDL_L	TNFA_C.conidiaHK_WB_48h	-0.177318	0.0558021	0.760845
g_617.2271	IL1b_C.albicanshyphae_PBMC_24h	-0.209366	1.04286e-05	0.000983669		L_VLDL_CE	TNFA_S.aureus_WB_48h	-0.177319	0.0558011	0.760845
g_777.3865	IL6_LPS1ng_PBMC_24h	-0.221957	1.0463e-05	0.000986273		M_HDL_TG_percent	TNFA_S.aureus_WB_48h	-0.177489	0.0555617	0.760845
g_512.2005	IFNy_A.fumigatusconidia_PBMC_7days	0.206057	1.05134e-05	0.000990373		XS_VLDL_C_percent	IL1b_E.Coli_PBMC_24h	-0.175919	0.0556521	0.760845
g_661.5795	TNFA_C.conidiaHK_WB_48h	0.206919	1.05601e-05	0.000992834		S_LDL_TG_percent	IL6_LPS1ng_PBMC_24h	0.185644	0.0555644	0.760845
g_907.0832	TNFA_LPS_macroPG_24h	0.2058	1.05468e-05	0.000992834		IDL_P	IL6_PolyIC_PBMC_24h	0.186272	0.0559004	0.760845
g_148.0432	TNFA_S.typhimurium_macroPG_24h	0.206014	1.05582e-05	0.000992834		L_LDL_TG_percent	IL6_CpG_PBMC_24h	-0.185424	0.0558597	0.760845
g_120.0122	TNFA_LPS100ng_PBMC_24h	-0.206366	1.06656e-05	0.0010021		IDL_C_percent	IL6_E.Coli_PBMC_24h	-0.185379	0.0559206	0.760845
g_240.0721	IL1b_Influenza_PBMC_24h	0.224027	1.06753e-05	0.00100236		XS_VLDL_C	IL6_B.burgdorferi_PBMC_24h	0.185642	0.0556767	0.760845
g_385.3475	IL1b_S.aureus_PBMC_24h	-0.209043	1.07682e-05	0.00100978		Gp	TNFA_C.albicansconidia_PBMC_24h	-0.175875	0.0557149	0.760845
g_295.2279	TNFA_LPS100ng_PBMC_24h	0.206274	1.0764e-05	0.00100978		M_HDL_C_percent	IFNy_A.fumigatusconidia_PBMC_7days	-0.175024	0.0558754	0.760845
g_445.0776	TNFA_LPS100ng_PBMC_24h	-0.206246	1.07947e-05	0.0010116		M_HDL_CE_percent	IL17_C.albicanshyphae_PBMC_7days	0.175736	0.0559109	0.760845
g_677.424	IL6_LPS1ng_PBMC_24h	-0.221605	1.08146e-05	0.00101215		M_VLDL_FC_percent	IL22_A.fumigatusconidia_PBMC_7days	-0.175167	0.0556718	0.760845
g_393.1193	IFNy_A.fumigatusconidia_PBMC_7days	0.205777	1.08137e-05	0.00101215		XL_HDL_FC	TNFA_S.typhimurium_macroPG_24h	0.175336	0.0554328	0.760845
g_329.2343	IL1b_Influenza_PBMC_24h	-0.223803	1.08996e-05	0.00101879		XXL_VLDL_C_percent	IL6_CpG_PBMC_24h	-0.185255	0.0560876	0.762391
g_327.2178	IL1b_C.albicanshyphae_PBMC_24h	0.208924	1.08962e-05	0.00101879		Ace	IL6_Cryptococcus_PBMC_24h	-0.189747	0.0561175	0.762391
g_885.5501	IL1b_S.aureus_WB_48h	-0.20611	1.09428e-05	0.00102217		IDL_C	TNFA_Influenza_PBMC_24h	0.183443	0.0562155	0.762391
g_167.0714	IL6_S.aureus_PBMC_24h	0.221453	1.09699e-05	0.00102404		His	IFNy_A.fumigatusconidia_PBMC_7days	-0.174795	0.056201	0.762391
g_716.5227	TNFA_S.aureus_PBMC_24h	-0.206072	1.09849e-05	0.00102478		XS_VLDL_P	IL17_Cryptococcus_PBMC_7days	0.180968	0.0561981	0.762391
g_333.0998	TNFA_LPS100ng_PBMC_24h	-0.206052	1.10067e-05	0.00102615		XXL_VLDL_P	TNFA_C.conidiaHK_WB_48h	-0.176973	0.0562881	0.76263
g_191.1075	IFNy_A.fumigatusconidia_PBMC_7days	-0.205594	1.10146e-05	0.00102622		TotCho	IL6_MTB_macroPG_24h	0.174722	0.0563057	0.76263
g_783.4171	IL1b_S.aureus_PBMC_24h	-0.208802	1.10294e-05	0.00102694		XL_HDL_TG_percent	IFNy_C.conidiaHK_WB_48h	-0.174485	0.056647	0.762675
g_367.3581	IFNy_A.fumigatusconidia_PBMC_7days	-0.20557	1.10418e-05	0.00102744		L_VLDL_C	TNFA_S.aureus_WB_48h	-0.176652	0.0567441	0.762675
g_335.1976	IL1b_S.aureus_PBMC_24h	0.208778	1.10553e-05	0.00102803		XL_HDL_C	TNFA_S.aureus_WB_48h	0.176817	0.0565093	0.762675
g_537.085	IL1b_C.albicanshyphae_PBMC_24h	-0.208764	1.10713e-05	0.00102885		L_LDL_PL_percent	IL1b_PolyIC_PBMC_24h	-0.175391	0.0564027	0.762675
g_740.5257	IL1b_S.aureus_PBMC_24h	-0.208756	1.108e-05	0.001029		IDL_PL	IL1b_Influenza_PBMC_24h	0.183109	0.0566728	0.762675
g_255.1241	IL6_LPS100ng_PBMC_24h	0.221338	1.10887e-05	0.00102915		Alb	IL1b_C.burnetiininemileSerum_PBMC_24h	-0.175109	0.0568071	0.762675
g_369.2436	TNFA_LPS100ng_PBMC_24h	0.205966	1.1103e-05	0.00102981		UnsatDeg	IL1b_Cryptococcus_PBMC_24h	0.178922	0.056817	0.762675
g_151.026	IL22_A.fumigatusconidia_PBMC_7days	0.205709	1.11372e-05	0.00103233		L_HDL_C_percent	IL6_S.aureus_PBMC_24h	-0.184929	0.056529	0.762675
g_819.2886	IL1b_S.aureus_PBMC_24h	-0.208585	1.12689e-05	0.00104386		S_LDL_PL	TNFA_Influenza_PBMC_24h	0.18302	0.0567953	0.762675
g_102.0561	TNFA_MTB_macroPG_24h	-0.205111	1.13057e-05	0.00104661		S_LDL_C_percent	TNFA_Influenza_PBMC_24h	0.183264	0.0564607	0.762675
g_536.5042	IL6_MSUC16_PBMC_24h	-0.221075	1.13653e-05	0.00105078		PUFA_FA_ratio	TNFA_A.fumigatusconidiaSerum_PBMC_24h	0.175276	0.0565668	0.762675
g_537.085	IL6_B.fragilis_PBMC_24h	0.221081	1.13588e-05	0.00105078		M_LDL_CE	IFNy_Cryptococcus_PBMC_7days	0.180833	0.0563843	0.762675
g_508.4733	IL1b_S.aureus_WB_48h	-0.205625	1.14894e-05	0.001061		M_HDL_P	TNFA_MTB_macroPG_24h	0.174569	0.0565256	0.762675
g_146.0819	TNFA_C.albicanshyphae_PBMC_24h	-0.205617	1.14979e-05	0.001061		Val	TNFA_MTB_macroPG_24h	-0.174482	0.0566506	0.762675
g_611.4691	IL6_LPS_macroPG_24h	-0.204948	1.14916e-05	0.001061		XXL_VLDL_L	IL6_S.aureus_WB_48h	-0.176632	0.0568673	0.762863
g_597.4164	IL1b_PolyIC_PBMC_24h	0.208283	1.16113e-05	0.00107078		XXL_VLDL_C_percent	TNFA_C.conidiaHK_WB_48h	0.176505	0.0569531	0.763527
g_746.4692	IL6_LPS_macroPG_24h	-0.204806	1.16578e-05	0.00107438		M_VLDL_FC	IL6_S.aureus_WB_48h	-0.17652	0.0570271	0.763546
g_365.3424	IL1b_PolyIC_PBMC_24h	0.208214	1.169e-05	0.00107598		IDL_FC	IL17_Cryptococcus_PBMC_7days	0.180388	0.057005	0.763546
g_555.4056	TNFA_C.albicansconidia_macroPG_24h	-0.204778	1.16898e-05	0.00107598		Gp	IL17_MTB_PBMC_7days	0.174177	0.057091	0.763914
g_273.187	IL1b_S.aureus_WB_48h	0.205438	1.17065e-05	0.00107681		DHA	IFNy_C.conidiaHK_WB_48h	0.174085	0.0572242	0.764238
g_529.3892	TNFA_C.albicanshyphae_PBMC_24h	0.2054	1.17505e-05	0.00108017		M_LDL_TG	TNFA_E.Coli_PBMC_24h	0.174853	0.0571754	0.764238
g_585.4516	IL1b_LPS100ng_PBMC_24h	0.208356	1.17986e-05	0.00108252		AcAce	IFNy_Bacteroides_PBMC_7days	-0.174092	0.0572143	0.764238
g_607.2547	IL1b_PolyIC_PBMC_24h	-0.208132	1.17854e-05	0.00108252		XXL_VLDL_PL	IL6_MTB_macroPG_24h	0.174038	0.0572925	0.764664
g_173.1182	TNFA_LPS100ng_PBMC_24h	-0.205361	1.17964e-05	0.00108252		IDL_P	TNFA_PHA_WB_48h	0.176002	0.0576755	0.765925
g_808.1201	IL6_C.albicansconidia_PBMC_24h	0.220569	1.1916e-05	0.00109261		L_LDL_L	IL6_PolyIC_PBMC_24h	0.185005	0.0576192	0.765925
g_677.424	IL6_LPS_macroPG_24h	-0.204558	1.19513e-05	0.00109515		LDL_D	IL6_A.fumigatusconidiaSerum_PBMC_24h	-0.184122	0.0576348	0.765925
g_219.0817	TNFA_S.typhimurium_macroPG_24h	0.204672	1.20827e-05	0.00110649		FALen	TNFA_C.albicansconidia_PBMC_24h	-0.174506	0.0576785	0.765925
g_591.3686	IL22_A.fumigatusconidia_PBMC_7days	-0.204883	1.20994e-05	0.00110732		L_VLDL_C_percent	IFNy_A.fumigatusconidia_PBMC_7days	-0.173944	0.0574297	0.765925
g_104.0354	TNFA_C.albicanshyphae_PBMC_24h	-0.205036	1.2186e-05	0.00111454		M_LDL_PL	IFNy_Cryptococcus_PBMC_7days	0.179998	0.0575531	0.765925
g_758.5702	IL6_Influenza_PBMC_24h	-0.237507	1.21986e-05	0.00111464		XL_VLDL_PL_percent	IL22_Borreliamix_PBMC_7days	0.17391	0.0574785	0.765925
g_351.2179	TNFA_LPS100ng_PBMC_24h	0.205023	1.22026e-05	0.00111464		S_HDL_CE_percent	TNFA_MTB_macroPG_24h	-0.173792	0.0576516	0.765925
g_573.104	IL1b_Influenza_PBMC_24h	0.222568	1.22216e-05	0.00111548		L_HDL_P	IL1b_Influenza_PBMC_24h	-0.182341	0.0577366	0.76598
g_646.6136	IL1b_C.albicanshyphae_PBMC_24h	0.207759	1.22272e-05	0.00111548		L_VLDL_TG_percent	TNFA_C.albicanshyphae_PBMC_24h	0.174453	0.0577555	0.76598
g_266.088	IFNy_A.fumigatusconidia_PBMC_7days	0.204517	1.22726e-05	0.00111892		Ace	IFNy_PHA_WB_48h	-0.173545	0.0580132	0.766294
g_673.4806	IL1b_PolyIC_PBMC_24h	0.207698	1.23012e-05	0.00112082		XL_VLDL_CE	IL6_S.aureus_WB_48h	-0.175891	0.0579289	0.766294
g_120.9964	IL6_S.aureus_PBMC_24h	0.220188	1.23478e-05	0.00112436		L_LDL_CE	IL1b_PolyIC_PBMC_24h	0.174294	0.0579882	0.766294
g_985.8247	IL6_S.aureus_PBMC_24h	-0.220177	1.236e-05	0.00112476		S_LDL_C	TNFA_A.fumigatusconidiaSerum_PBMC_24h	0.17432	0.0579497	0.766294
g_782.4965	IL1b_S.aureus_PBMC_24h	-0.207599	1.24215e-05	0.00112965		SFA_FA_ratio	TNFA_Cryptococcus_PBMC_24h	-0.178071	0.0580251	0.766294
g_465.1404	IL6_C.albicansconidia_PBMC_24h	0.220116	1.24309e-05	0.00112979		FreeC	IL17_Cryptococcus_PBMC_7days	0.179657	0.0580343	0.766294
g_216.1242	IL1b_PolyIC_PBMC_24h	-0.207578	1.24474e-05	0.00113058		L_LDL_FC_percent	TNFA_C.albicansconidia_macroPG_24h	-0.173599	0.0579329	0.766294
g_753.5918	IL1b_Influenza_PBMC_24h	-0.222275	1.2556e-05	0.00113973		CLA_FA_ratio	TNFA_S.aureus_PBMC_24h	0.17414	0.0582128	0.768167
g_387.2385	TNFA_C.albicanshyphae_PBMC_24h	0.204701	1.26007e-05	0.00114307		HDL_C	IFNy_S.aureus_WB_48h	0.173304	0.0583669	0.768754
g_357.2068	IFNy_A.fumigatusconidia_PBMC_7days	-0.204168	1.27077e-05	0.00115205		L_HDL_CE	TNFA_Influenza_PBMC_24h	-0.1819	0.0583552	0.768754
g_323.1866	TNFA_S.typhimurium_macroPG_24h	-0.204147	1.27344e-05	0.00115375		L_HDL_FC_percent	IL6_MTB_macroPG_24h	-0.173322	0.0583411	0.768754
g_736.5282	TNFA_LPS100ng_PBMC_24h	0.204584	1.27483e-05	0.00115428		HDL_TG	IL22_MTB_PBMC_7days	0.17327	0.0584181	0.768946
g_465.1404	TNFA_LPS_WB_48h	-0.204803	1.27568e-05	0.00115433		bOHBut	IL6_C.albicansconidia_macroPG_24h	-0.173237	0.0584665	0.769102
g_177.0772	IL6_E.Coli_PBMC_24h	0.219825	1.27727e-05	0.00115505		Gp	IL1b_PHA_WB_48h	-0.173088	0.0597727	0.770181
g_321.2432	IL6_LPS_macroPG_24h	-0.203856	1.2822e-05	0.00115878		XL_HDL_TG_percent	IL1b_C.conidiaHK_WB_48h	-0.172237	0.0610576	0.770181
g_349.2754	TNFA_LPS100ng_PBMC_24h	0.204479	1.28829e-05	0.00116356		XL_VLDL_CE	IL1b_S.aureus_WB_48h	-0.173456	0.0592221	0.770181
g_289.2171	TNFA_LPS100ng_PBMC_24h	0.204454	1.29145e-05	0.00116568		MUFA_FA_ratio	IL6_LPS_WB_48h	-0.173895	0.0607823	0.770181
g_649.3942	TNFA_LPS100ng_PBMC_24h	0.204428	1.29488e-05	0.0011666		Ala	IL6_LPS_WB_48h	0.173625	0.0611902	0.770181
g_254.0877	IFNy_A.fumigatusconidia_PBMC_7days	0.203984	1.29433e-05	0.0011666		Gp	IL6_LPS_WB_48h	0.175253	0.058764	0.770181
g_287.0232	IL17_C.albicansconidia_PBMC_7days	0.203758	1.29478e-05	0.0011666		M_LDL_PL_percent	IL6_PHA_WB_48h	-0.174221	0.0602925	0.770181
g_634.6137	IL1b_C.albicanshyphae_PBMC_24h	0.207125	1.30152e-05	0.00117182		S_HDL_C	IL6_C.conidiaHK_WB_48h	0.174385	0.0600477	0.770181
g_718.5416	IL6_Influenza_PBMC_24h	-0.236753	1.30231e-05	0.00117182		M_VLDL_TG_percent	TNFA_LPS_WB_48h	-0.173735	0.0610239	0.770181
g_597.3921	IL6_LPS1ng_PBMC_24h	-0.21956	1.3091e-05	0.00117647		L_LDL_L	TNFA_PHA_WB_48h	0.173731	0.0610286	0.770181
g_583.437	TNFA_C.burnetiininemileSerum_PBMC_24h	0.204321	1.30869e-05	0.00117647		M_LDL_L	TNFA_PHA_WB_48h	0.173986	0.0606451	0.770181
g_216.9822	TNFA_S.aureus_PBMC_24h	0.204305	1.31073e-05	0.00117721		XXL_VLDL_PL	TNFA_C.conidiaHK_WB_48h	-0.17415	0.0603981	0.770181
g_168.0064	IL1b_C.albicanshyphae_PBMC_24h	-0.20704	1.31245e-05	0.00117729		XXL_VLDL_CE	TNFA_C.conidiaHK_WB_48h	-0.173779	0.0609563	0.770181
g_399.3126	IL6_C.albicansconidia_macroPG_24h	0.203627	1.31187e-05	0.00117729		XL_VLDL_PL	TNFA_S.aureus_WB_48h	-0.174153	0.0603949	0.770181
g_914.5108	IL6_LPS1ng_PBMC_24h	-0.21951	1.31517e-05	0.001179		XXL_VLDL_C_percent	TNFA_S.aureus_WB_48h	0.174833	0.059382	0.770181
g_197.0562	IL1b_S.aureus_PBMC_24h	0.206996	1.31811e-05	0.0011809		S_VLDL_PL_percent	TNFA_S.aureus_WB_48h	-0.174708	0.0595668	0.770181
g_145.0618	IFNy_MTB_PBMC_7days	0.203739	1.32639e-05	0.00118759		Serum_C	IL1b_PolyIC_PBMC_24h	0.172198	0.0611168	0.770181
g_579.078	IL6_LPS1ng_PBMC_24h	0.219396	1.32922e-05	0.00118938		L_HDL_TG	IL1b_Influenza_PBMC_24h	-0.181372	0.0591018	0.770181
g_929.5488	TNFA_S.aureus_PBMC_24h	-0.204131	1.33372e-05	0.00119267		M_LDL_PL_percent	IL1b_Influenza_PBMC_24h	-0.179865	0.0612779	0.770181
g_254.0877	TNFA_S.aureus_PBMC_24h	0.204108	1.3368e-05	0.00119469		M_HDL_C_percent	IL1b_Influenza_PBMC_24h	-0.181001	0.0596319	0.770181
g_467.135	IL1b_LPS1ng_PBMC_24h	0.206827	1.34024e-05	0.00119702		HDL3_C	IL1b_Influenza_PBMC_24h	0.180495	0.0603596	0.770181
g_947.5241	IFNy_A.fumigatusconidia_PBMC_7days	-0.203618	1.34245e-05	0.00119825		S_VLDL_CE	IL1b_MSUC16_PBMC_24h	-0.173357	0.060473	0.770181
g_145.0618	TNFA_LPS_WB_48h	-0.204254	1.34723e-05	0.00120178		M_LDL_TG	IL1b_E.Coli_PBMC_24h	0.172116	0.0612421	0.770181
g_393.1193	IL1b_S.aureus_PBMC_24h	0.206762	1.34881e-05	0.00120244		Crea	IL1b_B.burgdorferi_PBMC_24h	-0.17331	0.0594402	0.770181
g_474.2853	IL6_S.aureus_PBMC_24h	0.219221	1.351e-05	0.00120291		His	IL1b_Borreliamix_PBMC_24h	0.172242	0.0610507	0.770181
g_515.3599	TNFA_C.burnetiininemileSerum_PBMC_24h	-0.204007	1.35021e-05	0.00120291		bOHBut	IL1b_Borreliamix_PBMC_24h	0.173143	0.0596902	0.770181
g_466.3074	TNFA_LPS100ng_PBMC_24h	0.20397	1.35522e-05	0.00120593		S_HDL_CE	IL1b_C.albicansconidia_PBMC_24h	0.173508	0.0592326	0.770181
g_474.2853	IL1b_S.aureus_PBMC_24h	0.206685	1.35901e-05	0.00120856		Ala	IL1b_MTB_PBMC_24h	-0.172147	0.0611955	0.770181
g_474.0349	IL6_Influenza_PBMC_24h	0.236241	1.36128e-05	0.00120983		Gln	IL1b_MTB_PBMC_24h	-0.173571	0.0590515	0.770181
g_757.3732	IL1b_S.aureus_PBMC_24h	-0.206636	1.36557e-05	0.0012129		XL_HDL_FC_percent	IL1b_C.burnetiininemileSerum_PBMC_24h	-0.173423	0.0592724	0.770181
g_357.1188	IL1b_Influenza_PBMC_24h	0.221338	1.36875e-05	0.00121423		Ala	IL1b_C.burnetiininemileSerum_PBMC_24h	-0.17368	0.0588902	0.770181
g_165.092	IL1b_S.aureus_PBMC_24h	0.206616	1.36823e-05	0.00121423		M_LDL_FC_percent	IL6_LPS100ng_PBMC_24h	-0.181892	0.0607813	0.770181
g_355.2277	TNFA_LPS_WB_48h	0.204045	1.37543e-05	0.00121941		TotCho	IL6_LPS100ng_PBMC_24h	0.181624	0.0611692	0.770181
g_728.5217	IL6_MSUC16_PBMC_24h	-0.218943	1.38629e-05	0.00122829		SFA	IL6_Pam3Cys_PBMC_24h	0.18167	0.0611021	0.770181
g_335.2584	TNFA_S.typhimurium_macroPG_24h	-0.203164	1.40451e-05	0.00124367		XS_VLDL_C	IL6_PolyIC_PBMC_24h	0.182421	0.0612612	0.770181
g_371.1505	IFNy_A.fumigatusconidia_PBMC_7days	0.203156	1.40563e-05	0.0012439		IDL_PL	IL6_Influenza_PBMC_24h	0.190991	0.060938	0.770181
g_261.1705	IL6_S.aureus_PBMC_24h	0.218761	1.40985e-05	0.00124687		M_LDL_CE	IL6_Influenza_PBMC_24h	0.190963	0.0609759	0.770181
g_859.5355	IL22_A.fumigatusconidia_PBMC_7days	-0.203328	1.41279e-05	0.00124871		XS_VLDL_C	IL6_MSUC16_PBMC_24h	0.181677	0.061093	0.770181
g_483.2959	TNFA_LPS100ng_PBMC_24h	-0.203534	1.4152e-05	0.00124931		FAw3	IL6_MSUC16_PBMC_24h	0.18298	0.0592298	0.770181
g_207.1024	IFNy_A.fumigatusconidia_PBMC_7days	-0.203093	1.41446e-05	0.00124931		S_LDL_PL	IL6_Borreliamix_PBMC_24h	0.182837	0.0594313	0.770181
g_127.0399	IL1b_C.albicanshyphae_PBMC_24h	0.206228	1.42128e-05	0.00125338		S_LDL_FC_percent	IL6_Borreliamix_PBMC_24h	-0.182821	0.0594534	0.770181
g_351.2179	TNFA_S.typhimurium_macroPG_24h	-0.203043	1.42155e-05	0.00125338		FAw6	IL6_C.albicansconidia_PBMC_24h	0.183321	0.0587486	0.770181
g_474.0349	TNFA_Influenza_PBMC_24h	0.218644	1.42526e-05	0.00125588		L_HDL_P	IL6_C.albicanshyphae_PBMC_24h	-0.182033	0.060579	0.770181
g_235.0979	IL1b_C.albicanshyphae_PBMC_24h	0.206185	1.42722e-05	0.00125685		L_HDL_PL	IL6_C.albicanshyphae_PBMC_24h	-0.182779	0.0595136	0.770181
g_579.078	IL1b_S.aureus_PBMC_24h	0.206134	1.43444e-05	0.00126244		L_VLDL_FC_percent	IL6_C.albicanshyphae_PBMC_24h	-0.182031	0.0605815	0.770181
g_86.0248	TNFA_LPS100ng_PBMC_24h	-0.203384	1.43637e-05	0.00126337		M_VLDL_CE_percent	IL6_C.albicanshyphae_PBMC_24h	-0.182801	0.0594825	0.770181
g_145.0979	IL22_A.fumigatusconidia_PBMC_7days	0.203119	1.44238e-05	0.00126788		L_HDL_PL_percent	IL6_A.fumigatusconidiaSerum_PBMC_24h	0.181724	0.0610248	0.770181
g_872.3577	IL1b_Influenza_PBMC_24h	0.220727	1.44766e-05	0.00127175		M_LDL_FC_percent	IL6_MTB_PBMC_24h	-0.182999	0.0592028	0.770181
g_219.1755	IL1b_LPS1ng_PBMC_24h	0.206027	1.4495e-05	0.00127259		XS_VLDL_P	IL6_C.burnetiininemileSerum_PBMC_24h	0.182068	0.0605276	0.770181
g_629.0908	IL22_A.fumigatusconidia_PBMC_7days	0.203053	1.4518e-05	0.00127384		IDL_PL	IL6_C.burnetiininemileSerum_PBMC_24h	0.181953	0.0606945	0.770181
g_258.0834	TNFA_S.aureus_PBMC_24h	0.203263	1.45366e-05	0.0012747		IDL_TG	IL6_C.burnetiininemileSerum_PBMC_24h	0.183218	0.0588938	0.770181
g_728.5217	IL1b_S.aureus_WB_48h	-0.203174	1.4666e-05	0.00128526		L_LDL_CE	IL6_C.burnetiininemileSerum_PBMC_24h	0.182759	0.0595415	0.770181
g_474.2853	IL1b_C.albicanshyphae_PBMC_24h	-0.205855	1.47406e-05	0.00129102		S_HDL_FC_percent	IL6_B.fragilis_PBMC_24h	-0.182705	0.0596183	0.770181
g_812.6551	IFNy_A.fumigatusconidia_PBMC_7days	-0.202664	1.47603e-05	0.00129196		IDL_PL_percent	TNFA_C.albicansconidia_PBMC_24h	0.17209	0.0612819	0.770181
g_833.5205	IL1b_S.aureus_PBMC_24h	-0.205811	1.48042e-05	0.0012937		L_VLDL_FC_percent	TNFA_C.albicanshyphae_PBMC_24h	-0.172785	0.0602271	0.770181
g_209.118	IL22_A.fumigatusconidia_PBMC_7days	-0.202854	1.4807e-05	0.0012937		L_LDL_L	TNFA_A.fumigatusconidiaSerum_PBMC_24h	0.17212	0.0612363	0.770181
g_717.1482	IL6_LPS_macroPG_24h	0.202419	1.47958e-05	0.0012937		S_LDL_P	TNFA_A.fumigatusconidiaSerum_PBMC_24h	0.173522	0.0591245	0.770181
g_937.4841	TNFA_S.aureus_PBMC_24h	-0.203063	1.48281e-05	0.00129476		M_LDL_PL_percent	TNFA_A.fumigatusconidiaSerum_PBMC_24h	-0.172397	0.0608147	0.770181
g_821.4187	IL1b_S.aureus_WB_48h	-0.203035	1.48692e-05	0.00129757		S_LDL_PL_percent	TNFA_A.fumigatusconidiaSerum_PBMC_24h	-0.172081	0.0612965	0.770181
g_665.2143	IL6_S.aureus_PBMC_24h	0.21817	1.48908e-05	0.00129867		M_VLDL_PL	TNFA_Cryptococcus_PBMC_24h	-0.176825	0.0598319	0.770181
g_311.2228	IL6_LPS_macroPG_24h	-0.202347	1.49006e-05	0.00129874		XL_VLDL_PL_percent	TNFA_Cryptococcus_PBMC_24h	-0.176424	0.0604236	0.770181
g_782.4965	IL6_LPS1ng_PBMC_24h	-0.218098	1.49898e-05	0.00130573		IDL_C	IFNy_B.burgdorferi_PBMC_7days	-0.172932	0.0589185	0.770181
g_997.484	TNFA_S.aureus_PBMC_24h	-0.202933	1.50192e-05	0.0013075		L_LDL_C_percent	IFNy_C.albicanshyphae_PBMC_7days	-0.172806	0.0591056	0.770181
g_219.1755	IL1b_C.albicanshyphae_PBMC_24h	-0.205639	1.50551e-05	0.0013093		Glc	IFNy_A.fumigatusconidia_PBMC_7days	-0.171425	0.0611929	0.770181
g_113.0355	IL1b_S.aureus_PBMC_24h	0.205637	1.5058e-05	0.0013093		Ile	IFNy_A.fumigatusconidia_PBMC_7days	-0.172022	0.0602832	0.770181
g_435.4201	IL1b_LPS1ng_PBMC_24h	-0.205628	1.50706e-05	0.00130954		IDL_P	IFNy_Cryptococcus_PBMC_7days	0.178196	0.0601405	0.770181
g_207.0663	IL1b_PolyIC_PBMC_24h	0.205623	1.50788e-05	0.00130954		XS_VLDL_L	IL17_Cryptococcus_PBMC_7days	0.178379	0.0598726	0.770181
g_425.1456	IL6_S.aureus_PBMC_24h	0.217957	1.5186e-05	0.00131648		IDL_P	IL17_Cryptococcus_PBMC_7days	0.178178	0.060166	0.770181
g_585.4516	TNFA_C.albicanshyphae_PBMC_24h	0.20283	1.5173e-05	0.00131648		XL_HDL_C_percent	IL22_Cryptococcus_PBMC_7days	-0.177569	0.0610618	0.770181
g_325.092	TNFA_S.typhimurium_macroPG_24h	0.202383	1.51776e-05	0.00131648		L_HDL_PL	IL22_Bacteroides_PBMC_7days	0.171486	0.0611004	0.770181
g_423.1402	IL6_Influenza_PBMC_24h	0.234963	1.51988e-05	0.00131679		Crea	IL6_C.albicansconidia_macroPG_24h	-0.172685	0.0592868	0.770181
g_467.135	IL6_C.albicansconidia_PBMC_24h	0.217933	1.52196e-05	0.00131781		S_VLDL_TG_percent	IL6_MTB_macroPG_24h	0.173061	0.0587262	0.770181
g_172.0397	IFNy_A.fumigatusconidia_PBMC_7days	-0.202329	1.52585e-05	0.00132039		VLDL_TG	IL6_MTB_macroPG_24h	0.172729	0.0592205	0.770181
g_711.4997	IL1b_S.aureus_PBMC_24h	-0.205447	1.53392e-05	0.00132593		M_VLDL_PL_percent	TNFA_C.albicansconidia_macroPG_24h	0.171807	0.06061	0.770181
g_782.4965	IL6_S.aureus_PBMC_24h	-0.21784	1.53512e-05	0.00132593		XXL_VLDL_FC	TNFA_S.typhimurium_macroPG_24h	0.171919	0.0604402	0.770181
g_357.2422	TNFA_LPS100ng_PBMC_24h	0.202717	1.53439e-05	0.00132593		DHA_FA_ratio	IL6_C.conidiaHK_WB_48h	0.173494	0.0613886	0.770878
g_241.1597	TNFA_S.aureus_PBMC_24h	0.202707	1.53592e-05	0.00132593		LA	IL6_CpG_PBMC_24h	0.18144	0.0614365	0.771018
g_383.2076	TNFA_LPS100ng_PBMC_24h	0.202681	1.53978e-05	0.00132846		XS_VLDL_CE	TNFA_Influenza_PBMC_24h	0.179728	0.0614779	0.771078
g_387.2385	IL1b_Influenza_PBMC_24h	-0.220035	1.54224e-05	0.00132979		ApoB_ApoA1_ratio	IL6_B.burgdorferi_PBMC_24h	0.181376	0.0615289	0.771116
g_359.1344	IFNy_A.fumigatusconidia_PBMC_7days	0.202111	1.5592e-05	0.00134361		L_VLDL_PL_percent	IL6_MTB_PBMC_24h	0.181359	0.0615543	0.771116
g_245.0934	IFNy_A.fumigatusconidia_PBMC_7days	0.202092	1.56207e-05	0.00134529		Gln	IFNy_S.aureus_WB_48h	0.171094	0.0617023	0.771416
g_633.4517	TNFA_S.typhimurium_macroPG_24h	-0.202059	1.56712e-05	0.00134883		M_HDL_C	IL6_LPS_WB_48h	-0.173108	0.0619764	0.771416
g_423.4204	IL1b_LPS1ng_PBMC_24h	-0.205215	1.56901e-05	0.00134966		XXL_VLDL_P	IL6_S.aureus_WB_48h	-0.173305	0.0617568	0.771416
g_473.1095	IL22_A.fumigatusconidia_PBMC_7days	0.202256	1.57101e-05	0.00135057		XL_VLDL_TG	TNFA_C.conidiaHK_WB_48h	-0.172823	0.0624135	0.771416
g_481.1142	IFNy_A.fumigatusconidia_PBMC_7days	0.201967	1.58157e-05	0.00135884		L_VLDL_FC	TNFA_S.aureus_WB_48h	-0.173118	0.0619608	0.771416
g_189.1281	IL1b_C.albicanshyphae_PBMC_24h	0.205109	1.58542e-05	0.00136134		M_VLDL_TG_percent	IL1b_LPS100ng_PBMC_24h	-0.1723	0.0621615	0.771416
g_583.4203	IL6_S.aureus_PBMC_24h	-0.217428	1.59446e-05	0.0013683		M_LDL_TG_percent	IL1b_E.Coli_PBMC_24h	0.171422	0.0623102	0.771416
g_471.3113	IL6_C.albicansconidia_PBMC_24h	0.217378	1.60182e-05	0.00137234		L_HDL_C_percent	IL6_E.Coli_PBMC_24h	-0.180853	0.0622956	0.771416
g_389.2178	TNFA_LPS100ng_PBMC_24h	0.202275	1.60272e-05	0.00137234		DHA_FA_ratio	IL6_A.fumigatusconidiaSerum_PBMC_24h	0.180777	0.062407	0.771416
g_777.3865	TNFA_S.aureus_PBMC_24h	-0.202271	1.60344e-05	0.00137234		L_LDL_C	IL6_C.burnetiininemileSerum_PBMC_24h	0.180853	0.0622954	0.771416
g_647.467	IL6_LPS_macroPG_24h	-0.201613	1.60252e-05	0.00137234		M_LDL_CE	IL6_C.burnetiininemileSerum_PBMC_24h	0.180979	0.0621101	0.771416
g_207.0663	IL6_C.albicansconidia_macroPG_24h	-0.201604	1.60392e-05	0.00137234		S_HDL_C	TNFA_LPS100ng_PBMC_24h	0.171763	0.0617845	0.771416
g_583.4203	IL22_A.fumigatusconidia_PBMC_7days	-0.202026	1.6071e-05	0.00137344		XS_VLDL_PL_percent	TNFA_LPS100ng_PBMC_24h	0.17135	0.0624222	0.771416
g_295.2279	IL6_C.albicansconidia_macroPG_24h	-0.201589	1.60633e-05	0.00137344		L_HDL_C	TNFA_Influenza_PBMC_24h	-0.179388	0.0619794	0.771416
g_433.2585	IFNy_A.fumigatusconidia_PBMC_7days	-0.201767	1.61313e-05	0.00137777		L_LDL_P	TNFA_A.fumigatusconidiaSerum_PBMC_24h	0.171835	0.0616732	0.771416
g_265.0875	TNFA_S.typhimurium_macroPG_24h	0.2017	1.62385e-05	0.00138611		L_LDL_CE_percent	IFNy_B.burgdorferi_PBMC_7days	-0.170679	0.0623462	0.771416
g_778.5751	IL6_Influenza_PBMC_24h	-0.234173	1.62649e-05	0.00138672		Cit	IFNy_B.burgdorferi_PBMC_7days	-0.170637	0.0624113	0.771416
g_611.4691	IL6_S.aureus_PBMC_24h	-0.217213	1.62635e-05	0.00138672		L_LDL_P	IL17_Cryptococcus_PBMC_7days	0.176671	0.0624032	0.771416
g_599.4122	TNFA_LPS100ng_PBMC_24h	0.202075	1.63475e-05	0.00139213		S_HDL_C_percent	IL22_C.albicanshyphae_PBMC_7days	-0.170879	0.0620357	0.771416
g_411.2388	TNFA_S.typhimurium_macroPG_24h	-0.201635	1.63418e-05	0.00139213		FAw3_FA_ratio	IL22_Bacteroides_PBMC_7days	0.170768	0.0622074	0.771416
g_203.0192	IL6_LPS_macroPG_24h	0.201398	1.63695e-05	0.00139318		XS_VLDL_L	IL6_MTB_macroPG_24h	0.170896	0.0620097	0.771416
g_735.7016	TNFA_LPS100ng_PBMC_24h	-0.202053	1.63814e-05	0.00139337		Tyr	IL6_MTB_macroPG_24h	-0.170988	0.0618668	0.771416
g_647.467	IL1b_Influenza_PBMC_24h	-0.219339	1.64327e-05	0.00139691		M_VLDL_FC_percent	TNFA_C.albicansconidia_macroPG_24h	-0.171111	0.061677	0.771416
g_529.3892	TNFA_C.albicansconidia_macroPG_24h	-0.201348	1.64511e-05	0.00139766		XS_VLDL_CE	IL6_MTB_PBMC_24h	0.180729	0.0624773	0.771643
g_167.0212	IL1b_C.albicanshyphae_PBMC_24h	-0.204713	1.64768e-05	0.00139902		M_LDL_TG	IL1b_LPS100ng_PBMC_24h	0.172037	0.062566	0.772285
g_311.2228	IL22_A.fumigatusconidia_PBMC_7days	-0.201736	1.65368e-05	0.00140329		XL_VLDL_C_percent	IL6_S.aureus_WB_48h	0.172598	0.0627617	0.773764
g_360.1298	TNFA_C.burnetiininemileSerum_PBMC_24h	-0.20195	1.65488e-05	0.00140349		XL_VLDL_CE	TNFA_C.conidiaHK_WB_48h	-0.17255	0.0628359	0.773764
g_319.228	IL6_S.aureus_PBMC_24h	-0.216996	1.65921e-05	0.00140633		IDL_L	IL6_PolyIC_PBMC_24h	0.181364	0.0628033	0.773764
g_579.078	TNFA_S.aureus_PBMC_24h	0.201896	1.66369e-05	0.0014093		L_LDL_FC_percent	IL6_E.Coli_PBMC_24h	-0.180408	0.0629529	0.773764
g_718.5416	TNFA_C.burnetiininemileSerum_PBMC_24h	0.201742	1.68908e-05	0.00142997		XXL_VLDL_CE_percent	IFNy_B.burgdorferi_PBMC_7days	-0.17033	0.0628916	0.773764
g_259.1188	IL1b_S.aureus_PBMC_24h	0.204326	1.71069e-05	0.00144635		Leu	IFNy_Bacteroides_PBMC_7days	-0.170297	0.0629435	0.773764
g_364.1645	IL6_LPS1ng_PBMC_24h	0.216652	1.71242e-05	0.00144635		XL_HDL_FC_percent	IL17_MTB_PBMC_7days	0.170303	0.062934	0.773764
g_881.1565	IL6_Influenza_PBMC_24h	0.233575	1.71182e-05	0.00144635		L_HDL_PL	IL22_C.albicansconidia_PBMC_7days	0.170273	0.0629804	0.773764
g_583.3106	TNFA_LPS100ng_PBMC_24h	-0.201614	1.71046e-05	0.00144635		M_HDL_TG_percent	IL6_MTB_macroPG_24h	0.170215	0.0630716	0.774433
g_369.2281	TNFA_S.aureus_PBMC_24h	-0.201528	1.72499e-05	0.00145526		AcAce	IL17_MTB_PBMC_7days	0.170186	0.0631174	0.774542
g_859.5355	IFNy_A.fumigatusconidia_PBMC_7days	-0.201092	1.72399e-05	0.00145526		L_VLDL_TG_percent	IL6_C.conidiaHK_WB_48h	-0.171669	0.0642107	0.774653
g_329.2343	TNFA_Influenza_PBMC_24h	-0.216502	1.73613e-05	0.0014638		M_VLDL_CE	TNFA_LPS_WB_48h	0.171781	0.0640348	0.774653
g_385.3475	IL22_A.fumigatusconidia_PBMC_7days	-0.201226	1.73875e-05	0.00146516		Leu	TNFA_PHA_WB_48h	0.172217	0.0633518	0.774653
g_892.1744	TNFA_C.albicansconidia_macroPG_24h	0.200733	1.74786e-05	0.00147198		XL_VLDL_P	TNFA_C.conidiaHK_WB_48h	-0.171665	0.0642172	0.774653
g_535.0714	IL1b_C.albicanshyphae_PBMC_24h	-0.204073	1.75316e-05	0.00147473		L_LDL_C_percent	TNFA_S.aureus_WB_48h	0.171708	0.0641496	0.774653
g_309.2073	IL22_A.fumigatusconidia_PBMC_7days	-0.201144	1.75278e-05	0.00147473		M_LDL_PL	IL1b_PolyIC_PBMC_24h	0.170166	0.064283	0.774653
g_325.1049	IL22_A.fumigatusconidia_PBMC_7days	0.201079	1.76407e-05	0.00148304		S_VLDL_C_percent	IL1b_PolyIC_PBMC_24h	0.170692	0.063451	0.774653
g_126.0308	TNFA_LPS_WB_48h	-0.201483	1.7708e-05	0.00148783		M_LDL_PL_percent	IL1b_PolyIC_PBMC_24h	-0.170696	0.0634443	0.774653
g_207.139	TNFA_C.conidiaHK_WB_48h	0.201665	1.77772e-05	0.00149192		DAG	IL1b_Influenza_PBMC_24h	-0.178323	0.0635705	0.774653
g_215.1073	TNFA_LPS100ng_PBMC_24h	-0.201222	1.77766e-05	0.00149192		TG_PG_ratio	IL1b_C.albicansconidia_PBMC_24h	-0.170731	0.0634649	0.774653
g_465.3045	TNFA_LPS100ng_PBMC_24h	0.201205	1.7806e-05	0.00149326		VLDL_C	IL1b_C.albicanshyphae_PBMC_24h	-0.170398	0.0639147	0.774653
g_211.1336	TNFA_MTB_macroPG_24h	-0.20054	1.78139e-05	0.00149326		M_HDL_PL_percent	IL1b_Cryptococcus_PBMC_24h	0.174003	0.0640955	0.774653
g_219.1755	IL6_Pam3Cys_PBMC_24h	0.217034	1.78377e-05	0.0014941		Crea	IL1b_Cryptococcus_PBMC_24h	-0.174014	0.0640781	0.774653
g_929.5488	IL6_C.albicansconidia_PBMC_24h	-0.216202	1.78446e-05	0.0014941		L_LDL_PL_percent	IL6_PolyIC_PBMC_24h	-0.180608	0.0639259	0.774653
g_718.5416	TNFA_LPS_WB_48h	0.201396	1.7859e-05	0.00149444		L_LDL_FC_percent	IL6_Influenza_PBMC_24h	-0.188728	0.064121	0.774653
g_179.0564	TNFA_S.aureus_PBMC_24h	0.201156	1.78914e-05	0.00149629		S_HDL_CE_percent	IL6_E.Coli_PBMC_24h	0.179515	0.0642893	0.774653
g_815.7497	TNFA_LPS100ng_PBMC_24h	-0.201122	1.79509e-05	0.00150039		S_HDL_CE	IL6_MTB_PBMC_24h	0.17974	0.0639506	0.774653
g_401.0523	TNFA_LPS_WB_48h	-0.20131	1.80095e-05	0.00150442		Ala	TNFA_Influenza_PBMC_24h	-0.178482	0.0633309	0.774653
g_859.5355	IL1b_S.aureus_PBMC_24h	-0.203788	1.8022e-05	0.0015046		L_LDL_TG	TNFA_E.Coli_PBMC_24h	0.170496	0.0637587	0.774653
g_649.3942	TNFA_S.aureus_PBMC_24h	-0.201068	1.80464e-05	0.00150577		L_HDL_PL	IFNy_B.burgdorferi_PBMC_7days	0.170014	0.0633887	0.774653
g_313.038	IFNy_A.fumigatusconidia_PBMC_7days	0.200608	1.8081e-05	0.00150778		S_HDL_CE	IFNy_B.burgdorferi_PBMC_7days	-0.169708	0.0638737	0.774653
g_853.5025	IL6_S.aureus_PBMC_24h	-0.216042	1.81073e-05	0.0015091		TotCho	IFNy_Borreliamix_PBMC_7days	0.169841	0.0636614	0.774653
g_207.0663	TNFA_C.conidiaHK_WB_48h	0.201431	1.81892e-05	0.00151398		M_HDL_CE	IFNy_C.albicansconidia_PBMC_7days	0.169436	0.0643057	0.774653
g_700.5277	IL1b_Influenza_PBMC_24h	-0.218225	1.81823e-05	0.00151398		CLA_FA_ratio	IFNy_C.albicansconidia_PBMC_7days	0.170131	0.0632045	0.774653
g_481.1142	IL1b_C.albicanshyphae_PBMC_24h	-0.203688	1.81972e-05	0.00151398		XS_VLDL_PL_percent	IFNy_A.fumigatusconidia_PBMC_7days	-0.169847	0.0636525	0.774653
g_199.1337	IL1b_Cryptococcus_PBMC_24h	-0.210668	1.82583e-05	0.00151819		L_LDL_C	IFNy_Cryptococcus_PBMC_7days	0.175942	0.0635092	0.774653
g_131.0824	TNFA_C.albicanshyphae_PBMC_24h	-0.200938	1.82772e-05	0.00151889		M_LDL_TG_percent	IFNy_Cryptococcus_PBMC_7days	0.175455	0.0642576	0.774653
g_325.1295	TNFA_Pam3Cys_PBMC_24h	-0.202035	1.83066e-05	0.00152046		IDL_TG_percent	IL17_MTB_PBMC_7days	-0.169944	0.0634994	0.774653
g_783.6375	TNFA_LPS_WB_48h	0.201124	1.834e-05	0.00152148		XL_VLDL_C_percent	IL22_B.burgdorferi_PBMC_7days	-0.169547	0.064129	0.774653
g_335.1283	IL6_Influenza_PBMC_24h	0.23277	1.8334e-05	0.00152148		S_LDL_CE_percent	IL22_C.albicanshyphae_PBMC_7days	-0.169462	0.0642651	0.774653
g_371.1505	TNFA_S.aureus_PBMC_24h	0.200871	1.83987e-05	0.00152548		S_HDL_PL	IL6_C.albicansconidia_macroPG_24h	0.169486	0.0642257	0.774653
g_555.4056	TNFA_C.albicanshyphae_PBMC_24h	0.200833	1.8466e-05	0.00152931		L_VLDL_PL	TNFA_MTB_macroPG_24h	0.170147	0.0631796	0.774653
g_145.0618	IL22_A.fumigatusconidia_PBMC_7days	0.200613	1.84648e-05	0.00152931		XXL_VLDL_CE_percent	IL1b_S.aureus_WB_48h	0.170076	0.0644254	0.774763
g_511.3795	IL6_LPS_macroPG_24h	-0.20016	1.84924e-05	0.00153061		L_LDL_PL_percent	TNFA_S.aureus_WB_48h	-0.17155	0.0643991	0.774763
g_457.2953	IL1b_C.albicanshyphae_PBMC_24h	-0.203503	1.85252e-05	0.00153245		M_LDL_P	IL6_PolyIC_PBMC_24h	0.180276	0.0644243	0.774763
g_835.5341	IL1b_C.albicanshyphae_PBMC_24h	0.203497	1.8537e-05	0.00153255		XXL_VLDL_TG_percent	TNFA_LPS_WB_48h	-0.171431	0.0645868	0.775822
g_835.2667	IL6_LPS100ng_PBMC_24h	-0.215778	1.85505e-05	0.00153279		L_VLDL_CE	IL1b_Cryptococcus_PBMC_24h	-0.173687	0.0645872	0.775822
g_409.405	TNFA_S.aureus_PBMC_24h	-0.200759	1.86002e-05	0.00153602		S_HDL_C_percent	IFNy_LPS_WB_48h	-0.166369	0.0693572	0.776597
g_162.0557	IL1b_S.aureus_PBMC_24h	0.203428	1.86594e-05	0.00154003		IDL_FC	IFNy_PHA_WB_48h	0.166489	0.069154	0.776597
g_583.3106	IL6_LPS_macroPG_24h	0.200058	1.86773e-05	0.00154063		XXL_VLDL_FC_percent	IFNy_C.conidiaHK_WB_48h	0.166624	0.0689264	0.776597
g_174.0559	IFNy_A.fumigatusconidia_PBMC_7days	0.200271	1.86893e-05	0.00154074		XL_HDL_CE_percent	IFNy_C.conidiaHK_WB_48h	-0.168139	0.0664044	0.776597
g_351.1443	IL6_CpG_PBMC_24h	0.215941	1.87401e-05	0.00154289		Tyr	IL1b_LPS_WB_48h	0.168424	0.0671004	0.776597
g_761.667	IFNy_A.fumigatusconidia_PBMC_7days	0.200245	1.87363e-05	0.00154289		bOHBut	IL1b_LPS_WB_48h	-0.169264	0.065729	0.776597
g_611.4691	TNFA_LPS_macroPG_24h	-0.20002	1.87474e-05	0.00154289		L_HDL_TG_percent	IL1b_C.conidiaHK_WB_48h	-0.168192	0.0674827	0.776597
g_741.4717	IL1b_C.albicanshyphae_PBMC_24h	0.203365	1.87744e-05	0.0015431		XL_HDL_TG_percent	IL1b_S.aureus_WB_48h	-0.167065	0.0693686	0.776597
g_423.4204	IL6_LPS1ng_PBMC_24h	-0.215652	1.87638e-05	0.0015431		L_LDL_FC	IL6_PHA_WB_48h	0.169893	0.0670582	0.776597
g_153.0557	TNFA_S.aureus_PBMC_24h	-0.200655	1.879e-05	0.0015431		S_LDL_C_percent	IL6_PHA_WB_48h	0.170324	0.0663586	0.776597
g_711.4997	TNFA_S.aureus_PBMC_24h	-0.200654	1.87927e-05	0.0015431		LA_FA_ratio	IL6_PHA_WB_48h	0.170362	0.0662964	0.776597
g_665.2143	TNFA_LPS_WB_48h	-0.200863	1.88149e-05	0.00154405		IDL_P	IL6_C.conidiaHK_WB_48h	0.170496	0.0660802	0.776597
g_922.1487	TNFA_C.albicansconidia_macroPG_24h	0.199965	1.88482e-05	0.0015459		IDL_L	IL6_C.conidiaHK_WB_48h	0.16838	0.0695653	0.776597
g_617.2271	TNFA_LPS100ng_PBMC_24h	-0.200603	1.88863e-05	0.00154727		IDL_FC	IL6_C.conidiaHK_WB_48h	0.169511	0.0676846	0.776597
g_337.238	TNFA_MTB_macroPG_24h	-0.199947	1.88822e-05	0.00154727		L_LDL_PL	IL6_C.conidiaHK_WB_48h	0.171036	0.0652149	0.776597
g_385.1497	IL6_S.aureus_PBMC_24h	0.215559	1.89249e-05	0.00154938		M_LDL_L	IL6_C.conidiaHK_WB_48h	0.169301	0.0680308	0.776597
g_789.6986	TNFA_LPS100ng_PBMC_24h	-0.200578	1.89334e-05	0.00154938		XXL_VLDL_C_percent	IL6_C.conidiaHK_WB_48h	0.171171	0.0650001	0.776597
g_206.049	IL1b_S.aureus_PBMC_24h	-0.20326	1.89652e-05	0.0015511		S_LDL_PL_percent	IL6_C.conidiaHK_WB_48h	-0.16929	0.0680478	0.776597
g_168.0064	TNFA_C.albicanshyphae_PBMC_24h	-0.200551	1.89824e-05	0.00155163		M_VLDL_C_percent	IL6_S.aureus_WB_48h	0.170061	0.0667845	0.776597
g_652.3445	IL1b_E.Coli_PBMC_24h	-0.203222	1.90356e-05	0.00155457		S_VLDL_TG_percent	TNFA_LPS_WB_48h	-0.170105	0.0667139	0.776597
g_577.4244	TNFA_S.typhimurium_macroPG_24h	-0.20008	1.90413e-05	0.00155457		IDL_PL_percent	TNFA_LPS_WB_48h	-0.170835	0.0655352	0.776597
g_725.2307	TNFA_S.typhimurium_macroPG_24h	0.200075	1.90507e-05	0.00155457		Gln	TNFA_LPS_WB_48h	0.170355	0.066308	0.776597
g_265.1085	IL6_Influenza_PBMC_24h	0.232282	1.91111e-05	0.0015573		M_LDL_PL	TNFA_PHA_WB_48h	0.168951	0.0686106	0.776597
g_253.1305	TNFA_Pam3Cys_PBMC_24h	-0.201591	1.91164e-05	0.0015573		M_VLDL_C_percent	TNFA_PHA_WB_48h	0.169496	0.0677092	0.776597
g_409.405	IL22_A.fumigatusconidia_PBMC_7days	-0.200269	1.90988e-05	0.0015573		XL_VLDL_L	TNFA_C.conidiaHK_WB_48h	-0.170627	0.0658701	0.776597
g_258.0288	IL1b_S.aureus_PBMC_24h	0.20316	1.9149e-05	0.00155908		XL_VLDL_C	TNFA_C.conidiaHK_WB_48h	-0.168936	0.068635	0.776597
g_325.1295	TNFA_Influenza_PBMC_24h	0.215393	1.92137e-05	0.00156259		L_VLDL_PL	TNFA_C.conidiaHK_WB_48h	-0.169815	0.0671853	0.776597
g_529.3892	TNFA_LPS_macroPG_24h	-0.199774	1.92046e-05	0.00156259		Pyr	TNFA_C.conidiaHK_WB_48h	-0.168662	0.0690913	0.776597
g_411.2911	IL1b_S.aureus_PBMC_24h	-0.203118	1.92266e-05	0.00156276		S_VLDL_PL	TNFA_S.aureus_WB_48h	-0.168456	0.0694365	0.776597
g_808.1201	IL1b_LPS100ng_PBMC_24h	-0.203338	1.92454e-05	0.00156329		XS_VLDL_FC_percent	TNFA_S.aureus_WB_48h	0.170045	0.0668109	0.776597
g_589.4106	IL1b_S.aureus_PBMC_24h	-0.203103	1.92548e-05	0.00156329		FreeC	TNFA_S.aureus_WB_48h	0.169327	0.0679877	0.776597
g_808.1201	TNFA_C.burnetiininemileSerum_PBMC_24h	-0.2004	1.92658e-05	0.00156331		S_LDL_TG_percent	IL1b_LPS1ng_PBMC_24h	0.167309	0.0689563	0.776597
g_347.1863	IFNy_A.fumigatusconidia_PBMC_7days	-0.199945	1.92944e-05	0.00156475		S_LDL_C	IL1b_PolyIC_PBMC_24h	0.168132	0.067582	0.776597
g_808.1201	IL1b_Borreliamix_PBMC_24h	-0.203054	1.93454e-05	0.00156713		bOHBut	IL1b_PolyIC_PBMC_24h	0.167406	0.0687936	0.776597
g_835.5341	TNFA_C.burnetiininemileSerum_PBMC_24h	0.200359	1.93415e-05	0.00156713		XS_VLDL_P	IL1b_Influenza_PBMC_24h	0.174995	0.068758	0.776597
g_696.4986	IL22_A.fumigatusconidia_PBMC_7days	-0.200123	1.93724e-05	0.00156843		XS_VLDL_L	IL1b_Influenza_PBMC_24h	0.174625	0.0693556	0.776597
g_204.0667	IL6_LPS1ng_PBMC_24h	0.215248	1.94683e-05	0.00157444		M_LDL_P	IL1b_Influenza_PBMC_24h	0.176987	0.0656123	0.776597
g_191.1075	TNFA_S.aureus_PBMC_24h	-0.200296	1.9461e-05	0.00157444		M_LDL_C	IL1b_Influenza_PBMC_24h	0.177101	0.0654364	0.776597
g_929.5488	IL22_A.fumigatusconidia_PBMC_7days	-0.200051	1.95088e-05	0.00157684		M_LDL_C_percent	IL1b_Influenza_PBMC_24h	0.176474	0.0664113	0.776597
g_749.5329	IL1b_Influenza_PBMC_24h	-0.217425	1.95461e-05	0.0015773		LDL_C	IL1b_Influenza_PBMC_24h	0.174968	0.0688008	0.776597
g_717.2403	IL6_LPS1ng_PBMC_24h	0.215204	1.95474e-05	0.0015773		HDL3_C	IL1b_E.Coli_PBMC_24h	0.167114	0.0692849	0.776597
g_808.1201	IL6_LPS1ng_PBMC_24h	0.21521	1.95372e-05	0.0015773		S_HDL_TG_percent	IL1b_C.albicanshyphae_PBMC_24h	-0.16887	0.0663694	0.776597
g_892.1744	IL1b_Influenza_PBMC_24h	0.21738	1.96256e-05	0.00158033		IDL_PL_percent	IL1b_C.burnetiininemileSerum_PBMC_24h	0.169278	0.0657064	0.776597
g_271.2065	IFNy_A.fumigatusconidia_PBMC_7days	-0.199779	1.96105e-05	0.00158033		L_VLDL_PL	IL1b_Cryptococcus_PBMC_24h	-0.173331	0.0651453	0.776597
g_555.4056	TNFA_LPS_macroPG_24h	-0.199552	1.96269e-05	0.00158033		PUFA_FA_ratio	IL1b_Cryptococcus_PBMC_24h	0.171898	0.0674325	0.776597
g_571.3998	TNFA_C.albicansconidia_macroPG_24h	-0.199551	1.96286e-05	0.00158033		XXL_VLDL_TG_percent	IL6_LPS1ng_PBMC_24h	0.178426	0.06595	0.776597
g_716.5227	IL1b_Influenza_PBMC_24h	-0.217355	1.967e-05	0.00158278		XL_VLDL_FC_percent	IL6_LPS1ng_PBMC_24h	-0.1782	0.0663	0.776597
g_647.467	TNFA_C.albicansconidia_macroPG_24h	-0.199509	1.97092e-05	0.00158506		IDL_C_percent	IL6_LPS1ng_PBMC_24h	-0.177875	0.0668038	0.776597
g_86.0248	IL1b_Influenza_PBMC_24h	0.217323	1.97264e-05	0.00158556		FAw6	IL6_LPS100ng_PBMC_24h	0.178656	0.0655967	0.776597
g_821.4187	TNFA_S.aureus_PBMC_24h	-0.200134	1.97724e-05	0.00158837		S_HDL_FC	IL6_Pam3Cys_PBMC_24h	-0.17645	0.0690535	0.776597
g_395.3894	IL1b_C.albicanshyphae_PBMC_24h	0.202809	1.98074e-05	0.0015903		XXL_VLDL_CE_percent	IL6_Pam3Cys_PBMC_24h	-0.17715	0.0679417	0.776597
g_661.5795	IL6_LPS1ng_PBMC_24h	-0.215025	1.9869e-05	0.00159436		L_VLDL_PL_percent	IL6_Pam3Cys_PBMC_24h	0.178631	0.0656357	0.776597
g_313.1657	TNFA_Influenza_PBMC_24h	0.214901	2.00946e-05	0.0016113		IDL_FC	IL6_PolyIC_PBMC_24h	0.177137	0.0692929	0.776597
g_325.1049	TNFA_Influenza_PBMC_24h	0.214896	2.01024e-05	0.0016113		L_LDL_PL	IL6_PolyIC_PBMC_24h	0.177488	0.0687339	0.776597
g_809.6662	TNFA_S.aureus_PBMC_24h	-0.199957	2.0116e-05	0.0016115		M_LDL_L	IL6_PolyIC_PBMC_24h	0.179944	0.0649259	0.776597
g_537.085	TNFA_C.burnetiininemileSerum_PBMC_24h	-0.199934	2.01612e-05	0.00161423		L_VLDL_TG_percent	IL6_PolyIC_PBMC_24h	-0.179159	0.0661237	0.776597
g_219.1755	IL6_S.aureus_PBMC_24h	0.214853	2.01828e-05	0.00161431		M_LDL_TG_percent	IL6_CpG_PBMC_24h	-0.177371	0.0675927	0.776597
g_746.4692	TNFA_S.typhimurium_macroPG_24h	-0.199484	2.01845e-05	0.00161431		L_LDL_CE	IL6_Influenza_PBMC_24h	0.185496	0.0689023	0.776597
g_385.2389	TNFA_LPS100ng_PBMC_24h	0.199893	2.02423e-05	0.00161803		S_LDL_PL_percent	IL6_Influenza_PBMC_24h	-0.185648	0.0686716	0.776597
g_593.3651	TNFA_S.aureus_PBMC_24h	-0.199874	2.0279e-05	0.00162007		IDL_TG	IL6_E.Coli_PBMC_24h	0.178747	0.0654581	0.776597
g_335.1283	TNFA_LPS100ng_PBMC_24h	-0.199839	2.03489e-05	0.00162476		IDL_PL_percent	IL6_E.Coli_PBMC_24h	0.177805	0.0669139	0.776597
g_145.0868	IL1b_C.albicanshyphae_PBMC_24h	-0.202514	2.03782e-05	0.0016253		S_VLDL_TG	IL6_B.burgdorferi_PBMC_24h	0.177355	0.0676181	0.776597
g_485.3634	IL22_A.fumigatusconidia_PBMC_7days	-0.199609	2.03704e-05	0.0016253		XS_VLDL_CE	IL6_B.burgdorferi_PBMC_24h	0.176728	0.0686799	0.776597
g_699.4969	IL1b_S.aureus_WB_48h	-0.199808	2.04098e-05	0.00162602		IDL_CE	IL6_B.burgdorferi_PBMC_24h	0.176218	0.0694919	0.776597
g_646.6136	TNFA_C.burnetiininemileSerum_PBMC_24h	0.199809	2.04075e-05	0.00162602		S_LDL_C	IL6_B.burgdorferi_PBMC_24h	0.178491	0.0658499	0.776597
g_347.2022	TNFA_LPS_WB_48h	0.200021	2.04235e-05	0.00162622		S_LDL_CE	IL6_B.burgdorferi_PBMC_24h	0.178159	0.0663636	0.776597
g_491.2668	TNFA_S.aureus_WB_48h	-0.199996	2.04736e-05	0.00162931		Serum_C	IL6_B.burgdorferi_PBMC_24h	0.177051	0.0681687	0.776597
g_104.0354	IL1b_C.albicanshyphae_PBMC_24h	-0.20245	2.05033e-05	0.00163078		Serum_TG	IL6_B.burgdorferi_PBMC_24h	0.178295	0.0662298	0.776597
g_399.3126	TNFA_MTB_macroPG_24h	0.199041	2.06332e-05	0.00164021		S_HDL_C	IL6_Borreliamix_PBMC_24h	0.177233	0.067811	0.776597
g_253.1807	TNFA_C.burnetiininemileSerum_PBMC_24h	-0.199652	2.07217e-05	0.00164497		M_LDL_FC_percent	IL6_Borreliamix_PBMC_24h	-0.176156	0.069525	0.776597
g_127.0399	IFNy_A.fumigatusconidia_PBMC_7days	-0.199212	2.07272e-05	0.00164497		L_LDL_FC_percent	IL6_C.albicansconidia_PBMC_24h	-0.176137	0.0695565	0.776597
g_581.4209	TNFA_C.albicansconidia_macroPG_24h	-0.198999	2.07168e-05	0.00164497		M_LDL_CE_percent	IL6_C.albicansconidia_PBMC_24h	0.176828	0.0684509	0.776597
g_326.1042	TNFA_LPS100ng_PBMC_24h	-0.199637	2.07528e-05	0.0016461		S_LDL_CE_percent	IL6_C.albicansconidia_PBMC_24h	0.178237	0.0662422	0.776597
g_88.9879	TNFA_S.aureus_PBMC_24h	0.199585	2.08574e-05	0.00165349		LA	IL6_C.albicansconidia_PBMC_24h	0.17833	0.0660991	0.776597
g_691.4343	IL6_LPS1ng_PBMC_24h	-0.214483	2.0872e-05	0.00165374		L_HDL_L	IL6_C.albicanshyphae_PBMC_24h	-0.176477	0.0690107	0.776597
g_425.1456	TNFA_LPS100ng_PBMC_24h	-0.199543	2.09422e-05	0.00165658		XS_VLDL_L	IL6_C.burnetiininemileSerum_PBMC_24h	0.177681	0.0671063	0.776597
g_151.026	IFNy_A.fumigatusconidia_PBMC_7days	0.199108	2.09389e-05	0.00165658		IDL_P	IL6_C.burnetiininemileSerum_PBMC_24h	0.178474	0.0658774	0.776597
g_337.238	IFNy_MTB_PBMC_7days	-0.199113	2.09288e-05	0.00165658		EstC	IL6_C.burnetiininemileSerum_PBMC_24h	0.177742	0.0670117	0.776597
g_323.1064	IL22_A.fumigatusconidia_PBMC_7days	0.199313	2.09655e-05	0.00165751		M_HDL_FC_percent	IL6_S.aureus_PBMC_24h	-0.177724	0.0670396	0.776597
g_699.4969	IL1b_C.albicanshyphae_PBMC_24h	0.202197	2.10082e-05	0.00165998		L_VLDL_FC	IL6_Cryptococcus_PBMC_24h	-0.181397	0.0680602	0.776597
g_620.5978	IL1b_S.aureus_WB_48h	-0.199487	2.10572e-05	0.00166158		L_VLDL_FC_percent	IL6_B.fragilis_PBMC_24h	-0.176809	0.068481	0.776597
g_189.1281	TNFA_C.conidiaHK_WB_48h	0.199923	2.10653e-05	0.00166158		S_HDL_C_percent	TNFA_LPS100ng_PBMC_24h	0.169412	0.0654897	0.776597
g_509.1433	IL6_A.fumigatusconidiaSerum_PBMC_24h	0.214377	2.10744e-05	0.00166158		XS_VLDL_TG	TNFA_Influenza_PBMC_24h	0.176955	0.0656619	0.776597
g_169.1233	IL6_S.aureus_PBMC_24h	0.214386	2.10561e-05	0.00166158		M_LDL_PL	TNFA_Influenza_PBMC_24h	0.175659	0.0676966	0.776597
g_179.1441	IL6_CpG_PBMC_24h	0.21462	2.11301e-05	0.00166506		Phe	TNFA_MSUC16_PBMC_24h	-0.168766	0.066539	0.776597
g_433.2585	IL6_S.aureus_PBMC_24h	-0.214211	2.1394e-05	0.00168494		XXL_VLDL_CE_percent	TNFA_E.Coli_PBMC_24h	0.16695	0.0695637	0.776597
g_515.3599	IL1b_C.albicanshyphae_PBMC_24h	-0.201978	2.1455e-05	0.00168883		XXL_VLDL_CE	IFNy_B.burgdorferi_PBMC_7days	-0.166891	0.0684763	0.776597
g_86.0248	IFNy_A.fumigatusconidia_PBMC_7days	0.198837	2.1499e-05	0.00169136		XS_VLDL_PL	IFNy_B.burgdorferi_PBMC_7days	-0.168629	0.0656052	0.776597
g_353.3425	IFNy_A.fumigatusconidia_PBMC_7days	-0.198828	2.15167e-05	0.00169184		M_HDL_C	IFNy_Borreliamix_PBMC_7days	0.166847	0.0685497	0.776597
g_727.5769	IL1b_Influenza_PBMC_24h	-0.216288	2.16518e-05	0.00170154		S_HDL_PL	IFNy_C.albicansconidia_PBMC_7days	0.168929	0.0651193	0.776597
g_267.0727	TNFA_LPS100ng_PBMC_24h	-0.199177	2.1702e-05	0.00170455		Ala	IFNy_A.fumigatusconidia_PBMC_7days	-0.169071	0.0648909	0.776597
g_914.5108	IL6_S.aureus_PBMC_24h	-0.213977	2.18512e-05	0.00171535		S_HDL_CE_percent	IFNy_MTB_PBMC_7days	-0.168898	0.0651703	0.776597
g_259.0967	IL1b_S.aureus_WB_48h	0.199074	2.19199e-05	0.00171981		IDL_L	IFNy_Cryptococcus_PBMC_7days	0.174893	0.0651287	0.776597
g_527.3726	IL1b_C.albicanshyphae_PBMC_24h	0.201746	2.19375e-05	0.00172023		IDL_PL_percent	IFNy_Cryptococcus_PBMC_7days	0.174126	0.0663341	0.776597
g_267.1099	TNFA_C.albicanshyphae_PBMC_24h	-0.19906	2.19491e-05	0.00172023		XL_HDL_PL_percent	IFNy_Bacteroides_PBMC_7days	0.166817	0.0686	0.776597
g_783.6375	IL1b_LPS1ng_PBMC_24h	-0.201731	2.19675e-05	0.00172073		Val	IFNy_Bacteroides_PBMC_7days	-0.167072	0.0681716	0.776597
g_261.1705	IFNy_A.fumigatusconidia_PBMC_7days	0.198596	2.20079e-05	0.00172297		Gp	IL17_C.albicanshyphae_PBMC_7days	0.168972	0.0662033	0.776597
g_296.0863	IL1b_C.albicanshyphae_PBMC_24h	-0.201695	2.20445e-05	0.0017249		IDL_FC_percent	IL17_MTB_PBMC_7days	0.16718	0.0679923	0.776597
g_173.1041	TNFA_LPS100ng_PBMC_24h	-0.198982	2.21147e-05	0.00172946		XS_VLDL_FC	IL17_Cryptococcus_PBMC_7days	0.174537	0.0656863	0.776597
g_289.1086	IL6_S.aureus_PBMC_24h	0.213811	2.21839e-05	0.00173393		IDL_L	IL17_Cryptococcus_PBMC_7days	0.172469	0.0690009	0.776597
g_179.1441	IL6_C.albicansconidia_PBMC_24h	0.213801	2.22027e-05	0.00173446		IDL_TG	IL17_Cryptococcus_PBMC_7days	0.172588	0.0688069	0.776597
g_152.0023	IL1b_S.aureus_PBMC_24h	-0.201606	2.22328e-05	0.00173587		M_VLDL_FC_percent	IL17_Cryptococcus_PBMC_7days	0.173275	0.0676925	0.776597
g_299.2017	TNFA_S.aureus_PBMC_24h	0.198907	2.22773e-05	0.00173841		XXL_VLDL_CE_percent	IL22_B.burgdorferi_PBMC_7days	-0.166579	0.0690015	0.776597
g_853.5025	IFNy_A.fumigatusconidia_PBMC_7days	-0.198376	2.24829e-05	0.00175351		L_HDL_FC	IL22_C.albicanshyphae_PBMC_7days	0.169142	0.0647766	0.776597
g_481.1142	IL6_S.aureus_PBMC_24h	0.213652	2.25041e-05	0.00175422		XXL_VLDL_PL_percent	IL22_C.albicanshyphae_PBMC_7days	0.168015	0.0666072	0.776597
g_163.1125	TNFA_LPS100ng_PBMC_24h	0.198784	2.25449e-05	0.00175645		S_HDL_PL_percent	IL22_C.albicanshyphae_PBMC_7days	0.167851	0.0668787	0.776597
g_571.3998	TNFA_C.albicanshyphae_PBMC_24h	0.198723	2.26771e-05	0.00176579		Ala	IL22_A.fumigatusconidia_PBMC_7days	-0.167454	0.067535	0.776597
g_129.0193	TNFA_Influenza_PBMC_24h	-0.213545	2.2724e-05	0.00176779		XL_HDL_TG_percent	IL22_MTB_PBMC_7days	0.168293	0.0661528	0.776597
g_207.139	IFNy_A.fumigatusconidia_PBMC_7days	-0.198265	2.27271e-05	0.00176779		AcAce	IL22_MTB_PBMC_7days	0.166558	0.0690379	0.776597
g_589.4106	IL6_LPS1ng_PBMC_24h	-0.213523	2.2768e-05	0.00177002		FAw3_FA_ratio	IL22_S.aureus_PBMC_7days	0.168113	0.0664471	0.776597
g_433.2585	IL6_A.fumigatusconidiaSerum_PBMC_24h	-0.213485	2.28471e-05	0.00177521		S_HDL_PL_percent	IL22_Cryptococcus_PBMC_7days	-0.172201	0.0694405	0.776597
g_193.087	TNFA_C.conidiaHK_WB_48h	0.199065	2.28899e-05	0.00177663		HDL3_C	IL22_Cryptococcus_PBMC_7days	0.173773	0.0668959	0.776597
g_599.4122	TNFA_S.aureus_PBMC_24h	-0.198628	2.28868e-05	0.00177663		L_HDL_P	IL22_Bacteroides_PBMC_7days	0.1677	0.0671279	0.776597
g_725.2307	TNFA_LPS_WB_48h	-0.198835	2.29142e-05	0.00177679		L_HDL_L	IL22_Bacteroides_PBMC_7days	0.166425	0.0692617	0.776597
g_309.2073	IL6_LPS_macroPG_24h	-0.197963	2.29166e-05	0.00177679		L_HDL_FC	IL22_Bacteroides_PBMC_7days	0.166583	0.0689949	0.776597
g_892.1744	TNFA_S.aureus_PBMC_24h	0.19853	2.31049e-05	0.00178961		XXL_VLDL_FC_percent	IL22_Bacteroides_PBMC_7days	0.16876	0.0653931	0.776597
g_673.4806	TNFA_C.albicansconidia_macroPG_24h	-0.197878	2.31067e-05	0.00178961		FAw3	IL22_Bacteroides_PBMC_7days	0.168218	0.0662747	0.776597
g_783.6375	IL1b_S.aureus_WB_48h	-0.198476	2.32254e-05	0.00179785		L_VLDL_PL_percent	IL6_C.albicansconidia_macroPG_24h	0.168098	0.0664722	0.776597
g_209.118	IL6_S.aureus_PBMC_24h	-0.213279	2.32762e-05	0.00180081		S_HDL_C_percent	IL6_C.albicansconidia_macroPG_24h	-0.168629	0.0656049	0.776597
g_573.104	TNFA_Influenza_PBMC_24h	0.213258	2.33197e-05	0.00180171		XXL_VLDL_P	IL6_MTB_macroPG_24h	0.166607	0.0689543	0.776597
g_597.4164	IL6_C.albicansconidia_macroPG_24h	-0.197781	2.33244e-05	0.00180171		XXL_VLDL_L	IL6_MTB_macroPG_24h	0.166378	0.0693425	0.776597
g_336.0374	TNFA_S.typhimurium_macroPG_24h	0.197997	2.33252e-05	0.00180171		XXL_VLDL_TG	IL6_MTB_macroPG_24h	0.166836	0.0685678	0.776597
g_145.0618	TNFA_MTB_macroPG_24h	0.197763	2.33657e-05	0.00180388		DHA_FA_ratio	IL6_MTB_macroPG_24h	0.166585	0.0689914	0.776597
g_118.051	IL1b_C.albicanshyphae_PBMC_24h	-0.201064	2.34156e-05	0.00180676		CLA_FA_ratio	IL6_MTB_macroPG_24h	0.167388	0.0676441	0.776597
g_742.5391	IL1b_S.aureus_WB_48h	-0.198348	2.35165e-05	0.00181358		Val	IL6_MTB_macroPG_24h	-0.168087	0.0664904	0.776597
g_118.051	IFNy_A.fumigatusconidia_PBMC_7days	0.197904	2.35361e-05	0.00181413		Leu	TNFA_LPS_macroPG_24h	-0.168584	0.0656787	0.776597
g_385.1139	IFNy_A.fumigatusconidia_PBMC_7days	0.197854	2.365e-05	0.00182193		S_VLDL_CE_percent	TNFA_C.albicansconidia_macroPG_24h	-0.166482	0.0691663	0.776597
g_661.1558	IL1b_C.albicanshyphae_PBMC_24h	-0.200922	2.37343e-05	0.00182745		IDL_C_percent	TNFA_C.albicansconidia_macroPG_24h	-0.168285	0.0661654	0.776597
g_369.2281	TNFA_MTB_macroPG_24h	-0.197579	2.37852e-05	0.0018304		S_LDL_TG_percent	TNFA_C.albicansconidia_macroPG_24h	0.168038	0.0665703	0.776597
g_89.0243	IL1b_C.albicanshyphae_PBMC_24h	-0.200885	2.38195e-05	0.00183206		M_HDL_L	TNFA_MTB_macroPG_24h	0.166571	0.0690159	0.776597
g_351.3271	IFNy_A.fumigatusconidia_PBMC_7days	-0.197757	2.38734e-05	0.00183523		XL_HDL_TG_percent	TNFA_MTB_macroPG_24h	0.167172	0.0680048	0.776597
g_329.2343	IL22_A.fumigatusconidia_PBMC_7days	-0.197962	2.39004e-05	0.00183633		M_HDL_TG_percent	TNFA_MTB_macroPG_24h	0.166486	0.0691596	0.776597
g_637.2283	TNFA_LPS_WB_48h	-0.198352	2.40067e-05	0.00184059		S_HDL_FC	TNFA_S.typhimurium_macroPG_24h	-0.16709	0.068142	0.776597
g_577.4244	IL6_LPS1ng_PBMC_24h	-0.21294	2.39992e-05	0.00184059		XXL_VLDL_C	TNFA_C.conidiaHK_WB_48h	-0.168295	0.0697077	0.777007
g_847.7751	IL22_A.fumigatusconidia_PBMC_7days	-0.197928	2.39806e-05	0.00184059		Ala	IL1b_PolyIC_PBMC_24h	0.166901	0.0696456	0.777007
g_861.5494	IL22_A.fumigatusconidia_PBMC_7days	-0.197924	2.39889e-05	0.00184059		L_HDL_FC_percent	IL6_B.burgdorferi_PBMC_24h	-0.17604	0.0697129	0.777007
g_381.3163	TNFA_LPS_WB_48h	0.198323	2.4074e-05	0.00184477		LDL_TG	IL6_PolyIC_PBMC_24h	0.176851	0.0697513	0.777023
g_467.135	TNFA_LPS100ng_PBMC_24h	-0.198086	2.41191e-05	0.00184724		LA	IFNy_PHA_WB_48h	0.165964	0.0700479	0.777333
g_673.4806	TNFA_LPS100ng_PBMC_24h	0.198064	2.41689e-05	0.00184942		XS_VLDL_CE_percent	IL1b_C.conidiaHK_WB_48h	-0.166377	0.0705404	0.777333
g_441.1313	IFNy_A.fumigatusconidia_PBMC_7days	0.197628	2.41731e-05	0.00184942		XXL_VLDL_CE	IL1b_S.aureus_WB_48h	-0.166634	0.0701004	0.777333
g_365.3424	IL1b_C.albicanshyphae_PBMC_24h	0.20067	2.43117e-05	0.00185904		M_HDL_PL	IL1b_S.aureus_WB_48h	-0.166695	0.0699973	0.777333
g_622.28	IL22_A.fumigatusconidia_PBMC_7days	0.197774	2.43395e-05	0.00186019		XS_VLDL_TG_percent	IL1b_S.aureus_WB_48h	-0.166791	0.0698326	0.777333
g_386.9857	IL6_C.albicansconidia_PBMC_24h	-0.21277	2.43698e-05	0.00186152		M_VLDL_CE_percent	IL6_C.conidiaHK_WB_48h	0.167905	0.0703673	0.777333
g_541.2656	TNFA_S.aureus_PBMC_24h	0.197958	2.44189e-05	0.00186428		S_HDL_FC	TNFA_S.aureus_WB_48h	-0.168109	0.0700224	0.777333
g_485.3634	TNFA_LPS_WB_48h	0.198115	2.45631e-05	0.00187332		M_LDL_C_percent	IL1b_PolyIC_PBMC_24h	0.166497	0.0703341	0.777333
g_411.2911	IL22_A.fumigatusconidia_PBMC_7days	-0.197681	2.45597e-05	0.00187332		TotCho	IL6_B.burgdorferi_PBMC_24h	0.175562	0.0705496	0.777333
g_573.4164	IL1b_PolyIC_PBMC_24h	0.200512	2.46796e-05	0.0018812		FALen	IL6_Borreliamix_PBMC_24h	-0.175553	0.0705009	0.777333
g_388.0193	TNFA_LPS100ng_PBMC_24h	-0.197835	2.47087e-05	0.00188243		S_LDL_P	IL6_C.burnetiininemileSerum_PBMC_24h	0.175519	0.0705557	0.777333
g_753.5918	IL1b_LPS1ng_PBMC_24h	-0.200456	2.48115e-05	0.00188927		XL_VLDL_C	IL6_Cryptococcus_PBMC_24h	-0.179819	0.0705324	0.777333
g_401.0523	IL1b_PolyIC_PBMC_24h	-0.200435	2.4862e-05	0.00189212		His	TNFA_C.albicansconidia_PBMC_24h	-0.166373	0.0705475	0.777333
g_211.1336	IL6_C.albicansconidia_macroPG_24h	-0.197094	2.49297e-05	0.00189627		M_LDL_C_percent	TNFA_A.fumigatusconidiaSerum_PBMC_24h	0.16647	0.0703801	0.777333
g_997.484	IL6_MSUC16_PBMC_24h	-0.212505	2.49573e-05	0.00189737		Serum_TG	TNFA_Cryptococcus_PBMC_24h	-0.170412	0.0698731	0.777333
g_678.3987	IFNy_A.fumigatusconidia_PBMC_7days	-0.197257	2.50554e-05	0.00190383		Alb	TNFA_Cryptococcus_PBMC_24h	-0.170295	0.0700679	0.777333
g_383.2076	IL1b_C.albicanshyphae_PBMC_24h	0.200332	2.51076e-05	0.00190679		HDL_D	IFNy_C.albicanshyphae_PBMC_7days	0.165693	0.0705123	0.777333
g_249.2223	IL6_LPS_macroPG_24h	-0.196975	2.52182e-05	0.00191419		M_LDL_C	IFNy_Cryptococcus_PBMC_7days	0.171718	0.0702372	0.777333
g_865.1999	IFNy_A.fumigatusconidia_PBMC_7days	0.197179	2.52447e-05	0.00191519		XXL_VLDL_FC	IL6_S.typhimurium_macroPG_24h	0.165935	0.0700968	0.777333
g_335.1283	TNFA_LPS_WB_48h	-0.1978	2.53181e-05	0.00191976		S_VLDL_TG_percent	TNFA_C.albicansconidia_macroPG_24h	0.165718	0.0704696	0.777333
g_221.0943	TNFA_S.typhimurium_macroPG_24h	0.197142	2.5336e-05	0.0019201		XL_HDL_PL	TNFA_S.typhimurium_macroPG_24h	0.165804	0.0703227	0.777333
g_364.0174	IL6_C.albicansconidia_PBMC_24h	0.212326	2.53633e-05	0.00192117		Cit	IFNy_S.aureus_WB_48h	0.165517	0.0708157	0.778124
g_599.4122	IL6_LPS1ng_PBMC_24h	-0.212313	2.53925e-05	0.00192189		M_VLDL_TG_percent	IL6_S.aureus_WB_48h	-0.167708	0.0707568	0.778124
g_776.5607	TNFA_S.aureus_PBMC_24h	-0.197549	2.53994e-05	0.00192189		S_LDL_CE	IL6_Influenza_PBMC_24h	0.184314	0.0707202	0.778124
g_673.0937	IL6_LPS1ng_PBMC_24h	0.212283	2.54599e-05	0.00192445		LDL_C	IL6_C.burnetiininemileSerum_PBMC_24h	0.175322	0.0708778	0.778124
g_445.1152	IFNy_A.fumigatusconidia_PBMC_7days	0.197093	2.54568e-05	0.00192445		XS_VLDL_PL	IFNy_Cryptococcus_PBMC_7days	0.171328	0.0708866	0.778124
g_325.1049	IL6_Influenza_PBMC_24h	0.228873	2.54745e-05	0.00192455		M_HDL_PL_percent	IL22_B.burgdorferi_PBMC_7days	-0.165477	0.0708853	0.778124
g_229.0979	TNFA_S.aureus_PBMC_24h	0.197488	2.55498e-05	0.00192923		VLDL_C	IL6_MTB_macroPG_24h	0.165597	0.0706792	0.778124
g_941.5174	IL6_MSUC16_PBMC_24h	-0.212238	2.55635e-05	0.00192926		XL_HDL_CE_percent	IFNy_B.burgdorferi_PBMC_7days	-0.16543	0.0709663	0.778592
g_837.6625	TNFA_LPS100ng_PBMC_24h	0.197445	2.56551e-05	0.00193516		XL_VLDL_PL_percent	IL6_LPS100ng_PBMC_24h	0.175238	0.0710143	0.778712
g_702.4337	IL6_C.burnetiininemileSerum_PBMC_24h	0.212162	2.57389e-05	0.00194047		UnsatDeg	IL6_S.aureus_WB_48h	0.167422	0.0711913	0.779028
g_937.4841	IL22_A.fumigatusconidia_PBMC_7days	-0.197162	2.58209e-05	0.00194563		Gp	IL1b_C.burnetiininemileSerum_PBMC_24h	-0.166023	0.0711489	0.779028
g_535.0714	TNFA_C.burnetiininemileSerum_PBMC_24h	-0.197368	2.58466e-05	0.00194656		S_HDL_PL	TNFA_S.aureus_PBMC_24h	-0.166004	0.0711822	0.779028
g_255.1241	IL6_S.aureus_PBMC_24h	0.212108	2.58634e-05	0.00194681		XS_VLDL_FC	IL22_Cryptococcus_PBMC_7days	0.171177	0.0711386	0.779028
g_177.0772	IL22_A.fumigatusconidia_PBMC_7days	0.197122	2.59183e-05	0.00194993		S_VLDL_TG	IL6_S.aureus_WB_48h	-0.167349	0.071316	0.77906
g_364.0174	TNFA_Pam3Cys_PBMC_24h	-0.198418	2.59583e-05	0.00195192		XL_HDL_P	IL1b_LPS1ng_PBMC_24h	0.165949	0.0712772	0.77906
g_583.437	IL1b_LPS100ng_PBMC_24h	0.200192	2.59957e-05	0.0019527		M_LDL_CE	IL6_PolyIC_PBMC_24h	0.175908	0.0712783	0.77906
g_872.3577	TNFA_C.albicanshyphae_PBMC_24h	-0.19731	2.59904e-05	0.0019527		S_VLDL_FC_percent	TNFA_LPS100ng_PBMC_24h	0.165891	0.0713771	0.77906
g_127.0512	IL1b_C.albicanshyphae_PBMC_24h	-0.199958	2.60159e-05	0.0019532		M_HDL_C_percent	IL6_C.albicansconidia_macroPG_24h	-0.165192	0.0713796	0.77906
g_783.6375	IL1b_Influenza_PBMC_24h	-0.214163	2.61748e-05	0.00196412		Tyr	TNFA_S.typhimurium_macroPG_24h	-0.165165	0.0714263	0.779165
g_131.0824	IL1b_C.albicanshyphae_PBMC_24h	-0.199855	2.62695e-05	0.0019702		Lac	IL6_Influenza_PBMC_24h	-0.18383	0.0714763	0.779229
g_273.2217	IFNy_A.fumigatusconidia_PBMC_7days	-0.196757	2.62928e-05	0.00197092		M_LDL_TG_percent	IL17_Cryptococcus_PBMC_7days	0.170958	0.0715062	0.779229
g_385.2231	TNFA_LPS_WB_48h	0.19739	2.63354e-05	0.00197105		bOHBut	IL1b_LPS100ng_PBMC_24h	0.166493	0.0716091	0.779677
g_166.0509	IL1b_Influenza_PBMC_24h	0.214104	2.63131e-05	0.00197105		M_HDL_CE	IFNy_Borreliamix_PBMC_7days	0.165053	0.0716215	0.779677
g_145.0618	TNFA_LPS_macroPG_24h	0.196531	2.63219e-05	0.00197105		S_HDL_CE_percent	IL6_A.fumigatusconidiaSerum_PBMC_24h	0.174834	0.0716777	0.779885
g_301.1294	TNFA_LPS100ng_PBMC_24h	-0.197161	2.63673e-05	0.00197242		CLA_FA_ratio	IL1b_PHA_WB_48h	0.165668	0.0717642	0.780422
g_941.5174	IL1b_S.aureus_PBMC_24h	-0.199804	2.63972e-05	0.00197354		XL_VLDL_PL_percent	IL6_MTB_PBMC_24h	0.174716	0.0718733	0.781204
g_211.1336	IFNy_A.fumigatusconidia_PBMC_7days	-0.196711	2.64096e-05	0.00197354		DHA_FA_ratio	IFNy_S.aureus_WB_48h	0.164547	0.0725079	0.781314
g_929.5488	IL6_LPS1ng_PBMC_24h	-0.211862	2.64422e-05	0.00197496		PUFA_FA_ratio	IL1b_PHA_WB_48h	0.165333	0.0723475	0.781314
g_264.1604	TNFA_S.aureus_PBMC_24h	0.197075	2.65859e-05	0.00198467		XXL_VLDL_TG_percent	IL1b_C.conidiaHK_WB_48h	-0.16538	0.0722665	0.781314
g_426.022	IL6_Cryptococcus_PBMC_24h	-0.219415	2.67017e-05	0.00199228		S_VLDL_FC	IL1b_S.aureus_WB_48h	-0.164672	0.0735123	0.781314
g_215.1073	TNFA_C.burnetiininemileSerum_PBMC_24h	-0.197022	2.67209e-05	0.00199269		Gln	IL6_PHA_WB_48h	0.166094	0.0734947	0.781314
g_220.0978	IL1b_S.aureus_PBMC_24h	0.199646	2.67956e-05	0.00199722		S_LDL_C_percent	IL6_S.aureus_WB_48h	0.166494	0.0728428	0.781314
g_385.3475	IL1b_LPS1ng_PBMC_24h	-0.199583	2.69578e-05	0.00200537		Serum_TG	IL6_S.aureus_WB_48h	-0.166652	0.0725194	0.781314
g_728.5217	IL1b_LPS1ng_PBMC_24h	-0.199588	2.69431e-05	0.00200537		IDL_PL	TNFA_PHA_WB_48h	0.16663	0.072558	0.781314
g_807.454	IL6_MSUC16_PBMC_24h	-0.211654	2.69386e-05	0.00200537		XL_HDL_C	TNFA_PHA_WB_48h	0.16642	0.0729237	0.781314
g_579.078	IL6_S.aureus_PBMC_24h	0.211642	2.69674e-05	0.00200537		LA	TNFA_PHA_WB_48h	0.166324	0.0730912	0.781314
g_711.4997	IL6_S.aureus_PBMC_24h	-0.211639	2.69742e-05	0.00200537		M_LDL_TG_percent	IL1b_LPS1ng_PBMC_24h	0.165534	0.0719969	0.781314
g_254.0877	IL1b_C.albicanshyphae_PBMC_24h	-0.19957	2.69912e-05	0.0020056		ApoB	IL1b_PolyIC_PBMC_24h	0.164857	0.0731843	0.781314
g_445.0776	IL1b_C.albicanshyphae_PBMC_24h	-0.199557	2.70247e-05	0.0020065		XS_VLDL_C	IL1b_Influenza_PBMC_24h	0.172964	0.0720885	0.781314
g_265.0875	IL6_LPS1ng_PBMC_24h	0.211616	2.7031e-05	0.0020065		M_LDL_L	IL1b_Influenza_PBMC_24h	0.172959	0.0720965	0.781314
g_153.0012	TNFA_LPS100ng_PBMC_24h	-0.19689	2.70623e-05	0.00200779		Gp	IL1b_MSUC16_PBMC_24h	-0.1654	0.0734652	0.781314
g_345.2282	TNFA_C.conidiaHK_WB_48h	0.197279	2.7179e-05	0.00201541		Ala	IL1b_B.burgdorferi_PBMC_24h	-0.164928	0.0730601	0.781314
g_647.467	IL1b_PolyIC_PBMC_24h	0.199448	2.73041e-05	0.00202261		CLA_FA_ratio	IL1b_C.albicanshyphae_PBMC_24h	-0.164911	0.0730904	0.781314
g_411.3273	IL1b_C.albicanshyphae_PBMC_24h	-0.199448	2.73035e-05	0.00202261		M_HDL_PL_percent	IL1b_MTB_PBMC_24h	0.165136	0.0726931	0.781314
g_335.1283	TNFA_Influenza_PBMC_24h	0.211426	2.74956e-05	0.00203576		S_HDL_FC	IL6_LPS1ng_PBMC_24h	-0.174287	0.0725844	0.781314
g_215.1073	IL1b_Borreliamix_PBMC_24h	-0.199346	2.75699e-05	0.00204022		M_VLDL_PL_percent	IL6_LPS1ng_PBMC_24h	0.173707	0.073556	0.781314
g_835.5341	IL1b_Influenza_PBMC_24h	-0.213571	2.75864e-05	0.00204039		LA	IL6_LPS100ng_PBMC_24h	0.17412	0.0728638	0.781314
g_961.7313	IL1b_S.aureus_PBMC_24h	-0.199268	2.77721e-05	0.00205204		Crea	IL6_Pam3Cys_PBMC_24h	-0.174083	0.0729812	0.781314
g_145.0618	TNFA_S.aureus_PBMC_24h	0.19662	2.77723e-05	0.00205204		XS_VLDL_CE	IL6_PolyIC_PBMC_24h	0.174537	0.0735468	0.781314
g_585.4516	IL1b_Borreliamix_PBMC_24h	0.199236	2.78583e-05	0.00205734		L_LDL_FC	IL6_PolyIC_PBMC_24h	0.17456	0.0735076	0.781314
g_583.3106	IL22_A.fumigatusconidia_PBMC_7days	0.196324	2.79863e-05	0.00206575		L_LDL_TG	IL6_E.Coli_PBMC_24h	0.173711	0.07355	0.781314
g_371.1505	IL22_A.fumigatusconidia_PBMC_7days	0.196286	2.80873e-05	0.00207214		M_LDL_CE_percent	IL6_B.burgdorferi_PBMC_24h	0.173997	0.0730701	0.781314
g_735.7016	IL6_Influenza_PBMC_24h	0.227672	2.81591e-05	0.00207532		CLA	IL6_Borreliamix_PBMC_24h	0.174019	0.0730319	0.781314
g_758.5702	IL6_MSUC16_PBMC_24h	-0.211159	2.8158e-05	0.00207532		M_LDL_FC_percent	IL6_A.fumigatusconidiaSerum_PBMC_24h	-0.174524	0.0721919	0.781314
g_717.2403	IL1b_C.albicanshyphae_PBMC_24h	-0.1991	2.82183e-05	0.00207756		LDL_TG	IL6_C.burnetiininemileSerum_PBMC_24h	0.17451	0.0722143	0.781314
g_485.3634	IL6_C.albicansconidia_macroPG_24h	-0.195812	2.82081e-05	0.00207756		M_HDL_PL_percent	IL6_Cryptococcus_PBMC_24h	0.178918	0.0719767	0.781314
g_629.0908	IL6_LPS1ng_PBMC_24h	0.211121	2.8256e-05	0.00207928		IDL_CE_percent	TNFA_C.albicanshyphae_PBMC_24h	-0.164972	0.0729817	0.781314
g_456.1511	IFNy_A.fumigatusconidia_PBMC_7days	0.195987	2.83142e-05	0.00208251		S_LDL_L	TNFA_A.fumigatusconidiaSerum_PBMC_24h	0.16515	0.0726692	0.781314
g_529.3892	IL6_C.albicansconidia_macroPG_24h	-0.195763	2.83401e-05	0.00208335		S_VLDL_PL	IFNy_B.burgdorferi_PBMC_7days	-0.164607	0.0724013	0.781314
g_168.0064	TNFA_C.burnetiininemileSerum_PBMC_24h	-0.196372	2.84391e-05	0.00208957		L_HDL_PL	IFNy_Borreliamix_PBMC_7days	0.164853	0.0719702	0.781314
g_331.1031	IL6_LPS1ng_PBMC_24h	0.21104	2.84593e-05	0.00208999		M_HDL_C	IFNy_C.albicansconidia_PBMC_7days	0.164298	0.0729478	0.781314
g_665.2143	IL1b_Borreliamix_PBMC_24h	-0.198979	2.85428e-05	0.00209506		S_LDL_CE	IFNy_Cryptococcus_PBMC_7days	0.169876	0.0733463	0.781314
g_421.4039	IFNy_A.fumigatusconidia_PBMC_7days	-0.195885	2.85925e-05	0.00209764		S_LDL_TG_percent	IL17_MTB_PBMC_7days	-0.164517	0.0725605	0.781314
g_119.035	TNFA_LPS_WB_48h	-0.196473	2.87529e-05	0.00210834		L_LDL_L	IL17_Cryptococcus_PBMC_7days	0.169863	0.0733692	0.781314
g_581.4209	TNFA_LPS_macroPG_24h	-0.195596	2.87983e-05	0.00211059		LDL_D	IL22_Borreliamix_PBMC_7days	-0.164079	0.073335	0.781314
g_413.2545	TNFA_LPS100ng_PBMC_24h	0.196198	2.8915e-05	0.00211807		TotCho	IL22_C.albicansconidia_PBMC_7days	0.164262	0.0730113	0.781314
g_345.2434	TNFA_S.typhimurium_macroPG_24h	-0.195759	2.8941e-05	0.0021189		S_VLDL_CE_percent	IL6_C.albicansconidia_macroPG_24h	-0.164392	0.0727806	0.781314
g_699.4969	IL1b_Influenza_PBMC_24h	-0.213019	2.89673e-05	0.00211976		S_VLDL_TG_percent	IL6_C.albicansconidia_macroPG_24h	0.164615	0.0723881	0.781314
g_986.2556	IL6_C.albicansconidia_macroPG_24h	0.19552	2.90083e-05	0.00212168		His	IL6_C.albicansconidia_macroPG_24h	-0.164153	0.0732047	0.781314
g_573.104	IL22_Bacteroides_PBMC_7days	-0.195849	2.92882e-05	0.00214107		XL_VLDL_PL	IL6_MTB_macroPG_24h	0.164329	0.072892	0.781314
g_555.4056	IL6_C.albicansconidia_macroPG_24h	-0.195382	2.9394e-05	0.00214772		M_VLDL_PL	IL6_MTB_macroPG_24h	0.164027	0.0734276	0.781314
g_853.5025	TNFA_S.aureus_PBMC_24h	-0.196009	2.94441e-05	0.00214921		His	IL1b_C.conidiaHK_WB_48h	-0.164592	0.0736539	0.781959
g_813.6959	IFNy_A.fumigatusconidia_PBMC_7days	0.195579	2.94426e-05	0.00214921		M_HDL_FC_percent	IL1b_PolyIC_PBMC_24h	0.164528	0.0737687	0.782227
g_383.2076	IFNy_A.fumigatusconidia_PBMC_7days	-0.195561	2.94935e-05	0.00215064		S_LDL_CE	TNFA_C.albicansconidia_PBMC_24h	0.164547	0.073735	0.782227
g_254.0877	IL22_A.fumigatusconidia_PBMC_7days	0.19578	2.94812e-05	0.00215064		M_HDL_CE	IFNy_B.burgdorferi_PBMC_7days	0.163823	0.0737908	0.782227
g_529.3037	IL1b_MTB_PBMC_24h	-0.198835	2.95544e-05	0.002154		XL_VLDL_PL	TNFA_C.conidiaHK_WB_48h	-0.165682	0.0742212	0.783696
g_583.437	TNFA_C.albicanshyphae_PBMC_24h	0.19586	2.98637e-05	0.00217545		XL_HDL_CE	TNFA_S.aureus_WB_48h	0.165616	0.0743394	0.783696
g_255.1241	IL6_E.Coli_PBMC_24h	0.210487	2.98995e-05	0.00217586		MUFA	TNFA_S.aureus_WB_48h	-0.165655	0.0742691	0.783696
g_677.424	TNFA_S.typhimurium_macroPG_24h	-0.195423	2.98859e-05	0.00217586		M_HDL_P	IL6_C.albicanshyphae_PBMC_24h	-0.173344	0.0741702	0.783696
g_195.1751	IL1b_C.albicansconidia_PBMC_24h	0.198456	2.99861e-05	0.00218107		XL_VLDL_FC	IL6_Cryptococcus_PBMC_24h	-0.177568	0.0741868	0.783696
g_505.9863	IL6_Cryptococcus_PBMC_24h	-0.218058	3.00213e-05	0.00218253		Gln	IFNy_MTB_PBMC_7days	-0.16363	0.0741364	0.783696
g_199.1337	IL6_C.albicansconidia_macroPG_24h	-0.195114	3.01596e-05	0.00219148		LDL_C	IFNy_Cryptococcus_PBMC_7days	0.169311	0.074322	0.783696
g_397.1502	IFNy_A.fumigatusconidia_PBMC_7days	0.195297	3.02495e-05	0.00219594		IDL_PL	IL17_Cryptococcus_PBMC_7days	0.169384	0.0741953	0.783696
g_621.4375	IL22_A.fumigatusconidia_PBMC_7days	-0.19551	3.02514e-05	0.00219594		S_VLDL_TG	TNFA_MTB_macroPG_24h	0.163576	0.0742335	0.783696
g_360.1298	IL6_C.albicansconidia_PBMC_24h	0.210317	3.03562e-05	0.00220245		S_HDL_P	TNFA_MTB_macroPG_24h	0.163543	0.0742923	0.783696
g_385.3475	TNFA_C.albicansconidia_macroPG_24h	-0.195018	3.04375e-05	0.00220724		FALen	TNFA_MTB_macroPG_24h	0.16357	0.0742431	0.783696
g_571.3998	IL1b_Influenza_PBMC_24h	-0.212428	3.0519e-05	0.00220939		L_HDL_TG_percent	TNFA_MTB_macroPG_24h	0.163489	0.0743896	0.783831
g_216.9822	TNFA_LPS100ng_PBMC_24h	-0.19563	3.05283e-05	0.00220939		HDL2_C	IL22_Bacteroides_PBMC_7days	0.163462	0.0744379	0.783948
[truncated: 142,603 more rows]
