# Supplementary material for: Integration of metabolomics, genomics, and immune phenotypes reveals the causal roles of metabolites in disease
Source: Genome Biol. 2021 Jul 6;22:198. doi: 10.1186/s13059-021-02413-z (PMC8259168; doi:10.1186/s13059-021-02413-z)
Supplement: Supplementary file 12 — Additional file 12. Table S11 [file 13059_2021_2413_MOESM12_ESM.xlsx]

## Sheet: table S11
Table S11
Inter-Correlation among Arachidonic acid and its derived metabolites
metabolite1	metabolite2	correlation coefficient	p
Arachidonic acid	Arachidonic acid	1	NA
Prostaglandin E2	Arachidonic acid	0.355665	6.66134e-15
Prostaglandin F2a	Arachidonic acid	0.250889	6.66849e-08
Leukotriene A4	Arachidonic acid	0.441284	0
Leukotriene B4	Arachidonic acid	0.303207	4.80989e-11
Eicosapentaenoic acid	Arachidonic acid	0.537997	0
Resolvin D2	Arachidonic acid	0.17312	0.000220547
Neuroprotectin D1	Arachidonic acid	0.19334	3.57141e-05
Arachidonic acid	Prostaglandin E2	0.355665	6.66134e-15
Prostaglandin E2	Prostaglandin E2	1	NA
Prostaglandin F2a	Prostaglandin E2	0.920202	0
Leukotriene A4	Prostaglandin E2	0.879452	0
Leukotriene B4	Prostaglandin E2	0.940305	0
Eicosapentaenoic acid	Prostaglandin E2	0.323643	1.86073e-12
Resolvin D2	Prostaglandin E2	0.789988	0
Neuroprotectin D1	Prostaglandin E2	0.74318	0
Arachidonic acid	Prostaglandin F2a	0.250889	6.66849e-08
Prostaglandin E2	Prostaglandin F2a	0.920202	0
Prostaglandin F2a	Prostaglandin F2a	1	NA
Leukotriene A4	Prostaglandin F2a	0.781705	0
Leukotriene B4	Prostaglandin F2a	0.887304	0
Eicosapentaenoic acid	Prostaglandin F2a	0.226204	1.21261e-06
Resolvin D2	Prostaglandin F2a	0.773275	0
Neuroprotectin D1	Prostaglandin F2a	0.748647	0
Arachidonic acid	Leukotriene A4	0.441284	0
Prostaglandin E2	Leukotriene A4	0.879452	0
Prostaglandin F2a	Leukotriene A4	0.781705	0
Leukotriene A4	Leukotriene A4	1	NA
Leukotriene B4	Leukotriene A4	0.811252	0
Eicosapentaenoic acid	Leukotriene A4	0.613499	0
Resolvin D2	Leukotriene A4	0.764498	0
Neuroprotectin D1	Leukotriene A4	0.741598	0
Arachidonic acid	Leukotriene B4	0.303207	4.80989e-11
Prostaglandin E2	Leukotriene B4	0.940305	0
Prostaglandin F2a	Leukotriene B4	0.887304	0
Leukotriene A4	Leukotriene B4	0.811252	0
Leukotriene B4	Leukotriene B4	1	NA
Eicosapentaenoic acid	Leukotriene B4	0.243266	1.68949e-07
Resolvin D2	Leukotriene B4	0.718939	0
Neuroprotectin D1	Leukotriene B4	0.712251	0
Arachidonic acid	Eicosapentaenoic acid	0.537997	0
Prostaglandin E2	Eicosapentaenoic acid	0.323643	1.86073e-12
Prostaglandin F2a	Eicosapentaenoic acid	0.226204	1.21261e-06
Leukotriene A4	Eicosapentaenoic acid	0.613499	0
Leukotriene B4	Eicosapentaenoic acid	0.243266	1.68949e-07
Eicosapentaenoic acid	Eicosapentaenoic acid	1	NA
Resolvin D2	Eicosapentaenoic acid	0.368334	6.66134e-16
Neuroprotectin D1	Eicosapentaenoic acid	0.344834	4.88498e-14
Arachidonic acid	Resolvin D2	0.17312	0.000220547
Prostaglandin E2	Resolvin D2	0.789988	0
Prostaglandin F2a	Resolvin D2	0.773275	0
Leukotriene A4	Resolvin D2	0.764498	0
Leukotriene B4	Resolvin D2	0.718939	0
Eicosapentaenoic acid	Resolvin D2	0.368334	6.66134e-16
Resolvin D2	Resolvin D2	1	NA
Neuroprotectin D1	Resolvin D2	0.956292	0
Arachidonic acid	Neuroprotectin D1	0.19334	3.57141e-05
Prostaglandin E2	Neuroprotectin D1	0.74318	0
Prostaglandin F2a	Neuroprotectin D1	0.748647	0
Leukotriene A4	Neuroprotectin D1	0.741598	0
Leukotriene B4	Neuroprotectin D1	0.712251	0
Eicosapentaenoic acid	Neuroprotectin D1	0.344834	4.88498e-14
Resolvin D2	Neuroprotectin D1	0.956292	0
Neuroprotectin D1	Neuroprotectin D1	1	NA
