# Supplementary material for: Integration of metabolomics, genomics, and immune phenotypes reveals the causal roles of metabolites in disease
Source: Genome Biol. 2021 Jul 6;22:198. doi: 10.1186/s13059-021-02413-z (PMC8259168; doi:10.1186/s13059-021-02413-z)
Supplement: Supplementary file 13 — Additional file 13. Table S12 [file 13059_2021_2413_MOESM13_ESM.xlsx]

## Sheet: table S12
Table S12
29 genetic loci regulating metabolites level
GM
GenomicLocus	rsID	chr	pos	p	start	end	IndSigSNPs
1	rs6546847	2	73785358	1.01e-18	73552542	73907646	rs6546847;rs73949333;rs6546821;rs10189578
2	rs6742078	2	234672639	1.95e-36	234508963	234698976	rs6742078;rs4663971;rs7581102;rs7571337;rs2602374;rs6753320;rs7592624
3	rs358241	4	22807237	6.87e-17	22803174	22827511	rs358241
4	rs3775298	4	187150478	4.29e-14	187139939	187174683	rs3775298
5	rs2278127	7	134854564	1.02e-12	134854564	134854564	rs2278127
6	rs2147896	10	100148176	3.44e-39	100112891	100188106	rs2147896;rs7921146;rs4528249;rs2296441
7	rs28456	11	61589481	5.25e-15	61543499	61623140	rs28456
8	rs113337243	11	62913992	4.24e-27	62875969	62977603	rs113337243;rs56030503
9	rs2108622	19	15990431	9.83e-22	15956576	15991914	rs2108622;rs12608790;rs2079291;rs67617968;rs76183871;rs76183871
10	rs601338	19	49206674	9.27e-14	49203829	49213833	rs601338
11	rs9625587	22	29224854	6.45e-12	29224854	29224854	rs9625587
UM
GenomicLocus	rsID	chr	pos	p	start	end	IndSigSNPs
12	rs324420	1	46870761	1.35e-33	46677918	46897698	rs324420;rs11584511;rs1535737;rs12406217;rs10890389
1	rs10189885	2	73877055	8.15e-25	73552542	74004071	rs10189885;rs73949333;rs10165862;rs62151604
13	rs12613036	2	211007521	5.73e-18	210874246	211133150	rs12613036;rs55948947
2	rs6742078	2	234672639	2.15e-36	234508963	234698976	rs6742078;rs4663971;rs7581102;rs7571337;rs2602374;rs10179094;rs12988520
3	rs358240	4	22807353	3.58e-16	22805792	22827511	rs358240
14	rs4860987	4	69491284	1.65e-33	69303321	69492629	rs1349849;rs62317863;rs2603186;rs62317882;rs4694077;rs2123886;rs2603153;rs9884390;rs10213201;rs9990482;rs4443356;rs4860987;rs4455492;rs2331416;rs10029892
15	rs6600889	4	69969898	1.71e-15	69946004	70004438	rs6600889
16	rs168803	5	33995705	9.09e-23	33990623	34048965	rs168803;rs3776543;rs10074541;rs250414
17	rs4869450	5	35968843	5.3e-52	35873201	36003217	rs4869450;rs1122533;rs7715372;rs1423657;rs852238;rs700162
18	rs666240	6	46607708	7.5e-17	46582156	46609905	rs7758684;rs666240
19	rs9473583	6	49491305	2.49e-14	49488482	49491305	rs9473583
20	rs2050154	6	133035800	4.02e-15	133003344	133035800	rs2050154;rs3798793
21	rs1357319	7	99310181	1.3e-22	98898767	99365083	rs1357319;rs2014764;rs10953287;rs4646450
22	rs35835168	10	96487307	1.56e-18	96139426	96818729	rs35835168;rs2104162;rs1113644;rs10882518;rs2151953;rs34870400;rs9332220
6	rs11598867	10	100146084	9.38e-16	100134036	100177049	rs11598867;rs7905265
7	rs28456	11	61589481	9.88e-25	61543499	61640379	rs28456;rs174575;rs174598;rs174604;rs7943728
8	rs77455089	11	62891186	7.5e-72	62803838	63162958	rs77455089;rs3891628;rs12223860;rs11231380;rs9735993;rs56030503;rs488374
23	rs58543066	11	112084979	4.81e-12	112058931	112084979	rs58543066
24	rs58310495	12	21357711	3.76e-37	21317038	21451395	rs11045856;rs113830923;rs11045913;rs12311451;rs11045834;rs58310495;rs58989256;rs4149000;rs4149057;rs2417966
25	rs61987140	14	74040461	3.97e-35	73748908	74096603	rs6574118;rs2041073;rs1990204;rs35417585;rs58933990;rs58231493;rs4899469;rs8015736;rs61987140;rs10873259;rs10134911
26	rs11542462	16	82033810	6.27e-13	82033810	82033810	rs11542462
9	rs2108622	19	15990431	6.9e-19	15974273	15991914	rs2108622;rs11086005;rs67617968;rs76183871;rs76183871
27	rs10425963	19	48384626	3.37e-17	48333977	48467484	rs10425963;rs111868034;rs112425887;rs62128764
28	rs2739330	22	24295286	5.47e-14	24249458	24336531	rs2739330
29	rs9611710	22	42409977	1.55e-12	42388826	42540668	rs9611710;rs3020731
*Novel loci
