# Supplementary material for: Integration of metabolomics, genomics, and immune phenotypes reveals the causal roles of metabolites in disease
Source: Genome Biol. 2021 Jul 6;22:198. doi: 10.1186/s13059-021-02413-z (PMC8259168; doi:10.1186/s13059-021-02413-z)
Supplement: Supplementary file 14 — Additional file 14. Table S13 [file 13059_2021_2413_MOESM14_ESM.xlsx]

## Sheet: table S13
Table S13
Summary of loci genes
GM
GenomicLocus	IndSigSNPs	ensg	symbol	chr	start	end	strand	type	eqtlMapSNPs	eqtlMapminP	eqtlMapts	eqtlDirection
1	rs10189578;rs6546821;rs6546847	ENSG00000135631	RAB11FIP5	2	73300510	73383849	-1	protein_coding	63	5.6447e-13	eQTLGen_cis_eQTLs	-
1	rs10189578;rs6546821;rs6546847	ENSG00000135617	PRADC1	2	73455134	73460366	-1	protein_coding	270	1.8653e-12	eQTLGen_cis_eQTLs	+
1	rs10189578;rs6546821;rs6546847	ENSG00000135624	CCT7	2	73460548	73480149	1	protein_coding	123	6.6951e-09	eQTLGen_cis_eQTLs	+
1	rs10189578;rs6546821;rs6546847	ENSG00000163013	FBXO41	2	73481810	73511559	-1	protein_coding	88	1.1386e-11	eQTLGen_cis_eQTLs	+
1	rs6546847;rs10189578;rs6546821;rs73949333	ENSG00000116127	ALMS1	2	73612886	73837920	1	protein_coding	288	3.27170000000001e-310	eQTLGen_cis_eQTLs	-
1	rs6546847	ENSG00000144035	NAT8	2	73867959	73869520	-1	protein_coding	0	NA	NA	NA
1	rs10189578;rs6546821;rs6546847;rs73949333	ENSG00000144034	TPRKB	2	73956231	73964527	-1	protein_coding	288	7.3618e-24	eQTLGen_cis_eQTLs	+
1	rs10189578;rs6546821;rs6546847;rs73949333	ENSG00000144048	DUSP11	2	73989311	74007284	-1	protein_coding	285	1.0535e-11	eQTLGen_cis_eQTLs	+
1	rs6546847;rs6546821;rs73949333	ENSG00000124356	STAMBP	2	74056086	74100786	1	protein_coding	174	4.0696e-20	eQTLGen_cis_eQTLs	+
1	rs10189578	ENSG00000163017	ACTG2	2	74119441	74146992	1	protein_coding	3	1.1482e-05	eQTLGen_cis_eQTLs	+
1	rs10189578;rs6546821	ENSG00000114956	DGUOK	2	74153953	74186088	1	protein_coding	49	7.8444e-07	eQTLGen_cis_eQTLs	-
1	rs6546847;rs6546821;rs10189578	ENSG00000204843	DCTN1	2	74588281	74619214	-1	protein_coding	67	5.2485e-07	eQTLGen_cis_eQTLs	+
2	rs6742078;rs2602374;rs6753320;rs4663971;rs7581102	ENSG00000077044	DGKD	2	234263153	234380750	1	protein_coding	78	1.1378e-08	eQTLGen_cis_eQTLs	-
2	rs2602374;rs7571337;rs6742078;rs6753320;rs7592624;rs4663971;rs7581102	ENSG00000085982	USP40	2	234384166	234475428	-1	protein_coding	141	9.9336e-26	eQTLGen_cis_eQTLs	+
2	rs2602374;rs7571337;rs6742078;rs6753320;rs7592624;rs4663971;rs7581102	ENSG00000241635	UGT1A8	2	234526291	234681956	1	protein_coding	0	NA	NA	NA
2	rs2602374;rs7571337;rs6742078;rs6753320;rs7592624;rs4663971;rs7581102	ENSG00000242515	UGT1A10	2	234545100	234681951	1	protein_coding	0	NA	NA	NA
2	rs6742078;rs2602374;rs6753320;rs7592624;rs4663971;rs7581102	ENSG00000241119	UGT1A9	2	234580499	234681946	1	protein_coding	0	NA	NA	NA
2	rs6742078;rs2602374;rs6753320;rs7592624;rs4663971;rs7581102	ENSG00000244122	UGT1A7	2	234590584	234681945	1	protein_coding	0	NA	NA	NA
2	rs6753320;rs6742078;rs2602374;rs7592624;rs4663971;rs7581102	ENSG00000167165	UGT1A6	2	234600253	234681946	1	protein_coding	0	NA	NA	NA
2	rs6742078;rs2602374;rs4663971;rs6753320;rs7581102	ENSG00000240224	UGT1A5	2	234621638	234681945	1	protein_coding	0	NA	NA	NA
2	rs4663971;rs6742078;rs6753320;rs7581102	ENSG00000244474	UGT1A4	2	234627424	234681945	1	protein_coding	0	NA	NA	NA
2	rs4663971;rs6742078;rs6753320;rs7581102	ENSG00000243135	UGT1A3	2	234637754	234681945	1	protein_coding	0	NA	NA	NA
2	rs6742078;rs4663971;rs6753320;rs7581102	ENSG00000242366	UGT1A1	2	234668894	234681945	1	protein_coding	0	NA	NA	NA
2	rs6742078;rs7581102	ENSG00000185038	MROH2A	2	234684370	234742069	1	protein_coding	0	NA	NA	NA
4	rs3775298	ENSG00000145476	CYP4V2	4	187112674	187134610	1	protein_coding	4	1.6333e-06	eQTLGen_cis_eQTLs	-
4	rs3775298	ENSG00000164344	KLKB1	4	187130133	187179625	1	protein_coding	31	4.3746e-32	eQTLGen_cis_eQTLs	-
5	rs2278127	ENSG00000122783	C7orf49	7	134777115	134855547	-1	protein_coding	1	2.134e-22	eQTLGen_cis_eQTLs	-
5	rs2278127	ENSG00000146859	TMEM140	7	134832824	134850967	1	protein_coding	1	1.1726e-279	eQTLGen_cis_eQTLs	+
5	rs2278127	ENSG00000105875	WDR91	7	134868590	134896316	-1	protein_coding	1	3.4848e-13	eQTLGen_cis_eQTLs	-
6	rs2296441	ENSG00000166024	R3HCC1L	10	99894387	100004654	1	protein_coding	2	8.8796e-06	eQTLGen_cis_eQTLs	-
6	rs2147896;rs2296441;rs7921146	ENSG00000119943	PYROXD2	10	100143322	100174941	-1	protein_coding	82	4.7542e-49	eQTLGen_cis_eQTLs	+
6	rs2296441;rs7921146;rs2147896	ENSG00000107521	HPS1	10	100175955	100206684	-1	protein_coding	135	1.2586e-139	eQTLGen_cis_eQTLs	-
7	rs28456	ENSG00000116133	DHCR24	1	55315306	55352891	-1	protein_coding	24	5.1826e-15	eQTLGen_trans_eQTLs	-
7	rs28456	ENSG00000115828	QPCT	2	37571717	37600465	1	protein_coding	4	1.2409e-06	eQTLGen_trans_eQTLs	+
7	rs28456	ENSG00000135929	CYP27A1	2	219646472	219680016	1	protein_coding	2	2.2496e-06	eQTLGen_trans_eQTLs	-
7	rs28456	ENSG00000138459	SLC35A5	3	112280556	112304424	1	protein_coding	2	6.3257e-06	eQTLGen_trans_eQTLs	+
7	rs28456	ENSG00000058063	ATP11B	3	182511288	182639423	1	protein_coding	1	7.9696e-06	eQTLGen_trans_eQTLs	+
7	rs28456	ENSG00000112972	HMGCS1	5	43289497	43313614	-1	protein_coding	16	5.1457e-07	eQTLGen_trans_eQTLs	-
7	rs28456	ENSG00000135535	CD164	6	109687717	109703762	-1	protein_coding	20	9.9848e-08	eQTLGen_trans_eQTLs	+
7	rs28456	ENSG00000186480	INSIG1	7	155089486	155101945	1	protein_coding	23	8.1321e-12	eQTLGen_trans_eQTLs	-
7	rs28456	ENSG00000079459	FDFT1	8	11653082	11696818	1	protein_coding	24	2.358e-09	eQTLGen_trans_eQTLs	-
7	rs28456	ENSG00000104549	SQLE	8	126010739	126034525	1	protein_coding	24	6.7366e-16	eQTLGen_trans_eQTLs	-
7	rs28456	ENSG00000165030	NFIL3	9	94171327	94186144	-1	protein_coding	1	7.3463e-06	eQTLGen_trans_eQTLs	+
7	rs28456	ENSG00000165029	ABCA1	9	107543283	107690518	-1	protein_coding	24	5.6028e-09	eQTLGen_trans_eQTLs	+
7	rs28456	ENSG00000099194	SCD	10	102106881	102124591	1	protein_coding	24	1.3524e-25	eQTLGen_trans_eQTLs	-
7	rs28456	ENSG00000166033	HTRA1	10	124221041	124274424	1	protein_coding	1	4.3734e-06	eQTLGen_trans_eQTLs	+
7	rs28456	ENSG00000124920	MYRF	11	61520114	61555990	1	protein_coding	45	1.2177e-27	eQTLGen_cis_eQTLs	-
7	rs28456	ENSG00000134825	TMEM258	11	61535973	61560274	-1	protein_coding	45	2.1584e-252	eQTLGen_cis_eQTLs	-
7	rs28456	ENSG00000168496	FEN1	11	61560109	61564716	1	protein_coding	0	NA	NA	NA
7	rs28456	ENSG00000134824	FADS2	11	61560452	61634826	1	protein_coding	45	3.27170000000001e-310	eQTLGen_cis_eQTLs	-
7	rs28456	ENSG00000149485	FADS1	11	61567099	61596790	-1	protein_coding	45	3.27170000000001e-310	eQTLGen_cis_eQTLs	-
7	rs28456	ENSG00000167995	BEST1	11	61717293	61732987	1	protein_coding	45	3.6635e-24	eQTLGen_cis_eQTLs	-
7	rs28456	ENSG00000167996	FTH1	11	61727190	61735132	-1	protein_coding	45	1.3494e-09	eQTLGen_cis_eQTLs	-
7	rs28456	ENSG00000166501	PRKCB	16	23847322	24231932	1	protein_coding	8	1.2173e-06	eQTLGen_trans_eQTLs	+
7	rs28456	ENSG00000125148	MT2A	16	56642111	56643409	1	protein_coding	1	4.1366e-06	eQTLGen_trans_eQTLs	+
7	rs28456	ENSG00000072310	SREBF1	17	17713713	17740325	-1	protein_coding	23	1.8184e-07	eQTLGen_trans_eQTLs	-
7	rs28456	ENSG00000109107	ALDOC	17	26900133	26904282	-1	protein_coding	3	2.2452e-06	eQTLGen_trans_eQTLs	-
7	rs28456	ENSG00000132142	ACACA	17	35441923	35766909	-1	protein_coding	13	2.8687e-06	eQTLGen_trans_eQTLs	-
7	rs28456	ENSG00000005882	PDK2	17	48172101	48189516	1	protein_coding	3	3.7244e-06	eQTLGen_trans_eQTLs	+
7	rs28456	ENSG00000088826	SMOX	20	4101627	4168394	1	protein_coding	14	2.2719e-06	eQTLGen_trans_eQTLs	-
7	rs28456	ENSG00000160179	ABCG1	21	43619799	43717354	1	protein_coding	17	1.5594e-07	eQTLGen_trans_eQTLs	+
7	rs28456	ENSG00000100346	CACNA1I	22	39966758	40085742	1	protein_coding	23	5.9866e-08	eQTLGen_trans_eQTLs	-
7	rs28456	ENSG00000198911	SREBF2	22	42229109	42303312	1	protein_coding	23	1.2389e-11	eQTLGen_trans_eQTLs	-
7	rs28456	ENSG00000188677	PARVB	22	44395091	44568829	1	protein_coding	22	1.0445e-07	eQTLGen_trans_eQTLs	-
7	rs28456	ENSG00000073150	PANX2	22	50609160	50618723	1	protein_coding	2	4.1405e-06	eQTLGen_trans_eQTLs	+
8	rs56030503	ENSG00000168000	BSCL2	11	62457747	62477317	-1	protein_coding	1	5.504e-06	eQTLGen_cis_eQTLs	-
8	rs113337243	ENSG00000197658	SLC22A24	11	62847412	62911693	-1	protein_coding	0	NA	NA	NA
8	rs113337243;rs56030503	ENSG00000184999	SLC22A10	11	62905339	63137190	1	protein_coding	0	NA	NA	NA
8	rs56030503	ENSG00000196600	SLC22A25	11	62931248	62997124	-1	protein_coding	0	NA	NA	NA
8	rs56030503	ENSG00000133317	LGALS12	11	63273556	63284246	1	protein_coding	1	1.3074e-07	eQTLGen_cis_eQTLs	-
8	rs113337243;rs56030503	ENSG00000176485	PLA2G16	11	63340667	63384355	-1	protein_coding	6	8.8127e-61	eQTLGen_cis_eQTLs	+
9	rs12608790;rs2108622;rs67617968	ENSG00000186204	CYP4F12	19	15783567	15807984	1	protein_coding	6	9.6956e-29	eQTLGen_cis_eQTLs	-
9	rs2108622;rs2079291;rs67617968;rs12608790;rs76183871	ENSG00000186115	CYP4F2	19	15988833	16008930	-1	protein_coding	0	NA	NA	NA
10	rs601338	ENSG00000105499	PLA2G4C	19	48551100	48614074	-1	protein_coding	32	3.8536e-11	eQTLGen_cis_eQTLs	+
10	rs601338	ENSG00000088002	SULT2B1	19	49055332	49102682	1	protein_coding	31	2.1591e-12	eQTLGen_cis_eQTLs	-
10	rs601338	ENSG00000063176	SPHK2	19	49122548	49133974	1	protein_coding	32	2.1843e-19	eQTLGen_cis_eQTLs	+
10	rs601338	ENSG00000063180	CA11	19	49141199	49149569	-1	protein_coding	31	1.8923e-12	eQTLGen_cis_eQTLs	+
10	rs601338	ENSG00000142233	NTN5	19	49164664	49176338	-1	protein_coding	32	1.1232e-180	eQTLGen_cis_eQTLs	-
10	rs601338	ENSG00000176920	FUT2	19	49199228	49209207	1	protein_coding	0	NA	NA	NA
10	rs601338	ENSG00000176909	MAMSTR	19	49215999	49222978	-1	protein_coding	0	NA	NA	NA
10	rs601338	ENSG00000105538	RASIP1	19	49223844	49243978	-1	protein_coding	32	1.1202e-19	eQTLGen_cis_eQTLs	-
10	rs601338	ENSG00000087076	HSD17B14	19	49316274	49339935	-1	protein_coding	6	4.9146e-06	eQTLGen_cis_eQTLs	+
11	rs9625587	ENSG00000100154	TTC28	22	28374004	29075853	-1	protein_coding	1	2.1746e-20	eQTLGen_cis_eQTLs	+
11	rs9625587	ENSG00000159873	CCDC117	22	29168662	29185283	1	protein_coding	1	1.5386e-08	eQTLGen_cis_eQTLs	+
11	rs9625587	ENSG00000100219	XBP1	22	29190543	29196585	-1	protein_coding	1	6.7152e-242	eQTLGen_cis_eQTLs	+
UM
GenomicLocus	IndSigSNPs	ensg	symbol	chr	start	end	strand	type	eqtlMapSNPs	eqtlMapminP	eqtlMapts	eqtlDirection
12	rs12406217;rs10890389	ENSG00000132781	MUTYH	1	45794835	45806142	-1	protein_coding	3	9.0517e-08	eQTLGen_cis_eQTLs	-
12	rs12406217;rs10890389;rs324420;rs11584511	ENSG00000070759	TESK2	1	45809555	45956872	-1	protein_coding	39	1.7146e-14	eQTLGen_cis_eQTLs	+
12	rs12406217;rs10890389;rs324420;rs1535737	ENSG00000236624	CCDC163P	1	45959538	45965751	-1	protein_coding	44	4.679e-29	eQTLGen_cis_eQTLs	+
12	rs12406217;rs11584511;rs324420	ENSG00000117450	PRDX1	1	45976708	45988719	-1	protein_coding	9	1.3477e-09	eQTLGen_cis_eQTLs	-
12	rs10890389	ENSG00000159588	CCDC17	1	46085716	46089729	-1	protein_coding	1	9.3536e-06	eQTLGen_cis_eQTLs	-
12	rs12406217;rs10890389;rs324420	ENSG00000197429	IPP	1	46159996	46216322	-1	protein_coding	42	3.9507e-18	eQTLGen_cis_eQTLs	-
12	rs10890389;rs12406217;rs324420	ENSG00000086015	MAST2	1	46252659	46501796	1	protein_coding	26	1.2236e-08	eQTLGen_cis_eQTLs	-
12	rs12406217;rs10890389;rs324420;rs11584511	ENSG00000117461	PIK3R3	1	46505812	46642160	-1	protein_coding	49	1.8091e-23	eQTLGen_cis_eQTLs	-
12	rs12406217;rs10890389;rs324420;rs11584511;rs1535737	ENSG00000085998	POMGNT1	1	46654354	46685977	-1	protein_coding	54	4.3698e-73	eQTLGen_cis_eQTLs	+
12	rs12406217;rs10890389	ENSG00000171357	LURAP1	1	46669006	46686933	1	protein_coding	0	NA	NA	NA
12	rs12406217;rs10890389	ENSG00000085999	RAD54L	1	46713360	46744145	1	protein_coding	0	NA	NA	NA
12	rs10890389;rs12406217	ENSG00000132128	LRRC41	1	46726868	46769280	-1	protein_coding	0	NA	NA	NA
12	rs12406217;rs10890389;rs1535737	ENSG00000173660	UQCRH	1	46769303	46782448	1	protein_coding	15	9.7627e-09	eQTLGen_cis_eQTLs	+
12	rs10890389;rs324420;rs11584511;rs12406217;rs1535737	ENSG00000117481	NSUN4	1	46805849	46830824	1	protein_coding	54	3.27170000000001e-310	eQTLGen_cis_eQTLs	-
12	rs11584511;rs324420;rs10890389;rs12406217;rs1535737	ENSG00000117480	FAAH	1	46859937	46879520	1	protein_coding	54	8.2527e-262	eQTLGen_cis_eQTLs	-
12	rs12406217;rs10890389;rs324420;rs11584511	ENSG00000079277	MKNK1	1	47023090	47082515	-1	protein_coding	53	3.4168e-42	eQTLGen_cis_eQTLs	+
12	rs12406217;rs10890389;rs324420;rs11584511;rs1535737	ENSG00000142961	MOB3C	1	47073387	47082563	-1	protein_coding	54	9.2175e-67	eQTLGen_cis_eQTLs	+
12	rs10890389;rs12406217;rs324420	ENSG00000123472	ATPAF1	1	47098409	47139539	-1	protein_coding	18	5.4246e-08	eQTLGen_cis_eQTLs	+
12	rs12406217;rs10890389;rs324420	ENSG00000159658	EFCAB14	1	47124366	47184824	-1	protein_coding	38	3.3061e-08	eQTLGen_cis_eQTLs	-
1	rs10165862;rs10189885;rs62151604	ENSG00000135631	RAB11FIP5	2	73300510	73383849	-1	protein_coding	63	5.6447e-13	eQTLGen_cis_eQTLs	-
1	rs10165862;rs10189885;rs62151604	ENSG00000135617	PRADC1	2	73455134	73460366	-1	protein_coding	248	1.8653e-12	eQTLGen_cis_eQTLs	+
1	rs10165862;rs10189885;rs62151604	ENSG00000135624	CCT7	2	73460548	73480149	1	protein_coding	112	6.6951e-09	eQTLGen_cis_eQTLs	+
1	rs10165862;rs10189885;rs62151604	ENSG00000163013	FBXO41	2	73481810	73511559	-1	protein_coding	109	2.9309e-11	eQTLGen_cis_eQTLs	+
1	rs10165862;rs10189885;rs62151604;rs73949333	ENSG00000116127	ALMS1	2	73612886	73837920	1	protein_coding	323	3.27170000000001e-310	eQTLGen_cis_eQTLs	-
1	rs10165862;rs10189885;rs62151604	ENSG00000144035	NAT8	2	73867959	73869520	-1	protein_coding	0	NA	NA	NA
1	rs10165862;rs10189885;rs62151604;rs73949333	ENSG00000144034	TPRKB	2	73956231	73964527	-1	protein_coding	323	8.0018e-24	eQTLGen_cis_eQTLs	+
1	rs62151604;rs10165862;rs10189885;rs73949333	ENSG00000144048	DUSP11	2	73989311	74007284	-1	protein_coding	321	3.7739e-12	eQTLGen_cis_eQTLs	+
1	rs62151604	ENSG00000187833	C2orf78	2	74011316	74044274	1	protein_coding	0	NA	NA	NA
1	rs62151604;rs10189885;rs10165862;rs73949333	ENSG00000124356	STAMBP	2	74056086	74100786	1	protein_coding	217	4.0696e-20	eQTLGen_cis_eQTLs	+
1	rs10165862	ENSG00000163017	ACTG2	2	74119441	74146992	1	protein_coding	22	1.8998e-06	eQTLGen_cis_eQTLs	+
1	rs10165862	ENSG00000114956	DGUOK	2	74153953	74186088	1	protein_coding	52	3.2911e-08	eQTLGen_cis_eQTLs	-
1	rs62151604;rs10189885	ENSG00000065911	MTHFD2	2	74425689	74444692	1	protein_coding	9	7.0029e-06	eQTLGen_cis_eQTLs	-
1	rs62151604;rs10189885;rs10165862	ENSG00000204843	DCTN1	2	74588281	74619214	-1	protein_coding	86	2.6049e-07	eQTLGen_cis_eQTLs	+
13	rs12613036;rs55948947	ENSG00000197713	RPE	2	210867289	210886300	1	protein_coding	9	6.177e-08	eQTLGen_cis_eQTLs	-
13	rs55948947;rs12613036	ENSG00000144445	KANSL1L	2	210886147	211036107	-1	protein_coding	9	2.1375e-09	eQTLGen_cis_eQTLs	-
13	rs55948947;rs12613036	ENSG00000115361	ACADL	2	211052663	211090215	-1	protein_coding	0	NA	NA	NA
2	rs6742078;rs2602374;rs10179094;rs4663971;rs7581102	ENSG00000077044	DGKD	2	234263153	234380750	1	protein_coding	78	1.1378e-08	eQTLGen_cis_eQTLs	-
2	rs2602374;rs10179094;rs7571337;rs6742078;rs12988520;rs4663971;rs7581102	ENSG00000085982	USP40	2	234384166	234475428	-1	protein_coding	141	9.9336e-26	eQTLGen_cis_eQTLs	+
2	rs2602374;rs10179094;rs7571337;rs6742078;rs12988520;rs4663971;rs7581102	ENSG00000241635	UGT1A8	2	234526291	234681956	1	protein_coding	0	NA	NA	NA
2	rs2602374;rs7571337;rs6742078;rs10179094;rs12988520;rs4663971;rs7581102	ENSG00000242515	UGT1A10	2	234545100	234681951	1	protein_coding	0	NA	NA	NA
2	rs6742078;rs2602374;rs10179094;rs12988520;rs4663971;rs7581102	ENSG00000241119	UGT1A9	2	234580499	234681946	1	protein_coding	0	NA	NA	NA
2	rs6742078;rs2602374;rs10179094;rs12988520;rs4663971;rs7581102	ENSG00000244122	UGT1A7	2	234590584	234681945	1	protein_coding	0	NA	NA	NA
2	rs10179094;rs6742078;rs2602374;rs12988520;rs4663971;rs7581102	ENSG00000167165	UGT1A6	2	234600253	234681946	1	protein_coding	0	NA	NA	NA
2	rs6742078;rs2602374;rs10179094;rs4663971;rs7581102	ENSG00000240224	UGT1A5	2	234621638	234681945	1	protein_coding	0	NA	NA	NA
2	rs4663971;rs6742078;rs10179094;rs7581102	ENSG00000244474	UGT1A4	2	234627424	234681945	1	protein_coding	0	NA	NA	NA
2	rs4663971;rs6742078;rs10179094;rs7581102	ENSG00000243135	UGT1A3	2	234637754	234681945	1	protein_coding	0	NA	NA	NA
2	rs6742078;rs4663971;rs10179094;rs7581102	ENSG00000242366	UGT1A1	2	234668894	234681945	1	protein_coding	0	NA	NA	NA
2	rs6742078;rs7581102	ENSG00000185038	MROH2A	2	234684370	234742069	1	protein_coding	0	NA	NA	NA
14	rs4694077;rs1349849;rs2603186;rs9884390;rs2123886;rs62317863;rs62317882;rs2603153	ENSG00000087128	TMPRSS11E	4	69313167	69363322	1	protein_coding	16	2.8754e-15	eQTLGen_cis_eQTLs	-
14	rs9884390;rs10213201;rs4860987;rs10029892;rs9990482;rs4694077;rs1349849;rs2603186;rs2123886;rs62317863;rs62317882;rs2603153	ENSG00000197888	UGT2B17	4	69402902	69434245	-1	protein_coding	165	1.8736e-201	eQTLGen_cis_eQTLs	+
15	rs6600889	ENSG00000171234	UGT2B7	4	69917081	69978705	1	protein_coding	0	NA	NA	NA
15	rs6600889	ENSG00000213759	UGT2B11	4	70065669	70080449	-1	protein_coding	146	4.6261e-12	eQTLGen_cis_eQTLs	+
16	rs250414;rs168803;rs10074541	ENSG00000164175	SLC45A2	5	33944721	33984835	-1	protein_coding	26	2.1488e-19	eQTLGen_cis_eQTLs	+
16	rs250414;rs168803;rs3776543;rs10074541	ENSG00000242110	AMACR	5	33986283	34008220	-1	protein_coding	27	2.2504e-127	eQTLGen_cis_eQTLs	+
16	rs250414;rs168803;rs3776543;rs10074541	ENSG00000273294	RP11-1084J3.4	5	33987279	34124633	-1	protein_coding	0	NA	NA	NA
16	rs168803;rs3776543;rs10074541	ENSG00000082196	C1QTNF3	5	34019553	34043937	-1	protein_coding	14	3.7506e-07	eQTLGen_cis_eQTLs	+
17	rs4869450	ENSG00000152582	SPEF2	5	35617946	35814713	1	protein_coding	2	8.2728e-06	eQTLGen_cis_eQTLs	+
17	rs1423657;rs852238;rs700162;rs4869450	ENSG00000168685	IL7R	5	35852797	35879705	1	protein_coding	40	4.2566e-85	eQTLGen_cis_eQTLs	-
17	rs1423657;rs852238	ENSG00000152611	CAPSL	5	35904397	35938881	-1	protein_coding	0	NA	NA	NA
17	rs852238;rs700162;rs1122533;rs4869450;rs7715372	ENSG00000145626	UGT3A1	5	35951112	36001130	-1	protein_coding	0	NA	NA	NA
17	rs852238;rs700162;rs7715372	ENSG00000164187	LMBRD2	5	36098514	36152063	-1	protein_coding	16	1.8593e-14	eQTLGen_cis_eQTLs	-
17	rs852238;rs7715372	ENSG00000145604	SKP2	5	36152091	36184421	1	protein_coding	5	7.3119e-09	eQTLGen_cis_eQTLs	+
18	rs7758684	ENSG00000001561	ENPP4	6	46097730	46114436	1	protein_coding	1	1.8192e-05	eQTLGen_cis_eQTLs	-
18	rs7758684	ENSG00000112796	ENPP5	6	46126924	46138708	-1	protein_coding	3	1.8322e-07	eQTLGen_cis_eQTLs	+
18	rs7758684;rs666240	ENSG00000146233	CYP39A1	6	46517541	46620523	-1	protein_coding	0	NA	NA	NA
18	rs666240	ENSG00000153291	SLC25A27	6	46620678	46645930	1	protein_coding	5	9.0415e-14	eQTLGen_cis_eQTLs	+
18	rs666240	ENSG00000146070	PLA2G7	6	46671938	46703430	-1	protein_coding	5	3.8359e-22	eQTLGen_cis_eQTLs	+
19	rs9473583	ENSG00000146085	MUT	6	49398073	49430904	-1	protein_coding	2	3.27170000000001e-310	eQTLGen_cis_eQTLs	+
19	rs9473583	ENSG00000031691	CENPQ	6	49431091	49460820	1	protein_coding	2	2.1939e-197	eQTLGen_cis_eQTLs	-
19	rs9473583	ENSG00000203972	GLYATL3	6	49467671	49494760	1	protein_coding	0	NA	NA	NA
20	rs2050154;rs3798793	ENSG00000079950	STX7	6	132767006	132834337	-1	protein_coding	22	1.3429e-05	eQTLGen_cis_eQTLs	-
20	rs2050154;rs3798793	ENSG00000112299	VNN1	6	133002729	133035188	-1	protein_coding	68	3.27170000000001e-310	eQTLGen_cis_eQTLs	+
20	rs2050154;rs3798793	ENSG00000093134	VNN3	6	133043926	133055904	-1	protein_coding	0	NA	NA	NA
20	rs2050154;rs3798793	ENSG00000112303	VNN2	6	133065009	133084598	-1	protein_coding	68	3.3369e-21	eQTLGen_cis_eQTLs	-
20	rs2050154;rs3798793	ENSG00000146409	SLC18B1	6	133090509	133119701	-1	protein_coding	40	2.4302e-08	eQTLGen_cis_eQTLs	-
21	rs10953287;rs4646450	ENSG00000241685	ARPC1A	7	98923521	98985787	1	protein_coding	63	1.8922e-09	eQTLGen_cis_eQTLs	+
21	rs10953287;rs4646450;rs1357319;rs2014764	ENSG00000130429	ARPC1B	7	98971872	98992424	1	protein_coding	109	3.0328e-55	eQTLGen_cis_eQTLs	-
21	rs10953287;rs4646450;rs1357319;rs2014764	ENSG00000106244	PDAP1	7	98989671	99006452	-1	protein_coding	104	1.6712e-11	eQTLGen_cis_eQTLs	+
21	rs10953287;rs4646450;rs1357319;rs2014764	ENSG00000106245	BUD31	7	99006264	99017239	1	protein_coding	47	1.2127e-23	eQTLGen_cis_eQTLs	-
21	rs10953287;rs4646450;rs1357319;rs2014764	ENSG00000106246	PTCD1	7	99014362	99063787	-1	protein_coding	73	1.2701e-14	eQTLGen_cis_eQTLs	-
21	rs10953287;rs4646450	ENSG00000248919	ATP5J2-PTCD1	7	99017372	99063820	-1	protein_coding	0	NA	NA	NA
21	rs4646450;rs10953287;rs1357319;rs2014764	ENSG00000160917	CPSF4	7	99036545	99054994	1	protein_coding	45	1.2743e-17	eQTLGen_cis_eQTLs	+
21	rs4646450;rs10953287	ENSG00000214314	AC073063.1	7	99040552	99040747	1	protein_coding	0	NA	NA	NA
21	rs4646450;rs10953287	ENSG00000241468	ATP5J2	7	99046098	99063954	-1	protein_coding	48	5.2595e-11	eQTLGen_cis_eQTLs	+
21	rs4646450;rs10953287	ENSG00000198556	ZNF789	7	99070464	99101273	1	protein_coding	0	NA	NA	NA
21	rs4646450;rs10953287	ENSG00000160908	ZNF394	7	99084142	99097947	-1	protein_coding	0	NA	NA	NA
21	rs4646450;rs10953287;rs1357319;rs2014764	ENSG00000196652	ZKSCAN5	7	99102274	99132323	1	protein_coding	90	9.7217e-95	eQTLGen_cis_eQTLs	+
21	rs4646450;rs10953287	ENSG00000221909	FAM200A	7	99143931	99156159	-1	protein_coding	0	NA	NA	NA
21	rs4646450;rs10953287;rs1357319;rs2014764	ENSG00000197343	ZNF655	7	99156029	99174076	1	protein_coding	103	5.6862e-19	eQTLGen_cis_eQTLs	+
21	rs4646450;rs10953287	ENSG00000272647	GS1-259H13.10	7	99156291	99205433	1	protein_coding	0	NA	NA	NA
21	rs4646450	ENSG00000197037	ZSCAN25	7	99214569	99230030	1	protein_coding	1	1.2562e-05	eQTLGen_cis_eQTLs	-
21	rs4646450	ENSG00000106258	CYP3A5	7	99245817	99277621	-1	protein_coding	0	NA	NA	NA
21	rs1357319;rs2014764	ENSG00000160870	CYP3A7	7	99302660	99332819	-1	protein_coding	0	NA	NA	NA
21	rs2014764;rs1357319	ENSG00000160868	CYP3A4	7	99354604	99381888	-1	protein_coding	0	NA	NA	NA
21	rs10953287;rs4646450;rs1357319;rs2014764	ENSG00000146833	TRIM4	7	99474581	99517223	-1	protein_coding	110	1.9864e-65	eQTLGen_cis_eQTLs	-
21	rs1357319;rs2014764	ENSG00000106261	ZKSCAN1	7	99613204	99639312	1	protein_coding	22	1.9854e-09	eQTLGen_cis_eQTLs	-
21	rs1357319;rs2014764	ENSG00000166529	ZSCAN21	7	99647390	99662661	1	protein_coding	43	1.3266e-08	eQTLGen_cis_eQTLs	-
21	rs4646450;rs10953287;rs1357319;rs2014764	ENSG00000221838	AP4M1	7	99699172	99707968	1	protein_coding	81	2.5798e-24	eQTLGen_cis_eQTLs	-
21	rs10953287;rs4646450;rs1357319;rs2014764	ENSG00000166997	CNPY4	7	99717236	99723134	1	protein_coding	68	1.8188e-42	eQTLGen_cis_eQTLs	+
21	rs4646450	ENSG00000188186	LAMTOR4	7	99746530	99753567	1	protein_coding	1	1.4656e-05	eQTLGen_cis_eQTLs	-
21	rs10953287;rs4646450;rs1357319;rs2014764	ENSG00000197093	GAL3ST4	7	99756867	99766373	-1	protein_coding	109	4.6275e-18	eQTLGen_cis_eQTLs	+
21	rs10953287;rs4646450;rs1357319;rs2014764	ENSG00000066923	STAG3	7	99775186	99819111	1	protein_coding	108	3.554e-23	eQTLGen_cis_eQTLs	+
21	rs10953287;rs4646450;rs1357319;rs2014764	ENSG00000213413	PVRIG	7	99815864	99819113	1	protein_coding	76	6.0453e-15	eQTLGen_cis_eQTLs	+
21	rs10953287;rs1357319;rs2014764	ENSG00000121716	PILRB	7	99933737	99965356	1	protein_coding	63	3.7338e-40	eQTLGen_cis_eQTLs	-
21	rs1357319;rs2014764	ENSG00000078487	ZCWPW1	7	99998449	100026615	-1	protein_coding	1	5.7006e-06	eQTLGen_cis_eQTLs	-
21	rs4646450	ENSG00000155876	RRAGA	9	19049372	19051019	1	protein_coding	1	4.4181e-07	eQTLGen_trans_eQTLs	+
22	rs2151953;rs34870400;rs35835168;rs2104162;rs9332220;rs1113644;rs10882518	ENSG00000173145	NOC3L	10	96075004	96122716	-1	protein_coding	225	9.609e-54	eQTLGen_cis_eQTLs	+
22	rs2151953;rs34870400;rs35835168;rs2104162	ENSG00000108239	TBC1D12	10	96162261	96295687	1	protein_coding	211	8.1572e-29	eQTLGen_cis_eQTLs	+
22	rs2151953;rs34870400;rs35835168;rs2104162;rs9332220;rs1113644;rs10882518	ENSG00000119969	HELLS	10	96305547	96373662	1	protein_coding	225	1.2051e-100	eQTLGen_cis_eQTLs	-
22	rs34870400;rs35835168	ENSG00000108242	CYP2C18	10	96443251	96495947	1	protein_coding	0	NA	NA	NA
22	rs35835168;rs34870400	ENSG00000165841	CYP2C19	10	96447911	96613017	1	protein_coding	0	NA	NA	NA
22	rs35835168;rs9332220	ENSG00000138109	CYP2C9	10	96698415	96749147	1	protein_coding	0	NA	NA	NA
22	rs1113644;rs10882518	ENSG00000138115	CYP2C8	10	96796530	96829254	-1	protein_coding	0	NA	NA	NA
22	rs2104162;rs9332220;rs1113644;rs10882518	ENSG00000107438	PDLIM1	10	96997329	97050781	-1	protein_coding	15	4.5951e-18	eQTLGen_cis_eQTLs	+
22	rs35835168;rs34870400	ENSG00000196458	ZNF605	12	133498019	133532892	-1	protein_coding	1	4.1366e-06	eQTLGen_trans_eQTLs	+
6	rs7905265;rs11598867	ENSG00000119943	PYROXD2	10	100143322	100174941	-1	protein_coding	11	4.7542e-49	eQTLGen_cis_eQTLs	+
6	rs7905265;rs11598867	ENSG00000107521	HPS1	10	100175955	100206684	-1	protein_coding	61	1.7525e-131	eQTLGen_cis_eQTLs	-
7	rs28456;rs174598;rs174575;rs174604	ENSG00000116133	DHCR24	1	55315306	55352891	-1	protein_coding	28	5.1826e-15	eQTLGen_trans_eQTLs	-
7	rs28456	ENSG00000115828	QPCT	2	37571717	37600465	1	protein_coding	4	1.2409e-06	eQTLGen_trans_eQTLs	+
7	rs28456;rs174598	ENSG00000135929	CYP27A1	2	219646472	219680016	1	protein_coding	2	2.2496e-06	eQTLGen_trans_eQTLs	-
7	rs174598;rs28456;rs174575	ENSG00000138459	SLC35A5	3	112280556	112304424	1	protein_coding	3	6.3257e-06	eQTLGen_trans_eQTLs	+
7	rs28456	ENSG00000058063	ATP11B	3	182511288	182639423	1	protein_coding	1	7.9696e-06	eQTLGen_trans_eQTLs	+
7	rs28456;rs174598;rs174575	ENSG00000112972	HMGCS1	5	43289497	43313614	-1	protein_coding	17	5.1457e-07	eQTLGen_trans_eQTLs	-
7	rs28456;rs174598;rs174575	ENSG00000135535	CD164	6	109687717	109703762	-1	protein_coding	21	9.9848e-08	eQTLGen_trans_eQTLs	+
7	rs174604	ENSG00000171130	ATP6V0E2	7	149570057	149577784	1	protein_coding	1	6.8919e-06	eQTLGen_trans_eQTLs	-
7	rs28456;rs174598;rs174575	ENSG00000186480	INSIG1	7	155089486	155101945	1	protein_coding	26	8.1321e-12	eQTLGen_trans_eQTLs	-
7	rs28456;rs174598;rs174575	ENSG00000079459	FDFT1	8	11653082	11696818	1	protein_coding	27	2.358e-09	eQTLGen_trans_eQTLs	-
7	rs28456;rs174598;rs174575;rs174604	ENSG00000104549	SQLE	8	126010739	126034525	1	protein_coding	28	6.7366e-16	eQTLGen_trans_eQTLs	-
7	rs28456	ENSG00000165030	NFIL3	9	94171327	94186144	-1	protein_coding	1	7.3463e-06	eQTLGen_trans_eQTLs	+
7	rs28456;rs174598;rs174575	ENSG00000165029	ABCA1	9	107543283	107690518	-1	protein_coding	26	5.6028e-09	eQTLGen_trans_eQTLs	+
7	rs28456;rs174598;rs7943728	ENSG00000136770	DNAJC1	10	22045466	22292698	-1	protein_coding	2	3.8522e-06	eQTLGen_trans_eQTLs	-
7	rs28456;rs174598;rs174575;rs174604	ENSG00000099194	SCD	10	102106881	102124591	1	protein_coding	28	1.3524e-25	eQTLGen_trans_eQTLs	-
7	rs28456;rs174598	ENSG00000166033	HTRA1	10	124221041	124274424	1	protein_coding	1	4.3734e-06	eQTLGen_trans_eQTLs	+
7	rs28456;rs174598;rs7943728;rs174575;rs174604	ENSG00000124920	MYRF	11	61520114	61555990	1	protein_coding	70	1.2177e-27	eQTLGen_cis_eQTLs	-
7	rs28456;rs174598;rs7943728;rs174575;rs174604	ENSG00000134825	TMEM258	11	61535973	61560274	-1	protein_coding	70	3.0821e-267	eQTLGen_cis_eQTLs	-
7	rs28456;rs174598;rs7943728;rs174575	ENSG00000168496	FEN1	11	61560109	61564716	1	protein_coding	14	5.1631e-08	eQTLGen_cis_eQTLs	-
7	rs28456;rs174598;rs7943728;rs174575;rs174604	ENSG00000134824	FADS2	11	61560452	61634826	1	protein_coding	70	3.27170000000001e-310	eQTLGen_cis_eQTLs	-
7	rs28456;rs174598;rs174575;rs7943728;rs174604	ENSG00000149485	FADS1	11	61567099	61596790	-1	protein_coding	70	3.27170000000001e-310	eQTLGen_cis_eQTLs	-
7	rs174604	ENSG00000221968	FADS3	11	61640991	61659523	-1	protein_coding	0	NA	NA	NA
7	rs28456;rs174598;rs7943728;rs174575;rs174604	ENSG00000167995	BEST1	11	61717293	61732987	1	protein_coding	70	3.6635e-24	eQTLGen_cis_eQTLs	-
7	rs28456;rs174598;rs174575;rs174604	ENSG00000167996	FTH1	11	61727190	61735132	-1	protein_coding	54	1.746e-12	eQTLGen_cis_eQTLs	-
7	rs7943728	ENSG00000122986	HVCN1	12	111065646	111142755	-1	protein_coding	1	1.1609e-06	eQTLGen_trans_eQTLs	-
7	rs28456;rs174598;rs174575	ENSG00000166501	PRKCB	16	23847322	24231932	1	protein_coding	8	1.2173e-06	eQTLGen_trans_eQTLs	+
7	rs28456;rs174598	ENSG00000125148	MT2A	16	56642111	56643409	1	protein_coding	1	4.1366e-06	eQTLGen_trans_eQTLs	+
7	rs28456;rs174598;rs174575	ENSG00000072310	SREBF1	17	17713713	17740325	-1	protein_coding	24	1.8184e-07	eQTLGen_trans_eQTLs	-
7	rs28456;rs174598;rs174575	ENSG00000109107	ALDOC	17	26900133	26904282	-1	protein_coding	3	2.2452e-06	eQTLGen_trans_eQTLs	-
7	rs28456;rs174598;rs174575	ENSG00000132142	ACACA	17	35441923	35766909	-1	protein_coding	13	2.8687e-06	eQTLGen_trans_eQTLs	-
7	rs28456;rs174598;rs174575	ENSG00000005882	PDK2	17	48172101	48189516	1	protein_coding	3	3.7244e-06	eQTLGen_trans_eQTLs	+
7	rs28456;rs174598;rs174575	ENSG00000088826	SMOX	20	4101627	4168394	1	protein_coding	14	2.2719e-06	eQTLGen_trans_eQTLs	-
7	rs28456;rs174598;rs174575	ENSG00000160179	ABCG1	21	43619799	43717354	1	protein_coding	18	1.5594e-07	eQTLGen_trans_eQTLs	+
7	rs28456;rs174598;rs174575;rs7943728	ENSG00000100346	CACNA1I	22	39966758	40085742	1	protein_coding	27	5.9866e-08	eQTLGen_trans_eQTLs	-
7	rs28456;rs174598;rs174575	ENSG00000198911	SREBF2	22	42229109	42303312	1	protein_coding	26	1.2389e-11	eQTLGen_trans_eQTLs	-
7	rs28456;rs174598;rs174575	ENSG00000188677	PARVB	22	44395091	44568829	1	protein_coding	25	1.0445e-07	eQTLGen_trans_eQTLs	-
7	rs28456;rs174598	ENSG00000073150	PANX2	22	50609160	50618723	1	protein_coding	2	4.1405e-06	eQTLGen_trans_eQTLs	+
8	rs9735993;rs12223860;rs11231380;rs56030503	ENSG00000149499	EML3	11	62369690	62380237	-1	protein_coding	87	6.267e-23	eQTLGen_cis_eQTLs	+
8	rs9735993	ENSG00000185085	INTS5	11	62414320	62420774	-1	protein_coding	1	3.7624e-07	eQTLGen_cis_eQTLs	+
8	rs9735993;rs56030503	ENSG00000168000	BSCL2	11	62457747	62477317	-1	protein_coding	11	1.066e-09	eQTLGen_cis_eQTLs	-
8	rs9735993;rs12223860;rs3891628	ENSG00000168569	TMEM223	11	62539101	62559493	-1	protein_coding	50	1.4481e-08	eQTLGen_cis_eQTLs	-
8	rs12223860;rs11231380;rs77455089;rs56030503	ENSG00000197658	SLC22A24	11	62847412	62911693	-1	protein_coding	0	NA	NA	NA
8	rs12223860;rs11231380;rs77455089;rs56030503;rs3891628	ENSG00000184999	SLC22A10	11	62905339	63137190	1	protein_coding	0	NA	NA	NA
8	rs3891628;rs56030503	ENSG00000196600	SLC22A25	11	62931248	62997124	-1	protein_coding	0	NA	NA	NA
8	rs488374	ENSG00000149742	SLC22A9	11	63137261	63177766	1	protein_coding	0	NA	NA	NA
8	rs56030503;rs3891628	ENSG00000133317	LGALS12	11	63273556	63284246	1	protein_coding	3	4.2002e-10	eQTLGen_cis_eQTLs	-
8	rs12223860;rs11231380;rs77455089;rs56030503;rs3891628;rs488374	ENSG00000176485	PLA2G16	11	63340667	63384355	-1	protein_coding	81	7.3283e-76	eQTLGen_cis_eQTLs	+
8	rs488374	ENSG00000168071	CCDC88B	11	64107695	64125006	1	protein_coding	1	1.5359e-07	eQTLGen_cis_eQTLs	-
23	rs58543066	ENSG00000150764	DIXDC1	11	111797868	111893308	1	protein_coding	13	1.2332e-12	eQTLGen_cis_eQTLs	+
23	rs58543066	ENSG00000255292	SDHD	11	111957627	112064528	1	protein_coding	0	NA	NA	NA
23	rs58543066	ENSG00000150782	IL18	11	112013974	112034840	-1	protein_coding	13	8.2671e-08	eQTLGen_cis_eQTLs	+
23	rs58543066	ENSG00000272790	AP002884.3	11	112041253	112071394	1	protein_coding	0	NA	NA	NA
23	rs58543066	ENSG00000197580	BCO2	11	112046190	112095422	1	protein_coding	12	4.8633e-06	eQTLGen_cis_eQTLs	-
24	rs12311451;rs2417966;rs58310495;rs4149057;rs11045856;rs11045834;rs113830923	ENSG00000257062	RP11-125O5.2	12	21200113	21329829	1	protein_coding	0	NA	NA	NA
24	rs12311451;rs2417966;rs58310495;rs4149057;rs11045856;rs11045834;rs113830923;rs58989256;rs4149000	ENSG00000134538	SLCO1B1	12	21284136	21392180	1	protein_coding	0	NA	NA	NA
24	rs11045856;rs12311451;rs58310495;rs58989256;rs11045913;rs4149000	ENSG00000084453	SLCO1A2	12	21417534	21572528	-1	protein_coding	0	NA	NA	NA
24	rs12311451;rs11045856;rs11045834;rs113830923	ENSG00000004700	RECQL	12	21621845	21654603	-1	protein_coding	90	7.6057e-11	eQTLGen_cis_eQTLs	+
24	rs12311451;rs11045856;rs11045834;rs113830923;rs11045913	ENSG00000111711	GOLT1B	12	21654715	21671342	1	protein_coding	92	7.7447e-13	eQTLGen_cis_eQTLs	-
24	rs12311451;rs11045856;rs11045834;rs113830923	ENSG00000134548	C12orf39	12	21679241	21690311	1	protein_coding	90	9.2292e-10	eQTLGen_cis_eQTLs	-
24	rs58310495;rs58989256	ENSG00000102755	FLT1	13	28874489	29069265	-1	protein_coding	8	1.6932e-09	eQTLGen_trans_eQTLs	-
24	rs58310495;rs58989256	ENSG00000103599	IQCH	15	67547138	67794598	1	protein_coding	8	9.0613e-07	eQTLGen_trans_eQTLs	-
25	rs6574118;rs1990204;rs35417585;rs2041073;rs4899469;rs61987140;rs8015736;rs10134911;rs58231493;rs10873259	ENSG00000119599	DCAF4	14	73393040	73426411	1	protein_coding	136	3.8177e-61	eQTLGen_cis_eQTLs	-
25	rs1990204;rs61987140	ENSG00000165861	ZFYVE1	14	73436159	73493920	-1	protein_coding	49	5.1296e-07	eQTLGen_cis_eQTLs	+
25	rs1990204	ENSG00000119707	RBM25	14	73525144	73588122	1	protein_coding	52	8.6347e-12	eQTLGen_cis_eQTLs	+
25	rs6574118;rs1990204;rs2041073;rs61987140;rs35417585;rs58933990;rs10134911;rs10873259	ENSG00000080815	PSEN1	14	73603126	73690399	1	protein_coding	125	7.9879e-43	eQTLGen_cis_eQTLs	-
25	rs6574118;rs1990204;rs61987140	ENSG00000100767	PAPLN	14	73704205	73741348	1	protein_coding	90	2.8343e-17	eQTLGen_cis_eQTLs	+
25	rs6574118;rs1990204;rs2041073;rs61987140;rs58933990;rs10134911;rs10873259	ENSG00000133961	NUMB	14	73741815	73930348	-1	protein_coding	140	3.2637e-72	eQTLGen_cis_eQTLs	-
25	rs1990204;rs35417585;rs2041073;rs4899469;rs61987140;rs58933990;rs8015736;rs10134911;rs58231493;rs6574118;rs10873259	ENSG00000187105	HEATR4	14	73945189	74025651	-1	protein_coding	116	1.0667e-20	eQTLGen_cis_eQTLs	+
25	rs35417585;rs58933990;rs2041073;rs4899469;rs10134911;rs58231493	ENSG00000184227	ACOT1	14	74003818	74010498	1	protein_coding	45	4.3981e-81	eQTLGen_cis_eQTLs	-
25	rs8015736;rs10134911;rs61987140;rs58231493;rs1990204;rs35417585;rs10873259	ENSG00000119673	ACOT2	14	74034324	74042357	1	protein_coding	125	1.4999e-126	eQTLGen_cis_eQTLs	-
25	rs61987140;rs10873259;rs10134911;rs6574118;rs1990204;rs35417585;rs4899469;rs8015736	ENSG00000177465	ACOT4	14	74058410	74063200	1	protein_coding	133	3.27170000000001e-310	eQTLGen_cis_eQTLs	-
25	rs61987140;rs10134911;rs10873259	ENSG00000205669	ACOT6	14	74077649	74086592	1	protein_coding	0	NA	NA	NA
25	rs61987140;rs10873259	ENSG00000119661	DNAL1	14	74111578	74170435	1	protein_coding	24	3.208e-07	eQTLGen_cis_eQTLs	-
25	rs61987140;rs10873259	ENSG00000176903	PNMA1	14	74178494	74181128	-1	protein_coding	22	1.5642e-09	eQTLGen_cis_eQTLs	-
25	rs1990204;rs4899469;rs61987140;rs8015736;rs10873259	ENSG00000119723	COQ6	14	74416629	74430373	1	protein_coding	55	2.0985e-19	eQTLGen_cis_eQTLs	-
25	rs1990204;rs2041073;rs4899469;rs61987140	ENSG00000205659	LIN52	14	74551499	74667936	1	protein_coding	39	5.7438e-08	eQTLGen_cis_eQTLs	-
25	rs35417585;rs10134911	ENSG00000165898	ISCA2	14	74960423	74963809	1	protein_coding	7	5.198e-08	eQTLGen_cis_eQTLs	-
26	rs11542462	ENSG00000184860	SDR42E1	16	82031221	82045093	-1	protein_coding	1	1.8798e-27	eQTLGen_cis_eQTLs	+
26	rs11542462	ENSG00000135698	MPHOSPH6	16	82181403	82203831	-1	protein_coding	1	1.1631e-18	eQTLGen_cis_eQTLs	-
9	rs2108622;rs67617968	ENSG00000186204	CYP4F12	19	15783567	15807984	1	protein_coding	1	2.6692e-17	eQTLGen_cis_eQTLs	-
9	rs2108622;rs11086005;rs67617968;rs76183871	ENSG00000186115	CYP4F2	19	15988833	16008930	-1	protein_coding	0	NA	NA	NA
27	rs62128764;rs10425963	ENSG00000178980	SEPW1	19	48281829	48287943	1	protein_coding	28	5.5726e-08	eQTLGen_cis_eQTLs	-
27	rs62128764;rs10425963	ENSG00000105392	CRX	19	48322703	48346587	1	protein_coding	0	NA	NA	NA
27	rs62128764;rs10425963	ENSG00000259009	TPRX2P	19	48337701	48364769	1	protein_coding	0	NA	NA	NA
27	rs10425963;rs62128764;rs111868034	ENSG00000105398	SULT2A1	19	48373723	48389654	-1	protein_coding	0	NA	NA	NA
27	rs111868034;rs10425963;rs112425887	ENSG00000188334	BSPH1	19	48471303	48495427	-1	protein_coding	0	NA	NA	NA
27	rs62128764;rs10425963;rs111868034;rs112425887	ENSG00000105507	CABP5	19	48533210	48547310	-1	protein_coding	79	8.5193e-33	eQTLGen_cis_eQTLs	+
28	rs2739330	ENSG00000159496	RGL4	22	24030323	24041363	1	protein_coding	24	1.3201e-35	eQTLGen_cis_eQTLs	-
28	rs2739330	ENSG00000187792	ZNF70	22	24083769	24093279	-1	protein_coding	17	1.9068e-07	eQTLGen_cis_eQTLs	-
28	rs2739330	ENSG00000250479	CHCHD10	22	24108021	24110630	-1	protein_coding	24	1.7862e-32	eQTLGen_cis_eQTLs	-
28	rs2739330	ENSG00000099953	MMP11	22	24110413	24126503	1	protein_coding	8	4.2657e-06	eQTLGen_cis_eQTLs	-
28	rs2739330	ENSG00000240972	MIF	22	24236191	24237414	1	protein_coding	24	2.424e-63	eQTLGen_cis_eQTLs	+
28	rs2739330	ENSG00000218537	AP000350.4	22	24236613	24241117	-1	protein_coding	21	3.27170000000001e-310	eQTLGen_cis_eQTLs	+
28	rs2739330	ENSG00000133433	GSTT2B	22	24299601	24303373	-1	protein_coding	0	NA	NA	NA
28	rs2739330	ENSG00000099974	DDTL	22	24309089	24314721	1	protein_coding	20	7.42e-28	eQTLGen_cis_eQTLs	-
28	rs2739330	ENSG00000099977	DDT	22	24313554	24322660	-1	protein_coding	24	3.27170000000001e-310	eQTLGen_cis_eQTLs	+
28	rs2739330	ENSG00000099984	GSTT2	22	24322339	24326106	1	protein_coding	0	NA	NA	NA
28	rs2739330	ENSG00000184674	GSTT1	22	24376133	24384680	-1	protein_coding	24	3.27170000000001e-310	eQTLGen_cis_eQTLs	+
28	rs2739330	ENSG00000100024	UPB1	22	24863206	24924358	1	protein_coding	12	3.5317e-08	eQTLGen_cis_eQTLs	+
29	rs3020731	ENSG00000100395	L3MBTL2	22	41601209	41627275	1	protein_coding	1	6.0567e-06	eQTLGen_cis_eQTLs	+
29	rs9611710	ENSG00000167074	TEF	22	41763337	41795330	1	protein_coding	23	1.5359e-07	eQTLGen_cis_eQTLs	-
29	rs9611710;rs3020731	ENSG00000100418	DESI1	22	41994032	42017100	-1	protein_coding	24	1.0695e-06	eQTLGen_cis_eQTLs	+
29	rs9611710;rs3020731	ENSG00000100138	NHP2L1	22	42069934	42086508	-1	protein_coding	24	4.4288e-18	eQTLGen_cis_eQTLs	-
29	rs3020731	ENSG00000167077	MEI1	22	42095503	42195460	1	protein_coding	1	1.6285e-30	eQTLGen_cis_eQTLs	+
29	rs9611710;rs3020731	ENSG00000100147	CCDC134	22	42196683	42222303	1	protein_coding	24	1.0981e-33	eQTLGen_cis_eQTLs	+
29	rs9611710;rs3020731	ENSG00000100162	CENPM	22	42334725	42343168	-1	protein_coding	24	1.3186e-25	eQTLGen_cis_eQTLs	+
29	rs9611710	ENSG00000100167	2003-09-01	22	42372276	42394225	1	protein_coding	0	NA	NA	NA
29	rs9611710	ENSG00000183066	WBP2NL	22	42394729	42454460	1	protein_coding	23	2.3787e-30	eQTLGen_cis_eQTLs	+
29	rs9611710;rs3020731	ENSG00000198951	NAGA	22	42454358	42466846	-1	protein_coding	24	3.8802e-21	eQTLGen_cis_eQTLs	+
29	rs3020731	ENSG00000177096	FAM109B	22	42470255	42475445	1	protein_coding	1	1.5499e-13	eQTLGen_cis_eQTLs	-
29	rs9611710;rs3020731	ENSG00000183172	SMDT1	22	42475695	42480288	1	protein_coding	24	2.4625e-272	eQTLGen_cis_eQTLs	-
29	rs9611710;rs3020731	ENSG00000184983	NDUFA6	22	42481529	42486959	-1	protein_coding	24	4.3299e-117	eQTLGen_cis_eQTLs	+
29	rs9611710	ENSG00000100197	CYP2D6	22	42522501	42526908	-1	protein_coding	23	2.5901e-39	eQTLGen_cis_eQTLs	-
29	rs9611710	ENSG00000100207	TCF20	22	42556019	42739622	-1	protein_coding	23	4.1141e-17	eQTLGen_cis_eQTLs	+
29	rs9611710	ENSG00000189306	RRP7A	22	42905974	42915808	-1	protein_coding	23	4.9292e-12	eQTLGen_cis_eQTLs	-
