# Supplementary material for: Integration of metabolomics, genomics, and immune phenotypes reveals the causal roles of metabolites in disease
Source: Genome Biol. 2021 Jul 6;22:198. doi: 10.1186/s13059-021-02413-z (PMC8259168; doi:10.1186/s13059-021-02413-z)
Supplement: Supplementary file 15 — Additional file 15. Table S14 [file 13059_2021_2413_MOESM15_ESM.xlsx]

## Sheet: table S14
Table S14
Druggable loci genes [ref: Finan, C. et al, Sci. Transl. Med, 2017]
ensembl_gene_id	druggability_tier	hgnc_names	chr_b37	start_b37	end_b37	strand	description	no_of_gwas_regions	small_mol_druggable	bio_druggable	adme_gene
ENSG00000004700	Tier 1	RECQL	12	21621845	21654603	-1	RecQ protein-like (DNA helicase Q1-like) [Source:HGNC Symbol;Acc:9948]	0	Y	N	N
ENSG00000079277	Tier 1	MKNK1	1	47023090	47082515	-1	MAP kinase interacting serine/threonine kinase 1 [Source:HGNC Symbol;Acc:7110]	0	Y	N	N
ENSG00000079459	Tier 1	FDFT1	8	11653082	11696818	1	farnesyl-diphosphate farnesyltransferase 1 [Source:HGNC Symbol;Acc:3629]	0	Y	N	N
ENSG00000080815	Tier 1	PSEN1	14	73603126	73690399	1	presenilin 1 [Source:HGNC Symbol;Acc:9508]	0	Y	N	N
ENSG00000100197	Tier 1	CYP2D6	22	42522501	42526908	-1	cytochrome P450, family 2, subfamily D, polypeptide 6 [Source:HGNC Symbol;Acc:2625]	5	Y	N	Y
ENSG00000100346	Tier 1	CACNA1I	22	39966758	40085742	1	calcium channel, voltage-dependent, T type, alpha 1I subunit [Source:HGNC Symbol;Acc:1396]	0	Y	N	N
ENSG00000102755	Tier 1	FLT1	13	28874489	29069265	-1	fms-related tyrosine kinase 1 [Source:HGNC Symbol;Acc:3763]	0	Y	Y	N
ENSG00000104549	Tier 1	SQLE	8	126010739	126034525	1	squalene epoxidase [Source:HGNC Symbol;Acc:11279]	0	Y	N	N
ENSG00000106258	Tier 1	CYP3A5	7	99245817	99277621	-1	cytochrome P450, family 3, subfamily A, polypeptide 5 [Source:HGNC Symbol;Acc:2638]	5	Y	N	Y
ENSG00000108242	Tier 1	CYP2C18	10	96443251	96495947	1	cytochrome P450, family 2, subfamily C, polypeptide 18 [Source:HGNC Symbol;Acc:2620]	10	Y	N	Y
ENSG00000117480	Tier 1	FAAH	1	46859937	46879520	1	fatty acid amide hydrolase [Source:HGNC Symbol;Acc:3553]	0	Y	N	N
ENSG00000134538	Tier 1	SLCO1B1	12	21284136	21392180	1	solute carrier organic anion transporter family, member 1B1 [Source:HGNC Symbol;Acc:10959]	22	Y	N	Y
ENSG00000135929	Tier 1	CYP27A1	2	219646472	219680016	1	cytochrome P450, family 27, subfamily A, polypeptide 1 [Source:HGNC Symbol;Acc:2605]	2	Y	N	Y
ENSG00000138109	Tier 1	CYP2C9	10	96698415	96749147	1	cytochrome P450, family 2, subfamily C, polypeptide 9 [Source:HGNC Symbol;Acc:2623]	12	Y	N	Y
ENSG00000138115	Tier 1	CYP2C8	10	96796530	96829254	-1	cytochrome P450, family 2, subfamily C, polypeptide 8 [Source:HGNC Symbol;Acc:2622]	8	Y	N	Y
ENSG00000146070	Tier 1	PLA2G7	6	46671938	46703430	-1	phospholipase A2, group VII (platelet-activating factor acetylhydrolase, plasma) [Source:HGNC Symbol;Acc:9040]	4	Y	Y	N
ENSG00000149742	Tier 1	SLC22A9	11	63137261	63177766	1	solute carrier family 22 (organic anion transporter), member 9 [Source:HGNC Symbol;Acc:16261]	0	Y	N	Y
ENSG00000150782	Tier 1	IL18	11	112013974	112034840	-1	interleukin 18 (interferon-gamma-inducing factor) [Source:HGNC Symbol;Acc:5986]	5	N	Y	N
ENSG00000160179	Tier 1	ABCG1	21	43619799	43717354	1	ATP-binding cassette, sub-family G (WHITE), member 1 [Source:HGNC Symbol;Acc:73]	0	N	Y	Y
ENSG00000160868	Tier 1	CYP3A4	7	99354604	99381888	-1	cytochrome P450, family 3, subfamily A, polypeptide 4 [Source:HGNC Symbol;Acc:2637]	1	Y	N	Y
ENSG00000160870	Tier 1	CYP3A7	7	99302660	99332819	-1	cytochrome P450, family 3, subfamily A, polypeptide 7 [Source:HGNC Symbol;Acc:2640]	5	Y	N	Y
ENSG00000164344	Tier 1	KLKB1	4	187130133	187179625	1	kallikrein B, plasma (Fletcher factor) 1 [Source:HGNC Symbol;Acc:6371]	10	Y	Y	N
ENSG00000165029	Tier 1	ABCA1	9	107543283	107690518	-1	ATP-binding cassette, sub-family A (ABC1), member 1 [Source:HGNC Symbol;Acc:29]	15	Y	Y	Y
ENSG00000165841	Tier 1	CYP2C19	10	96447911	96613017	1	cytochrome P450, family 2, subfamily C, polypeptide 19 [Source:HGNC Symbol;Acc:2621]	12	Y	N	Y
ENSG00000166501	Tier 1	PRKCB	16	23847322	24231932	1	protein kinase C, beta [Source:HGNC Symbol;Acc:9395]	1	Y	N	N
ENSG00000171234	Tier 1	UGT2B7	4	69917081	69978705	1	UDP glucuronosyltransferase 2 family, polypeptide B7 [Source:HGNC Symbol;Acc:12554]	0	Y	Y	Y
ENSG00000184999	Tier 1	SLC22A10	11	62905339	63137190	1	solute carrier family 22, member 10 [Source:HGNC Symbol;Acc:18057]	0	Y	N	Y
ENSG00000186115	Tier 1	CYP4F2	19	15988833	16008930	-1	cytochrome P450, family 4, subfamily F, polypeptide 2 [Source:HGNC Symbol;Acc:2645]	5	Y	N	Y
ENSG00000186204	Tier 1	CYP4F12	19	15783567	15807984	1	cytochrome P450, family 4, subfamily F, polypeptide 12 [Source:HGNC Symbol;Acc:18857]	0	Y	N	Y
ENSG00000070759	Tier 2	TESK2	1	45809555	45956872	-1	testis-specific kinase 2 [Source:HGNC Symbol;Acc:11732]	2	Y	N	N
ENSG00000099194	Tier 2	SCD	10	102106881	102124591	1	stearoyl-CoA desaturase (delta-9-desaturase) [Source:HGNC Symbol;Acc:10571]	0	Y	N	N
ENSG00000100219	Tier 2	XBP1	22	29190543	29196585	-1	X-box binding protein 1 [Source:HGNC Symbol;Acc:12801]	3	Y	N	N
ENSG00000115828	Tier 2	QPCT	2	37571717	37600465	1	glutaminyl-peptide cyclotransferase [Source:HGNC Symbol;Acc:9753]	1	Y	Y	N
ENSG00000132142	Tier 2	ACACA	17	35441923	35766909	-1	acetyl-CoA carboxylase alpha [Source:HGNC Symbol;Acc:84]	0	Y	N	N
ENSG00000168496	Tier 2	FEN1	11	61560109	61564716	1	flap structure-specific endonuclease 1 [Source:HGNC Symbol;Acc:3650]	105	Y	N	N
ENSG00000198911	Tier 2	SREBF2	22	42229109	42303312	1	sterol regulatory element binding transcription factor 2 [Source:HGNC Symbol;Acc:11290]	0	Y	N	N
ENSG00000240972	Tier 2	MIF	22	24236191	24237414	1	macrophage migration inhibitory factor (glycosylation-inhibiting factor) [Source:HGNC Symbol;Acc:7097]	0	Y	Y	N
ENSG00000135535	Tier 3A	CD164	6	109687717	109703762	-1	CD164 molecule, sialomucin [Source:HGNC Symbol;Acc:1632]	1	N	Y	N
ENSG00000166033	Tier 3A	HTRA1	10	124221041	124274424	1	HtrA serine peptidase 1 [Source:HGNC Symbol;Acc:9476]	14	N	Y	N
ENSG00000168685	Tier 3A	IL7R	5	35852797	35879705	1	interleukin 7 receptor [Source:HGNC Symbol;Acc:6024]	4	N	Y	N
ENSG00000188334	Tier 3A	BSPH1	19	48471303	48495427	-1	binder of sperm protein homolog 1 [Source:HGNC Symbol;Acc:33906]	0	N	Y	N
ENSG00000063180	Tier 3B	CA11	19	49141199	49149569	-1	carbonic anhydrase XI [Source:HGNC Symbol;Acc:1370]	5	Y	N	N
ENSG00000086015	Tier 3B	MAST2	1	46252659	46501796	1	microtubule associated serine/threonine kinase 2 [Source:HGNC Symbol;Acc:19035]	1	Y	N	N
ENSG00000087128	Tier 3B	TMPRSS11E	4	69313167	69363322	1	transmembrane protease, serine 11E [Source:HGNC Symbol;Acc:24465]	0	N	Y	N
ENSG00000099953	Tier 3B	MMP11	22	24110413	24126503	1	matrix metallopeptidase 11 (stromelysin 3) [Source:HGNC Symbol;Acc:7157]	20	Y	Y	N
ENSG00000112796	Tier 3B	ENPP5	6	46126924	46138708	-1	ectonucleotide pyrophosphatase/phosphodiesterase 5 (putative) [Source:HGNC Symbol;Acc:13717]	0	N	Y	N
ENSG00000134548	Tier 3B	C12orf39	12	21679241	21690311	1	chromosome 12 open reading frame 39 [Source:HGNC Symbol;Acc:28139]	0	N	Y	N
ENSG00000135617	Tier 3B	PRADC1	2	73455134	73460366	-1	protease-associated domain containing 1 [Source:HGNC Symbol;Acc:16047]	0	N	Y	N
ENSG00000145476	Tier 3B	CYP4V2	4	187112674	187134610	1	cytochrome P450, family 4, subfamily V, polypeptide 2 [Source:HGNC Symbol;Acc:23198]	8	Y	N	N
ENSG00000184860	Tier 3B	SDR42E1	16	82031221	82045093	-1	short chain dehydrogenase/reductase family 42E, member 1 [Source:HGNC Symbol;Acc:29834]	0	Y	N	N
ENSG00000196600	Tier 3B	SLC22A25	11	62931248	62997124	-1	solute carrier family 22, member 25 [Source:HGNC Symbol;Acc:32935]	0	Y	N	N
ENSG00000197429	Tier 3B	IPP	1	46159996	46216322	-1	intracisternal A particle-promoted polypeptide [Source:HGNC Symbol;Acc:6108]	2	Y	N	N
ENSG00000197658	Tier 3B	SLC22A24	11	62847412	62911693	-1	solute carrier family 22, member 24 [Source:HGNC Symbol;Acc:28542]	0	Y	N	N
ENSG00000198951	Tier 3B	NAGA	22	42454358	42466846	-1	N-acetylgalactosaminidase, alpha- [Source:HGNC Symbol;Acc:7631]	4	N	Y	N
