# Supplementary material for: Integration of metabolomics, genomics, and immune phenotypes reveals the causal roles of metabolites in disease
Source: Genome Biol. 2021 Jul 6;22:198. doi: 10.1186/s13059-021-02413-z (PMC8259168; doi:10.1186/s13059-021-02413-z)
Supplement: Supplementary file 16 — Additional file 16. Table S15 [file 13059_2021_2413_MOESM16_ESM.xlsx]

## Sheet: table S15
Table S15
Cytokine QTL profile of mQTL SNPs
SNP	cytokine	beta_cQTL	p_cQTL
rs324420	IL6_CpG_PBMC_24h	-0.123064	0.0113452
rs324420	IL22_Borreliamix_PBMC_7days	0.254484	0.0341172
rs324420	IL1b_E.Coli_PBMC_24h	-0.210578	0.037419
rs1571138	IL6_CpG_PBMC_24h	0.130064	0.00927423
rs1571138	IL22_Borreliamix_PBMC_7days	-0.277091	0.024881
rs1571138	IL1b_E.Coli_PBMC_24h	0.22814	0.0283486
rs324418	IL6_CpG_PBMC_24h	-0.118675	0.0116786
rs324418	IL1b_E.Coli_PBMC_24h	-0.198396	0.0428804
rs324418	IL22_Borreliamix_PBMC_7days	0.232397	0.0457454
rs324422	IL6_CpG_PBMC_24h	-0.109438	0.0204512
rs324422	IL1b_E.Coli_PBMC_24h	-0.20673	0.0353031
rs6429600	IL6_CpG_PBMC_24h	0.112977	0.0107337
rs6429600	IL6_C.conidiaHK_WB_48h	-0.167253	0.0493628
rs12029329	IL6_CpG_PBMC_24h	0.114349	0.00974005
rs6678149	IL6_CpG_PBMC_24h	0.114172	0.00988398
rs2145408	IL6_CpG_PBMC_24h	0.114172	0.00988398
rs2295632	IL6_CpG_PBMC_24h	0.104186	0.0187816
rs2295632	IFNy_Cryptococcus_PBMC_7days	-0.211683	0.0445382
rs2295632	IL6_C.conidiaHK_WB_48h	-0.172187	0.0431316
rs6699322	IL6_CpG_PBMC_24h	0.104205	0.0187591
rs6699322	IFNy_Cryptococcus_PBMC_7days	-0.211573	0.0446498
rs6699322	IL6_C.conidiaHK_WB_48h	-0.172037	0.0433145
rs35361357	IL6_CpG_PBMC_24h	0.104227	0.0187378
rs35361357	IFNy_Cryptococcus_PBMC_7days	-0.211554	0.0446739
rs35361357	IL6_C.conidiaHK_WB_48h	-0.171977	0.0433937
rs7555240	IL6_CpG_PBMC_24h	0.112542	0.0118154
rs7555240	IFNy_Cryptococcus_PBMC_7days	-0.213181	0.0448886
rs4660346	IL6_CpG_PBMC_24h	0.11413	0.00892221
rs4660346	IFNy_Cryptococcus_PBMC_7days	-0.230191	0.0265025
rs4660346	IL6_C.conidiaHK_WB_48h	-0.165388	0.0486752
rs6670926	IL6_CpG_PBMC_24h	0.11422	0.00886504
rs6670926	IFNy_Cryptococcus_PBMC_7days	-0.22998	0.0266353
rs6670926	IL6_C.conidiaHK_WB_48h	-0.165561	0.048429
rs4660928	IL6_CpG_PBMC_24h	0.114177	0.00890792
rs4660928	IFNy_Cryptococcus_PBMC_7days	-0.230483	0.026341
rs4660928	IL6_C.conidiaHK_WB_48h	-0.166028	0.0478506
rs12406217	IL6_B.burgdorferi_PBMC_24h	-0.281006	0.0146809
rs12406217	IL6_PolyIC_PBMC_24h	-0.267811	0.0150801
rs12406217	IL6_Borreliamix_PBMC_24h	-0.222591	0.0345575
rs12406217	IL6_LPS_macroPG_24h	0.221593	0.028005
rs12141269	IL6_B.burgdorferi_PBMC_24h	-0.280837	0.0147187
rs12141269	IL6_PolyIC_PBMC_24h	-0.267849	0.0150427
rs12141269	IL6_Borreliamix_PBMC_24h	-0.222341	0.0347214
rs12141269	IL6_E.Coli_PBMC_24h	-0.184921	0.0484283
rs12141269	IL6_LPS_macroPG_24h	0.218801	0.0300111
rs12126187	IL6_B.burgdorferi_PBMC_24h	-0.300683	0.00969617
rs12126187	IL6_PolyIC_PBMC_24h	-0.271386	0.0147399
rs12126187	IL6_Borreliamix_PBMC_24h	-0.223177	0.0358944
rs12126187	IL6_LPS_macroPG_24h	0.249741	0.0140841
rs12126187	TNFA_LPS_macroPG_24h	0.310262	0.0224399
rs12126187	TNFA_LPS_WB_48h	0.151928	0.0479924
rs10890389	IL6_B.burgdorferi_PBMC_24h	0.257753	0.0102078
rs10890389	IL6_E.Coli_PBMC_24h	0.184197	0.0240466
rs6689182	IL6_B.burgdorferi_PBMC_24h	0.249123	0.0117024
rs6689182	IL6_E.Coli_PBMC_24h	0.199567	0.0129771
rs6689182	IFNy_Cryptococcus_PBMC_7days	-0.234005	0.0289351
rs6689182	IL6_CpG_PBMC_24h	0.0948126	0.0356474
rs6689182	IL6_LPS_WB_48h	-0.0845199	0.0451234
rs2093044	IL6_E.Coli_PBMC_24h	0.189109	0.0183776
rs2093044	IL6_B.burgdorferi_PBMC_24h	0.225704	0.0222017
rs2093044	IFNy_Cryptococcus_PBMC_7days	-0.215357	0.0440787
rs11584511	IFNy_C.albicansconidia_PBMC_7days	-0.417852	0.00485841
rs11584511	IL22_C.albicansconidia_PBMC_7days	-0.457091	0.00734348
rs11584511	IL22_C.albicanshyphae_PBMC_7days	-0.404334	0.0232109
rs11584511	IFNy_C.albicanshyphae_PBMC_7days	-0.404305	0.0318942
rs11584511	IL1b_PolyIC_PBMC_24h	-0.298093	0.0443969
rs11584511	IL6_PolyIC_PBMC_24h	-0.259189	0.0455352
rs72677586	IFNy_C.albicansconidia_PBMC_7days	-0.408115	0.00542861
rs72677586	IL22_C.albicansconidia_PBMC_7days	-0.446184	0.00816327
rs72677586	IL22_C.albicanshyphae_PBMC_7days	-0.401811	0.0225745
rs72677586	IFNy_C.albicanshyphae_PBMC_7days	-0.40233	0.0308721
rs72677586	IL1b_PolyIC_PBMC_24h	-0.30167	0.0396883
rs72677586	IL6_PolyIC_PBMC_24h	-0.263009	0.0402042
rs72677586	TNFA_LPS_macroPG_24h	0.310008	0.0478477
rs10890392	IFNy_C.albicansconidia_PBMC_7days	-0.408157	0.00541907
rs10890392	IL22_C.albicansconidia_PBMC_7days	-0.445707	0.00822579
rs10890392	IL22_C.albicanshyphae_PBMC_7days	-0.401672	0.0226079
rs10890392	IFNy_C.albicanshyphae_PBMC_7days	-0.401954	0.0310131
rs10890392	IL1b_PolyIC_PBMC_24h	-0.301724	0.0396327
rs10890392	IL6_PolyIC_PBMC_24h	-0.263045	0.0401565
rs10890392	TNFA_LPS_macroPG_24h	0.310269	0.0476395
rs10489770	IFNy_C.albicansconidia_PBMC_7days	-0.408836	0.00540842
rs10489770	IL22_C.albicansconidia_PBMC_7days	-0.446023	0.00827301
rs10489770	IL22_C.albicanshyphae_PBMC_7days	-0.40228	0.0225973
rs10489770	IFNy_C.albicanshyphae_PBMC_7days	-0.404101	0.0303597
rs10489770	IL1b_PolyIC_PBMC_24h	-0.302208	0.0395991
rs10489770	IL6_PolyIC_PBMC_24h	-0.26409	0.0396515
rs10489770	TNFA_LPS_macroPG_24h	0.312297	0.0465122
rs10736428	IFNy_C.albicansconidia_PBMC_7days	-0.410936	0.00527245
rs10736428	IL22_C.albicansconidia_PBMC_7days	-0.44655	0.00833869
rs10736428	IL22_C.albicanshyphae_PBMC_7days	-0.403403	0.022516
rs10736428	IFNy_C.albicanshyphae_PBMC_7days	-0.407608	0.029297
rs10736428	IL6_PolyIC_PBMC_24h	-0.26695	0.0379687
rs10736428	IL1b_PolyIC_PBMC_24h	-0.304305	0.038668
rs10736428	TNFA_LPS_macroPG_24h	0.315697	0.0446285
rs11590411	IL6_CpG_PBMC_24h	0.108381	0.0138207
rs4660343	IL6_B.burgdorferi_PBMC_24h	0.255445	0.0114643
rs4660343	IL6_E.Coli_PBMC_24h	0.176328	0.0319714
rs12039667	IL6_B.burgdorferi_PBMC_24h	0.260785	0.0113177
rs12039667	IL6_E.Coli_PBMC_24h	0.185958	0.0264213
rs7527133	IL6_B.burgdorferi_PBMC_24h	0.261846	0.0109549
rs7527133	IL6_E.Coli_PBMC_24h	0.185029	0.0271272
rs1535737	IL1b_MSUC16_PBMC_24h	0.224387	0.0317281
rs1535737	IL1b_C.albicanshyphae_PBMC_24h	0.169304	0.0449638
rs1535737	TNFA_PHA_WB_48h	-0.248079	0.00112051
rs1535737	IL6_PHA_WB_48h	-0.133906	0.00340889
rs1535737	IFNy_PHA_WB_48h	-0.361767	0.00990415
rs1535737	IL1b_PHA_WB_48h	-0.178148	0.0164654
rs1535737	TNFA_LPS_WB_48h	-0.127757	0.0398283
rs10890388	IL6_B.burgdorferi_PBMC_24h	0.254631	0.0113453
rs10890388	IL6_E.Coli_PBMC_24h	0.173483	0.0340218
rs4660918	IL6_B.burgdorferi_PBMC_24h	0.254527	0.0113191
rs4660918	IL6_E.Coli_PBMC_24h	0.172978	0.0344168
rs12129542	IL6_B.burgdorferi_PBMC_24h	0.238379	0.0177883
rs12129542	IL22_C.albicanshyphae_PBMC_7days	0.289086	0.0290292
rs12129542	IL6_E.Coli_PBMC_24h	0.166124	0.0423391
rs12126942	IL6_B.burgdorferi_PBMC_24h	0.227666	0.0237893
rs12126942	IL22_C.albicanshyphae_PBMC_7days	0.288216	0.0296832
rs12126942	IL6_E.Coli_PBMC_24h	0.165016	0.0439525
rs6429596	IL6_B.burgdorferi_PBMC_24h	0.262715	0.0102964
rs6696085	IL6_B.burgdorferi_PBMC_24h	-0.251384	0.0167089
rs6696085	IL6_Borreliamix_PBMC_24h	-0.211108	0.0279331
rs6429596	IL6_E.Coli_PBMC_24h	0.181359	0.0295057
rs6696085	IL6_LPS_WB_48h	0.0994449	0.026444
rs12141928	IL6_B.burgdorferi_PBMC_24h	-0.252843	0.0149567
rs12141928	IL6_Borreliamix_PBMC_24h	-0.208319	0.0283253
rs12141928	IL6_LPS_WB_48h	0.0941323	0.0337218
rs4612574	IL6_B.burgdorferi_PBMC_24h	-0.253281	0.0149308
rs4612574	IL6_Borreliamix_PBMC_24h	-0.208785	0.0282038
rs4612574	IL6_LPS_WB_48h	0.0938314	0.0345652
rs11586229	IL6_E.Coli_PBMC_24h	0.185223	0.0233569
rs11586229	IFNy_Cryptococcus_PBMC_7days	-0.232853	0.0324663
rs11586229	IL6_B.burgdorferi_PBMC_24h	0.213966	0.0333166
rs12044708	IL6_E.Coli_PBMC_24h	0.172969	0.0306072
rs12044708	IFNy_Cryptococcus_PBMC_7days	-0.227236	0.0330411
rs12044708	IL6_B.burgdorferi_PBMC_24h	0.203613	0.0386206
rs10789488	IL6_E.Coli_PBMC_24h	0.173133	0.0303311
rs10890386	IL6_E.Coli_PBMC_24h	0.173133	0.0303311
rs10789488	IFNy_Cryptococcus_PBMC_7days	-0.22778	0.0324982
rs10890386	IFNy_Cryptococcus_PBMC_7days	-0.22778	0.0324982
rs10789488	IL6_B.burgdorferi_PBMC_24h	0.203073	0.0390024
rs10890386	IL6_B.burgdorferi_PBMC_24h	0.203073	0.0390024
rs6429594	IL6_B.burgdorferi_PBMC_24h	0.231657	0.0240454
rs12125573	IL6_B.burgdorferi_PBMC_24h	-0.216122	0.0279927
rs12125573	IL6_E.Coli_PBMC_24h	-0.174092	0.0294326
rs12125573	IFNy_Cryptococcus_PBMC_7days	0.222817	0.0365084
rs4660921	IL6_E.Coli_PBMC_24h	0.180942	0.0260292
rs4660921	IFNy_Cryptococcus_PBMC_7days	-0.231802	0.0323999
rs4660921	IL6_B.burgdorferi_PBMC_24h	0.20883	0.0368749
rs4660920	IL6_E.Coli_PBMC_24h	0.18093	0.026045
rs4660920	IFNy_Cryptococcus_PBMC_7days	-0.231779	0.0324235
rs4660920	IL6_B.burgdorferi_PBMC_24h	0.208828	0.0368839
rs11584233	IL6_E.Coli_PBMC_24h	0.180892	0.0260623
rs11584233	IFNy_Cryptococcus_PBMC_7days	-0.231913	0.0323066
rs11584233	IL6_B.burgdorferi_PBMC_24h	0.208734	0.0369514
rs10890387	IL6_E.Coli_PBMC_24h	0.180725	0.0261775
rs4660919	IL6_E.Coli_PBMC_24h	0.180725	0.0261775
rs10890387	IFNy_Cryptococcus_PBMC_7days	-0.231961	0.0322431
rs4660919	IFNy_Cryptococcus_PBMC_7days	-0.231961	0.0322431
rs10890387	IL6_B.burgdorferi_PBMC_24h	0.208705	0.0369479
rs4660919	IL6_B.burgdorferi_PBMC_24h	0.208705	0.0369479
rs12028248	IFNy_Cryptococcus_PBMC_7days	-0.226807	0.0374146
rs953070	IFNy_Cryptococcus_PBMC_7days	-0.226824	0.0373887
rs6692775	IFNy_Cryptococcus_PBMC_7days	-0.227377	0.0368732
rs17102087	IL6_B.burgdorferi_PBMC_24h	-0.296803	0.0310133
rs17102087	IL6_PolyIC_PBMC_24h	-0.28355	0.0312745
rs17102087	IL6_LPS_macroPG_24h	0.394861	0.000954338
rs17102087	TNFA_LPS_macroPG_24h	0.379376	0.0178265
rs17102087	TNFA_LPS_WB_48h	0.225082	0.0130202
rs6742078	IL17_C.albicansconidia_PBMC_7days	0.202448	0.0458686
rs4148324	IL17_C.albicansconidia_PBMC_7days	0.202448	0.0458686
rs4148325	IL17_C.albicansconidia_PBMC_7days	0.202448	0.0458686
rs6742078	TNFA_C.conidiaHK_WB_48h	-0.204036	0.0126968
rs4148324	TNFA_C.conidiaHK_WB_48h	-0.204036	0.0126968
rs4148325	TNFA_C.conidiaHK_WB_48h	-0.204036	0.0126968
rs6742078	TNFA_S.aureus_WB_48h	-0.174834	0.0165571
rs4148324	TNFA_S.aureus_WB_48h	-0.174834	0.0165571
rs4148325	TNFA_S.aureus_WB_48h	-0.174834	0.0165571
rs929596	IL1b_LPS100ng_PBMC_24h	-0.177653	0.0348499
rs929596	TNFA_C.conidiaHK_WB_48h	-0.244436	0.00527373
rs929596	TNFA_S.aureus_WB_48h	-0.177756	0.0229864
rs929596	IL1b_C.conidiaHK_WB_48h	-0.163327	0.044934
rs3771341	IL1b_LPS100ng_PBMC_24h	-0.174423	0.0342619
rs3771341	TNFA_C.conidiaHK_WB_48h	-0.232772	0.0066532
rs3771341	TNFA_S.aureus_WB_48h	-0.186223	0.014898
rs10929302	IL1b_LPS100ng_PBMC_24h	-0.169158	0.0407444
rs10929302	TNFA_C.conidiaHK_WB_48h	-0.237382	0.00580444
rs10929302	TNFA_S.aureus_WB_48h	-0.189012	0.0137677
rs6714634	IL1b_LPS100ng_PBMC_24h	-0.168912	0.0410414
rs6714634	TNFA_C.conidiaHK_WB_48h	-0.237483	0.00578416
rs6714634	TNFA_S.aureus_WB_48h	-0.189088	0.0137309
rs7567229	TNFA_S.aureus_WB_48h	-0.190725	0.0117753
rs2885296	IL1b_LPS100ng_PBMC_24h	-0.167424	0.0427994
rs2885296	TNFA_C.conidiaHK_WB_48h	-0.237989	0.00566628
rs2885296	TNFA_S.aureus_WB_48h	-0.189284	0.0136064
rs11695484	IL1b_LPS100ng_PBMC_24h	-0.165076	0.0456035
rs11695484	TNFA_C.conidiaHK_WB_48h	-0.238438	0.00553216
rs11695484	TNFA_S.aureus_WB_48h	-0.189421	0.013453
rs17864701	IL1b_LPS100ng_PBMC_24h	-0.164543	0.046239
rs17864701	TNFA_C.conidiaHK_WB_48h	-0.23849	0.00550711
rs17864701	TNFA_S.aureus_WB_48h	-0.189393	0.0134376
rs17863787	TNFA_S.aureus_WB_48h	-0.193582	0.00988885
rs17863787	TNFA_C.conidiaHK_WB_48h	-0.171857	0.0416415
rs34352510	IL1b_LPS100ng_PBMC_24h	-0.16394	0.0469763
rs34352510	TNFA_C.conidiaHK_WB_48h	-0.23853	0.00548456
rs34352510	TNFA_S.aureus_WB_48h	-0.189416	0.0133974
rs17862875	IL1b_LPS100ng_PBMC_24h	-0.166429	0.044248
rs17862875	TNFA_C.conidiaHK_WB_48h	-0.236393	0.00605757
rs17862875	TNFA_S.aureus_WB_48h	-0.191778	0.0125096
rs6722076	IL1b_LPS100ng_PBMC_24h	-0.163715	0.0473498
rs6722076	TNFA_C.conidiaHK_WB_48h	-0.23872	0.00546139
rs6722076	TNFA_S.aureus_WB_48h	-0.189786	0.0132446
rs7567468	IL1b_LPS100ng_PBMC_24h	-0.164352	0.0469362
rs7567468	TNFA_C.conidiaHK_WB_48h	-0.239184	0.00546415
rs7567468	TNFA_S.aureus_WB_48h	-0.191288	0.0127076
rs6747843	TNFA_C.conidiaHK_WB_48h	-0.237757	0.00562222
rs6747843	TNFA_S.aureus_WB_48h	-0.202611	0.00810368
rs28899170	TNFA_S.aureus_WB_48h	-0.1807	0.0161012
rs6744284	TNFA_S.aureus_WB_48h	-0.198888	0.0112335
rs6744284	TNFA_C.conidiaHK_WB_48h	-0.220505	0.0122836
rs12987866	IFNy_MTB_PBMC_7days	0.272827	0.0301914
rs12987866	TNFA_S.aureus_WB_48h	-0.202391	0.0100329
rs12987866	TNFA_C.conidiaHK_WB_48h	-0.203074	0.0214747
rs17862873	IFNy_MTB_PBMC_7days	0.274327	0.0283502
rs17862873	TNFA_S.aureus_WB_48h	-0.189588	0.0153279
rs17862873	TNFA_C.conidiaHK_WB_48h	-0.190915	0.0297425
rs7571915	TNFA_S.aureus_WB_48h	-0.174202	0.0173312
rs11692664	TNFA_S.aureus_WB_48h	-0.174202	0.0173312
rs10168416	TNFA_S.aureus_WB_48h	-0.17413	0.0173386
rs2070959	TNFA_S.aureus_WB_48h	-0.17413	0.0173386
rs35984508	IL22_MTB_PBMC_7days	0.205674	0.0455742
rs35984508	IFNy_C.albicanshyphae_PBMC_7days	0.247572	0.0498333
rs35984508	TNFA_S.aureus_WB_48h	-0.164223	0.0228011
rs1105879	IL22_MTB_PBMC_7days	0.213991	0.0381618
rs1105880	IL22_MTB_PBMC_7days	0.205844	0.0453182
rs1105879	TNFA_S.aureus_WB_48h	-0.167154	0.0209324
rs1105880	TNFA_S.aureus_WB_48h	-0.164156	0.0228089
rs2741045	TNFA_S.aureus_WB_48h	-0.166989	0.0233159
rs2741046	TNFA_S.aureus_WB_48h	-0.166989	0.0233159
rs2602376	TNFA_S.aureus_WB_48h	-0.166989	0.0233159
rs2741044	TNFA_S.aureus_WB_48h	-0.167376	0.0237038
rs4663971	IL17_C.albicansconidia_PBMC_7days	0.209858	0.0307746
rs4663971	IL22_MTB_PBMC_7days	0.205687	0.039228
rs4148326	IL17_C.albicansconidia_PBMC_7days	0.209428	0.0310254
rs4148326	IL22_MTB_PBMC_7days	0.204986	0.0397932
rs3755319	IL17_C.albicansconidia_PBMC_7days	0.208336	0.0320177
rs3755319	IL22_MTB_PBMC_7days	0.207061	0.0379298
rs4124874	IL22_MTB_PBMC_7days	0.213652	0.0329229
rs4124874	IL17_C.albicansconidia_PBMC_7days	0.207118	0.033787
rs2018985	IL1b_E.Coli_PBMC_24h	-0.182909	0.0305615
rs2018985	TNFA_S.typhimurium_macroPG_24h	-0.220669	0.0168093
rs2018985	IL6_C.albicansconidia_macroPG_24h	-0.18559	0.0336895
rs2018985	IL6_S.typhimurium_macroPG_24h	-0.126046	0.0464314
rs2018985	TNFA_PHA_WB_48h	-0.145364	0.0446876
rs7581102	TNFA_C.albicanshyphae_PBMC_24h	0.236976	0.0270527
rs7581102	TNFA_C.conidiaHK_WB_48h	0.192161	0.0243878
rs7581102	TNFA_S.aureus_WB_48h	0.1702	0.0252287
rs7581102	IL6_S.aureus_WB_48h	0.162108	0.0402588
rs4399719	IL17_C.albicansconidia_PBMC_7days	0.20595	0.0339555
rs4399719	IL22_MTB_PBMC_7days	0.209808	0.0353442
rs4477910	IL1b_E.Coli_PBMC_24h	-0.183374	0.0301442
rs4477910	TNFA_S.typhimurium_macroPG_24h	-0.226657	0.0140535
rs4477910	IL6_C.albicansconidia_macroPG_24h	-0.182121	0.0371973
rs4477910	IL6_S.typhimurium_macroPG_24h	-0.130783	0.0387898
rs7576166	IL1b_E.Coli_PBMC_24h	-0.183373	0.0301531
rs7576166	TNFA_S.typhimurium_macroPG_24h	-0.226759	0.0140141
rs7576166	IL6_C.albicansconidia_macroPG_24h	-0.182145	0.0371804
rs7576166	IL6_S.typhimurium_macroPG_24h	-0.130823	0.0387382
rs10179091	IL17_C.albicansconidia_PBMC_7days	0.208376	0.0319389
rs10179091	IL22_MTB_PBMC_7days	0.210737	0.0345817
rs10929301	IL17_C.albicansconidia_PBMC_7days	0.205481	0.0342745
rs10929301	IL22_MTB_PBMC_7days	0.21018	0.034926
rs4663333	IL17_C.albicansconidia_PBMC_7days	0.207356	0.0325761
rs4663333	IL22_MTB_PBMC_7days	0.211362	0.0338242
rs4663967	IL17_C.albicansconidia_PBMC_7days	0.20719	0.0326455
rs6741669	IL17_C.albicansconidia_PBMC_7days	0.20719	0.0326455
rs4663967	IL22_MTB_PBMC_7days	0.211353	0.0337601
rs6741669	IL22_MTB_PBMC_7days	0.211353	0.0337601
rs6722064	TNFA_C.albicanshyphae_PBMC_24h	0.215929	0.0435453
rs6722064	TNFA_C.conidiaHK_WB_48h	0.19231	0.0239228
rs6722064	TNFA_S.aureus_WB_48h	0.162003	0.0327766
rs6722064	IL6_S.aureus_WB_48h	0.155884	0.0480553
rs2363116	IL22_MTB_PBMC_7days	0.202813	0.0407037
rs2363116	IL17_C.albicansconidia_PBMC_7days	0.196689	0.0416139
rs2363116	TNFA_S.typhimurium_macroPG_24h	-0.178259	0.0486988
rs1983023	IL1b_E.Coli_PBMC_24h	-0.183133	0.0309192
rs1983023	IL22_MTB_PBMC_7days	0.201708	0.0469555
rs1983023	TNFA_S.typhimurium_macroPG_24h	-0.230871	0.0126003
rs1983023	IL6_S.typhimurium_macroPG_24h	-0.135614	0.032585
rs1983023	IL6_C.albicansconidia_macroPG_24h	-0.183077	0.0367329
rs6431625	IL1b_E.Coli_PBMC_24h	-0.181856	0.031783
rs6431625	TNFA_S.typhimurium_macroPG_24h	-0.228382	0.0134452
rs6431625	IL6_S.typhimurium_macroPG_24h	-0.131614	0.0377909
rs6431625	IL6_C.albicansconidia_macroPG_24h	-0.180123	0.0395758
rs4663965	IL22_MTB_PBMC_7days	0.211737	0.0330318
rs4663965	IL17_C.albicansconidia_PBMC_7days	0.202564	0.036326
rs4663963	IL22_MTB_PBMC_7days	0.211767	0.0329953
rs4663963	IL17_C.albicansconidia_PBMC_7days	0.202541	0.0363351
rs6431628	IL22_MTB_PBMC_7days	0.211955	0.0328343
rs6431628	IL17_C.albicansconidia_PBMC_7days	0.203287	0.0356445
rs4467260	IL22_MTB_PBMC_7days	0.212642	0.0323853
rs4467260	IL17_C.albicansconidia_PBMC_7days	0.206261	0.0331353
rs11685892	IL17_C.albicansconidia_PBMC_7days	0.208383	0.0314106
rs11685892	IL22_MTB_PBMC_7days	0.212839	0.032277
rs11690786	TNFA_C.albicanshyphae_PBMC_24h	0.246086	0.0209165
rs11690786	TNFA_C.conidiaHK_WB_48h	0.202463	0.0170286
rs11690786	IL6_S.aureus_WB_48h	0.167696	0.0328148
rs11690786	TNFA_S.aureus_WB_48h	0.152698	0.0435872
rs2361502	TNFA_C.albicanshyphae_PBMC_24h	0.257104	0.0160813
rs2361502	IL22_S.aureus_PBMC_7days	-0.254326	0.0201304
rs2361502	IL6_Pam3Cys_PBMC_24h	0.128242	0.0323467
rs2361502	IL1b_C.albicanshyphae_PBMC_24h	0.170043	0.0464031
rs2361502	TNFA_S.aureus_WB_48h	0.179519	0.0178689
rs2361502	IL6_S.aureus_WB_48h	0.179028	0.0230102
rs2361502	TNFA_C.conidiaHK_WB_48h	0.176272	0.0384532
rs3821242	IL17_C.albicansconidia_PBMC_7days	0.215256	0.0263574
rs7574296	IL17_C.albicansconidia_PBMC_7days	0.21415	0.0270422
rs3821242	IL22_MTB_PBMC_7days	0.213385	0.0320131
rs7574296	IL22_MTB_PBMC_7days	0.211197	0.0337073
rs6706232	IL17_C.albicansconidia_PBMC_7days	0.215426	0.0261946
rs6706232	IL22_MTB_PBMC_7days	0.213493	0.0318763
rs12986677	IL22_S.aureus_PBMC_7days	-0.283196	0.0103137
rs12986677	TNFA_C.albicanshyphae_PBMC_24h	0.242817	0.0243961
rs12986677	IFNy_MTB_PBMC_7days	-0.253785	0.03829
rs12986677	IL1b_C.albicanshyphae_PBMC_24h	0.171883	0.0461243
rs12986677	TNFA_S.aureus_WB_48h	0.176792	0.0209035
rs12986677	IL6_S.aureus_WB_48h	0.172955	0.0296579
rs12986677	TNFA_C.conidiaHK_WB_48h	0.169634	0.0485444
rs3806596	IL17_C.albicansconidia_PBMC_7days	0.230062	0.0171932
rs3806596	IL22_MTB_PBMC_7days	0.210861	0.0335251
rs3806597	IL17_C.albicansconidia_PBMC_7days	0.230215	0.0171201
rs3806597	IL22_MTB_PBMC_7days	0.210861	0.0335276
rs2008595	IL17_C.albicansconidia_PBMC_7days	0.230439	0.017003
rs2008595	IL22_MTB_PBMC_7days	0.210817	0.0335498
rs2008584	IL17_C.albicansconidia_PBMC_7days	0.225588	0.019547
rs2008584	IL22_MTB_PBMC_7days	0.215202	0.0300943
rs4294999	IL17_C.albicansconidia_PBMC_7days	0.231358	0.0164212
rs4294999	IL22_MTB_PBMC_7days	0.212581	0.0318601
rs7597496	IL17_C.albicansconidia_PBMC_7days	0.229791	0.0178136
rs7597496	IL22_MTB_PBMC_7days	0.211973	0.0333531
rs6711351	IL17_C.albicansconidia_PBMC_7days	0.238483	0.013575
rs6711351	IL22_MTB_PBMC_7days	0.20893	0.0353457
rs871514	IL17_C.albicansconidia_PBMC_7days	0.233888	0.0160848
rs871514	IL22_MTB_PBMC_7days	0.206153	0.038945
rs869283	IL1b_E.Coli_PBMC_24h	-0.183574	0.0326568
rs869283	TNFA_S.typhimurium_macroPG_24h	-0.236743	0.0115432
rs869283	IL6_C.albicansconidia_macroPG_24h	-0.189207	0.033069
rs869283	IL6_S.typhimurium_macroPG_24h	-0.12718	0.0479533
rs869283	TNFA_LPS_macroPG_24h	-0.207787	0.0485578
rs6749496	IL1b_E.Coli_PBMC_24h	-0.18572	0.031395
rs6749496	TNFA_S.typhimurium_macroPG_24h	-0.232723	0.0135193
rs6749496	IL6_C.albicansconidia_macroPG_24h	-0.189872	0.0333561
rs11673726	IL1b_E.Coli_PBMC_24h	-0.19467	0.0254325
rs11673726	TNFA_S.typhimurium_macroPG_24h	-0.18649	0.0496723
rs11673726	IL6_C.albicansconidia_macroPG_24h	-0.176408	0.0497132
rs7604115	IL1b_E.Coli_PBMC_24h	-0.192805	0.0267426
rs7604115	IL6_C.albicansconidia_macroPG_24h	-0.177855	0.0476896
rs11888459	IL1b_E.Coli_PBMC_24h	-0.191426	0.0277596
rs11888459	IL6_C.albicansconidia_macroPG_24h	-0.179018	0.0461399
rs7564935	IL1b_E.Coli_PBMC_24h	-0.188299	0.0302478
rs7564935	IL6_C.albicansconidia_macroPG_24h	-0.182057	0.042375
rs6725478	IL1b_E.Coli_PBMC_24h	-0.177514	0.0388019
rs6725478	TNFA_S.typhimurium_macroPG_24h	-0.224966	0.0164257
rs6725478	TNFA_LPS_macroPG_24h	-0.227093	0.0310239
rs13410335	IL1b_E.Coli_PBMC_24h	-0.188342	0.0304267
rs13410335	IL6_C.albicansconidia_macroPG_24h	-0.182917	0.0416637
rs7583278	IL1b_E.Coli_PBMC_24h	-0.177764	0.0384219
rs7583278	TNFA_S.typhimurium_macroPG_24h	-0.225985	0.0158952
rs7583278	TNFA_LPS_macroPG_24h	-0.227192	0.0308763
rs11891311	IL1b_E.Coli_PBMC_24h	-0.188222	0.0307729
rs11891311	IL6_C.albicansconidia_macroPG_24h	-0.183914	0.0408346
rs11891311	TNFA_S.typhimurium_macroPG_24h	-0.188455	0.0474277
rs6546847	IL1b_MSUC16_PBMC_24h	-0.343283	0.00354276
rs6546847	TNFA_A.fumigatusconidiaSerum_PBMC_24h	-0.163216	0.0111357
rs6546847	IL6_MSUC16_PBMC_24h	-0.252365	0.0207012
rs6546847	IL1b_C.albicansconidia_PBMC_24h	-0.0862666	0.0330005
rs10180090	IL1b_E.Coli_PBMC_24h	-0.179429	0.037705
rs10180090	TNFA_S.typhimurium_macroPG_24h	-0.22597	0.016513
rs10180090	TNFA_LPS_macroPG_24h	-0.228556	0.0308269
rs13401281	IL1b_E.Coli_PBMC_24h	-0.189583	0.0302355
rs13401281	IL6_C.albicansconidia_macroPG_24h	-0.184884	0.0405834
rs13401281	TNFA_S.typhimurium_macroPG_24h	-0.193541	0.0425578
rs17009149	IL1b_MSUC16_PBMC_24h	-0.34383	0.00405471
rs17009149	TNFA_A.fumigatusconidiaSerum_PBMC_24h	-0.143812	0.0278924
rs17009149	IL6_MSUC16_PBMC_24h	-0.241001	0.0297695
rs17009149	IL1b_C.albicansconidia_PBMC_24h	-0.0819912	0.0462182
rs13431267	IL1b_MSUC16_PBMC_24h	-0.331122	0.00528558
rs13431267	TNFA_A.fumigatusconidiaSerum_PBMC_24h	-0.135002	0.0375219
rs13431267	IL6_MSUC16_PBMC_24h	-0.222014	0.0436712
rs13431267	IL1b_C.albicansconidia_PBMC_24h	-0.0819918	0.0444814
rs10207220	IL1b_MSUC16_PBMC_24h	-0.330032	0.00542186
rs10207220	TNFA_A.fumigatusconidiaSerum_PBMC_24h	-0.135052	0.0373808
rs10207220	IL6_MSUC16_PBMC_24h	-0.221489	0.0440979
rs10207220	IL1b_C.albicansconidia_PBMC_24h	-0.0817126	0.0451373
rs34142813	IL1b_MSUC16_PBMC_24h	-0.324636	0.006593
rs34142813	TNFA_A.fumigatusconidiaSerum_PBMC_24h	-0.139475	0.0326906
rs34142813	IL6_MSUC16_PBMC_24h	-0.224913	0.042267
rs7580750	IL1b_MSUC16_PBMC_24h	-0.329968	0.00543728
rs6735946	IL1b_MSUC16_PBMC_24h	-0.329968	0.00543728
rs7580750	TNFA_A.fumigatusconidiaSerum_PBMC_24h	-0.134793	0.0377757
rs6735946	TNFA_A.fumigatusconidiaSerum_PBMC_24h	-0.134793	0.0377757
rs7580750	IL6_MSUC16_PBMC_24h	-0.221473	0.0441414
rs6735946	IL6_MSUC16_PBMC_24h	-0.221473	0.0441414
rs7580750	IL1b_C.albicansconidia_PBMC_24h	-0.0816739	0.0452685
rs6735946	IL1b_C.albicansconidia_PBMC_24h	-0.0816739	0.0452685
rs6740766	IL1b_MSUC16_PBMC_24h	-0.329936	0.0054366
rs11686019	IL1b_MSUC16_PBMC_24h	-0.329936	0.0054366
rs10169213	IL1b_MSUC16_PBMC_24h	-0.329936	0.0054366
rs6740766	TNFA_A.fumigatusconidiaSerum_PBMC_24h	-0.135096	0.0373236
rs11686019	TNFA_A.fumigatusconidiaSerum_PBMC_24h	-0.135096	0.0373236
rs10169213	TNFA_A.fumigatusconidiaSerum_PBMC_24h	-0.135096	0.0373236
rs6740766	IL6_MSUC16_PBMC_24h	-0.221303	0.0442818
rs11686019	IL6_MSUC16_PBMC_24h	-0.221303	0.0442818
rs10169213	IL6_MSUC16_PBMC_24h	-0.221303	0.0442818
rs6740766	IL1b_C.albicansconidia_PBMC_24h	-0.0816952	0.0451886
rs11686019	IL1b_C.albicansconidia_PBMC_24h	-0.0816952	0.0451886
rs10169213	IL1b_C.albicansconidia_PBMC_24h	-0.0816952	0.0451886
rs10198549	IL1b_MSUC16_PBMC_24h	-0.329944	0.00544419
rs9653557	IL1b_MSUC16_PBMC_24h	-0.329944	0.00544419
rs10198549	TNFA_A.fumigatusconidiaSerum_PBMC_24h	-0.134274	0.0385379
rs9653557	TNFA_A.fumigatusconidiaSerum_PBMC_24h	-0.134274	0.0385379
rs10198549	IL6_MSUC16_PBMC_24h	-0.221639	0.0439976
rs9653557	IL6_MSUC16_PBMC_24h	-0.221639	0.0439976
rs10198549	IL1b_C.albicansconidia_PBMC_24h	-0.0816477	0.0453542
rs9653557	IL1b_C.albicansconidia_PBMC_24h	-0.0816477	0.0453542
rs17009159	IL1b_MSUC16_PBMC_24h	-0.329882	0.00546095
rs7583255	IL1b_MSUC16_PBMC_24h	-0.329882	0.00546095
rs7598419	IL1b_MSUC16_PBMC_24h	-0.329882	0.00546095
rs7586463	IL1b_MSUC16_PBMC_24h	-0.329882	0.00546095
rs17009159	TNFA_A.fumigatusconidiaSerum_PBMC_24h	-0.133907	0.0391082
rs7583255	TNFA_A.fumigatusconidiaSerum_PBMC_24h	-0.133907	0.0391082
rs7598419	TNFA_A.fumigatusconidiaSerum_PBMC_24h	-0.133907	0.0391082
rs7586463	TNFA_A.fumigatusconidiaSerum_PBMC_24h	-0.133907	0.0391082
rs17009159	IL6_MSUC16_PBMC_24h	-0.221691	0.0439834
rs7583255	IL6_MSUC16_PBMC_24h	-0.221691	0.0439834
rs7598419	IL6_MSUC16_PBMC_24h	-0.221691	0.0439834
rs7586463	IL6_MSUC16_PBMC_24h	-0.221691	0.0439834
rs17009159	IL1b_C.albicansconidia_PBMC_24h	-0.0816091	0.0454931
rs7583255	IL1b_C.albicansconidia_PBMC_24h	-0.0816091	0.0454931
rs7598419	IL1b_C.albicansconidia_PBMC_24h	-0.0816091	0.0454931
rs7586463	IL1b_C.albicansconidia_PBMC_24h	-0.0816091	0.0454931
rs6704782	IL1b_MSUC16_PBMC_24h	-0.323413	0.00686319
rs6704782	TNFA_A.fumigatusconidiaSerum_PBMC_24h	-0.13957	0.0327632
rs1114380	IL1b_MSUC16_PBMC_24h	-0.329302	0.00572113
rs6756885	IL1b_MSUC16_PBMC_24h	-0.329315	0.00572316
rs10197409	IL1b_MSUC16_PBMC_24h	-0.329315	0.00572316
rs6756885	IL6_MSUC16_PBMC_24h	-0.225515	0.0412028
rs10197409	IL6_MSUC16_PBMC_24h	-0.225515	0.0412028
rs1114380	IL6_MSUC16_PBMC_24h	-0.225355	0.0413308
rs1114380	IL1b_C.albicansconidia_PBMC_24h	-0.0804783	0.049416
rs6756885	IL1b_C.albicansconidia_PBMC_24h	-0.0804523	0.0495089
rs10197409	IL1b_C.albicansconidia_PBMC_24h	-0.0804523	0.0495089
rs6745368	IL1b_MSUC16_PBMC_24h	-0.329233	0.00574551
rs6745368	IL6_MSUC16_PBMC_24h	-0.225672	0.0411029
rs6745368	IL1b_C.albicansconidia_PBMC_24h	-0.0803699	0.0497908
rs4521035	IL6_E.Coli_PBMC_24h	-0.147378	0.0395643
rs4521035	IFNy_Borreliamix_PBMC_7days	-0.139984	0.0428252
rs4521035	IL17_C.albicanshyphae_PBMC_7days	0.221429	0.0499396
rs7558944	IL1b_MSUC16_PBMC_24h	-0.329023	0.00580557
rs7558944	IL6_MSUC16_PBMC_24h	-0.226444	0.0405296
rs13432605	IL1b_MSUC16_PBMC_24h	-0.328928	0.00582915
rs13432605	IL6_MSUC16_PBMC_24h	-0.226593	0.0404345
rs13384952	IL1b_MSUC16_PBMC_24h	-0.304506	0.0107351
rs13384952	TNFA_A.fumigatusconidiaSerum_PBMC_24h	-0.146648	0.0244375
rs13384952	IL1b_C.albicansconidia_PBMC_24h	-0.0814982	0.0467892
rs7572722	IL1b_MSUC16_PBMC_24h	-0.318017	0.00714522
rs7572722	TNFA_A.fumigatusconidiaSerum_PBMC_24h	-0.139499	0.0308069
rs7572722	IL6_MSUC16_PBMC_24h	-0.226754	0.0384578
rs7572722	IL1b_C.albicansconidia_PBMC_24h	-0.0798742	0.0492615
rs58603761	IL1b_MSUC16_PBMC_24h	-0.318487	0.00711715
rs58603761	TNFA_A.fumigatusconidiaSerum_PBMC_24h	-0.139405	0.0310889
rs58603761	IL6_MSUC16_PBMC_24h	-0.226014	0.0392942
rs58603761	IL1b_C.albicansconidia_PBMC_24h	-0.0799436	0.0492899
rs1104892	TNFA_A.fumigatusconidiaSerum_PBMC_24h	-0.107587	0.0413488
rs1104892	IFNy_Borreliamix_PBMC_7days	-0.13684	0.045553
rs1104892	IL6_E.Coli_PBMC_24h	-0.141402	0.0461342
rs9749859	IL1b_MSUC16_PBMC_24h	-0.32835	0.00597156
rs9749859	IL6_MSUC16_PBMC_24h	-0.227912	0.0394916
rs1403284	IL1b_MSUC16_PBMC_24h	-0.318475	0.00712884
rs1403284	TNFA_A.fumigatusconidiaSerum_PBMC_24h	-0.139411	0.0311091
rs1403284	IL6_MSUC16_PBMC_24h	-0.225795	0.0395181
rs1403284	IL1b_C.albicansconidia_PBMC_24h	-0.079934	0.0493546
rs13421462	IL1b_MSUC16_PBMC_24h	-0.316549	0.00725575
rs13421462	TNFA_A.fumigatusconidiaSerum_PBMC_24h	-0.139661	0.0301563
rs13421462	IL6_MSUC16_PBMC_24h	-0.228113	0.0367843
rs13421462	IL1b_C.albicansconidia_PBMC_24h	-0.0796291	0.0493386
rs13398956	IL1b_MSUC16_PBMC_24h	-0.316652	0.00725088
rs13398956	TNFA_A.fumigatusconidiaSerum_PBMC_24h	-0.139656	0.0302024
rs13398956	IL6_MSUC16_PBMC_24h	-0.227893	0.037013
rs13398956	IL1b_C.albicansconidia_PBMC_24h	-0.0796476	0.0493408
rs6546838	IL1b_MSUC16_PBMC_24h	-0.322371	0.00616333
rs6724782	IL1b_MSUC16_PBMC_24h	-0.322371	0.00616333
rs6546839	IL1b_MSUC16_PBMC_24h	-0.322371	0.00616333
rs7594511	IL1b_MSUC16_PBMC_24h	-0.322195	0.00619929
rs6756987	IL1b_MSUC16_PBMC_24h	-0.321202	0.00639112
rs10186501	IL1b_MSUC16_PBMC_24h	-0.318743	0.00682653
rs62151652	IL1b_MSUC16_PBMC_24h	-0.318078	0.00693937
rs2140195	IL1b_MSUC16_PBMC_24h	-0.317537	0.00703054
rs10195357	IL1b_MSUC16_PBMC_24h	-0.316303	0.00723626
rs10195358	IL1b_MSUC16_PBMC_24h	-0.316303	0.00723626
rs13392872	IL1b_MSUC16_PBMC_24h	-0.316303	0.00723626
rs10187192	IL1b_MSUC16_PBMC_24h	-0.316217	0.00725049
rs10187416	IL1b_MSUC16_PBMC_24h	-0.316217	0.00725049
rs10207264	IL1b_MSUC16_PBMC_24h	-0.316131	0.00726479
rs10183818	IL1b_MSUC16_PBMC_24h	-0.316131	0.00726479
rs2056486	IL1b_MSUC16_PBMC_24h	-0.315782	0.00732263
rs10193972	IL1b_MSUC16_PBMC_24h	-0.315782	0.00732263
rs6546838	TNFA_A.fumigatusconidiaSerum_PBMC_24h	-0.146215	0.0229694
rs6724782	TNFA_A.fumigatusconidiaSerum_PBMC_24h	-0.146215	0.0229694
rs6546839	TNFA_A.fumigatusconidiaSerum_PBMC_24h	-0.146215	0.0229694
rs7594511	TNFA_A.fumigatusconidiaSerum_PBMC_24h	-0.145994	0.0231982
rs6756987	TNFA_A.fumigatusconidiaSerum_PBMC_24h	-0.144839	0.0243973
rs6546838	IL6_MSUC16_PBMC_24h	-0.241255	0.0269262
rs6724782	IL6_MSUC16_PBMC_24h	-0.241255	0.0269262
rs6546839	IL6_MSUC16_PBMC_24h	-0.241255	0.0269262
rs10186501	TNFA_A.fumigatusconidiaSerum_PBMC_24h	-0.142347	0.0270188
rs7594511	IL6_MSUC16_PBMC_24h	-0.24081	0.0272329
rs62151652	TNFA_A.fumigatusconidiaSerum_PBMC_24h	-0.141729	0.0276811
rs2140195	TNFA_A.fumigatusconidiaSerum_PBMC_24h	-0.141237	0.028212
rs6756987	IL6_MSUC16_PBMC_24h	-0.238503	0.0288408
rs10195357	TNFA_A.fumigatusconidiaSerum_PBMC_24h	-0.140151	0.0293976
rs10195358	TNFA_A.fumigatusconidiaSerum_PBMC_24h	-0.140151	0.0293976
rs13392872	TNFA_A.fumigatusconidiaSerum_PBMC_24h	-0.140151	0.0293976
rs10187192	TNFA_A.fumigatusconidiaSerum_PBMC_24h	-0.140077	0.029479
rs10187416	TNFA_A.fumigatusconidiaSerum_PBMC_24h	-0.140077	0.029479
rs10207264	TNFA_A.fumigatusconidiaSerum_PBMC_24h	-0.140002	0.0295607
rs10183818	TNFA_A.fumigatusconidiaSerum_PBMC_24h	-0.140002	0.0295607
rs2056486	TNFA_A.fumigatusconidiaSerum_PBMC_24h	-0.139704	0.0298907
rs10193972	TNFA_A.fumigatusconidiaSerum_PBMC_24h	-0.139704	0.0298907
rs10186501	IL6_MSUC16_PBMC_24h	-0.233609	0.0323579
rs62151652	IL6_MSUC16_PBMC_24h	-0.232408	0.0332468
rs2140195	IL6_MSUC16_PBMC_24h	-0.231456	0.0339595
rs10195357	IL6_MSUC16_PBMC_24h	-0.229365	0.0355515
rs10195358	IL6_MSUC16_PBMC_24h	-0.229365	0.0355515
rs13392872	IL6_MSUC16_PBMC_24h	-0.229365	0.0355515
rs10187192	IL6_MSUC16_PBMC_24h	-0.229223	0.0356609
rs10187416	IL6_MSUC16_PBMC_24h	-0.229223	0.0356609
rs10207264	IL6_MSUC16_PBMC_24h	-0.229081	0.0357707
rs10183818	IL6_MSUC16_PBMC_24h	-0.229081	0.0357707
rs2056486	IL6_MSUC16_PBMC_24h	-0.228509	0.0362139
rs10193972	IL6_MSUC16_PBMC_24h	-0.228509	0.0362139
rs6546838	IL1b_C.albicansconidia_PBMC_24h	-0.0834828	0.0389734
rs6724782	IL1b_C.albicansconidia_PBMC_24h	-0.0834828	0.0389734
rs6546839	IL1b_C.albicansconidia_PBMC_24h	-0.0834828	0.0389734
rs7594511	IL1b_C.albicansconidia_PBMC_24h	-0.0833456	0.039326
rs6756987	IL1b_C.albicansconidia_PBMC_24h	-0.082631	0.0411659
rs10186501	IL1b_C.albicansconidia_PBMC_24h	-0.0811011	0.0451441
rs62151652	IL1b_C.albicansconidia_PBMC_24h	-0.0807233	0.0461403
rs2140195	IL1b_C.albicansconidia_PBMC_24h	-0.0804232	0.0469364
rs10195357	IL1b_C.albicansconidia_PBMC_24h	-0.079762	0.0487068
rs10195358	IL1b_C.albicansconidia_PBMC_24h	-0.079762	0.0487068
rs13392872	IL1b_C.albicansconidia_PBMC_24h	-0.079762	0.0487068
rs10187192	IL1b_C.albicansconidia_PBMC_24h	-0.079717	0.048828
rs10187416	IL1b_C.albicansconidia_PBMC_24h	-0.079717	0.048828
rs10207264	IL1b_C.albicansconidia_PBMC_24h	-0.079672	0.0489497
rs10183818	IL1b_C.albicansconidia_PBMC_24h	-0.079672	0.0489497
rs2056486	IL1b_C.albicansconidia_PBMC_24h	-0.0794907	0.0494402
rs10193972	IL1b_C.albicansconidia_PBMC_24h	-0.0794907	0.0494402
rs7598396	IL1b_MSUC16_PBMC_24h	-0.315299	0.00757788
rs6753344	IL1b_MSUC16_PBMC_24h	-0.315299	0.00757788
rs6740223	IL1b_MSUC16_PBMC_24h	-0.315299	0.00757788
rs6707722	IL1b_MSUC16_PBMC_24h	-0.315299	0.00757788
rs6546835	IL1b_MSUC16_PBMC_24h	-0.315299	0.00757788
rs2901438	IL1b_MSUC16_PBMC_24h	-0.315299	0.00757788
rs7584575	IL1b_MSUC16_PBMC_24h	-0.315299	0.00757788
rs7585004	IL1b_MSUC16_PBMC_24h	-0.315299	0.00757788
rs7585124	IL1b_MSUC16_PBMC_24h	-0.315299	0.00757788
rs7598946	IL1b_MSUC16_PBMC_24h	-0.315299	0.00757788
rs10175180	IL1b_MSUC16_PBMC_24h	-0.315299	0.00757788
rs10496191	IL1b_MSUC16_PBMC_24h	-0.315299	0.00757788
rs6546836	IL1b_MSUC16_PBMC_24h	-0.315299	0.00757788
rs7598396	TNFA_A.fumigatusconidiaSerum_PBMC_24h	-0.140477	0.029432
rs6753344	TNFA_A.fumigatusconidiaSerum_PBMC_24h	-0.140477	0.029432
rs6740223	TNFA_A.fumigatusconidiaSerum_PBMC_24h	-0.140477	0.029432
rs6707722	TNFA_A.fumigatusconidiaSerum_PBMC_24h	-0.140477	0.029432
rs6546835	TNFA_A.fumigatusconidiaSerum_PBMC_24h	-0.140477	0.029432
rs2901438	TNFA_A.fumigatusconidiaSerum_PBMC_24h	-0.140477	0.029432
rs7584575	TNFA_A.fumigatusconidiaSerum_PBMC_24h	-0.140477	0.029432
rs7585004	TNFA_A.fumigatusconidiaSerum_PBMC_24h	-0.140477	0.029432
rs7585124	TNFA_A.fumigatusconidiaSerum_PBMC_24h	-0.140477	0.029432
rs7598946	TNFA_A.fumigatusconidiaSerum_PBMC_24h	-0.140477	0.029432
rs10175180	TNFA_A.fumigatusconidiaSerum_PBMC_24h	-0.140477	0.029432
rs10496191	TNFA_A.fumigatusconidiaSerum_PBMC_24h	-0.140477	0.029432
rs6546836	TNFA_A.fumigatusconidiaSerum_PBMC_24h	-0.140477	0.029432
rs7598396	IL6_MSUC16_PBMC_24h	-0.231992	0.0339376
rs6753344	IL6_MSUC16_PBMC_24h	-0.231992	0.0339376
rs6740223	IL6_MSUC16_PBMC_24h	-0.231992	0.0339376
rs6707722	IL6_MSUC16_PBMC_24h	-0.231992	0.0339376
rs6546835	IL6_MSUC16_PBMC_24h	-0.231992	0.0339376
rs2901438	IL6_MSUC16_PBMC_24h	-0.231992	0.0339376
rs7584575	IL6_MSUC16_PBMC_24h	-0.231992	0.0339376
rs7585004	IL6_MSUC16_PBMC_24h	-0.231992	0.0339376
rs7585124	IL6_MSUC16_PBMC_24h	-0.231992	0.0339376
rs7598946	IL6_MSUC16_PBMC_24h	-0.231992	0.0339376
rs10175180	IL6_MSUC16_PBMC_24h	-0.231992	0.0339376
rs10496191	IL6_MSUC16_PBMC_24h	-0.231992	0.0339376
rs6546836	IL6_MSUC16_PBMC_24h	-0.231992	0.0339376
rs10189574	IL1b_MSUC16_PBMC_24h	-0.318605	0.00687471
rs10189574	TNFA_A.fumigatusconidiaSerum_PBMC_24h	-0.141459	0.0280614
rs10189574	IL6_MSUC16_PBMC_24h	-0.233546	0.0324785
rs10189574	IL1b_C.albicansconidia_PBMC_24h	-0.0809682	0.0455909
rs7607014	IL1b_MSUC16_PBMC_24h	-0.320686	0.00696693
rs7607014	TNFA_A.fumigatusconidiaSerum_PBMC_24h	-0.138277	0.033234
rs7607014	IL6_MSUC16_PBMC_24h	-0.221628	0.0441932
rs7607014	IL1b_C.albicansconidia_PBMC_24h	-0.0801876	0.0495682
rs12613036	TNFA_LPS100ng_PBMC_24h	0.165803	0.0453979
rs6736866	IL1b_MSUC16_PBMC_24h	-0.316819	0.00736075
rs6736866	TNFA_A.fumigatusconidiaSerum_PBMC_24h	-0.139709	0.0305365
rs6736866	IL6_MSUC16_PBMC_24h	-0.233411	0.0330659
rs9309473	IL1b_MSUC16_PBMC_24h	-0.327137	0.00585246
rs9309473	TNFA_A.fumigatusconidiaSerum_PBMC_24h	-0.130977	0.0435668
rs9309473	IL6_MSUC16_PBMC_24h	-0.218533	0.0470379
rs9309473	IL1b_C.albicansconidia_PBMC_24h	-0.0809293	0.0472702
rs7572563	TNFA_A.fumigatusconidiaSerum_PBMC_24h	-0.106669	0.0431633
rs7572563	IL6_E.Coli_PBMC_24h	-0.14151	0.0460092
rs7572563	IFNy_Borreliamix_PBMC_7days	-0.135093	0.0484407
rs2286963	IL6_B.fragilis_PBMC_24h	0.283402	0.0256703
rs7601356	TNFA_LPS100ng_PBMC_24h	0.176417	0.0308964
rs2286963	TNFA_LPS100ng_PBMC_24h	0.174	0.0329938
rs7601356	IL6_B.fragilis_PBMC_24h	0.270846	0.0333163
rs7601356	IL6_C.albicanshyphae_PBMC_24h	0.133503	0.0376426
rs2286963	IL6_C.albicanshyphae_PBMC_24h	0.133272	0.0376624
rs2286963	IL1b_LPS100ng_PBMC_24h	0.16157	0.0404979
rs7601356	IL1b_LPS100ng_PBMC_24h	0.161594	0.0407968
rs7601356	IL1b_MSUC16_PBMC_24h	0.204189	0.0457525
rs2286963	IL1b_MSUC16_PBMC_24h	0.201347	0.0485011
rs7601356	IL6_C.conidiaHK_WB_48h	-0.166595	0.0392306
rs2286963	IL6_C.conidiaHK_WB_48h	-0.16408	0.0419745
rs6726694	IL1b_MSUC16_PBMC_24h	-0.327843	0.00602785
rs6726694	IL6_MSUC16_PBMC_24h	-0.249708	0.023938
rs6726694	IL1b_C.albicansconidia_PBMC_24h	-0.0818125	0.0461194
rs6715325	IL17_C.albicansconidia_PBMC_7days	0.210185	0.0350368
rs11689588	IL1b_MSUC16_PBMC_24h	-0.323623	0.00649001
rs11689588	TNFA_A.fumigatusconidiaSerum_PBMC_24h	-0.137093	0.0348741
rs11689588	IL1b_C.albicansconidia_PBMC_24h	-0.080385	0.0491247
rs10173534	IL1b_MSUC16_PBMC_24h	-0.327232	0.00621136
rs10173534	IL6_MSUC16_PBMC_24h	-0.230267	0.0377294
rs7582606	IL1b_MSUC16_PBMC_24h	-0.327114	0.00623475
rs7582606	IL6_MSUC16_PBMC_24h	-0.230285	0.0377315
rs11674602	IL1b_MSUC16_PBMC_24h	-0.317226	0.00721742
rs11674602	TNFA_A.fumigatusconidiaSerum_PBMC_24h	-0.140924	0.0289261
rs11674602	IL6_MSUC16_PBMC_24h	-0.233582	0.0327363
rs11674602	IL1b_C.albicansconidia_PBMC_24h	-0.0836394	0.0391998
rs56154726	IL1b_MSUC16_PBMC_24h	-0.31678	0.00725917
rs56154726	TNFA_A.fumigatusconidiaSerum_PBMC_24h	-0.140985	0.0287438
rs56154726	IL6_MSUC16_PBMC_24h	-0.233819	0.0324368
rs56154726	IL1b_C.albicansconidia_PBMC_24h	-0.0835562	0.0392587
rs73947808	IL1b_MSUC16_PBMC_24h	-0.316565	0.00729551
rs73947808	TNFA_A.fumigatusconidiaSerum_PBMC_24h	-0.141037	0.0286741
rs73947808	IL6_MSUC16_PBMC_24h	-0.233635	0.0325628
rs73947808	IL1b_C.albicansconidia_PBMC_24h	-0.0835092	0.0393576
rs7588169	IL1b_MSUC16_PBMC_24h	-0.321006	0.00698223
rs7588169	TNFA_A.fumigatusconidiaSerum_PBMC_24h	-0.137161	0.034921
rs7588169	IL6_MSUC16_PBMC_24h	-0.217907	0.0481788
rs2012734	IFNy_Borreliamix_PBMC_7days	-0.137721	0.0442819
rs2012734	TNFA_A.fumigatusconidiaSerum_PBMC_24h	-0.105886	0.0447952
rs2012734	IL6_E.Coli_PBMC_24h	-0.14094	0.0469669
rs13400985	IL1b_MSUC16_PBMC_24h	-0.321178	0.00695453
rs13400985	TNFA_A.fumigatusconidiaSerum_PBMC_24h	-0.136957	0.0352027
rs13400985	IL6_MSUC16_PBMC_24h	-0.217537	0.0485738
rs10209517	IL1b_MSUC16_PBMC_24h	-0.334789	0.00505295
rs13427832	IL1b_MSUC16_PBMC_24h	-0.33472	0.00506547
rs6546860	IL1b_MSUC16_PBMC_24h	-0.334443	0.00510575
rs10209517	IL6_MSUC16_PBMC_24h	-0.242594	0.028356
rs13427832	IL6_MSUC16_PBMC_24h	-0.242535	0.0284065
rs6546860	IL6_MSUC16_PBMC_24h	-0.24208	0.0287192
rs6723247	IL1b_MSUC16_PBMC_24h	-0.335036	0.00501524
rs13409366	IL1b_MSUC16_PBMC_24h	-0.335036	0.00501524
rs6723247	IL6_MSUC16_PBMC_24h	-0.242856	0.0281661
rs13409366	IL6_MSUC16_PBMC_24h	-0.242856	0.0281661
rs9753079	IL1b_MSUC16_PBMC_24h	-0.321073	0.00697584
rs9753079	TNFA_A.fumigatusconidiaSerum_PBMC_24h	-0.136925	0.0352542
rs9753079	IL6_MSUC16_PBMC_24h	-0.217377	0.0487508
rs2421555	IL1b_MSUC16_PBMC_24h	-0.326653	0.00632646
rs2421555	IL6_MSUC16_PBMC_24h	-0.230703	0.037447
rs7566364	IL1b_MSUC16_PBMC_24h	-0.332142	0.0054442
rs6745480	IL1b_MSUC16_PBMC_24h	-0.330569	0.00568126
rs6546859	IL1b_MSUC16_PBMC_24h	-0.331744	0.00568423
rs6546849	IL1b_MSUC16_PBMC_24h	-0.330485	0.00569255
rs6546852	IL1b_MSUC16_PBMC_24h	-0.330485	0.00569255
rs6546853	IL1b_MSUC16_PBMC_24h	-0.330485	0.00569255
rs6546854	IL1b_MSUC16_PBMC_24h	-0.330485	0.00569255
rs6546858	IL1b_MSUC16_PBMC_24h	-0.330485	0.00569255
rs7566364	IL6_MSUC16_PBMC_24h	-0.238667	0.0311398
rs6546859	IL6_MSUC16_PBMC_24h	-0.238748	0.0317333
rs6745480	IL6_MSUC16_PBMC_24h	-0.23635	0.03286
rs6546849	IL6_MSUC16_PBMC_24h	-0.236207	0.0329625
rs6546852	IL6_MSUC16_PBMC_24h	-0.236207	0.0329625
rs6546853	IL6_MSUC16_PBMC_24h	-0.236207	0.0329625
rs6546854	IL6_MSUC16_PBMC_24h	-0.236207	0.0329625
rs6546858	IL6_MSUC16_PBMC_24h	-0.236207	0.0329625
rs7558218	IL6_B.fragilis_PBMC_24h	0.272913	0.0317653
rs7558218	TNFA_LPS100ng_PBMC_24h	0.172295	0.0348229
rs7558218	IL1b_LPS100ng_PBMC_24h	0.164586	0.0369463
rs7558218	IL6_C.albicanshyphae_PBMC_24h	0.128683	0.044869
rs7558218	IL1b_MSUC16_PBMC_24h	0.201614	0.0482808
rs7558218	IL6_C.conidiaHK_WB_48h	-0.165158	0.0406915
rs7576245	IL1b_MSUC16_PBMC_24h	-0.329577	0.00582688
rs1052162	IL1b_MSUC16_PBMC_24h	-0.329322	0.00586561
rs7576245	IL6_MSUC16_PBMC_24h	-0.234959	0.0339008
rs1052162	IL6_MSUC16_PBMC_24h	-0.234602	0.0341758
rs4500972	IL1b_MSUC16_PBMC_24h	-0.323734	0.00655046
rs4500972	TNFA_A.fumigatusconidiaSerum_PBMC_24h	-0.135772	0.0369505
rs3813227	IL1b_MSUC16_PBMC_24h	-0.312259	0.00852664
rs6546837	IL1b_MSUC16_PBMC_24h	-0.312259	0.00852664
rs3813227	IL6_MSUC16_PBMC_24h	-0.240857	0.0284663
rs6546837	IL6_MSUC16_PBMC_24h	-0.240857	0.0284663
rs3813227	TNFA_A.fumigatusconidiaSerum_PBMC_24h	-0.141981	0.028555
rs6546837	TNFA_A.fumigatusconidiaSerum_PBMC_24h	-0.141981	0.028555
rs6708766	IL1b_MSUC16_PBMC_24h	-0.321028	0.00698697
rs6708766	TNFA_A.fumigatusconidiaSerum_PBMC_24h	-0.136196	0.0362568
rs17862866	TNFA_A.fumigatusconidiaSerum_PBMC_24h	-0.106326	0.0443579
rs17862866	IL6_E.Coli_PBMC_24h	-0.142543	0.0449562
rs10169714	IL1b_MSUC16_PBMC_24h	-0.344069	0.00351844
rs10169714	IL1b_C.albicansconidia_PBMC_24h	-0.0883403	0.0292417
rs10169714	IL6_MSUC16_PBMC_24h	-0.216336	0.047897
rs7567585	IL1b_MSUC16_PBMC_24h	-0.320693	0.00701626
rs7567585	TNFA_A.fumigatusconidiaSerum_PBMC_24h	-0.135043	0.0377717
rs10496193	IL1b_MSUC16_PBMC_24h	-0.312033	0.00865796
rs10496193	TNFA_A.fumigatusconidiaSerum_PBMC_24h	-0.138	0.0335703
rs9750915	IL1b_MSUC16_PBMC_24h	-0.326058	0.00646299
rs9750915	IL6_MSUC16_PBMC_24h	-0.221015	0.0464191
rs6711033	IL1b_MSUC16_PBMC_24h	-0.320216	0.00709885
rs6711033	TNFA_A.fumigatusconidiaSerum_PBMC_24h	-0.134722	0.0382218
rs1918863	IL1b_MSUC16_PBMC_24h	-0.326227	0.00575276
rs1918863	IL6_MSUC16_PBMC_24h	-0.259286	0.0177832
rs1918863	TNFA_A.fumigatusconidiaSerum_PBMC_24h	-0.146766	0.022969
rs7604682	IL1b_MSUC16_PBMC_24h	-0.314042	0.00815393
rs7604682	TNFA_A.fumigatusconidiaSerum_PBMC_24h	-0.141081	0.029583
rs10181563	IL1b_MSUC16_PBMC_24h	-0.313924	0.00818708
rs10185080	IL1b_MSUC16_PBMC_24h	-0.313952	0.00818842
rs10197755	IL1b_MSUC16_PBMC_24h	-0.313952	0.00818842
rs10181563	TNFA_A.fumigatusconidiaSerum_PBMC_24h	-0.140502	0.030285
rs10185080	TNFA_A.fumigatusconidiaSerum_PBMC_24h	-0.1402	0.0306626
rs10197755	TNFA_A.fumigatusconidiaSerum_PBMC_24h	-0.1402	0.0306626
rs10190219	IL1b_MSUC16_PBMC_24h	-0.309347	0.00884176
rs2421550	IL1b_MSUC16_PBMC_24h	-0.309347	0.00884176
rs10190219	IL6_MSUC16_PBMC_24h	-0.235325	0.0315293
rs2421550	IL6_MSUC16_PBMC_24h	-0.235325	0.0315293
rs10190219	TNFA_A.fumigatusconidiaSerum_PBMC_24h	-0.131942	0.0409957
rs2421550	TNFA_A.fumigatusconidiaSerum_PBMC_24h	-0.131942	0.0409957
rs11693586	IL1b_MSUC16_PBMC_24h	-0.312859	0.00846743
rs11693588	IL1b_MSUC16_PBMC_24h	-0.312859	0.00846743
rs11693586	TNFA_A.fumigatusconidiaSerum_PBMC_24h	-0.1393	0.0318905
rs11693588	TNFA_A.fumigatusconidiaSerum_PBMC_24h	-0.1393	0.0318905
rs1881245	IL1b_MSUC16_PBMC_24h	-0.309348	0.00863427
rs1881245	IL6_MSUC16_PBMC_24h	-0.231977	0.0334955
rs1881245	TNFA_A.fumigatusconidiaSerum_PBMC_24h	-0.130632	0.0424172
rs6705489	IL1b_MSUC16_PBMC_24h	-0.309416	0.00866447
rs6705489	IL6_MSUC16_PBMC_24h	-0.231418	0.034047
rs6705489	TNFA_A.fumigatusconidiaSerum_PBMC_24h	-0.130689	0.0424649
rs1534471	IL1b_MSUC16_PBMC_24h	-0.309452	0.00868561
rs1534471	IL6_MSUC16_PBMC_24h	-0.231037	0.0344219
rs1534471	TNFA_A.fumigatusconidiaSerum_PBMC_24h	-0.130724	0.0424997
rs1875263	IL1b_E.Coli_PBMC_24h	-0.194941	0.0279632
rs3806592	IL1b_E.Coli_PBMC_24h	-0.194941	0.0279632
rs1875263	TNFA_S.typhimurium_macroPG_24h	-0.202513	0.0362483
rs3806592	TNFA_S.typhimurium_macroPG_24h	-0.202513	0.0362483
rs1875263	IL6_C.albicansconidia_macroPG_24h	-0.189974	0.037869
rs3806592	IL6_C.albicansconidia_macroPG_24h	-0.189974	0.037869
rs28879089	IL1b_MSUC16_PBMC_24h	-0.314824	0.00817657
rs28879089	IL6_MSUC16_PBMC_24h	-0.219283	0.0468247
rs7564890	IL1b_MSUC16_PBMC_24h	-0.358418	0.00362377
rs7564890	TNFA_A.fumigatusconidiaSerum_PBMC_24h	-0.163988	0.0148457
rs7564890	IL6_MSUC16_PBMC_24h	-0.261154	0.0221837
rs3738848	IL1b_MSUC16_PBMC_24h	-0.312276	0.00867779
rs3738848	TNFA_A.fumigatusconidiaSerum_PBMC_24h	-0.139352	0.0320482
rs10199224	IL1b_MSUC16_PBMC_24h	-0.312158	0.00870523
rs10199224	TNFA_A.fumigatusconidiaSerum_PBMC_24h	-0.139315	0.032099
rs10178678	IL1b_MSUC16_PBMC_24h	-0.312655	0.00860901
rs10178678	TNFA_A.fumigatusconidiaSerum_PBMC_24h	-0.139152	0.0323291
rs7566385	IL1b_MSUC16_PBMC_24h	-0.310768	0.00888804
rs62149781	IL1b_MSUC16_PBMC_24h	-0.311629	0.0091331
rs7566385	TNFA_A.fumigatusconidiaSerum_PBMC_24h	-0.138868	0.0323477
rs3764913	IL6_B.fragilis_PBMC_24h	0.287448	0.0242873
rs3764913	IL1b_B.fragilis_PBMC_24h	0.196907	0.0415602
rs3764913	IL6_C.albicanshyphae_PBMC_24h	0.127409	0.0480112
rs3764913	IL6_C.conidiaHK_WB_48h	-0.179292	0.0268612
rs10170786	IL1b_MSUC16_PBMC_24h	-0.311323	0.00922685
rs13409668	IL1b_MSUC16_PBMC_24h	-0.310213	0.00901064
rs13409668	TNFA_A.fumigatusconidiaSerum_PBMC_24h	-0.138525	0.0327766
rs13392691	IL1b_MSUC16_PBMC_24h	-0.309764	0.00911043
rs6719753	IL1b_MSUC16_PBMC_24h	-0.309764	0.00911043
rs13392691	TNFA_A.fumigatusconidiaSerum_PBMC_24h	-0.13818	0.0332137
rs6719753	TNFA_A.fumigatusconidiaSerum_PBMC_24h	-0.13818	0.0332137
rs10170849	IL1b_MSUC16_PBMC_24h	-0.309636	0.00914017
rs11903916	IL1b_MSUC16_PBMC_24h	-0.310764	0.00938863
rs10170849	TNFA_A.fumigatusconidiaSerum_PBMC_24h	-0.138138	0.033269
rs11903916	IL6_MSUC16_PBMC_24h	-0.217905	0.0493301
rs2421577	IL1b_MSUC16_PBMC_24h	-0.314768	0.00848403
rs7587577	IL1b_MSUC16_PBMC_24h	-0.314685	0.00850008
rs6546851	IL1b_MSUC16_PBMC_24h	-0.314685	0.00850008
rs2421577	IL6_MSUC16_PBMC_24h	-0.224052	0.0431651
rs7587577	IL6_MSUC16_PBMC_24h	-0.22391	0.0432939
rs6546851	IL6_MSUC16_PBMC_24h	-0.22391	0.0432939
rs11884776	IL1b_MSUC16_PBMC_24h	-0.309487	0.00917274
rs11884776	TNFA_A.fumigatusconidiaSerum_PBMC_24h	-0.138124	0.0332846
rs7603647	IL1b_MSUC16_PBMC_24h	-0.310505	0.00945726
rs7603647	IL6_MSUC16_PBMC_24h	-0.218282	0.0489645
rs4547554	IL1b_MSUC16_PBMC_24h	-0.319231	0.00947349
rs4547554	IL6_MSUC16_PBMC_24h	-0.245885	0.0309428
rs11893881	IL1b_MSUC16_PBMC_24h	-0.311337	0.00925953
rs11893881	IL6_MSUC16_PBMC_24h	-0.219709	0.0474772
rs6710438	IL1b_MSUC16_PBMC_24h	-0.310484	0.00947458
rs6710438	IL6_MSUC16_PBMC_24h	-0.218999	0.0482607
rs7607892	IL1b_MSUC16_PBMC_24h	-0.310202	0.00954331
rs7607892	IL6_MSUC16_PBMC_24h	-0.218541	0.0487439
rs13391552	IL1b_MSUC16_PBMC_24h	-0.310029	0.00958203
rs13391552	IL6_MSUC16_PBMC_24h	-0.218418	0.0488659
rs7424690	IL1b_MSUC16_PBMC_24h	-0.326344	0.00657796
rs7424690	IL1b_C.albicansconidia_PBMC_24h	-0.0832723	0.0435754
rs12470144	TNFA_A.fumigatusconidiaSerum_PBMC_24h	-0.12889	0.0223938
rs12470144	IL6_C.conidiaHK_WB_48h	-0.182363	0.0257722
rs12470144	IL6_PHA_WB_48h	-0.0891814	0.0498142
rs13408433	IL1b_MSUC16_PBMC_24h	-0.314081	0.0104246
rs11126412	IL1b_MSUC16_PBMC_24h	-0.314081	0.0104246
rs10182082	IL1b_MSUC16_PBMC_24h	-0.314081	0.0104246
rs6546869	IL1b_MSUC16_PBMC_24h	-0.314081	0.0104246
rs6744398	IL1b_MSUC16_PBMC_24h	-0.314081	0.0104246
rs10206899	IL1b_MSUC16_PBMC_24h	-0.314081	0.0104246
rs10168931	IL1b_MSUC16_PBMC_24h	-0.314022	0.0104514
rs13431529	IL1b_MSUC16_PBMC_24h	-0.313972	0.0104731
rs13408433	IL6_MSUC16_PBMC_24h	-0.24278	0.0325157
rs11126412	IL6_MSUC16_PBMC_24h	-0.24278	0.0325157
rs10182082	IL6_MSUC16_PBMC_24h	-0.24278	0.0325157
rs6546869	IL6_MSUC16_PBMC_24h	-0.24278	0.0325157
rs6744398	IL6_MSUC16_PBMC_24h	-0.24278	0.0325157
rs10206899	IL6_MSUC16_PBMC_24h	-0.24278	0.0325157
rs10168931	IL6_MSUC16_PBMC_24h	-0.242729	0.03258
rs13431529	IL6_MSUC16_PBMC_24h	-0.242687	0.032631
rs13384756	IL1b_MSUC16_PBMC_24h	-0.313664	0.0105929
rs13410232	IL1b_MSUC16_PBMC_24h	-0.313664	0.0105929
rs13384756	IL6_MSUC16_PBMC_24h	-0.242316	0.0329961
rs13410232	IL6_MSUC16_PBMC_24h	-0.242316	0.0329961
rs2947860	IL1b_MSUC16_PBMC_24h	-0.308512	0.0126942
rs2947860	IL6_MSUC16_PBMC_24h	-0.23725	0.038484
rs13538	IL1b_MSUC16_PBMC_24h	-0.31328	0.0107434
rs13538	IL6_MSUC16_PBMC_24h	-0.241882	0.0334351
rs78941213	IL22_S.aureus_PBMC_7days	-0.453208	0.00167162
rs77962988	IL22_S.aureus_PBMC_7days	-0.453192	0.00167334
rs149811264	IL22_S.aureus_PBMC_7days	-0.453099	0.00168223
rs149811264	IL22_MTB_PBMC_7days	-0.378155	0.00802522
rs77962988	IL22_MTB_PBMC_7days	-0.376961	0.00820985
rs78941213	IL22_MTB_PBMC_7days	-0.37672	0.00824741
rs78941213	IL1b_E.Coli_PBMC_24h	0.309928	0.00935304
rs77962988	IL1b_E.Coli_PBMC_24h	0.309876	0.00936927
rs149811264	IL1b_E.Coli_PBMC_24h	0.309607	0.00945192
rs149811264	IL6_E.Coli_PBMC_24h	0.261119	0.010665
rs77962988	IL6_E.Coli_PBMC_24h	0.261005	0.0106772
rs78941213	IL6_E.Coli_PBMC_24h	0.260981	0.0106798
rs78941213	TNFA_E.Coli_PBMC_24h	0.20431	0.0383753
rs77962988	TNFA_E.Coli_PBMC_24h	0.204261	0.0384342
rs149811264	TNFA_E.Coli_PBMC_24h	0.204006	0.0387332
rs78941213	IL1b_MTB_PBMC_24h	0.27988	0.0395282
rs77962988	IL1b_MTB_PBMC_24h	0.279753	0.0396295
rs149811264	IL1b_MTB_PBMC_24h	0.279114	0.0401422
rs78941213	IL22_Cryptococcus_PBMC_7days	-0.387613	0.0419869
rs77962988	IL22_Cryptococcus_PBMC_7days	-0.387625	0.0419929
rs149811264	IL22_Cryptococcus_PBMC_7days	-0.387672	0.0420259
rs6759452	IL22_S.aureus_PBMC_7days	-0.453237	0.00166824
rs6759452	IL22_MTB_PBMC_7days	-0.376236	0.00832316
rs6759452	IL1b_E.Coli_PBMC_24h	0.310031	0.00932085
rs6759452	IL6_E.Coli_PBMC_24h	0.260931	0.0106854
rs6759452	TNFA_E.Coli_PBMC_24h	0.204409	0.0382582
rs6759452	IL1b_MTB_PBMC_24h	0.28013	0.039327
rs6759452	IL22_Cryptococcus_PBMC_7days	-0.387587	0.0419755
rs11689164	IL22_S.aureus_PBMC_7days	-0.453653	0.00165866
rs11689164	IL22_MTB_PBMC_7days	-0.376248	0.00834649
rs11689164	IL1b_E.Coli_PBMC_24h	0.310883	0.00915392
rs11689164	IL6_E.Coli_PBMC_24h	0.26147	0.0105535
rs11689164	TNFA_E.Coli_PBMC_24h	0.204365	0.038375
rs11689164	IL1b_MTB_PBMC_24h	0.280831	0.0389105
rs11689164	IL22_Cryptococcus_PBMC_7days	-0.388687	0.0414728
rs10201159	IL1b_MSUC16_PBMC_24h	-0.311965	0.0112453
rs10201159	IL6_MSUC16_PBMC_24h	-0.240321	0.0349667
rs7582051	IL22_S.aureus_PBMC_7days	-0.454636	0.00163375
rs7582051	IL22_MTB_PBMC_7days	-0.375967	0.00844665
rs7582051	IL1b_E.Coli_PBMC_24h	0.312915	0.00875763
rs7582051	IL6_E.Coli_PBMC_24h	0.262844	0.0102088
rs7582051	IL1b_MTB_PBMC_24h	0.282407	0.0379715
rs7582051	TNFA_E.Coli_PBMC_24h	0.204317	0.0385715
rs7582051	IL22_Cryptococcus_PBMC_7days	-0.391118	0.0403656
rs10178409	IL1b_MSUC16_PBMC_24h	-0.308686	0.0123553
rs10178409	IL6_MSUC16_PBMC_24h	-0.234854	0.0398457
rs6546861	IL1b_MSUC16_PBMC_24h	-0.307315	0.0128067
rs6546861	IL6_MSUC16_PBMC_24h	-0.232696	0.0418385
rs111540621	IL1b_MSUC16_PBMC_24h	-0.308321	0.0124748
rs6718843	IL1b_MSUC16_PBMC_24h	-0.307975	0.0125934
rs6711001	IL1b_MSUC16_PBMC_24h	-0.307624	0.0127139
rs111540621	IL6_MSUC16_PBMC_24h	-0.234196	0.0404411
rs6718843	IL6_MSUC16_PBMC_24h	-0.23367	0.040939
rs6711001	IL6_MSUC16_PBMC_24h	-0.233138	0.0414443
rs6705977	IL1b_MSUC16_PBMC_24h	-0.30707	0.0128902
rs13391258	IL1b_MSUC16_PBMC_24h	-0.307	0.0129115
rs34760583	IL1b_MSUC16_PBMC_24h	-0.306853	0.0129632
rs6705977	IL6_MSUC16_PBMC_24h	-0.2323	0.0422161
rs13391258	IL6_MSUC16_PBMC_24h	-0.232162	0.0423408
rs34760583	IL6_MSUC16_PBMC_24h	-0.231961	0.0425395
rs79234109	IL22_S.aureus_PBMC_7days	-0.452169	0.00180994
rs79234109	IL1b_E.Coli_PBMC_24h	0.315126	0.0085548
rs79234109	IL6_E.Coli_PBMC_24h	0.267775	0.00914292
rs79234109	IL22_MTB_PBMC_7days	-0.359094	0.0122679
rs79234109	IL1b_MTB_PBMC_24h	0.300925	0.0275886
rs79234109	IL22_Cryptococcus_PBMC_7days	-0.411644	0.0315986
rs79234109	TNFA_E.Coli_PBMC_24h	0.201784	0.0418823
rs79234109	IL6_MTB_PBMC_24h	0.259134	0.0445306
rs10189885	IL1b_MSUC16_PBMC_24h	-0.325398	0.00887082
rs10189885	IL6_MSUC16_PBMC_24h	-0.240116	0.0371016
rs10189885	IL1b_C.albicansconidia_PBMC_24h	-0.0865801	0.0426303
rs10189885	IL22_S.aureus_PBMC_7days	-0.255445	0.0478988
rs6755241	IL1b_MSUC16_PBMC_24h	-0.319897	0.00715034
rs6755241	TNFA_A.fumigatusconidiaSerum_PBMC_24h	-0.145223	0.0254033
rs6755241	IL6_MSUC16_PBMC_24h	-0.237583	0.0310564
rs3738934	TNFA_A.fumigatusconidiaSerum_PBMC_24h	-0.130388	0.0205128
rs3738934	IL6_C.conidiaHK_WB_48h	-0.177511	0.0295454
rs3738934	IL6_PHA_WB_48h	-0.0929906	0.0402102
rs6755217	IL1b_MSUC16_PBMC_24h	-0.319621	0.00719858
rs6755217	TNFA_A.fumigatusconidiaSerum_PBMC_24h	-0.145127	0.0254949
rs6755217	IL6_MSUC16_PBMC_24h	-0.23709	0.031403
rs6753320	IL1b_E.Coli_PBMC_24h	-0.18834	0.0269014
rs6753320	IL6_E.Coli_PBMC_24h	-0.157974	0.0303556
rs6753320	IL22_MTB_PBMC_7days	0.215698	0.0341206
rs6753320	TNFA_S.typhimurium_macroPG_24h	-0.196742	0.0345136
rs4553819	IL22_MTB_PBMC_7days	0.219129	0.0310092
rs4553819	IL1b_E.Coli_PBMC_24h	-0.1779	0.0362696
rs4553819	IL6_E.Coli_PBMC_24h	-0.151108	0.0379831
rs4553819	TNFA_S.typhimurium_macroPG_24h	-0.192119	0.0386527
rs56014217	IL1b_MSUC16_PBMC_24h	-0.313239	0.00838041
rs56014217	IL6_MSUC16_PBMC_24h	-0.249748	0.0232029
rs56014217	TNFA_A.fumigatusconidiaSerum_PBMC_24h	-0.145762	0.0246929
rs6741067	IL1b_MSUC16_PBMC_24h	-0.313205	0.00838709
rs6741067	IL6_MSUC16_PBMC_24h	-0.249842	0.0231502
rs6741067	TNFA_A.fumigatusconidiaSerum_PBMC_24h	-0.145871	0.0245843
rs6724485	IL1b_E.Coli_PBMC_24h	-0.184477	0.0302867
rs6724485	IL6_E.Coli_PBMC_24h	-0.156407	0.0321251
rs6724485	IL22_MTB_PBMC_7days	0.217799	0.0324818
rs6724485	TNFA_S.typhimurium_macroPG_24h	-0.196133	0.0350855
rs13002774	IL1b_E.Coli_PBMC_24h	-0.184345	0.0303822
rs4338954	IL1b_E.Coli_PBMC_24h	-0.184298	0.0304236
rs11902131	IL1b_E.Coli_PBMC_24h	-0.184298	0.0304236
rs6736508	IL1b_E.Coli_PBMC_24h	-0.184298	0.0304236
rs6753569	IL1b_E.Coli_PBMC_24h	-0.184298	0.0304236
rs10203266	IL1b_E.Coli_PBMC_24h	-0.184298	0.0304236
rs10168155	IL1b_E.Coli_PBMC_24h	-0.184298	0.0304236
rs10175809	IL1b_E.Coli_PBMC_24h	-0.184298	0.0304236
rs10168333	IL1b_E.Coli_PBMC_24h	-0.184298	0.0304236
rs11680450	IL1b_E.Coli_PBMC_24h	-0.184298	0.0304236
rs10171367	IL1b_E.Coli_PBMC_24h	-0.184298	0.0304236
rs7563561	IL1b_E.Coli_PBMC_24h	-0.184298	0.0304236
rs7608175	IL1b_E.Coli_PBMC_24h	-0.184298	0.0304236
rs45615240	IL1b_E.Coli_PBMC_24h	-0.184298	0.0304236
rs12623271	IL1b_E.Coli_PBMC_24h	-0.184298	0.0304236
rs10445704	IL1b_E.Coli_PBMC_24h	-0.184298	0.0304236
rs13015720	IL1b_E.Coli_PBMC_24h	-0.184298	0.0304236
rs6759892	IL1b_E.Coli_PBMC_24h	-0.184298	0.0304236
rs13002774	IL6_E.Coli_PBMC_24h	-0.156329	0.0321873
rs4338954	IL6_E.Coli_PBMC_24h	-0.156299	0.0322192
rs11902131	IL6_E.Coli_PBMC_24h	-0.156299	0.0322192
rs6736508	IL6_E.Coli_PBMC_24h	-0.156299	0.0322192
rs6753569	IL6_E.Coli_PBMC_24h	-0.156299	0.0322192
rs10203266	IL6_E.Coli_PBMC_24h	-0.156299	0.0322192
rs10168155	IL6_E.Coli_PBMC_24h	-0.156299	0.0322192
rs10175809	IL6_E.Coli_PBMC_24h	-0.156299	0.0322192
rs10168333	IL6_E.Coli_PBMC_24h	-0.156299	0.0322192
rs11680450	IL6_E.Coli_PBMC_24h	-0.156299	0.0322192
rs10171367	IL6_E.Coli_PBMC_24h	-0.156299	0.0322192
rs7563561	IL6_E.Coli_PBMC_24h	-0.156299	0.0322192
rs7608175	IL6_E.Coli_PBMC_24h	-0.156299	0.0322192
rs45615240	IL6_E.Coli_PBMC_24h	-0.156299	0.0322192
rs12623271	IL6_E.Coli_PBMC_24h	-0.156299	0.0322192
rs10445704	IL6_E.Coli_PBMC_24h	-0.156299	0.0322192
rs13015720	IL6_E.Coli_PBMC_24h	-0.156299	0.0322192
rs6759892	IL6_E.Coli_PBMC_24h	-0.156299	0.0322192
rs13002774	IL22_MTB_PBMC_7days	0.217909	0.0323693
rs4338954	IL22_MTB_PBMC_7days	0.217875	0.0323948
rs11902131	IL22_MTB_PBMC_7days	0.217875	0.0323948
rs6736508	IL22_MTB_PBMC_7days	0.217875	0.0323948
rs6753569	IL22_MTB_PBMC_7days	0.217875	0.0323948
rs10203266	IL22_MTB_PBMC_7days	0.217875	0.0323948
rs10168155	IL22_MTB_PBMC_7days	0.217875	0.0323948
rs10175809	IL22_MTB_PBMC_7days	0.217875	0.0323948
rs10168333	IL22_MTB_PBMC_7days	0.217875	0.0323948
rs11680450	IL22_MTB_PBMC_7days	0.217875	0.0323948
rs10171367	IL22_MTB_PBMC_7days	0.217875	0.0323948
rs7563561	IL22_MTB_PBMC_7days	0.217875	0.0323948
rs7608175	IL22_MTB_PBMC_7days	0.217875	0.0323948
rs45615240	IL22_MTB_PBMC_7days	0.217875	0.0323948
rs12623271	IL22_MTB_PBMC_7days	0.217875	0.0323948
rs10445704	IL22_MTB_PBMC_7days	0.217875	0.0323948
rs13015720	IL22_MTB_PBMC_7days	0.217875	0.0323948
rs6759892	IL22_MTB_PBMC_7days	0.217875	0.0323948
rs4338954	TNFA_S.typhimurium_macroPG_24h	-0.196123	0.0350692
rs11902131	TNFA_S.typhimurium_macroPG_24h	-0.196123	0.0350692
rs6736508	TNFA_S.typhimurium_macroPG_24h	-0.196123	0.0350692
rs6753569	TNFA_S.typhimurium_macroPG_24h	-0.196123	0.0350692
rs10203266	TNFA_S.typhimurium_macroPG_24h	-0.196123	0.0350692
rs10168155	TNFA_S.typhimurium_macroPG_24h	-0.196123	0.0350692
rs10175809	TNFA_S.typhimurium_macroPG_24h	-0.196123	0.0350692
rs10168333	TNFA_S.typhimurium_macroPG_24h	-0.196123	0.0350692
rs11680450	TNFA_S.typhimurium_macroPG_24h	-0.196123	0.0350692
rs10171367	TNFA_S.typhimurium_macroPG_24h	-0.196123	0.0350692
rs7563561	TNFA_S.typhimurium_macroPG_24h	-0.196123	0.0350692
rs7608175	TNFA_S.typhimurium_macroPG_24h	-0.196123	0.0350692
rs45615240	TNFA_S.typhimurium_macroPG_24h	-0.196123	0.0350692
rs12623271	TNFA_S.typhimurium_macroPG_24h	-0.196123	0.0350692
rs10445704	TNFA_S.typhimurium_macroPG_24h	-0.196123	0.0350692
rs13015720	TNFA_S.typhimurium_macroPG_24h	-0.196123	0.0350692
rs6759892	TNFA_S.typhimurium_macroPG_24h	-0.196123	0.0350692
rs13002774	TNFA_S.typhimurium_macroPG_24h	-0.196102	0.0350897
rs4261716	IL1b_E.Coli_PBMC_24h	-0.184849	0.0301365
rs4261716	IL6_E.Coli_PBMC_24h	-0.156818	0.0318636
rs4261716	IL22_MTB_PBMC_7days	0.217966	0.032541
rs4261716	TNFA_S.typhimurium_macroPG_24h	-0.196311	0.0351089
rs10469966	IL1b_MSUC16_PBMC_24h	-0.295437	0.0121989
rs10469966	TNFA_A.fumigatusconidiaSerum_PBMC_24h	-0.136063	0.0345558
rs6546856	IL1b_MSUC16_PBMC_24h	-0.342259	0.00365077
rs6546857	IL1b_MSUC16_PBMC_24h	-0.342259	0.00365077
rs6546856	IL6_MSUC16_PBMC_24h	-0.233262	0.032613
rs6546857	IL6_MSUC16_PBMC_24h	-0.233262	0.032613
rs7585265	TNFA_A.fumigatusconidiaSerum_PBMC_24h	-0.135578	0.0163316
rs7585265	IL6_C.conidiaHK_WB_48h	-0.184145	0.0243818
rs7585265	IL6_PHA_WB_48h	-0.102102	0.0246455
rs10179134	IL1b_MSUC16_PBMC_24h	-0.31184	0.00876627
rs10179134	IL6_MSUC16_PBMC_24h	-0.244237	0.0266388
rs10179134	TNFA_A.fumigatusconidiaSerum_PBMC_24h	-0.136742	0.0354105
rs10167119	IL6_E.Coli_PBMC_24h	-0.175648	0.015901
rs10197460	IL6_E.Coli_PBMC_24h	-0.175637	0.0159037
rs4530361	IL6_E.Coli_PBMC_24h	-0.175637	0.0159037
rs10167119	IL1b_E.Coli_PBMC_24h	-0.185895	0.0288362
rs10197460	IL1b_E.Coli_PBMC_24h	-0.185859	0.0288608
rs4530361	IL1b_E.Coli_PBMC_24h	-0.185859	0.0288608
rs10167119	TNFA_S.typhimurium_macroPG_24h	-0.215973	0.0199033
rs10197460	TNFA_S.typhimurium_macroPG_24h	-0.215943	0.0199156
rs4530361	TNFA_S.typhimurium_macroPG_24h	-0.215943	0.0199156
rs10197460	TNFA_LPS_macroPG_24h	-0.211494	0.0423508
rs4530361	TNFA_LPS_macroPG_24h	-0.211494	0.0423508
rs10167119	TNFA_LPS_macroPG_24h	-0.211489	0.0423641
rs7586110	IL6_E.Coli_PBMC_24h	-0.175607	0.015921
rs7586110	IL1b_E.Coli_PBMC_24h	-0.185812	0.0289002
rs7586110	TNFA_S.typhimurium_macroPG_24h	-0.215964	0.0199031
rs7586110	TNFA_LPS_macroPG_24h	-0.211519	0.0423252
rs11692021	IL6_E.Coli_PBMC_24h	-0.175558	0.0159454
rs11692021	IL1b_E.Coli_PBMC_24h	-0.185743	0.0289525
rs11692021	TNFA_S.typhimurium_macroPG_24h	-0.215973	0.0198921
rs11692021	TNFA_LPS_macroPG_24h	-0.211463	0.04237
rs10179094	IL6_E.Coli_PBMC_24h	-0.175335	0.0160501
rs10179094	IL1b_E.Coli_PBMC_24h	-0.18539	0.0292143
rs10179094	TNFA_S.typhimurium_macroPG_24h	-0.215945	0.019874
rs10179094	TNFA_LPS_macroPG_24h	-0.211247	0.0425257
rs7580825	IL1b_MSUC16_PBMC_24h	-0.310793	0.008992
rs7580825	IL6_MSUC16_PBMC_24h	-0.246412	0.0252993
rs7580825	TNFA_A.fumigatusconidiaSerum_PBMC_24h	-0.136958	0.0351065
rs11689392	IL1b_MSUC16_PBMC_24h	-0.321525	0.00688925
rs11689392	IL6_MSUC16_PBMC_24h	-0.261904	0.0174391
rs11689392	TNFA_A.fumigatusconidiaSerum_PBMC_24h	-0.151097	0.020072
rs13428235	IL1b_MSUC16_PBMC_24h	-0.310051	0.00914803
rs13428235	IL6_MSUC16_PBMC_24h	-0.247838	0.0244382
rs13428235	TNFA_A.fumigatusconidiaSerum_PBMC_24h	-0.137083	0.0349111
rs13383871	IL1b_MSUC16_PBMC_24h	-0.309426	0.00927757
rs13383871	IL6_MSUC16_PBMC_24h	-0.249203	0.0236319
rs13383871	TNFA_A.fumigatusconidiaSerum_PBMC_24h	-0.137094	0.0348633
rs11899902	IL1b_MSUC16_PBMC_24h	-0.309349	0.00929596
rs11899902	IL6_MSUC16_PBMC_24h	-0.249374	0.0235374
rs11899902	TNFA_A.fumigatusconidiaSerum_PBMC_24h	-0.137029	0.0349511
rs11899740	IL1b_MSUC16_PBMC_24h	-0.309258	0.009313
rs11899740	IL6_MSUC16_PBMC_24h	-0.249494	0.0234621
rs11899740	TNFA_A.fumigatusconidiaSerum_PBMC_24h	-0.137079	0.0348746
rs10184268	IL1b_MSUC16_PBMC_24h	-0.300651	0.0117073
rs10184268	IL6_MSUC16_PBMC_24h	-0.249255	0.0239588
rs10184268	TNFA_A.fumigatusconidiaSerum_PBMC_24h	-0.139182	0.0326119
rs11679809	IL1b_MSUC16_PBMC_24h	-0.315186	0.00832106
rs11679809	IL6_MSUC16_PBMC_24h	-0.260153	0.0186363
rs11679809	TNFA_A.fumigatusconidiaSerum_PBMC_24h	-0.136535	0.0364373
rs6736743	IL22_MTB_PBMC_7days	0.239609	0.0189083
rs6736743	IL1b_E.Coli_PBMC_24h	-0.191172	0.0251504
rs6736743	IL6_E.Coli_PBMC_24h	-0.159209	0.0296068
rs6736743	TNFA_S.typhimurium_macroPG_24h	-0.204541	0.0282714
rs2421552	TNFA_A.fumigatusconidiaSerum_PBMC_24h	-0.157645	0.0160541
rs2421552	IL1b_MSUC16_PBMC_24h	-0.284247	0.0178837
rs2421552	IL1b_C.albicansconidia_PBMC_24h	-0.0877624	0.033099
rs7577677	IL6_E.Coli_PBMC_24h	-0.188926	0.00951215
rs7577677	IL1b_E.Coli_PBMC_24h	-0.198395	0.0197008
rs7577677	IL22_MTB_PBMC_7days	0.200477	0.0490104
rs7577677	TNFA_S.typhimurium_macroPG_24h	-0.219072	0.018206
rs7577677	TNFA_LPS_macroPG_24h	-0.21945	0.03517
rs7577677	IFNy_PHA_WB_48h	-0.263042	0.049483
rs60844734	IL1b_MSUC16_PBMC_24h	-0.31581	0.00797646
rs60844734	IL6_MSUC16_PBMC_24h	-0.264918	0.0162034
rs60844734	TNFA_A.fumigatusconidiaSerum_PBMC_24h	-0.142549	0.0283692
rs56672945	IL1b_MSUC16_PBMC_24h	-0.315524	0.00802679
rs56672945	IL6_MSUC16_PBMC_24h	-0.264868	0.0162117
rs56672945	TNFA_A.fumigatusconidiaSerum_PBMC_24h	-0.142471	0.0284377
rs56145559	IL1b_MSUC16_PBMC_24h	-0.315024	0.00885966
rs56145559	IL6_MSUC16_PBMC_24h	-0.265378	0.0172113
rs56145559	TNFA_A.fumigatusconidiaSerum_PBMC_24h	-0.147053	0.0252782
rs56131703	IL22_S.aureus_PBMC_7days	-0.366503	0.00791039
rs56131703	IL1b_E.Coli_PBMC_24h	0.300587	0.00832531
rs56131703	IL1b_MTB_PBMC_24h	0.322477	0.0129295
rs56131703	IL22_MTB_PBMC_7days	-0.336048	0.0136924
rs56131703	IL6_E.Coli_PBMC_24h	0.240617	0.0137768
rs56131703	IL6_MTB_PBMC_24h	0.272882	0.0259496
rs56131703	IL22_Cryptococcus_PBMC_7days	-0.374652	0.039632
rs56131703	IL1b_LPS100ng_PBMC_24h	0.207915	0.0437052
rs7592624	IL22_MTB_PBMC_7days	0.309542	0.00162494
rs7592624	IL1b_LPS100ng_PBMC_24h	-0.17165	0.021047
rs7592624	IL6_LPS_WB_48h	-0.0935341	0.0114795
rs7592624	IL1b_C.conidiaHK_WB_48h	-0.177714	0.0134831
rs7592624	TNFA_C.conidiaHK_WB_48h	-0.172965	0.0258351
rs1589576	IL22_S.aureus_PBMC_7days	-0.34123	0.0136583
rs1589576	IL1b_MTB_PBMC_24h	0.307431	0.0180812
rs1589576	IL1b_E.Coli_PBMC_24h	0.263361	0.0211849
rs1589576	IL6_E.Coli_PBMC_24h	0.225518	0.0213009
rs1589576	IL22_Cryptococcus_PBMC_7days	-0.400036	0.0282935
rs1589576	IL6_MTB_PBMC_24h	0.267402	0.0294493
rs1589576	IL22_MTB_PBMC_7days	-0.275593	0.0439004
rs62151604	IL1b_MTB_PBMC_24h	0.341806	0.00866225
rs62151604	IL1b_E.Coli_PBMC_24h	0.269474	0.018584
rs62151604	IL22_S.aureus_PBMC_7days	-0.321264	0.0205501
rs62151604	IL6_MTB_PBMC_24h	0.280892	0.02241
rs62151604	IL6_E.Coli_PBMC_24h	0.22393	0.0225093
rs62151604	IL22_Cryptococcus_PBMC_7days	-0.40737	0.025805
rs62151604	IL22_MTB_PBMC_7days	-0.273295	0.0461385
rs62149777	IL22_S.aureus_PBMC_7days	-0.342943	0.013032
rs11679594	IL22_S.aureus_PBMC_7days	-0.342177	0.0132365
rs62149777	IL1b_MTB_PBMC_24h	0.307478	0.0178648
rs11679594	IL1b_MTB_PBMC_24h	0.30698	0.0180508
rs62149777	IL1b_E.Coli_PBMC_24h	0.269158	0.0182838
rs11679594	IL1b_E.Coli_PBMC_24h	0.268279	0.0186678
rs62149777	IL6_E.Coli_PBMC_24h	0.225048	0.0213494
rs11679594	IL6_E.Coli_PBMC_24h	0.224608	0.0216044
rs62149777	IL6_MTB_PBMC_24h	0.270592	0.0272887
rs11679594	IL6_MTB_PBMC_24h	0.270301	0.0274534
rs11679594	IL22_Cryptococcus_PBMC_7days	-0.384888	0.0345707
rs62149777	IL22_Cryptococcus_PBMC_7days	-0.384827	0.0346019
rs62149777	IL22_MTB_PBMC_7days	-0.279701	0.0404852
rs11679594	IL22_MTB_PBMC_7days	-0.279127	0.0408974
rs62153183	IL22_S.aureus_PBMC_7days	-0.340957	0.0140029
rs62153183	IL1b_MTB_PBMC_24h	0.309287	0.0177105
rs62153183	IL1b_E.Coli_PBMC_24h	0.263828	0.0213194
rs62153183	IL6_E.Coli_PBMC_24h	0.225553	0.021649
rs62153183	IL6_MTB_PBMC_24h	0.26923	0.028799
rs62153183	IL22_Cryptococcus_PBMC_7days	-0.398907	0.0291974
rs62153183	IL22_MTB_PBMC_7days	-0.275379	0.0446641
rs79799178	IL1b_MTB_PBMC_24h	0.313303	0.0160404
rs79799178	IL22_S.aureus_PBMC_7days	-0.321845	0.0201422
rs79799178	IL22_Cryptococcus_PBMC_7days	-0.414455	0.0231229
rs79799178	IL6_E.Coli_PBMC_24h	0.218178	0.0260225
rs79799178	IL6_MTB_PBMC_24h	0.266883	0.0298641
rs79799178	IL1b_E.Coli_PBMC_24h	0.247922	0.0301986
rs62149774	IL1b_MTB_PBMC_24h	0.313058	0.0161173
rs62149774	IL22_S.aureus_PBMC_7days	-0.321456	0.0202868
rs62149774	IL22_Cryptococcus_PBMC_7days	-0.414279	0.0231732
rs62149774	IL6_E.Coli_PBMC_24h	0.217964	0.0261605
rs62149774	IL6_MTB_PBMC_24h	0.266813	0.0298971
rs62149774	IL1b_E.Coli_PBMC_24h	0.247525	0.0304553
rs112006497	IL22_S.aureus_PBMC_7days	-0.337059	0.0148864
rs112006497	IL1b_MTB_PBMC_24h	0.308524	0.0177017
rs112006497	IL6_E.Coli_PBMC_24h	0.224126	0.0221546
rs112006497	IL1b_E.Coli_PBMC_24h	0.259245	0.0233393
rs112006497	IL22_Cryptococcus_PBMC_7days	-0.405648	0.0261774
rs112006497	IL6_MTB_PBMC_24h	0.266605	0.0299814
rs112006497	IL22_MTB_PBMC_7days	-0.272533	0.046366
rs7557847	IL6_C.albicanshyphae_PBMC_24h	0.140749	0.0263087
rs7557847	IL1b_MSUC16_PBMC_24h	0.208126	0.0390468
rs7557847	IL6_B.fragilis_PBMC_24h	0.252381	0.0445361
rs12988520	IL22_MTB_PBMC_7days	0.340578	0.000683632
rs74523560	IL1b_MTB_PBMC_24h	0.31193	0.016721
rs74523560	IL22_S.aureus_PBMC_7days	-0.326847	0.0184962
rs74523560	IL22_Cryptococcus_PBMC_7days	-0.4156	0.0230047
rs74523560	IL6_E.Coli_PBMC_24h	0.220555	0.0247054
rs74523560	IL1b_E.Coli_PBMC_24h	0.250084	0.0290869
rs74523560	IL6_MTB_PBMC_24h	0.265998	0.0307335
rs12988520	IL1b_LPS100ng_PBMC_24h	-0.153186	0.0441066
rs12988520	IL1b_C.conidiaHK_WB_48h	-0.19782	0.0070759
rs12988520	TNFA_C.conidiaHK_WB_48h	-0.187131	0.0182542
rs12988520	IL6_LPS_WB_48h	-0.0856167	0.0236707
rs62153182	IL1b_MTB_PBMC_24h	0.309742	0.0171623
rs62153182	IL22_S.aureus_PBMC_7days	-0.328663	0.0175005
rs62153182	IL22_Cryptococcus_PBMC_7days	-0.414377	0.0229892
rs62153182	IL6_E.Coli_PBMC_24h	0.220969	0.0239984
rs62153182	IL1b_E.Coli_PBMC_24h	0.251274	0.0278418
rs62153182	IL6_MTB_PBMC_24h	0.264558	0.0311335
rs79370894	IL22_S.aureus_PBMC_7days	-0.338464	0.0142901
rs11686541	IL22_S.aureus_PBMC_7days	-0.331131	0.0167068
rs11686541	IL1b_MTB_PBMC_24h	0.30631	0.0184852
rs79370894	IL1b_E.Coli_PBMC_24h	0.262602	0.0213547
rs79370894	IL6_E.Coli_PBMC_24h	0.22127	0.0236635
rs11686541	IL22_Cryptococcus_PBMC_7days	-0.412215	0.0237691
rs11686541	IL6_E.Coli_PBMC_24h	0.2214	0.0237751
rs79370894	IL1b_MTB_PBMC_24h	0.2909	0.0251177
rs11686541	IL1b_E.Coli_PBMC_24h	0.253883	0.0263061
rs79370894	IL22_Cryptococcus_PBMC_7days	-0.399604	0.0282138
rs79370894	IL22_MTB_PBMC_7days	-0.292619	0.0320631
rs11686541	IL6_MTB_PBMC_24h	0.259599	0.0345191
rs11686541	IL22_MTB_PBMC_7days	-0.271629	0.0469977
rs11680965	IL22_S.aureus_PBMC_7days	-0.325194	0.0163093
rs11680965	IL22_Cryptococcus_PBMC_7days	-0.391986	0.0280368
rs11680965	IL1b_MTB_PBMC_24h	0.278321	0.0287776
rs11680965	IL6_E.Coli_PBMC_24h	0.205275	0.0322356
rs11680965	IL1b_LPS100ng_PBMC_24h	0.209767	0.0378924
rs11680965	IL22_MTB_PBMC_7days	-0.273571	0.0408751
rs11680965	IL6_MTB_PBMC_24h	0.240121	0.0457441
rs11680965	IL6_CpG_PBMC_24h	-0.107241	0.0462856
rs62149782	IL1b_MTB_PBMC_24h	0.348544	0.0070412
rs62149782	IL22_S.aureus_PBMC_7days	-0.355075	0.00991992
rs62149782	IL1b_E.Coli_PBMC_24h	0.284381	0.0123759
rs62149782	IL6_E.Coli_PBMC_24h	0.239443	0.0140156
rs62149782	IL6_MTB_PBMC_24h	0.292756	0.0165726
rs62149782	IL22_MTB_PBMC_7days	-0.299664	0.0276693
rs62149782	IL22_Cryptococcus_PBMC_7days	-0.393295	0.0303299
rs62151564	IL1b_MTB_PBMC_24h	0.336906	0.00959736
rs62151564	IL22_S.aureus_PBMC_7days	-0.328067	0.0178778
rs62151564	IL1b_E.Coli_PBMC_24h	0.267058	0.0195387
rs62151564	IL22_MTB_PBMC_7days	-0.316535	0.020661
rs62151564	IL6_MTB_PBMC_24h	0.283653	0.0209729
rs62151564	IL22_Cryptococcus_PBMC_7days	-0.407577	0.0255665
rs10496192	IL22_S.aureus_PBMC_7days	-0.339263	0.0139937
rs10496192	IL1b_E.Coli_PBMC_24h	0.263658	0.0207462
rs10496192	IL6_E.Coli_PBMC_24h	0.221038	0.0237138
rs10496192	IL1b_MTB_PBMC_24h	0.288398	0.0263001
rs10496192	IL22_Cryptococcus_PBMC_7days	-0.397061	0.0291267
rs10496192	IL22_MTB_PBMC_7days	-0.295791	0.030121
rs2602381	IL22_MTB_PBMC_7days	0.27032	0.00557019
rs2602381	IL1b_LPS100ng_PBMC_24h	-0.174681	0.0178547
rs2602381	IL6_LPS_WB_48h	-0.0949336	0.0096442
rs2602381	IL1b_C.conidiaHK_WB_48h	-0.176897	0.0131086
rs2602381	TNFA_C.conidiaHK_WB_48h	-0.160993	0.0364692
rs17349321	IL1b_MTB_PBMC_24h	0.316451	0.0153964
rs17349321	IL22_S.aureus_PBMC_7days	-0.325994	0.0190423
rs17349321	IL6_MTB_PBMC_24h	0.278495	0.023935
rs17349321	IL22_Cryptococcus_PBMC_7days	-0.408216	0.02586
rs17349321	IL22_MTB_PBMC_7days	-0.301468	0.0281305
rs17349321	IL1b_E.Coli_PBMC_24h	0.251266	0.0286436
rs11675958	IL22_S.aureus_PBMC_7days	-0.472677	0.000704702
rs11675958	IL22_MTB_PBMC_7days	-0.36931	0.00749391
rs11675958	IL6_E.Coli_PBMC_24h	0.242338	0.0144172
rs11675958	IL1b_E.Coli_PBMC_24h	0.255781	0.0269781
rs11675958	IL6_MTB_PBMC_24h	0.266814	0.0317706
rs11675958	IFNy_S.aureus_PBMC_7days	-0.316162	0.0393275
rs11675958	IL1b_MTB_PBMC_24h	0.27119	0.0394553
rs62149804	IL22_S.aureus_PBMC_7days	-0.389103	0.00418035
rs62149804	IL1b_E.Coli_PBMC_24h	0.306023	0.0063789
rs62149804	IL6_E.Coli_PBMC_24h	0.252699	0.00861188
rs62149804	IL1b_MTB_PBMC_24h	0.328327	0.0101799
rs62149804	IL6_MTB_PBMC_24h	0.297942	0.0135149
rs62149804	IL22_MTB_PBMC_7days	-0.30525	0.0230979
rs62149804	IL22_Cryptococcus_PBMC_7days	-0.403317	0.0244768
rs62149804	IL1b_LPS100ng_PBMC_24h	0.211188	0.0375346
rs62149804	IL6_Borreliamix_PBMC_24h	0.212788	0.0495119
rs11679042	IL22_S.aureus_PBMC_7days	-0.436691	0.00168377
rs11679042	IL22_MTB_PBMC_7days	-0.363396	0.0082183
rs11679042	IL6_E.Coli_PBMC_24h	0.250694	0.0109792
rs11679042	IL1b_E.Coli_PBMC_24h	0.291152	0.0113563
rs11679042	TNFA_E.Coli_PBMC_24h	0.204165	0.031824
rs11679042	IL1b_MTB_PBMC_24h	0.264922	0.0433014
rs11679042	IFNy_S.aureus_PBMC_7days	-0.302069	0.0479902
rs111267264	IL22_S.aureus_PBMC_7days	-0.439039	0.0015295
rs111267264	IL6_E.Coli_PBMC_24h	0.262305	0.00755458
rs111267264	IL22_MTB_PBMC_7days	-0.363175	0.00803817
rs111267264	IL1b_E.Coli_PBMC_24h	0.291319	0.0110303
rs111267264	IL1b_MTB_PBMC_24h	0.279377	0.0324368
rs111267264	TNFA_E.Coli_PBMC_24h	0.195524	0.039175
rs111267264	IL6_B.burgdorferi_PBMC_24h	0.248416	0.0401124
rs111267264	IL6_MTB_PBMC_24h	0.252336	0.0407091
rs111267264	IL6_Borreliamix_PBMC_24h	0.220832	0.0458561
rs111267264	IL6_LPS100ng_PBMC_24h	0.168344	0.0461093
rs73949333	IL6_CpG_PBMC_24h	0.134148	0.011638
rs73949333	IFNy_A.fumigatusconidia_PBMC_7days	0.347069	0.0148255
rs73949333	IL6_MSUC16_PBMC_24h	0.281337	0.0186089
rs73949333	IL6_LPS1ng_PBMC_24h	0.413993	0.0198577
rs73949333	IL1b_MSUC16_PBMC_24h	0.29816	0.021085
rs73949333	IL1b_LPS1ng_PBMC_24h	0.327413	0.0466388
rs73949333	IL6_S.aureus_WB_48h	0.203984	0.0344881
rs10196402	IL1b_PolyIC_PBMC_24h	-0.240889	0.02544
rs10196402	IL1b_MSUC16_PBMC_24h	-0.236914	0.0299773
rs10196402	IL22_Cryptococcus_PBMC_7days	-0.292287	0.0499951
rs7604588	IL1b_PolyIC_PBMC_24h	-0.237039	0.0274154
rs7604588	IL1b_MSUC16_PBMC_24h	-0.239626	0.027651
rs7604588	IL6_Cryptococcus_PBMC_24h	-0.414998	0.044825
rs55948947	IL6_C.albicanshyphae_PBMC_24h	-0.175664	0.00309258
rs55948947	IL6_B.fragilis_PBMC_24h	-0.292031	0.0132244
rs55948947	IL1b_C.albicanshyphae_PBMC_24h	-0.162269	0.0340011
rs55948947	IL6_C.albicansconidia_PBMC_24h	-0.100628	0.0437416
rs55948947	IL1b_B.fragilis_PBMC_24h	-0.178941	0.0451151
rs55948947	IL1b_LPS100ng_PBMC_24h	-0.146189	0.0459456
rs55948947	TNFA_S.typhimurium_macroPG_24h	-0.190071	0.0326207
rs55948947	IL6_C.conidiaHK_WB_48h	0.175608	0.018874
rs55948947	IL6_PHA_WB_48h	0.091045	0.0284853
rs7604364	IL6_C.albicanshyphae_PBMC_24h	-0.175673	0.00308864
rs7604364	IL6_B.fragilis_PBMC_24h	-0.292044	0.013213
rs7604364	IL1b_C.albicanshyphae_PBMC_24h	-0.162505	0.0337267
rs7604364	IL6_C.albicansconidia_PBMC_24h	-0.100572	0.043842
rs7604364	IL1b_B.fragilis_PBMC_24h	-0.179054	0.0449621
rs7604364	IL1b_LPS100ng_PBMC_24h	-0.146181	0.0459406
rs7604364	TNFA_S.typhimurium_macroPG_24h	-0.189888	0.0327755
rs7604364	IL6_C.conidiaHK_WB_48h	0.175463	0.0189637
rs7604364	IL6_PHA_WB_48h	0.09098	0.0285863
rs60591652	IL6_C.albicanshyphae_PBMC_24h	-0.18029	0.0022786
rs60591652	IL6_B.fragilis_PBMC_24h	-0.279035	0.0174274
rs60591652	TNFA_A.fumigatusconidiaSerum_PBMC_24h	0.103063	0.0451929
rs60591652	IL6_C.albicansconidia_PBMC_24h	-0.0991454	0.0459472
rs60591652	TNFA_S.typhimurium_macroPG_24h	-0.204953	0.0206585
rs60591652	IL6_C.conidiaHK_WB_48h	0.176245	0.0179136
rs60591652	IL6_PHA_WB_48h	0.0929147	0.0247009
rs2567598	IL22_S.aureus_PBMC_7days	-0.49644	0.000787782
rs2567598	IL22_MTB_PBMC_7days	-0.371122	0.0112588
rs2567598	IFNy_S.aureus_PBMC_7days	-0.364261	0.0249949
rs2567598	IL1b_E.Coli_PBMC_24h	0.255645	0.0370387
rs2567598	IL6_MTB_PBMC_24h	0.269673	0.040617
rs2567602	IL22_S.aureus_PBMC_7days	-0.498661	0.000727208
rs2567602	IL22_MTB_PBMC_7days	-0.373838	0.0105155
rs2567602	IFNy_S.aureus_PBMC_7days	-0.367102	0.023598
rs2567602	IL1b_E.Coli_PBMC_24h	0.259816	0.0336864
rs2567602	IL6_MTB_PBMC_24h	0.270418	0.0396646
rs2567601	IL22_S.aureus_PBMC_7days	-0.501427	0.000685143
rs2567603	IL22_S.aureus_PBMC_7days	-0.49507	0.000792385
rs2567601	IL22_MTB_PBMC_7days	-0.374544	0.010429
rs2567603	IL22_MTB_PBMC_7days	-0.37259	0.0107553
rs2567601	IFNy_S.aureus_PBMC_7days	-0.370802	0.0223246
rs2567603	IFNy_S.aureus_PBMC_7days	-0.365459	0.0241905
rs10189578	IL1b_MSUC16_PBMC_24h	-0.220697	0.0270984
rs2567601	IL1b_E.Coli_PBMC_24h	0.261399	0.0327483
rs2567603	IL1b_E.Coli_PBMC_24h	0.259929	0.0335562
rs10189578	IL6_MTB_PBMC_24h	0.19154	0.0369919
rs2567603	IL6_MTB_PBMC_24h	0.271928	0.0385096
rs2567601	IL6_MTB_PBMC_24h	0.270593	0.0396895
rs10189578	IL6_LPS100ng_PBMC_24h	0.124448	0.0477684
rs2091504	IL1b_MSUC16_PBMC_24h	0.229219	0.0204074
rs145017004	IL1b_MSUC16_PBMC_24h	0.228738	0.0206727
rs2567600	IL22_S.aureus_PBMC_7days	-0.494772	0.000795765
rs2567600	IL22_MTB_PBMC_7days	-0.37281	0.0106884
rs2567600	IFNy_S.aureus_PBMC_7days	-0.365203	0.0242541
rs2567600	IL1b_E.Coli_PBMC_24h	0.260425	0.0331723
rs2567600	IL6_MTB_PBMC_24h	0.272122	0.0383205
rs1083922	IL1b_MSUC16_PBMC_24h	0.226109	0.022128
rs1881246	IL1b_MSUC16_PBMC_24h	0.225015	0.0227318
rs1881246	IL6_MTB_PBMC_24h	-0.181203	0.0461557
rs1083922	IL6_MTB_PBMC_24h	-0.178457	0.049665
rs1083921	IL1b_MSUC16_PBMC_24h	0.225407	0.022519
rs1083921	IL6_MTB_PBMC_24h	-0.180121	0.0475178
rs7598901	IL1b_MSUC16_PBMC_24h	0.224267	0.0233396
rs7598901	IL6_MTB_PBMC_24h	-0.183541	0.0436295
rs142800387	IL1b_MSUC16_PBMC_24h	0.226559	0.0220215
rs1528169	IL1b_MSUC16_PBMC_24h	0.224247	0.0233631
rs6746971	IL1b_MSUC16_PBMC_24h	0.224247	0.0233631
rs1528169	IL6_MTB_PBMC_24h	-0.183547	0.0436393
rs6746971	IL6_MTB_PBMC_24h	-0.183547	0.0436393
rs2178154	IL1b_MSUC16_PBMC_24h	0.225297	0.0229015
rs2178154	IL6_MTB_PBMC_24h	-0.181859	0.0459104
rs7560272	IL1b_MSUC16_PBMC_24h	-0.237617	0.0294015
rs7560272	IL1b_PolyIC_PBMC_24h	-0.229361	0.0333159
rs12996463	IL1b_MSUC16_PBMC_24h	0.224206	0.0235361
rs12996463	IL6_MTB_PBMC_24h	-0.183698	0.043688
rs11126396	IL1b_PolyIC_PBMC_24h	-0.271908	0.0120524
rs11126396	IL6_LPS100ng_PBMC_24h	0.149626	0.0302732
rs11126396	IL1b_MSUC16_PBMC_24h	-0.225009	0.0404245
rs11126396	IL22_Cryptococcus_PBMC_7days	-0.30542	0.0416268
rs6730785	IL1b_MSUC16_PBMC_24h	0.229819	0.0197443
rs6730785	IL6_MTB_PBMC_24h	-0.186065	0.0402156
rs2421489	IL1b_MSUC16_PBMC_24h	-0.228852	0.0299037
rs2421489	IL6_LPS100ng_PBMC_24h	0.13169	0.0471663
rs263678	IL6_C.albicanshyphae_PBMC_24h	-0.191143	0.00124274
rs263678	IL6_B.fragilis_PBMC_24h	-0.306072	0.00923974
rs263678	IL6_C.albicansconidia_PBMC_24h	-0.102722	0.0391194
rs263678	TNFA_S.typhimurium_macroPG_24h	-0.211513	0.0171812
rs263678	TNFA_LPS_macroPG_24h	-0.208469	0.0365208
rs263678	IL6_C.conidiaHK_WB_48h	0.172761	0.0206759
rs263678	IL6_PHA_WB_48h	0.0894156	0.0311634
rs263679	IL6_C.albicanshyphae_PBMC_24h	-0.18516	0.00168104
rs263679	IL6_B.fragilis_PBMC_24h	-0.300871	0.0101524
rs6709853	IL1b_MSUC16_PBMC_24h	-0.23558	0.0252416
rs263679	IL6_C.albicansconidia_PBMC_24h	-0.0996886	0.044308
rs263679	TNFA_S.typhimurium_macroPG_24h	-0.203884	0.0209661
rs263679	TNFA_LPS_macroPG_24h	-0.195846	0.0483428
rs263679	IL6_C.conidiaHK_WB_48h	0.172059	0.0205994
rs263679	IL6_PHA_WB_48h	0.0872616	0.0346278
rs6713196	IL1b_MSUC16_PBMC_24h	-0.235258	0.0254199
rs6706179	IL1b_MSUC16_PBMC_24h	-0.233222	0.0272657
rs11686504	IL1b_MSUC16_PBMC_24h	-0.233222	0.0272657
rs4330127	IL1b_MSUC16_PBMC_24h	-0.233222	0.0272657
rs28768119	IL1b_MSUC16_PBMC_24h	-0.233222	0.0272657
rs6546825	IL1b_MSUC16_PBMC_24h	-0.232243	0.0277034
rs6546825	IL6_LPS100ng_PBMC_24h	0.130514	0.0494173
rs6435550	IL6_C.albicanshyphae_PBMC_24h	-0.159125	0.00790288
rs6435550	TNFA_A.fumigatusconidiaSerum_PBMC_24h	0.134826	0.00953863
rs6435550	IL17_Cryptococcus_PBMC_7days	0.242488	0.0275242
rs6435550	IL6_B.fragilis_PBMC_24h	-0.247816	0.0371748
rs6435550	IL6_PHA_WB_48h	0.115116	0.00590847
rs6435550	IL6_C.conidiaHK_WB_48h	0.189963	0.0116867
rs12612970	IL6_C.albicanshyphae_PBMC_24h	-0.175301	0.00323897
rs12612970	IL6_B.fragilis_PBMC_24h	-0.257445	0.0295238
rs12612970	TNFA_S.typhimurium_macroPG_24h	-0.197639	0.026854
rs12612970	IL6_PHA_WB_48h	0.103936	0.0125629
rs12612970	IL6_C.conidiaHK_WB_48h	0.179782	0.0165086
rs780395	IL1b_MSUC16_PBMC_24h	0.222848	0.024593
rs780394	IL1b_MSUC16_PBMC_24h	0.222848	0.024593
rs780393	IL1b_MSUC16_PBMC_24h	0.22267	0.0247
rs1083923	IL1b_MSUC16_PBMC_24h	0.222402	0.0248589
rs780391	IL1b_MSUC16_PBMC_24h	0.222254	0.0249476
rs11898362	IL1b_PolyIC_PBMC_24h	-0.2712	0.0120903
rs11126395	IL1b_PolyIC_PBMC_24h	-0.271141	0.012114
rs11898362	IL6_LPS100ng_PBMC_24h	0.150401	0.02907
rs11126395	IL6_LPS100ng_PBMC_24h	0.150376	0.0291051
rs11898362	IL22_Cryptococcus_PBMC_7days	-0.309154	0.0387554
rs11126395	IL1b_MSUC16_PBMC_24h	-0.226365	0.03881
rs11898362	IL1b_MSUC16_PBMC_24h	-0.226341	0.038821
rs11126395	IL22_Cryptococcus_PBMC_7days	-0.308934	0.0389057
rs1083919	IL1b_MSUC16_PBMC_24h	0.221331	0.0254991
rs1083919	IL6_MTB_PBMC_24h	-0.179136	0.0493812
rs2091022	IL1b_PolyIC_PBMC_24h	-0.271059	0.0121306
rs2091022	IL6_LPS100ng_PBMC_24h	0.150663	0.02878
rs2091022	IL22_Cryptococcus_PBMC_7days	-0.308855	0.0389342
rs2091022	IL1b_MSUC16_PBMC_24h	-0.226099	0.0390195
rs6706235	IL1b_MSUC16_PBMC_24h	-0.243617	0.024396
rs10165862	IL1b_MSUC16_PBMC_24h	-0.24317	0.0246139
rs35885918	IL1b_MSUC16_PBMC_24h	-0.243188	0.024609
rs12465867	IL1b_MSUC16_PBMC_24h	-0.243154	0.0246265
rs6718864	IL1b_MSUC16_PBMC_24h	-0.237347	0.0239952
rs6747145	IL1b_MSUC16_PBMC_24h	-0.242935	0.0247398
rs6748040	IL1b_MSUC16_PBMC_24h	-0.242935	0.0247398
rs6710659	IL1b_MSUC16_PBMC_24h	-0.242901	0.0247575
rs11693531	IL1b_MSUC16_PBMC_24h	-0.242901	0.0247575
rs6546822	IL1b_MSUC16_PBMC_24h	-0.237243	0.0240531
rs7576824	IL1b_MSUC16_PBMC_24h	-0.24302	0.0246932
rs6705203	IL1b_MSUC16_PBMC_24h	-0.237701	0.0238474
rs11899517	IL1b_MSUC16_PBMC_24h	-0.238705	0.0238429
rs11899517	IL6_C.burnetiininemileSerum_PBMC_24h	-0.123381	0.0465091
rs1522926	IL1b_MSUC16_PBMC_24h	-0.234843	0.0260035
rs2421488	IL1b_MSUC16_PBMC_24h	-0.234698	0.0260855
rs4641966	IL1b_MSUC16_PBMC_24h	-0.234698	0.0260855
rs1851546	IL1b_MSUC16_PBMC_24h	-0.234698	0.0260855
rs7573719	IL1b_MSUC16_PBMC_24h	-0.23471	0.0261443
rs10198301	IL1b_MSUC16_PBMC_24h	-0.234758	0.0260457
rs12478346	IL1b_MSUC16_PBMC_24h	-0.234758	0.0260457
rs6716776	IL1b_MSUC16_PBMC_24h	-0.234758	0.0260457
rs11126397	IL1b_MSUC16_PBMC_24h	-0.234758	0.0260457
rs7585119	IL1b_MSUC16_PBMC_24h	-0.220431	0.026307
rs7585119	IL6_MTB_PBMC_24h	0.180674	0.0477477
rs7562047	IL1b_MSUC16_PBMC_24h	-0.220386	0.0263504
rs7562047	IL6_MTB_PBMC_24h	0.180713	0.0477186
rs7599076	IL1b_MSUC16_PBMC_24h	-0.244655	0.0211849
rs7599076	IL6_MSUC16_PBMC_24h	-0.194928	0.0473008
rs6546824	IL1b_MSUC16_PBMC_24h	-0.235562	0.0255028
rs7584317	IL6_C.albicanshyphae_PBMC_24h	-0.187023	0.00149735
rs7584317	IL6_B.fragilis_PBMC_24h	-0.289056	0.0135036
rs7584317	IL1b_C.albicanshyphae_PBMC_24h	-0.149061	0.0498929
rs7584317	TNFA_S.typhimurium_macroPG_24h	-0.200266	0.023283
rs7584317	TNFA_LPS_macroPG_24h	-0.199196	0.0444823
rs7584317	IL6_C.conidiaHK_WB_48h	0.169889	0.0221621
rs7584317	IL6_PHA_WB_48h	0.0881557	0.0326751
rs7586361	IL6_LPS100ng_PBMC_24h	0.160117	0.0157951
rs7586361	IL1b_MTB_PBMC_24h	0.209524	0.041522
rs6740173	IL6_LPS100ng_PBMC_24h	0.159543	0.015721
rs6740173	IL1b_MSUC16_PBMC_24h	-0.208547	0.0472249
rs2901437	IL6_LPS100ng_PBMC_24h	0.159196	0.0158873
rs1852644	IL6_LPS100ng_PBMC_24h	0.159196	0.0158873
rs1403412	IL6_LPS100ng_PBMC_24h	0.159196	0.0158873
rs2901437	IL1b_MSUC16_PBMC_24h	-0.208252	0.0474059
rs1852644	IL1b_MSUC16_PBMC_24h	-0.208252	0.0474059
rs1403412	IL1b_MSUC16_PBMC_24h	-0.208252	0.0474059
rs6546826	IL6_LPS100ng_PBMC_24h	0.159388	0.015748
rs6546826	IL1b_MSUC16_PBMC_24h	-0.208031	0.0476175
rs7574291	IL6_LPS100ng_PBMC_24h	0.159368	0.0157651
rs6728128	IL6_LPS100ng_PBMC_24h	0.159368	0.0157651
rs7567343	IL6_LPS100ng_PBMC_24h	0.159368	0.0157651
rs7574291	IL1b_MSUC16_PBMC_24h	-0.208111	0.0475402
rs6728128	IL1b_MSUC16_PBMC_24h	-0.208111	0.0475402
rs7567343	IL1b_MSUC16_PBMC_24h	-0.208111	0.0475402
rs7570090	IL6_C.albicanshyphae_PBMC_24h	-0.163315	0.00608182
rs7570090	TNFA_A.fumigatusconidiaSerum_PBMC_24h	0.136001	0.00851844
rs7570090	IL6_B.fragilis_PBMC_24h	-0.269722	0.022435
rs7570090	IL17_Cryptococcus_PBMC_7days	0.239251	0.0287004
rs7570090	IL6_C.albicansconidia_PBMC_24h	-0.0983947	0.0490695
rs7570090	IL6_PHA_WB_48h	0.10578	0.0109794
rs7570090	IL6_C.conidiaHK_WB_48h	0.180529	0.0159469
rs6720094	IL1b_MSUC16_PBMC_24h	-0.238944	0.0237201
rs6720094	IL6_C.burnetiininemileSerum_PBMC_24h	-0.134089	0.0304488
rs10490029	IL6_C.albicanshyphae_PBMC_24h	-0.178759	0.00256169
rs10490029	IL6_B.fragilis_PBMC_24h	-0.278649	0.0179272
rs10490029	TNFA_A.fumigatusconidiaSerum_PBMC_24h	0.103485	0.0449543
rs10490029	IL6_C.albicansconidia_PBMC_24h	-0.0995283	0.0457582
rs10490029	TNFA_S.typhimurium_macroPG_24h	-0.192879	0.0301152
rs10490029	IL6_PHA_WB_48h	0.0945734	0.0226221
rs10490029	IL6_C.conidiaHK_WB_48h	0.169167	0.0235068
rs11126413	IL1b_MSUC16_PBMC_24h	0.200348	0.0484489
rs7567017	IL6_LPS100ng_PBMC_24h	0.159906	0.0158128
rs7567017	IL1b_MSUC16_PBMC_24h	-0.207031	0.0495806
rs11126402	IL1b_MSUC16_PBMC_24h	-0.217414	0.028527
rs11126402	IL6_LPS100ng_PBMC_24h	0.12801	0.0405143
rs11126402	IL6_MTB_PBMC_24h	0.182926	0.0451344
rs7566315	IL1b_MSUC16_PBMC_24h	-0.217441	0.0285203
rs7566315	IL6_LPS100ng_PBMC_24h	0.128142	0.0403242
rs7566315	IL6_MTB_PBMC_24h	0.182969	0.0451022
rs6546827	IL1b_MSUC16_PBMC_24h	-0.220305	0.0417036
rs6706409	IL1b_MSUC16_PBMC_24h	-0.220305	0.0417036
rs6546827	IL6_LPS100ng_PBMC_24h	0.138335	0.0421301
rs6706409	IL6_LPS100ng_PBMC_24h	0.138335	0.0421301
rs10190002	IL1b_MSUC16_PBMC_24h	-0.217325	0.0286152
rs10190002	IL6_LPS100ng_PBMC_24h	0.128251	0.0401651
rs10190002	IL6_MTB_PBMC_24h	0.183169	0.0448785
rs7606483	IL1b_MSUC16_PBMC_24h	-0.216789	0.0291145
rs7606483	IL6_LPS100ng_PBMC_24h	0.128497	0.0399094
rs7606483	IL6_MTB_PBMC_24h	0.181978	0.046435
rs7571337	IL1b_LPS1ng_PBMC_24h	0.30274	0.0161838
rs7571337	IFNy_S.aureus_PBMC_7days	0.268348	0.0168909
rs7571337	IL22_C.albicanshyphae_PBMC_7days	0.231761	0.0488549
rs10175529	IL1b_MSUC16_PBMC_24h	-0.219995	0.0419573
rs10175529	IL6_LPS100ng_PBMC_24h	0.138412	0.0419788
rs13386124	IL1b_MSUC16_PBMC_24h	-0.216765	0.0290033
rs13386124	IL6_LPS100ng_PBMC_24h	0.128596	0.0395966
rs13386124	IL6_MTB_PBMC_24h	0.182734	0.0453558
rs13399087	IL1b_MSUC16_PBMC_24h	-0.216758	0.0290064
rs13399087	IL6_LPS100ng_PBMC_24h	0.128631	0.0395399
rs13399087	IL6_MTB_PBMC_24h	0.182648	0.0454561
rs10191517	IL1b_PolyIC_PBMC_24h	-0.293575	0.0067875
rs10191517	IL6_LPS100ng_PBMC_24h	0.148719	0.0316294
rs10191517	IL1b_MSUC16_PBMC_24h	-0.228234	0.0380005
rs10191517	IL6_Cryptococcus_PBMC_24h	-0.415266	0.0469818
rs6546846	IL1b_MSUC16_PBMC_24h	-0.217243	0.0287057
rs6546846	IL6_LPS100ng_PBMC_24h	0.132882	0.0334914
rs6546846	IL6_MTB_PBMC_24h	0.189351	0.0381307
rs6744697	IL1b_MSUC16_PBMC_24h	-0.216145	0.0294653
rs6744697	IL6_LPS100ng_PBMC_24h	0.129225	0.038631
rs6744697	IL6_MTB_PBMC_24h	0.182489	0.0456433
rs6729468	IL1b_MSUC16_PBMC_24h	-0.216137	0.0294691
rs6729468	IL6_LPS100ng_PBMC_24h	0.129259	0.0385763
rs6729468	IL6_MTB_PBMC_24h	0.182401	0.045745
rs6431558	IFNy_S.aureus_PBMC_7days	0.326444	0.00366489
rs6431558	IL22_C.albicanshyphae_PBMC_7days	0.291202	0.0133693
rs6431558	IFNy_C.albicanshyphae_PBMC_7days	0.304863	0.0143282
rs6431558	IL1b_LPS1ng_PBMC_24h	0.298985	0.0177805
rs6431558	IL6_B.fragilis_PBMC_24h	0.281376	0.0227631
rs6431558	IL6_LPS1ng_PBMC_24h	0.272291	0.0460891
rs6431558	TNFA_C.conidiaHK_WB_48h	-0.1647	0.0397698
rs13009035	IL1b_MSUC16_PBMC_24h	0.223274	0.0243593
rs13009035	IL6_MTB_PBMC_24h	-0.180053	0.0484287
rs4852308	IL1b_MSUC16_PBMC_24h	0.221273	0.0255645
rs4852308	IL6_MTB_PBMC_24h	-0.185344	0.0420145
rs11885217	IL1b_PolyIC_PBMC_24h	-0.243345	0.0244689
rs11885217	IL1b_MSUC16_PBMC_24h	-0.241514	0.0274506
rs11885217	IL6_Cryptococcus_PBMC_24h	-0.451224	0.0301552
rs11885217	TNFA_S.aureus_PBMC_24h	0.233277	0.0383142
rs11885217	IL1b_Cryptococcus_PBMC_24h	-0.359283	0.0457914
rs2421545	IL1b_MSUC16_PBMC_24h	0.222596	0.0241046
rs2421545	IL6_MTB_PBMC_24h	-0.185739	0.0407446
rs1522927	IL1b_MSUC16_PBMC_24h	-0.287396	0.00843096
rs58962779	IL1b_MSUC16_PBMC_24h	-0.287303	0.00846342
rs62153184	IL1b_MSUC16_PBMC_24h	-0.212262	0.03266
rs1522927	IL6_MSUC16_PBMC_24h	-0.213659	0.0345017
rs58962779	IL6_MSUC16_PBMC_24h	-0.213644	0.0345446
rs58962779	TNFA_S.aureus_PBMC_24h	0.224038	0.0461513
rs1522927	TNFA_S.aureus_PBMC_24h	0.223904	0.046245
rs62153184	IL6_MTB_PBMC_24h	0.181301	0.0472454
rs7573275	IL1b_PolyIC_PBMC_24h	-0.292685	0.00692985
rs4852927	IL1b_MSUC16_PBMC_24h	0.222315	0.0247689
rs7573275	IL6_LPS100ng_PBMC_24h	0.148476	0.0318226
rs4852927	IL6_LPS100ng_PBMC_24h	-0.13099	0.0356053
rs7573275	IL1b_MSUC16_PBMC_24h	-0.230598	0.035947
rs4852927	IL6_MTB_PBMC_24h	-0.186157	0.0409702
rs7573275	IL6_Cryptococcus_PBMC_24h	-0.414299	0.0473866
rs6757996	IL1b_MSUC16_PBMC_24h	-0.210167	0.0342633
rs6757996	IL6_MTB_PBMC_24h	0.181074	0.0473234
rs7609249	IL6_LPS100ng_PBMC_24h	0.136665	0.0291865
rs7609249	IL1b_MSUC16_PBMC_24h	-0.213213	0.0322954
rs7609249	IL6_MTB_PBMC_24h	0.191987	0.0360257
rs6743576	IL6_LPS100ng_PBMC_24h	0.136819	0.0290049
rs6743576	IL1b_MSUC16_PBMC_24h	-0.213091	0.0323954
rs10865398	IL1b_MSUC16_PBMC_24h	-0.209307	0.0350521
rs6743576	IL6_MTB_PBMC_24h	0.192077	0.035939
rs10865398	IL6_MTB_PBMC_24h	0.180457	0.0481383
rs6546821	IL1b_PolyIC_PBMC_24h	-0.285733	0.00839792
rs6546821	IL6_LPS100ng_PBMC_24h	0.146374	0.0343286
rs6546821	IL1b_MSUC16_PBMC_24h	-0.228582	0.0375991
rs1320374	IL6_LPS100ng_PBMC_24h	-0.137949	0.0276921
rs1320374	IL1b_MSUC16_PBMC_24h	0.212267	0.0330694
rs1320374	IL6_MTB_PBMC_24h	-0.192974	0.0350717
rs1052161	IL6_LPS100ng_PBMC_24h	-0.138043	0.0275817
rs1052161	IL1b_MSUC16_PBMC_24h	0.212164	0.033152
rs1052161	IL6_MTB_PBMC_24h	-0.192951	0.0350899
rs11688718	IL1b_MSUC16_PBMC_24h	-0.2097	0.035097
rs11688718	IL6_MTB_PBMC_24h	0.180102	0.0490644
rs6722867	IL6_LPS100ng_PBMC_24h	0.137368	0.0279637
rs6722867	IL1b_MSUC16_PBMC_24h	-0.21689	0.0290081
rs6722867	IL6_MTB_PBMC_24h	0.185865	0.0418951
rs2741023	IL6_E.Coli_PBMC_24h	-0.17721	0.0171001
rs2741023	IL1b_E.Coli_PBMC_24h	-0.181825	0.0361464
rs2741023	TNFA_LPS_macroPG_24h	-0.208825	0.049674
rs4346412	IL6_LPS100ng_PBMC_24h	-0.138326	0.0270363
rs4346412	IL1b_MSUC16_PBMC_24h	0.218142	0.0282462
rs4346412	IL6_MTB_PBMC_24h	-0.181731	0.0469127
rs6732440	IL6_MTB_PBMC_24h	-0.190813	0.0363284
rs6745560	IL6_MTB_PBMC_24h	-0.190813	0.0363284
rs6732440	IL1b_MSUC16_PBMC_24h	0.204789	0.0389175
rs6745560	IL1b_MSUC16_PBMC_24h	0.204789	0.0389175
rs2421667	IL1b_MSUC16_PBMC_24h	0.205658	0.0382035
rs1815027	IL1b_MSUC16_PBMC_24h	0.205682	0.0382189
rs1815027	IL6_MTB_PBMC_24h	-0.188816	0.0384908
rs2421667	IL6_MTB_PBMC_24h	-0.18856	0.0387169
rs2421546	IL1b_MSUC16_PBMC_24h	0.218719	0.0270027
rs2421546	IL6_LPS100ng_PBMC_24h	-0.134492	0.0307055
rs2421546	IL6_MTB_PBMC_24h	-0.186168	0.0406822
rs2421548	IL1b_MSUC16_PBMC_24h	0.219045	0.0267391
rs2421548	IL6_LPS100ng_PBMC_24h	-0.134351	0.030843
rs2421548	IL6_MTB_PBMC_24h	-0.185908	0.0409185
rs6546820	IL1b_PolyIC_PBMC_24h	-0.284786	0.00852419
rs6546820	IL6_LPS100ng_PBMC_24h	0.146826	0.0335226
rs6546820	IL1b_MSUC16_PBMC_24h	-0.230984	0.0353658
rs12995433	IL1b_MSUC16_PBMC_24h	0.218913	0.0268193
rs12995433	IL6_LPS100ng_PBMC_24h	-0.134504	0.0306384
rs12995433	IL6_MTB_PBMC_24h	-0.1857	0.0411304
rs6749680	IL6_LPS100ng_PBMC_24h	-0.134834	0.0285105
rs2091503	IL6_LPS100ng_PBMC_24h	-0.134834	0.028513
rs4852930	IL6_LPS100ng_PBMC_24h	-0.134833	0.0285144
rs4852306	IL6_LPS100ng_PBMC_24h	-0.134632	0.0287766
rs4860987	IL1b_LPS_WB_48h	0.158478	0.00187513
rs4860987	IL1b_PHA_WB_48h	0.259237	0.00244855
rs34707604	IL1b_S.aureus_PBMC_24h	0.131684	0.0440522
rs34707604	IL1b_LPS_WB_48h	0.156163	0.00248813
rs34707604	IL1b_PHA_WB_48h	0.248749	0.00411539
rs13111428	IL6_PolyIC_PBMC_24h	-0.281298	0.0103139
rs28660525	IL6_PolyIC_PBMC_24h	0.262273	0.0117386
rs28660525	TNFA_LPS100ng_PBMC_24h	0.224243	0.0201333
rs28660525	TNFA_Pam3Cys_PBMC_24h	0.247648	0.0205217
rs28660525	IL1b_S.aureus_PBMC_24h	-0.138838	0.0315614
rs55786146	TNFA_Pam3Cys_PBMC_24h	-0.213297	0.0441564
rs55786146	IL1b_S.aureus_PBMC_24h	0.128126	0.0452733
rs55786146	IL6_PolyIC_PBMC_24h	-0.203605	0.0486346
rs55786146	IL1b_PHA_WB_48h	0.17343	0.0414788
rs10025294	TNFA_Pam3Cys_PBMC_24h	-0.229752	0.0314178
rs10025294	IL22_S.aureus_PBMC_7days	0.266866	0.0326322
rs10025294	IL1b_S.aureus_PBMC_24h	0.130616	0.0428451
rs10025294	IL1b_LPS_WB_48h	0.133156	0.00902322
rs10025294	IL1b_PHA_WB_48h	0.219733	0.0102564
rs12501434	TNFA_Pam3Cys_PBMC_24h	-0.271252	0.0116213
rs12501434	IL6_PolyIC_PBMC_24h	-0.253946	0.0153418
rs12501434	TNFA_LPS100ng_PBMC_24h	-0.206948	0.0331452
rs12501434	IL1b_S.aureus_PBMC_24h	0.135154	0.037558
rs7441310	IL6_PolyIC_PBMC_24h	0.254141	0.0154022
rs7441310	IFNy_MTB_PBMC_7days	0.28733	0.0396963
rs6811340	TNFA_Pam3Cys_PBMC_24h	0.262604	0.0149657
rs6811340	IL6_PolyIC_PBMC_24h	0.243902	0.0203986
rs6811340	TNFA_LPS100ng_PBMC_24h	0.216906	0.0260769
rs62317882	IL17_C.albicanshyphae_PBMC_7days	0.267924	0.0343276
rs62317882	IL6_LPS100ng_PBMC_24h	-0.140252	0.0417716
rs62317882	IL6_B.burgdorferi_PBMC_24h	-0.194247	0.0493161
rs10029892	TNFA_Pam3Cys_PBMC_24h	0.281204	0.00924937
rs10029892	IL6_PolyIC_PBMC_24h	0.258312	0.0141699
rs10029892	IFNy_MTB_PBMC_7days	0.285116	0.0420759
rs10029892	IL1b_PHA_WB_48h	-0.185423	0.0327566
rs10029892	IL1b_LPS_WB_48h	-0.105447	0.0416252
rs34164133	IL17_C.albicanshyphae_PBMC_7days	0.261867	0.0381039
rs34248556	IL17_C.albicanshyphae_PBMC_7days	0.261435	0.0382431
rs34109652	IL17_C.albicanshyphae_PBMC_7days	0.261083	0.03844
rs36124964	IL17_C.albicanshyphae_PBMC_7days	0.261212	0.0383401
rs34664906	IL6_PolyIC_PBMC_24h	-0.261644	0.0136268
rs34664906	TNFA_Pam3Cys_PBMC_24h	-0.244648	0.0247154
rs34664906	TNFA_LPS100ng_PBMC_24h	-0.197815	0.0443919
rs4694429	IL17_C.albicanshyphae_PBMC_7days	0.263442	0.0374665
rs1377867	IL17_C.albicanshyphae_PBMC_7days	0.263646	0.0373733
rs34638591	IL17_C.albicanshyphae_PBMC_7days	0.26334	0.0377194
rs36103218	IL17_C.albicanshyphae_PBMC_7days	0.26334	0.0377194
rs62317884	IL17_C.albicanshyphae_PBMC_7days	0.262601	0.0377777
rs34103191	IL17_C.albicanshyphae_PBMC_7days	0.263376	0.0376973
rs34728672	IL17_C.albicanshyphae_PBMC_7days	0.264404	0.037072
rs34594059	IL17_C.albicanshyphae_PBMC_7days	0.264432	0.0372301
rs62317895	IL17_C.albicanshyphae_PBMC_7days	0.264234	0.0371566
rs3805207	IL17_C.albicanshyphae_PBMC_7days	0.264416	0.0372991
rs35307342	IL17_C.albicanshyphae_PBMC_7days	0.264726	0.0371305
rs35473170	IL17_C.albicanshyphae_PBMC_7days	0.264766	0.0371079
rs35777071	IL17_C.albicanshyphae_PBMC_7days	0.264766	0.0371079
rs3792631	IL17_C.albicanshyphae_PBMC_7days	0.265301	0.0368727
rs2278921	IL17_C.albicanshyphae_PBMC_7days	0.265847	0.0367324
rs35088884	IL17_C.albicanshyphae_PBMC_7days	0.264638	0.0367088
rs959510	IL17_C.albicanshyphae_PBMC_7days	0.269596	0.0332558
rs2603186	IL1b_PHA_WB_48h	-0.147258	0.0400096
rs2708699	IL1b_PHA_WB_48h	-0.147258	0.0400096
rs2603186	IL6_PHA_WB_48h	-0.0878112	0.0471109
rs2708699	IL6_PHA_WB_48h	-0.0878112	0.0471109
rs2603187	IL1b_PHA_WB_48h	-0.147363	0.0399593
rs2603187	IL6_PHA_WB_48h	-0.0878872	0.0470208
rs976058	IL1b_PHA_WB_48h	-0.147774	0.0393545
rs976058	IL6_PHA_WB_48h	-0.0878065	0.0471681
rs1454247	IL1b_PHA_WB_48h	-0.147877	0.0392248
rs1454247	IL6_PHA_WB_48h	-0.0878053	0.0471799
rs983745	IL1b_PHA_WB_48h	-0.148593	0.0383298
rs983745	IL6_PHA_WB_48h	-0.0877944	0.0472657
rs4860970	IL6_PolyIC_PBMC_24h	-0.272866	0.00909159
rs4860970	TNFA_Pam3Cys_PBMC_24h	-0.24973	0.0201325
rs4860970	IFNy_MTB_PBMC_7days	-0.300257	0.0311793
rs4860970	IL1b_LPS_WB_48h	0.109212	0.0336606
rs4860968	TNFA_Pam3Cys_PBMC_24h	-0.255539	0.0178319
rs4860968	IFNy_MTB_PBMC_7days	-0.323206	0.020803
rs4860968	IL6_PolyIC_PBMC_24h	-0.225371	0.0320861
rs4860968	TNFA_LPS100ng_PBMC_24h	-0.191642	0.049289
rs4860968	IL1b_PHA_WB_48h	0.224914	0.00934587
rs4860968	IL1b_LPS_WB_48h	0.123397	0.016769
rs12502397	IL1b_S.aureus_PBMC_24h	0.142281	0.0271899
rs12502397	IL6_PolyIC_PBMC_24h	-0.205382	0.0482706
rs12502397	IL1b_PHA_WB_48h	0.241756	0.00468845
rs12502397	IL1b_LPS_WB_48h	0.138461	0.00658712
rs59678213	TNFA_Pam3Cys_PBMC_24h	0.289564	0.00686016
rs59678213	IL1b_Influenza_PBMC_24h	-0.493954	0.0128808
rs59678213	IL6_PolyIC_PBMC_24h	0.257601	0.0136285
rs59678213	IL6_Influenza_PBMC_24h	-0.52222	0.0252727
rs59678213	TNFA_LPS100ng_PBMC_24h	0.194762	0.0443926
rs10049758	IL6_PolyIC_PBMC_24h	0.253687	0.0140335
rs10049758	TNFA_Pam3Cys_PBMC_24h	0.246758	0.0199735
rs10049758	IL1b_LPS_WB_48h	-0.103424	0.0415856
rs10049758	IL1b_PHA_WB_48h	-0.168659	0.0477469
rs62317020	IL6_PolyIC_PBMC_24h	-0.221469	0.0349351
rs62317020	TNFA_Pam3Cys_PBMC_24h	-0.217268	0.043873
rs62317020	IFNy_MTB_PBMC_7days	-0.274081	0.0498484
rs62317020	IL1b_PHA_WB_48h	0.208158	0.0160881
rs62317020	IL1b_LPS_WB_48h	0.1221	0.0178249
rs10049812	IFNy_MTB_PBMC_7days	0.308711	0.0261725
rs10049812	IL6_PolyIC_PBMC_24h	0.222638	0.0329301
rs10049812	TNFA_Pam3Cys_PBMC_24h	0.215008	0.0448455
rs10049812	IL1b_LPS_WB_48h	-0.112939	0.0275015
rs6817347	IL6_PolyIC_PBMC_24h	-0.224922	0.0306493
rs6817347	IFNy_MTB_PBMC_7days	-0.294913	0.0331508
rs6817347	IL1b_LPS_WB_48h	0.108153	0.0343178
rs7441381	IL6_PolyIC_PBMC_24h	-0.244706	0.0179937
rs7441381	TNFA_Pam3Cys_PBMC_24h	-0.223744	0.0352185
rs7441381	TNFA_LPS100ng_PBMC_24h	-0.188253	0.0497555
rs28702927	IL1b_S.aureus_PBMC_24h	0.137365	0.0316939
rs28702927	TNFA_Pam3Cys_PBMC_24h	-0.215454	0.0419526
rs28702927	IL6_LPS1ng_PBMC_24h	0.323673	0.048968
rs28702927	IL1b_LPS_WB_48h	0.162642	0.00127199
rs28702927	IL1b_PHA_WB_48h	0.270508	0.00140876
rs28702927	IL1b_C.conidiaHK_WB_48h	0.177009	0.0477007
rs7441376	IL6_PolyIC_PBMC_24h	-0.244787	0.0179338
rs7441376	TNFA_Pam3Cys_PBMC_24h	-0.226982	0.0326076
rs7441376	TNFA_LPS100ng_PBMC_24h	-0.191452	0.0459409
rs56184289	IL6_PolyIC_PBMC_24h	-0.23974	0.0210633
rs56184289	IFNy_MTB_PBMC_7days	-0.307	0.0264226
rs56184289	IL1b_LPS_WB_48h	0.114089	0.0253776
rs62317000	IL6_PolyIC_PBMC_24h	-0.270934	0.0109545
rs62317000	TNFA_Pam3Cys_PBMC_24h	-0.248559	0.0230834
rs62317000	TNFA_LPS100ng_PBMC_24h	-0.215924	0.0288195
rs4860967	TNFA_Pam3Cys_PBMC_24h	-0.262693	0.0150551
rs4860967	IL6_PolyIC_PBMC_24h	-0.24505	0.019962
rs4860967	TNFA_LPS100ng_PBMC_24h	-0.21098	0.0306747
rs4860967	IL1b_PHA_WB_48h	0.172823	0.0466421
rs4860986	IL1b_LPS_WB_48h	0.138224	0.0060855
rs4860986	IL1b_PHA_WB_48h	0.223636	0.00820398
rs6816553	TNFA_Pam3Cys_PBMC_24h	-0.250183	0.0200133
rs6816553	TNFA_LPS100ng_PBMC_24h	-0.216088	0.0260814
rs6816553	IL6_PolyIC_PBMC_24h	-0.22413	0.0325257
rs6816553	IFNy_MTB_PBMC_7days	-0.289524	0.0379372
rs6816553	IL1b_PHA_WB_48h	0.184955	0.0323138
rs7670012	IL22_S.aureus_PBMC_7days	0.258361	0.0383171
rs7670012	IL1b_PHA_WB_48h	0.234862	0.00600535
rs7670012	IL1b_LPS_WB_48h	0.133589	0.00874845
rs4860971	IL6_PolyIC_PBMC_24h	-0.265117	0.0112948
rs4860971	TNFA_Pam3Cys_PBMC_24h	-0.236567	0.0277911
rs4860971	IFNy_MTB_PBMC_7days	-0.286578	0.0398112
rs4860971	IL1b_LPS_WB_48h	0.100981	0.0496802
rs4860969	IL6_PolyIC_PBMC_24h	-0.259067	0.0135607
rs4860969	TNFA_Pam3Cys_PBMC_24h	-0.24327	0.0240066
rs4860969	IFNy_MTB_PBMC_7days	-0.290153	0.037891
rs4860969	IL1b_LPS_WB_48h	0.110856	0.0315463
rs4860969	IL1b_PHA_WB_48h	0.184838	0.0326789
rs6817882	IL6_PolyIC_PBMC_24h	0.236087	0.0196587
rs6817882	IFNy_MTB_PBMC_7days	0.304597	0.0237035
rs6817882	TNFA_Pam3Cys_PBMC_24h	0.226368	0.0293923
rs6817882	IL1b_C.albicanshyphae_PBMC_24h	-0.193621	0.0410789
rs6817882	IL1b_LPS_WB_48h	-0.129879	0.00887421
rs6817882	IL1b_PHA_WB_48h	-0.185957	0.0257573
rs62317007	IFNy_MTB_PBMC_7days	0.354379	0.011257
rs62317007	IL6_PolyIC_PBMC_24h	0.236604	0.0244851
rs62317007	TNFA_Pam3Cys_PBMC_24h	0.234528	0.0298735
rs62317007	IL1b_Influenza_PBMC_24h	-0.418558	0.036513
rs62317007	IL1b_PHA_WB_48h	-0.226781	0.00879079
rs62317007	IL1b_LPS_WB_48h	-0.135099	0.00880338
rs7678636	IL6_PolyIC_PBMC_24h	-0.289726	0.00583722
rs7678636	TNFA_Pam3Cys_PBMC_24h	-0.245236	0.0232135
rs7678636	TNFA_LPS100ng_PBMC_24h	-0.198162	0.0422976
rs12504563	IL6_PolyIC_PBMC_24h	-0.256437	0.0132747
rs12504563	TNFA_Pam3Cys_PBMC_24h	-0.220764	0.0380276
rs7442458	IL6_PolyIC_PBMC_24h	-0.274333	0.0080466
rs7442458	TNFA_Pam3Cys_PBMC_24h	-0.228605	0.0316923
rs7442458	IFNy_MTB_PBMC_7days	-0.285902	0.0382144
rs7442458	TNFA_LPS100ng_PBMC_24h	-0.195338	0.042064
rs10028930	TNFA_Pam3Cys_PBMC_24h	-0.245355	0.0207706
rs10028930	IL6_LPS1ng_PBMC_24h	0.359803	0.0289389
rs10028930	IL1b_S.aureus_PBMC_24h	0.135731	0.0342468
rs10028930	IL1b_Influenza_PBMC_24h	0.40787	0.0381872
rs10028930	TNFA_LPS100ng_PBMC_24h	-0.192044	0.0451607
rs10028930	IL1b_PHA_WB_48h	0.244129	0.00410932
rs10028930	IL1b_LPS_WB_48h	0.142712	0.00487959
rs7436240	IL6_PolyIC_PBMC_24h	-0.267074	0.0100028
rs7436240	TNFA_Pam3Cys_PBMC_24h	-0.23271	0.0289648
rs7436240	IFNy_MTB_PBMC_7days	-0.287797	0.0372147
rs7436240	IL1b_LPS_WB_48h	0.0999789	0.0499093
rs12508769	TNFA_Pam3Cys_PBMC_24h	-0.240208	0.0240182
rs12508769	IL1b_S.aureus_PBMC_24h	0.138573	0.0311189
rs12508769	IL6_PolyIC_PBMC_24h	-0.203818	0.0495168
rs12508769	IL1b_LPS_WB_48h	0.14335	0.00481922
rs12508769	IL1b_PHA_WB_48h	0.235551	0.00579238
rs62317008	IFNy_MTB_PBMC_7days	0.348717	0.0127929
rs62317008	IL6_PolyIC_PBMC_24h	0.238361	0.0236782
rs62317008	TNFA_Pam3Cys_PBMC_24h	0.239639	0.0267233
rs62317008	IL1b_Influenza_PBMC_24h	-0.395013	0.0488917
rs62317008	IL1b_LPS_WB_48h	-0.13328	0.00989046
rs62317008	IL1b_PHA_WB_48h	-0.216199	0.0126805
rs13145020	TNFA_Pam3Cys_PBMC_24h	-0.225555	0.0338559
rs13145020	IL1b_S.aureus_PBMC_24h	0.133739	0.0372244
rs13145020	IL22_S.aureus_PBMC_7days	0.245422	0.048503
rs13145020	IL1b_PHA_WB_48h	0.23668	0.00547316
rs13145020	IL1b_LPS_WB_48h	0.139669	0.00594367
rs4860306	IL6_PolyIC_PBMC_24h	-0.224051	0.0324353
rs4860306	IL1b_B.fragilis_PBMC_24h	-0.22691	0.047301
rs4860306	IL22_S.aureus_PBMC_7days	0.24743	0.0492373
rs4860306	IL1b_LPS_WB_48h	0.143018	0.00533686
rs4860306	IL1b_PHA_WB_48h	0.238617	0.00561586
rs12506082	TNFA_Pam3Cys_PBMC_24h	-0.241946	0.0232948
rs12506082	IL1b_B.fragilis_PBMC_24h	-0.230181	0.0425582
rs12506082	IL6_PolyIC_PBMC_24h	-0.206126	0.0474405
rs12506082	IL1b_LPS_WB_48h	0.141724	0.00542453
rs12506082	IL1b_PHA_WB_48h	0.226154	0.00822637
rs4694077	IFNy_Borreliamix_PBMC_7days	-0.22071	0.00891678
rs969114	IL17_C.albicanshyphae_PBMC_7days	-0.259964	0.024358
rs969114	IFNy_Borreliamix_PBMC_7days	0.141714	0.0450627
rs7661154	IL1b_PHA_WB_48h	0.23492	0.0059622
rs7661154	IL1b_LPS_WB_48h	0.13826	0.00661007
rs4860985	IL1b_LPS1ng_PBMC_24h	0.307537	0.0462401
rs4860985	IL1b_S.aureus_PBMC_24h	0.127557	0.0494186
rs4860985	IL1b_LPS_WB_48h	0.185876	0.000279438
rs4860985	IL1b_PHA_WB_48h	0.273991	0.00144545
rs955909	IL17_C.albicanshyphae_PBMC_7days	-0.263525	0.0272908
rs7437172	IL1b_S.aureus_PBMC_24h	0.150705	0.020464
rs7437172	IL1b_PHA_WB_48h	0.294915	0.000616395
rs7437172	IL1b_LPS_WB_48h	0.166593	0.00117854
rs7437172	TNFA_PHA_WB_48h	0.180439	0.0425307
rs71615069	TNFA_Pam3Cys_PBMC_24h	-0.223152	0.0363991
rs71615069	IL1b_LPS_WB_48h	0.118082	0.0206137
rs71615069	IL1b_PHA_WB_48h	0.17772	0.0380195
rs34168560	IFNy_Borreliamix_PBMC_7days	-0.222376	0.00864765
rs34878974	IFNy_Borreliamix_PBMC_7days	-0.223344	0.00841397
rs7436644	IL6_LPS1ng_PBMC_24h	0.392073	0.0151222
rs7436644	IL1b_LPS1ng_PBMC_24h	0.345527	0.0206723
rs7436644	IL1b_S.aureus_PBMC_24h	0.130507	0.0378857
rs7436644	IL1b_Influenza_PBMC_24h	0.389206	0.0436746
rs7436644	TNFA_Pam3Cys_PBMC_24h	-0.206764	0.0470713
rs7436644	IL1b_LPS_WB_48h	0.17044	0.000584925
rs7436644	IL1b_PHA_WB_48h	0.265044	0.00145927
rs9997405	TNFA_Pam3Cys_PBMC_24h	-0.220723	0.0378346
rs9997405	TNFA_E.Coli_PBMC_24h	-0.169473	0.0456511
rs9997405	IL1b_PHA_WB_48h	0.223625	0.00871004
rs9997405	IL1b_LPS_WB_48h	0.129521	0.0107926
rs28769424	IL1b_Influenza_PBMC_24h	0.395232	0.0436546
rs28769424	IL6_LPS1ng_PBMC_24h	0.328096	0.0455148
rs28769424	IL1b_LPS_WB_48h	0.169561	0.000762449
rs28769424	IL1b_PHA_WB_48h	0.267766	0.00155254
rs28769424	IL1b_C.conidiaHK_WB_48h	0.176985	0.0474114
rs4860980	IL1b_PHA_WB_48h	0.22952	0.00708697
rs4860980	IL1b_LPS_WB_48h	0.128415	0.0114995
rs4860978	IL1b_Influenza_PBMC_24h	0.399378	0.0405833
rs4860978	IL1b_LPS_WB_48h	0.178251	0.000374613
rs4860978	IL1b_PHA_WB_48h	0.286331	0.000667661
rs9992446	TNFA_Pam3Cys_PBMC_24h	-0.246568	0.0195681
rs9992446	TNFA_LPS100ng_PBMC_24h	-0.19818	0.0377864
rs9992446	TNFA_E.Coli_PBMC_24h	-0.170175	0.0435589
rs9992446	TNFA_S.typhimurium_macroPG_24h	-0.223437	0.0436585
rs9992446	IL6_LPS_macroPG_24h	-0.185606	0.0461455
rs9992446	IL1b_LPS_WB_48h	0.121941	0.0158753
rs9992446	IL1b_PHA_WB_48h	0.203338	0.0165697
rs2603192	IL17_C.albicanshyphae_PBMC_7days	-0.282256	0.0167282
rs62317048	TNFA_Pam3Cys_PBMC_24h	-0.236356	0.0282697
rs62317048	IL1b_S.aureus_PBMC_24h	0.131026	0.0441275
rs62317048	IL1b_PHA_WB_48h	0.281486	0.00109667
rs62317048	IL1b_LPS_WB_48h	0.164869	0.00133532
rs6838228	IL6_PolyIC_PBMC_24h	0.24444	0.0186263
rs7435918	IL6_PolyIC_PBMC_24h	0.236985	0.0230186
rs7435918	IFNy_MTB_PBMC_7days	0.275791	0.0469282
rs34311712	IFNy_Borreliamix_PBMC_7days	-0.230983	0.00685779
rs9884390	IL22_C.albicanshyphae_PBMC_7days	0.357995	0.0205792
rs9884390	IL22_Bacteroides_PBMC_7days	0.309198	0.0297394
rs9884390	IFNy_MTB_PBMC_7days	-0.297972	0.0465177
rs28562740	IL1b_S.aureus_PBMC_24h	0.142193	0.0269579
rs28562740	TNFA_Pam3Cys_PBMC_24h	-0.218377	0.0403114
rs28562740	IL1b_PHA_WB_48h	0.256129	0.0026818
rs28562740	IL1b_LPS_WB_48h	0.151044	0.00296942
rs12500806	IL1b_Influenza_PBMC_24h	0.485452	0.0115361
rs12500806	IL6_LPS1ng_PBMC_24h	0.342223	0.0336592
rs12500806	TNFA_Pam3Cys_PBMC_24h	-0.216157	0.0373744
rs12500806	IL6_Influenza_PBMC_24h	0.464268	0.0399518
rs12500806	IL1b_PHA_WB_48h	0.293263	0.000407798
rs12500806	IL1b_LPS_WB_48h	0.172841	0.000472201
rs12500806	IL1b_C.conidiaHK_WB_48h	0.212485	0.0152294
rs62317542	IFNy_Borreliamix_PBMC_7days	-0.233086	0.00644914
rs62317541	IFNy_Borreliamix_PBMC_7days	-0.2329	0.00650297
rs9994240	IL1b_LPS_WB_48h	0.160205	0.00145208
rs9994240	IL1b_PHA_WB_48h	0.258795	0.00218913
rs9994240	IL1b_C.conidiaHK_WB_48h	0.183895	0.0389826
rs71615075	IL22_C.albicanshyphae_PBMC_7days	0.382501	0.0355918
rs71615075	IL6_PolyIC_PBMC_24h	-0.2679	0.0429878
rs71615075	IL1b_Influenza_PBMC_24h	0.503934	0.0453577
rs12503703	IFNy_MTB_PBMC_7days	0.296829	0.0317746
rs12503703	TNFA_Pam3Cys_PBMC_24h	0.22099	0.0383098
rs12503703	IL1b_Influenza_PBMC_24h	-0.397543	0.0443598
rs12503703	IL6_PolyIC_PBMC_24h	0.205575	0.0479804
rs12503703	IL1b_PHA_WB_48h	-0.187366	0.0287471
rs12503703	IL1b_LPS_WB_48h	-0.102608	0.0445269
rs1554891	IFNy_Borreliamix_PBMC_7days	-0.234293	0.00621581
rs13124647	TNFA_Pam3Cys_PBMC_24h	-0.228053	0.0341613
rs13124647	TNFA_E.Coli_PBMC_24h	-0.18021	0.0358748
rs13124647	TNFA_LPS100ng_PBMC_24h	-0.198313	0.0413446
rs13124647	IL6_PolyIC_PBMC_24h	-0.213131	0.0422048
rs13124647	IL1b_PHA_WB_48h	0.244107	0.00469825
rs13124647	IL1b_LPS_WB_48h	0.13857	0.00710013
rs34956644	IFNy_Borreliamix_PBMC_7days	-0.23554	0.0059888
rs6552188	IL1b_LPS_WB_48h	0.148949	0.0033164
rs6552188	IL1b_PHA_WB_48h	0.227346	0.00762257
rs13116034	IL6_PolyIC_PBMC_24h	-0.212318	0.0414138
rs13116034	TNFA_Pam3Cys_PBMC_24h	-0.216355	0.0429182
rs13116034	IL1b_LPS_WB_48h	0.123548	0.0155319
rs13116034	IL1b_PHA_WB_48h	0.186362	0.0297612
rs13147749	IL6_PolyIC_PBMC_24h	-0.225703	0.0325854
rs13147749	TNFA_Pam3Cys_PBMC_24h	-0.213889	0.0485791
rs13147749	IL1b_LPS_WB_48h	0.154506	0.00281903
rs13147749	IL1b_PHA_WB_48h	0.226279	0.009244
rs62317047	IL1b_S.aureus_PBMC_24h	0.1416	0.0254864
rs62317047	TNFA_Pam3Cys_PBMC_24h	-0.223594	0.0332185
rs62317047	IL1b_PHA_WB_48h	0.209913	0.0127139
rs62317047	IL1b_LPS_WB_48h	0.117495	0.0193016
rs6825318	TNFA_Pam3Cys_PBMC_24h	-0.243408	0.0208231
rs6825318	IL1b_Influenza_PBMC_24h	0.398022	0.0415543
rs6825318	IL1b_PHA_WB_48h	0.265009	0.00168629
rs6825318	IL1b_LPS_WB_48h	0.156599	0.0018436
rs4860973	IL1b_LPS_WB_48h	0.182149	0.000326222
rs4860973	IL1b_PHA_WB_48h	0.265714	0.00182507
rs13139305	TNFA_Pam3Cys_PBMC_24h	-0.233331	0.0292869
rs13139305	IL6_PolyIC_PBMC_24h	-0.223322	0.0322678
rs13139305	IL1b_S.aureus_PBMC_24h	0.134131	0.0380389
rs13139305	IL1b_PHA_WB_48h	0.178981	0.0373947
rs13147969	IL1b_LPS_WB_48h	0.166322	0.00102385
rs13147969	IL1b_PHA_WB_48h	0.247353	0.00366392
rs6829482	TNFA_Pam3Cys_PBMC_24h	0.228612	0.0313438
rs6829482	IL1b_Influenza_PBMC_24h	-0.39726	0.0435956
rs6829482	IL1b_LPS_WB_48h	-0.107187	0.0349157
rs6829482	IL1b_PHA_WB_48h	-0.170234	0.0459897
rs28820590	IL6_LPS1ng_PBMC_24h	0.391641	0.015273
rs28820590	TNFA_Pam3Cys_PBMC_24h	-0.250401	0.0161034
rs28820590	IL1b_LPS1ng_PBMC_24h	0.323458	0.0304314
rs28820590	IL1b_S.aureus_PBMC_24h	0.125275	0.0464035
rs28820590	IL1b_PHA_WB_48h	0.31824	0.000129186
rs28820590	IL1b_LPS_WB_48h	0.174998	0.0004186
rs28820590	IL1b_C.conidiaHK_WB_48h	0.176169	0.045189
rs10023444	TNFA_Pam3Cys_PBMC_24h	-0.223715	0.0345491
rs10023444	IL1b_Influenza_PBMC_24h	0.405789	0.03858
rs10023444	IL1b_LPS_WB_48h	0.126438	0.0124232
rs10023444	IL1b_PHA_WB_48h	0.20547	0.0155209
rs28462160	TNFA_Pam3Cys_PBMC_24h	-0.230218	0.0302378
rs28462160	IL1b_Influenza_PBMC_24h	0.410626	0.0370404
rs28462160	IL1b_PHA_WB_48h	0.261001	0.00216517
rs28462160	IL1b_LPS_WB_48h	0.149725	0.00316558
rs28462160	IL1b_C.conidiaHK_WB_48h	0.189042	0.0351452
rs35111362	IFNy_Borreliamix_PBMC_7days	-0.242914	0.00512381
rs12509800	TNFA_Pam3Cys_PBMC_24h	-0.254786	0.0164902
rs12509800	IL6_PolyIC_PBMC_24h	-0.235377	0.023026
rs4860982	IL1b_LPS_WB_48h	0.173027	0.000654542
rs4860982	IL1b_PHA_WB_48h	0.27205	0.00142355
rs79417965	IL1b_LPS1ng_PBMC_24h	0.373122	0.0161525
rs79417965	IL6_LPS1ng_PBMC_24h	0.374234	0.0257147
rs79417965	IL1b_LPS_WB_48h	0.2009	9.35635e-05
rs79417965	IL1b_PHA_WB_48h	0.309808	0.000337974
rs79417965	TNFA_PHA_WB_48h	0.178507	0.0457334
rs34655107	IFNy_Borreliamix_PBMC_7days	-0.23809	0.0059467
rs34637264	IFNy_Borreliamix_PBMC_7days	-0.238035	0.00596786
rs35971623	IFNy_Borreliamix_PBMC_7days	-0.238887	0.00579984
rs34847418	IFNy_Borreliamix_PBMC_7days	-0.238741	0.00584417
rs13121164	IL1b_MSUC16_PBMC_24h	-0.29319	0.0344447
rs13121164	IFNy_MTB_PBMC_7days	-0.321673	0.0434198
rs13121164	TNFA_S.typhimurium_macroPG_24h	-0.264166	0.0403475
rs28670235	TNFA_Pam3Cys_PBMC_24h	-0.215588	0.0417895
rs28670235	IL1b_LPS_WB_48h	0.172697	0.000617579
rs28670235	IL1b_PHA_WB_48h	0.281921	0.000871873
rs28670235	IL1b_C.conidiaHK_WB_48h	0.181351	0.0425042
rs12505794	TNFA_Pam3Cys_PBMC_24h	-0.231347	0.0272475
rs12505794	IL1b_Influenza_PBMC_24h	0.426249	0.0281463
rs12505794	IL6_LPS1ng_PBMC_24h	0.350623	0.0310662
rs12505794	IL1b_LPS1ng_PBMC_24h	0.306228	0.041817
rs12505794	IL1b_LPS_WB_48h	0.15636	0.0017631
rs12505794	IL1b_PHA_WB_48h	0.254742	0.00240626
rs13120416	IL1b_PHA_WB_48h	0.276097	0.00123461
rs13120416	IL1b_LPS_WB_48h	0.163966	0.00128201
rs7439539	IL1b_LPS_WB_48h	0.178931	0.000435772
rs7439539	IL1b_PHA_WB_48h	0.260679	0.00230738
rs28481629	IL6_LPS1ng_PBMC_24h	0.359834	0.0307135
rs28481629	TNFA_Pam3Cys_PBMC_24h	-0.224743	0.0362812
rs28481629	IL1b_LPS1ng_PBMC_24h	0.321797	0.0367341
rs28481629	IL1b_Influenza_PBMC_24h	0.39402	0.0476638
rs28481629	IL1b_LPS_WB_48h	0.163297	0.00141243
rs28481629	IL1b_PHA_WB_48h	0.259856	0.00248907
rs62317004	TNFA_Pam3Cys_PBMC_24h	0.252226	0.0174003
rs62317004	IL6_PolyIC_PBMC_24h	0.227319	0.0278856
[truncated: 8,943 more rows]
