# Supplementary material for: Integration of metabolomics, genomics, and immune phenotypes reveals the causal roles of metabolites in disease
Source: Genome Biol. 2021 Jul 6;22:198. doi: 10.1186/s13059-021-02413-z (PMC8259168; doi:10.1186/s13059-021-02413-z)
Supplement: Supplementary file 17 — Additional file 17. Table S16 [file 13059_2021_2413_MOESM17_ESM.xlsx]

## Sheet: table S16
Table S16
Correlation between VNN1 regulating metabolite un_407.327 and cytokine response
un_407.3275327	P	FDR
IL17_Bacteroides_PBMC_7days	0.00153798	0.139956
IL1b_S.aureus_PBMC_24h	0.0136819	0.622528
IFNy_LPS_WB_48h	0.0283329	0.774915
IFNy_Bacteroides_PBMC_7days	0.0340622	0.774915
IL1b_LPS100ng_PBMC_24h	0.0481902	0.792241
TNFA_S.aureus_WB_48h	0.0589103	0.792241
TNFA_Influenza_PBMC_24h	0.0609416	0.792241
IL1b_E.Coli_PBMC_24h	0.0740162	0.82599
TNFA_S.aureus_PBMC_24h	0.0843175	0.82599
IL1b_C.albicansconidia_PBMC_24h	0.109752	0.82599
IL6_LPS_WB_48h	0.111031	0.82599
IL1b_LPS1ng_PBMC_24h	0.11719	0.82599
TNFA_C.albicansconidia_PBMC_24h	0.117999	0.82599
IFNy_S.aureus_WB_48h	0.141683	0.878048
IL1b_MTB_PBMC_24h	0.17143	0.878048
IFNy_C.albicanshyphae_PBMC_7days	0.175301	0.878048
IL1b_Influenza_PBMC_24h	0.17798	0.878048
IFNy_Borreliamix_PBMC_7days	0.188562	0.878048
TNFA_E.Coli_PBMC_24h	0.191094	0.878048
IL6_S.aureus_WB_48h	0.208449	0.878048
IFNy_Cryptococcus_PBMC_7days	0.21445	0.878048
IL17_C.albicanshyphae_PBMC_7days	0.214604	0.878048
IL6_LPS1ng_PBMC_24h	0.221924	0.878048
TNFA_Cryptococcus_PBMC_24h	0.250824	0.9356
IL22_A.fumigatusconidia_PBMC_7days	0.303231	0.9356
IL6_PHA_WB_48h	0.306162	0.9356
TNFA_LPS100ng_PBMC_24h	0.317709	0.9356
TNFA_C.albicanshyphae_PBMC_24h	0.322852	0.9356
IFNy_C.albicansconidia_PBMC_7days	0.326664	0.9356
TNFA_C.burnetiininemileSerum_PBMC_24h	0.332259	0.9356
IL6_A.fumigatusconidiaSerum_PBMC_24h	0.339312	0.9356
TNFA_A.fumigatusconidiaSerum_PBMC_24h	0.344691	0.9356
IL6_PolyIC_PBMC_24h	0.348974	0.9356
TNFA_S.typhimurium_macroPG_24h	0.349565	0.9356
IL1b_S.aureus_WB_48h	0.367259	0.937837
IFNy_S.aureus_PBMC_7days	0.375752	0.937837
TNFA_MSUC16_PBMC_24h	0.381793	0.937837
IL6_Influenza_PBMC_24h	0.396592	0.937837
IL17_C.albicansconidia_PBMC_7days	0.40193	0.937837
IL1b_Cryptococcus_PBMC_24h	0.427941	0.973566
TNFA_C.conidiaHK_WB_48h	0.439286	0.975001
IL1b_C.burnetiininemileSerum_PBMC_24h	0.475821	0.995771
IL22_C.albicanshyphae_PBMC_7days	0.485497	0.995771
IFNy_A.fumigatusconidia_PBMC_7days	0.513898	0.995771
TNFA_LPS_macroPG_24h	0.519092	0.995771
IL6_E.Coli_PBMC_24h	0.526431	0.995771
IL6_C.albicansconidia_PBMC_24h	0.534781	0.995771
IL22_MTB_PBMC_7days	0.542179	0.995771
IL17_MTB_PBMC_7days	0.552031	0.995771
IL22_Bacteroides_PBMC_7days	0.56854	0.995771
IL6_LPS_macroPG_24h	0.579201	0.995771
IFNy_PHA_WB_48h	0.605059	0.995771
IFNy_C.conidiaHK_WB_48h	0.619555	0.995771
TNFA_LPS_WB_48h	0.621299	0.995771
IL6_C.burnetiininemileSerum_PBMC_24h	0.638923	0.995771
IL6_Pam3Cys_PBMC_24h	0.642906	0.995771
IL22_C.albicansconidia_PBMC_7days	0.643524	0.995771
IL1b_MSUC16_PBMC_24h	0.644316	0.995771
IL1b_C.albicanshyphae_PBMC_24h	0.646489	0.995771
IL6_MSUC16_PBMC_24h	0.667107	0.995771
IL6_C.conidiaHK_WB_48h	0.667513	0.995771
IL22_Borreliamix_PBMC_7days	0.700821	0.995771
IL6_S.typhimurium_macroPG_24h	0.712367	0.995771
IL1b_PolyIC_PBMC_24h	0.735904	0.995771
TNFA_C.albicansconidia_macroPG_24h	0.744818	0.995771
IFNy_MTB_PBMC_7days	0.755894	0.995771
IL1b_Borreliamix_PBMC_24h	0.764828	0.995771
IL6_LPS100ng_PBMC_24h	0.778826	0.995771
IL6_B.burgdorferi_PBMC_24h	0.787565	0.995771
IL17_Cryptococcus_PBMC_7days	0.800675	0.995771
IL22_B.burgdorferi_PBMC_7days	0.811163	0.995771
IL6_C.albicansconidia_macroPG_24h	0.827001	0.995771
IL6_MTB_PBMC_24h	0.830469	0.995771
IL1b_B.burgdorferi_PBMC_24h	0.854391	0.995771
TNFA_Pam3Cys_PBMC_24h	0.860813	0.995771
IL6_B.fragilis_PBMC_24h	0.865131	0.995771
IL6_Borreliamix_PBMC_24h	0.873618	0.995771
IL22_S.aureus_PBMC_7days	0.876661	0.995771
TNFA_PHA_WB_48h	0.888035	0.995771
IFNy_B.burgdorferi_PBMC_7days	0.899819	0.995771
IL1b_C.conidiaHK_WB_48h	0.903498	0.995771
IL1b_PHA_WB_48h	0.912415	0.995771
IL22_Cryptococcus_PBMC_7days	0.93439	0.995771
IL1b_B.fragilis_PBMC_24h	0.937283	0.995771
IL6_C.albicanshyphae_PBMC_24h	0.962539	0.995771
TNFA_MTB_macroPG_24h	0.964938	0.995771
IL6_Cryptococcus_PBMC_24h	0.976391	0.995771
IL1b_LPS_WB_48h	0.978753	0.995771
IL6_S.aureus_PBMC_24h	0.98175	0.995771
IL6_MTB_macroPG_24h	0.995506	0.995771
IL6_CpG_PBMC_24h	0.995771	0.995771
