# Supplementary material for: Integration of metabolomics, genomics, and immune phenotypes reveals the causal roles of metabolites in disease
Source: Genome Biol. 2021 Jul 6;22:198. doi: 10.1186/s13059-021-02413-z (PMC8259168; doi:10.1186/s13059-021-02413-z)
Supplement: Supplementary file 18 — Additional file 18. Table S17 [file 13059_2021_2413_MOESM18_ESM.xlsx]

## Sheet: table S17
Table S17
Functional annotation of mQTL SNPs (GM)
GM
uniqID	gene	annot	exonic_func	exon	symbol	chr	pos
2:73552542:A:G	ENSG00000252988	intergenic	NA	NA	RNU6-111P	2	73552542
2:73552542:A:G	ENSG00000214484	intergenic	NA	NA	AC074008.1	2	73552542
2:73553208:A:G	ENSG00000252988	intergenic	NA	NA	RNU6-111P	2	73553208
2:73553208:A:G	ENSG00000214484	intergenic	NA	NA	AC074008.1	2	73553208
2:73553397:A:G	ENSG00000252988	intergenic	NA	NA	RNU6-111P	2	73553397
2:73553397:A:G	ENSG00000214484	intergenic	NA	NA	AC074008.1	2	73553397
2:73555801:C:T	ENSG00000252988	intergenic	NA	NA	RNU6-111P	2	73555801
2:73555801:C:T	ENSG00000214484	intergenic	NA	NA	AC074008.1	2	73555801
2:73556155:G:T	ENSG00000252988	intergenic	NA	NA	RNU6-111P	2	73556155
2:73556155:G:T	ENSG00000214484	intergenic	NA	NA	AC074008.1	2	73556155
2:73558403:A:G	ENSG00000252988	intergenic	NA	NA	RNU6-111P	2	73558403
2:73558403:A:G	ENSG00000214484	intergenic	NA	NA	AC074008.1	2	73558403
2:73558881:A:G	ENSG00000252988	intergenic	NA	NA	RNU6-111P	2	73558881
2:73558881:A:G	ENSG00000214484	intergenic	NA	NA	AC074008.1	2	73558881
2:73561485:A:T	ENSG00000252988	intergenic	NA	NA	RNU6-111P	2	73561485
2:73561485:A:T	ENSG00000214484	intergenic	NA	NA	AC074008.1	2	73561485
2:73564570:A:G	ENSG00000252988	intergenic	NA	NA	RNU6-111P	2	73564570
2:73564570:A:G	ENSG00000214484	intergenic	NA	NA	AC074008.1	2	73564570
2:73564964:A:G	ENSG00000252988	intergenic	NA	NA	RNU6-111P	2	73564964
2:73564964:A:G	ENSG00000214484	intergenic	NA	NA	AC074008.1	2	73564964
2:73565143:C:T	ENSG00000252988	intergenic	NA	NA	RNU6-111P	2	73565143
2:73565143:C:T	ENSG00000214484	intergenic	NA	NA	AC074008.1	2	73565143
2:73565293:A:G	ENSG00000252988	intergenic	NA	NA	RNU6-111P	2	73565293
2:73565293:A:G	ENSG00000214484	intergenic	NA	NA	AC074008.1	2	73565293
2:73571417:A:G	ENSG00000252988	intergenic	NA	NA	RNU6-111P	2	73571417
2:73571417:A:G	ENSG00000214484	intergenic	NA	NA	AC074008.1	2	73571417
2:73572081:A:C	ENSG00000252988	intergenic	NA	NA	RNU6-111P	2	73572081
2:73572081:A:C	ENSG00000214484	intergenic	NA	NA	AC074008.1	2	73572081
2:73573261:A:G	ENSG00000252988	intergenic	NA	NA	RNU6-111P	2	73573261
2:73573261:A:G	ENSG00000214484	intergenic	NA	NA	AC074008.1	2	73573261
2:73574591:A:G	ENSG00000252988	intergenic	NA	NA	RNU6-111P	2	73574591
2:73574591:A:G	ENSG00000214484	intergenic	NA	NA	AC074008.1	2	73574591
2:73574600:C:T	ENSG00000252988	intergenic	NA	NA	RNU6-111P	2	73574600
2:73574600:C:T	ENSG00000214484	intergenic	NA	NA	AC074008.1	2	73574600
2:73575098:A:G	ENSG00000252988	intergenic	NA	NA	RNU6-111P	2	73575098
2:73575098:A:G	ENSG00000214484	intergenic	NA	NA	AC074008.1	2	73575098
2:73576065:A:T	ENSG00000252988	intergenic	NA	NA	RNU6-111P	2	73576065
2:73576065:A:T	ENSG00000214484	intergenic	NA	NA	AC074008.1	2	73576065
2:73576405:C:T	ENSG00000252988	intergenic	NA	NA	RNU6-111P	2	73576405
2:73576405:C:T	ENSG00000214484	intergenic	NA	NA	AC074008.1	2	73576405
2:73578577:C:T	ENSG00000252988	intergenic	NA	NA	RNU6-111P	2	73578577
2:73578577:C:T	ENSG00000214484	intergenic	NA	NA	AC074008.1	2	73578577
2:73579812:C:T	ENSG00000252988	intergenic	NA	NA	RNU6-111P	2	73579812
2:73579812:C:T	ENSG00000214484	intergenic	NA	NA	AC074008.1	2	73579812
2:73581320:A:T	ENSG00000252988	intergenic	NA	NA	RNU6-111P	2	73581320
2:73581320:A:T	ENSG00000214484	intergenic	NA	NA	AC074008.1	2	73581320
2:73581600:A:T	ENSG00000252988	intergenic	NA	NA	RNU6-111P	2	73581600
2:73581600:A:T	ENSG00000214484	intergenic	NA	NA	AC074008.1	2	73581600
2:73582986:A:G	ENSG00000252988	intergenic	NA	NA	RNU6-111P	2	73582986
2:73582986:A:G	ENSG00000214484	intergenic	NA	NA	AC074008.1	2	73582986
2:73583822:C:T	ENSG00000252988	intergenic	NA	NA	RNU6-111P	2	73583822
2:73583822:C:T	ENSG00000214484	intergenic	NA	NA	AC074008.1	2	73583822
2:73584360:C:T	ENSG00000252988	intergenic	NA	NA	RNU6-111P	2	73584360
2:73584360:C:T	ENSG00000214484	intergenic	NA	NA	AC074008.1	2	73584360
2:73585519:G:T	ENSG00000252988	intergenic	NA	NA	RNU6-111P	2	73585519
2:73585519:G:T	ENSG00000214484	intergenic	NA	NA	AC074008.1	2	73585519
2:73587331:A:G	ENSG00000252988	intergenic	NA	NA	RNU6-111P	2	73587331
2:73587331:A:G	ENSG00000214484	intergenic	NA	NA	AC074008.1	2	73587331
2:73587713:C:T	ENSG00000252988	intergenic	NA	NA	RNU6-111P	2	73587713
2:73587713:C:T	ENSG00000214484	intergenic	NA	NA	AC074008.1	2	73587713
2:73588076:C:T	ENSG00000252988	intergenic	NA	NA	RNU6-111P	2	73588076
2:73588076:C:T	ENSG00000214484	intergenic	NA	NA	AC074008.1	2	73588076
2:73588733:C:T	ENSG00000252988	intergenic	NA	NA	RNU6-111P	2	73588733
2:73588733:C:T	ENSG00000214484	intergenic	NA	NA	AC074008.1	2	73588733
2:73590625:C:T	ENSG00000252988	intergenic	NA	NA	RNU6-111P	2	73590625
2:73590625:C:T	ENSG00000214484	intergenic	NA	NA	AC074008.1	2	73590625
2:73590806:A:G	ENSG00000252988	intergenic	NA	NA	RNU6-111P	2	73590806
2:73590806:A:G	ENSG00000214484	intergenic	NA	NA	AC074008.1	2	73590806
2:73591127:A:C	ENSG00000252988	intergenic	NA	NA	RNU6-111P	2	73591127
2:73591127:A:C	ENSG00000214484	intergenic	NA	NA	AC074008.1	2	73591127
2:73591241:C:T	ENSG00000252988	intergenic	NA	NA	RNU6-111P	2	73591241
2:73591241:C:T	ENSG00000214484	intergenic	NA	NA	AC074008.1	2	73591241
2:73592253:C:G	ENSG00000252988	intergenic	NA	NA	RNU6-111P	2	73592253
2:73592253:C:G	ENSG00000214484	intergenic	NA	NA	AC074008.1	2	73592253
2:73593448:A:G	ENSG00000252988	intergenic	NA	NA	RNU6-111P	2	73593448
2:73593448:A:G	ENSG00000214484	intergenic	NA	NA	AC074008.1	2	73593448
2:73594941:C:T	ENSG00000252988	intergenic	NA	NA	RNU6-111P	2	73594941
2:73594941:C:T	ENSG00000214484	intergenic	NA	NA	AC074008.1	2	73594941
2:73595982:C:T	ENSG00000252988	intergenic	NA	NA	RNU6-111P	2	73595982
2:73595982:C:T	ENSG00000214484	intergenic	NA	NA	AC074008.1	2	73595982
2:73596270:C:T	ENSG00000214484	upstream	NA	NA	AC074008.1	2	73596270
2:73596605:A:C	ENSG00000214484	upstream	NA	NA	AC074008.1	2	73596605
2:73597024:G:T	ENSG00000214484	upstream	NA	NA	AC074008.1	2	73597024
2:73597718:A:G	ENSG00000214484	ncRNA_exonic	NA	NA	AC074008.1	2	73597718
2:73598092:C:T	ENSG00000214484	downstream	NA	NA	AC074008.1	2	73598092
2:73599808:C:T	ENSG00000214484	intergenic	NA	NA	AC074008.1	2	73599808
2:73599808:C:T	ENSG00000116127	intergenic	NA	NA	ALMS1	2	73599808
2:73601606:A:G	ENSG00000214484	intergenic	NA	NA	AC074008.1	2	73601606
2:73601606:A:G	ENSG00000116127	intergenic	NA	NA	ALMS1	2	73601606
2:73602266:C:G	ENSG00000214484	intergenic	NA	NA	AC074008.1	2	73602266
2:73602266:C:G	ENSG00000116127	intergenic	NA	NA	ALMS1	2	73602266
2:73606093:A:G	ENSG00000214484	intergenic	NA	NA	AC074008.1	2	73606093
2:73606093:A:G	ENSG00000116127	intergenic	NA	NA	ALMS1	2	73606093
2:73606493:C:T	ENSG00000214484	intergenic	NA	NA	AC074008.1	2	73606493
2:73606493:C:T	ENSG00000116127	intergenic	NA	NA	ALMS1	2	73606493
2:73606508:A:C	ENSG00000214484	intergenic	NA	NA	AC074008.1	2	73606508
2:73606508:A:C	ENSG00000116127	intergenic	NA	NA	ALMS1	2	73606508
2:73607510:A:G	ENSG00000214484	intergenic	NA	NA	AC074008.1	2	73607510
2:73607510:A:G	ENSG00000116127	intergenic	NA	NA	ALMS1	2	73607510
2:73608614:C:G	ENSG00000214484	intergenic	NA	NA	AC074008.1	2	73608614
2:73608614:C:G	ENSG00000116127	intergenic	NA	NA	ALMS1	2	73608614
2:73609177:A:G	ENSG00000214484	intergenic	NA	NA	AC074008.1	2	73609177
2:73609177:A:G	ENSG00000116127	intergenic	NA	NA	ALMS1	2	73609177
2:73609928:A:G	ENSG00000214484	intergenic	NA	NA	AC074008.1	2	73609928
2:73609928:A:G	ENSG00000116127	intergenic	NA	NA	ALMS1	2	73609928
2:73610743:C:T	ENSG00000214484	intergenic	NA	NA	AC074008.1	2	73610743
2:73610743:C:T	ENSG00000116127	intergenic	NA	NA	ALMS1	2	73610743
2:73611281:A:G	ENSG00000214484	intergenic	NA	NA	AC074008.1	2	73611281
2:73611281:A:G	ENSG00000116127	intergenic	NA	NA	ALMS1	2	73611281
2:73612102:C:T	ENSG00000116127	upstream	NA	NA	ALMS1	2	73612102
2:73612234:C:T	ENSG00000116127	upstream	NA	NA	ALMS1	2	73612234
2:73613558:C:G	ENSG00000116127	intronic	NA	NA	ALMS1	2	73613558
2:73622026:C:T	ENSG00000116127	intronic	NA	NA	ALMS1	2	73622026
2:73622663:C:T	ENSG00000116127	intronic	NA	NA	ALMS1	2	73622663
2:73623205:A:T	ENSG00000116127	intronic	NA	NA	ALMS1	2	73623205
2:73623439:C:T	ENSG00000116127	intronic	NA	NA	ALMS1	2	73623439
2:73623882:C:T	ENSG00000116127	intronic	NA	NA	ALMS1	2	73623882
2:73623929:C:T	ENSG00000116127	intronic	NA	NA	ALMS1	2	73623929
2:73624844:C:T	ENSG00000116127	intronic	NA	NA	ALMS1	2	73624844
2:73627044:C:T	ENSG00000116127	intronic	NA	NA	ALMS1	2	73627044
2:73631212:A:G	ENSG00000116127	intronic	NA	NA	ALMS1	2	73631212
2:73631564:A:G	ENSG00000116127	intronic	NA	NA	ALMS1	2	73631564
2:73631779:C:T	ENSG00000116127	intronic	NA	NA	ALMS1	2	73631779
2:73633430:A:G	ENSG00000116127	intronic	NA	NA	ALMS1	2	73633430
2:73635148:A:G	ENSG00000116127	intronic	NA	NA	ALMS1	2	73635148
2:73637519:A:G	ENSG00000116127	intronic	NA	NA	ALMS1	2	73637519
2:73639476:C:T	ENSG00000116127	intronic	NA	NA	ALMS1	2	73639476
2:73641077:A:C	ENSG00000116127	intronic	NA	NA	ALMS1	2	73641077
2:73641240:A:G	ENSG00000116127	intronic	NA	NA	ALMS1	2	73641240
2:73641285:C:T	ENSG00000116127	intronic	NA	NA	ALMS1	2	73641285
2:73641326:C:T	ENSG00000116127	intronic	NA	NA	ALMS1	2	73641326
2:73641364:C:T	ENSG00000116127	intronic	NA	NA	ALMS1	2	73641364
2:73641557:C:T	ENSG00000116127	intronic	NA	NA	ALMS1	2	73641557
2:73641853:C:T	ENSG00000116127	intronic	NA	NA	ALMS1	2	73641853
2:73642403:A:C	ENSG00000116127	intronic	NA	NA	ALMS1	2	73642403
2:73644481:A:G	ENSG00000116127	intronic	NA	NA	ALMS1	2	73644481
2:73647508:A:G	ENSG00000116127	intronic	NA	NA	ALMS1	2	73647508
2:73648811:G:T	ENSG00000116127	intronic	NA	NA	ALMS1	2	73648811
2:73649928:A:G	ENSG00000116127	intronic	NA	NA	ALMS1	2	73649928
2:73650122:A:T	ENSG00000116127	intronic	NA	NA	ALMS1	2	73650122
2:73651967:C:T	ENSG00000116127	exonic	nonsynonymous SNV	exon5	ALMS1	2	73651967
2:73652628:A:G	ENSG00000116127	intronic	NA	NA	ALMS1	2	73652628
2:73653138:A:G	ENSG00000116127	intronic	NA	NA	ALMS1	2	73653138
2:73653332:C:T	ENSG00000116127	intronic	NA	NA	ALMS1	2	73653332
2:73654363:A:G	ENSG00000116127	intronic	NA	NA	ALMS1	2	73654363
2:73655496:C:T	ENSG00000116127	intronic	NA	NA	ALMS1	2	73655496
2:73658331:C:T	ENSG00000116127	intronic	NA	NA	ALMS1	2	73658331
2:73658686:A:G	ENSG00000116127	intronic	NA	NA	ALMS1	2	73658686
2:73661738:C:T	ENSG00000116127	intronic	NA	NA	ALMS1	2	73661738
2:73661986:C:G	ENSG00000116127	intronic	NA	NA	ALMS1	2	73661986
2:73664715:A:G	ENSG00000116127	intronic	NA	NA	ALMS1	2	73664715
2:73665656:A:G	ENSG00000116127	intronic	NA	NA	ALMS1	2	73665656
2:73666402:C:T	ENSG00000116127	intronic	NA	NA	ALMS1	2	73666402
2:73666645:C:G	ENSG00000116127	intronic	NA	NA	ALMS1	2	73666645
2:73666724:A:G	ENSG00000116127	intronic	NA	NA	ALMS1	2	73666724
2:73666729:C:T	ENSG00000116127	intronic	NA	NA	ALMS1	2	73666729
2:73669186:C:T	ENSG00000116127	intronic	NA	NA	ALMS1	2	73669186
2:73669462:C:T	ENSG00000116127	intronic	NA	NA	ALMS1	2	73669462
2:73673123:C:T	ENSG00000116127	intronic	NA	NA	ALMS1	2	73673123
2:73673798:C:T	ENSG00000116127	intronic	NA	NA	ALMS1	2	73673798
2:73675844:C:T	ENSG00000116127	exonic	synonymous SNV	exon8	ALMS1	2	73675844
2:73677833:A:G	ENSG00000116127	exonic	synonymous SNV	exon8	ALMS1	2	73677833
2:73677898:C:G	ENSG00000116127	exonic	nonsynonymous SNV	exon8	ALMS1	2	73677898
2:73679280:A:G	ENSG00000116127	exonic	nonsynonymous SNV	exon8	ALMS1	2	73679280
2:73679990:A:T	ENSG00000116127	exonic	nonsynonymous SNV	exon8	ALMS1	2	73679990
2:73680508:C:G	ENSG00000116127	exonic	nonsynonymous SNV	exon8	ALMS1	2	73680508
2:73681639:A:G	ENSG00000116127	intronic	NA	NA	ALMS1	2	73681639
2:73685852:A:G	ENSG00000230002	ncRNA_exonic	NA	NA	ALMS1-IT1	2	73685852
2:73687077:G:T	ENSG00000116127	intronic	NA	NA	ALMS1	2	73687077
2:73687794:G:T	ENSG00000116127	intronic	NA	NA	ALMS1	2	73687794
2:73687865:A:G	ENSG00000116127	intronic	NA	NA	ALMS1	2	73687865
2:73688318:C:G	ENSG00000116127	intronic	NA	NA	ALMS1	2	73688318
2:73688784:C:T	ENSG00000116127	intronic	NA	NA	ALMS1	2	73688784
2:73690467:A:C	ENSG00000116127	intronic	NA	NA	ALMS1	2	73690467
2:73693466:A:G	ENSG00000116127	intronic	NA	NA	ALMS1	2	73693466
2:73697844:C:T	ENSG00000116127	intronic	NA	NA	ALMS1	2	73697844
2:73698518:A:C	ENSG00000116127	intronic	NA	NA	ALMS1	2	73698518
2:73700131:A:C	ENSG00000116127	intronic	NA	NA	ALMS1	2	73700131
2:73700853:A:G	ENSG00000116127	intronic	NA	NA	ALMS1	2	73700853
2:73700930:A:G	ENSG00000116127	intronic	NA	NA	ALMS1	2	73700930
2:73701669:A:T	ENSG00000116127	intronic	NA	NA	ALMS1	2	73701669
2:73702344:A:G	ENSG00000116127	intronic	NA	NA	ALMS1	2	73702344
2:73703374:A:G	ENSG00000116127	intronic	NA	NA	ALMS1	2	73703374
2:73703904:C:T	ENSG00000116127	intronic	NA	NA	ALMS1	2	73703904
2:73704003:C:T	ENSG00000116127	intronic	NA	NA	ALMS1	2	73704003
2:73708783:A:G	ENSG00000116127	intronic	NA	NA	ALMS1	2	73708783
2:73712642:C:G	ENSG00000116127	intronic	NA	NA	ALMS1	2	73712642
2:73713029:A:G	ENSG00000116127	intronic	NA	NA	ALMS1	2	73713029
2:73713030:A:G	ENSG00000116127	intronic	NA	NA	ALMS1	2	73713030
2:73713072:A:G	ENSG00000116127	intronic	NA	NA	ALMS1	2	73713072
2:73713500:C:T	ENSG00000116127	intronic	NA	NA	ALMS1	2	73713500
2:73713741:G:T	ENSG00000116127	intronic	NA	NA	ALMS1	2	73713741
2:73713863:C:G	ENSG00000116127	intronic	NA	NA	ALMS1	2	73713863
2:73714097:A:G	ENSG00000116127	intronic	NA	NA	ALMS1	2	73714097
2:73714556:A:G	ENSG00000116127	intronic	NA	NA	ALMS1	2	73714556
2:73717567:G:T	ENSG00000116127	exonic	nonsynonymous SNV	exon9	ALMS1	2	73717567
2:73717656:A:G	ENSG00000116127	exonic	nonsynonymous SNV	exon9	ALMS1	2	73717656
2:73719875:A:C	ENSG00000116127	intronic	NA	NA	ALMS1	2	73719875
2:73720258:A:C	ENSG00000116127	intronic	NA	NA	ALMS1	2	73720258
2:73721250:A:C	ENSG00000116127	intronic	NA	NA	ALMS1	2	73721250
2:73721767:C:T	ENSG00000116127	intronic	NA	NA	ALMS1	2	73721767
2:73723185:A:T	ENSG00000116127	intronic	NA	NA	ALMS1	2	73723185
2:73723959:A:G	ENSG00000116127	intronic	NA	NA	ALMS1	2	73723959
2:73724675:C:T	ENSG00000116127	intronic	NA	NA	ALMS1	2	73724675
2:73724679:A:T	ENSG00000116127	intronic	NA	NA	ALMS1	2	73724679
2:73725168:G:T	ENSG00000116127	intronic	NA	NA	ALMS1	2	73725168
2:73726605:A:G	ENSG00000116127	intronic	NA	NA	ALMS1	2	73726605
2:73726662:A:G	ENSG00000116127	intronic	NA	NA	ALMS1	2	73726662
2:73728609:A:C	ENSG00000116127	intronic	NA	NA	ALMS1	2	73728609
2:73730174:A:G	ENSG00000116127	intronic	NA	NA	ALMS1	2	73730174
2:73732096:C:G	ENSG00000116127	intronic	NA	NA	ALMS1	2	73732096
2:73733071:A:G	ENSG00000116127	intronic	NA	NA	ALMS1	2	73733071
2:73733313:C:T	ENSG00000116127	intronic	NA	NA	ALMS1	2	73733313
2:73733867:C:T	ENSG00000116127	intronic	NA	NA	ALMS1	2	73733867
2:73733875:C:T	ENSG00000116127	intronic	NA	NA	ALMS1	2	73733875
2:73735674:A:G	ENSG00000116127	intronic	NA	NA	ALMS1	2	73735674
2:73737204:A:T	ENSG00000116127	intronic	NA	NA	ALMS1	2	73737204
2:73741497:G:T	ENSG00000116127	intronic	NA	NA	ALMS1	2	73741497
2:73743982:A:G	ENSG00000116127	intronic	NA	NA	ALMS1	2	73743982
2:73746643:C:T	ENSG00000116127	intronic	NA	NA	ALMS1	2	73746643
2:73746923:C:T	ENSG00000116127	exonic	nonsynonymous SNV	exon4	ALMS1	2	73746923
2:73747932:A:G	ENSG00000116127	intronic	NA	NA	ALMS1	2	73747932
2:73748980:A:G	ENSG00000116127	intronic	NA	NA	ALMS1	2	73748980
2:73749054:G:T	ENSG00000116127	intronic	NA	NA	ALMS1	2	73749054
2:73751966:A:G	ENSG00000116127	intronic	NA	NA	ALMS1	2	73751966
2:73752368:A:G	ENSG00000116127	intronic	NA	NA	ALMS1	2	73752368
2:73753187:C:T	ENSG00000116127	intronic	NA	NA	ALMS1	2	73753187
2:73756817:G:T	ENSG00000116127	intronic	NA	NA	ALMS1	2	73756817
2:73758803:C:T	ENSG00000116127	intronic	NA	NA	ALMS1	2	73758803
2:73760939:C:T	ENSG00000116127	intronic	NA	NA	ALMS1	2	73760939
2:73761446:C:G	ENSG00000116127	intronic	NA	NA	ALMS1	2	73761446
2:73761881:A:G	ENSG00000116127	intronic	NA	NA	ALMS1	2	73761881
2:73762236:A:G	ENSG00000116127	intronic	NA	NA	ALMS1	2	73762236
2:73765253:A:C	ENSG00000116127	intronic	NA	NA	ALMS1	2	73765253
2:73765438:C:T	ENSG00000116127	intronic	NA	NA	ALMS1	2	73765438
2:73766454:A:T	ENSG00000116127	intronic	NA	NA	ALMS1	2	73766454
2:73767897:A:G	ENSG00000116127	intronic	NA	NA	ALMS1	2	73767897
2:73770162:A:C	ENSG00000116127	intronic	NA	NA	ALMS1	2	73770162
2:73771386:C:T	ENSG00000116127	intronic	NA	NA	ALMS1	2	73771386
2:73771695:C:G	ENSG00000116127	intronic	NA	NA	ALMS1	2	73771695
2:73772251:A:G	ENSG00000116127	intronic	NA	NA	ALMS1	2	73772251
2:73773503:A:G	ENSG00000116127	intronic	NA	NA	ALMS1	2	73773503
2:73773691:A:G	ENSG00000116127	intronic	NA	NA	ALMS1	2	73773691
2:73773869:C:G	ENSG00000116127	intronic	NA	NA	ALMS1	2	73773869
2:73776582:C:G	ENSG00000116127	intronic	NA	NA	ALMS1	2	73776582
2:73780913:A:G	ENSG00000116127	intronic	NA	NA	ALMS1	2	73780913
2:73782200:A:G	ENSG00000116127	intronic	NA	NA	ALMS1	2	73782200
2:73783910:A:G	ENSG00000116127	intronic	NA	NA	ALMS1	2	73783910
2:73785046:C:G	ENSG00000116127	intronic	NA	NA	ALMS1	2	73785046
2:73785358:A:G	ENSG00000116127	intronic	NA	NA	ALMS1	2	73785358
2:73787234:C:G	ENSG00000116127	intronic	NA	NA	ALMS1	2	73787234
2:73788026:A:G	ENSG00000116127	intronic	NA	NA	ALMS1	2	73788026
2:73788126:A:G	ENSG00000116127	intronic	NA	NA	ALMS1	2	73788126
2:73790058:A:G	ENSG00000116127	intronic	NA	NA	ALMS1	2	73790058
2:73790368:C:T	ENSG00000116127	intronic	NA	NA	ALMS1	2	73790368
2:73791808:C:T	ENSG00000116127	intronic	NA	NA	ALMS1	2	73791808
2:73794054:C:T	ENSG00000116127	intronic	NA	NA	ALMS1	2	73794054
2:73794404:A:G	ENSG00000116127	intronic	NA	NA	ALMS1	2	73794404
2:73795962:A:C	ENSG00000116127	intronic	NA	NA	ALMS1	2	73795962
2:73796173:G:T	ENSG00000116127	intronic	NA	NA	ALMS1	2	73796173
2:73797507:A:C	ENSG00000116127	intronic	NA	NA	ALMS1	2	73797507
2:73797623:A:T	ENSG00000116127	intronic	NA	NA	ALMS1	2	73797623
2:73797762:A:T	ENSG00000116127	intronic	NA	NA	ALMS1	2	73797762
2:73797996:G:T	ENSG00000116127	intronic	NA	NA	ALMS1	2	73797996
2:73798223:A:G	ENSG00000116127	intronic	NA	NA	ALMS1	2	73798223
2:73798476:C:T	ENSG00000116127	intronic	NA	NA	ALMS1	2	73798476
2:73804708:A:G	ENSG00000116127	intronic	NA	NA	ALMS1	2	73804708
2:73805172:A:G	ENSG00000116127	intronic	NA	NA	ALMS1	2	73805172
2:73806414:C:T	ENSG00000116127	intronic	NA	NA	ALMS1	2	73806414
2:73806632:C:T	ENSG00000116127	intronic	NA	NA	ALMS1	2	73806632
2:73808773:G:T	ENSG00000116127	intronic	NA	NA	ALMS1	2	73808773
2:73809974:C:T	ENSG00000116127	intronic	NA	NA	ALMS1	2	73809974
2:73810909:G:T	ENSG00000116127	intronic	NA	NA	ALMS1	2	73810909
2:73810981:C:G	ENSG00000116127	intronic	NA	NA	ALMS1	2	73810981
2:73811880:C:T	ENSG00000116127	intronic	NA	NA	ALMS1	2	73811880
2:73812623:A:C	ENSG00000116127	intronic	NA	NA	ALMS1	2	73812623
2:73812886:A:G	ENSG00000116127	intronic	NA	NA	ALMS1	2	73812886
2:73812988:C:T	ENSG00000116127	intronic	NA	NA	ALMS1	2	73812988
2:73813432:C:T	ENSG00000116127	intronic	NA	NA	ALMS1	2	73813432
2:73813820:A:G	ENSG00000116127	intronic	NA	NA	ALMS1	2	73813820
2:73813945:A:G	ENSG00000116127	intronic	NA	NA	ALMS1	2	73813945
2:73814333:A:G	ENSG00000116127	intronic	NA	NA	ALMS1	2	73814333
2:73815328:A:G	ENSG00000116127	intronic	NA	NA	ALMS1	2	73815328
2:73816285:A:G	ENSG00000116127	intronic	NA	NA	ALMS1	2	73816285
2:73816955:A:G	ENSG00000116127	intronic	NA	NA	ALMS1	2	73816955
2:73817238:A:G	ENSG00000116127	intronic	NA	NA	ALMS1	2	73817238
2:73818707:C:T	ENSG00000116127	intronic	NA	NA	ALMS1	2	73818707
2:73818936:A:G	ENSG00000116127	intronic	NA	NA	ALMS1	2	73818936
2:73820108:C:G	ENSG00000116127	intronic	NA	NA	ALMS1	2	73820108
2:73824373:A:T	ENSG00000116127	intronic	NA	NA	ALMS1	2	73824373
2:73827099:G:T	ENSG00000116127	intronic	NA	NA	ALMS1	2	73827099
2:73827117:A:G	ENSG00000116127	intronic	NA	NA	ALMS1	2	73827117
2:73828310:C:T	ENSG00000116127	intronic	NA	NA	ALMS1	2	73828310
2:73828538:A:G	ENSG00000116127	exonic	nonsynonymous SNV	exon18	ALMS1	2	73828538
2:73829372:C:T	ENSG00000116127	exonic	synonymous SNV	exon19	ALMS1	2	73829372
2:73829678:C:T	ENSG00000116127	intronic	NA	NA	ALMS1	2	73829678
2:73831037:A:G	ENSG00000116127	intronic	NA	NA	ALMS1	2	73831037
2:73831840:C:T	ENSG00000116127	intronic	NA	NA	ALMS1	2	73831840
2:73832459:C:T	ENSG00000116127	intronic	NA	NA	ALMS1	2	73832459
2:73832786:C:T	ENSG00000116127	intronic	NA	NA	ALMS1	2	73832786
2:73833283:C:T	ENSG00000116127	intronic	NA	NA	ALMS1	2	73833283
2:73833431:A:G	ENSG00000116127	intronic	NA	NA	ALMS1	2	73833431
2:73833739:A:G	ENSG00000116127	intronic	NA	NA	ALMS1	2	73833739
2:73834034:A:G	ENSG00000116127	intronic	NA	NA	ALMS1	2	73834034
2:73834035:G:T	ENSG00000116127	intronic	NA	NA	ALMS1	2	73834035
2:73837751:C:T	ENSG00000116127	downstream	NA	NA	ALMS1	2	73837751
2:73837955:A:G	ENSG00000116127	downstream	NA	NA	ALMS1	2	73837955
2:73838613:A:G	ENSG00000116127	intergenic	NA	NA	ALMS1	2	73838613
2:73838613:A:G	ENSG00000144035	intergenic	NA	NA	NAT8	2	73838613
2:73840055:A:G	ENSG00000116127	intergenic	NA	NA	ALMS1	2	73840055
2:73840055:A:G	ENSG00000144035	intergenic	NA	NA	NAT8	2	73840055
2:73840998:G:T	ENSG00000116127	intergenic	NA	NA	ALMS1	2	73840998
2:73840998:G:T	ENSG00000144035	intergenic	NA	NA	NAT8	2	73840998
2:73842055:A:C	ENSG00000116127	intergenic	NA	NA	ALMS1	2	73842055
2:73842055:A:C	ENSG00000144035	intergenic	NA	NA	NAT8	2	73842055
2:73842889:C:T	ENSG00000116127	intergenic	NA	NA	ALMS1	2	73842889
2:73842889:C:T	ENSG00000144035	intergenic	NA	NA	NAT8	2	73842889
2:73843571:C:T	ENSG00000116127	intergenic	NA	NA	ALMS1	2	73843571
2:73843571:C:T	ENSG00000144035	intergenic	NA	NA	NAT8	2	73843571
2:73844249:A:G	ENSG00000116127	intergenic	NA	NA	ALMS1	2	73844249
2:73844249:A:G	ENSG00000144035	intergenic	NA	NA	NAT8	2	73844249
2:73844818:A:G	ENSG00000116127	intergenic	NA	NA	ALMS1	2	73844818
2:73844818:A:G	ENSG00000144035	intergenic	NA	NA	NAT8	2	73844818
2:73845392:C:G	ENSG00000116127	intergenic	NA	NA	ALMS1	2	73845392
2:73845392:C:G	ENSG00000144035	intergenic	NA	NA	NAT8	2	73845392
2:73845709:C:T	ENSG00000116127	intergenic	NA	NA	ALMS1	2	73845709
2:73845709:C:T	ENSG00000144035	intergenic	NA	NA	NAT8	2	73845709
2:73846749:A:G	ENSG00000116127	intergenic	NA	NA	ALMS1	2	73846749
2:73846749:A:G	ENSG00000144035	intergenic	NA	NA	NAT8	2	73846749
2:73846767:A:G	ENSG00000116127	intergenic	NA	NA	ALMS1	2	73846767
2:73846767:A:G	ENSG00000144035	intergenic	NA	NA	NAT8	2	73846767
2:73847230:A:G	ENSG00000116127	intergenic	NA	NA	ALMS1	2	73847230
2:73847230:A:G	ENSG00000144035	intergenic	NA	NA	NAT8	2	73847230
2:73847901:G:T	ENSG00000116127	intergenic	NA	NA	ALMS1	2	73847901
2:73847901:G:T	ENSG00000144035	intergenic	NA	NA	NAT8	2	73847901
2:73848933:C:T	ENSG00000116127	intergenic	NA	NA	ALMS1	2	73848933
2:73848933:C:T	ENSG00000144035	intergenic	NA	NA	NAT8	2	73848933
2:73849170:C:G	ENSG00000116127	intergenic	NA	NA	ALMS1	2	73849170
2:73849170:C:G	ENSG00000144035	intergenic	NA	NA	NAT8	2	73849170
2:73849861:C:T	ENSG00000116127	intergenic	NA	NA	ALMS1	2	73849861
2:73849861:C:T	ENSG00000144035	intergenic	NA	NA	NAT8	2	73849861
2:73850820:C:G	ENSG00000116127	intergenic	NA	NA	ALMS1	2	73850820
2:73850820:C:G	ENSG00000144035	intergenic	NA	NA	NAT8	2	73850820
2:73852505:A:C	ENSG00000116127	intergenic	NA	NA	ALMS1	2	73852505
2:73852505:A:C	ENSG00000144035	intergenic	NA	NA	NAT8	2	73852505
2:73854394:C:G	ENSG00000116127	intergenic	NA	NA	ALMS1	2	73854394
2:73854394:C:G	ENSG00000144035	intergenic	NA	NA	NAT8	2	73854394
2:73855386:A:G	ENSG00000116127	intergenic	NA	NA	ALMS1	2	73855386
2:73855386:A:G	ENSG00000144035	intergenic	NA	NA	NAT8	2	73855386
2:73855507:G:T	ENSG00000116127	intergenic	NA	NA	ALMS1	2	73855507
2:73855507:G:T	ENSG00000144035	intergenic	NA	NA	NAT8	2	73855507
2:73858965:C:T	ENSG00000116127	intergenic	NA	NA	ALMS1	2	73858965
2:73858965:C:T	ENSG00000144035	intergenic	NA	NA	NAT8	2	73858965
2:73867862:C:G	ENSG00000144035	downstream	NA	NA	NAT8	2	73867862
2:73868328:A:G	ENSG00000144035	exonic	nonsynonymous SNV	exon2	NAT8	2	73868328
2:73871665:C:T	ENSG00000163016	upstream	NA	NA	ALMS1P	2	73871665
2:73871689:A:T	ENSG00000163016	upstream	NA	NA	ALMS1P	2	73871689
2:73876041:C:G	ENSG00000163016	ncRNA_intronic	NA	NA	ALMS1P	2	73876041
2:73877055:A:G	ENSG00000163016	ncRNA_intronic	NA	NA	ALMS1P	2	73877055
2:73877219:A:G	ENSG00000163016	ncRNA_intronic	NA	NA	ALMS1P	2	73877219
2:73883072:A:G	ENSG00000163016	ncRNA_intronic	NA	NA	ALMS1P	2	73883072
2:73887634:A:T	ENSG00000163016	ncRNA_intronic	NA	NA	ALMS1P	2	73887634
2:73891957:C:G	ENSG00000163016	ncRNA_intronic	NA	NA	ALMS1P	2	73891957
2:73895765:A:G	ENSG00000163016	ncRNA_intronic	NA	NA	ALMS1P	2	73895765
2:73897144:A:G	ENSG00000163016	ncRNA_intronic	NA	NA	ALMS1P	2	73897144
2:73900900:C:T	ENSG00000163016	ncRNA_intronic	NA	NA	ALMS1P	2	73900900
2:73907646:A:G	ENSG00000163016	ncRNA_intronic	NA	NA	ALMS1P	2	73907646
2:234508963:C:T	ENSG00000228949	intergenic	NA	NA	UGT1A12P	2	234508963
2:234508963:C:T	ENSG00000227846	intergenic	NA	NA	UGT1A11P	2	234508963
2:234509911:C:T	ENSG00000228949	intergenic	NA	NA	UGT1A12P	2	234509911
2:234509911:C:T	ENSG00000227846	intergenic	NA	NA	UGT1A11P	2	234509911
2:234510688:C:G	ENSG00000228949	intergenic	NA	NA	UGT1A12P	2	234510688
2:234510688:C:G	ENSG00000227846	intergenic	NA	NA	UGT1A11P	2	234510688
2:234511883:C:T	ENSG00000227846	upstream	NA	NA	UGT1A11P	2	234511883
2:234514273:C:T	ENSG00000227846	intergenic	NA	NA	UGT1A11P	2	234514273
2:234514273:C:T	ENSG00000241635	intergenic	NA	NA	UGT1A8	2	234514273
2:234516548:A:C	ENSG00000227846	intergenic	NA	NA	UGT1A11P	2	234516548
2:234516548:A:C	ENSG00000241635	intergenic	NA	NA	UGT1A8	2	234516548
2:234516714:A:G	ENSG00000227846	intergenic	NA	NA	UGT1A11P	2	234516714
2:234516714:A:G	ENSG00000241635	intergenic	NA	NA	UGT1A8	2	234516714
2:234517745:A:G	ENSG00000227846	intergenic	NA	NA	UGT1A11P	2	234517745
2:234517745:A:G	ENSG00000241635	intergenic	NA	NA	UGT1A8	2	234517745
2:234518011:A:G	ENSG00000227846	intergenic	NA	NA	UGT1A11P	2	234518011
2:234518011:A:G	ENSG00000241635	intergenic	NA	NA	UGT1A8	2	234518011
2:234518914:A:G	ENSG00000227846	intergenic	NA	NA	UGT1A11P	2	234518914
2:234518914:A:G	ENSG00000241635	intergenic	NA	NA	UGT1A8	2	234518914
2:234520525:C:T	ENSG00000227846	intergenic	NA	NA	UGT1A11P	2	234520525
2:234520525:C:T	ENSG00000241635	intergenic	NA	NA	UGT1A8	2	234520525
2:234524229:A:G	ENSG00000227846	intergenic	NA	NA	UGT1A11P	2	234524229
2:234524229:A:G	ENSG00000241635	intergenic	NA	NA	UGT1A8	2	234524229
2:234529643:C:T	ENSG00000241635	intronic	NA	NA	UGT1A8	2	234529643
2:234530160:G:T	ENSG00000241635	intronic	NA	NA	UGT1A8	2	234530160
2:234536152:C:T	ENSG00000241635	intronic	NA	NA	UGT1A8	2	234536152
2:234548814:A:G	ENSG00000241635	intronic	NA	NA	UGT1A8	2	234548814
2:234548814:A:G	ENSG00000242515	intronic	NA	NA	UGT1A10	2	234548814
2:234558802:A:G	ENSG00000241635	intronic	NA	NA	UGT1A8	2	234558802
2:234558802:A:G	ENSG00000242515	intronic	NA	NA	UGT1A10	2	234558802
2:234561953:C:T	ENSG00000241635	intronic	NA	NA	UGT1A8	2	234561953
2:234561953:C:T	ENSG00000242515	intronic	NA	NA	UGT1A10	2	234561953
2:234563998:A:G	ENSG00000241635	intronic	NA	NA	UGT1A8	2	234563998
2:234563998:A:G	ENSG00000242515	intronic	NA	NA	UGT1A10	2	234563998
2:234565917:C:T	ENSG00000241635	intronic	NA	NA	UGT1A8	2	234565917
2:234565917:C:T	ENSG00000242515	intronic	NA	NA	UGT1A10	2	234565917
2:234566418:C:T	ENSG00000241635	intronic	NA	NA	UGT1A8	2	234566418
2:234566418:C:T	ENSG00000242515	intronic	NA	NA	UGT1A10	2	234566418
2:234568964:C:T	ENSG00000241635	intronic	NA	NA	UGT1A8	2	234568964
2:234568964:C:T	ENSG00000242515	intronic	NA	NA	UGT1A10	2	234568964
2:234579368:A:G	ENSG00000241635	intronic	NA	NA	UGT1A8	2	234579368
2:234579368:A:G	ENSG00000242515	intronic	NA	NA	UGT1A10	2	234579368
2:234580140:C:T	ENSG00000241635	intronic	NA	NA	UGT1A8	2	234580140
2:234580140:C:T	ENSG00000242515	intronic	NA	NA	UGT1A10	2	234580140
2:234580249:C:T	ENSG00000241635	intronic	NA	NA	UGT1A8	2	234580249
2:234580249:C:T	ENSG00000242515	intronic	NA	NA	UGT1A10	2	234580249
2:234582051:C:T	ENSG00000241119	intronic	NA	NA	UGT1A9	2	234582051
2:234582051:C:T	ENSG00000241635	intronic	NA	NA	UGT1A8	2	234582051
2:234582051:C:T	ENSG00000242515	intronic	NA	NA	UGT1A10	2	234582051
2:234584324:C:T	ENSG00000241119	intronic	NA	NA	UGT1A9	2	234584324
2:234584324:C:T	ENSG00000241635	intronic	NA	NA	UGT1A8	2	234584324
2:234584324:C:T	ENSG00000242515	intronic	NA	NA	UGT1A10	2	234584324
2:234586574:A:G	ENSG00000241119	intronic	NA	NA	UGT1A9	2	234586574
2:234586574:A:G	ENSG00000241635	intronic	NA	NA	UGT1A8	2	234586574
2:234586574:A:G	ENSG00000242515	intronic	NA	NA	UGT1A10	2	234586574
2:234587208:A:G	ENSG00000241119	intronic	NA	NA	UGT1A9	2	234587208
2:234587208:A:G	ENSG00000241635	intronic	NA	NA	UGT1A8	2	234587208
2:234587208:A:G	ENSG00000242515	intronic	NA	NA	UGT1A10	2	234587208
2:234587852:A:G	ENSG00000241119	intronic	NA	NA	UGT1A9	2	234587852
2:234587852:A:G	ENSG00000241635	intronic	NA	NA	UGT1A8	2	234587852
2:234587852:A:G	ENSG00000242515	intronic	NA	NA	UGT1A10	2	234587852
2:234589190:G:T	ENSG00000241119	intronic	NA	NA	UGT1A9	2	234589190
2:234589190:G:T	ENSG00000241635	intronic	NA	NA	UGT1A8	2	234589190
2:234589190:G:T	ENSG00000242515	intronic	NA	NA	UGT1A10	2	234589190
2:234589312:C:T	ENSG00000241119	intronic	NA	NA	UGT1A9	2	234589312
2:234589312:C:T	ENSG00000241635	intronic	NA	NA	UGT1A8	2	234589312
2:234589312:C:T	ENSG00000242515	intronic	NA	NA	UGT1A10	2	234589312
2:234590041:A:G	ENSG00000241119	intronic	NA	NA	UGT1A9	2	234590041
2:234590041:A:G	ENSG00000241635	intronic	NA	NA	UGT1A8	2	234590041
2:234590041:A:G	ENSG00000242515	intronic	NA	NA	UGT1A10	2	234590041
2:234590527:G:T	ENSG00000241119	intronic	NA	NA	UGT1A9	2	234590527
2:234590527:G:T	ENSG00000241635	intronic	NA	NA	UGT1A8	2	234590527
2:234590527:G:T	ENSG00000242515	intronic	NA	NA	UGT1A10	2	234590527
2:234590616:A:C	ENSG00000244122	exonic	synonymous SNV	exon1	UGT1A7	2	234590616
2:234591205:C:T	ENSG00000244122	exonic	nonsynonymous SNV	exon1	UGT1A7	2	234591205
2:234592816:A:G	ENSG00000241119	intronic	NA	NA	UGT1A9	2	234592816
2:234592816:A:G	ENSG00000241635	intronic	NA	NA	UGT1A8	2	234592816
2:234592816:A:G	ENSG00000242515	intronic	NA	NA	UGT1A10	2	234592816
2:234592816:A:G	ENSG00000244122	intronic	NA	NA	UGT1A7	2	234592816
2:234593117:G:T	ENSG00000241119	intronic	NA	NA	UGT1A9	2	234593117
2:234593117:G:T	ENSG00000241635	intronic	NA	NA	UGT1A8	2	234593117
2:234593117:G:T	ENSG00000242515	intronic	NA	NA	UGT1A10	2	234593117
2:234593117:G:T	ENSG00000244122	intronic	NA	NA	UGT1A7	2	234593117
2:234593706:A:G	ENSG00000241119	intronic	NA	NA	UGT1A9	2	234593706
2:234593706:A:G	ENSG00000241635	intronic	NA	NA	UGT1A8	2	234593706
2:234593706:A:G	ENSG00000242515	intronic	NA	NA	UGT1A10	2	234593706
2:234593706:A:G	ENSG00000244122	intronic	NA	NA	UGT1A7	2	234593706
2:234593931:C:G	ENSG00000241119	intronic	NA	NA	UGT1A9	2	234593931
2:234593931:C:G	ENSG00000241635	intronic	NA	NA	UGT1A8	2	234593931
2:234593931:C:G	ENSG00000242515	intronic	NA	NA	UGT1A10	2	234593931
2:234593931:C:G	ENSG00000244122	intronic	NA	NA	UGT1A7	2	234593931
2:234594083:A:G	ENSG00000241119	intronic	NA	NA	UGT1A9	2	234594083
2:234594083:A:G	ENSG00000241635	intronic	NA	NA	UGT1A8	2	234594083
2:234594083:A:G	ENSG00000242515	intronic	NA	NA	UGT1A10	2	234594083
2:234594083:A:G	ENSG00000244122	intronic	NA	NA	UGT1A7	2	234594083
2:234594269:C:T	ENSG00000241119	intronic	NA	NA	UGT1A9	2	234594269
2:234594269:C:T	ENSG00000241635	intronic	NA	NA	UGT1A8	2	234594269
2:234594269:C:T	ENSG00000242515	intronic	NA	NA	UGT1A10	2	234594269
2:234594269:C:T	ENSG00000244122	intronic	NA	NA	UGT1A7	2	234594269
2:234595615:A:C	ENSG00000241119	intronic	NA	NA	UGT1A9	2	234595615
2:234595615:A:C	ENSG00000241635	intronic	NA	NA	UGT1A8	2	234595615
2:234595615:A:C	ENSG00000242515	intronic	NA	NA	UGT1A10	2	234595615
2:234595615:A:C	ENSG00000244122	intronic	NA	NA	UGT1A7	2	234595615
2:234595747:A:G	ENSG00000241119	intronic	NA	NA	UGT1A9	2	234595747
2:234595747:A:G	ENSG00000241635	intronic	NA	NA	UGT1A8	2	234595747
2:234595747:A:G	ENSG00000242515	intronic	NA	NA	UGT1A10	2	234595747
2:234595747:A:G	ENSG00000244122	intronic	NA	NA	UGT1A7	2	234595747
2:234595817:A:C	ENSG00000241119	intronic	NA	NA	UGT1A9	2	234595817
2:234595817:A:C	ENSG00000241635	intronic	NA	NA	UGT1A8	2	234595817
2:234595817:A:C	ENSG00000242515	intronic	NA	NA	UGT1A10	2	234595817
2:234595817:A:C	ENSG00000244122	intronic	NA	NA	UGT1A7	2	234595817
2:234595950:A:G	ENSG00000241119	intronic	NA	NA	UGT1A9	2	234595950
2:234595950:A:G	ENSG00000241635	intronic	NA	NA	UGT1A8	2	234595950
2:234595950:A:G	ENSG00000242515	intronic	NA	NA	UGT1A10	2	234595950
2:234595950:A:G	ENSG00000244122	intronic	NA	NA	UGT1A7	2	234595950
2:234596368:C:G	ENSG00000241119	intronic	NA	NA	UGT1A9	2	234596368
2:234596368:C:G	ENSG00000241635	intronic	NA	NA	UGT1A8	2	234596368
2:234596368:C:G	ENSG00000242515	intronic	NA	NA	UGT1A10	2	234596368
2:234596368:C:G	ENSG00000244122	intronic	NA	NA	UGT1A7	2	234596368
2:234596836:C:T	ENSG00000241119	intronic	NA	NA	UGT1A9	2	234596836
2:234596836:C:T	ENSG00000241635	intronic	NA	NA	UGT1A8	2	234596836
2:234596836:C:T	ENSG00000242515	intronic	NA	NA	UGT1A10	2	234596836
2:234596836:C:T	ENSG00000244122	intronic	NA	NA	UGT1A7	2	234596836
2:234596865:A:T	ENSG00000241119	intronic	NA	NA	UGT1A9	2	234596865
2:234596865:A:T	ENSG00000241635	intronic	NA	NA	UGT1A8	2	234596865
2:234596865:A:T	ENSG00000242515	intronic	NA	NA	UGT1A10	2	234596865
2:234596865:A:T	ENSG00000244122	intronic	NA	NA	UGT1A7	2	234596865
2:234596988:C:T	ENSG00000241119	intronic	NA	NA	UGT1A9	2	234596988
2:234596988:C:T	ENSG00000241635	intronic	NA	NA	UGT1A8	2	234596988
2:234596988:C:T	ENSG00000242515	intronic	NA	NA	UGT1A10	2	234596988
2:234596988:C:T	ENSG00000244122	intronic	NA	NA	UGT1A7	2	234596988
2:234597087:C:G	ENSG00000241119	intronic	NA	NA	UGT1A9	2	234597087
2:234597087:C:G	ENSG00000241635	intronic	NA	NA	UGT1A8	2	234597087
2:234597087:C:G	ENSG00000242515	intronic	NA	NA	UGT1A10	2	234597087
2:234597087:C:G	ENSG00000244122	intronic	NA	NA	UGT1A7	2	234597087
2:234597483:C:T	ENSG00000241119	intronic	NA	NA	UGT1A9	2	234597483
2:234597483:C:T	ENSG00000241635	intronic	NA	NA	UGT1A8	2	234597483
2:234597483:C:T	ENSG00000242515	intronic	NA	NA	UGT1A10	2	234597483
2:234597483:C:T	ENSG00000244122	intronic	NA	NA	UGT1A7	2	234597483
2:234597667:C:G	ENSG00000241119	intronic	NA	NA	UGT1A9	2	234597667
2:234597667:C:G	ENSG00000241635	intronic	NA	NA	UGT1A8	2	234597667
2:234597667:C:G	ENSG00000242515	intronic	NA	NA	UGT1A10	2	234597667
2:234597667:C:G	ENSG00000244122	intronic	NA	NA	UGT1A7	2	234597667
2:234597825:A:T	ENSG00000241119	intronic	NA	NA	UGT1A9	2	234597825
2:234597825:A:T	ENSG00000241635	intronic	NA	NA	UGT1A8	2	234597825
2:234597825:A:T	ENSG00000242515	intronic	NA	NA	UGT1A10	2	234597825
2:234597825:A:T	ENSG00000244122	intronic	NA	NA	UGT1A7	2	234597825
2:234598991:G:T	ENSG00000241119	intronic	NA	NA	UGT1A9	2	234598991
2:234598991:G:T	ENSG00000241635	intronic	NA	NA	UGT1A8	2	234598991
2:234598991:G:T	ENSG00000242515	intronic	NA	NA	UGT1A10	2	234598991
2:234598991:G:T	ENSG00000244122	intronic	NA	NA	UGT1A7	2	234598991
2:234599089:C:G	ENSG00000241119	intronic	NA	NA	UGT1A9	2	234599089
2:234599089:C:G	ENSG00000241635	intronic	NA	NA	UGT1A8	2	234599089
2:234599089:C:G	ENSG00000242515	intronic	NA	NA	UGT1A10	2	234599089
2:234599089:C:G	ENSG00000244122	intronic	NA	NA	UGT1A7	2	234599089
2:234599296:C:T	ENSG00000244122	UTR3	NA	NA	UGT1A7	2	234599296
2:234599941:C:G	ENSG00000244122	UTR3	NA	NA	UGT1A7	2	234599941
2:234600274:A:G	ENSG00000167165	UTR5	NA	NA	UGT1A6	2	234600274
2:234600999:A:G	ENSG00000167165	intronic	NA	NA	UGT1A6	2	234600999
2:234600999:A:G	ENSG00000241119	intronic	NA	NA	UGT1A9	2	234600999
2:234600999:A:G	ENSG00000241635	intronic	NA	NA	UGT1A8	2	234600999
2:234600999:A:G	ENSG00000242515	intronic	NA	NA	UGT1A10	2	234600999
2:234600999:A:G	ENSG00000244122	intronic	NA	NA	UGT1A7	2	234600999
2:234601669:G:T	ENSG00000167165	exonic	nonsynonymous SNV	exon2	UGT1A6	2	234601669
2:234601965:A:G	ENSG00000167165	exonic	synonymous SNV	exon2	UGT1A6	2	234601965
2:234602191:A:G	ENSG00000167165	exonic	nonsynonymous SNV	exon2	UGT1A6	2	234602191
2:234602202:A:C	ENSG00000167165	exonic	nonsynonymous SNV	exon2	UGT1A6	2	234602202
2:234602906:A:G	ENSG00000224814	ncRNA_intronic	NA	NA	AC114812.8	2	234602906
2:234604230:A:C	ENSG00000224814	ncRNA_intronic	NA	NA	AC114812.8	2	234604230
2:234607394:A:C	ENSG00000224814	ncRNA_intronic	NA	NA	AC114812.8	2	234607394
2:234610912:A:G	ENSG00000224814	ncRNA_intronic	NA	NA	AC114812.8	2	234610912
2:234611094:G:T	ENSG00000224814	ncRNA_intronic	NA	NA	AC114812.8	2	234611094
2:234612539:A:C	ENSG00000224814	ncRNA_intronic	NA	NA	AC114812.8	2	234612539
2:234612690:A:C	ENSG00000224814	ncRNA_intronic	NA	NA	AC114812.8	2	234612690
2:234613707:A:G	ENSG00000224814	ncRNA_intronic	NA	NA	AC114812.8	2	234613707
2:234615400:C:T	ENSG00000224814	ncRNA_intronic	NA	NA	AC114812.8	2	234615400
2:234617236:A:G	ENSG00000224814	ncRNA_exonic	NA	NA	AC114812.8	2	234617236
2:234617407:C:T	ENSG00000167165	intronic	NA	NA	UGT1A6	2	234617407
2:234617407:C:T	ENSG00000241119	intronic	NA	NA	UGT1A9	2	234617407
2:234617407:C:T	ENSG00000241635	intronic	NA	NA	UGT1A8	2	234617407
2:234617407:C:T	ENSG00000242515	intronic	NA	NA	UGT1A10	2	234617407
2:234617407:C:T	ENSG00000244122	intronic	NA	NA	UGT1A7	2	234617407
2:234620272:A:G	ENSG00000167165	intronic	NA	NA	UGT1A6	2	234620272
2:234620272:A:G	ENSG00000241119	intronic	NA	NA	UGT1A9	2	234620272
2:234620272:A:G	ENSG00000241635	intronic	NA	NA	UGT1A8	2	234620272
2:234620272:A:G	ENSG00000242515	intronic	NA	NA	UGT1A10	2	234620272
2:234620272:A:G	ENSG00000244122	intronic	NA	NA	UGT1A7	2	234620272
2:234622429:C:T	ENSG00000240224	exonic	synonymous SNV	exon1	UGT1A5	2	234622429
2:234622429:C:T	ENSG00000241635	exonic	synonymous SNV	exon1	UGT1A8	2	234622429
2:234624286:C:T	ENSG00000167165	intronic	NA	NA	UGT1A6	2	234624286
2:234624286:C:T	ENSG00000240224	intronic	NA	NA	UGT1A5	2	234624286
2:234624286:C:T	ENSG00000241119	intronic	NA	NA	UGT1A9	2	234624286
2:234624286:C:T	ENSG00000241635	intronic	NA	NA	UGT1A8	2	234624286
2:234624286:C:T	ENSG00000242515	intronic	NA	NA	UGT1A10	2	234624286
2:234624286:C:T	ENSG00000244122	intronic	NA	NA	UGT1A7	2	234624286
2:234625297:C:T	ENSG00000167165	intronic	NA	NA	UGT1A6	2	234625297
2:234625297:C:T	ENSG00000240224	intronic	NA	NA	UGT1A5	2	234625297
2:234625297:C:T	ENSG00000241119	intronic	NA	NA	UGT1A9	2	234625297
2:234625297:C:T	ENSG00000241635	intronic	NA	NA	UGT1A8	2	234625297
2:234625297:C:T	ENSG00000242515	intronic	NA	NA	UGT1A10	2	234625297
2:234625297:C:T	ENSG00000244122	intronic	NA	NA	UGT1A7	2	234625297
2:234625622:C:T	ENSG00000167165	intronic	NA	NA	UGT1A6	2	234625622
2:234625622:C:T	ENSG00000240224	intronic	NA	NA	UGT1A5	2	234625622
2:234625622:C:T	ENSG00000241119	intronic	NA	NA	UGT1A9	2	234625622
2:234625622:C:T	ENSG00000241635	intronic	NA	NA	UGT1A8	2	234625622
2:234625622:C:T	ENSG00000242515	intronic	NA	NA	UGT1A10	2	234625622
2:234625622:C:T	ENSG00000244122	intronic	NA	NA	UGT1A7	2	234625622
2:234625936:C:T	ENSG00000167165	intronic	NA	NA	UGT1A6	2	234625936
2:234625936:C:T	ENSG00000240224	intronic	NA	NA	UGT1A5	2	234625936
2:234625936:C:T	ENSG00000241119	intronic	NA	NA	UGT1A9	2	234625936
2:234625936:C:T	ENSG00000241635	intronic	NA	NA	UGT1A8	2	234625936
2:234625936:C:T	ENSG00000242515	intronic	NA	NA	UGT1A10	2	234625936
2:234625936:C:T	ENSG00000244122	intronic	NA	NA	UGT1A7	2	234625936
2:234626287:A:G	ENSG00000167165	intronic	NA	NA	UGT1A6	2	234626287
2:234626287:A:G	ENSG00000240224	intronic	NA	NA	UGT1A5	2	234626287
2:234626287:A:G	ENSG00000241119	intronic	NA	NA	UGT1A9	2	234626287
2:234626287:A:G	ENSG00000241635	intronic	NA	NA	UGT1A8	2	234626287
2:234626287:A:G	ENSG00000242515	intronic	NA	NA	UGT1A10	2	234626287
2:234626287:A:G	ENSG00000244122	intronic	NA	NA	UGT1A7	2	234626287
2:234628529:C:T	ENSG00000167165	intronic	NA	NA	UGT1A6	2	234628529
2:234628529:C:T	ENSG00000240224	intronic	NA	NA	UGT1A5	2	234628529
2:234628529:C:T	ENSG00000241119	intronic	NA	NA	UGT1A9	2	234628529
2:234628529:C:T	ENSG00000241635	intronic	NA	NA	UGT1A8	2	234628529
2:234628529:C:T	ENSG00000242515	intronic	NA	NA	UGT1A10	2	234628529
2:234628529:C:T	ENSG00000244122	intronic	NA	NA	UGT1A7	2	234628529
2:234628529:C:T	ENSG00000244474	intronic	NA	NA	UGT1A4	2	234628529
2:234628679:G:T	ENSG00000167165	intronic	NA	NA	UGT1A6	2	234628679
2:234628679:G:T	ENSG00000240224	intronic	NA	NA	UGT1A5	2	234628679
2:234628679:G:T	ENSG00000241119	intronic	NA	NA	UGT1A9	2	234628679
2:234628679:G:T	ENSG00000241635	intronic	NA	NA	UGT1A8	2	234628679
2:234628679:G:T	ENSG00000242515	intronic	NA	NA	UGT1A10	2	234628679
2:234628679:G:T	ENSG00000244122	intronic	NA	NA	UGT1A7	2	234628679
2:234628679:G:T	ENSG00000244474	intronic	NA	NA	UGT1A4	2	234628679
2:234630443:A:G	ENSG00000233445	ncRNA_exonic	NA	NA	RPL17P11	2	234630443
2:234634916:A:G	ENSG00000167165	intronic	NA	NA	UGT1A6	2	234634916
2:234634916:A:G	ENSG00000240224	intronic	NA	NA	UGT1A5	2	234634916
2:234634916:A:G	ENSG00000241119	intronic	NA	NA	UGT1A9	2	234634916
2:234634916:A:G	ENSG00000241635	intronic	NA	NA	UGT1A8	2	234634916
2:234634916:A:G	ENSG00000242515	intronic	NA	NA	UGT1A10	2	234634916
2:234634916:A:G	ENSG00000244122	intronic	NA	NA	UGT1A7	2	234634916
2:234634916:A:G	ENSG00000244474	intronic	NA	NA	UGT1A4	2	234634916
2:234635241:C:T	ENSG00000167165	intronic	NA	NA	UGT1A6	2	234635241
2:234635241:C:T	ENSG00000240224	intronic	NA	NA	UGT1A5	2	234635241
2:234635241:C:T	ENSG00000241119	intronic	NA	NA	UGT1A9	2	234635241
2:234635241:C:T	ENSG00000241635	intronic	NA	NA	UGT1A8	2	234635241
2:234635241:C:T	ENSG00000242515	intronic	NA	NA	UGT1A10	2	234635241
2:234635241:C:T	ENSG00000244122	intronic	NA	NA	UGT1A7	2	234635241
2:234635241:C:T	ENSG00000244474	intronic	NA	NA	UGT1A4	2	234635241
2:234635467:A:G	ENSG00000167165	intronic	NA	NA	UGT1A6	2	234635467
2:234635467:A:G	ENSG00000240224	intronic	NA	NA	UGT1A5	2	234635467
2:234635467:A:G	ENSG00000241119	intronic	NA	NA	UGT1A9	2	234635467
2:234635467:A:G	ENSG00000241635	intronic	NA	NA	UGT1A8	2	234635467
2:234635467:A:G	ENSG00000242515	intronic	NA	NA	UGT1A10	2	234635467
2:234635467:A:G	ENSG00000244122	intronic	NA	NA	UGT1A7	2	234635467
2:234635467:A:G	ENSG00000244474	intronic	NA	NA	UGT1A4	2	234635467
2:234637015:A:G	ENSG00000167165	intronic	NA	NA	UGT1A6	2	234637015
2:234637015:A:G	ENSG00000240224	intronic	NA	NA	UGT1A5	2	234637015
2:234637015:A:G	ENSG00000241119	intronic	NA	NA	UGT1A9	2	234637015
2:234637015:A:G	ENSG00000241635	intronic	NA	NA	UGT1A8	2	234637015
2:234637015:A:G	ENSG00000242515	intronic	NA	NA	UGT1A10	2	234637015
2:234637015:A:G	ENSG00000244122	intronic	NA	NA	UGT1A7	2	234637015
2:234637015:A:G	ENSG00000244474	intronic	NA	NA	UGT1A4	2	234637015
2:234637022:C:T	ENSG00000167165	intronic	NA	NA	UGT1A6	2	234637022
2:234637022:C:T	ENSG00000240224	intronic	NA	NA	UGT1A5	2	234637022
2:234637022:C:T	ENSG00000241119	intronic	NA	NA	UGT1A9	2	234637022
2:234637022:C:T	ENSG00000241635	intronic	NA	NA	UGT1A8	2	234637022
2:234637022:C:T	ENSG00000242515	intronic	NA	NA	UGT1A10	2	234637022
2:234637022:C:T	ENSG00000244122	intronic	NA	NA	UGT1A7	2	234637022
2:234637022:C:T	ENSG00000244474	intronic	NA	NA	UGT1A4	2	234637022
2:234637192:C:T	ENSG00000167165	intronic	NA	NA	UGT1A6	2	234637192
2:234637192:C:T	ENSG00000240224	intronic	NA	NA	UGT1A5	2	234637192
2:234637192:C:T	ENSG00000241119	intronic	NA	NA	UGT1A9	2	234637192
2:234637192:C:T	ENSG00000241635	intronic	NA	NA	UGT1A8	2	234637192
2:234637192:C:T	ENSG00000242515	intronic	NA	NA	UGT1A10	2	234637192
2:234637192:C:T	ENSG00000244122	intronic	NA	NA	UGT1A7	2	234637192
2:234637192:C:T	ENSG00000244474	intronic	NA	NA	UGT1A4	2	234637192
2:234637569:A:G	ENSG00000167165	intronic	NA	NA	UGT1A6	2	234637569
2:234637569:A:G	ENSG00000240224	intronic	NA	NA	UGT1A5	2	234637569
2:234637569:A:G	ENSG00000241119	intronic	NA	NA	UGT1A9	2	234637569
2:234637569:A:G	ENSG00000241635	intronic	NA	NA	UGT1A8	2	234637569
2:234637569:A:G	ENSG00000242515	intronic	NA	NA	UGT1A10	2	234637569
2:234637569:A:G	ENSG00000244122	intronic	NA	NA	UGT1A7	2	234637569
2:234637569:A:G	ENSG00000244474	intronic	NA	NA	UGT1A4	2	234637569
2:234637707:C:T	ENSG00000167165	intronic	NA	NA	UGT1A6	2	234637707
2:234637707:C:T	ENSG00000240224	intronic	NA	NA	UGT1A5	2	234637707
2:234637707:C:T	ENSG00000241119	intronic	NA	NA	UGT1A9	2	234637707
2:234637707:C:T	ENSG00000241635	intronic	NA	NA	UGT1A8	2	234637707
2:234637707:C:T	ENSG00000242515	intronic	NA	NA	UGT1A10	2	234637707
2:234637707:C:T	ENSG00000244122	intronic	NA	NA	UGT1A7	2	234637707
2:234637707:C:T	ENSG00000244474	intronic	NA	NA	UGT1A4	2	234637707
2:234637803:C:T	ENSG00000241635	exonic	nonsynonymous SNV	exon1	UGT1A8	2	234637803
2:234637803:C:T	ENSG00000243135	exonic	nonsynonymous SNV	exon1	UGT1A3	2	234637803
2:234637853:A:G	ENSG00000241635	exonic	synonymous SNV	exon1	UGT1A8	2	234637853
2:234637853:A:G	ENSG00000243135	exonic	synonymous SNV	exon1	UGT1A3	2	234637853
2:234637912:C:T	ENSG00000241635	exonic	nonsynonymous SNV	exon1	UGT1A8	2	234637912
2:234637912:C:T	ENSG00000243135	exonic	nonsynonymous SNV	exon1	UGT1A3	2	234637912
2:234638249:A:G	ENSG00000241635	exonic	synonymous SNV	exon1	UGT1A8	2	234638249
2:234638249:A:G	ENSG00000243135	exonic	synonymous SNV	exon1	UGT1A3	2	234638249
2:234639310:A:G	ENSG00000167165	intronic	NA	NA	UGT1A6	2	234639310
2:234639310:A:G	ENSG00000240224	intronic	NA	NA	UGT1A5	2	234639310
2:234639310:A:G	ENSG00000241119	intronic	NA	NA	UGT1A9	2	234639310
2:234639310:A:G	ENSG00000241635	intronic	NA	NA	UGT1A8	2	234639310
2:234639310:A:G	ENSG00000242515	intronic	NA	NA	UGT1A10	2	234639310
2:234639310:A:G	ENSG00000243135	intronic	NA	NA	UGT1A3	2	234639310
2:234639310:A:G	ENSG00000244122	intronic	NA	NA	UGT1A7	2	234639310
2:234639310:A:G	ENSG00000244474	intronic	NA	NA	UGT1A4	2	234639310
2:234641908:A:T	ENSG00000167165	intronic	NA	NA	UGT1A6	2	234641908
2:234641908:A:T	ENSG00000240224	intronic	NA	NA	UGT1A5	2	234641908
2:234641908:A:T	ENSG00000241119	intronic	NA	NA	UGT1A9	2	234641908
2:234641908:A:T	ENSG00000241635	intronic	NA	NA	UGT1A8	2	234641908
2:234641908:A:T	ENSG00000242515	intronic	NA	NA	UGT1A10	2	234641908
2:234641908:A:T	ENSG00000243135	intronic	NA	NA	UGT1A3	2	234641908
2:234641908:A:T	ENSG00000244122	intronic	NA	NA	UGT1A7	2	234641908
2:234641908:A:T	ENSG00000244474	intronic	NA	NA	UGT1A4	2	234641908
2:234642015:G:T	ENSG00000167165	intronic	NA	NA	UGT1A6	2	234642015
2:234642015:G:T	ENSG00000240224	intronic	NA	NA	UGT1A5	2	234642015
2:234642015:G:T	ENSG00000241119	intronic	NA	NA	UGT1A9	2	234642015
2:234642015:G:T	ENSG00000241635	intronic	NA	NA	UGT1A8	2	234642015
2:234642015:G:T	ENSG00000242515	intronic	NA	NA	UGT1A10	2	234642015
2:234642015:G:T	ENSG00000243135	intronic	NA	NA	UGT1A3	2	234642015
2:234642015:G:T	ENSG00000244122	intronic	NA	NA	UGT1A7	2	234642015
2:234642015:G:T	ENSG00000244474	intronic	NA	NA	UGT1A4	2	234642015
2:234642838:C:T	ENSG00000167165	intronic	NA	NA	UGT1A6	2	234642838
2:234642838:C:T	ENSG00000240224	intronic	NA	NA	UGT1A5	2	234642838
2:234642838:C:T	ENSG00000241119	intronic	NA	NA	UGT1A9	2	234642838
2:234642838:C:T	ENSG00000241635	intronic	NA	NA	UGT1A8	2	234642838
2:234642838:C:T	ENSG00000242515	intronic	NA	NA	UGT1A10	2	234642838
2:234642838:C:T	ENSG00000243135	intronic	NA	NA	UGT1A3	2	234642838
2:234642838:C:T	ENSG00000244122	intronic	NA	NA	UGT1A7	2	234642838
2:234642838:C:T	ENSG00000244474	intronic	NA	NA	UGT1A4	2	234642838
2:234643560:A:G	ENSG00000167165	intronic	NA	NA	UGT1A6	2	234643560
2:234643560:A:G	ENSG00000240224	intronic	NA	NA	UGT1A5	2	234643560
2:234643560:A:G	ENSG00000241119	intronic	NA	NA	UGT1A9	2	234643560
2:234643560:A:G	ENSG00000241635	intronic	NA	NA	UGT1A8	2	234643560
2:234643560:A:G	ENSG00000242515	intronic	NA	NA	UGT1A10	2	234643560
2:234643560:A:G	ENSG00000243135	intronic	NA	NA	UGT1A3	2	234643560
2:234643560:A:G	ENSG00000244122	intronic	NA	NA	UGT1A7	2	234643560
2:234643560:A:G	ENSG00000244474	intronic	NA	NA	UGT1A4	2	234643560
2:234643737:A:T	ENSG00000167165	intronic	NA	NA	UGT1A6	2	234643737
2:234643737:A:T	ENSG00000240224	intronic	NA	NA	UGT1A5	2	234643737
2:234643737:A:T	ENSG00000241119	intronic	NA	NA	UGT1A9	2	234643737
2:234643737:A:T	ENSG00000241635	intronic	NA	NA	UGT1A8	2	234643737
2:234643737:A:T	ENSG00000242515	intronic	NA	NA	UGT1A10	2	234643737
2:234643737:A:T	ENSG00000243135	intronic	NA	NA	UGT1A3	2	234643737
2:234643737:A:T	ENSG00000244122	intronic	NA	NA	UGT1A7	2	234643737
2:234643737:A:T	ENSG00000244474	intronic	NA	NA	UGT1A4	2	234643737
2:234643749:C:T	ENSG00000167165	intronic	NA	NA	UGT1A6	2	234643749
2:234643749:C:T	ENSG00000240224	intronic	NA	NA	UGT1A5	2	234643749
2:234643749:C:T	ENSG00000241119	intronic	NA	NA	UGT1A9	2	234643749
2:234643749:C:T	ENSG00000241635	intronic	NA	NA	UGT1A8	2	234643749
2:234643749:C:T	ENSG00000242515	intronic	NA	NA	UGT1A10	2	234643749
2:234643749:C:T	ENSG00000243135	intronic	NA	NA	UGT1A3	2	234643749
2:234643749:C:T	ENSG00000244122	intronic	NA	NA	UGT1A7	2	234643749
2:234643749:C:T	ENSG00000244474	intronic	NA	NA	UGT1A4	2	234643749
2:234644421:C:G	ENSG00000167165	intronic	NA	NA	UGT1A6	2	234644421
2:234644421:C:G	ENSG00000240224	intronic	NA	NA	UGT1A5	2	234644421
2:234644421:C:G	ENSG00000241119	intronic	NA	NA	UGT1A9	2	234644421
2:234644421:C:G	ENSG00000241635	intronic	NA	NA	UGT1A8	2	234644421
2:234644421:C:G	ENSG00000242515	intronic	NA	NA	UGT1A10	2	234644421
2:234644421:C:G	ENSG00000243135	intronic	NA	NA	UGT1A3	2	234644421
2:234644421:C:G	ENSG00000244122	intronic	NA	NA	UGT1A7	2	234644421
2:234644421:C:G	ENSG00000244474	intronic	NA	NA	UGT1A4	2	234644421
2:234645186:G:T	ENSG00000167165	intronic	NA	NA	UGT1A6	2	234645186
2:234645186:G:T	ENSG00000240224	intronic	NA	NA	UGT1A5	2	234645186
2:234645186:G:T	ENSG00000241119	intronic	NA	NA	UGT1A9	2	234645186
2:234645186:G:T	ENSG00000241635	intronic	NA	NA	UGT1A8	2	234645186
2:234645186:G:T	ENSG00000242515	intronic	NA	NA	UGT1A10	2	234645186
2:234645186:G:T	ENSG00000243135	intronic	NA	NA	UGT1A3	2	234645186
2:234645186:G:T	ENSG00000244122	intronic	NA	NA	UGT1A7	2	234645186
2:234645186:G:T	ENSG00000244474	intronic	NA	NA	UGT1A4	2	234645186
2:234646722:A:C	ENSG00000167165	intronic	NA	NA	UGT1A6	2	234646722
2:234646722:A:C	ENSG00000240224	intronic	NA	NA	UGT1A5	2	234646722
2:234646722:A:C	ENSG00000241119	intronic	NA	NA	UGT1A9	2	234646722
2:234646722:A:C	ENSG00000241635	intronic	NA	NA	UGT1A8	2	234646722
2:234646722:A:C	ENSG00000242515	intronic	NA	NA	UGT1A10	2	234646722
2:234646722:A:C	ENSG00000243135	intronic	NA	NA	UGT1A3	2	234646722
2:234646722:A:C	ENSG00000244122	intronic	NA	NA	UGT1A7	2	234646722
2:234646722:A:C	ENSG00000244474	intronic	NA	NA	UGT1A4	2	234646722
2:234647317:A:G	ENSG00000167165	intronic	NA	NA	UGT1A6	2	234647317
2:234647317:A:G	ENSG00000240224	intronic	NA	NA	UGT1A5	2	234647317
2:234647317:A:G	ENSG00000241119	intronic	NA	NA	UGT1A9	2	234647317
2:234647317:A:G	ENSG00000241635	intronic	NA	NA	UGT1A8	2	234647317
2:234647317:A:G	ENSG00000242515	intronic	NA	NA	UGT1A10	2	234647317
2:234647317:A:G	ENSG00000243135	intronic	NA	NA	UGT1A3	2	234647317
2:234647317:A:G	ENSG00000244122	intronic	NA	NA	UGT1A7	2	234647317
2:234647317:A:G	ENSG00000244474	intronic	NA	NA	UGT1A4	2	234647317
2:234647478:A:G	ENSG00000167165	intronic	NA	NA	UGT1A6	2	234647478
2:234647478:A:G	ENSG00000240224	intronic	NA	NA	UGT1A5	2	234647478
2:234647478:A:G	ENSG00000241119	intronic	NA	NA	UGT1A9	2	234647478
2:234647478:A:G	ENSG00000241635	intronic	NA	NA	UGT1A8	2	234647478
2:234647478:A:G	ENSG00000242515	intronic	NA	NA	UGT1A10	2	234647478
2:234647478:A:G	ENSG00000243135	intronic	NA	NA	UGT1A3	2	234647478
2:234647478:A:G	ENSG00000244122	intronic	NA	NA	UGT1A7	2	234647478
2:234647478:A:G	ENSG00000244474	intronic	NA	NA	UGT1A4	2	234647478
2:234648860:A:G	ENSG00000248114	ncRNA_intronic	NA	NA	AC114812.9	2	234648860
2:234649302:A:G	ENSG00000248114	ncRNA_intronic	NA	NA	AC114812.9	2	234649302
2:234650193:G:T	ENSG00000248114	ncRNA_exonic	NA	NA	AC114812.9	2	234650193
2:234650562:C:T	ENSG00000248114	ncRNA_exonic	NA	NA	AC114812.9	2	234650562
2:234650604:C:T	ENSG00000167165	intronic	NA	NA	UGT1A6	2	234650604
2:234650604:C:T	ENSG00000240224	intronic	NA	NA	UGT1A5	2	234650604
2:234650604:C:T	ENSG00000241119	intronic	NA	NA	UGT1A9	2	234650604
2:234650604:C:T	ENSG00000241635	intronic	NA	NA	UGT1A8	2	234650604
2:234650604:C:T	ENSG00000242515	intronic	NA	NA	UGT1A10	2	234650604
2:234650604:C:T	ENSG00000243135	intronic	NA	NA	UGT1A3	2	234650604
2:234650604:C:T	ENSG00000244122	intronic	NA	NA	UGT1A7	2	234650604
2:234650604:C:T	ENSG00000244474	intronic	NA	NA	UGT1A4	2	234650604
2:234652717:C:T	ENSG00000167165	intronic	NA	NA	UGT1A6	2	234652717
2:234652717:C:T	ENSG00000240224	intronic	NA	NA	UGT1A5	2	234652717
2:234652717:C:T	ENSG00000241119	intronic	NA	NA	UGT1A9	2	234652717
2:234652717:C:T	ENSG00000241635	intronic	NA	NA	UGT1A8	2	234652717
2:234652717:C:T	ENSG00000242515	intronic	NA	NA	UGT1A10	2	234652717
2:234652717:C:T	ENSG00000243135	intronic	NA	NA	UGT1A3	2	234652717
2:234652717:C:T	ENSG00000244122	intronic	NA	NA	UGT1A7	2	234652717
2:234652717:C:T	ENSG00000244474	intronic	NA	NA	UGT1A4	2	234652717
2:234653184:A:C	ENSG00000167165	intronic	NA	NA	UGT1A6	2	234653184
2:234653184:A:C	ENSG00000240224	intronic	NA	NA	UGT1A5	2	234653184
2:234653184:A:C	ENSG00000241119	intronic	NA	NA	UGT1A9	2	234653184
2:234653184:A:C	ENSG00000241635	intronic	NA	NA	UGT1A8	2	234653184
2:234653184:A:C	ENSG00000242515	intronic	NA	NA	UGT1A10	2	234653184
2:234653184:A:C	ENSG00000243135	intronic	NA	NA	UGT1A3	2	234653184
2:234653184:A:C	ENSG00000244122	intronic	NA	NA	UGT1A7	2	234653184
2:234653184:A:C	ENSG00000244474	intronic	NA	NA	UGT1A4	2	234653184
2:234653192:A:G	ENSG00000167165	intronic	NA	NA	UGT1A6	2	234653192
2:234653192:A:G	ENSG00000240224	intronic	NA	NA	UGT1A5	2	234653192
2:234653192:A:G	ENSG00000241119	intronic	NA	NA	UGT1A9	2	234653192
2:234653192:A:G	ENSG00000241635	intronic	NA	NA	UGT1A8	2	234653192
2:234653192:A:G	ENSG00000242515	intronic	NA	NA	UGT1A10	2	234653192
2:234653192:A:G	ENSG00000243135	intronic	NA	NA	UGT1A3	2	234653192
2:234653192:A:G	ENSG00000244122	intronic	NA	NA	UGT1A7	2	234653192
2:234653192:A:G	ENSG00000244474	intronic	NA	NA	UGT1A4	2	234653192
2:234654449:A:G	ENSG00000167165	intronic	NA	NA	UGT1A6	2	234654449
2:234654449:A:G	ENSG00000240224	intronic	NA	NA	UGT1A5	2	234654449
2:234654449:A:G	ENSG00000241119	intronic	NA	NA	UGT1A9	2	234654449
2:234654449:A:G	ENSG00000241635	intronic	NA	NA	UGT1A8	2	234654449
2:234654449:A:G	ENSG00000242515	intronic	NA	NA	UGT1A10	2	234654449
2:234654449:A:G	ENSG00000243135	intronic	NA	NA	UGT1A3	2	234654449
2:234654449:A:G	ENSG00000244122	intronic	NA	NA	UGT1A7	2	234654449
2:234654449:A:G	ENSG00000244474	intronic	NA	NA	UGT1A4	2	234654449
2:234655303:G:T	ENSG00000167165	intronic	NA	NA	UGT1A6	2	234655303
2:234655303:G:T	ENSG00000240224	intronic	NA	NA	UGT1A5	2	234655303
2:234655303:G:T	ENSG00000241119	intronic	NA	NA	UGT1A9	2	234655303
2:234655303:G:T	ENSG00000241635	intronic	NA	NA	UGT1A8	2	234655303
2:234655303:G:T	ENSG00000242515	intronic	NA	NA	UGT1A10	2	234655303
2:234655303:G:T	ENSG00000243135	intronic	NA	NA	UGT1A3	2	234655303
2:234655303:G:T	ENSG00000244122	intronic	NA	NA	UGT1A7	2	234655303
2:234655303:G:T	ENSG00000244474	intronic	NA	NA	UGT1A4	2	234655303
2:234655313:A:C	ENSG00000167165	intronic	NA	NA	UGT1A6	2	234655313
2:234655313:A:C	ENSG00000240224	intronic	NA	NA	UGT1A5	2	234655313
2:234655313:A:C	ENSG00000241119	intronic	NA	NA	UGT1A9	2	234655313
2:234655313:A:C	ENSG00000241635	intronic	NA	NA	UGT1A8	2	234655313
2:234655313:A:C	ENSG00000242515	intronic	NA	NA	UGT1A10	2	234655313
2:234655313:A:C	ENSG00000243135	intronic	NA	NA	UGT1A3	2	234655313
2:234655313:A:C	ENSG00000244122	intronic	NA	NA	UGT1A7	2	234655313
2:234655313:A:C	ENSG00000244474	intronic	NA	NA	UGT1A4	2	234655313
2:234656640:C:T	ENSG00000228445	ncRNA_exonic	NA	NA	UGT1A2P	2	234656640
2:234657983:C:T	ENSG00000167165	intronic	NA	NA	UGT1A6	2	234657983
2:234657983:C:T	ENSG00000240224	intronic	NA	NA	UGT1A5	2	234657983
2:234657983:C:T	ENSG00000241119	intronic	NA	NA	UGT1A9	2	234657983
2:234657983:C:T	ENSG00000241635	intronic	NA	NA	UGT1A8	2	234657983
2:234657983:C:T	ENSG00000242515	intronic	NA	NA	UGT1A10	2	234657983
2:234657983:C:T	ENSG00000243135	intronic	NA	NA	UGT1A3	2	234657983
2:234657983:C:T	ENSG00000244122	intronic	NA	NA	UGT1A7	2	234657983
2:234657983:C:T	ENSG00000244474	intronic	NA	NA	UGT1A4	2	234657983
2:234658116:C:T	ENSG00000167165	intronic	NA	NA	UGT1A6	2	234658116
2:234658116:C:T	ENSG00000240224	intronic	NA	NA	UGT1A5	2	234658116
2:234658116:C:T	ENSG00000241119	intronic	NA	NA	UGT1A9	2	234658116
2:234658116:C:T	ENSG00000241635	intronic	NA	NA	UGT1A8	2	234658116
2:234658116:C:T	ENSG00000242515	intronic	NA	NA	UGT1A10	2	234658116
2:234658116:C:T	ENSG00000243135	intronic	NA	NA	UGT1A3	2	234658116
2:234658116:C:T	ENSG00000244122	intronic	NA	NA	UGT1A7	2	234658116
2:234658116:C:T	ENSG00000244474	intronic	NA	NA	UGT1A4	2	234658116
2:234658250:A:G	ENSG00000167165	intronic	NA	NA	UGT1A6	2	234658250
2:234658250:A:G	ENSG00000240224	intronic	NA	NA	UGT1A5	2	234658250
2:234658250:A:G	ENSG00000241119	intronic	NA	NA	UGT1A9	2	234658250
2:234658250:A:G	ENSG00000241635	intronic	NA	NA	UGT1A8	2	234658250
2:234658250:A:G	ENSG00000242515	intronic	NA	NA	UGT1A10	2	234658250
2:234658250:A:G	ENSG00000243135	intronic	NA	NA	UGT1A3	2	234658250
2:234658250:A:G	ENSG00000244122	intronic	NA	NA	UGT1A7	2	234658250
2:234658250:A:G	ENSG00000244474	intronic	NA	NA	UGT1A4	2	234658250
2:234658623:A:G	ENSG00000167165	intronic	NA	NA	UGT1A6	2	234658623
2:234658623:A:G	ENSG00000240224	intronic	NA	NA	UGT1A5	2	234658623
2:234658623:A:G	ENSG00000241119	intronic	NA	NA	UGT1A9	2	234658623
2:234658623:A:G	ENSG00000241635	intronic	NA	NA	UGT1A8	2	234658623
2:234658623:A:G	ENSG00000242515	intronic	NA	NA	UGT1A10	2	234658623
2:234658623:A:G	ENSG00000243135	intronic	NA	NA	UGT1A3	2	234658623
2:234658623:A:G	ENSG00000244122	intronic	NA	NA	UGT1A7	2	234658623
2:234658623:A:G	ENSG00000244474	intronic	NA	NA	UGT1A4	2	234658623
2:234658712:A:G	ENSG00000167165	intronic	NA	NA	UGT1A6	2	234658712
2:234658712:A:G	ENSG00000240224	intronic	NA	NA	UGT1A5	2	234658712
2:234658712:A:G	ENSG00000241119	intronic	NA	NA	UGT1A9	2	234658712
2:234658712:A:G	ENSG00000241635	intronic	NA	NA	UGT1A8	2	234658712
2:234658712:A:G	ENSG00000242515	intronic	NA	NA	UGT1A10	2	234658712
2:234658712:A:G	ENSG00000243135	intronic	NA	NA	UGT1A3	2	234658712
2:234658712:A:G	ENSG00000244122	intronic	NA	NA	UGT1A7	2	234658712
2:234658712:A:G	ENSG00000244474	intronic	NA	NA	UGT1A4	2	234658712
2:234659061:A:C	ENSG00000167165	intronic	NA	NA	UGT1A6	2	234659061
2:234659061:A:C	ENSG00000240224	intronic	NA	NA	UGT1A5	2	234659061
2:234659061:A:C	ENSG00000241119	intronic	NA	NA	UGT1A9	2	234659061
2:234659061:A:C	ENSG00000241635	intronic	NA	NA	UGT1A8	2	234659061
2:234659061:A:C	ENSG00000242515	intronic	NA	NA	UGT1A10	2	234659061
2:234659061:A:C	ENSG00000243135	intronic	NA	NA	UGT1A3	2	234659061
2:234659061:A:C	ENSG00000244122	intronic	NA	NA	UGT1A7	2	234659061
2:234659061:A:C	ENSG00000244474	intronic	NA	NA	UGT1A4	2	234659061
2:234663649:C:G	ENSG00000178836	ncRNA_exonic	NA	NA	AC114812.5	2	234663649
2:234664060:G:T	ENSG00000167165	intronic	NA	NA	UGT1A6	2	234664060
2:234664060:G:T	ENSG00000240224	intronic	NA	NA	UGT1A5	2	234664060
2:234664060:G:T	ENSG00000241119	intronic	NA	NA	UGT1A9	2	234664060
2:234664060:G:T	ENSG00000241635	intronic	NA	NA	UGT1A8	2	234664060
2:234664060:G:T	ENSG00000242515	intronic	NA	NA	UGT1A10	2	234664060
2:234664060:G:T	ENSG00000243135	intronic	NA	NA	UGT1A3	2	234664060
2:234664060:G:T	ENSG00000244122	intronic	NA	NA	UGT1A7	2	234664060
2:234664060:G:T	ENSG00000244474	intronic	NA	NA	UGT1A4	2	234664060
2:234664354:A:G	ENSG00000167165	intronic	NA	NA	UGT1A6	2	234664354
2:234664354:A:G	ENSG00000240224	intronic	NA	NA	UGT1A5	2	234664354
2:234664354:A:G	ENSG00000241119	intronic	NA	NA	UGT1A9	2	234664354
2:234664354:A:G	ENSG00000241635	intronic	NA	NA	UGT1A8	2	234664354
2:234664354:A:G	ENSG00000242515	intronic	NA	NA	UGT1A10	2	234664354
2:234664354:A:G	ENSG00000243135	intronic	NA	NA	UGT1A3	2	234664354
2:234664354:A:G	ENSG00000244122	intronic	NA	NA	UGT1A7	2	234664354
2:234664354:A:G	ENSG00000244474	intronic	NA	NA	UGT1A4	2	234664354
2:234664765:C:T	ENSG00000167165	intronic	NA	NA	UGT1A6	2	234664765
2:234664765:C:T	ENSG00000240224	intronic	NA	NA	UGT1A5	2	234664765
2:234664765:C:T	ENSG00000241119	intronic	NA	NA	UGT1A9	2	234664765
2:234664765:C:T	ENSG00000241635	intronic	NA	NA	UGT1A8	2	234664765
2:234664765:C:T	ENSG00000242515	intronic	NA	NA	UGT1A10	2	234664765
2:234664765:C:T	ENSG00000243135	intronic	NA	NA	UGT1A3	2	234664765
2:234664765:C:T	ENSG00000244122	intronic	NA	NA	UGT1A7	2	234664765
2:234664765:C:T	ENSG00000244474	intronic	NA	NA	UGT1A4	2	234664765
2:234665659:G:T	ENSG00000167165	intronic	NA	NA	UGT1A6	2	234665659
2:234665659:G:T	ENSG00000240224	intronic	NA	NA	UGT1A5	2	234665659
2:234665659:G:T	ENSG00000241119	intronic	NA	NA	UGT1A9	2	234665659
2:234665659:G:T	ENSG00000241635	intronic	NA	NA	UGT1A8	2	234665659
2:234665659:G:T	ENSG00000242515	intronic	NA	NA	UGT1A10	2	234665659
2:234665659:G:T	ENSG00000243135	intronic	NA	NA	UGT1A3	2	234665659
2:234665659:G:T	ENSG00000244122	intronic	NA	NA	UGT1A7	2	234665659
2:234665659:G:T	ENSG00000244474	intronic	NA	NA	UGT1A4	2	234665659
2:234665782:A:G	ENSG00000167165	intronic	NA	NA	UGT1A6	2	234665782
2:234665782:A:G	ENSG00000240224	intronic	NA	NA	UGT1A5	2	234665782
2:234665782:A:G	ENSG00000241119	intronic	NA	NA	UGT1A9	2	234665782
2:234665782:A:G	ENSG00000241635	intronic	NA	NA	UGT1A8	2	234665782
2:234665782:A:G	ENSG00000242515	intronic	NA	NA	UGT1A10	2	234665782
2:234665782:A:G	ENSG00000243135	intronic	NA	NA	UGT1A3	2	234665782
2:234665782:A:G	ENSG00000244122	intronic	NA	NA	UGT1A7	2	234665782
2:234665782:A:G	ENSG00000244474	intronic	NA	NA	UGT1A4	2	234665782
2:234666461:G:T	ENSG00000167165	intronic	NA	NA	UGT1A6	2	234666461
2:234666461:G:T	ENSG00000240224	intronic	NA	NA	UGT1A5	2	234666461
2:234666461:G:T	ENSG00000241119	intronic	NA	NA	UGT1A9	2	234666461
2:234666461:G:T	ENSG00000241635	intronic	NA	NA	UGT1A8	2	234666461
2:234666461:G:T	ENSG00000242515	intronic	NA	NA	UGT1A10	2	234666461
2:234666461:G:T	ENSG00000243135	intronic	NA	NA	UGT1A3	2	234666461
2:234666461:G:T	ENSG00000244122	intronic	NA	NA	UGT1A7	2	234666461
2:234666461:G:T	ENSG00000244474	intronic	NA	NA	UGT1A4	2	234666461
2:234667582:A:C	ENSG00000167165	intronic	NA	NA	UGT1A6	2	234667582
2:234667582:A:C	ENSG00000240224	intronic	NA	NA	UGT1A5	2	234667582
2:234667582:A:C	ENSG00000241119	intronic	NA	NA	UGT1A9	2	234667582
2:234667582:A:C	ENSG00000241635	intronic	NA	NA	UGT1A8	2	234667582
2:234667582:A:C	ENSG00000242515	intronic	NA	NA	UGT1A10	2	234667582
2:234667582:A:C	ENSG00000243135	intronic	NA	NA	UGT1A3	2	234667582
2:234667582:A:C	ENSG00000244122	intronic	NA	NA	UGT1A7	2	234667582
2:234667582:A:C	ENSG00000244474	intronic	NA	NA	UGT1A4	2	234667582
2:234672639:G:T	ENSG00000167165	intronic	NA	NA	UGT1A6	2	234672639
2:234672639:G:T	ENSG00000240224	intronic	NA	NA	UGT1A5	2	234672639
2:234672639:G:T	ENSG00000241119	intronic	NA	NA	UGT1A9	2	234672639
2:234672639:G:T	ENSG00000241635	intronic	NA	NA	UGT1A8	2	234672639
2:234672639:G:T	ENSG00000242366	intronic	NA	NA	UGT1A1	2	234672639
2:234672639:G:T	ENSG00000242515	intronic	NA	NA	UGT1A10	2	234672639
2:234672639:G:T	ENSG00000243135	intronic	NA	NA	UGT1A3	2	234672639
2:234672639:G:T	ENSG00000244122	intronic	NA	NA	UGT1A7	2	234672639
2:234672639:G:T	ENSG00000244474	intronic	NA	NA	UGT1A4	2	234672639
2:234672722:G:T	ENSG00000167165	intronic	NA	NA	UGT1A6	2	234672722
2:234672722:G:T	ENSG00000240224	intronic	NA	NA	UGT1A5	2	234672722
2:234672722:G:T	ENSG00000241119	intronic	NA	NA	UGT1A9	2	234672722
2:234672722:G:T	ENSG00000241635	intronic	NA	NA	UGT1A8	2	234672722
2:234672722:G:T	ENSG00000242366	intronic	NA	NA	UGT1A1	2	234672722
2:234672722:G:T	ENSG00000242515	intronic	NA	NA	UGT1A10	2	234672722
2:234672722:G:T	ENSG00000243135	intronic	NA	NA	UGT1A3	2	234672722
2:234672722:G:T	ENSG00000244122	intronic	NA	NA	UGT1A7	2	234672722
2:234672722:G:T	ENSG00000244474	intronic	NA	NA	UGT1A4	2	234672722
2:234673239:A:G	ENSG00000167165	intronic	NA	NA	UGT1A6	2	234673239
2:234673239:A:G	ENSG00000240224	intronic	NA	NA	UGT1A5	2	234673239
2:234673239:A:G	ENSG00000241119	intronic	NA	NA	UGT1A9	2	234673239
2:234673239:A:G	ENSG00000241635	intronic	NA	NA	UGT1A8	2	234673239
2:234673239:A:G	ENSG00000242366	intronic	NA	NA	UGT1A1	2	234673239
2:234673239:A:G	ENSG00000242515	intronic	NA	NA	UGT1A10	2	234673239
2:234673239:A:G	ENSG00000243135	intronic	NA	NA	UGT1A3	2	234673239
2:234673239:A:G	ENSG00000244122	intronic	NA	NA	UGT1A7	2	234673239
2:234673239:A:G	ENSG00000244474	intronic	NA	NA	UGT1A4	2	234673239
2:234673309:C:T	ENSG00000167165	intronic	NA	NA	UGT1A6	2	234673309
2:234673309:C:T	ENSG00000240224	intronic	NA	NA	UGT1A5	2	234673309
2:234673309:C:T	ENSG00000241119	intronic	NA	NA	UGT1A9	2	234673309
2:234673309:C:T	ENSG00000241635	intronic	NA	NA	UGT1A8	2	234673309
2:234673309:C:T	ENSG00000242366	intronic	NA	NA	UGT1A1	2	234673309
2:234673309:C:T	ENSG00000242515	intronic	NA	NA	UGT1A10	2	234673309
2:234673309:C:T	ENSG00000243135	intronic	NA	NA	UGT1A3	2	234673309
2:234673309:C:T	ENSG00000244122	intronic	NA	NA	UGT1A7	2	234673309
2:234673309:C:T	ENSG00000244474	intronic	NA	NA	UGT1A4	2	234673309
2:234673462:C:T	ENSG00000167165	intronic	NA	NA	UGT1A6	2	234673462
2:234673462:C:T	ENSG00000240224	intronic	NA	NA	UGT1A5	2	234673462
2:234673462:C:T	ENSG00000241119	intronic	NA	NA	UGT1A9	2	234673462
2:234673462:C:T	ENSG00000241635	intronic	NA	NA	UGT1A8	2	234673462
2:234673462:C:T	ENSG00000242366	intronic	NA	NA	UGT1A1	2	234673462
2:234673462:C:T	ENSG00000242515	intronic	NA	NA	UGT1A10	2	234673462
2:234673462:C:T	ENSG00000243135	intronic	NA	NA	UGT1A3	2	234673462
2:234673462:C:T	ENSG00000244122	intronic	NA	NA	UGT1A7	2	234673462
2:234673462:C:T	ENSG00000244474	intronic	NA	NA	UGT1A4	2	234673462
2:234674252:C:G	ENSG00000167165	intronic	NA	NA	UGT1A6	2	234674252
2:234674252:C:G	ENSG00000240224	intronic	NA	NA	UGT1A5	2	234674252
2:234674252:C:G	ENSG00000241119	intronic	NA	NA	UGT1A9	2	234674252
2:234674252:C:G	ENSG00000241635	intronic	NA	NA	UGT1A8	2	234674252
2:234674252:C:G	ENSG00000242366	intronic	NA	NA	UGT1A1	2	234674252
2:234674252:C:G	ENSG00000242515	intronic	NA	NA	UGT1A10	2	234674252
2:234674252:C:G	ENSG00000243135	intronic	NA	NA	UGT1A3	2	234674252
2:234674252:C:G	ENSG00000244122	intronic	NA	NA	UGT1A7	2	234674252
2:234674252:C:G	ENSG00000244474	intronic	NA	NA	UGT1A4	2	234674252
2:234674476:A:G	ENSG00000167165	intronic	NA	NA	UGT1A6	2	234674476
2:234674476:A:G	ENSG00000240224	intronic	NA	NA	UGT1A5	2	234674476
2:234674476:A:G	ENSG00000241119	intronic	NA	NA	UGT1A9	2	234674476
2:234674476:A:G	ENSG00000241635	intronic	NA	NA	UGT1A8	2	234674476
2:234674476:A:G	ENSG00000242366	intronic	NA	NA	UGT1A1	2	234674476
2:234674476:A:G	ENSG00000242515	intronic	NA	NA	UGT1A10	2	234674476
2:234674476:A:G	ENSG00000243135	intronic	NA	NA	UGT1A3	2	234674476
2:234674476:A:G	ENSG00000244122	intronic	NA	NA	UGT1A7	2	234674476
2:234674476:A:G	ENSG00000244474	intronic	NA	NA	UGT1A4	2	234674476
2:234680679:A:C	ENSG00000167165	intronic	NA	NA	UGT1A6	2	234680679
2:234680679:A:C	ENSG00000240224	intronic	NA	NA	UGT1A5	2	234680679
2:234680679:A:C	ENSG00000241119	intronic	NA	NA	UGT1A9	2	234680679
2:234680679:A:C	ENSG00000241635	intronic	NA	NA	UGT1A8	2	234680679
2:234680679:A:C	ENSG00000242366	intronic	NA	NA	UGT1A1	2	234680679
2:234680679:A:C	ENSG00000242515	intronic	NA	NA	UGT1A10	2	234680679
2:234680679:A:C	ENSG00000243135	intronic	NA	NA	UGT1A3	2	234680679
2:234680679:A:C	ENSG00000244122	intronic	NA	NA	UGT1A7	2	234680679
2:234680679:A:C	ENSG00000244474	intronic	NA	NA	UGT1A4	2	234680679
2:234689543:C:G	ENSG00000185038	intronic	NA	NA	MROH2A	2	234689543
2:234692617:C:T	ENSG00000185038	intronic	NA	NA	MROH2A	2	234692617
2:234694727:A:G	ENSG00000185038	intronic	NA	NA	MROH2A	2	234694727
2:234698790:C:T	ENSG00000185038	intronic	NA	NA	MROH2A	2	234698790
2:234698976:A:G	ENSG00000185038	intronic	NA	NA	MROH2A	2	234698976
4:22803174:C:T	ENSG00000249948	intronic	NA	NA	GBA3	4	22803174
4:22805792:A:G	ENSG00000249948	intronic	NA	NA	GBA3	4	22805792
4:22806763:C:T	ENSG00000249948	intronic	NA	NA	GBA3	4	22806763
4:22807237:A:G	ENSG00000249948	intronic	NA	NA	GBA3	4	22807237
4:22807353:A:G	ENSG00000249948	intronic	NA	NA	GBA3	4	22807353
4:22811001:G:T	ENSG00000249948	intronic	NA	NA	GBA3	4	22811001
4:22811393:C:T	ENSG00000249948	intronic	NA	NA	GBA3	4	22811393
4:22812879:A:G	ENSG00000249948	intronic	NA	NA	GBA3	4	22812879
4:22815197:C:T	ENSG00000249948	intronic	NA	NA	GBA3	4	22815197
4:22818222:G:T	ENSG00000249948	intronic	NA	NA	GBA3	4	22818222
4:22820504:A:T	ENSG00000249948	exonic	NA	NA	GBA3	4	22820504
4:22823580:C:T	ENSG00000249948	intergenic	NA	NA	GBA3	4	22823580
4:22823580:C:T	ENSG00000248837	intergenic	NA	NA	RP11-412P11.1	4	22823580
4:22823651:A:G	ENSG00000249948	intergenic	NA	NA	GBA3	4	22823651
4:22823651:A:G	ENSG00000248837	intergenic	NA	NA	RP11-412P11.1	4	22823651
4:22824021:A:G	ENSG00000249948	intergenic	NA	NA	GBA3	4	22824021
4:22824021:A:G	ENSG00000248837	intergenic	NA	NA	RP11-412P11.1	4	22824021
4:22825055:A:G	ENSG00000249948	intergenic	NA	NA	GBA3	4	22825055
4:22825055:A:G	ENSG00000248837	intergenic	NA	NA	RP11-412P11.1	4	22825055
4:22827138:C:T	ENSG00000249948	intergenic	NA	NA	GBA3	4	22827138
4:22827138:C:T	ENSG00000248837	intergenic	NA	NA	RP11-412P11.1	4	22827138
4:22827325:C:T	ENSG00000249948	intergenic	NA	NA	GBA3	4	22827325
4:22827325:C:T	ENSG00000248837	intergenic	NA	NA	RP11-412P11.1	4	22827325
4:22827511:C:T	ENSG00000249948	intergenic	NA	NA	GBA3	4	22827511
4:22827511:C:T	ENSG00000248837	intergenic	NA	NA	RP11-412P11.1	4	22827511
4:187139939:A:G	ENSG00000164344	intronic	NA	NA	KLKB1	4	187139939
4:187143802:G:T	ENSG00000164344	intronic	NA	NA	KLKB1	4	187143802
4:187145222:C:G	ENSG00000164344	intronic	NA	NA	KLKB1	4	187145222
4:187148133:G:T	ENSG00000164344	intronic	NA	NA	KLKB1	4	187148133
4:187148387:C:T	ENSG00000164344	intronic	NA	NA	KLKB1	4	187148387
4:187149540:A:G	ENSG00000164344	intronic	NA	NA	KLKB1	4	187149540
4:187150478:A:G	ENSG00000164344	intronic	NA	NA	KLKB1	4	187150478
4:187150710:A:T	ENSG00000164344	intronic	NA	NA	KLKB1	4	187150710
4:187152142:C:T	ENSG00000164344	intronic	NA	NA	KLKB1	4	187152142
4:187152327:A:T	ENSG00000164344	intronic	NA	NA	KLKB1	4	187152327
4:187152658:C:T	ENSG00000164344	intronic	NA	NA	KLKB1	4	187152658
4:187153786:C:T	ENSG00000164344	intronic	NA	NA	KLKB1	4	187153786
4:187155488:A:G	ENSG00000164344	intronic	NA	NA	KLKB1	4	187155488
4:187157140:C:T	ENSG00000164344	intronic	NA	NA	KLKB1	4	187157140
4:187157233:A:G	ENSG00000164344	intronic	NA	NA	KLKB1	4	187157233
4:187157458:G:T	ENSG00000164344	intronic	NA	NA	KLKB1	4	187157458
4:187158034:A:G	ENSG00000164344	exonic	nonsynonymous SNV	exon5	KLKB1	4	187158034
4:187158508:C:T	ENSG00000164344	intronic	NA	NA	KLKB1	4	187158508
4:187158922:C:G	ENSG00000164344	intronic	NA	NA	KLKB1	4	187158922
4:187160250:C:T	ENSG00000164344	intronic	NA	NA	KLKB1	4	187160250
4:187160394:C:G	ENSG00000164344	intronic	NA	NA	KLKB1	4	187160394
4:187161048:A:G	ENSG00000164344	intronic	NA	NA	KLKB1	4	187161048
4:187161120:G:T	ENSG00000164344	intronic	NA	NA	KLKB1	4	187161120
4:187161211:C:T	ENSG00000164344	intronic	NA	NA	KLKB1	4	187161211
4:187161501:A:G	ENSG00000164344	intronic	NA	NA	KLKB1	4	187161501
4:187163612:G:T	ENSG00000164344	intronic	NA	NA	KLKB1	4	187163612
4:187163614:C:T	ENSG00000164344	intronic	NA	NA	KLKB1	4	187163614
4:187164349:A:G	ENSG00000164344	intronic	NA	NA	KLKB1	4	187164349
4:187164399:C:T	ENSG00000164344	intronic	NA	NA	KLKB1	4	187164399
4:187169167:C:T	ENSG00000164344	intronic	NA	NA	KLKB1	4	187169167
4:187174683:A:G	ENSG00000164344	intronic	NA	NA	KLKB1	4	187174683
7:134854564:A:C	ENSG00000122783	intronic	NA	NA	C7orf49	7	134854564
10:100112891:A:G	ENSG00000138131	intergenic	NA	NA	LOXL4	10	100112891
10:100112891:A:G	ENSG00000119943	intergenic	NA	NA	PYROXD2	10	100112891
10:100116499:A:G	ENSG00000138131	intergenic	NA	NA	LOXL4	10	100116499
10:100116499:A:G	ENSG00000119943	intergenic	NA	NA	PYROXD2	10	100116499
10:100116611:A:T	ENSG00000138131	intergenic	NA	NA	LOXL4	10	100116611
10:100116611:A:T	ENSG00000119943	intergenic	NA	NA	PYROXD2	10	100116611
10:100116629:A:G	ENSG00000138131	intergenic	NA	NA	LOXL4	10	100116629
10:100116629:A:G	ENSG00000119943	intergenic	NA	NA	PYROXD2	10	100116629
10:100116634:C:T	ENSG00000138131	intergenic	NA	NA	LOXL4	10	100116634
10:100116634:C:T	ENSG00000119943	intergenic	NA	NA	PYROXD2	10	100116634
10:100116770:A:T	ENSG00000138131	intergenic	NA	NA	LOXL4	10	100116770
10:100116770:A:T	ENSG00000119943	intergenic	NA	NA	PYROXD2	10	100116770
10:100117107:C:T	ENSG00000138131	intergenic	NA	NA	LOXL4	10	100117107
10:100117107:C:T	ENSG00000119943	intergenic	NA	NA	PYROXD2	10	100117107
10:100122640:C:G	ENSG00000138131	intergenic	NA	NA	LOXL4	10	100122640
10:100122640:C:G	ENSG00000119943	intergenic	NA	NA	PYROXD2	10	100122640
10:100126295:C:T	ENSG00000138131	intergenic	NA	NA	LOXL4	10	100126295
10:100126295:C:T	ENSG00000119943	intergenic	NA	NA	PYROXD2	10	100126295
10:100134036:C:T	ENSG00000138131	intergenic	NA	NA	LOXL4	10	100134036
10:100134036:C:T	ENSG00000119943	intergenic	NA	NA	PYROXD2	10	100134036
10:100141027:C:T	ENSG00000138131	intergenic	NA	NA	LOXL4	10	100141027
10:100141027:C:T	ENSG00000119943	intergenic	NA	NA	PYROXD2	10	100141027
10:100142068:A:G	ENSG00000138131	intergenic	NA	NA	LOXL4	10	100142068
10:100142068:A:G	ENSG00000119943	intergenic	NA	NA	PYROXD2	10	100142068
10:100142154:A:G	ENSG00000138131	intergenic	NA	NA	LOXL4	10	100142154
10:100142154:A:G	ENSG00000119943	intergenic	NA	NA	PYROXD2	10	100142154
10:100143193:C:G	ENSG00000119943	downstream	NA	NA	PYROXD2	10	100143193
10:100144782:C:T	ENSG00000119943	exonic	nonsynonymous SNV	exon15	PYROXD2	10	100144782
10:100145913:A:G	ENSG00000119943	intronic	NA	NA	PYROXD2	10	100145913
10:100146084:A:G	ENSG00000119943	intronic	NA	NA	PYROXD2	10	100146084
10:100146895:C:T	ENSG00000119943	intronic	NA	NA	PYROXD2	10	100146895
10:100147060:A:G	ENSG00000119943	exonic	synonymous SNV	exon14	PYROXD2	10	100147060
10:100147097:A:G	ENSG00000119943	intronic	NA	NA	PYROXD2	10	100147097
10:100147421:A:G	ENSG00000119943	intronic	NA	NA	PYROXD2	10	100147421
10:100147813:G:T	ENSG00000119943	intronic	NA	NA	PYROXD2	10	100147813
10:100148004:C:T	ENSG00000119943	intronic	NA	NA	PYROXD2	10	100148004
10:100148058:C:T	ENSG00000119943	intronic	NA	NA	PYROXD2	10	100148058
10:100148176:A:G	ENSG00000119943	exonic	nonsynonymous SNV	exon13	PYROXD2	10	100148176
10:100148308:G:T	ENSG00000119943	intronic	NA	NA	PYROXD2	10	100148308
10:100148353:C:G	ENSG00000119943	intronic	NA	NA	PYROXD2	10	100148353
10:100148542:C:T	ENSG00000119943	intronic	NA	NA	PYROXD2	10	100148542
10:100148653:C:T	ENSG00000119943	intronic	NA	NA	PYROXD2	10	100148653
10:100148951:A:G	ENSG00000119943	intronic	NA	NA	PYROXD2	10	100148951
10:100149346:C:T	ENSG00000119943	intronic	NA	NA	PYROXD2	10	100149346
10:100150148:C:G	ENSG00000119943	intronic	NA	NA	PYROXD2	10	100150148
10:100151189:C:T	ENSG00000119943	intronic	NA	NA	PYROXD2	10	100151189
10:100151266:A:G	ENSG00000119943	intronic	NA	NA	PYROXD2	10	100151266
10:100151305:A:G	ENSG00000119943	intronic	NA	NA	PYROXD2	10	100151305
10:100151799:A:T	ENSG00000119943	intronic	NA	NA	PYROXD2	10	100151799
10:100151844:C:T	ENSG00000119943	intronic	NA	NA	PYROXD2	10	100151844
10:100152055:C:G	ENSG00000119943	intronic	NA	NA	PYROXD2	10	100152055
10:100152373:G:T	ENSG00000119943	intronic	NA	NA	PYROXD2	10	100152373
10:100153600:G:T	ENSG00000119943	intronic	NA	NA	PYROXD2	10	100153600
10:100153608:A:C	ENSG00000119943	intronic	NA	NA	PYROXD2	10	100153608
10:100153904:C:T	ENSG00000119943	intronic	NA	NA	PYROXD2	10	100153904
10:100154096:A:G	ENSG00000119943	intronic	NA	NA	PYROXD2	10	100154096
10:100154202:G:T	ENSG00000119943	intronic	NA	NA	PYROXD2	10	100154202
10:100154247:C:G	ENSG00000119943	intronic	NA	NA	PYROXD2	10	100154247
10:100154545:A:G	ENSG00000119943	intronic	NA	NA	PYROXD2	10	100154545
10:100154551:A:G	ENSG00000119943	intronic	NA	NA	PYROXD2	10	100154551
10:100154565:A:G	ENSG00000119943	intronic	NA	NA	PYROXD2	10	100154565
10:100154605:G:T	ENSG00000119943	intronic	NA	NA	PYROXD2	10	100154605
10:100155296:G:T	ENSG00000119943	intronic	NA	NA	PYROXD2	10	100155296
10:100155613:A:T	ENSG00000119943	intronic	NA	NA	PYROXD2	10	100155613
10:100155642:A:C	ENSG00000119943	intronic	NA	NA	PYROXD2	10	100155642
10:100155743:A:G	ENSG00000119943	intronic	NA	NA	PYROXD2	10	100155743
10:100155810:C:T	ENSG00000119943	intronic	NA	NA	PYROXD2	10	100155810
10:100155927:C:T	ENSG00000119943	intronic	NA	NA	PYROXD2	10	100155927
10:100155963:C:T	ENSG00000119943	intronic	NA	NA	PYROXD2	10	100155963
10:100156027:G:T	ENSG00000119943	intronic	NA	NA	PYROXD2	10	100156027
10:100156227:A:G	ENSG00000119943	intronic	NA	NA	PYROXD2	10	100156227
10:100156853:C:T	ENSG00000119943	intronic	NA	NA	PYROXD2	10	100156853
10:100156990:A:T	ENSG00000119943	intronic	NA	NA	PYROXD2	10	100156990
10:100157368:C:T	ENSG00000119943	intronic	NA	NA	PYROXD2	10	100157368
10:100157593:C:T	ENSG00000119943	intronic	NA	NA	PYROXD2	10	100157593
10:100157726:C:G	ENSG00000119943	intronic	NA	NA	PYROXD2	10	100157726
10:100158922:A:T	ENSG00000119943	intronic	NA	NA	PYROXD2	10	100158922
10:100159136:A:T	ENSG00000119943	intronic	NA	NA	PYROXD2	10	100159136
10:100160399:C:T	ENSG00000119943	intronic	NA	NA	PYROXD2	10	100160399
10:100160846:C:G	ENSG00000119943	intronic	NA	NA	PYROXD2	10	100160846
10:100160998:A:G	ENSG00000119943	intronic	NA	NA	PYROXD2	10	100160998
10:100163120:A:C	ENSG00000119943	intronic	NA	NA	PYROXD2	10	100163120
10:100163597:C:T	ENSG00000119943	intronic	NA	NA	PYROXD2	10	100163597
10:100163928:C:T	ENSG00000119943	intronic	NA	NA	PYROXD2	10	100163928
10:100164215:G:T	ENSG00000119943	intronic	NA	NA	PYROXD2	10	100164215
10:100164441:C:T	ENSG00000119943	intronic	NA	NA	PYROXD2	10	100164441
10:100164442:A:G	ENSG00000119943	intronic	NA	NA	PYROXD2	10	100164442
10:100164571:C:T	ENSG00000119943	intronic	NA	NA	PYROXD2	10	100164571
10:100164989:C:T	ENSG00000119943	intronic	NA	NA	PYROXD2	10	100164989
10:100165496:A:C	ENSG00000119943	intronic	NA	NA	PYROXD2	10	100165496
10:100166506:A:C	ENSG00000119943	intronic	NA	NA	PYROXD2	10	100166506
10:100166732:A:G	ENSG00000119943	intronic	NA	NA	PYROXD2	10	100166732
10:100167015:A:T	ENSG00000119943	intronic	NA	NA	PYROXD2	10	100167015
10:100167236:C:G	ENSG00000119943	intronic	NA	NA	PYROXD2	10	100167236
10:100167239:C:T	ENSG00000119943	intronic	NA	NA	PYROXD2	10	100167239
10:100167276:A:C	ENSG00000119943	intronic	NA	NA	PYROXD2	10	100167276
10:100167322:C:T	ENSG00000119943	intronic	NA	NA	PYROXD2	10	100167322
10:100167396:A:G	ENSG00000119943	exonic	synonymous SNV	exon4	PYROXD2	10	100167396
10:100167436:C:T	ENSG00000119943	intronic	NA	NA	PYROXD2	10	100167436
10:100167451:C:G	ENSG00000119943	intronic	NA	NA	PYROXD2	10	100167451
10:100167605:A:G	ENSG00000119943	intronic	NA	NA	PYROXD2	10	100167605
10:100167860:C:G	ENSG00000119943	intronic	NA	NA	PYROXD2	10	100167860
10:100168001:A:G	ENSG00000119943	intronic	NA	NA	PYROXD2	10	100168001
10:100168102:A:C	ENSG00000119943	intronic	NA	NA	PYROXD2	10	100168102
10:100168219:A:G	ENSG00000119943	intronic	NA	NA	PYROXD2	10	100168219
10:100168248:A:G	ENSG00000119943	intronic	NA	NA	PYROXD2	10	100168248
10:100168372:A:G	ENSG00000119943	intronic	NA	NA	PYROXD2	10	100168372
10:100168499:A:C	ENSG00000119943	intronic	NA	NA	PYROXD2	10	100168499
10:100168631:G:T	ENSG00000119943	intronic	NA	NA	PYROXD2	10	100168631
10:100169021:C:T	ENSG00000119943	intronic	NA	NA	PYROXD2	10	100169021
10:100169051:C:T	ENSG00000119943	intronic	NA	NA	PYROXD2	10	100169051
10:100169465:C:T	ENSG00000119943	intronic	NA	NA	PYROXD2	10	100169465
10:100169472:C:T	ENSG00000119943	intronic	NA	NA	PYROXD2	10	100169472
10:100169685:A:G	ENSG00000119943	intronic	NA	NA	PYROXD2	10	100169685
10:100169906:C:G	ENSG00000119943	intronic	NA	NA	PYROXD2	10	100169906
10:100169983:A:G	ENSG00000119943	intronic	NA	NA	PYROXD2	10	100169983
10:100170037:A:G	ENSG00000119943	intronic	NA	NA	PYROXD2	10	100170037
10:100170209:C:T	ENSG00000119943	intronic	NA	NA	PYROXD2	10	100170209
10:100170383:A:G	ENSG00000119943	intronic	NA	NA	PYROXD2	10	100170383
10:100170507:A:T	ENSG00000119943	intronic	NA	NA	PYROXD2	10	100170507
10:100170762:C:T	ENSG00000119943	intronic	NA	NA	PYROXD2	10	100170762
10:100171028:A:G	ENSG00000119943	intronic	NA	NA	PYROXD2	10	100171028
10:100171104:C:G	ENSG00000119943	intronic	NA	NA	PYROXD2	10	100171104
10:100171174:A:G	ENSG00000119943	intronic	NA	NA	PYROXD2	10	100171174
10:100171198:C:T	ENSG00000119943	intronic	NA	NA	PYROXD2	10	100171198
10:100171371:C:G	ENSG00000119943	intronic	NA	NA	PYROXD2	10	100171371
10:100171440:C:T	ENSG00000119943	intronic	NA	NA	PYROXD2	10	100171440
10:100171471:A:G	ENSG00000119943	intronic	NA	NA	PYROXD2	10	100171471
10:100171571:A:G	ENSG00000119943	intronic	NA	NA	PYROXD2	10	100171571
10:100172035:A:C	ENSG00000119943	intronic	NA	NA	PYROXD2	10	100172035
10:100172110:C:T	ENSG00000119943	intronic	NA	NA	PYROXD2	10	100172110
10:100172252:C:T	ENSG00000119943	intronic	NA	NA	PYROXD2	10	100172252
10:100172479:A:G	ENSG00000119943	intronic	NA	NA	PYROXD2	10	100172479
10:100173328:A:G	ENSG00000119943	intronic	NA	NA	PYROXD2	10	100173328
10:100173428:A:G	ENSG00000119943	intronic	NA	NA	PYROXD2	10	100173428
10:100173580:C:G	ENSG00000119943	intronic	NA	NA	PYROXD2	10	100173580
10:100173806:C:T	ENSG00000119943	intronic	NA	NA	PYROXD2	10	100173806
10:100174561:A:C	ENSG00000119943	intronic	NA	NA	PYROXD2	10	100174561
10:100174721:C:T	ENSG00000119943	intronic	NA	NA	PYROXD2	10	100174721
10:100175060:C:T	ENSG00000119943	upstream	NA	NA	PYROXD2	10	100175060
10:100175060:C:T	ENSG00000107521	downstream	NA	NA	HPS1	10	100175060
10:100175082:C:T	ENSG00000119943	upstream	NA	NA	PYROXD2	10	100175082
10:100175082:C:T	ENSG00000107521	downstream	NA	NA	HPS1	10	100175082
10:100175218:A:G	ENSG00000119943	upstream	NA	NA	PYROXD2	10	100175218
10:100175218:A:G	ENSG00000107521	downstream	NA	NA	HPS1	10	100175218
10:100175267:C:T	ENSG00000119943	upstream	NA	NA	PYROXD2	10	100175267
10:100175267:C:T	ENSG00000107521	downstream	NA	NA	HPS1	10	100175267
10:100175477:A:G	ENSG00000119943	upstream	NA	NA	PYROXD2	10	100175477
10:100175477:A:G	ENSG00000107521	downstream	NA	NA	HPS1	10	100175477
10:100175536:A:T	ENSG00000119943	upstream	NA	NA	PYROXD2	10	100175536
10:100175536:A:T	ENSG00000107521	downstream	NA	NA	HPS1	10	100175536
10:100175581:A:G	ENSG00000119943	upstream	NA	NA	PYROXD2	10	100175581
10:100175581:A:G	ENSG00000107521	downstream	NA	NA	HPS1	10	100175581
10:100175654:C:T	ENSG00000119943	upstream	NA	NA	PYROXD2	10	100175654
10:100175654:C:T	ENSG00000107521	downstream	NA	NA	HPS1	10	100175654
10:100176154:C:T	ENSG00000107521	UTR3	NA	NA	HPS1	10	100176154
10:100176339:A:G	ENSG00000107521	UTR3	NA	NA	HPS1	10	100176339
10:100176366:C:T	ENSG00000107521	UTR3	NA	NA	HPS1	10	100176366
10:100176615:C:G	ENSG00000107521	UTR3	NA	NA	HPS1	10	100176615
10:100176869:C:T	ENSG00000107521	UTR3	NA	NA	HPS1	10	100176869
10:100176997:A:G	ENSG00000107521	UTR3	NA	NA	HPS1	10	100176997
10:100177049:A:G	ENSG00000107521	UTR3	NA	NA	HPS1	10	100177049
10:100179274:C:T	ENSG00000107521	intronic	NA	NA	HPS1	10	100179274
10:100180940:C:T	ENSG00000107521	intronic	NA	NA	HPS1	10	100180940
10:100182285:C:T	ENSG00000107521	intronic	NA	NA	HPS1	10	100182285
10:100184062:A:C	ENSG00000107521	intronic	NA	NA	HPS1	10	100184062
10:100184063:C:G	ENSG00000107521	intronic	NA	NA	HPS1	10	100184063
10:100186601:A:G	ENSG00000107521	intronic	NA	NA	HPS1	10	100186601
10:100188106:A:G	ENSG00000107521	intronic	NA	NA	HPS1	10	100188106
11:61543499:C:T	ENSG00000124920	intronic	NA	NA	MYRF	11	61543499
11:61543961:C:T	ENSG00000124920	intronic	NA	NA	MYRF	11	61543961
11:61546592:A:G	ENSG00000124920	intronic	NA	NA	MYRF	11	61546592
11:61549025:A:G	ENSG00000124920	intronic	NA	NA	MYRF	11	61549025
11:61551356:C:T	ENSG00000124920	exonic	synonymous SNV	exon12	MYRF	11	61551356
11:61551927:A:C	ENSG00000124920	intronic	NA	NA	MYRF	11	61551927
11:61552680:G:T	ENSG00000124920	intronic	NA	NA	MYRF	11	61552680
11:61557803:C:T	ENSG00000134825	intronic	NA	NA	TMEM258	11	61557803
11:61557826:C:T	ENSG00000134825	intronic	NA	NA	TMEM258	11	61557826
11:61565908:C:T	ENSG00000134824	intronic	NA	NA	FADS2	11	61565908
11:61567753:A:C	ENSG00000149485	UTR3	NA	NA	FADS1	11	61567753
11:61569306:C:G	ENSG00000149485	UTR3	NA	NA	FADS1	11	61569306
11:61569830:C:T	ENSG00000149485	UTR3	NA	NA	FADS1	11	61569830
11:61570783:C:T	ENSG00000134824	intronic	NA	NA	FADS2	11	61570783
11:61570783:C:T	ENSG00000149485	intronic	NA	NA	FADS1	11	61570783
11:61571348:C:G	ENSG00000149485	UTR5	NA	NA	FADS1	11	61571348
11:61571382:A:G	ENSG00000149485	UTR5	NA	NA	FADS1	11	61571382
11:61571478:C:T	ENSG00000149485	UTR5	NA	NA	FADS1	11	61571478
11:61573684:C:T	ENSG00000149485	UTR5	NA	NA	FADS1	11	61573684
11:61575158:A:G	ENSG00000134824	intronic	NA	NA	FADS2	11	61575158
11:61575158:A:G	ENSG00000149485	intronic	NA	NA	FADS1	11	61575158
11:61579463:A:G	ENSG00000134824	intronic	NA	NA	FADS2	11	61579463
11:61579463:A:G	ENSG00000149485	intronic	NA	NA	FADS1	11	61579463
11:61579760:C:T	ENSG00000134824	intronic	NA	NA	FADS2	11	61579760
11:61579760:C:T	ENSG00000149485	intronic	NA	NA	FADS1	11	61579760
11:61580635:C:T	ENSG00000134824	intronic	NA	NA	FADS2	11	61580635
11:61580635:C:T	ENSG00000149485	intronic	NA	NA	FADS1	11	61580635
11:61581656:A:G	ENSG00000134824	intronic	NA	NA	FADS2	11	61581656
11:61581656:A:G	ENSG00000149485	intronic	NA	NA	FADS1	11	61581656
11:61581764:C:T	ENSG00000134824	intronic	NA	NA	FADS2	11	61581764
11:61581764:C:T	ENSG00000149485	intronic	NA	NA	FADS1	11	61581764
11:61582708:C:T	ENSG00000222326	ncRNA_exonic	NA	NA	MIR1908	11	61582708
11:61585144:A:G	ENSG00000134824	intronic	NA	NA	FADS2	11	61585144
11:61585144:A:G	ENSG00000149485	intronic	NA	NA	FADS1	11	61585144
11:61588305:A:G	ENSG00000134824	intronic	NA	NA	FADS2	11	61588305
11:61588305:A:G	ENSG00000149485	intronic	NA	NA	FADS1	11	61588305
11:61589481:A:G	ENSG00000134824	intronic	NA	NA	FADS2	11	61589481
11:61589481:A:G	ENSG00000149485	intronic	NA	NA	FADS1	11	61589481
11:61592362:A:G	ENSG00000134824	intronic	NA	NA	FADS2	11	61592362
11:61592362:A:G	ENSG00000149485	intronic	NA	NA	FADS1	11	61592362
11:61593005:A:G	ENSG00000134824	intronic	NA	NA	FADS2	11	61593005
11:61593005:A:G	ENSG00000149485	intronic	NA	NA	FADS1	11	61593005
11:61593816:C:T	ENSG00000134824	exonic	synonymous SNV	exon3	FADS2	11	61593816
11:61596633:C:T	ENSG00000134824	intronic	NA	NA	FADS2	11	61596633
11:61596633:C:T	ENSG00000149485	intronic	NA	NA	FADS1	11	61596633
11:61597972:A:G	ENSG00000134824	intronic	NA	NA	FADS2	11	61597972
11:61600342:A:C	ENSG00000134824	intronic	NA	NA	FADS2	11	61600342
11:61603510:A:C	ENSG00000134824	intronic	NA	NA	FADS2	11	61603510
11:61604814:A:C	ENSG00000134824	intronic	NA	NA	FADS2	11	61604814
11:61605499:A:T	ENSG00000134824	intronic	NA	NA	FADS2	11	61605499
11:61606642:A:G	ENSG00000134824	intronic	NA	NA	FADS2	11	61606642
11:61606683:A:G	ENSG00000134824	intronic	NA	NA	FADS2	11	61606683
11:61609750:C:T	ENSG00000134824	intronic	NA	NA	FADS2	11	61609750
11:61610750:A:G	ENSG00000134824	intronic	NA	NA	FADS2	11	61610750
11:61618608:A:G	ENSG00000134824	intronic	NA	NA	FADS2	11	61618608
11:61619829:A:C	ENSG00000134824	intronic	NA	NA	FADS2	11	61619829
11:61621556:C:G	ENSG00000134824	intronic	NA	NA	FADS2	11	61621556
11:61623140:C:T	ENSG00000134824	intronic	NA	NA	FADS2	11	61623140
11:62875969:A:G	ENSG00000197658	intronic	NA	NA	SLC22A24	11	62875969
11:62881845:A:C	ENSG00000197658	intronic	NA	NA	SLC22A24	11	62881845
11:62891186:G:T	ENSG00000197658	intronic	NA	NA	SLC22A24	11	62891186
11:62913900:A:C	ENSG00000197658	intergenic	NA	NA	SLC22A24	11	62913900
11:62913900:A:C	ENSG00000184999	intergenic	NA	NA	SLC22A10	11	62913900
11:62913992:C:T	ENSG00000197658	intergenic	NA	NA	SLC22A24	11	62913992
11:62913992:C:T	ENSG00000184999	intergenic	NA	NA	SLC22A10	11	62913992
11:62977603:G:T	ENSG00000184999	intronic	NA	NA	SLC22A10	11	62977603
11:62977603:G:T	ENSG00000196600	intronic	NA	NA	SLC22A25	11	62977603
19:15956576:A:G	ENSG00000214049	intergenic	NA	NA	UCA1	19	15956576
19:15956576:A:G	ENSG00000267453	intergenic	NA	NA	AC004791.2	19	15956576
19:15959200:A:G	ENSG00000214049	intergenic	NA	NA	UCA1	19	15959200
19:15959200:A:G	ENSG00000267453	intergenic	NA	NA	AC004791.2	19	15959200
19:15959405:C:T	ENSG00000214049	intergenic	NA	NA	UCA1	19	15959405
19:15959405:C:T	ENSG00000267453	intergenic	NA	NA	AC004791.2	19	15959405
19:15962509:A:G	ENSG00000267453	downstream	NA	NA	AC004791.2	19	15962509
19:15965245:A:G	ENSG00000267453	ncRNA_intronic	NA	NA	AC004791.2	19	15965245
19:15974273:A:G	ENSG00000267453	ncRNA_intronic	NA	NA	AC004791.2	19	15974273
19:15974704:A:G	ENSG00000267453	ncRNA_intronic	NA	NA	AC004791.2	19	15974704
19:15975096:G:T	ENSG00000267453	ncRNA_intronic	NA	NA	AC004791.2	19	15975096
19:15976956:A:G	ENSG00000267453	intergenic	NA	NA	AC004791.2	19	15976956
19:15976956:A:G	ENSG00000273330	intergenic	NA	NA	CYP4F36P	19	15976956
19:15977252:A:G	ENSG00000267453	intergenic	NA	NA	AC004791.2	19	15977252
19:15977252:A:G	ENSG00000273330	intergenic	NA	NA	CYP4F36P	19	15977252
19:15977352:A:G	ENSG00000267453	intergenic	NA	NA	AC004791.2	19	15977352
19:15977352:A:G	ENSG00000273330	intergenic	NA	NA	CYP4F36P	19	15977352
19:15977368:A:G	ENSG00000267453	intergenic	NA	NA	AC004791.2	19	15977368
19:15977368:A:G	ENSG00000273330	intergenic	NA	NA	CYP4F36P	19	15977368
19:15977414:C:T	ENSG00000267453	intergenic	NA	NA	AC004791.2	19	15977414
19:15977414:C:T	ENSG00000273330	intergenic	NA	NA	CYP4F36P	19	15977414
19:15977445:A:G	ENSG00000267453	intergenic	NA	NA	AC004791.2	19	15977445
19:15977445:A:G	ENSG00000273330	intergenic	NA	NA	CYP4F36P	19	15977445
19:15977479:A:T	ENSG00000267453	intergenic	NA	NA	AC004791.2	19	15977479
19:15977479:A:T	ENSG00000273330	intergenic	NA	NA	CYP4F36P	19	15977479
19:15977565:A:G	ENSG00000267453	intergenic	NA	NA	AC004791.2	19	15977565
19:15977565:A:G	ENSG00000273330	intergenic	NA	NA	CYP4F36P	19	15977565
19:15977814:A:G	ENSG00000267453	intergenic	NA	NA	AC004791.2	19	15977814
19:15977814:A:G	ENSG00000273330	intergenic	NA	NA	CYP4F36P	19	15977814
19:15977929:A:C	ENSG00000267453	intergenic	NA	NA	AC004791.2	19	15977929
19:15977929:A:C	ENSG00000273330	intergenic	NA	NA	CYP4F36P	19	15977929
19:15978057:C:T	ENSG00000267453	intergenic	NA	NA	AC004791.2	19	15978057
19:15978057:C:T	ENSG00000273330	intergenic	NA	NA	CYP4F36P	19	15978057
19:15978387:C:T	ENSG00000267453	intergenic	NA	NA	AC004791.2	19	15978387
19:15978387:C:T	ENSG00000273330	intergenic	NA	NA	CYP4F36P	19	15978387
19:15978507:C:T	ENSG00000267453	intergenic	NA	NA	AC004791.2	19	15978507
19:15978507:C:T	ENSG00000273330	intergenic	NA	NA	CYP4F36P	19	15978507
19:15978564:A:G	ENSG00000267453	intergenic	NA	NA	AC004791.2	19	15978564
19:15978564:A:G	ENSG00000273330	intergenic	NA	NA	CYP4F36P	19	15978564
19:15978586:C:T	ENSG00000267453	intergenic	NA	NA	AC004791.2	19	15978586
19:15978586:C:T	ENSG00000273330	intergenic	NA	NA	CYP4F36P	19	15978586
19:15978641:G:T	ENSG00000267453	intergenic	NA	NA	AC004791.2	19	15978641
19:15978641:G:T	ENSG00000273330	intergenic	NA	NA	CYP4F36P	19	15978641
19:15978935:A:G	ENSG00000267453	intergenic	NA	NA	AC004791.2	19	15978935
19:15978935:A:G	ENSG00000273330	intergenic	NA	NA	CYP4F36P	19	15978935
19:15978993:C:G	ENSG00000267453	intergenic	NA	NA	AC004791.2	19	15978993
19:15978993:C:G	ENSG00000273330	intergenic	NA	NA	CYP4F36P	19	15978993
19:15979194:A:G	ENSG00000267453	intergenic	NA	NA	AC004791.2	19	15979194
19:15979194:A:G	ENSG00000273330	intergenic	NA	NA	CYP4F36P	19	15979194
19:15979320:G:GAA	ENSG00000267453	intergenic	NA	NA	AC004791.2	19	15979320
19:15979320:G:GAA	ENSG00000273330	intergenic	NA	NA	CYP4F36P	19	15979320
19:15979649:C:T	ENSG00000267453	intergenic	NA	NA	AC004791.2	19	15979649
19:15979649:C:T	ENSG00000273330	intergenic	NA	NA	CYP4F36P	19	15979649
19:15979701:G:T	ENSG00000267453	intergenic	NA	NA	AC004791.2	19	15979701
19:15979701:G:T	ENSG00000273330	intergenic	NA	NA	CYP4F36P	19	15979701
19:15979715:A:G	ENSG00000267453	intergenic	NA	NA	AC004791.2	19	15979715
19:15979715:A:G	ENSG00000273330	intergenic	NA	NA	CYP4F36P	19	15979715
19:15979744:A:C	ENSG00000267453	intergenic	NA	NA	AC004791.2	19	15979744
19:15979744:A:C	ENSG00000273330	intergenic	NA	NA	CYP4F36P	19	15979744
19:15980060:A:G	ENSG00000267453	intergenic	NA	NA	AC004791.2	19	15980060
19:15980060:A:G	ENSG00000273330	intergenic	NA	NA	CYP4F36P	19	15980060
19:15980360:C:G	ENSG00000267453	intergenic	NA	NA	AC004791.2	19	15980360
19:15980360:C:G	ENSG00000273330	intergenic	NA	NA	CYP4F36P	19	15980360
19:15980424:C:T	ENSG00000267453	intergenic	NA	NA	AC004791.2	19	15980424
19:15980424:C:T	ENSG00000273330	intergenic	NA	NA	CYP4F36P	19	15980424
19:15980448:A:G	ENSG00000267453	intergenic	NA	NA	AC004791.2	19	15980448
19:15980448:A:G	ENSG00000273330	intergenic	NA	NA	CYP4F36P	19	15980448
19:15980492:G:T	ENSG00000267453	intergenic	NA	NA	AC004791.2	19	15980492
19:15980492:G:T	ENSG00000273330	intergenic	NA	NA	CYP4F36P	19	15980492
19:15980683:C:T	ENSG00000267453	intergenic	NA	NA	AC004791.2	19	15980683
19:15980683:C:T	ENSG00000273330	intergenic	NA	NA	CYP4F36P	19	15980683
19:15980900:A:G	ENSG00000267453	intergenic	NA	NA	AC004791.2	19	15980900
19:15980900:A:G	ENSG00000273330	intergenic	NA	NA	CYP4F36P	19	15980900
19:15981025:C:G	ENSG00000267453	intergenic	NA	NA	AC004791.2	19	15981025
19:15981025:C:G	ENSG00000273330	intergenic	NA	NA	CYP4F36P	19	15981025
19:15981126:C:T	ENSG00000267453	intergenic	NA	NA	AC004791.2	19	15981126
19:15981126:C:T	ENSG00000273330	intergenic	NA	NA	CYP4F36P	19	15981126
19:15981805:A:G	ENSG00000273330	downstream	NA	NA	CYP4F36P	19	15981805
19:15981821:A:G	ENSG00000273330	downstream	NA	NA	CYP4F36P	19	15981821
19:15981877:C:G	ENSG00000273330	downstream	NA	NA	CYP4F36P	19	15981877
19:15982414:A:G	ENSG00000273330	downstream	NA	NA	CYP4F36P	19	15982414
19:15982538:C:G	ENSG00000273330	ncRNA_exonic	NA	NA	CYP4F36P	19	15982538
19:15982598:C:T	ENSG00000273330	ncRNA_exonic	NA	NA	CYP4F36P	19	15982598
19:15982658:A:G	ENSG00000273330	ncRNA_exonic	NA	NA	CYP4F36P	19	15982658
19:15982700:C:T	ENSG00000273330	upstream	NA	NA	CYP4F36P	19	15982700
19:15982707:C:T	ENSG00000273330	upstream	NA	NA	CYP4F36P	19	15982707
19:15982760:C:T	ENSG00000273330	upstream	NA	NA	CYP4F36P	19	15982760
19:15982864:C:T	ENSG00000273330	upstream	NA	NA	CYP4F36P	19	15982864
19:15982951:G:T	ENSG00000273330	upstream	NA	NA	CYP4F36P	19	15982951
19:15983485:A:T	ENSG00000273330	upstream	NA	NA	CYP4F36P	19	15983485
19:15983516:G:T	ENSG00000273330	upstream	NA	NA	CYP4F36P	19	15983516
19:15983589:C:T	ENSG00000273330	upstream	NA	NA	CYP4F36P	19	15983589
19:15984402:C:G	ENSG00000273330	intergenic	NA	NA	CYP4F36P	19	15984402
19:15984402:C:G	ENSG00000186115	intergenic	NA	NA	CYP4F2	19	15984402
19:15984508:C:T	ENSG00000273330	intergenic	NA	NA	CYP4F36P	19	15984508
19:15984508:C:T	ENSG00000186115	intergenic	NA	NA	CYP4F2	19	15984508
19:15985425:A:G	ENSG00000273330	intergenic	NA	NA	CYP4F36P	19	15985425
19:15985425:A:G	ENSG00000186115	intergenic	NA	NA	CYP4F2	19	15985425
19:15986388:A:G	ENSG00000273330	intergenic	NA	NA	CYP4F36P	19	15986388
19:15986388:A:G	ENSG00000186115	intergenic	NA	NA	CYP4F2	19	15986388
19:15986647:C:T	ENSG00000273330	intergenic	NA	NA	CYP4F36P	19	15986647
19:15986647:C:T	ENSG00000186115	intergenic	NA	NA	CYP4F2	19	15986647
19:15987737:A:G	ENSG00000273330	intergenic	NA	NA	CYP4F36P	19	15987737
19:15987737:A:G	ENSG00000186115	intergenic	NA	NA	CYP4F2	19	15987737
19:15987967:A:G	ENSG00000186115	downstream	NA	NA	CYP4F2	19	15987967
19:15988420:C:G	ENSG00000186115	downstream	NA	NA	CYP4F2	19	15988420
19:15988658:C:T	ENSG00000186115	downstream	NA	NA	CYP4F2	19	15988658
19:15989871:A:T	ENSG00000186115	intronic	NA	NA	CYP4F2	19	15989871
19:15990431:C:T	ENSG00000186115	exonic	nonsynonymous SNV	exon11	CYP4F2	19	15990431
19:15991914:C:G	ENSG00000186115	intronic	NA	NA	CYP4F2	19	15991914
19:49203829:C:T	ENSG00000176920	intronic	NA	NA	FUT2	19	49203829
19:49206108:C:G	ENSG00000176920	intronic	NA	NA	FUT2	19	49206108
19:49206145:C:G	ENSG00000176920	intronic	NA	NA	FUT2	19	49206145
19:49206172:C:T	ENSG00000176920	intronic	NA	NA	FUT2	19	49206172
19:49206417:A:G	ENSG00000176920	exonic	synonymous SNV	exon2	FUT2	19	49206417
19:49206462:C:T	ENSG00000176920	exonic	synonymous SNV	exon2	FUT2	19	49206462
19:49206674:A:G	ENSG00000176920	exonic	stopgain	exon2	FUT2	19	49206674
19:49206985:A:G	ENSG00000176920	exonic	nonsynonymous SNV	exon2	FUT2	19	49206985
19:49207206:A:G	ENSG00000176920	exonic	synonymous SNV	exon2	FUT2	19	49207206
19:49207255:A:G	ENSG00000176920	UTR3	NA	NA	FUT2	19	49207255
19:49207257:C:T	ENSG00000176920	UTR3	NA	NA	FUT2	19	49207257
19:49207554:C:T	ENSG00000176920	UTR3	NA	NA	FUT2	19	49207554
19:49207651:C:T	ENSG00000176920	UTR3	NA	NA	FUT2	19	49207651
19:49207792:A:G	ENSG00000176920	UTR3	NA	NA	FUT2	19	49207792
19:49208501:A:G	ENSG00000176920	UTR3	NA	NA	FUT2	19	49208501
19:49208543:C:T	ENSG00000176920	UTR3	NA	NA	FUT2	19	49208543
19:49208564:C:T	ENSG00000176920	UTR3	NA	NA	FUT2	19	49208564
19:49208629:C:G	ENSG00000176920	UTR3	NA	NA	FUT2	19	49208629
19:49208865:A:G	ENSG00000176920	UTR3	NA	NA	FUT2	19	49208865
19:49208978:A:G	ENSG00000176920	UTR3	NA	NA	FUT2	19	49208978
19:49209010:C:T	ENSG00000176920	UTR3	NA	NA	FUT2	19	49209010
19:49209226:A:G	ENSG00000176920	downstream	NA	NA	FUT2	19	49209226
19:49209325:C:T	ENSG00000176920	downstream	NA	NA	FUT2	19	49209325
19:49209339:C:T	ENSG00000176920	downstream	NA	NA	FUT2	19	49209339
19:49209464:A:C	ENSG00000176920	downstream	NA	NA	FUT2	19	49209464
19:49209566:A:G	ENSG00000176920	downstream	NA	NA	FUT2	19	49209566
19:49209851:A:G	ENSG00000176920	downstream	NA	NA	FUT2	19	49209851
19:49210869:A:G	ENSG00000176920	intergenic	NA	NA	FUT2	19	49210869
19:49210869:A:G	ENSG00000176909	intergenic	NA	NA	MAMSTR	19	49210869
19:49211969:C:T	ENSG00000176920	intergenic	NA	NA	FUT2	19	49211969
19:49211969:C:T	ENSG00000176909	intergenic	NA	NA	MAMSTR	19	49211969
19:49213284:A:G	ENSG00000176920	intergenic	NA	NA	FUT2	19	49213284
19:49213284:A:G	ENSG00000176909	intergenic	NA	NA	MAMSTR	19	49213284
19:49213504:A:G	ENSG00000176920	intergenic	NA	NA	FUT2	19	49213504
19:49213504:A:G	ENSG00000176909	intergenic	NA	NA	MAMSTR	19	49213504
19:49213833:A:G	ENSG00000176920	intergenic	NA	NA	FUT2	19	49213833
19:49213833:A:G	ENSG00000176909	intergenic	NA	NA	MAMSTR	19	49213833
22:29224854:G:T	ENSG00000226471	ncRNA_intronic	NA	NA	CTA-292E10.6	22	29224854
