# Supplementary material for: Integration of metabolomics, genomics, and immune phenotypes reveals the causal roles of metabolites in disease
Source: Genome Biol. 2021 Jul 6;22:198. doi: 10.1186/s13059-021-02413-z (PMC8259168; doi:10.1186/s13059-021-02413-z)
Supplement: Supplementary file 19 — Additional file 19. Table S18 [file 13059_2021_2413_MOESM19_ESM.xlsx]

## Sheet: table S18
Table S18
Functional annotation of mQTL SNPs (UM)
UM
uniqID	gene	annot	exonic_func	exon	symbol	chr	pos
1:46677918:A:G	ENSG00000085998	intronic	NA	NA	POMGNT1	1	46677918
1:46677918:A:G	ENSG00000171357	intronic	NA	NA	LURAP1	1	46677918
1:46680110:A:C	ENSG00000085998	intronic	NA	NA	POMGNT1	1	46680110
1:46680110:A:C	ENSG00000171357	intronic	NA	NA	LURAP1	1	46680110
1:46680636:C:T	ENSG00000085998	intronic	NA	NA	POMGNT1	1	46680636
1:46680636:C:T	ENSG00000171357	intronic	NA	NA	LURAP1	1	46680636
1:46684266:C:T	ENSG00000085998	intronic	NA	NA	POMGNT1	1	46684266
1:46684266:C:T	ENSG00000171357	intronic	NA	NA	LURAP1	1	46684266
1:46690290:C:T	ENSG00000171357	intergenic	NA	NA	LURAP1	1	46690290
1:46690290:C:T	ENSG00000085999	intergenic	NA	NA	RAD54L	1	46690290
1:46690331:C:G	ENSG00000171357	intergenic	NA	NA	LURAP1	1	46690331
1:46690331:C:G	ENSG00000085999	intergenic	NA	NA	RAD54L	1	46690331
1:46691621:C:T	ENSG00000171357	intergenic	NA	NA	LURAP1	1	46691621
1:46691621:C:T	ENSG00000085999	intergenic	NA	NA	RAD54L	1	46691621
1:46694701:G:T	ENSG00000171357	intergenic	NA	NA	LURAP1	1	46694701
1:46694701:G:T	ENSG00000085999	intergenic	NA	NA	RAD54L	1	46694701
1:46698490:G:T	ENSG00000171357	intergenic	NA	NA	LURAP1	1	46698490
1:46698490:G:T	ENSG00000085999	intergenic	NA	NA	RAD54L	1	46698490
1:46701282:A:G	ENSG00000171357	intergenic	NA	NA	LURAP1	1	46701282
1:46701282:A:G	ENSG00000085999	intergenic	NA	NA	RAD54L	1	46701282
1:46701286:C:T	ENSG00000171357	intergenic	NA	NA	LURAP1	1	46701286
1:46701286:C:T	ENSG00000085999	intergenic	NA	NA	RAD54L	1	46701286
1:46705106:C:T	ENSG00000171357	intergenic	NA	NA	LURAP1	1	46705106
1:46705106:C:T	ENSG00000085999	intergenic	NA	NA	RAD54L	1	46705106
1:46710205:C:T	ENSG00000171357	intergenic	NA	NA	LURAP1	1	46710205
1:46710205:C:T	ENSG00000085999	intergenic	NA	NA	RAD54L	1	46710205
1:46718905:A:G	ENSG00000085999	intronic	NA	NA	RAD54L	1	46718905
1:46718917:C:T	ENSG00000085999	intronic	NA	NA	RAD54L	1	46718917
1:46727304:C:T	ENSG00000085999	intronic	NA	NA	RAD54L	1	46727304
1:46731694:C:T	ENSG00000085999	intronic	NA	NA	RAD54L	1	46731694
1:46734792:C:T	ENSG00000085999	intronic	NA	NA	RAD54L	1	46734792
1:46753027:A:G	ENSG00000132128	intronic	NA	NA	LRRC41	1	46753027
1:46754486:A:G	ENSG00000132128	intronic	NA	NA	LRRC41	1	46754486
1:46761496:C:T	ENSG00000132128	intronic	NA	NA	LRRC41	1	46761496
1:46772619:A:G	ENSG00000173660	intronic	NA	NA	UQCRH	1	46772619
1:46779786:A:G	ENSG00000173660	intronic	NA	NA	UQCRH	1	46779786
1:46781462:C:G	ENSG00000173660	intronic	NA	NA	UQCRH	1	46781462
1:46781602:G:T	ENSG00000173660	intronic	NA	NA	UQCRH	1	46781602
1:46786351:A:G	ENSG00000173660	intergenic	NA	NA	UQCRH	1	46786351
1:46786351:A:G	ENSG00000117481	intergenic	NA	NA	NSUN4	1	46786351
1:46786874:A:G	ENSG00000173660	intergenic	NA	NA	UQCRH	1	46786874
1:46786874:A:G	ENSG00000117481	intergenic	NA	NA	NSUN4	1	46786874
1:46788306:A:G	ENSG00000173660	intergenic	NA	NA	UQCRH	1	46788306
1:46788306:A:G	ENSG00000117481	intergenic	NA	NA	NSUN4	1	46788306
1:46790764:C:T	ENSG00000173660	intergenic	NA	NA	UQCRH	1	46790764
1:46790764:C:T	ENSG00000117481	intergenic	NA	NA	NSUN4	1	46790764
1:46797110:C:T	ENSG00000173660	intergenic	NA	NA	UQCRH	1	46797110
1:46797110:C:T	ENSG00000117481	intergenic	NA	NA	NSUN4	1	46797110
1:46797692:C:T	ENSG00000173660	intergenic	NA	NA	UQCRH	1	46797692
1:46797692:C:T	ENSG00000117481	intergenic	NA	NA	NSUN4	1	46797692
1:46798545:A:G	ENSG00000173660	intergenic	NA	NA	UQCRH	1	46798545
1:46798545:A:G	ENSG00000117481	intergenic	NA	NA	NSUN4	1	46798545
1:46804254:G:T	ENSG00000173660	intergenic	NA	NA	UQCRH	1	46804254
1:46804254:G:T	ENSG00000117481	intergenic	NA	NA	NSUN4	1	46804254
1:46804402:A:C	ENSG00000173660	intergenic	NA	NA	UQCRH	1	46804402
1:46804402:A:C	ENSG00000117481	intergenic	NA	NA	NSUN4	1	46804402
1:46807597:A:G	ENSG00000117481	intronic	NA	NA	NSUN4	1	46807597
1:46813848:A:G	ENSG00000117481	intronic	NA	NA	NSUN4	1	46813848
1:46852061:A:G	ENSG00000225779	intergenic	NA	NA	RP4-603I14.3	1	46852061
1:46852061:A:G	ENSG00000117480	intergenic	NA	NA	FAAH	1	46852061
1:46854994:A:G	ENSG00000225779	intergenic	NA	NA	RP4-603I14.3	1	46854994
1:46854994:A:G	ENSG00000117480	intergenic	NA	NA	FAAH	1	46854994
1:46861907:A:G	ENSG00000117480	intronic	NA	NA	FAAH	1	46861907
1:46864511:A:G	ENSG00000117480	intronic	NA	NA	FAAH	1	46864511
1:46870761:A:C	ENSG00000117480	exonic	nonsynonymous SNV	exon3	FAAH	1	46870761
1:46872698:A:G	ENSG00000117480	intronic	NA	NA	FAAH	1	46872698
1:46879562:G:T	ENSG00000117480	downstream	NA	NA	FAAH	1	46879562
1:46879856:C:G	ENSG00000117480	downstream	NA	NA	FAAH	1	46879856
1:46882118:A:G	ENSG00000117480	intergenic	NA	NA	FAAH	1	46882118
1:46882118:A:G	ENSG00000232022	intergenic	NA	NA	RP5-1109J22.1	1	46882118
1:46883086:C:G	ENSG00000117480	intergenic	NA	NA	FAAH	1	46883086
1:46883086:C:G	ENSG00000232022	intergenic	NA	NA	RP5-1109J22.1	1	46883086
1:46883303:A:G	ENSG00000117480	intergenic	NA	NA	FAAH	1	46883303
1:46883303:A:G	ENSG00000232022	intergenic	NA	NA	RP5-1109J22.1	1	46883303
1:46885940:A:C	ENSG00000117480	intergenic	NA	NA	FAAH	1	46885940
1:46885940:A:C	ENSG00000232022	intergenic	NA	NA	RP5-1109J22.1	1	46885940
1:46886782:C:T	ENSG00000117480	intergenic	NA	NA	FAAH	1	46886782
1:46886782:C:T	ENSG00000232022	intergenic	NA	NA	RP5-1109J22.1	1	46886782
1:46887520:C:T	ENSG00000117480	intergenic	NA	NA	FAAH	1	46887520
1:46887520:C:T	ENSG00000232022	intergenic	NA	NA	RP5-1109J22.1	1	46887520
1:46888039:A:C	ENSG00000117480	intergenic	NA	NA	FAAH	1	46888039
1:46888039:A:C	ENSG00000232022	intergenic	NA	NA	RP5-1109J22.1	1	46888039
1:46892811:C:T	ENSG00000117480	intergenic	NA	NA	FAAH	1	46892811
1:46892811:C:T	ENSG00000232022	intergenic	NA	NA	RP5-1109J22.1	1	46892811
1:46895641:A:G	ENSG00000117480	intergenic	NA	NA	FAAH	1	46895641
1:46895641:A:G	ENSG00000232022	intergenic	NA	NA	RP5-1109J22.1	1	46895641
1:46897698:C:T	ENSG00000232022	upstream	NA	NA	RP5-1109J22.1	1	46897698
2:73552542:A:G	ENSG00000252988	intergenic	NA	NA	RNU6-111P	2	73552542
2:73552542:A:G	ENSG00000214484	intergenic	NA	NA	AC074008.1	2	73552542
2:73553208:A:G	ENSG00000252988	intergenic	NA	NA	RNU6-111P	2	73553208
2:73553208:A:G	ENSG00000214484	intergenic	NA	NA	AC074008.1	2	73553208
2:73553397:A:G	ENSG00000252988	intergenic	NA	NA	RNU6-111P	2	73553397
2:73553397:A:G	ENSG00000214484	intergenic	NA	NA	AC074008.1	2	73553397
2:73555801:C:T	ENSG00000252988	intergenic	NA	NA	RNU6-111P	2	73555801
2:73555801:C:T	ENSG00000214484	intergenic	NA	NA	AC074008.1	2	73555801
2:73556155:G:T	ENSG00000252988	intergenic	NA	NA	RNU6-111P	2	73556155
2:73556155:G:T	ENSG00000214484	intergenic	NA	NA	AC074008.1	2	73556155
2:73558403:A:G	ENSG00000252988	intergenic	NA	NA	RNU6-111P	2	73558403
2:73558403:A:G	ENSG00000214484	intergenic	NA	NA	AC074008.1	2	73558403
2:73558881:A:G	ENSG00000252988	intergenic	NA	NA	RNU6-111P	2	73558881
2:73558881:A:G	ENSG00000214484	intergenic	NA	NA	AC074008.1	2	73558881
2:73561485:A:T	ENSG00000252988	intergenic	NA	NA	RNU6-111P	2	73561485
2:73561485:A:T	ENSG00000214484	intergenic	NA	NA	AC074008.1	2	73561485
2:73564570:A:G	ENSG00000252988	intergenic	NA	NA	RNU6-111P	2	73564570
2:73564570:A:G	ENSG00000214484	intergenic	NA	NA	AC074008.1	2	73564570
2:73564964:A:G	ENSG00000252988	intergenic	NA	NA	RNU6-111P	2	73564964
2:73564964:A:G	ENSG00000214484	intergenic	NA	NA	AC074008.1	2	73564964
2:73565143:C:T	ENSG00000252988	intergenic	NA	NA	RNU6-111P	2	73565143
2:73565143:C:T	ENSG00000214484	intergenic	NA	NA	AC074008.1	2	73565143
2:73565293:A:G	ENSG00000252988	intergenic	NA	NA	RNU6-111P	2	73565293
2:73565293:A:G	ENSG00000214484	intergenic	NA	NA	AC074008.1	2	73565293
2:73571417:A:G	ENSG00000252988	intergenic	NA	NA	RNU6-111P	2	73571417
2:73571417:A:G	ENSG00000214484	intergenic	NA	NA	AC074008.1	2	73571417
2:73572081:A:C	ENSG00000252988	intergenic	NA	NA	RNU6-111P	2	73572081
2:73572081:A:C	ENSG00000214484	intergenic	NA	NA	AC074008.1	2	73572081
2:73573261:A:G	ENSG00000252988	intergenic	NA	NA	RNU6-111P	2	73573261
2:73573261:A:G	ENSG00000214484	intergenic	NA	NA	AC074008.1	2	73573261
2:73574591:A:G	ENSG00000252988	intergenic	NA	NA	RNU6-111P	2	73574591
2:73574591:A:G	ENSG00000214484	intergenic	NA	NA	AC074008.1	2	73574591
2:73574600:C:T	ENSG00000252988	intergenic	NA	NA	RNU6-111P	2	73574600
2:73574600:C:T	ENSG00000214484	intergenic	NA	NA	AC074008.1	2	73574600
2:73575098:A:G	ENSG00000252988	intergenic	NA	NA	RNU6-111P	2	73575098
2:73575098:A:G	ENSG00000214484	intergenic	NA	NA	AC074008.1	2	73575098
2:73576065:A:T	ENSG00000252988	intergenic	NA	NA	RNU6-111P	2	73576065
2:73576065:A:T	ENSG00000214484	intergenic	NA	NA	AC074008.1	2	73576065
2:73576405:C:T	ENSG00000252988	intergenic	NA	NA	RNU6-111P	2	73576405
2:73576405:C:T	ENSG00000214484	intergenic	NA	NA	AC074008.1	2	73576405
2:73578577:C:T	ENSG00000252988	intergenic	NA	NA	RNU6-111P	2	73578577
2:73578577:C:T	ENSG00000214484	intergenic	NA	NA	AC074008.1	2	73578577
2:73579812:C:T	ENSG00000252988	intergenic	NA	NA	RNU6-111P	2	73579812
2:73579812:C:T	ENSG00000214484	intergenic	NA	NA	AC074008.1	2	73579812
2:73581320:A:T	ENSG00000252988	intergenic	NA	NA	RNU6-111P	2	73581320
2:73581320:A:T	ENSG00000214484	intergenic	NA	NA	AC074008.1	2	73581320
2:73581600:A:T	ENSG00000252988	intergenic	NA	NA	RNU6-111P	2	73581600
2:73581600:A:T	ENSG00000214484	intergenic	NA	NA	AC074008.1	2	73581600
2:73582986:A:G	ENSG00000252988	intergenic	NA	NA	RNU6-111P	2	73582986
2:73582986:A:G	ENSG00000214484	intergenic	NA	NA	AC074008.1	2	73582986
2:73583822:C:T	ENSG00000252988	intergenic	NA	NA	RNU6-111P	2	73583822
2:73583822:C:T	ENSG00000214484	intergenic	NA	NA	AC074008.1	2	73583822
2:73584360:C:T	ENSG00000252988	intergenic	NA	NA	RNU6-111P	2	73584360
2:73584360:C:T	ENSG00000214484	intergenic	NA	NA	AC074008.1	2	73584360
2:73585519:G:T	ENSG00000252988	intergenic	NA	NA	RNU6-111P	2	73585519
2:73585519:G:T	ENSG00000214484	intergenic	NA	NA	AC074008.1	2	73585519
2:73587331:A:G	ENSG00000252988	intergenic	NA	NA	RNU6-111P	2	73587331
2:73587331:A:G	ENSG00000214484	intergenic	NA	NA	AC074008.1	2	73587331
2:73587713:C:T	ENSG00000252988	intergenic	NA	NA	RNU6-111P	2	73587713
2:73587713:C:T	ENSG00000214484	intergenic	NA	NA	AC074008.1	2	73587713
2:73588076:C:T	ENSG00000252988	intergenic	NA	NA	RNU6-111P	2	73588076
2:73588076:C:T	ENSG00000214484	intergenic	NA	NA	AC074008.1	2	73588076
2:73588733:C:T	ENSG00000252988	intergenic	NA	NA	RNU6-111P	2	73588733
2:73588733:C:T	ENSG00000214484	intergenic	NA	NA	AC074008.1	2	73588733
2:73590625:C:T	ENSG00000252988	intergenic	NA	NA	RNU6-111P	2	73590625
2:73590625:C:T	ENSG00000214484	intergenic	NA	NA	AC074008.1	2	73590625
2:73590806:A:G	ENSG00000252988	intergenic	NA	NA	RNU6-111P	2	73590806
2:73590806:A:G	ENSG00000214484	intergenic	NA	NA	AC074008.1	2	73590806
2:73591127:A:C	ENSG00000252988	intergenic	NA	NA	RNU6-111P	2	73591127
2:73591127:A:C	ENSG00000214484	intergenic	NA	NA	AC074008.1	2	73591127
2:73591241:C:T	ENSG00000252988	intergenic	NA	NA	RNU6-111P	2	73591241
2:73591241:C:T	ENSG00000214484	intergenic	NA	NA	AC074008.1	2	73591241
2:73592253:C:G	ENSG00000252988	intergenic	NA	NA	RNU6-111P	2	73592253
2:73592253:C:G	ENSG00000214484	intergenic	NA	NA	AC074008.1	2	73592253
2:73593448:A:G	ENSG00000252988	intergenic	NA	NA	RNU6-111P	2	73593448
2:73593448:A:G	ENSG00000214484	intergenic	NA	NA	AC074008.1	2	73593448
2:73594941:C:T	ENSG00000252988	intergenic	NA	NA	RNU6-111P	2	73594941
2:73594941:C:T	ENSG00000214484	intergenic	NA	NA	AC074008.1	2	73594941
2:73595982:C:T	ENSG00000252988	intergenic	NA	NA	RNU6-111P	2	73595982
2:73595982:C:T	ENSG00000214484	intergenic	NA	NA	AC074008.1	2	73595982
2:73596270:C:T	ENSG00000214484	upstream	NA	NA	AC074008.1	2	73596270
2:73596605:A:C	ENSG00000214484	upstream	NA	NA	AC074008.1	2	73596605
2:73597024:G:T	ENSG00000214484	upstream	NA	NA	AC074008.1	2	73597024
2:73597718:A:G	ENSG00000214484	ncRNA_exonic	NA	NA	AC074008.1	2	73597718
2:73598092:C:T	ENSG00000214484	downstream	NA	NA	AC074008.1	2	73598092
2:73599808:C:T	ENSG00000214484	intergenic	NA	NA	AC074008.1	2	73599808
2:73599808:C:T	ENSG00000116127	intergenic	NA	NA	ALMS1	2	73599808
2:73601606:A:G	ENSG00000214484	intergenic	NA	NA	AC074008.1	2	73601606
2:73601606:A:G	ENSG00000116127	intergenic	NA	NA	ALMS1	2	73601606
2:73602266:C:G	ENSG00000214484	intergenic	NA	NA	AC074008.1	2	73602266
2:73602266:C:G	ENSG00000116127	intergenic	NA	NA	ALMS1	2	73602266
2:73606093:A:G	ENSG00000214484	intergenic	NA	NA	AC074008.1	2	73606093
2:73606093:A:G	ENSG00000116127	intergenic	NA	NA	ALMS1	2	73606093
2:73606493:C:T	ENSG00000214484	intergenic	NA	NA	AC074008.1	2	73606493
2:73606493:C:T	ENSG00000116127	intergenic	NA	NA	ALMS1	2	73606493
2:73606508:A:C	ENSG00000214484	intergenic	NA	NA	AC074008.1	2	73606508
2:73606508:A:C	ENSG00000116127	intergenic	NA	NA	ALMS1	2	73606508
2:73607510:A:G	ENSG00000214484	intergenic	NA	NA	AC074008.1	2	73607510
2:73607510:A:G	ENSG00000116127	intergenic	NA	NA	ALMS1	2	73607510
2:73608614:C:G	ENSG00000214484	intergenic	NA	NA	AC074008.1	2	73608614
2:73608614:C:G	ENSG00000116127	intergenic	NA	NA	ALMS1	2	73608614
2:73609177:A:G	ENSG00000214484	intergenic	NA	NA	AC074008.1	2	73609177
2:73609177:A:G	ENSG00000116127	intergenic	NA	NA	ALMS1	2	73609177
2:73609928:A:G	ENSG00000214484	intergenic	NA	NA	AC074008.1	2	73609928
2:73609928:A:G	ENSG00000116127	intergenic	NA	NA	ALMS1	2	73609928
2:73610743:C:T	ENSG00000214484	intergenic	NA	NA	AC074008.1	2	73610743
2:73610743:C:T	ENSG00000116127	intergenic	NA	NA	ALMS1	2	73610743
2:73611281:A:G	ENSG00000214484	intergenic	NA	NA	AC074008.1	2	73611281
2:73611281:A:G	ENSG00000116127	intergenic	NA	NA	ALMS1	2	73611281
2:73612102:C:T	ENSG00000116127	upstream	NA	NA	ALMS1	2	73612102
2:73612234:C:T	ENSG00000116127	upstream	NA	NA	ALMS1	2	73612234
2:73613558:C:G	ENSG00000116127	intronic	NA	NA	ALMS1	2	73613558
2:73615449:A:G	ENSG00000116127	intronic	NA	NA	ALMS1	2	73615449
2:73622026:C:T	ENSG00000116127	intronic	NA	NA	ALMS1	2	73622026
2:73622663:C:T	ENSG00000116127	intronic	NA	NA	ALMS1	2	73622663
2:73623205:A:T	ENSG00000116127	intronic	NA	NA	ALMS1	2	73623205
2:73623439:C:T	ENSG00000116127	intronic	NA	NA	ALMS1	2	73623439
2:73623882:C:T	ENSG00000116127	intronic	NA	NA	ALMS1	2	73623882
2:73623929:C:T	ENSG00000116127	intronic	NA	NA	ALMS1	2	73623929
2:73624844:C:T	ENSG00000116127	intronic	NA	NA	ALMS1	2	73624844
2:73627044:C:T	ENSG00000116127	intronic	NA	NA	ALMS1	2	73627044
2:73631212:A:G	ENSG00000116127	intronic	NA	NA	ALMS1	2	73631212
2:73631564:A:G	ENSG00000116127	intronic	NA	NA	ALMS1	2	73631564
2:73631779:C:T	ENSG00000116127	intronic	NA	NA	ALMS1	2	73631779
2:73633430:A:G	ENSG00000116127	intronic	NA	NA	ALMS1	2	73633430
2:73635148:A:G	ENSG00000116127	intronic	NA	NA	ALMS1	2	73635148
2:73637519:A:G	ENSG00000116127	intronic	NA	NA	ALMS1	2	73637519
2:73641285:C:T	ENSG00000116127	intronic	NA	NA	ALMS1	2	73641285
2:73641364:C:T	ENSG00000116127	intronic	NA	NA	ALMS1	2	73641364
2:73641853:C:T	ENSG00000116127	intronic	NA	NA	ALMS1	2	73641853
2:73643753:C:T	ENSG00000116127	intronic	NA	NA	ALMS1	2	73643753
2:73644481:A:G	ENSG00000116127	intronic	NA	NA	ALMS1	2	73644481
2:73647508:A:G	ENSG00000116127	intronic	NA	NA	ALMS1	2	73647508
2:73648811:G:T	ENSG00000116127	intronic	NA	NA	ALMS1	2	73648811
2:73649928:A:G	ENSG00000116127	intronic	NA	NA	ALMS1	2	73649928
2:73650122:A:T	ENSG00000116127	intronic	NA	NA	ALMS1	2	73650122
2:73651967:C:T	ENSG00000116127	exonic	nonsynonymous SNV	exon4	ALMS1	2	73651967
2:73652628:A:G	ENSG00000116127	intronic	NA	NA	ALMS1	2	73652628
2:73653138:A:G	ENSG00000116127	intronic	NA	NA	ALMS1	2	73653138
2:73653332:C:T	ENSG00000116127	intronic	NA	NA	ALMS1	2	73653332
2:73654363:A:G	ENSG00000116127	intronic	NA	NA	ALMS1	2	73654363
2:73655496:C:T	ENSG00000116127	intronic	NA	NA	ALMS1	2	73655496
2:73657446:C:T	ENSG00000116127	intronic	NA	NA	ALMS1	2	73657446
2:73658331:C:T	ENSG00000116127	intronic	NA	NA	ALMS1	2	73658331
2:73658686:A:G	ENSG00000116127	intronic	NA	NA	ALMS1	2	73658686
2:73661738:C:T	ENSG00000116127	intronic	NA	NA	ALMS1	2	73661738
2:73661986:C:G	ENSG00000116127	intronic	NA	NA	ALMS1	2	73661986
2:73664715:A:G	ENSG00000116127	intronic	NA	NA	ALMS1	2	73664715
2:73665656:A:G	ENSG00000116127	intronic	NA	NA	ALMS1	2	73665656
2:73666402:C:T	ENSG00000116127	intronic	NA	NA	ALMS1	2	73666402
2:73666645:C:G	ENSG00000116127	intronic	NA	NA	ALMS1	2	73666645
2:73666724:A:G	ENSG00000116127	intronic	NA	NA	ALMS1	2	73666724
2:73666729:C:T	ENSG00000116127	intronic	NA	NA	ALMS1	2	73666729
2:73669186:C:T	ENSG00000116127	intronic	NA	NA	ALMS1	2	73669186
2:73669462:C:T	ENSG00000116127	intronic	NA	NA	ALMS1	2	73669462
2:73673123:C:T	ENSG00000116127	intronic	NA	NA	ALMS1	2	73673123
2:73673798:C:T	ENSG00000116127	intronic	NA	NA	ALMS1	2	73673798
2:73675844:C:T	ENSG00000116127	exonic	synonymous SNV	exon7	ALMS1	2	73675844
2:73677833:A:G	ENSG00000116127	exonic	synonymous SNV	exon7	ALMS1	2	73677833
2:73677898:C:G	ENSG00000116127	exonic	nonsynonymous SNV	exon7	ALMS1	2	73677898
2:73679280:A:G	ENSG00000116127	exonic	nonsynonymous SNV	exon7	ALMS1	2	73679280
2:73679866:C:T	ENSG00000116127	exonic	nonsynonymous SNV	exon7	ALMS1	2	73679866
2:73679990:A:T	ENSG00000116127	exonic	nonsynonymous SNV	exon7	ALMS1	2	73679990
2:73680508:C:G	ENSG00000116127	exonic	nonsynonymous SNV	exon7	ALMS1	2	73680508
2:73681639:A:G	ENSG00000116127	intronic	NA	NA	ALMS1	2	73681639
2:73683515:A:C	ENSG00000116127	intronic	NA	NA	ALMS1	2	73683515
2:73687077:G:T	ENSG00000116127	intronic	NA	NA	ALMS1	2	73687077
2:73690467:A:C	ENSG00000116127	intronic	NA	NA	ALMS1	2	73690467
2:73697844:C:T	ENSG00000116127	intronic	NA	NA	ALMS1	2	73697844
2:73698518:A:C	ENSG00000116127	intronic	NA	NA	ALMS1	2	73698518
2:73700131:A:C	ENSG00000116127	intronic	NA	NA	ALMS1	2	73700131
2:73700853:A:G	ENSG00000116127	intronic	NA	NA	ALMS1	2	73700853
2:73700930:A:G	ENSG00000116127	intronic	NA	NA	ALMS1	2	73700930
2:73701669:A:T	ENSG00000116127	intronic	NA	NA	ALMS1	2	73701669
2:73702344:A:G	ENSG00000116127	intronic	NA	NA	ALMS1	2	73702344
2:73703374:A:G	ENSG00000116127	intronic	NA	NA	ALMS1	2	73703374
2:73703904:C:T	ENSG00000116127	intronic	NA	NA	ALMS1	2	73703904
2:73704003:C:T	ENSG00000116127	intronic	NA	NA	ALMS1	2	73704003
2:73704475:C:G	ENSG00000116127	intronic	NA	NA	ALMS1	2	73704475
2:73708783:A:G	ENSG00000116127	intronic	NA	NA	ALMS1	2	73708783
2:73712642:C:G	ENSG00000116127	intronic	NA	NA	ALMS1	2	73712642
2:73713029:A:G	ENSG00000116127	intronic	NA	NA	ALMS1	2	73713029
2:73713030:A:G	ENSG00000116127	intronic	NA	NA	ALMS1	2	73713030
2:73713072:A:G	ENSG00000116127	intronic	NA	NA	ALMS1	2	73713072
2:73713500:C:T	ENSG00000116127	intronic	NA	NA	ALMS1	2	73713500
2:73713741:G:T	ENSG00000116127	intronic	NA	NA	ALMS1	2	73713741
2:73713863:C:G	ENSG00000116127	intronic	NA	NA	ALMS1	2	73713863
2:73714097:A:G	ENSG00000116127	intronic	NA	NA	ALMS1	2	73714097
2:73714556:A:G	ENSG00000116127	intronic	NA	NA	ALMS1	2	73714556
2:73717567:G:T	ENSG00000116127	exonic	nonsynonymous SNV	exon9	ALMS1	2	73717567
2:73717656:A:G	ENSG00000116127	exonic	nonsynonymous SNV	exon9	ALMS1	2	73717656
2:73719875:A:C	ENSG00000116127	intronic	NA	NA	ALMS1	2	73719875
2:73720258:A:C	ENSG00000116127	intronic	NA	NA	ALMS1	2	73720258
2:73721250:A:C	ENSG00000116127	intronic	NA	NA	ALMS1	2	73721250
2:73721767:C:T	ENSG00000116127	intronic	NA	NA	ALMS1	2	73721767
2:73723185:A:T	ENSG00000116127	intronic	NA	NA	ALMS1	2	73723185
2:73723959:A:G	ENSG00000116127	intronic	NA	NA	ALMS1	2	73723959
2:73724675:C:T	ENSG00000116127	intronic	NA	NA	ALMS1	2	73724675
2:73724679:A:T	ENSG00000116127	intronic	NA	NA	ALMS1	2	73724679
2:73725168:G:T	ENSG00000116127	intronic	NA	NA	ALMS1	2	73725168
2:73725916:G:T	ENSG00000116127	intronic	NA	NA	ALMS1	2	73725916
2:73726605:A:G	ENSG00000116127	intronic	NA	NA	ALMS1	2	73726605
2:73726662:A:G	ENSG00000116127	intronic	NA	NA	ALMS1	2	73726662
2:73730174:A:G	ENSG00000116127	intronic	NA	NA	ALMS1	2	73730174
2:73730530:C:T	ENSG00000116127	intronic	NA	NA	ALMS1	2	73730530
2:73732096:C:G	ENSG00000116127	intronic	NA	NA	ALMS1	2	73732096
2:73733071:A:G	ENSG00000116127	intronic	NA	NA	ALMS1	2	73733071
2:73733313:C:T	ENSG00000116127	intronic	NA	NA	ALMS1	2	73733313
2:73733867:C:T	ENSG00000116127	intronic	NA	NA	ALMS1	2	73733867
2:73733875:C:T	ENSG00000116127	intronic	NA	NA	ALMS1	2	73733875
2:73735674:A:G	ENSG00000116127	intronic	NA	NA	ALMS1	2	73735674
2:73737204:A:T	ENSG00000116127	intronic	NA	NA	ALMS1	2	73737204
2:73738804:A:G	ENSG00000116127	intronic	NA	NA	ALMS1	2	73738804
2:73743982:A:G	ENSG00000116127	intronic	NA	NA	ALMS1	2	73743982
2:73746643:C:T	ENSG00000116127	intronic	NA	NA	ALMS1	2	73746643
2:73746923:C:T	ENSG00000116127	exonic	nonsynonymous SNV	exon4	ALMS1	2	73746923
2:73747932:A:G	ENSG00000116127	intronic	NA	NA	ALMS1	2	73747932
2:73748845:C:G	ENSG00000116127	intronic	NA	NA	ALMS1	2	73748845
2:73748980:A:G	ENSG00000116127	intronic	NA	NA	ALMS1	2	73748980
2:73749054:G:T	ENSG00000116127	intronic	NA	NA	ALMS1	2	73749054
2:73751966:A:G	ENSG00000116127	intronic	NA	NA	ALMS1	2	73751966
2:73752368:A:G	ENSG00000116127	intronic	NA	NA	ALMS1	2	73752368
2:73753187:C:T	ENSG00000116127	intronic	NA	NA	ALMS1	2	73753187
2:73756817:G:T	ENSG00000116127	intronic	NA	NA	ALMS1	2	73756817
2:73758803:C:T	ENSG00000116127	intronic	NA	NA	ALMS1	2	73758803
2:73761446:C:G	ENSG00000116127	intronic	NA	NA	ALMS1	2	73761446
2:73761881:A:G	ENSG00000116127	intronic	NA	NA	ALMS1	2	73761881
2:73762236:A:G	ENSG00000116127	intronic	NA	NA	ALMS1	2	73762236
2:73763366:A:G	ENSG00000116127	intronic	NA	NA	ALMS1	2	73763366
2:73764185:C:T	ENSG00000116127	intronic	NA	NA	ALMS1	2	73764185
2:73765253:A:C	ENSG00000116127	intronic	NA	NA	ALMS1	2	73765253
2:73765438:C:T	ENSG00000116127	intronic	NA	NA	ALMS1	2	73765438
2:73766454:A:T	ENSG00000116127	intronic	NA	NA	ALMS1	2	73766454
2:73767897:A:G	ENSG00000116127	intronic	NA	NA	ALMS1	2	73767897
2:73770162:A:C	ENSG00000116127	intronic	NA	NA	ALMS1	2	73770162
2:73771386:C:T	ENSG00000116127	intronic	NA	NA	ALMS1	2	73771386
2:73771695:C:G	ENSG00000116127	intronic	NA	NA	ALMS1	2	73771695
2:73773503:A:G	ENSG00000116127	intronic	NA	NA	ALMS1	2	73773503
2:73773691:A:G	ENSG00000116127	intronic	NA	NA	ALMS1	2	73773691
2:73773869:C:G	ENSG00000116127	intronic	NA	NA	ALMS1	2	73773869
2:73776582:C:G	ENSG00000116127	intronic	NA	NA	ALMS1	2	73776582
2:73779507:A:G	ENSG00000116127	intronic	NA	NA	ALMS1	2	73779507
2:73780913:A:G	ENSG00000116127	intronic	NA	NA	ALMS1	2	73780913
2:73782200:A:G	ENSG00000116127	intronic	NA	NA	ALMS1	2	73782200
2:73783910:A:G	ENSG00000116127	intronic	NA	NA	ALMS1	2	73783910
2:73785046:C:G	ENSG00000116127	intronic	NA	NA	ALMS1	2	73785046
2:73785358:A:G	ENSG00000116127	intronic	NA	NA	ALMS1	2	73785358
2:73787234:C:G	ENSG00000116127	intronic	NA	NA	ALMS1	2	73787234
2:73787652:A:G	ENSG00000116127	intronic	NA	NA	ALMS1	2	73787652
2:73788026:A:G	ENSG00000116127	intronic	NA	NA	ALMS1	2	73788026
2:73788126:A:G	ENSG00000116127	intronic	NA	NA	ALMS1	2	73788126
2:73790058:A:G	ENSG00000116127	intronic	NA	NA	ALMS1	2	73790058
2:73790368:C:T	ENSG00000116127	intronic	NA	NA	ALMS1	2	73790368
2:73791235:A:G	ENSG00000116127	intronic	NA	NA	ALMS1	2	73791235
2:73791808:C:T	ENSG00000116127	intronic	NA	NA	ALMS1	2	73791808
2:73794054:C:T	ENSG00000116127	intronic	NA	NA	ALMS1	2	73794054
2:73794404:A:G	ENSG00000116127	intronic	NA	NA	ALMS1	2	73794404
2:73795364:A:G	ENSG00000116127	intronic	NA	NA	ALMS1	2	73795364
2:73795962:A:C	ENSG00000116127	intronic	NA	NA	ALMS1	2	73795962
2:73796173:G:T	ENSG00000116127	intronic	NA	NA	ALMS1	2	73796173
2:73797507:A:C	ENSG00000116127	intronic	NA	NA	ALMS1	2	73797507
2:73797623:A:T	ENSG00000116127	intronic	NA	NA	ALMS1	2	73797623
2:73797762:A:T	ENSG00000116127	intronic	NA	NA	ALMS1	2	73797762
2:73797996:G:T	ENSG00000116127	intronic	NA	NA	ALMS1	2	73797996
2:73798223:A:G	ENSG00000116127	intronic	NA	NA	ALMS1	2	73798223
2:73798476:C:T	ENSG00000116127	intronic	NA	NA	ALMS1	2	73798476
2:73804708:A:G	ENSG00000116127	intronic	NA	NA	ALMS1	2	73804708
2:73805172:A:G	ENSG00000116127	intronic	NA	NA	ALMS1	2	73805172
2:73806414:C:T	ENSG00000116127	intronic	NA	NA	ALMS1	2	73806414
2:73806632:C:T	ENSG00000116127	intronic	NA	NA	ALMS1	2	73806632
2:73808773:G:T	ENSG00000116127	intronic	NA	NA	ALMS1	2	73808773
2:73809974:C:T	ENSG00000116127	intronic	NA	NA	ALMS1	2	73809974
2:73810909:G:T	ENSG00000116127	intronic	NA	NA	ALMS1	2	73810909
2:73810981:C:G	ENSG00000116127	intronic	NA	NA	ALMS1	2	73810981
2:73811880:C:T	ENSG00000116127	intronic	NA	NA	ALMS1	2	73811880
2:73812623:A:C	ENSG00000116127	intronic	NA	NA	ALMS1	2	73812623
2:73812886:A:G	ENSG00000116127	intronic	NA	NA	ALMS1	2	73812886
2:73812988:C:T	ENSG00000116127	intronic	NA	NA	ALMS1	2	73812988
2:73813432:C:T	ENSG00000116127	intronic	NA	NA	ALMS1	2	73813432
2:73813945:A:G	ENSG00000116127	intronic	NA	NA	ALMS1	2	73813945
2:73815328:A:G	ENSG00000116127	intronic	NA	NA	ALMS1	2	73815328
2:73816285:A:G	ENSG00000116127	intronic	NA	NA	ALMS1	2	73816285
2:73816955:A:G	ENSG00000116127	intronic	NA	NA	ALMS1	2	73816955
2:73817238:A:G	ENSG00000116127	intronic	NA	NA	ALMS1	2	73817238
2:73818707:C:T	ENSG00000116127	intronic	NA	NA	ALMS1	2	73818707
2:73818936:A:G	ENSG00000116127	intronic	NA	NA	ALMS1	2	73818936
2:73819028:C:G	ENSG00000116127	intronic	NA	NA	ALMS1	2	73819028
2:73820108:C:G	ENSG00000116127	intronic	NA	NA	ALMS1	2	73820108
2:73824373:A:T	ENSG00000116127	intronic	NA	NA	ALMS1	2	73824373
2:73829372:C:T	ENSG00000116127	exonic	synonymous SNV	exon19	ALMS1	2	73829372
2:73829678:C:T	ENSG00000116127	intronic	NA	NA	ALMS1	2	73829678
2:73831037:A:G	ENSG00000116127	intronic	NA	NA	ALMS1	2	73831037
2:73832786:C:T	ENSG00000116127	intronic	NA	NA	ALMS1	2	73832786
2:73833283:C:T	ENSG00000116127	intronic	NA	NA	ALMS1	2	73833283
2:73833431:A:G	ENSG00000116127	intronic	NA	NA	ALMS1	2	73833431
2:73833739:A:G	ENSG00000116127	intronic	NA	NA	ALMS1	2	73833739
2:73834034:A:G	ENSG00000116127	intronic	NA	NA	ALMS1	2	73834034
2:73834035:G:T	ENSG00000116127	intronic	NA	NA	ALMS1	2	73834035
2:73837006:A:T	ENSG00000116127	UTR3	NA	NA	ALMS1	2	73837006
2:73837751:C:T	ENSG00000116127	downstream	NA	NA	ALMS1	2	73837751
2:73837955:A:G	ENSG00000116127	downstream	NA	NA	ALMS1	2	73837955
2:73838613:A:G	ENSG00000116127	intergenic	NA	NA	ALMS1	2	73838613
2:73838613:A:G	ENSG00000144035	intergenic	NA	NA	NAT8	2	73838613
2:73840055:A:G	ENSG00000116127	intergenic	NA	NA	ALMS1	2	73840055
2:73840055:A:G	ENSG00000144035	intergenic	NA	NA	NAT8	2	73840055
2:73840998:G:T	ENSG00000116127	intergenic	NA	NA	ALMS1	2	73840998
2:73840998:G:T	ENSG00000144035	intergenic	NA	NA	NAT8	2	73840998
2:73842055:A:C	ENSG00000116127	intergenic	NA	NA	ALMS1	2	73842055
2:73842055:A:C	ENSG00000144035	intergenic	NA	NA	NAT8	2	73842055
2:73842889:C:T	ENSG00000116127	intergenic	NA	NA	ALMS1	2	73842889
2:73842889:C:T	ENSG00000144035	intergenic	NA	NA	NAT8	2	73842889
2:73844249:A:G	ENSG00000116127	intergenic	NA	NA	ALMS1	2	73844249
2:73844249:A:G	ENSG00000144035	intergenic	NA	NA	NAT8	2	73844249
2:73844818:A:G	ENSG00000116127	intergenic	NA	NA	ALMS1	2	73844818
2:73844818:A:G	ENSG00000144035	intergenic	NA	NA	NAT8	2	73844818
2:73845392:C:G	ENSG00000116127	intergenic	NA	NA	ALMS1	2	73845392
2:73845392:C:G	ENSG00000144035	intergenic	NA	NA	NAT8	2	73845392
2:73846749:A:G	ENSG00000116127	intergenic	NA	NA	ALMS1	2	73846749
2:73846749:A:G	ENSG00000144035	intergenic	NA	NA	NAT8	2	73846749
2:73846767:A:G	ENSG00000116127	intergenic	NA	NA	ALMS1	2	73846767
2:73846767:A:G	ENSG00000144035	intergenic	NA	NA	NAT8	2	73846767
2:73847230:A:G	ENSG00000116127	intergenic	NA	NA	ALMS1	2	73847230
2:73847230:A:G	ENSG00000144035	intergenic	NA	NA	NAT8	2	73847230
2:73847260:C:T	ENSG00000116127	intergenic	NA	NA	ALMS1	2	73847260
2:73847260:C:T	ENSG00000144035	intergenic	NA	NA	NAT8	2	73847260
2:73847901:G:T	ENSG00000116127	intergenic	NA	NA	ALMS1	2	73847901
2:73847901:G:T	ENSG00000144035	intergenic	NA	NA	NAT8	2	73847901
2:73848354:A:G	ENSG00000116127	intergenic	NA	NA	ALMS1	2	73848354
2:73848354:A:G	ENSG00000144035	intergenic	NA	NA	NAT8	2	73848354
2:73848933:C:T	ENSG00000116127	intergenic	NA	NA	ALMS1	2	73848933
2:73848933:C:T	ENSG00000144035	intergenic	NA	NA	NAT8	2	73848933
2:73849170:C:G	ENSG00000116127	intergenic	NA	NA	ALMS1	2	73849170
2:73849170:C:G	ENSG00000144035	intergenic	NA	NA	NAT8	2	73849170
2:73849861:C:T	ENSG00000116127	intergenic	NA	NA	ALMS1	2	73849861
2:73849861:C:T	ENSG00000144035	intergenic	NA	NA	NAT8	2	73849861
2:73850820:C:G	ENSG00000116127	intergenic	NA	NA	ALMS1	2	73850820
2:73850820:C:G	ENSG00000144035	intergenic	NA	NA	NAT8	2	73850820
2:73852505:A:C	ENSG00000116127	intergenic	NA	NA	ALMS1	2	73852505
2:73852505:A:C	ENSG00000144035	intergenic	NA	NA	NAT8	2	73852505
2:73854394:C:G	ENSG00000116127	intergenic	NA	NA	ALMS1	2	73854394
2:73854394:C:G	ENSG00000144035	intergenic	NA	NA	NAT8	2	73854394
2:73855386:A:G	ENSG00000116127	intergenic	NA	NA	ALMS1	2	73855386
2:73855386:A:G	ENSG00000144035	intergenic	NA	NA	NAT8	2	73855386
2:73855507:G:T	ENSG00000116127	intergenic	NA	NA	ALMS1	2	73855507
2:73855507:G:T	ENSG00000144035	intergenic	NA	NA	NAT8	2	73855507
2:73856769:C:G	ENSG00000116127	intergenic	NA	NA	ALMS1	2	73856769
2:73856769:C:G	ENSG00000144035	intergenic	NA	NA	NAT8	2	73856769
2:73858881:C:T	ENSG00000116127	intergenic	NA	NA	ALMS1	2	73858881
2:73858881:C:T	ENSG00000144035	intergenic	NA	NA	NAT8	2	73858881
2:73858965:C:T	ENSG00000116127	intergenic	NA	NA	ALMS1	2	73858965
2:73858965:C:T	ENSG00000144035	intergenic	NA	NA	NAT8	2	73858965
2:73859184:C:T	ENSG00000116127	intergenic	NA	NA	ALMS1	2	73859184
2:73859184:C:T	ENSG00000144035	intergenic	NA	NA	NAT8	2	73859184
2:73860348:A:G	ENSG00000116127	intergenic	NA	NA	ALMS1	2	73860348
2:73860348:A:G	ENSG00000144035	intergenic	NA	NA	NAT8	2	73860348
2:73861469:A:T	ENSG00000116127	intergenic	NA	NA	ALMS1	2	73861469
2:73861469:A:T	ENSG00000144035	intergenic	NA	NA	NAT8	2	73861469
2:73863473:A:G	ENSG00000116127	intergenic	NA	NA	ALMS1	2	73863473
2:73863473:A:G	ENSG00000144035	intergenic	NA	NA	NAT8	2	73863473
2:73864670:C:T	ENSG00000116127	intergenic	NA	NA	ALMS1	2	73864670
2:73864670:C:T	ENSG00000144035	intergenic	NA	NA	NAT8	2	73864670
2:73866108:A:G	ENSG00000116127	intergenic	NA	NA	ALMS1	2	73866108
2:73866108:A:G	ENSG00000144035	intergenic	NA	NA	NAT8	2	73866108
2:73867862:C:G	ENSG00000144035	downstream	NA	NA	NAT8	2	73867862
2:73868328:A:G	ENSG00000144035	exonic	nonsynonymous SNV	exon2	NAT8	2	73868328
2:73869796:C:G	ENSG00000144035	upstream	NA	NA	NAT8	2	73869796
2:73871371:A:G	ENSG00000163016	upstream	NA	NA	ALMS1P	2	73871371
2:73871665:C:T	ENSG00000163016	upstream	NA	NA	ALMS1P	2	73871665
2:73871689:A:T	ENSG00000163016	upstream	NA	NA	ALMS1P	2	73871689
2:73873906:A:G	ENSG00000163016	ncRNA_intronic	NA	NA	ALMS1P	2	73873906
2:73876041:C:G	ENSG00000163016	ncRNA_intronic	NA	NA	ALMS1P	2	73876041
2:73877055:A:G	ENSG00000163016	ncRNA_intronic	NA	NA	ALMS1P	2	73877055
2:73877219:A:G	ENSG00000163016	ncRNA_intronic	NA	NA	ALMS1P	2	73877219
2:73878352:C:T	ENSG00000163016	ncRNA_intronic	NA	NA	ALMS1P	2	73878352
2:73883072:A:G	ENSG00000163016	ncRNA_intronic	NA	NA	ALMS1P	2	73883072
2:73885096:A:G	ENSG00000163016	ncRNA_intronic	NA	NA	ALMS1P	2	73885096
2:73885137:C:T	ENSG00000163016	ncRNA_intronic	NA	NA	ALMS1P	2	73885137
2:73886090:C:T	ENSG00000163016	ncRNA_intronic	NA	NA	ALMS1P	2	73886090
2:73886661:G:T	ENSG00000163016	ncRNA_intronic	NA	NA	ALMS1P	2	73886661
2:73887634:A:T	ENSG00000163016	ncRNA_intronic	NA	NA	ALMS1P	2	73887634
2:73890682:C:T	ENSG00000163016	ncRNA_intronic	NA	NA	ALMS1P	2	73890682
2:73891004:G:T	ENSG00000163016	ncRNA_intronic	NA	NA	ALMS1P	2	73891004
2:73891957:C:G	ENSG00000163016	ncRNA_intronic	NA	NA	ALMS1P	2	73891957
2:73892519:A:G	ENSG00000163016	ncRNA_intronic	NA	NA	ALMS1P	2	73892519
2:73894036:C:T	ENSG00000163016	ncRNA_intronic	NA	NA	ALMS1P	2	73894036
2:73894206:C:G	ENSG00000163016	ncRNA_intronic	NA	NA	ALMS1P	2	73894206
2:73895763:A:C	ENSG00000163016	ncRNA_intronic	NA	NA	ALMS1P	2	73895763
2:73895765:A:G	ENSG00000163016	ncRNA_intronic	NA	NA	ALMS1P	2	73895765
2:73897144:A:G	ENSG00000163016	ncRNA_intronic	NA	NA	ALMS1P	2	73897144
2:73897691:C:T	ENSG00000163016	ncRNA_intronic	NA	NA	ALMS1P	2	73897691
2:73898118:C:T	ENSG00000163016	ncRNA_intronic	NA	NA	ALMS1P	2	73898118
2:73898359:A:G	ENSG00000163016	ncRNA_intronic	NA	NA	ALMS1P	2	73898359
2:73898420:A:G	ENSG00000163016	ncRNA_intronic	NA	NA	ALMS1P	2	73898420
2:73898785:C:G	ENSG00000163016	ncRNA_intronic	NA	NA	ALMS1P	2	73898785
2:73898852:A:G	ENSG00000163016	ncRNA_intronic	NA	NA	ALMS1P	2	73898852
2:73899719:C:T	ENSG00000163016	ncRNA_intronic	NA	NA	ALMS1P	2	73899719
2:73900900:C:T	ENSG00000163016	ncRNA_intronic	NA	NA	ALMS1P	2	73900900
2:73904709:C:G	ENSG00000163016	ncRNA_intronic	NA	NA	ALMS1P	2	73904709
2:73904872:C:T	ENSG00000163016	ncRNA_intronic	NA	NA	ALMS1P	2	73904872
2:73906157:A:T	ENSG00000163016	ncRNA_intronic	NA	NA	ALMS1P	2	73906157
2:73907311:A:C	ENSG00000163016	ncRNA_intronic	NA	NA	ALMS1P	2	73907311
2:73907578:A:G	ENSG00000163016	ncRNA_intronic	NA	NA	ALMS1P	2	73907578
2:73907646:A:G	ENSG00000163016	ncRNA_intronic	NA	NA	ALMS1P	2	73907646
2:73912650:C:T	ENSG00000163016	ncRNA_exonic	NA	NA	ALMS1P	2	73912650
2:73981598:A:G	ENSG00000273245	intergenic	NA	NA	RP11-434P11.2	2	73981598
2:73981598:A:G	ENSG00000144048	intergenic	NA	NA	DUSP11	2	73981598
2:73985167:G:T	ENSG00000273245	intergenic	NA	NA	RP11-434P11.2	2	73985167
2:73985167:G:T	ENSG00000144048	intergenic	NA	NA	DUSP11	2	73985167
2:73985536:A:G	ENSG00000273245	intergenic	NA	NA	RP11-434P11.2	2	73985536
2:73985536:A:G	ENSG00000144048	intergenic	NA	NA	DUSP11	2	73985536
2:73986125:C:G	ENSG00000273245	intergenic	NA	NA	RP11-434P11.2	2	73986125
2:73986125:C:G	ENSG00000144048	intergenic	NA	NA	DUSP11	2	73986125
2:74004071:A:G	ENSG00000144048	intronic	NA	NA	DUSP11	2	74004071
2:210874246:C:T	ENSG00000197713	intronic	NA	NA	RPE	2	210874246
2:210880893:C:T	ENSG00000197713	intronic	NA	NA	RPE	2	210880893
2:210885022:C:T	ENSG00000197713	UTR3	NA	NA	RPE	2	210885022
2:210889759:A:G	ENSG00000144445	intronic	NA	NA	KANSL1L	2	210889759
2:210913067:A:G	ENSG00000229127	ncRNA_intronic	NA	NA	AC007038.7	2	210913067
2:210941899:C:T	ENSG00000144445	intronic	NA	NA	KANSL1L	2	210941899
2:211007287:C:T	ENSG00000144445	intronic	NA	NA	KANSL1L	2	211007287
2:211007521:C:T	ENSG00000144445	intronic	NA	NA	KANSL1L	2	211007521
2:211040229:A:G	ENSG00000231294	ncRNA_intronic	NA	NA	AC006994.2	2	211040229
2:211043102:A:G	ENSG00000231294	ncRNA_intronic	NA	NA	AC006994.2	2	211043102
2:211056657:C:T	ENSG00000231294	ncRNA_intronic	NA	NA	AC006994.2	2	211056657
2:211060050:G:T	ENSG00000115361	exonic	nonsynonymous SNV	exon9	ACADL	2	211060050
2:211067488:C:G	ENSG00000231294	ncRNA_intronic	NA	NA	AC006994.2	2	211067488
2:211067603:A:G	ENSG00000231294	ncRNA_intronic	NA	NA	AC006994.2	2	211067603
2:211074909:C:T	ENSG00000231294	ncRNA_intronic	NA	NA	AC006994.2	2	211074909
2:211103445:G:T	ENSG00000231294	intergenic	NA	NA	AC006994.2	2	211103445
2:211103445:G:T	ENSG00000199203	intergenic	NA	NA	Y_RNA	2	211103445
2:211123297:A:T	ENSG00000231294	intergenic	NA	NA	AC006994.2	2	211123297
2:211123297:A:T	ENSG00000199203	intergenic	NA	NA	Y_RNA	2	211123297
2:211126333:C:T	ENSG00000231294	intergenic	NA	NA	AC006994.2	2	211126333
2:211126333:C:T	ENSG00000199203	intergenic	NA	NA	Y_RNA	2	211126333
2:211133150:A:G	ENSG00000199203	intergenic	NA	NA	Y_RNA	2	211133150
2:211133150:A:G	ENSG00000168530	intergenic	NA	NA	MYL1	2	211133150
2:234508963:C:T	ENSG00000228949	intergenic	NA	NA	UGT1A12P	2	234508963
2:234508963:C:T	ENSG00000227846	intergenic	NA	NA	UGT1A11P	2	234508963
2:234509911:C:T	ENSG00000228949	intergenic	NA	NA	UGT1A12P	2	234509911
2:234509911:C:T	ENSG00000227846	intergenic	NA	NA	UGT1A11P	2	234509911
2:234510688:C:G	ENSG00000228949	intergenic	NA	NA	UGT1A12P	2	234510688
2:234510688:C:G	ENSG00000227846	intergenic	NA	NA	UGT1A11P	2	234510688
2:234511883:C:T	ENSG00000227846	upstream	NA	NA	UGT1A11P	2	234511883
2:234514273:C:T	ENSG00000227846	intergenic	NA	NA	UGT1A11P	2	234514273
2:234514273:C:T	ENSG00000241635	intergenic	NA	NA	UGT1A8	2	234514273
2:234516548:A:C	ENSG00000227846	intergenic	NA	NA	UGT1A11P	2	234516548
2:234516548:A:C	ENSG00000241635	intergenic	NA	NA	UGT1A8	2	234516548
2:234516714:A:G	ENSG00000227846	intergenic	NA	NA	UGT1A11P	2	234516714
2:234516714:A:G	ENSG00000241635	intergenic	NA	NA	UGT1A8	2	234516714
2:234517745:A:G	ENSG00000227846	intergenic	NA	NA	UGT1A11P	2	234517745
2:234517745:A:G	ENSG00000241635	intergenic	NA	NA	UGT1A8	2	234517745
2:234518011:A:G	ENSG00000227846	intergenic	NA	NA	UGT1A11P	2	234518011
2:234518011:A:G	ENSG00000241635	intergenic	NA	NA	UGT1A8	2	234518011
2:234518914:A:G	ENSG00000227846	intergenic	NA	NA	UGT1A11P	2	234518914
2:234518914:A:G	ENSG00000241635	intergenic	NA	NA	UGT1A8	2	234518914
2:234520525:C:T	ENSG00000227846	intergenic	NA	NA	UGT1A11P	2	234520525
2:234520525:C:T	ENSG00000241635	intergenic	NA	NA	UGT1A8	2	234520525
2:234524229:A:G	ENSG00000227846	intergenic	NA	NA	UGT1A11P	2	234524229
2:234524229:A:G	ENSG00000241635	intergenic	NA	NA	UGT1A8	2	234524229
2:234529643:C:T	ENSG00000241635	intronic	NA	NA	UGT1A8	2	234529643
2:234530160:G:T	ENSG00000241635	intronic	NA	NA	UGT1A8	2	234530160
2:234536152:C:T	ENSG00000241635	intronic	NA	NA	UGT1A8	2	234536152
2:234548814:A:G	ENSG00000241635	intronic	NA	NA	UGT1A8	2	234548814
2:234548814:A:G	ENSG00000242515	intronic	NA	NA	UGT1A10	2	234548814
2:234558802:A:G	ENSG00000241635	intronic	NA	NA	UGT1A8	2	234558802
2:234558802:A:G	ENSG00000242515	intronic	NA	NA	UGT1A10	2	234558802
2:234561953:C:T	ENSG00000241635	intronic	NA	NA	UGT1A8	2	234561953
2:234561953:C:T	ENSG00000242515	intronic	NA	NA	UGT1A10	2	234561953
2:234563998:A:G	ENSG00000241635	intronic	NA	NA	UGT1A8	2	234563998
2:234563998:A:G	ENSG00000242515	intronic	NA	NA	UGT1A10	2	234563998
2:234565917:C:T	ENSG00000241635	intronic	NA	NA	UGT1A8	2	234565917
2:234565917:C:T	ENSG00000242515	intronic	NA	NA	UGT1A10	2	234565917
2:234566418:C:T	ENSG00000241635	intronic	NA	NA	UGT1A8	2	234566418
2:234566418:C:T	ENSG00000242515	intronic	NA	NA	UGT1A10	2	234566418
2:234568964:C:T	ENSG00000241635	intronic	NA	NA	UGT1A8	2	234568964
2:234568964:C:T	ENSG00000242515	intronic	NA	NA	UGT1A10	2	234568964
2:234579368:A:G	ENSG00000241635	intronic	NA	NA	UGT1A8	2	234579368
2:234579368:A:G	ENSG00000242515	intronic	NA	NA	UGT1A10	2	234579368
2:234580140:C:T	ENSG00000241635	intronic	NA	NA	UGT1A8	2	234580140
2:234580140:C:T	ENSG00000242515	intronic	NA	NA	UGT1A10	2	234580140
2:234580249:C:T	ENSG00000241635	intronic	NA	NA	UGT1A8	2	234580249
2:234580249:C:T	ENSG00000242515	intronic	NA	NA	UGT1A10	2	234580249
2:234582051:C:T	ENSG00000241119	intronic	NA	NA	UGT1A9	2	234582051
2:234582051:C:T	ENSG00000241635	intronic	NA	NA	UGT1A8	2	234582051
2:234582051:C:T	ENSG00000242515	intronic	NA	NA	UGT1A10	2	234582051
2:234584324:C:T	ENSG00000241119	intronic	NA	NA	UGT1A9	2	234584324
2:234584324:C:T	ENSG00000241635	intronic	NA	NA	UGT1A8	2	234584324
2:234584324:C:T	ENSG00000242515	intronic	NA	NA	UGT1A10	2	234584324
2:234586574:A:G	ENSG00000241119	intronic	NA	NA	UGT1A9	2	234586574
2:234586574:A:G	ENSG00000241635	intronic	NA	NA	UGT1A8	2	234586574
2:234586574:A:G	ENSG00000242515	intronic	NA	NA	UGT1A10	2	234586574
2:234587208:A:G	ENSG00000241119	intronic	NA	NA	UGT1A9	2	234587208
2:234587208:A:G	ENSG00000241635	intronic	NA	NA	UGT1A8	2	234587208
2:234587208:A:G	ENSG00000242515	intronic	NA	NA	UGT1A10	2	234587208
2:234587852:A:G	ENSG00000241119	intronic	NA	NA	UGT1A9	2	234587852
2:234587852:A:G	ENSG00000241635	intronic	NA	NA	UGT1A8	2	234587852
2:234587852:A:G	ENSG00000242515	intronic	NA	NA	UGT1A10	2	234587852
2:234589190:G:T	ENSG00000241119	intronic	NA	NA	UGT1A9	2	234589190
2:234589190:G:T	ENSG00000241635	intronic	NA	NA	UGT1A8	2	234589190
2:234589190:G:T	ENSG00000242515	intronic	NA	NA	UGT1A10	2	234589190
2:234589312:C:T	ENSG00000241119	intronic	NA	NA	UGT1A9	2	234589312
2:234589312:C:T	ENSG00000241635	intronic	NA	NA	UGT1A8	2	234589312
2:234589312:C:T	ENSG00000242515	intronic	NA	NA	UGT1A10	2	234589312
2:234590041:A:G	ENSG00000241119	intronic	NA	NA	UGT1A9	2	234590041
2:234590041:A:G	ENSG00000241635	intronic	NA	NA	UGT1A8	2	234590041
2:234590041:A:G	ENSG00000242515	intronic	NA	NA	UGT1A10	2	234590041
2:234590527:G:T	ENSG00000241119	intronic	NA	NA	UGT1A9	2	234590527
2:234590527:G:T	ENSG00000241635	intronic	NA	NA	UGT1A8	2	234590527
2:234590527:G:T	ENSG00000242515	intronic	NA	NA	UGT1A10	2	234590527
2:234590616:A:C	ENSG00000244122	exonic	synonymous SNV	exon1	UGT1A7	2	234590616
2:234591205:C:T	ENSG00000244122	exonic	nonsynonymous SNV	exon1	UGT1A7	2	234591205
2:234592816:A:G	ENSG00000241119	intronic	NA	NA	UGT1A9	2	234592816
2:234592816:A:G	ENSG00000241635	intronic	NA	NA	UGT1A8	2	234592816
2:234592816:A:G	ENSG00000242515	intronic	NA	NA	UGT1A10	2	234592816
2:234592816:A:G	ENSG00000244122	intronic	NA	NA	UGT1A7	2	234592816
2:234593117:G:T	ENSG00000241119	intronic	NA	NA	UGT1A9	2	234593117
2:234593117:G:T	ENSG00000241635	intronic	NA	NA	UGT1A8	2	234593117
2:234593117:G:T	ENSG00000242515	intronic	NA	NA	UGT1A10	2	234593117
2:234593117:G:T	ENSG00000244122	intronic	NA	NA	UGT1A7	2	234593117
2:234593706:A:G	ENSG00000241119	intronic	NA	NA	UGT1A9	2	234593706
2:234593706:A:G	ENSG00000241635	intronic	NA	NA	UGT1A8	2	234593706
2:234593706:A:G	ENSG00000242515	intronic	NA	NA	UGT1A10	2	234593706
2:234593706:A:G	ENSG00000244122	intronic	NA	NA	UGT1A7	2	234593706
2:234593931:C:G	ENSG00000241119	intronic	NA	NA	UGT1A9	2	234593931
2:234593931:C:G	ENSG00000241635	intronic	NA	NA	UGT1A8	2	234593931
2:234593931:C:G	ENSG00000242515	intronic	NA	NA	UGT1A10	2	234593931
2:234593931:C:G	ENSG00000244122	intronic	NA	NA	UGT1A7	2	234593931
2:234594083:A:G	ENSG00000241119	intronic	NA	NA	UGT1A9	2	234594083
2:234594083:A:G	ENSG00000241635	intronic	NA	NA	UGT1A8	2	234594083
2:234594083:A:G	ENSG00000242515	intronic	NA	NA	UGT1A10	2	234594083
2:234594083:A:G	ENSG00000244122	intronic	NA	NA	UGT1A7	2	234594083
2:234594269:C:T	ENSG00000241119	intronic	NA	NA	UGT1A9	2	234594269
2:234594269:C:T	ENSG00000241635	intronic	NA	NA	UGT1A8	2	234594269
2:234594269:C:T	ENSG00000242515	intronic	NA	NA	UGT1A10	2	234594269
2:234594269:C:T	ENSG00000244122	intronic	NA	NA	UGT1A7	2	234594269
2:234595615:A:C	ENSG00000241119	intronic	NA	NA	UGT1A9	2	234595615
2:234595615:A:C	ENSG00000241635	intronic	NA	NA	UGT1A8	2	234595615
2:234595615:A:C	ENSG00000242515	intronic	NA	NA	UGT1A10	2	234595615
2:234595615:A:C	ENSG00000244122	intronic	NA	NA	UGT1A7	2	234595615
2:234595747:A:G	ENSG00000241119	intronic	NA	NA	UGT1A9	2	234595747
2:234595747:A:G	ENSG00000241635	intronic	NA	NA	UGT1A8	2	234595747
2:234595747:A:G	ENSG00000242515	intronic	NA	NA	UGT1A10	2	234595747
2:234595747:A:G	ENSG00000244122	intronic	NA	NA	UGT1A7	2	234595747
2:234595817:A:C	ENSG00000241119	intronic	NA	NA	UGT1A9	2	234595817
2:234595817:A:C	ENSG00000241635	intronic	NA	NA	UGT1A8	2	234595817
2:234595817:A:C	ENSG00000242515	intronic	NA	NA	UGT1A10	2	234595817
2:234595817:A:C	ENSG00000244122	intronic	NA	NA	UGT1A7	2	234595817
2:234595950:A:G	ENSG00000241119	intronic	NA	NA	UGT1A9	2	234595950
2:234595950:A:G	ENSG00000241635	intronic	NA	NA	UGT1A8	2	234595950
2:234595950:A:G	ENSG00000242515	intronic	NA	NA	UGT1A10	2	234595950
2:234595950:A:G	ENSG00000244122	intronic	NA	NA	UGT1A7	2	234595950
2:234596368:C:G	ENSG00000241119	intronic	NA	NA	UGT1A9	2	234596368
2:234596368:C:G	ENSG00000241635	intronic	NA	NA	UGT1A8	2	234596368
2:234596368:C:G	ENSG00000242515	intronic	NA	NA	UGT1A10	2	234596368
2:234596368:C:G	ENSG00000244122	intronic	NA	NA	UGT1A7	2	234596368
2:234596836:C:T	ENSG00000241119	intronic	NA	NA	UGT1A9	2	234596836
2:234596836:C:T	ENSG00000241635	intronic	NA	NA	UGT1A8	2	234596836
2:234596836:C:T	ENSG00000242515	intronic	NA	NA	UGT1A10	2	234596836
2:234596836:C:T	ENSG00000244122	intronic	NA	NA	UGT1A7	2	234596836
2:234596865:A:T	ENSG00000241119	intronic	NA	NA	UGT1A9	2	234596865
2:234596865:A:T	ENSG00000241635	intronic	NA	NA	UGT1A8	2	234596865
2:234596865:A:T	ENSG00000242515	intronic	NA	NA	UGT1A10	2	234596865
2:234596865:A:T	ENSG00000244122	intronic	NA	NA	UGT1A7	2	234596865
2:234596988:C:T	ENSG00000241119	intronic	NA	NA	UGT1A9	2	234596988
2:234596988:C:T	ENSG00000241635	intronic	NA	NA	UGT1A8	2	234596988
2:234596988:C:T	ENSG00000242515	intronic	NA	NA	UGT1A10	2	234596988
2:234596988:C:T	ENSG00000244122	intronic	NA	NA	UGT1A7	2	234596988
2:234597087:C:G	ENSG00000241119	intronic	NA	NA	UGT1A9	2	234597087
2:234597087:C:G	ENSG00000241635	intronic	NA	NA	UGT1A8	2	234597087
2:234597087:C:G	ENSG00000242515	intronic	NA	NA	UGT1A10	2	234597087
2:234597087:C:G	ENSG00000244122	intronic	NA	NA	UGT1A7	2	234597087
2:234597483:C:T	ENSG00000241119	intronic	NA	NA	UGT1A9	2	234597483
2:234597483:C:T	ENSG00000241635	intronic	NA	NA	UGT1A8	2	234597483
2:234597483:C:T	ENSG00000242515	intronic	NA	NA	UGT1A10	2	234597483
2:234597483:C:T	ENSG00000244122	intronic	NA	NA	UGT1A7	2	234597483
2:234597667:C:G	ENSG00000241119	intronic	NA	NA	UGT1A9	2	234597667
2:234597667:C:G	ENSG00000241635	intronic	NA	NA	UGT1A8	2	234597667
2:234597667:C:G	ENSG00000242515	intronic	NA	NA	UGT1A10	2	234597667
2:234597667:C:G	ENSG00000244122	intronic	NA	NA	UGT1A7	2	234597667
2:234597825:A:T	ENSG00000241119	intronic	NA	NA	UGT1A9	2	234597825
2:234597825:A:T	ENSG00000241635	intronic	NA	NA	UGT1A8	2	234597825
2:234597825:A:T	ENSG00000242515	intronic	NA	NA	UGT1A10	2	234597825
2:234597825:A:T	ENSG00000244122	intronic	NA	NA	UGT1A7	2	234597825
2:234598991:G:T	ENSG00000241119	intronic	NA	NA	UGT1A9	2	234598991
2:234598991:G:T	ENSG00000241635	intronic	NA	NA	UGT1A8	2	234598991
2:234598991:G:T	ENSG00000242515	intronic	NA	NA	UGT1A10	2	234598991
2:234598991:G:T	ENSG00000244122	intronic	NA	NA	UGT1A7	2	234598991
2:234599089:C:G	ENSG00000241119	intronic	NA	NA	UGT1A9	2	234599089
2:234599089:C:G	ENSG00000241635	intronic	NA	NA	UGT1A8	2	234599089
2:234599089:C:G	ENSG00000242515	intronic	NA	NA	UGT1A10	2	234599089
2:234599089:C:G	ENSG00000244122	intronic	NA	NA	UGT1A7	2	234599089
2:234599296:C:T	ENSG00000244122	UTR3	NA	NA	UGT1A7	2	234599296
2:234599941:C:G	ENSG00000244122	UTR3	NA	NA	UGT1A7	2	234599941
2:234600274:A:G	ENSG00000167165	UTR5	NA	NA	UGT1A6	2	234600274
2:234600999:A:G	ENSG00000167165	intronic	NA	NA	UGT1A6	2	234600999
2:234600999:A:G	ENSG00000241119	intronic	NA	NA	UGT1A9	2	234600999
2:234600999:A:G	ENSG00000241635	intronic	NA	NA	UGT1A8	2	234600999
2:234600999:A:G	ENSG00000242515	intronic	NA	NA	UGT1A10	2	234600999
2:234600999:A:G	ENSG00000244122	intronic	NA	NA	UGT1A7	2	234600999
2:234601669:G:T	ENSG00000167165	exonic	nonsynonymous SNV	exon1	UGT1A6	2	234601669
2:234601965:A:G	ENSG00000167165	exonic	synonymous SNV	exon1	UGT1A6	2	234601965
2:234602191:A:G	ENSG00000167165	exonic	nonsynonymous SNV	exon1	UGT1A6	2	234602191
2:234602202:A:C	ENSG00000167165	exonic	nonsynonymous SNV	exon1	UGT1A6	2	234602202
2:234602906:A:G	ENSG00000224814	ncRNA_intronic	NA	NA	AC114812.8	2	234602906
2:234604230:A:C	ENSG00000224814	ncRNA_intronic	NA	NA	AC114812.8	2	234604230
2:234607394:A:C	ENSG00000224814	ncRNA_intronic	NA	NA	AC114812.8	2	234607394
2:234610912:A:G	ENSG00000224814	ncRNA_intronic	NA	NA	AC114812.8	2	234610912
2:234611094:G:T	ENSG00000224814	ncRNA_intronic	NA	NA	AC114812.8	2	234611094
2:234612539:A:C	ENSG00000224814	ncRNA_intronic	NA	NA	AC114812.8	2	234612539
2:234612690:A:C	ENSG00000224814	ncRNA_intronic	NA	NA	AC114812.8	2	234612690
2:234613707:A:G	ENSG00000224814	ncRNA_intronic	NA	NA	AC114812.8	2	234613707
2:234615400:C:T	ENSG00000224814	ncRNA_intronic	NA	NA	AC114812.8	2	234615400
2:234617236:A:G	ENSG00000224814	ncRNA_exonic	NA	NA	AC114812.8	2	234617236
2:234617407:C:T	ENSG00000167165	intronic	NA	NA	UGT1A6	2	234617407
2:234617407:C:T	ENSG00000241119	intronic	NA	NA	UGT1A9	2	234617407
2:234617407:C:T	ENSG00000241635	intronic	NA	NA	UGT1A8	2	234617407
2:234617407:C:T	ENSG00000242515	intronic	NA	NA	UGT1A10	2	234617407
2:234617407:C:T	ENSG00000244122	intronic	NA	NA	UGT1A7	2	234617407
2:234620272:A:G	ENSG00000167165	intronic	NA	NA	UGT1A6	2	234620272
2:234620272:A:G	ENSG00000241119	intronic	NA	NA	UGT1A9	2	234620272
2:234620272:A:G	ENSG00000241635	intronic	NA	NA	UGT1A8	2	234620272
2:234620272:A:G	ENSG00000242515	intronic	NA	NA	UGT1A10	2	234620272
2:234620272:A:G	ENSG00000244122	intronic	NA	NA	UGT1A7	2	234620272
2:234622429:C:T	ENSG00000240224	exonic	synonymous SNV	exon1	UGT1A5	2	234622429
2:234622429:C:T	ENSG00000241635	exonic	synonymous SNV	exon1	UGT1A8	2	234622429
2:234624286:C:T	ENSG00000167165	intronic	NA	NA	UGT1A6	2	234624286
2:234624286:C:T	ENSG00000240224	intronic	NA	NA	UGT1A5	2	234624286
2:234624286:C:T	ENSG00000241119	intronic	NA	NA	UGT1A9	2	234624286
2:234624286:C:T	ENSG00000241635	intronic	NA	NA	UGT1A8	2	234624286
2:234624286:C:T	ENSG00000242515	intronic	NA	NA	UGT1A10	2	234624286
2:234624286:C:T	ENSG00000244122	intronic	NA	NA	UGT1A7	2	234624286
2:234625297:C:T	ENSG00000167165	intronic	NA	NA	UGT1A6	2	234625297
2:234625297:C:T	ENSG00000240224	intronic	NA	NA	UGT1A5	2	234625297
2:234625297:C:T	ENSG00000241119	intronic	NA	NA	UGT1A9	2	234625297
2:234625297:C:T	ENSG00000241635	intronic	NA	NA	UGT1A8	2	234625297
2:234625297:C:T	ENSG00000242515	intronic	NA	NA	UGT1A10	2	234625297
2:234625297:C:T	ENSG00000244122	intronic	NA	NA	UGT1A7	2	234625297
2:234625622:C:T	ENSG00000167165	intronic	NA	NA	UGT1A6	2	234625622
2:234625622:C:T	ENSG00000240224	intronic	NA	NA	UGT1A5	2	234625622
2:234625622:C:T	ENSG00000241119	intronic	NA	NA	UGT1A9	2	234625622
2:234625622:C:T	ENSG00000241635	intronic	NA	NA	UGT1A8	2	234625622
2:234625622:C:T	ENSG00000242515	intronic	NA	NA	UGT1A10	2	234625622
2:234625622:C:T	ENSG00000244122	intronic	NA	NA	UGT1A7	2	234625622
2:234625936:C:T	ENSG00000167165	intronic	NA	NA	UGT1A6	2	234625936
2:234625936:C:T	ENSG00000240224	intronic	NA	NA	UGT1A5	2	234625936
2:234625936:C:T	ENSG00000241119	intronic	NA	NA	UGT1A9	2	234625936
2:234625936:C:T	ENSG00000241635	intronic	NA	NA	UGT1A8	2	234625936
2:234625936:C:T	ENSG00000242515	intronic	NA	NA	UGT1A10	2	234625936
2:234625936:C:T	ENSG00000244122	intronic	NA	NA	UGT1A7	2	234625936
2:234626287:A:G	ENSG00000167165	intronic	NA	NA	UGT1A6	2	234626287
2:234626287:A:G	ENSG00000240224	intronic	NA	NA	UGT1A5	2	234626287
2:234626287:A:G	ENSG00000241119	intronic	NA	NA	UGT1A9	2	234626287
2:234626287:A:G	ENSG00000241635	intronic	NA	NA	UGT1A8	2	234626287
2:234626287:A:G	ENSG00000242515	intronic	NA	NA	UGT1A10	2	234626287
2:234626287:A:G	ENSG00000244122	intronic	NA	NA	UGT1A7	2	234626287
2:234628529:C:T	ENSG00000167165	intronic	NA	NA	UGT1A6	2	234628529
2:234628529:C:T	ENSG00000240224	intronic	NA	NA	UGT1A5	2	234628529
2:234628529:C:T	ENSG00000241119	intronic	NA	NA	UGT1A9	2	234628529
2:234628529:C:T	ENSG00000241635	intronic	NA	NA	UGT1A8	2	234628529
2:234628529:C:T	ENSG00000242515	intronic	NA	NA	UGT1A10	2	234628529
2:234628529:C:T	ENSG00000244122	intronic	NA	NA	UGT1A7	2	234628529
2:234628529:C:T	ENSG00000244474	intronic	NA	NA	UGT1A4	2	234628529
2:234628679:G:T	ENSG00000167165	intronic	NA	NA	UGT1A6	2	234628679
2:234628679:G:T	ENSG00000240224	intronic	NA	NA	UGT1A5	2	234628679
2:234628679:G:T	ENSG00000241119	intronic	NA	NA	UGT1A9	2	234628679
2:234628679:G:T	ENSG00000241635	intronic	NA	NA	UGT1A8	2	234628679
2:234628679:G:T	ENSG00000242515	intronic	NA	NA	UGT1A10	2	234628679
2:234628679:G:T	ENSG00000244122	intronic	NA	NA	UGT1A7	2	234628679
2:234628679:G:T	ENSG00000244474	intronic	NA	NA	UGT1A4	2	234628679
2:234630443:A:G	ENSG00000233445	ncRNA_exonic	NA	NA	RPL17P11	2	234630443
2:234634916:A:G	ENSG00000167165	intronic	NA	NA	UGT1A6	2	234634916
2:234634916:A:G	ENSG00000240224	intronic	NA	NA	UGT1A5	2	234634916
2:234634916:A:G	ENSG00000241119	intronic	NA	NA	UGT1A9	2	234634916
2:234634916:A:G	ENSG00000241635	intronic	NA	NA	UGT1A8	2	234634916
2:234634916:A:G	ENSG00000242515	intronic	NA	NA	UGT1A10	2	234634916
2:234634916:A:G	ENSG00000244122	intronic	NA	NA	UGT1A7	2	234634916
2:234634916:A:G	ENSG00000244474	intronic	NA	NA	UGT1A4	2	234634916
2:234635241:C:T	ENSG00000167165	intronic	NA	NA	UGT1A6	2	234635241
2:234635241:C:T	ENSG00000240224	intronic	NA	NA	UGT1A5	2	234635241
2:234635241:C:T	ENSG00000241119	intronic	NA	NA	UGT1A9	2	234635241
2:234635241:C:T	ENSG00000241635	intronic	NA	NA	UGT1A8	2	234635241
2:234635241:C:T	ENSG00000242515	intronic	NA	NA	UGT1A10	2	234635241
2:234635241:C:T	ENSG00000244122	intronic	NA	NA	UGT1A7	2	234635241
2:234635241:C:T	ENSG00000244474	intronic	NA	NA	UGT1A4	2	234635241
2:234635467:A:G	ENSG00000167165	intronic	NA	NA	UGT1A6	2	234635467
2:234635467:A:G	ENSG00000240224	intronic	NA	NA	UGT1A5	2	234635467
2:234635467:A:G	ENSG00000241119	intronic	NA	NA	UGT1A9	2	234635467
2:234635467:A:G	ENSG00000241635	intronic	NA	NA	UGT1A8	2	234635467
2:234635467:A:G	ENSG00000242515	intronic	NA	NA	UGT1A10	2	234635467
2:234635467:A:G	ENSG00000244122	intronic	NA	NA	UGT1A7	2	234635467
2:234635467:A:G	ENSG00000244474	intronic	NA	NA	UGT1A4	2	234635467
2:234637015:A:G	ENSG00000167165	intronic	NA	NA	UGT1A6	2	234637015
2:234637015:A:G	ENSG00000240224	intronic	NA	NA	UGT1A5	2	234637015
2:234637015:A:G	ENSG00000241119	intronic	NA	NA	UGT1A9	2	234637015
2:234637015:A:G	ENSG00000241635	intronic	NA	NA	UGT1A8	2	234637015
2:234637015:A:G	ENSG00000242515	intronic	NA	NA	UGT1A10	2	234637015
2:234637015:A:G	ENSG00000244122	intronic	NA	NA	UGT1A7	2	234637015
2:234637015:A:G	ENSG00000244474	intronic	NA	NA	UGT1A4	2	234637015
2:234637022:C:T	ENSG00000167165	intronic	NA	NA	UGT1A6	2	234637022
2:234637022:C:T	ENSG00000240224	intronic	NA	NA	UGT1A5	2	234637022
2:234637022:C:T	ENSG00000241119	intronic	NA	NA	UGT1A9	2	234637022
2:234637022:C:T	ENSG00000241635	intronic	NA	NA	UGT1A8	2	234637022
2:234637022:C:T	ENSG00000242515	intronic	NA	NA	UGT1A10	2	234637022
2:234637022:C:T	ENSG00000244122	intronic	NA	NA	UGT1A7	2	234637022
2:234637022:C:T	ENSG00000244474	intronic	NA	NA	UGT1A4	2	234637022
2:234637192:C:T	ENSG00000167165	intronic	NA	NA	UGT1A6	2	234637192
2:234637192:C:T	ENSG00000240224	intronic	NA	NA	UGT1A5	2	234637192
2:234637192:C:T	ENSG00000241119	intronic	NA	NA	UGT1A9	2	234637192
2:234637192:C:T	ENSG00000241635	intronic	NA	NA	UGT1A8	2	234637192
2:234637192:C:T	ENSG00000242515	intronic	NA	NA	UGT1A10	2	234637192
2:234637192:C:T	ENSG00000244122	intronic	NA	NA	UGT1A7	2	234637192
2:234637192:C:T	ENSG00000244474	intronic	NA	NA	UGT1A4	2	234637192
2:234637569:A:G	ENSG00000167165	intronic	NA	NA	UGT1A6	2	234637569
2:234637569:A:G	ENSG00000240224	intronic	NA	NA	UGT1A5	2	234637569
2:234637569:A:G	ENSG00000241119	intronic	NA	NA	UGT1A9	2	234637569
2:234637569:A:G	ENSG00000241635	intronic	NA	NA	UGT1A8	2	234637569
2:234637569:A:G	ENSG00000242515	intronic	NA	NA	UGT1A10	2	234637569
2:234637569:A:G	ENSG00000244122	intronic	NA	NA	UGT1A7	2	234637569
2:234637569:A:G	ENSG00000244474	intronic	NA	NA	UGT1A4	2	234637569
2:234637707:C:T	ENSG00000167165	intronic	NA	NA	UGT1A6	2	234637707
2:234637707:C:T	ENSG00000240224	intronic	NA	NA	UGT1A5	2	234637707
2:234637707:C:T	ENSG00000241119	intronic	NA	NA	UGT1A9	2	234637707
2:234637707:C:T	ENSG00000241635	intronic	NA	NA	UGT1A8	2	234637707
2:234637707:C:T	ENSG00000242515	intronic	NA	NA	UGT1A10	2	234637707
2:234637707:C:T	ENSG00000244122	intronic	NA	NA	UGT1A7	2	234637707
2:234637707:C:T	ENSG00000244474	intronic	NA	NA	UGT1A4	2	234637707
2:234637803:C:T	ENSG00000241635	exonic	nonsynonymous SNV	exon1	UGT1A8	2	234637803
2:234637803:C:T	ENSG00000243135	exonic	nonsynonymous SNV	exon1	UGT1A3	2	234637803
2:234637853:A:G	ENSG00000241635	exonic	synonymous SNV	exon1	UGT1A8	2	234637853
2:234637853:A:G	ENSG00000243135	exonic	synonymous SNV	exon1	UGT1A3	2	234637853
2:234637912:C:T	ENSG00000241635	exonic	nonsynonymous SNV	exon1	UGT1A8	2	234637912
2:234637912:C:T	ENSG00000243135	exonic	nonsynonymous SNV	exon1	UGT1A3	2	234637912
2:234638249:A:G	ENSG00000241635	exonic	synonymous SNV	exon1	UGT1A8	2	234638249
2:234638249:A:G	ENSG00000243135	exonic	synonymous SNV	exon1	UGT1A3	2	234638249
2:234639310:A:G	ENSG00000167165	intronic	NA	NA	UGT1A6	2	234639310
2:234639310:A:G	ENSG00000240224	intronic	NA	NA	UGT1A5	2	234639310
2:234639310:A:G	ENSG00000241119	intronic	NA	NA	UGT1A9	2	234639310
2:234639310:A:G	ENSG00000241635	intronic	NA	NA	UGT1A8	2	234639310
2:234639310:A:G	ENSG00000242515	intronic	NA	NA	UGT1A10	2	234639310
2:234639310:A:G	ENSG00000243135	intronic	NA	NA	UGT1A3	2	234639310
2:234639310:A:G	ENSG00000244122	intronic	NA	NA	UGT1A7	2	234639310
2:234639310:A:G	ENSG00000244474	intronic	NA	NA	UGT1A4	2	234639310
2:234641908:A:T	ENSG00000167165	intronic	NA	NA	UGT1A6	2	234641908
2:234641908:A:T	ENSG00000240224	intronic	NA	NA	UGT1A5	2	234641908
2:234641908:A:T	ENSG00000241119	intronic	NA	NA	UGT1A9	2	234641908
2:234641908:A:T	ENSG00000241635	intronic	NA	NA	UGT1A8	2	234641908
2:234641908:A:T	ENSG00000242515	intronic	NA	NA	UGT1A10	2	234641908
2:234641908:A:T	ENSG00000243135	intronic	NA	NA	UGT1A3	2	234641908
2:234641908:A:T	ENSG00000244122	intronic	NA	NA	UGT1A7	2	234641908
2:234641908:A:T	ENSG00000244474	intronic	NA	NA	UGT1A4	2	234641908
2:234642015:G:T	ENSG00000167165	intronic	NA	NA	UGT1A6	2	234642015
2:234642015:G:T	ENSG00000240224	intronic	NA	NA	UGT1A5	2	234642015
2:234642015:G:T	ENSG00000241119	intronic	NA	NA	UGT1A9	2	234642015
2:234642015:G:T	ENSG00000241635	intronic	NA	NA	UGT1A8	2	234642015
2:234642015:G:T	ENSG00000242515	intronic	NA	NA	UGT1A10	2	234642015
2:234642015:G:T	ENSG00000243135	intronic	NA	NA	UGT1A3	2	234642015
2:234642015:G:T	ENSG00000244122	intronic	NA	NA	UGT1A7	2	234642015
2:234642015:G:T	ENSG00000244474	intronic	NA	NA	UGT1A4	2	234642015
2:234642838:C:T	ENSG00000167165	intronic	NA	NA	UGT1A6	2	234642838
2:234642838:C:T	ENSG00000240224	intronic	NA	NA	UGT1A5	2	234642838
2:234642838:C:T	ENSG00000241119	intronic	NA	NA	UGT1A9	2	234642838
2:234642838:C:T	ENSG00000241635	intronic	NA	NA	UGT1A8	2	234642838
2:234642838:C:T	ENSG00000242515	intronic	NA	NA	UGT1A10	2	234642838
2:234642838:C:T	ENSG00000243135	intronic	NA	NA	UGT1A3	2	234642838
2:234642838:C:T	ENSG00000244122	intronic	NA	NA	UGT1A7	2	234642838
2:234642838:C:T	ENSG00000244474	intronic	NA	NA	UGT1A4	2	234642838
2:234643560:A:G	ENSG00000167165	intronic	NA	NA	UGT1A6	2	234643560
2:234643560:A:G	ENSG00000240224	intronic	NA	NA	UGT1A5	2	234643560
2:234643560:A:G	ENSG00000241119	intronic	NA	NA	UGT1A9	2	234643560
2:234643560:A:G	ENSG00000241635	intronic	NA	NA	UGT1A8	2	234643560
2:234643560:A:G	ENSG00000242515	intronic	NA	NA	UGT1A10	2	234643560
2:234643560:A:G	ENSG00000243135	intronic	NA	NA	UGT1A3	2	234643560
2:234643560:A:G	ENSG00000244122	intronic	NA	NA	UGT1A7	2	234643560
2:234643560:A:G	ENSG00000244474	intronic	NA	NA	UGT1A4	2	234643560
2:234643737:A:T	ENSG00000167165	intronic	NA	NA	UGT1A6	2	234643737
2:234643737:A:T	ENSG00000240224	intronic	NA	NA	UGT1A5	2	234643737
2:234643737:A:T	ENSG00000241119	intronic	NA	NA	UGT1A9	2	234643737
2:234643737:A:T	ENSG00000241635	intronic	NA	NA	UGT1A8	2	234643737
2:234643737:A:T	ENSG00000242515	intronic	NA	NA	UGT1A10	2	234643737
2:234643737:A:T	ENSG00000243135	intronic	NA	NA	UGT1A3	2	234643737
2:234643737:A:T	ENSG00000244122	intronic	NA	NA	UGT1A7	2	234643737
2:234643737:A:T	ENSG00000244474	intronic	NA	NA	UGT1A4	2	234643737
2:234643749:C:T	ENSG00000167165	intronic	NA	NA	UGT1A6	2	234643749
2:234643749:C:T	ENSG00000240224	intronic	NA	NA	UGT1A5	2	234643749
2:234643749:C:T	ENSG00000241119	intronic	NA	NA	UGT1A9	2	234643749
2:234643749:C:T	ENSG00000241635	intronic	NA	NA	UGT1A8	2	234643749
2:234643749:C:T	ENSG00000242515	intronic	NA	NA	UGT1A10	2	234643749
2:234643749:C:T	ENSG00000243135	intronic	NA	NA	UGT1A3	2	234643749
2:234643749:C:T	ENSG00000244122	intronic	NA	NA	UGT1A7	2	234643749
2:234643749:C:T	ENSG00000244474	intronic	NA	NA	UGT1A4	2	234643749
2:234644421:C:G	ENSG00000167165	intronic	NA	NA	UGT1A6	2	234644421
2:234644421:C:G	ENSG00000240224	intronic	NA	NA	UGT1A5	2	234644421
2:234644421:C:G	ENSG00000241119	intronic	NA	NA	UGT1A9	2	234644421
2:234644421:C:G	ENSG00000241635	intronic	NA	NA	UGT1A8	2	234644421
2:234644421:C:G	ENSG00000242515	intronic	NA	NA	UGT1A10	2	234644421
2:234644421:C:G	ENSG00000243135	intronic	NA	NA	UGT1A3	2	234644421
2:234644421:C:G	ENSG00000244122	intronic	NA	NA	UGT1A7	2	234644421
2:234644421:C:G	ENSG00000244474	intronic	NA	NA	UGT1A4	2	234644421
2:234645186:G:T	ENSG00000167165	intronic	NA	NA	UGT1A6	2	234645186
2:234645186:G:T	ENSG00000240224	intronic	NA	NA	UGT1A5	2	234645186
2:234645186:G:T	ENSG00000241119	intronic	NA	NA	UGT1A9	2	234645186
2:234645186:G:T	ENSG00000241635	intronic	NA	NA	UGT1A8	2	234645186
2:234645186:G:T	ENSG00000242515	intronic	NA	NA	UGT1A10	2	234645186
2:234645186:G:T	ENSG00000243135	intronic	NA	NA	UGT1A3	2	234645186
2:234645186:G:T	ENSG00000244122	intronic	NA	NA	UGT1A7	2	234645186
2:234645186:G:T	ENSG00000244474	intronic	NA	NA	UGT1A4	2	234645186
2:234646722:A:C	ENSG00000167165	intronic	NA	NA	UGT1A6	2	234646722
2:234646722:A:C	ENSG00000240224	intronic	NA	NA	UGT1A5	2	234646722
2:234646722:A:C	ENSG00000241119	intronic	NA	NA	UGT1A9	2	234646722
2:234646722:A:C	ENSG00000241635	intronic	NA	NA	UGT1A8	2	234646722
2:234646722:A:C	ENSG00000242515	intronic	NA	NA	UGT1A10	2	234646722
2:234646722:A:C	ENSG00000243135	intronic	NA	NA	UGT1A3	2	234646722
2:234646722:A:C	ENSG00000244122	intronic	NA	NA	UGT1A7	2	234646722
2:234646722:A:C	ENSG00000244474	intronic	NA	NA	UGT1A4	2	234646722
2:234647317:A:G	ENSG00000167165	intronic	NA	NA	UGT1A6	2	234647317
2:234647317:A:G	ENSG00000240224	intronic	NA	NA	UGT1A5	2	234647317
2:234647317:A:G	ENSG00000241119	intronic	NA	NA	UGT1A9	2	234647317
2:234647317:A:G	ENSG00000241635	intronic	NA	NA	UGT1A8	2	234647317
2:234647317:A:G	ENSG00000242515	intronic	NA	NA	UGT1A10	2	234647317
2:234647317:A:G	ENSG00000243135	intronic	NA	NA	UGT1A3	2	234647317
2:234647317:A:G	ENSG00000244122	intronic	NA	NA	UGT1A7	2	234647317
2:234647317:A:G	ENSG00000244474	intronic	NA	NA	UGT1A4	2	234647317
2:234647478:A:G	ENSG00000167165	intronic	NA	NA	UGT1A6	2	234647478
2:234647478:A:G	ENSG00000240224	intronic	NA	NA	UGT1A5	2	234647478
2:234647478:A:G	ENSG00000241119	intronic	NA	NA	UGT1A9	2	234647478
2:234647478:A:G	ENSG00000241635	intronic	NA	NA	UGT1A8	2	234647478
2:234647478:A:G	ENSG00000242515	intronic	NA	NA	UGT1A10	2	234647478
2:234647478:A:G	ENSG00000243135	intronic	NA	NA	UGT1A3	2	234647478
2:234647478:A:G	ENSG00000244122	intronic	NA	NA	UGT1A7	2	234647478
2:234647478:A:G	ENSG00000244474	intronic	NA	NA	UGT1A4	2	234647478
2:234648860:A:G	ENSG00000248114	ncRNA_intronic	NA	NA	AC114812.9	2	234648860
2:234649302:A:G	ENSG00000248114	ncRNA_intronic	NA	NA	AC114812.9	2	234649302
2:234650193:G:T	ENSG00000248114	ncRNA_exonic	NA	NA	AC114812.9	2	234650193
2:234650562:C:T	ENSG00000248114	ncRNA_exonic	NA	NA	AC114812.9	2	234650562
2:234650604:C:T	ENSG00000167165	intronic	NA	NA	UGT1A6	2	234650604
2:234650604:C:T	ENSG00000240224	intronic	NA	NA	UGT1A5	2	234650604
2:234650604:C:T	ENSG00000241119	intronic	NA	NA	UGT1A9	2	234650604
2:234650604:C:T	ENSG00000241635	intronic	NA	NA	UGT1A8	2	234650604
2:234650604:C:T	ENSG00000242515	intronic	NA	NA	UGT1A10	2	234650604
2:234650604:C:T	ENSG00000243135	intronic	NA	NA	UGT1A3	2	234650604
2:234650604:C:T	ENSG00000244122	intronic	NA	NA	UGT1A7	2	234650604
2:234650604:C:T	ENSG00000244474	intronic	NA	NA	UGT1A4	2	234650604
2:234652717:C:T	ENSG00000167165	intronic	NA	NA	UGT1A6	2	234652717
2:234652717:C:T	ENSG00000240224	intronic	NA	NA	UGT1A5	2	234652717
2:234652717:C:T	ENSG00000241119	intronic	NA	NA	UGT1A9	2	234652717
2:234652717:C:T	ENSG00000241635	intronic	NA	NA	UGT1A8	2	234652717
2:234652717:C:T	ENSG00000242515	intronic	NA	NA	UGT1A10	2	234652717
2:234652717:C:T	ENSG00000243135	intronic	NA	NA	UGT1A3	2	234652717
2:234652717:C:T	ENSG00000244122	intronic	NA	NA	UGT1A7	2	234652717
2:234652717:C:T	ENSG00000244474	intronic	NA	NA	UGT1A4	2	234652717
2:234653184:A:C	ENSG00000167165	intronic	NA	NA	UGT1A6	2	234653184
2:234653184:A:C	ENSG00000240224	intronic	NA	NA	UGT1A5	2	234653184
2:234653184:A:C	ENSG00000241119	intronic	NA	NA	UGT1A9	2	234653184
2:234653184:A:C	ENSG00000241635	intronic	NA	NA	UGT1A8	2	234653184
2:234653184:A:C	ENSG00000242515	intronic	NA	NA	UGT1A10	2	234653184
2:234653184:A:C	ENSG00000243135	intronic	NA	NA	UGT1A3	2	234653184
2:234653184:A:C	ENSG00000244122	intronic	NA	NA	UGT1A7	2	234653184
2:234653184:A:C	ENSG00000244474	intronic	NA	NA	UGT1A4	2	234653184
2:234653192:A:G	ENSG00000167165	intronic	NA	NA	UGT1A6	2	234653192
2:234653192:A:G	ENSG00000240224	intronic	NA	NA	UGT1A5	2	234653192
2:234653192:A:G	ENSG00000241119	intronic	NA	NA	UGT1A9	2	234653192
2:234653192:A:G	ENSG00000241635	intronic	NA	NA	UGT1A8	2	234653192
2:234653192:A:G	ENSG00000242515	intronic	NA	NA	UGT1A10	2	234653192
2:234653192:A:G	ENSG00000243135	intronic	NA	NA	UGT1A3	2	234653192
2:234653192:A:G	ENSG00000244122	intronic	NA	NA	UGT1A7	2	234653192
2:234653192:A:G	ENSG00000244474	intronic	NA	NA	UGT1A4	2	234653192
2:234654449:A:G	ENSG00000167165	intronic	NA	NA	UGT1A6	2	234654449
2:234654449:A:G	ENSG00000240224	intronic	NA	NA	UGT1A5	2	234654449
2:234654449:A:G	ENSG00000241119	intronic	NA	NA	UGT1A9	2	234654449
2:234654449:A:G	ENSG00000241635	intronic	NA	NA	UGT1A8	2	234654449
2:234654449:A:G	ENSG00000242515	intronic	NA	NA	UGT1A10	2	234654449
2:234654449:A:G	ENSG00000243135	intronic	NA	NA	UGT1A3	2	234654449
2:234654449:A:G	ENSG00000244122	intronic	NA	NA	UGT1A7	2	234654449
2:234654449:A:G	ENSG00000244474	intronic	NA	NA	UGT1A4	2	234654449
2:234655303:G:T	ENSG00000167165	intronic	NA	NA	UGT1A6	2	234655303
2:234655303:G:T	ENSG00000240224	intronic	NA	NA	UGT1A5	2	234655303
2:234655303:G:T	ENSG00000241119	intronic	NA	NA	UGT1A9	2	234655303
2:234655303:G:T	ENSG00000241635	intronic	NA	NA	UGT1A8	2	234655303
2:234655303:G:T	ENSG00000242515	intronic	NA	NA	UGT1A10	2	234655303
2:234655303:G:T	ENSG00000243135	intronic	NA	NA	UGT1A3	2	234655303
2:234655303:G:T	ENSG00000244122	intronic	NA	NA	UGT1A7	2	234655303
2:234655303:G:T	ENSG00000244474	intronic	NA	NA	UGT1A4	2	234655303
2:234655313:A:C	ENSG00000167165	intronic	NA	NA	UGT1A6	2	234655313
2:234655313:A:C	ENSG00000240224	intronic	NA	NA	UGT1A5	2	234655313
2:234655313:A:C	ENSG00000241119	intronic	NA	NA	UGT1A9	2	234655313
2:234655313:A:C	ENSG00000241635	intronic	NA	NA	UGT1A8	2	234655313
2:234655313:A:C	ENSG00000242515	intronic	NA	NA	UGT1A10	2	234655313
2:234655313:A:C	ENSG00000243135	intronic	NA	NA	UGT1A3	2	234655313
2:234655313:A:C	ENSG00000244122	intronic	NA	NA	UGT1A7	2	234655313
2:234655313:A:C	ENSG00000244474	intronic	NA	NA	UGT1A4	2	234655313
2:234656640:C:T	ENSG00000228445	ncRNA_exonic	NA	NA	UGT1A2P	2	234656640
2:234657983:C:T	ENSG00000167165	intronic	NA	NA	UGT1A6	2	234657983
2:234657983:C:T	ENSG00000240224	intronic	NA	NA	UGT1A5	2	234657983
2:234657983:C:T	ENSG00000241119	intronic	NA	NA	UGT1A9	2	234657983
2:234657983:C:T	ENSG00000241635	intronic	NA	NA	UGT1A8	2	234657983
2:234657983:C:T	ENSG00000242515	intronic	NA	NA	UGT1A10	2	234657983
2:234657983:C:T	ENSG00000243135	intronic	NA	NA	UGT1A3	2	234657983
2:234657983:C:T	ENSG00000244122	intronic	NA	NA	UGT1A7	2	234657983
2:234657983:C:T	ENSG00000244474	intronic	NA	NA	UGT1A4	2	234657983
2:234658116:C:T	ENSG00000167165	intronic	NA	NA	UGT1A6	2	234658116
2:234658116:C:T	ENSG00000240224	intronic	NA	NA	UGT1A5	2	234658116
2:234658116:C:T	ENSG00000241119	intronic	NA	NA	UGT1A9	2	234658116
2:234658116:C:T	ENSG00000241635	intronic	NA	NA	UGT1A8	2	234658116
2:234658116:C:T	ENSG00000242515	intronic	NA	NA	UGT1A10	2	234658116
2:234658116:C:T	ENSG00000243135	intronic	NA	NA	UGT1A3	2	234658116
2:234658116:C:T	ENSG00000244122	intronic	NA	NA	UGT1A7	2	234658116
2:234658116:C:T	ENSG00000244474	intronic	NA	NA	UGT1A4	2	234658116
2:234658250:A:G	ENSG00000167165	intronic	NA	NA	UGT1A6	2	234658250
2:234658250:A:G	ENSG00000240224	intronic	NA	NA	UGT1A5	2	234658250
2:234658250:A:G	ENSG00000241119	intronic	NA	NA	UGT1A9	2	234658250
2:234658250:A:G	ENSG00000241635	intronic	NA	NA	UGT1A8	2	234658250
2:234658250:A:G	ENSG00000242515	intronic	NA	NA	UGT1A10	2	234658250
2:234658250:A:G	ENSG00000243135	intronic	NA	NA	UGT1A3	2	234658250
2:234658250:A:G	ENSG00000244122	intronic	NA	NA	UGT1A7	2	234658250
2:234658250:A:G	ENSG00000244474	intronic	NA	NA	UGT1A4	2	234658250
2:234658623:A:G	ENSG00000167165	intronic	NA	NA	UGT1A6	2	234658623
2:234658623:A:G	ENSG00000240224	intronic	NA	NA	UGT1A5	2	234658623
2:234658623:A:G	ENSG00000241119	intronic	NA	NA	UGT1A9	2	234658623
2:234658623:A:G	ENSG00000241635	intronic	NA	NA	UGT1A8	2	234658623
2:234658623:A:G	ENSG00000242515	intronic	NA	NA	UGT1A10	2	234658623
2:234658623:A:G	ENSG00000243135	intronic	NA	NA	UGT1A3	2	234658623
2:234658623:A:G	ENSG00000244122	intronic	NA	NA	UGT1A7	2	234658623
2:234658623:A:G	ENSG00000244474	intronic	NA	NA	UGT1A4	2	234658623
2:234658712:A:G	ENSG00000167165	intronic	NA	NA	UGT1A6	2	234658712
2:234658712:A:G	ENSG00000240224	intronic	NA	NA	UGT1A5	2	234658712
2:234658712:A:G	ENSG00000241119	intronic	NA	NA	UGT1A9	2	234658712
2:234658712:A:G	ENSG00000241635	intronic	NA	NA	UGT1A8	2	234658712
2:234658712:A:G	ENSG00000242515	intronic	NA	NA	UGT1A10	2	234658712
2:234658712:A:G	ENSG00000243135	intronic	NA	NA	UGT1A3	2	234658712
2:234658712:A:G	ENSG00000244122	intronic	NA	NA	UGT1A7	2	234658712
2:234658712:A:G	ENSG00000244474	intronic	NA	NA	UGT1A4	2	234658712
2:234659061:A:C	ENSG00000167165	intronic	NA	NA	UGT1A6	2	234659061
2:234659061:A:C	ENSG00000240224	intronic	NA	NA	UGT1A5	2	234659061
2:234659061:A:C	ENSG00000241119	intronic	NA	NA	UGT1A9	2	234659061
2:234659061:A:C	ENSG00000241635	intronic	NA	NA	UGT1A8	2	234659061
2:234659061:A:C	ENSG00000242515	intronic	NA	NA	UGT1A10	2	234659061
2:234659061:A:C	ENSG00000243135	intronic	NA	NA	UGT1A3	2	234659061
2:234659061:A:C	ENSG00000244122	intronic	NA	NA	UGT1A7	2	234659061
2:234659061:A:C	ENSG00000244474	intronic	NA	NA	UGT1A4	2	234659061
2:234663649:C:G	ENSG00000178836	ncRNA_exonic	NA	NA	AC114812.5	2	234663649
2:234664060:G:T	ENSG00000167165	intronic	NA	NA	UGT1A6	2	234664060
2:234664060:G:T	ENSG00000240224	intronic	NA	NA	UGT1A5	2	234664060
2:234664060:G:T	ENSG00000241119	intronic	NA	NA	UGT1A9	2	234664060
2:234664060:G:T	ENSG00000241635	intronic	NA	NA	UGT1A8	2	234664060
2:234664060:G:T	ENSG00000242515	intronic	NA	NA	UGT1A10	2	234664060
2:234664060:G:T	ENSG00000243135	intronic	NA	NA	UGT1A3	2	234664060
2:234664060:G:T	ENSG00000244122	intronic	NA	NA	UGT1A7	2	234664060
2:234664060:G:T	ENSG00000244474	intronic	NA	NA	UGT1A4	2	234664060
2:234664354:A:G	ENSG00000167165	intronic	NA	NA	UGT1A6	2	234664354
2:234664354:A:G	ENSG00000240224	intronic	NA	NA	UGT1A5	2	234664354
2:234664354:A:G	ENSG00000241119	intronic	NA	NA	UGT1A9	2	234664354
2:234664354:A:G	ENSG00000241635	intronic	NA	NA	UGT1A8	2	234664354
2:234664354:A:G	ENSG00000242515	intronic	NA	NA	UGT1A10	2	234664354
2:234664354:A:G	ENSG00000243135	intronic	NA	NA	UGT1A3	2	234664354
2:234664354:A:G	ENSG00000244122	intronic	NA	NA	UGT1A7	2	234664354
2:234664354:A:G	ENSG00000244474	intronic	NA	NA	UGT1A4	2	234664354
2:234664765:C:T	ENSG00000167165	intronic	NA	NA	UGT1A6	2	234664765
2:234664765:C:T	ENSG00000240224	intronic	NA	NA	UGT1A5	2	234664765
2:234664765:C:T	ENSG00000241119	intronic	NA	NA	UGT1A9	2	234664765
2:234664765:C:T	ENSG00000241635	intronic	NA	NA	UGT1A8	2	234664765
2:234664765:C:T	ENSG00000242515	intronic	NA	NA	UGT1A10	2	234664765
2:234664765:C:T	ENSG00000243135	intronic	NA	NA	UGT1A3	2	234664765
2:234664765:C:T	ENSG00000244122	intronic	NA	NA	UGT1A7	2	234664765
2:234664765:C:T	ENSG00000244474	intronic	NA	NA	UGT1A4	2	234664765
2:234665659:G:T	ENSG00000167165	intronic	NA	NA	UGT1A6	2	234665659
2:234665659:G:T	ENSG00000240224	intronic	NA	NA	UGT1A5	2	234665659
2:234665659:G:T	ENSG00000241119	intronic	NA	NA	UGT1A9	2	234665659
2:234665659:G:T	ENSG00000241635	intronic	NA	NA	UGT1A8	2	234665659
2:234665659:G:T	ENSG00000242515	intronic	NA	NA	UGT1A10	2	234665659
2:234665659:G:T	ENSG00000243135	intronic	NA	NA	UGT1A3	2	234665659
2:234665659:G:T	ENSG00000244122	intronic	NA	NA	UGT1A7	2	234665659
2:234665659:G:T	ENSG00000244474	intronic	NA	NA	UGT1A4	2	234665659
2:234665782:A:G	ENSG00000167165	intronic	NA	NA	UGT1A6	2	234665782
2:234665782:A:G	ENSG00000240224	intronic	NA	NA	UGT1A5	2	234665782
2:234665782:A:G	ENSG00000241119	intronic	NA	NA	UGT1A9	2	234665782
2:234665782:A:G	ENSG00000241635	intronic	NA	NA	UGT1A8	2	234665782
2:234665782:A:G	ENSG00000242515	intronic	NA	NA	UGT1A10	2	234665782
2:234665782:A:G	ENSG00000243135	intronic	NA	NA	UGT1A3	2	234665782
2:234665782:A:G	ENSG00000244122	intronic	NA	NA	UGT1A7	2	234665782
2:234665782:A:G	ENSG00000244474	intronic	NA	NA	UGT1A4	2	234665782
2:234666461:G:T	ENSG00000167165	intronic	NA	NA	UGT1A6	2	234666461
2:234666461:G:T	ENSG00000240224	intronic	NA	NA	UGT1A5	2	234666461
2:234666461:G:T	ENSG00000241119	intronic	NA	NA	UGT1A9	2	234666461
2:234666461:G:T	ENSG00000241635	intronic	NA	NA	UGT1A8	2	234666461
2:234666461:G:T	ENSG00000242515	intronic	NA	NA	UGT1A10	2	234666461
2:234666461:G:T	ENSG00000243135	intronic	NA	NA	UGT1A3	2	234666461
2:234666461:G:T	ENSG00000244122	intronic	NA	NA	UGT1A7	2	234666461
2:234666461:G:T	ENSG00000244474	intronic	NA	NA	UGT1A4	2	234666461
2:234667582:A:C	ENSG00000167165	intronic	NA	NA	UGT1A6	2	234667582
2:234667582:A:C	ENSG00000240224	intronic	NA	NA	UGT1A5	2	234667582
2:234667582:A:C	ENSG00000241119	intronic	NA	NA	UGT1A9	2	234667582
2:234667582:A:C	ENSG00000241635	intronic	NA	NA	UGT1A8	2	234667582
2:234667582:A:C	ENSG00000242515	intronic	NA	NA	UGT1A10	2	234667582
2:234667582:A:C	ENSG00000243135	intronic	NA	NA	UGT1A3	2	234667582
2:234667582:A:C	ENSG00000244122	intronic	NA	NA	UGT1A7	2	234667582
2:234667582:A:C	ENSG00000244474	intronic	NA	NA	UGT1A4	2	234667582
2:234672639:G:T	ENSG00000167165	intronic	NA	NA	UGT1A6	2	234672639
2:234672639:G:T	ENSG00000240224	intronic	NA	NA	UGT1A5	2	234672639
2:234672639:G:T	ENSG00000241119	intronic	NA	NA	UGT1A9	2	234672639
2:234672639:G:T	ENSG00000241635	intronic	NA	NA	UGT1A8	2	234672639
2:234672639:G:T	ENSG00000242366	intronic	NA	NA	UGT1A1	2	234672639
2:234672639:G:T	ENSG00000242515	intronic	NA	NA	UGT1A10	2	234672639
2:234672639:G:T	ENSG00000243135	intronic	NA	NA	UGT1A3	2	234672639
2:234672639:G:T	ENSG00000244122	intronic	NA	NA	UGT1A7	2	234672639
2:234672639:G:T	ENSG00000244474	intronic	NA	NA	UGT1A4	2	234672639
2:234672722:G:T	ENSG00000167165	intronic	NA	NA	UGT1A6	2	234672722
2:234672722:G:T	ENSG00000240224	intronic	NA	NA	UGT1A5	2	234672722
2:234672722:G:T	ENSG00000241119	intronic	NA	NA	UGT1A9	2	234672722
2:234672722:G:T	ENSG00000241635	intronic	NA	NA	UGT1A8	2	234672722
2:234672722:G:T	ENSG00000242366	intronic	NA	NA	UGT1A1	2	234672722
2:234672722:G:T	ENSG00000242515	intronic	NA	NA	UGT1A10	2	234672722
2:234672722:G:T	ENSG00000243135	intronic	NA	NA	UGT1A3	2	234672722
2:234672722:G:T	ENSG00000244122	intronic	NA	NA	UGT1A7	2	234672722
2:234672722:G:T	ENSG00000244474	intronic	NA	NA	UGT1A4	2	234672722
2:234673239:A:G	ENSG00000167165	intronic	NA	NA	UGT1A6	2	234673239
2:234673239:A:G	ENSG00000240224	intronic	NA	NA	UGT1A5	2	234673239
2:234673239:A:G	ENSG00000241119	intronic	NA	NA	UGT1A9	2	234673239
2:234673239:A:G	ENSG00000241635	intronic	NA	NA	UGT1A8	2	234673239
2:234673239:A:G	ENSG00000242366	intronic	NA	NA	UGT1A1	2	234673239
2:234673239:A:G	ENSG00000242515	intronic	NA	NA	UGT1A10	2	234673239
2:234673239:A:G	ENSG00000243135	intronic	NA	NA	UGT1A3	2	234673239
2:234673239:A:G	ENSG00000244122	intronic	NA	NA	UGT1A7	2	234673239
2:234673239:A:G	ENSG00000244474	intronic	NA	NA	UGT1A4	2	234673239
2:234673309:C:T	ENSG00000167165	intronic	NA	NA	UGT1A6	2	234673309
2:234673309:C:T	ENSG00000240224	intronic	NA	NA	UGT1A5	2	234673309
2:234673309:C:T	ENSG00000241119	intronic	NA	NA	UGT1A9	2	234673309
2:234673309:C:T	ENSG00000241635	intronic	NA	NA	UGT1A8	2	234673309
2:234673309:C:T	ENSG00000242366	intronic	NA	NA	UGT1A1	2	234673309
2:234673309:C:T	ENSG00000242515	intronic	NA	NA	UGT1A10	2	234673309
2:234673309:C:T	ENSG00000243135	intronic	NA	NA	UGT1A3	2	234673309
2:234673309:C:T	ENSG00000244122	intronic	NA	NA	UGT1A7	2	234673309
2:234673309:C:T	ENSG00000244474	intronic	NA	NA	UGT1A4	2	234673309
2:234673462:C:T	ENSG00000167165	intronic	NA	NA	UGT1A6	2	234673462
2:234673462:C:T	ENSG00000240224	intronic	NA	NA	UGT1A5	2	234673462
2:234673462:C:T	ENSG00000241119	intronic	NA	NA	UGT1A9	2	234673462
2:234673462:C:T	ENSG00000241635	intronic	NA	NA	UGT1A8	2	234673462
2:234673462:C:T	ENSG00000242366	intronic	NA	NA	UGT1A1	2	234673462
2:234673462:C:T	ENSG00000242515	intronic	NA	NA	UGT1A10	2	234673462
2:234673462:C:T	ENSG00000243135	intronic	NA	NA	UGT1A3	2	234673462
2:234673462:C:T	ENSG00000244122	intronic	NA	NA	UGT1A7	2	234673462
2:234673462:C:T	ENSG00000244474	intronic	NA	NA	UGT1A4	2	234673462
2:234674252:C:G	ENSG00000167165	intronic	NA	NA	UGT1A6	2	234674252
2:234674252:C:G	ENSG00000240224	intronic	NA	NA	UGT1A5	2	234674252
2:234674252:C:G	ENSG00000241119	intronic	NA	NA	UGT1A9	2	234674252
2:234674252:C:G	ENSG00000241635	intronic	NA	NA	UGT1A8	2	234674252
2:234674252:C:G	ENSG00000242366	intronic	NA	NA	UGT1A1	2	234674252
2:234674252:C:G	ENSG00000242515	intronic	NA	NA	UGT1A10	2	234674252
2:234674252:C:G	ENSG00000243135	intronic	NA	NA	UGT1A3	2	234674252
2:234674252:C:G	ENSG00000244122	intronic	NA	NA	UGT1A7	2	234674252
2:234674252:C:G	ENSG00000244474	intronic	NA	NA	UGT1A4	2	234674252
2:234674476:A:G	ENSG00000167165	intronic	NA	NA	UGT1A6	2	234674476
2:234674476:A:G	ENSG00000240224	intronic	NA	NA	UGT1A5	2	234674476
2:234674476:A:G	ENSG00000241119	intronic	NA	NA	UGT1A9	2	234674476
2:234674476:A:G	ENSG00000241635	intronic	NA	NA	UGT1A8	2	234674476
2:234674476:A:G	ENSG00000242366	intronic	NA	NA	UGT1A1	2	234674476
2:234674476:A:G	ENSG00000242515	intronic	NA	NA	UGT1A10	2	234674476
2:234674476:A:G	ENSG00000243135	intronic	NA	NA	UGT1A3	2	234674476
2:234674476:A:G	ENSG00000244122	intronic	NA	NA	UGT1A7	2	234674476
2:234674476:A:G	ENSG00000244474	intronic	NA	NA	UGT1A4	2	234674476
2:234680679:A:C	ENSG00000167165	intronic	NA	NA	UGT1A6	2	234680679
2:234680679:A:C	ENSG00000240224	intronic	NA	NA	UGT1A5	2	234680679
2:234680679:A:C	ENSG00000241119	intronic	NA	NA	UGT1A9	2	234680679
2:234680679:A:C	ENSG00000241635	intronic	NA	NA	UGT1A8	2	234680679
2:234680679:A:C	ENSG00000242366	intronic	NA	NA	UGT1A1	2	234680679
2:234680679:A:C	ENSG00000242515	intronic	NA	NA	UGT1A10	2	234680679
2:234680679:A:C	ENSG00000243135	intronic	NA	NA	UGT1A3	2	234680679
2:234680679:A:C	ENSG00000244122	intronic	NA	NA	UGT1A7	2	234680679
2:234680679:A:C	ENSG00000244474	intronic	NA	NA	UGT1A4	2	234680679
2:234689543:C:G	ENSG00000185038	intronic	NA	NA	MROH2A	2	234689543
2:234692617:C:T	ENSG00000185038	intronic	NA	NA	MROH2A	2	234692617
2:234694727:A:G	ENSG00000185038	intronic	NA	NA	MROH2A	2	234694727
2:234698790:C:T	ENSG00000185038	intronic	NA	NA	MROH2A	2	234698790
2:234698976:A:G	ENSG00000185038	intronic	NA	NA	MROH2A	2	234698976
4:22805792:A:G	ENSG00000249948	intronic	NA	NA	GBA3	4	22805792
4:22806763:C:T	ENSG00000249948	intronic	NA	NA	GBA3	4	22806763
4:22807237:A:G	ENSG00000249948	intronic	NA	NA	GBA3	4	22807237
4:22807353:A:G	ENSG00000249948	intronic	NA	NA	GBA3	4	22807353
4:22811001:G:T	ENSG00000249948	intronic	NA	NA	GBA3	4	22811001
4:22811393:C:T	ENSG00000249948	intronic	NA	NA	GBA3	4	22811393
4:22812879:A:G	ENSG00000249948	intronic	NA	NA	GBA3	4	22812879
4:22815197:C:T	ENSG00000249948	intronic	NA	NA	GBA3	4	22815197
4:22818222:G:T	ENSG00000249948	intronic	NA	NA	GBA3	4	22818222
4:22820504:A:T	ENSG00000249948	exonic	NA	NA	GBA3	4	22820504
4:22823580:C:T	ENSG00000249948	intergenic	NA	NA	GBA3	4	22823580
4:22823580:C:T	ENSG00000248837	intergenic	NA	NA	RP11-412P11.1	4	22823580
4:22823651:A:G	ENSG00000249948	intergenic	NA	NA	GBA3	4	22823651
4:22823651:A:G	ENSG00000248837	intergenic	NA	NA	RP11-412P11.1	4	22823651
4:22824021:A:G	ENSG00000249948	intergenic	NA	NA	GBA3	4	22824021
4:22824021:A:G	ENSG00000248837	intergenic	NA	NA	RP11-412P11.1	4	22824021
4:22825055:A:G	ENSG00000249948	intergenic	NA	NA	GBA3	4	22825055
4:22825055:A:G	ENSG00000248837	intergenic	NA	NA	RP11-412P11.1	4	22825055
4:22827138:C:T	ENSG00000249948	intergenic	NA	NA	GBA3	4	22827138
4:22827138:C:T	ENSG00000248837	intergenic	NA	NA	RP11-412P11.1	4	22827138
4:22827325:C:T	ENSG00000249948	intergenic	NA	NA	GBA3	4	22827325
4:22827325:C:T	ENSG00000248837	intergenic	NA	NA	RP11-412P11.1	4	22827325
4:22827511:C:T	ENSG00000249948	intergenic	NA	NA	GBA3	4	22827511
4:22827511:C:T	ENSG00000248837	intergenic	NA	NA	RP11-412P11.1	4	22827511
4:69303321:A:G	ENSG00000162840	intergenic	NA	NA	MT2P1	4	69303321
4:69303321:A:G	ENSG00000087128	intergenic	NA	NA	TMPRSS11E	4	69303321
4:69306355:C:T	ENSG00000162840	intergenic	NA	NA	MT2P1	4	69306355
4:69306355:C:T	ENSG00000087128	intergenic	NA	NA	TMPRSS11E	4	69306355
4:69306774:G:T	ENSG00000162840	intergenic	NA	NA	MT2P1	4	69306774
4:69306774:G:T	ENSG00000087128	intergenic	NA	NA	TMPRSS11E	4	69306774
4:69309117:C:T	ENSG00000162840	intergenic	NA	NA	MT2P1	4	69309117
4:69309117:C:T	ENSG00000087128	intergenic	NA	NA	TMPRSS11E	4	69309117
4:69309265:A:G	ENSG00000162840	intergenic	NA	NA	MT2P1	4	69309265
4:69309265:A:G	ENSG00000087128	intergenic	NA	NA	TMPRSS11E	4	69309265
4:69309300:G:T	ENSG00000162840	intergenic	NA	NA	MT2P1	4	69309300
4:69309300:G:T	ENSG00000087128	intergenic	NA	NA	TMPRSS11E	4	69309300
4:69309716:A:G	ENSG00000162840	intergenic	NA	NA	MT2P1	4	69309716
4:69309716:A:G	ENSG00000087128	intergenic	NA	NA	TMPRSS11E	4	69309716
4:69309913:A:G	ENSG00000162840	intergenic	NA	NA	MT2P1	4	69309913
4:69309913:A:G	ENSG00000087128	intergenic	NA	NA	TMPRSS11E	4	69309913
4:69310287:C:T	ENSG00000162840	intergenic	NA	NA	MT2P1	4	69310287
4:69310287:C:T	ENSG00000087128	intergenic	NA	NA	TMPRSS11E	4	69310287
4:69315548:G:T	ENSG00000087128	intronic	NA	NA	TMPRSS11E	4	69315548
4:69315905:A:G	ENSG00000087128	intronic	NA	NA	TMPRSS11E	4	69315905
4:69317078:A:G	ENSG00000087128	intronic	NA	NA	TMPRSS11E	4	69317078
4:69317873:A:G	ENSG00000087128	intronic	NA	NA	TMPRSS11E	4	69317873
4:69317947:A:G	ENSG00000087128	intronic	NA	NA	TMPRSS11E	4	69317947
4:69319421:A:G	ENSG00000087128	intronic	NA	NA	TMPRSS11E	4	69319421
4:69319692:A:G	ENSG00000087128	intronic	NA	NA	TMPRSS11E	4	69319692
4:69321453:C:T	ENSG00000087128	intronic	NA	NA	TMPRSS11E	4	69321453
4:69321971:C:T	ENSG00000087128	intronic	NA	NA	TMPRSS11E	4	69321971
4:69324750:A:G	ENSG00000087128	intronic	NA	NA	TMPRSS11E	4	69324750
4:69325415:C:G	ENSG00000087128	intronic	NA	NA	TMPRSS11E	4	69325415
4:69326683:C:T	ENSG00000087128	intronic	NA	NA	TMPRSS11E	4	69326683
4:69327932:A:G	ENSG00000087128	intronic	NA	NA	TMPRSS11E	4	69327932
4:69328421:A:G	ENSG00000087128	intronic	NA	NA	TMPRSS11E	4	69328421
4:69328887:A:C	ENSG00000087128	intronic	NA	NA	TMPRSS11E	4	69328887
4:69328988:G:T	ENSG00000087128	intronic	NA	NA	TMPRSS11E	4	69328988
4:69329669:G:T	ENSG00000087128	intronic	NA	NA	TMPRSS11E	4	69329669
4:69329705:C:G	ENSG00000087128	intronic	NA	NA	TMPRSS11E	4	69329705
4:69330421:C:T	ENSG00000087128	intronic	NA	NA	TMPRSS11E	4	69330421
4:69330527:A:G	ENSG00000087128	intronic	NA	NA	TMPRSS11E	4	69330527
4:69331225:A:G	ENSG00000087128	intronic	NA	NA	TMPRSS11E	4	69331225
4:69332537:A:G	ENSG00000087128	intronic	NA	NA	TMPRSS11E	4	69332537
4:69332937:A:G	ENSG00000087128	intronic	NA	NA	TMPRSS11E	4	69332937
4:69333810:C:T	ENSG00000087128	intronic	NA	NA	TMPRSS11E	4	69333810
4:69334413:A:C	ENSG00000087128	intronic	NA	NA	TMPRSS11E	4	69334413
4:69335293:G:T	ENSG00000087128	intronic	NA	NA	TMPRSS11E	4	69335293
4:69337448:A:G	ENSG00000087128	intronic	NA	NA	TMPRSS11E	4	69337448
4:69337759:C:T	ENSG00000087128	intronic	NA	NA	TMPRSS11E	4	69337759
4:69337945:A:T	ENSG00000087128	intronic	NA	NA	TMPRSS11E	4	69337945
4:69338311:A:G	ENSG00000087128	intronic	NA	NA	TMPRSS11E	4	69338311
4:69338481:C:T	ENSG00000087128	intronic	NA	NA	TMPRSS11E	4	69338481
4:69338734:A:G	ENSG00000087128	intronic	NA	NA	TMPRSS11E	4	69338734
4:69339177:C:T	ENSG00000087128	intronic	NA	NA	TMPRSS11E	4	69339177
4:69339257:A:G	ENSG00000087128	intronic	NA	NA	TMPRSS11E	4	69339257
4:69339933:A:G	ENSG00000087128	intronic	NA	NA	TMPRSS11E	4	69339933
4:69340500:A:G	ENSG00000087128	intronic	NA	NA	TMPRSS11E	4	69340500
4:69340657:G:T	ENSG00000087128	intronic	NA	NA	TMPRSS11E	4	69340657
4:69340782:A:G	ENSG00000087128	intronic	NA	NA	TMPRSS11E	4	69340782
4:69340991:A:T	ENSG00000087128	intronic	NA	NA	TMPRSS11E	4	69340991
4:69341037:C:T	ENSG00000087128	intronic	NA	NA	TMPRSS11E	4	69341037
4:69341487:C:T	ENSG00000087128	intronic	NA	NA	TMPRSS11E	4	69341487
4:69341579:C:T	ENSG00000087128	intronic	NA	NA	TMPRSS11E	4	69341579
4:69342169:C:G	ENSG00000087128	intronic	NA	NA	TMPRSS11E	4	69342169
4:69343287:A:G	ENSG00000087128	exonic	nonsynonymous SNV	exon8	TMPRSS11E	4	69343287
4:69343353:A:G	ENSG00000087128	intronic	NA	NA	TMPRSS11E	4	69343353
4:69343543:A:C	ENSG00000087128	intronic	NA	NA	TMPRSS11E	4	69343543
4:69343724:C:G	ENSG00000087128	intronic	NA	NA	TMPRSS11E	4	69343724
4:69343921:A:T	ENSG00000087128	intronic	NA	NA	TMPRSS11E	4	69343921
4:69344110:C:T	ENSG00000087128	intronic	NA	NA	TMPRSS11E	4	69344110
4:69344404:C:T	ENSG00000087128	intronic	NA	NA	TMPRSS11E	4	69344404
4:69344733:G:T	ENSG00000087128	intronic	NA	NA	TMPRSS11E	4	69344733
4:69344883:C:T	ENSG00000087128	intronic	NA	NA	TMPRSS11E	4	69344883
4:69345132:A:G	ENSG00000087128	intronic	NA	NA	TMPRSS11E	4	69345132
4:69345142:A:G	ENSG00000087128	intronic	NA	NA	TMPRSS11E	4	69345142
4:69345659:A:C	ENSG00000087128	intronic	NA	NA	TMPRSS11E	4	69345659
4:69345909:C:T	ENSG00000087128	intronic	NA	NA	TMPRSS11E	4	69345909
4:69346521:C:T	ENSG00000087128	intronic	NA	NA	TMPRSS11E	4	69346521
4:69347243:A:G	ENSG00000087128	intronic	NA	NA	TMPRSS11E	4	69347243
4:69347393:A:C	ENSG00000087128	intronic	NA	NA	TMPRSS11E	4	69347393
4:69347992:C:G	ENSG00000087128	intronic	NA	NA	TMPRSS11E	4	69347992
4:69348038:A:G	ENSG00000087128	intronic	NA	NA	TMPRSS11E	4	69348038
4:69348146:A:G	ENSG00000087128	intronic	NA	NA	TMPRSS11E	4	69348146
4:69348155:A:C	ENSG00000087128	intronic	NA	NA	TMPRSS11E	4	69348155
4:69348349:A:G	ENSG00000087128	intronic	NA	NA	TMPRSS11E	4	69348349
4:69348487:C:T	ENSG00000087128	intronic	NA	NA	TMPRSS11E	4	69348487
4:69348674:C:T	ENSG00000087128	intronic	NA	NA	TMPRSS11E	4	69348674
4:69348700:A:T	ENSG00000087128	intronic	NA	NA	TMPRSS11E	4	69348700
4:69348784:A:G	ENSG00000087128	intronic	NA	NA	TMPRSS11E	4	69348784
4:69348803:C:T	ENSG00000087128	intronic	NA	NA	TMPRSS11E	4	69348803
4:69348883:A:G	ENSG00000087128	intronic	NA	NA	TMPRSS11E	4	69348883
4:69349018:A:C	ENSG00000087128	intronic	NA	NA	TMPRSS11E	4	69349018
4:69349034:C:T	ENSG00000087128	intronic	NA	NA	TMPRSS11E	4	69349034
4:69349100:C:T	ENSG00000087128	intronic	NA	NA	TMPRSS11E	4	69349100
4:69349401:A:G	ENSG00000087128	intronic	NA	NA	TMPRSS11E	4	69349401
4:69349677:A:C	ENSG00000087128	intronic	NA	NA	TMPRSS11E	4	69349677
4:69349718:C:T	ENSG00000087128	intronic	NA	NA	TMPRSS11E	4	69349718
4:69349737:A:G	ENSG00000087128	intronic	NA	NA	TMPRSS11E	4	69349737
4:69349893:C:T	ENSG00000087128	intronic	NA	NA	TMPRSS11E	4	69349893
4:69350066:C:T	ENSG00000087128	intronic	NA	NA	TMPRSS11E	4	69350066
4:69350289:C:G	ENSG00000087128	intronic	NA	NA	TMPRSS11E	4	69350289
4:69350476:A:T	ENSG00000087128	intronic	NA	NA	TMPRSS11E	4	69350476
4:69351061:C:T	ENSG00000087128	intronic	NA	NA	TMPRSS11E	4	69351061
4:69351146:G:T	ENSG00000087128	intronic	NA	NA	TMPRSS11E	4	69351146
4:69351163:A:C	ENSG00000087128	intronic	NA	NA	TMPRSS11E	4	69351163
4:69351336:A:G	ENSG00000087128	intronic	NA	NA	TMPRSS11E	4	69351336
4:69351445:A:C	ENSG00000087128	intronic	NA	NA	TMPRSS11E	4	69351445
4:69351654:C:T	ENSG00000087128	intronic	NA	NA	TMPRSS11E	4	69351654
4:69351789:C:T	ENSG00000087128	intronic	NA	NA	TMPRSS11E	4	69351789
4:69351937:A:G	ENSG00000087128	intronic	NA	NA	TMPRSS11E	4	69351937
4:69352134:A:G	ENSG00000087128	intronic	NA	NA	TMPRSS11E	4	69352134
4:69352228:A:T	ENSG00000087128	intronic	NA	NA	TMPRSS11E	4	69352228
4:69352319:C:T	ENSG00000087128	intronic	NA	NA	TMPRSS11E	4	69352319
4:69352321:C:T	ENSG00000087128	intronic	NA	NA	TMPRSS11E	4	69352321
4:69352681:C:T	ENSG00000087128	intronic	NA	NA	TMPRSS11E	4	69352681
4:69353031:C:T	ENSG00000087128	intronic	NA	NA	TMPRSS11E	4	69353031
4:69353052:A:C	ENSG00000087128	intronic	NA	NA	TMPRSS11E	4	69353052
4:69353863:A:G	ENSG00000087128	intronic	NA	NA	TMPRSS11E	4	69353863
4:69354095:A:G	ENSG00000087128	intronic	NA	NA	TMPRSS11E	4	69354095
4:69354240:C:T	ENSG00000087128	intronic	NA	NA	TMPRSS11E	4	69354240
4:69354350:A:G	ENSG00000087128	intronic	NA	NA	TMPRSS11E	4	69354350
4:69354362:C:T	ENSG00000087128	intronic	NA	NA	TMPRSS11E	4	69354362
4:69354678:C:T	ENSG00000087128	intronic	NA	NA	TMPRSS11E	4	69354678
4:69355334:C:T	ENSG00000087128	intronic	NA	NA	TMPRSS11E	4	69355334
4:69355709:C:T	ENSG00000087128	intronic	NA	NA	TMPRSS11E	4	69355709
4:69356386:A:C	ENSG00000087128	intronic	NA	NA	TMPRSS11E	4	69356386
4:69357050:A:C	ENSG00000087128	intronic	NA	NA	TMPRSS11E	4	69357050
4:69357573:A:T	ENSG00000087128	intronic	NA	NA	TMPRSS11E	4	69357573
4:69358041:A:G	ENSG00000087128	intronic	NA	NA	TMPRSS11E	4	69358041
4:69358593:C:T	ENSG00000087128	intronic	NA	NA	TMPRSS11E	4	69358593
4:69359223:C:T	ENSG00000087128	intronic	NA	NA	TMPRSS11E	4	69359223
4:69359253:C:T	ENSG00000087128	intronic	NA	NA	TMPRSS11E	4	69359253
4:69359280:A:G	ENSG00000087128	intronic	NA	NA	TMPRSS11E	4	69359280
4:69359620:A:G	ENSG00000087128	intronic	NA	NA	TMPRSS11E	4	69359620
4:69359821:A:G	ENSG00000087128	intronic	NA	NA	TMPRSS11E	4	69359821
4:69360483:A:G	ENSG00000087128	intronic	NA	NA	TMPRSS11E	4	69360483
4:69360760:C:T	ENSG00000087128	intronic	NA	NA	TMPRSS11E	4	69360760
4:69361118:C:T	ENSG00000087128	intronic	NA	NA	TMPRSS11E	4	69361118
4:69361326:G:T	ENSG00000087128	intronic	NA	NA	TMPRSS11E	4	69361326
4:69361389:C:T	ENSG00000087128	intronic	NA	NA	TMPRSS11E	4	69361389
4:69361441:A:G	ENSG00000087128	intronic	NA	NA	TMPRSS11E	4	69361441
4:69361445:C:T	ENSG00000087128	intronic	NA	NA	TMPRSS11E	4	69361445
4:69362088:A:C	ENSG00000087128	intronic	NA	NA	TMPRSS11E	4	69362088
4:69362301:G:T	ENSG00000087128	intronic	NA	NA	TMPRSS11E	4	69362301
4:69363530:A:G	ENSG00000087128	downstream	NA	NA	TMPRSS11E	4	69363530
4:69364663:A:C	ENSG00000087128	intergenic	NA	NA	TMPRSS11E	4	69364663
4:69364663:A:C	ENSG00000250566	intergenic	NA	NA	UGT2B29P	4	69364663
4:69364862:A:C	ENSG00000087128	intergenic	NA	NA	TMPRSS11E	4	69364862
4:69364862:A:C	ENSG00000250566	intergenic	NA	NA	UGT2B29P	4	69364862
4:69365052:G:T	ENSG00000087128	intergenic	NA	NA	TMPRSS11E	4	69365052
4:69365052:G:T	ENSG00000250566	intergenic	NA	NA	UGT2B29P	4	69365052
4:69365591:C:T	ENSG00000087128	intergenic	NA	NA	TMPRSS11E	4	69365591
4:69365591:C:T	ENSG00000250566	intergenic	NA	NA	UGT2B29P	4	69365591
4:69366011:A:G	ENSG00000087128	intergenic	NA	NA	TMPRSS11E	4	69366011
4:69366011:A:G	ENSG00000250566	intergenic	NA	NA	UGT2B29P	4	69366011
4:69366046:A:T	ENSG00000087128	intergenic	NA	NA	TMPRSS11E	4	69366046
4:69366046:A:T	ENSG00000250566	intergenic	NA	NA	UGT2B29P	4	69366046
4:69366170:C:T	ENSG00000087128	intergenic	NA	NA	TMPRSS11E	4	69366170
4:69366170:C:T	ENSG00000250566	intergenic	NA	NA	UGT2B29P	4	69366170
4:69366493:C:G	ENSG00000087128	intergenic	NA	NA	TMPRSS11E	4	69366493
4:69366493:C:G	ENSG00000250566	intergenic	NA	NA	UGT2B29P	4	69366493
4:69366530:A:G	ENSG00000087128	intergenic	NA	NA	TMPRSS11E	4	69366530
4:69366530:A:G	ENSG00000250566	intergenic	NA	NA	UGT2B29P	4	69366530
4:69366617:A:G	ENSG00000087128	intergenic	NA	NA	TMPRSS11E	4	69366617
4:69366617:A:G	ENSG00000250566	intergenic	NA	NA	UGT2B29P	4	69366617
4:69367083:A:T	ENSG00000087128	intergenic	NA	NA	TMPRSS11E	4	69367083
4:69367083:A:T	ENSG00000250566	intergenic	NA	NA	UGT2B29P	4	69367083
4:69367135:A:T	ENSG00000087128	intergenic	NA	NA	TMPRSS11E	4	69367135
4:69367135:A:T	ENSG00000250566	intergenic	NA	NA	UGT2B29P	4	69367135
4:69367312:A:G	ENSG00000087128	intergenic	NA	NA	TMPRSS11E	4	69367312
4:69367312:A:G	ENSG00000250566	intergenic	NA	NA	UGT2B29P	4	69367312
4:69367364:A:T	ENSG00000087128	intergenic	NA	NA	TMPRSS11E	4	69367364
4:69367364:A:T	ENSG00000250566	intergenic	NA	NA	UGT2B29P	4	69367364
4:69367432:C:T	ENSG00000087128	intergenic	NA	NA	TMPRSS11E	4	69367432
4:69367432:C:T	ENSG00000250566	intergenic	NA	NA	UGT2B29P	4	69367432
4:69367533:A:G	ENSG00000087128	intergenic	NA	NA	TMPRSS11E	4	69367533
4:69367533:A:G	ENSG00000250566	intergenic	NA	NA	UGT2B29P	4	69367533
4:69367877:C:T	ENSG00000087128	intergenic	NA	NA	TMPRSS11E	4	69367877
4:69367877:C:T	ENSG00000250566	intergenic	NA	NA	UGT2B29P	4	69367877
4:69368265:C:T	ENSG00000087128	intergenic	NA	NA	TMPRSS11E	4	69368265
4:69368265:C:T	ENSG00000250566	intergenic	NA	NA	UGT2B29P	4	69368265
4:69368317:C:T	ENSG00000087128	intergenic	NA	NA	TMPRSS11E	4	69368317
4:69368317:C:T	ENSG00000250566	intergenic	NA	NA	UGT2B29P	4	69368317
4:69368469:G:T	ENSG00000087128	intergenic	NA	NA	TMPRSS11E	4	69368469
4:69368469:G:T	ENSG00000250566	intergenic	NA	NA	UGT2B29P	4	69368469
4:69368776:C:T	ENSG00000087128	intergenic	NA	NA	TMPRSS11E	4	69368776
4:69368776:C:T	ENSG00000250566	intergenic	NA	NA	UGT2B29P	4	69368776
4:69369442:A:G	ENSG00000087128	intergenic	NA	NA	TMPRSS11E	4	69369442
4:69369442:A:G	ENSG00000250566	intergenic	NA	NA	UGT2B29P	4	69369442
4:69369611:A:G	ENSG00000087128	intergenic	NA	NA	TMPRSS11E	4	69369611
4:69369611:A:G	ENSG00000250566	intergenic	NA	NA	UGT2B29P	4	69369611
4:69369891:C:T	ENSG00000087128	intergenic	NA	NA	TMPRSS11E	4	69369891
4:69369891:C:T	ENSG00000250566	intergenic	NA	NA	UGT2B29P	4	69369891
4:69370407:G:T	ENSG00000087128	intergenic	NA	NA	TMPRSS11E	4	69370407
4:69370407:G:T	ENSG00000250566	intergenic	NA	NA	UGT2B29P	4	69370407
4:69370630:G:T	ENSG00000087128	intergenic	NA	NA	TMPRSS11E	4	69370630
4:69370630:G:T	ENSG00000250566	intergenic	NA	NA	UGT2B29P	4	69370630
4:69370642:A:G	ENSG00000087128	intergenic	NA	NA	TMPRSS11E	4	69370642
4:69370642:A:G	ENSG00000250566	intergenic	NA	NA	UGT2B29P	4	69370642
4:69370707:A:G	ENSG00000087128	intergenic	NA	NA	TMPRSS11E	4	69370707
4:69370707:A:G	ENSG00000250566	intergenic	NA	NA	UGT2B29P	4	69370707
4:69370713:A:G	ENSG00000087128	intergenic	NA	NA	TMPRSS11E	4	69370713
4:69370713:A:G	ENSG00000250566	intergenic	NA	NA	UGT2B29P	4	69370713
4:69370755:A:G	ENSG00000087128	intergenic	NA	NA	TMPRSS11E	4	69370755
4:69370755:A:G	ENSG00000250566	intergenic	NA	NA	UGT2B29P	4	69370755
4:69370871:A:G	ENSG00000087128	intergenic	NA	NA	TMPRSS11E	4	69370871
4:69370871:A:G	ENSG00000250566	intergenic	NA	NA	UGT2B29P	4	69370871
4:69371024:C:T	ENSG00000087128	intergenic	NA	NA	TMPRSS11E	4	69371024
4:69371024:C:T	ENSG00000250566	intergenic	NA	NA	UGT2B29P	4	69371024
4:69371046:C:T	ENSG00000087128	intergenic	NA	NA	TMPRSS11E	4	69371046
4:69371046:C:T	ENSG00000250566	intergenic	NA	NA	UGT2B29P	4	69371046
4:69371104:C:G	ENSG00000087128	intergenic	NA	NA	TMPRSS11E	4	69371104
4:69371104:C:G	ENSG00000250566	intergenic	NA	NA	UGT2B29P	4	69371104
4:69371230:C:T	ENSG00000087128	intergenic	NA	NA	TMPRSS11E	4	69371230
4:69371230:C:T	ENSG00000250566	intergenic	NA	NA	UGT2B29P	4	69371230
4:69371256:C:T	ENSG00000087128	intergenic	NA	NA	TMPRSS11E	4	69371256
4:69371256:C:T	ENSG00000250566	intergenic	NA	NA	UGT2B29P	4	69371256
4:69371302:A:T	ENSG00000087128	intergenic	NA	NA	TMPRSS11E	4	69371302
4:69371302:A:T	ENSG00000250566	intergenic	NA	NA	UGT2B29P	4	69371302
4:69371370:A:G	ENSG00000087128	intergenic	NA	NA	TMPRSS11E	4	69371370
4:69371370:A:G	ENSG00000250566	intergenic	NA	NA	UGT2B29P	4	69371370
4:69371441:A:C	ENSG00000087128	intergenic	NA	NA	TMPRSS11E	4	69371441
4:69371441:A:C	ENSG00000250566	intergenic	NA	NA	UGT2B29P	4	69371441
4:69371559:A:G	ENSG00000087128	intergenic	NA	NA	TMPRSS11E	4	69371559
4:69371559:A:G	ENSG00000250566	intergenic	NA	NA	UGT2B29P	4	69371559
4:69371592:A:G	ENSG00000087128	intergenic	NA	NA	TMPRSS11E	4	69371592
4:69371592:A:G	ENSG00000250566	intergenic	NA	NA	UGT2B29P	4	69371592
4:69371900:C:T	ENSG00000087128	intergenic	NA	NA	TMPRSS11E	4	69371900
4:69371900:C:T	ENSG00000250566	intergenic	NA	NA	UGT2B29P	4	69371900
4:69371915:C:G	ENSG00000087128	intergenic	NA	NA	TMPRSS11E	4	69371915
4:69371915:C:G	ENSG00000250566	intergenic	NA	NA	UGT2B29P	4	69371915
4:69372116:A:C	ENSG00000087128	intergenic	NA	NA	TMPRSS11E	4	69372116
4:69372116:A:C	ENSG00000250566	intergenic	NA	NA	UGT2B29P	4	69372116
4:69372252:C:T	ENSG00000087128	intergenic	NA	NA	TMPRSS11E	4	69372252
4:69372252:C:T	ENSG00000250566	intergenic	NA	NA	UGT2B29P	4	69372252
4:69372321:A:C	ENSG00000087128	intergenic	NA	NA	TMPRSS11E	4	69372321
4:69372321:A:C	ENSG00000250566	intergenic	NA	NA	UGT2B29P	4	69372321
4:69372670:A:C	ENSG00000087128	intergenic	NA	NA	TMPRSS11E	4	69372670
4:69372670:A:C	ENSG00000250566	intergenic	NA	NA	UGT2B29P	4	69372670
4:69372697:A:G	ENSG00000087128	intergenic	NA	NA	TMPRSS11E	4	69372697
4:69372697:A:G	ENSG00000250566	intergenic	NA	NA	UGT2B29P	4	69372697
4:69372878:A:G	ENSG00000087128	intergenic	NA	NA	TMPRSS11E	4	69372878
4:69372878:A:G	ENSG00000250566	intergenic	NA	NA	UGT2B29P	4	69372878
4:69372998:G:T	ENSG00000087128	intergenic	NA	NA	TMPRSS11E	4	69372998
4:69372998:G:T	ENSG00000250566	intergenic	NA	NA	UGT2B29P	4	69372998
4:69373369:G:T	ENSG00000087128	intergenic	NA	NA	TMPRSS11E	4	69373369
4:69373369:G:T	ENSG00000250566	intergenic	NA	NA	UGT2B29P	4	69373369
4:69373407:C:T	ENSG00000087128	intergenic	NA	NA	TMPRSS11E	4	69373407
4:69373407:C:T	ENSG00000250566	intergenic	NA	NA	UGT2B29P	4	69373407
4:69373476:A:G	ENSG00000087128	intergenic	NA	NA	TMPRSS11E	4	69373476
4:69373476:A:G	ENSG00000250566	intergenic	NA	NA	UGT2B29P	4	69373476
4:69373588:C:T	ENSG00000087128	intergenic	NA	NA	TMPRSS11E	4	69373588
4:69373588:C:T	ENSG00000250566	intergenic	NA	NA	UGT2B29P	4	69373588
4:69381245:C:G	ENSG00000250566	ncRNA_intronic	NA	NA	UGT2B29P	4	69381245
4:69381364:C:G	ENSG00000250566	ncRNA_intronic	NA	NA	UGT2B29P	4	69381364
4:69381384:A:G	ENSG00000250566	ncRNA_intronic	NA	NA	UGT2B29P	4	69381384
4:69381385:C:T	ENSG00000250566	ncRNA_intronic	NA	NA	UGT2B29P	4	69381385
4:69381447:C:T	ENSG00000250566	ncRNA_intronic	NA	NA	UGT2B29P	4	69381447
4:69381478:C:T	ENSG00000250566	ncRNA_intronic	NA	NA	UGT2B29P	4	69381478
4:69381497:A:G	ENSG00000250566	ncRNA_intronic	NA	NA	UGT2B29P	4	69381497
4:69381817:C:G	ENSG00000250566	ncRNA_intronic	NA	NA	UGT2B29P	4	69381817
4:69382080:A:G	ENSG00000250566	ncRNA_intronic	NA	NA	UGT2B29P	4	69382080
4:69382244:A:G	ENSG00000250566	ncRNA_intronic	NA	NA	UGT2B29P	4	69382244
4:69382456:A:G	ENSG00000250566	ncRNA_intronic	NA	NA	UGT2B29P	4	69382456
4:69382612:C:T	ENSG00000250566	ncRNA_intronic	NA	NA	UGT2B29P	4	69382612
4:69382683:A:G	ENSG00000250566	ncRNA_exonic	NA	NA	UGT2B29P	4	69382683
4:69382729:C:T	ENSG00000250566	ncRNA_exonic	NA	NA	UGT2B29P	4	69382729
4:69382734:A:C	ENSG00000250566	ncRNA_exonic	NA	NA	UGT2B29P	4	69382734
4:69382748:C:T	ENSG00000250566	ncRNA_exonic	NA	NA	UGT2B29P	4	69382748
4:69383742:A:G	ENSG00000250566	upstream	NA	NA	UGT2B29P	4	69383742
4:69383796:A:G	ENSG00000250566	upstream	NA	NA	UGT2B29P	4	69383796
4:69383814:A:G	ENSG00000250566	upstream	NA	NA	UGT2B29P	4	69383814
4:69384206:C:T	ENSG00000250566	upstream	NA	NA	UGT2B29P	4	69384206
4:69385104:C:G	ENSG00000250566	intergenic	NA	NA	UGT2B29P	4	69385104
4:69385104:C:G	ENSG00000197888	intergenic	NA	NA	UGT2B17	4	69385104
4:69385685:C:T	ENSG00000250566	intergenic	NA	NA	UGT2B29P	4	69385685
4:69385685:C:T	ENSG00000197888	intergenic	NA	NA	UGT2B17	4	69385685
4:69385882:C:G	ENSG00000250566	intergenic	NA	NA	UGT2B29P	4	69385882
4:69385882:C:G	ENSG00000197888	intergenic	NA	NA	UGT2B17	4	69385882
4:69386617:C:T	ENSG00000250566	intergenic	NA	NA	UGT2B29P	4	69386617
4:69386617:C:T	ENSG00000197888	intergenic	NA	NA	UGT2B17	4	69386617
4:69387568:C:T	ENSG00000250566	intergenic	NA	NA	UGT2B29P	4	69387568
4:69387568:C:T	ENSG00000197888	intergenic	NA	NA	UGT2B17	4	69387568
4:69388253:A:G	ENSG00000250566	intergenic	NA	NA	UGT2B29P	4	69388253
4:69388253:A:G	ENSG00000197888	intergenic	NA	NA	UGT2B17	4	69388253
4:69388346:C:T	ENSG00000250566	intergenic	NA	NA	UGT2B29P	4	69388346
4:69388346:C:T	ENSG00000197888	intergenic	NA	NA	UGT2B17	4	69388346
4:69393634:A:G	ENSG00000250566	intergenic	NA	NA	UGT2B29P	4	69393634
4:69393634:A:G	ENSG00000197888	intergenic	NA	NA	UGT2B17	4	69393634
4:69395312:A:T	ENSG00000250566	intergenic	NA	NA	UGT2B29P	4	69395312
4:69395312:A:T	ENSG00000197888	intergenic	NA	NA	UGT2B17	4	69395312
4:69396696:C:T	ENSG00000250566	intergenic	NA	NA	UGT2B29P	4	69396696
4:69396696:C:T	ENSG00000197888	intergenic	NA	NA	UGT2B17	4	69396696
4:69404745:C:G	ENSG00000197888	intronic	NA	NA	UGT2B17	4	69404745
4:69404759:C:T	ENSG00000197888	intronic	NA	NA	UGT2B17	4	69404759
4:69406757:C:G	ENSG00000197888	intronic	NA	NA	UGT2B17	4	69406757
4:69408895:G:T	ENSG00000197888	intronic	NA	NA	UGT2B17	4	69408895
4:69412151:A:G	ENSG00000197888	intronic	NA	NA	UGT2B17	4	69412151
4:69416353:A:T	ENSG00000197888	intronic	NA	NA	UGT2B17	4	69416353
4:69419298:C:T	ENSG00000197888	intronic	NA	NA	UGT2B17	4	69419298
4:69420232:A:G	ENSG00000197888	intronic	NA	NA	UGT2B17	4	69420232
4:69420607:C:T	ENSG00000197888	intronic	NA	NA	UGT2B17	4	69420607
4:69425056:C:T	ENSG00000197888	intronic	NA	NA	UGT2B17	4	69425056
4:69427899:C:T	ENSG00000197888	intronic	NA	NA	UGT2B17	4	69427899
4:69433293:A:C	ENSG00000197888	intronic	NA	NA	UGT2B17	4	69433293
4:69433714:C:T	ENSG00000197888	exonic	synonymous SNV	exon1	UGT2B17	4	69433714
4:69434357:C:T	ENSG00000197888	upstream	NA	NA	UGT2B17	4	69434357
4:69434535:C:T	ENSG00000197888	upstream	NA	NA	UGT2B17	4	69434535
4:69436235:C:T	ENSG00000197888	intergenic	NA	NA	UGT2B17	4	69436235
4:69436235:C:T	ENSG00000249472	intergenic	NA	NA	RP11-1267H10.2	4	69436235
4:69436885:C:T	ENSG00000197888	intergenic	NA	NA	UGT2B17	4	69436885
4:69436885:C:T	ENSG00000249472	intergenic	NA	NA	RP11-1267H10.2	4	69436885
4:69437709:A:T	ENSG00000197888	intergenic	NA	NA	UGT2B17	4	69437709
4:69437709:A:T	ENSG00000249472	intergenic	NA	NA	RP11-1267H10.2	4	69437709
4:69437730:G:T	ENSG00000197888	intergenic	NA	NA	UGT2B17	4	69437730
4:69437730:G:T	ENSG00000249472	intergenic	NA	NA	RP11-1267H10.2	4	69437730
4:69438315:A:G	ENSG00000197888	intergenic	NA	NA	UGT2B17	4	69438315
4:69438315:A:G	ENSG00000249472	intergenic	NA	NA	RP11-1267H10.2	4	69438315
4:69439089:A:T	ENSG00000197888	intergenic	NA	NA	UGT2B17	4	69439089
4:69439089:A:T	ENSG00000249472	intergenic	NA	NA	RP11-1267H10.2	4	69439089
4:69441789:C:G	ENSG00000197888	intergenic	NA	NA	UGT2B17	4	69441789
4:69441789:C:G	ENSG00000249472	intergenic	NA	NA	RP11-1267H10.2	4	69441789
4:69441801:A:G	ENSG00000197888	intergenic	NA	NA	UGT2B17	4	69441801
4:69441801:A:G	ENSG00000249472	intergenic	NA	NA	RP11-1267H10.2	4	69441801
4:69442195:A:G	ENSG00000197888	intergenic	NA	NA	UGT2B17	4	69442195
4:69442195:A:G	ENSG00000249472	intergenic	NA	NA	RP11-1267H10.2	4	69442195
4:69442291:C:T	ENSG00000197888	intergenic	NA	NA	UGT2B17	4	69442291
4:69442291:C:T	ENSG00000249472	intergenic	NA	NA	RP11-1267H10.2	4	69442291
4:69442803:A:C	ENSG00000197888	intergenic	NA	NA	UGT2B17	4	69442803
4:69442803:A:C	ENSG00000249472	intergenic	NA	NA	RP11-1267H10.2	4	69442803
4:69443252:C:T	ENSG00000197888	intergenic	NA	NA	UGT2B17	4	69443252
4:69443252:C:T	ENSG00000249472	intergenic	NA	NA	RP11-1267H10.2	4	69443252
4:69443900:C:T	ENSG00000197888	intergenic	NA	NA	UGT2B17	4	69443900
4:69443900:C:T	ENSG00000249472	intergenic	NA	NA	RP11-1267H10.2	4	69443900
4:69444442:G:T	ENSG00000197888	intergenic	NA	NA	UGT2B17	4	69444442
4:69444442:G:T	ENSG00000249472	intergenic	NA	NA	RP11-1267H10.2	4	69444442
4:69444976:C:G	ENSG00000197888	intergenic	NA	NA	UGT2B17	4	69444976
4:69444976:C:G	ENSG00000249472	intergenic	NA	NA	RP11-1267H10.2	4	69444976
4:69446344:G:T	ENSG00000197888	intergenic	NA	NA	UGT2B17	4	69446344
4:69446344:G:T	ENSG00000249472	intergenic	NA	NA	RP11-1267H10.2	4	69446344
4:69446431:A:T	ENSG00000197888	intergenic	NA	NA	UGT2B17	4	69446431
4:69446431:A:T	ENSG00000249472	intergenic	NA	NA	RP11-1267H10.2	4	69446431
4:69446851:C:T	ENSG00000197888	intergenic	NA	NA	UGT2B17	4	69446851
4:69446851:C:T	ENSG00000249472	intergenic	NA	NA	RP11-1267H10.2	4	69446851
4:69447083:A:G	ENSG00000197888	intergenic	NA	NA	UGT2B17	4	69447083
4:69447083:A:G	ENSG00000249472	intergenic	NA	NA	RP11-1267H10.2	4	69447083
4:69447150:A:G	ENSG00000197888	intergenic	NA	NA	UGT2B17	4	69447150
4:69447150:A:G	ENSG00000249472	intergenic	NA	NA	RP11-1267H10.2	4	69447150
4:69447592:C:T	ENSG00000197888	intergenic	NA	NA	UGT2B17	4	69447592
4:69447592:C:T	ENSG00000249472	intergenic	NA	NA	RP11-1267H10.2	4	69447592
4:69447602:G:T	ENSG00000197888	intergenic	NA	NA	UGT2B17	4	69447602
4:69447602:G:T	ENSG00000249472	intergenic	NA	NA	RP11-1267H10.2	4	69447602
4:69448334:G:T	ENSG00000197888	intergenic	NA	NA	UGT2B17	4	69448334
4:69448334:G:T	ENSG00000249472	intergenic	NA	NA	RP11-1267H10.2	4	69448334
4:69448420:A:G	ENSG00000197888	intergenic	NA	NA	UGT2B17	4	69448420
4:69448420:A:G	ENSG00000249472	intergenic	NA	NA	RP11-1267H10.2	4	69448420
4:69448753:A:C	ENSG00000197888	intergenic	NA	NA	UGT2B17	4	69448753
4:69448753:A:C	ENSG00000249472	intergenic	NA	NA	RP11-1267H10.2	4	69448753
4:69449503:G:T	ENSG00000197888	intergenic	NA	NA	UGT2B17	4	69449503
4:69449503:G:T	ENSG00000249472	intergenic	NA	NA	RP11-1267H10.2	4	69449503
4:69450451:C:T	ENSG00000197888	intergenic	NA	NA	UGT2B17	4	69450451
4:69450451:C:T	ENSG00000249472	intergenic	NA	NA	RP11-1267H10.2	4	69450451
4:69450464:C:T	ENSG00000197888	intergenic	NA	NA	UGT2B17	4	69450464
4:69450464:C:T	ENSG00000249472	intergenic	NA	NA	RP11-1267H10.2	4	69450464
4:69450617:A:G	ENSG00000197888	intergenic	NA	NA	UGT2B17	4	69450617
4:69450617:A:G	ENSG00000249472	intergenic	NA	NA	RP11-1267H10.2	4	69450617
4:69450649:C:T	ENSG00000197888	intergenic	NA	NA	UGT2B17	4	69450649
4:69450649:C:T	ENSG00000249472	intergenic	NA	NA	RP11-1267H10.2	4	69450649
4:69450800:A:G	ENSG00000197888	intergenic	NA	NA	UGT2B17	4	69450800
4:69450800:A:G	ENSG00000249472	intergenic	NA	NA	RP11-1267H10.2	4	69450800
4:69451027:A:G	ENSG00000197888	intergenic	NA	NA	UGT2B17	4	69451027
4:69451027:A:G	ENSG00000249472	intergenic	NA	NA	RP11-1267H10.2	4	69451027
4:69452406:A:T	ENSG00000197888	intergenic	NA	NA	UGT2B17	4	69452406
4:69452406:A:T	ENSG00000249472	intergenic	NA	NA	RP11-1267H10.2	4	69452406
4:69452973:C:G	ENSG00000197888	intergenic	NA	NA	UGT2B17	4	69452973
4:69452973:C:G	ENSG00000249472	intergenic	NA	NA	RP11-1267H10.2	4	69452973
4:69453080:A:C	ENSG00000197888	intergenic	NA	NA	UGT2B17	4	69453080
4:69453080:A:C	ENSG00000249472	intergenic	NA	NA	RP11-1267H10.2	4	69453080
4:69453239:A:G	ENSG00000197888	intergenic	NA	NA	UGT2B17	4	69453239
4:69453239:A:G	ENSG00000249472	intergenic	NA	NA	RP11-1267H10.2	4	69453239
4:69454635:C:T	ENSG00000197888	intergenic	NA	NA	UGT2B17	4	69454635
4:69454635:C:T	ENSG00000249472	intergenic	NA	NA	RP11-1267H10.2	4	69454635
4:69455110:C:T	ENSG00000197888	intergenic	NA	NA	UGT2B17	4	69455110
4:69455110:C:T	ENSG00000249472	intergenic	NA	NA	RP11-1267H10.2	4	69455110
4:69456321:C:T	ENSG00000197888	intergenic	NA	NA	UGT2B17	4	69456321
4:69456321:C:T	ENSG00000249472	intergenic	NA	NA	RP11-1267H10.2	4	69456321
4:69456807:A:G	ENSG00000197888	intergenic	NA	NA	UGT2B17	4	69456807
4:69456807:A:G	ENSG00000249472	intergenic	NA	NA	RP11-1267H10.2	4	69456807
4:69457254:A:C	ENSG00000197888	intergenic	NA	NA	UGT2B17	4	69457254
4:69457254:A:C	ENSG00000249472	intergenic	NA	NA	RP11-1267H10.2	4	69457254
4:69457410:C:T	ENSG00000197888	intergenic	NA	NA	UGT2B17	4	69457410
4:69457410:C:T	ENSG00000249472	intergenic	NA	NA	RP11-1267H10.2	4	69457410
4:69458033:C:T	ENSG00000197888	intergenic	NA	NA	UGT2B17	4	69458033
4:69458033:C:T	ENSG00000249472	intergenic	NA	NA	RP11-1267H10.2	4	69458033
4:69458187:C:T	ENSG00000197888	intergenic	NA	NA	UGT2B17	4	69458187
4:69458187:C:T	ENSG00000249472	intergenic	NA	NA	RP11-1267H10.2	4	69458187
4:69459072:C:T	ENSG00000197888	intergenic	NA	NA	UGT2B17	4	69459072
4:69459072:C:T	ENSG00000249472	intergenic	NA	NA	RP11-1267H10.2	4	69459072
4:69459159:C:T	ENSG00000197888	intergenic	NA	NA	UGT2B17	4	69459159
4:69459159:C:T	ENSG00000249472	intergenic	NA	NA	RP11-1267H10.2	4	69459159
4:69459165:A:C	ENSG00000197888	intergenic	NA	NA	UGT2B17	4	69459165
4:69459165:A:C	ENSG00000249472	intergenic	NA	NA	RP11-1267H10.2	4	69459165
4:69459490:C:T	ENSG00000197888	intergenic	NA	NA	UGT2B17	4	69459490
4:69459490:C:T	ENSG00000249472	intergenic	NA	NA	RP11-1267H10.2	4	69459490
4:69459530:A:G	ENSG00000197888	intergenic	NA	NA	UGT2B17	4	69459530
4:69459530:A:G	ENSG00000249472	intergenic	NA	NA	RP11-1267H10.2	4	69459530
4:69460050:A:T	ENSG00000197888	intergenic	NA	NA	UGT2B17	4	69460050
4:69460050:A:T	ENSG00000249472	intergenic	NA	NA	RP11-1267H10.2	4	69460050
4:69460191:A:C	ENSG00000197888	intergenic	NA	NA	UGT2B17	4	69460191
4:69460191:A:C	ENSG00000249472	intergenic	NA	NA	RP11-1267H10.2	4	69460191
4:69460289:C:G	ENSG00000197888	intergenic	NA	NA	UGT2B17	4	69460289
4:69460289:C:G	ENSG00000249472	intergenic	NA	NA	RP11-1267H10.2	4	69460289
4:69460514:C:G	ENSG00000197888	intergenic	NA	NA	UGT2B17	4	69460514
4:69460514:C:G	ENSG00000249472	intergenic	NA	NA	RP11-1267H10.2	4	69460514
4:69460714:A:G	ENSG00000197888	intergenic	NA	NA	UGT2B17	4	69460714
4:69460714:A:G	ENSG00000249472	intergenic	NA	NA	RP11-1267H10.2	4	69460714
4:69462427:C:G	ENSG00000197888	intergenic	NA	NA	UGT2B17	4	69462427
4:69462427:C:G	ENSG00000249472	intergenic	NA	NA	RP11-1267H10.2	4	69462427
4:69462900:C:T	ENSG00000197888	intergenic	NA	NA	UGT2B17	4	69462900
4:69462900:C:T	ENSG00000249472	intergenic	NA	NA	RP11-1267H10.2	4	69462900
4:69463082:C:T	ENSG00000197888	intergenic	NA	NA	UGT2B17	4	69463082
4:69463082:C:T	ENSG00000249472	intergenic	NA	NA	RP11-1267H10.2	4	69463082
4:69463567:C:T	ENSG00000197888	intergenic	NA	NA	UGT2B17	4	69463567
4:69463567:C:T	ENSG00000249472	intergenic	NA	NA	RP11-1267H10.2	4	69463567
4:69464121:C:T	ENSG00000197888	intergenic	NA	NA	UGT2B17	4	69464121
4:69464121:C:T	ENSG00000249472	intergenic	NA	NA	RP11-1267H10.2	4	69464121
4:69464776:A:T	ENSG00000197888	intergenic	NA	NA	UGT2B17	4	69464776
4:69464776:A:T	ENSG00000249472	intergenic	NA	NA	RP11-1267H10.2	4	69464776
4:69464870:A:C	ENSG00000197888	intergenic	NA	NA	UGT2B17	4	69464870
4:69464870:A:C	ENSG00000249472	intergenic	NA	NA	RP11-1267H10.2	4	69464870
4:69465769:C:T	ENSG00000197888	intergenic	NA	NA	UGT2B17	4	69465769
4:69465769:C:T	ENSG00000249472	intergenic	NA	NA	RP11-1267H10.2	4	69465769
4:69467200:C:T	ENSG00000197888	intergenic	NA	NA	UGT2B17	4	69467200
4:69467200:C:T	ENSG00000249472	intergenic	NA	NA	RP11-1267H10.2	4	69467200
4:69467634:A:G	ENSG00000197888	intergenic	NA	NA	UGT2B17	4	69467634
4:69467634:A:G	ENSG00000249472	intergenic	NA	NA	RP11-1267H10.2	4	69467634
4:69468634:C:T	ENSG00000197888	intergenic	NA	NA	UGT2B17	4	69468634
4:69468634:C:T	ENSG00000249472	intergenic	NA	NA	RP11-1267H10.2	4	69468634
4:69469281:A:G	ENSG00000197888	intergenic	NA	NA	UGT2B17	4	69469281
4:69469281:A:G	ENSG00000249472	intergenic	NA	NA	RP11-1267H10.2	4	69469281
4:69469339:A:T	ENSG00000197888	intergenic	NA	NA	UGT2B17	4	69469339
4:69469339:A:T	ENSG00000249472	intergenic	NA	NA	RP11-1267H10.2	4	69469339
4:69469779:A:G	ENSG00000197888	intergenic	NA	NA	UGT2B17	4	69469779
4:69469779:A:G	ENSG00000249472	intergenic	NA	NA	RP11-1267H10.2	4	69469779
4:69472656:C:T	ENSG00000197888	intergenic	NA	NA	UGT2B17	4	69472656
4:69472656:C:T	ENSG00000249472	intergenic	NA	NA	RP11-1267H10.2	4	69472656
4:69472859:A:G	ENSG00000197888	intergenic	NA	NA	UGT2B17	4	69472859
4:69472859:A:G	ENSG00000249472	intergenic	NA	NA	RP11-1267H10.2	4	69472859
4:69474375:C:T	ENSG00000197888	intergenic	NA	NA	UGT2B17	4	69474375
4:69474375:C:T	ENSG00000249472	intergenic	NA	NA	RP11-1267H10.2	4	69474375
4:69475720:C:G	ENSG00000197888	intergenic	NA	NA	UGT2B17	4	69475720
4:69475720:C:G	ENSG00000249472	intergenic	NA	NA	RP11-1267H10.2	4	69475720
4:69475763:C:T	ENSG00000197888	intergenic	NA	NA	UGT2B17	4	69475763
4:69475763:C:T	ENSG00000249472	intergenic	NA	NA	RP11-1267H10.2	4	69475763
4:69478065:C:T	ENSG00000197888	intergenic	NA	NA	UGT2B17	4	69478065
4:69478065:C:T	ENSG00000249472	intergenic	NA	NA	RP11-1267H10.2	4	69478065
4:69478981:A:G	ENSG00000197888	intergenic	NA	NA	UGT2B17	4	69478981
4:69478981:A:G	ENSG00000249472	intergenic	NA	NA	RP11-1267H10.2	4	69478981
4:69479216:A:T	ENSG00000249472	upstream	NA	NA	RP11-1267H10.2	4	69479216
4:69479935:C:T	ENSG00000249472	upstream	NA	NA	RP11-1267H10.2	4	69479935
4:69480593:A:G	ENSG00000249472	ncRNA_exonic	NA	NA	RP11-1267H10.2	4	69480593
4:69481871:G:T	ENSG00000251101	upstream	NA	NA	RP11-1267H10.1	4	69481871
4:69482847:A:T	ENSG00000251101	upstream	NA	NA	RP11-1267H10.1	4	69482847
4:69484642:C:G	ENSG00000251101	intergenic	NA	NA	RP11-1267H10.1	4	69484642
4:69484642:C:G	ENSG00000251074	intergenic	NA	NA	RP11-1267H10.3	4	69484642
4:69485238:C:T	ENSG00000251101	intergenic	NA	NA	RP11-1267H10.1	4	69485238
4:69485238:C:T	ENSG00000251074	intergenic	NA	NA	RP11-1267H10.3	4	69485238
4:69486972:A:G	ENSG00000251101	intergenic	NA	NA	RP11-1267H10.1	4	69486972
4:69486972:A:G	ENSG00000251074	intergenic	NA	NA	RP11-1267H10.3	4	69486972
4:69488510:C:T	ENSG00000251101	intergenic	NA	NA	RP11-1267H10.1	4	69488510
4:69488510:C:T	ENSG00000251074	intergenic	NA	NA	RP11-1267H10.3	4	69488510
4:69489532:C:T	ENSG00000251101	intergenic	NA	NA	RP11-1267H10.1	4	69489532
4:69489532:C:T	ENSG00000251074	intergenic	NA	NA	RP11-1267H10.3	4	69489532
4:69490095:C:T	ENSG00000251101	intergenic	NA	NA	RP11-1267H10.1	4	69490095
4:69490095:C:T	ENSG00000251074	intergenic	NA	NA	RP11-1267H10.3	4	69490095
4:69490603:G:T	ENSG00000251101	intergenic	NA	NA	RP11-1267H10.1	4	69490603
4:69490603:G:T	ENSG00000251074	intergenic	NA	NA	RP11-1267H10.3	4	69490603
4:69491183:G:T	ENSG00000251101	intergenic	NA	NA	RP11-1267H10.1	4	69491183
4:69491183:G:T	ENSG00000251074	intergenic	NA	NA	RP11-1267H10.3	4	69491183
4:69491284:A:T	ENSG00000251101	intergenic	NA	NA	RP11-1267H10.1	4	69491284
4:69491284:A:T	ENSG00000251074	intergenic	NA	NA	RP11-1267H10.3	4	69491284
4:69491456:C:T	ENSG00000251101	intergenic	NA	NA	RP11-1267H10.1	4	69491456
4:69491456:C:T	ENSG00000251074	intergenic	NA	NA	RP11-1267H10.3	4	69491456
4:69492419:A:C	ENSG00000251074	downstream	NA	NA	RP11-1267H10.3	4	69492419
4:69492552:A:G	ENSG00000251074	downstream	NA	NA	RP11-1267H10.3	4	69492552
4:69492629:C:T	ENSG00000251074	ncRNA_exonic	NA	NA	RP11-1267H10.3	4	69492629
4:69946004:A:G	ENSG00000171234	intronic	NA	NA	UGT2B7	4	69946004
4:69946120:A:G	ENSG00000171234	intronic	NA	NA	UGT2B7	4	69946120
4:69946343:G:T	ENSG00000171234	intronic	NA	NA	UGT2B7	4	69946343
4:69946371:C:T	ENSG00000171234	intronic	NA	NA	UGT2B7	4	69946371
4:69946641:C:T	ENSG00000171234	intronic	NA	NA	UGT2B7	4	69946641
4:69946652:G:T	ENSG00000171234	intronic	NA	NA	UGT2B7	4	69946652
4:69946831:A:G	ENSG00000171234	intronic	NA	NA	UGT2B7	4	69946831
4:69946905:A:G	ENSG00000171234	intronic	NA	NA	UGT2B7	4	69946905
4:69947216:A:G	ENSG00000171234	intronic	NA	NA	UGT2B7	4	69947216
4:69947463:A:G	ENSG00000171234	intronic	NA	NA	UGT2B7	4	69947463
4:69947596:G:T	ENSG00000171234	intronic	NA	NA	UGT2B7	4	69947596
4:69947963:A:G	ENSG00000171234	intronic	NA	NA	UGT2B7	4	69947963
4:69948596:A:G	ENSG00000171234	intronic	NA	NA	UGT2B7	4	69948596
4:69948621:A:G	ENSG00000171234	intronic	NA	NA	UGT2B7	4	69948621
4:69948744:A:G	ENSG00000171234	intronic	NA	NA	UGT2B7	4	69948744
4:69948998:A:T	ENSG00000171234	intronic	NA	NA	UGT2B7	4	69948998
4:69949332:C:T	ENSG00000171234	intronic	NA	NA	UGT2B7	4	69949332
4:69949360:A:G	ENSG00000171234	intronic	NA	NA	UGT2B7	4	69949360
4:69949498:A:G	ENSG00000171234	intronic	NA	NA	UGT2B7	4	69949498
4:69949547:G:T	ENSG00000171234	intronic	NA	NA	UGT2B7	4	69949547
4:69949573:A:G	ENSG00000171234	intronic	NA	NA	UGT2B7	4	69949573
4:69949580:A:T	ENSG00000171234	intronic	NA	NA	UGT2B7	4	69949580
4:69949710:C:T	ENSG00000171234	intronic	NA	NA	UGT2B7	4	69949710
4:69949712:C:G	ENSG00000171234	intronic	NA	NA	UGT2B7	4	69949712
4:69949820:A:T	ENSG00000171234	intronic	NA	NA	UGT2B7	4	69949820
4:69950278:A:T	ENSG00000171234	intronic	NA	NA	UGT2B7	4	69950278
4:69950571:A:G	ENSG00000171234	intronic	NA	NA	UGT2B7	4	69950571
4:69950645:A:C	ENSG00000171234	intronic	NA	NA	UGT2B7	4	69950645
4:69951182:C:T	ENSG00000171234	intronic	NA	NA	UGT2B7	4	69951182
4:69951256:C:T	ENSG00000171234	intronic	NA	NA	UGT2B7	4	69951256
4:69951550:A:G	ENSG00000171234	intronic	NA	NA	UGT2B7	4	69951550
4:69952603:A:C	ENSG00000171234	intronic	NA	NA	UGT2B7	4	69952603
4:69953103:A:T	ENSG00000171234	intronic	NA	NA	UGT2B7	4	69953103
4:69953413:C:T	ENSG00000171234	intronic	NA	NA	UGT2B7	4	69953413
4:69953508:G:T	ENSG00000171234	intronic	NA	NA	UGT2B7	4	69953508
4:69953602:A:G	ENSG00000171234	intronic	NA	NA	UGT2B7	4	69953602
4:69954297:A:T	ENSG00000171234	intronic	NA	NA	UGT2B7	4	69954297
4:69954985:C:T	ENSG00000171234	intronic	NA	NA	UGT2B7	4	69954985
4:69954996:A:C	ENSG00000171234	intronic	NA	NA	UGT2B7	4	69954996
4:69955055:A:C	ENSG00000171234	intronic	NA	NA	UGT2B7	4	69955055
4:69955637:A:C	ENSG00000171234	intronic	NA	NA	UGT2B7	4	69955637
4:69955643:C:T	ENSG00000171234	intronic	NA	NA	UGT2B7	4	69955643
4:69955914:A:C	ENSG00000171234	intronic	NA	NA	UGT2B7	4	69955914
4:69955944:A:G	ENSG00000171234	intronic	NA	NA	UGT2B7	4	69955944
4:69956110:C:T	ENSG00000171234	intronic	NA	NA	UGT2B7	4	69956110
4:69956930:G:T	ENSG00000171234	intronic	NA	NA	UGT2B7	4	69956930
4:69957223:C:G	ENSG00000171234	intronic	NA	NA	UGT2B7	4	69957223
4:69958336:A:G	ENSG00000171234	intronic	NA	NA	UGT2B7	4	69958336
4:69958664:C:T	ENSG00000171234	intronic	NA	NA	UGT2B7	4	69958664
4:69958823:C:G	ENSG00000171234	intronic	NA	NA	UGT2B7	4	69958823
4:69958909:A:G	ENSG00000171234	intronic	NA	NA	UGT2B7	4	69958909
4:69959119:G:T	ENSG00000171234	intronic	NA	NA	UGT2B7	4	69959119
4:69959183:C:T	ENSG00000171234	intronic	NA	NA	UGT2B7	4	69959183
4:69959476:C:T	ENSG00000171234	intronic	NA	NA	UGT2B7	4	69959476
4:69959599:C:T	ENSG00000171234	intronic	NA	NA	UGT2B7	4	69959599
4:69960210:C:T	ENSG00000171234	intronic	NA	NA	UGT2B7	4	69960210
4:69960387:C:G	ENSG00000171234	intronic	NA	NA	UGT2B7	4	69960387
4:69960480:A:T	ENSG00000171234	intronic	NA	NA	UGT2B7	4	69960480
4:69960555:C:T	ENSG00000171234	intronic	NA	NA	UGT2B7	4	69960555
4:69960669:C:T	ENSG00000171234	intronic	NA	NA	UGT2B7	4	69960669
4:69960671:C:T	ENSG00000171234	intronic	NA	NA	UGT2B7	4	69960671
4:69960933:A:G	ENSG00000171234	intronic	NA	NA	UGT2B7	4	69960933
4:69960940:C:T	ENSG00000171234	intronic	NA	NA	UGT2B7	4	69960940
4:69961127:C:T	ENSG00000171234	intronic	NA	NA	UGT2B7	4	69961127
4:69961339:A:G	ENSG00000171234	intronic	NA	NA	UGT2B7	4	69961339
4:69961912:A:G	ENSG00000171234	intronic	NA	NA	UGT2B7	4	69961912
4:69962078:C:T	ENSG00000171234	intronic	NA	NA	UGT2B7	4	69962078
4:69963160:A:C	ENSG00000171234	intronic	NA	NA	UGT2B7	4	69963160
4:69963168:A:G	ENSG00000171234	intronic	NA	NA	UGT2B7	4	69963168
4:69963458:A:C	ENSG00000171234	intronic	NA	NA	UGT2B7	4	69963458
4:69963788:C:T	ENSG00000171234	intronic	NA	NA	UGT2B7	4	69963788
4:69964180:C:T	ENSG00000171234	intronic	NA	NA	UGT2B7	4	69964180
4:69964209:A:G	ENSG00000171234	intronic	NA	NA	UGT2B7	4	69964209
4:69964521:A:G	ENSG00000171234	intronic	NA	NA	UGT2B7	4	69964521
4:69964554:A:G	ENSG00000171234	intronic	NA	NA	UGT2B7	4	69964554
4:69964859:C:G	ENSG00000171234	intronic	NA	NA	UGT2B7	4	69964859
4:69965502:C:T	ENSG00000171234	intronic	NA	NA	UGT2B7	4	69965502
4:69965930:C:G	ENSG00000171234	intronic	NA	NA	UGT2B7	4	69965930
4:69966024:A:G	ENSG00000171234	intronic	NA	NA	UGT2B7	4	69966024
4:69966418:C:T	ENSG00000171234	intronic	NA	NA	UGT2B7	4	69966418
4:69966555:A:G	ENSG00000171234	intronic	NA	NA	UGT2B7	4	69966555
4:69966594:A:T	ENSG00000171234	intronic	NA	NA	UGT2B7	4	69966594
4:69966658:A:G	ENSG00000171234	intronic	NA	NA	UGT2B7	4	69966658
4:69966853:A:T	ENSG00000171234	intronic	NA	NA	UGT2B7	4	69966853
4:69966926:C:T	ENSG00000171234	intronic	NA	NA	UGT2B7	4	69966926
4:69967639:A:G	ENSG00000171234	intronic	NA	NA	UGT2B7	4	69967639
4:69968066:G:T	ENSG00000171234	intronic	NA	NA	UGT2B7	4	69968066
4:69969006:G:T	ENSG00000171234	intronic	NA	NA	UGT2B7	4	69969006
4:69969180:C:T	ENSG00000171234	intronic	NA	NA	UGT2B7	4	69969180
4:69969543:C:T	ENSG00000171234	intronic	NA	NA	UGT2B7	4	69969543
4:69969667:A:G	ENSG00000171234	intronic	NA	NA	UGT2B7	4	69969667
4:69969679:A:C	ENSG00000171234	intronic	NA	NA	UGT2B7	4	69969679
4:69969735:A:G	ENSG00000171234	intronic	NA	NA	UGT2B7	4	69969735
4:69969788:C:T	ENSG00000171234	intronic	NA	NA	UGT2B7	4	69969788
4:69969859:C:T	ENSG00000171234	intronic	NA	NA	UGT2B7	4	69969859
4:69969898:A:G	ENSG00000171234	intronic	NA	NA	UGT2B7	4	69969898
4:69969966:A:T	ENSG00000171234	intronic	NA	NA	UGT2B7	4	69969966
4:69970964:A:G	ENSG00000171234	intronic	NA	NA	UGT2B7	4	69970964
4:69971596:C:T	ENSG00000171234	intronic	NA	NA	UGT2B7	4	69971596
4:69971624:A:C	ENSG00000171234	intronic	NA	NA	UGT2B7	4	69971624
4:69971796:A:T	ENSG00000171234	intronic	NA	NA	UGT2B7	4	69971796
4:69971910:A:T	ENSG00000171234	intronic	NA	NA	UGT2B7	4	69971910
4:69971996:C:T	ENSG00000171234	intronic	NA	NA	UGT2B7	4	69971996
4:69972086:G:T	ENSG00000171234	intronic	NA	NA	UGT2B7	4	69972086
4:69972272:A:G	ENSG00000171234	intronic	NA	NA	UGT2B7	4	69972272
4:69972319:C:T	ENSG00000171234	intronic	NA	NA	UGT2B7	4	69972319
4:69972414:A:T	ENSG00000171234	intronic	NA	NA	UGT2B7	4	69972414
4:69972777:A:G	ENSG00000171234	intronic	NA	NA	UGT2B7	4	69972777
4:69972949:C:G	ENSG00000171234	exonic	synonymous SNV	exon4	UGT2B7	4	69972949
4:69973044:A:T	ENSG00000171234	intronic	NA	NA	UGT2B7	4	69973044
4:69973525:A:C	ENSG00000171234	intronic	NA	NA	UGT2B7	4	69973525
4:69973640:A:G	ENSG00000171234	intronic	NA	NA	UGT2B7	4	69973640
4:69973667:C:G	ENSG00000171234	intronic	NA	NA	UGT2B7	4	69973667
4:69973692:C:T	ENSG00000171234	intronic	NA	NA	UGT2B7	4	69973692
4:69974267:A:T	ENSG00000171234	intronic	NA	NA	UGT2B7	4	69974267
4:69974480:G:T	ENSG00000171234	intronic	NA	NA	UGT2B7	4	69974480
4:69975859:C:T	ENSG00000171234	intronic	NA	NA	UGT2B7	4	69975859
4:69976217:C:T	ENSG00000171234	intronic	NA	NA	UGT2B7	4	69976217
4:69978068:A:G	ENSG00000171234	intronic	NA	NA	UGT2B7	4	69978068
4:69978750:C:T	ENSG00000171234	downstream	NA	NA	UGT2B7	4	69978750
4:69978901:C:T	ENSG00000171234	downstream	NA	NA	UGT2B7	4	69978901
4:69979483:C:G	ENSG00000171234	downstream	NA	NA	UGT2B7	4	69979483
4:69979773:C:T	ENSG00000171234	intergenic	NA	NA	UGT2B7	4	69979773
4:69979773:C:T	ENSG00000251284	intergenic	NA	NA	RP13-644M16.1	4	69979773
4:69979947:C:T	ENSG00000171234	intergenic	NA	NA	UGT2B7	4	69979947
4:69979947:C:T	ENSG00000251284	intergenic	NA	NA	RP13-644M16.1	4	69979947
4:69980478:C:G	ENSG00000171234	intergenic	NA	NA	UGT2B7	4	69980478
4:69980478:C:G	ENSG00000251284	intergenic	NA	NA	RP13-644M16.1	4	69980478
4:69981763:A:G	ENSG00000171234	intergenic	NA	NA	UGT2B7	4	69981763
4:69981763:A:G	ENSG00000251284	intergenic	NA	NA	RP13-644M16.1	4	69981763
4:69983412:C:T	ENSG00000171234	intergenic	NA	NA	UGT2B7	4	69983412
4:69983412:C:T	ENSG00000251284	intergenic	NA	NA	RP13-644M16.1	4	69983412
4:69984488:A:C	ENSG00000171234	intergenic	NA	NA	UGT2B7	4	69984488
4:69984488:A:C	ENSG00000251284	intergenic	NA	NA	RP13-644M16.1	4	69984488
4:69985662:A:T	ENSG00000171234	intergenic	NA	NA	UGT2B7	4	69985662
4:69985662:A:T	ENSG00000251284	intergenic	NA	NA	RP13-644M16.1	4	69985662
4:69986408:A:G	ENSG00000171234	intergenic	NA	NA	UGT2B7	4	69986408
4:69986408:A:G	ENSG00000251284	intergenic	NA	NA	RP13-644M16.1	4	69986408
4:69986718:A:G	ENSG00000171234	intergenic	NA	NA	UGT2B7	4	69986718
4:69986718:A:G	ENSG00000251284	intergenic	NA	NA	RP13-644M16.1	4	69986718
4:69987249:A:C	ENSG00000171234	intergenic	NA	NA	UGT2B7	4	69987249
4:69987249:A:C	ENSG00000251284	intergenic	NA	NA	RP13-644M16.1	4	69987249
4:69988378:C:T	ENSG00000171234	intergenic	NA	NA	UGT2B7	4	69988378
4:69988378:C:T	ENSG00000251284	intergenic	NA	NA	RP13-644M16.1	4	69988378
4:69988453:C:T	ENSG00000171234	intergenic	NA	NA	UGT2B7	4	69988453
4:69988453:C:T	ENSG00000251284	intergenic	NA	NA	RP13-644M16.1	4	69988453
4:69991194:C:T	ENSG00000251284	ncRNA_exonic	NA	NA	RP13-644M16.1	4	69991194
4:69991629:C:G	ENSG00000251284	ncRNA_exonic	NA	NA	RP13-644M16.1	4	69991629
4:69992918:A:G	ENSG00000251284	downstream	NA	NA	RP13-644M16.1	4	69992918
4:69993344:A:G	ENSG00000251284	intergenic	NA	NA	RP13-644M16.1	4	69993344
4:69993344:A:G	ENSG00000250100	intergenic	NA	NA	RP13-644M16.3	4	69993344
4:69993670:G:T	ENSG00000251284	intergenic	NA	NA	RP13-644M16.1	4	69993670
4:69993670:G:T	ENSG00000250100	intergenic	NA	NA	RP13-644M16.3	4	69993670
4:69995962:C:T	ENSG00000251284	intergenic	NA	NA	RP13-644M16.1	4	69995962
4:69995962:C:T	ENSG00000250100	intergenic	NA	NA	RP13-644M16.3	4	69995962
4:69996610:A:G	ENSG00000250100	upstream	NA	NA	RP13-644M16.3	4	69996610
4:69997303:A:G	ENSG00000250100	ncRNA_intronic	NA	NA	RP13-644M16.3	4	69997303
4:69997389:A:C	ENSG00000250100	ncRNA_intronic	NA	NA	RP13-644M16.3	4	69997389
4:69998331:A:G	ENSG00000250100	ncRNA_intronic	NA	NA	RP13-644M16.3	4	69998331
4:70000609:C:T	ENSG00000250100	downstream	NA	NA	RP13-644M16.3	4	70000609
4:70000921:A:G	ENSG00000250100	downstream	NA	NA	RP13-644M16.3	4	70000921
4:70004438:A:C	ENSG00000250100	intergenic	NA	NA	RP13-644M16.3	4	70004438
4:70004438:A:C	ENSG00000251427	intergenic	NA	NA	RP13-644M16.2	4	70004438
5:33990623:C:T	ENSG00000242110	intronic	NA	NA	AMACR	5	33990623
5:33990623:C:T	ENSG00000273294	intronic	NA	NA	RP11-1084J3.4	5	33990623
5:33991136:C:T	ENSG00000242110	intronic	NA	NA	AMACR	5	33991136
5:33991136:C:T	ENSG00000273294	intronic	NA	NA	RP11-1084J3.4	5	33991136
5:33994116:A:T	ENSG00000242110	exonic	stoploss	exon4	AMACR	5	33994116
5:33994316:A:G	ENSG00000242110	intronic	NA	NA	AMACR	5	33994316
5:33994316:A:G	ENSG00000273294	intronic	NA	NA	RP11-1084J3.4	5	33994316
5:33995705:A:C	ENSG00000242110	intronic	NA	NA	AMACR	5	33995705
5:33995705:A:C	ENSG00000273294	intronic	NA	NA	RP11-1084J3.4	5	33995705
5:33996454:C:T	ENSG00000242110	intronic	NA	NA	AMACR	5	33996454
5:33996454:C:T	ENSG00000273294	intronic	NA	NA	RP11-1084J3.4	5	33996454
5:33998883:A:G	ENSG00000242110	exonic	nonsynonymous SNV	exon4	AMACR	5	33998883
5:33999079:A:G	ENSG00000242110	intronic	NA	NA	AMACR	5	33999079
5:33999079:A:G	ENSG00000273294	intronic	NA	NA	RP11-1084J3.4	5	33999079
5:33999758:C:T	ENSG00000242110	intronic	NA	NA	AMACR	5	33999758
5:33999758:C:T	ENSG00000273294	intronic	NA	NA	RP11-1084J3.4	5	33999758
5:34000214:A:C	ENSG00000242110	intronic	NA	NA	AMACR	5	34000214
5:34000214:A:C	ENSG00000273294	intronic	NA	NA	RP11-1084J3.4	5	34000214
5:34004707:C:T	ENSG00000242110	exonic	nonsynonymous SNV	exon3	AMACR	5	34004707
5:34008100:C:T	ENSG00000242110	exonic	nonsynonymous SNV	exon1	AMACR	5	34008100
5:34012492:C:T	ENSG00000273294	intronic	NA	NA	RP11-1084J3.4	5	34012492
5:34012564:A:G	ENSG00000273294	intronic	NA	NA	RP11-1084J3.4	5	34012564
5:34014022:A:G	ENSG00000273294	intronic	NA	NA	RP11-1084J3.4	5	34014022
5:34015174:G:T	ENSG00000273294	intronic	NA	NA	RP11-1084J3.4	5	34015174
5:34015681:C:T	ENSG00000273294	intronic	NA	NA	RP11-1084J3.4	5	34015681
5:34016023:C:T	ENSG00000273294	intronic	NA	NA	RP11-1084J3.4	5	34016023
5:34016138:C:T	ENSG00000273294	intronic	NA	NA	RP11-1084J3.4	5	34016138
5:34016484:C:T	ENSG00000273294	intronic	NA	NA	RP11-1084J3.4	5	34016484
5:34016554:G:T	ENSG00000273294	intronic	NA	NA	RP11-1084J3.4	5	34016554
5:34026756:C:T	ENSG00000082196	intronic	NA	NA	C1QTNF3	5	34026756
5:34026756:C:T	ENSG00000273294	intronic	NA	NA	RP11-1084J3.4	5	34026756
5:34036236:C:T	ENSG00000082196	intronic	NA	NA	C1QTNF3	5	34036236
5:34036236:C:T	ENSG00000273294	intronic	NA	NA	RP11-1084J3.4	5	34036236
5:34036616:C:T	ENSG00000082196	intronic	NA	NA	C1QTNF3	5	34036616
5:34036616:C:T	ENSG00000273294	intronic	NA	NA	RP11-1084J3.4	5	34036616
5:34036899:A:G	ENSG00000082196	intronic	NA	NA	C1QTNF3	5	34036899
5:34036899:A:G	ENSG00000273294	intronic	NA	NA	RP11-1084J3.4	5	34036899
5:34037103:A:G	ENSG00000082196	intronic	NA	NA	C1QTNF3	5	34037103
5:34037103:A:G	ENSG00000273294	intronic	NA	NA	RP11-1084J3.4	5	34037103
5:34037337:A:G	ENSG00000082196	intronic	NA	NA	C1QTNF3	5	34037337
5:34037337:A:G	ENSG00000273294	intronic	NA	NA	RP11-1084J3.4	5	34037337
5:34037654:A:T	ENSG00000082196	intronic	NA	NA	C1QTNF3	5	34037654
5:34037654:A:T	ENSG00000273294	intronic	NA	NA	RP11-1084J3.4	5	34037654
5:34037980:C:T	ENSG00000082196	intronic	NA	NA	C1QTNF3	5	34037980
5:34037980:C:T	ENSG00000273294	intronic	NA	NA	RP11-1084J3.4	5	34037980
5:34038854:A:G	ENSG00000082196	intronic	NA	NA	C1QTNF3	5	34038854
5:34038854:A:G	ENSG00000273294	intronic	NA	NA	RP11-1084J3.4	5	34038854
5:34040814:A:G	ENSG00000082196	intronic	NA	NA	C1QTNF3	5	34040814
5:34040814:A:G	ENSG00000273294	intronic	NA	NA	RP11-1084J3.4	5	34040814
5:34041069:C:T	ENSG00000082196	intronic	NA	NA	C1QTNF3	5	34041069
5:34041069:C:T	ENSG00000273294	intronic	NA	NA	RP11-1084J3.4	5	34041069
5:34041237:C:T	ENSG00000082196	intronic	NA	NA	C1QTNF3	5	34041237
5:34041237:C:T	ENSG00000273294	intronic	NA	NA	RP11-1084J3.4	5	34041237
5:34045097:A:G	ENSG00000273294	intronic	NA	NA	RP11-1084J3.4	5	34045097
5:34045931:C:G	ENSG00000273294	intronic	NA	NA	RP11-1084J3.4	5	34045931
5:34048965:G:T	ENSG00000273294	intronic	NA	NA	RP11-1084J3.4	5	34048965
5:35873201:A:G	ENSG00000168685	intronic	NA	NA	IL7R	5	35873201
5:35887290:C:G	ENSG00000168685	intergenic	NA	NA	IL7R	5	35887290
5:35887290:C:G	ENSG00000248349	intergenic	NA	NA	RP11-79C6.1	5	35887290
5:35887640:A:G	ENSG00000168685	intergenic	NA	NA	IL7R	5	35887640
5:35887640:A:G	ENSG00000248349	intergenic	NA	NA	RP11-79C6.1	5	35887640
5:35888390:A:G	ENSG00000168685	intergenic	NA	NA	IL7R	5	35888390
5:35888390:A:G	ENSG00000248349	intergenic	NA	NA	RP11-79C6.1	5	35888390
5:35893559:C:T	ENSG00000168685	intergenic	NA	NA	IL7R	5	35893559
5:35893559:C:T	ENSG00000248349	intergenic	NA	NA	RP11-79C6.1	5	35893559
5:35894541:A:G	ENSG00000168685	intergenic	NA	NA	IL7R	5	35894541
5:35894541:A:G	ENSG00000248349	intergenic	NA	NA	RP11-79C6.1	5	35894541
5:35906488:G:T	ENSG00000152611	intronic	NA	NA	CAPSL	5	35906488
5:35906981:C:T	ENSG00000152611	intronic	NA	NA	CAPSL	5	35906981
5:35920552:A:C	ENSG00000152611	intronic	NA	NA	CAPSL	5	35920552
5:35922140:A:G	ENSG00000152611	intronic	NA	NA	CAPSL	5	35922140
5:35922462:A:G	ENSG00000152611	intronic	NA	NA	CAPSL	5	35922462
5:35922799:A:G	ENSG00000152611	intronic	NA	NA	CAPSL	5	35922799
5:35923229:A:T	ENSG00000152611	intronic	NA	NA	CAPSL	5	35923229
5:35923382:C:T	ENSG00000152611	intronic	NA	NA	CAPSL	5	35923382
5:35930917:C:T	ENSG00000152611	intronic	NA	NA	CAPSL	5	35930917
5:35932539:A:G	ENSG00000152611	intronic	NA	NA	CAPSL	5	35932539
5:35935110:A:T	ENSG00000152611	intronic	NA	NA	CAPSL	5	35935110
5:35943952:C:T	ENSG00000249748	intergenic	NA	NA	RP11-79C6.3	5	35943952
5:35943952:C:T	ENSG00000145626	intergenic	NA	NA	UGT3A1	5	35943952
5:35945733:G:T	ENSG00000249748	intergenic	NA	NA	RP11-79C6.3	5	35945733
5:35945733:G:T	ENSG00000145626	intergenic	NA	NA	UGT3A1	5	35945733
5:35946296:A:G	ENSG00000249748	intergenic	NA	NA	RP11-79C6.3	5	35946296
5:35946296:A:G	ENSG00000145626	intergenic	NA	NA	UGT3A1	5	35946296
5:35947636:C:T	ENSG00000249748	intergenic	NA	NA	RP11-79C6.3	5	35947636
5:35947636:C:T	ENSG00000145626	intergenic	NA	NA	UGT3A1	5	35947636
5:35950367:A:T	ENSG00000145626	downstream	NA	NA	UGT3A1	5	35950367
5:35954588:C:T	ENSG00000145626	intronic	NA	NA	UGT3A1	5	35954588
5:35958599:G:T	ENSG00000145626	intronic	NA	NA	UGT3A1	5	35958599
5:35962653:A:C	ENSG00000145626	UTR3	NA	NA	UGT3A1	5	35962653
5:35963507:G:T	ENSG00000145626	intronic	NA	NA	UGT3A1	5	35963507
5:35964286:A:G	ENSG00000145626	intronic	NA	NA	UGT3A1	5	35964286
5:35965970:A:C	ENSG00000145626	exonic	nonsynonymous SNV	exon4	UGT3A1	5	35965970
5:35968000:A:C	ENSG00000145626	intronic	NA	NA	UGT3A1	5	35968000
5:35968843:A:T	ENSG00000145626	intronic	NA	NA	UGT3A1	5	35968843
5:35969259:A:T	ENSG00000145626	intronic	NA	NA	UGT3A1	5	35969259
5:35970215:A:G	ENSG00000145626	intronic	NA	NA	UGT3A1	5	35970215
5:35970547:A:G	ENSG00000145626	intronic	NA	NA	UGT3A1	5	35970547
5:35971187:A:G	ENSG00000145626	intronic	NA	NA	UGT3A1	5	35971187
5:35972040:A:T	ENSG00000145626	intronic	NA	NA	UGT3A1	5	35972040
5:35974188:A:T	ENSG00000145626	intronic	NA	NA	UGT3A1	5	35974188
5:35975443:A:C	ENSG00000145626	intronic	NA	NA	UGT3A1	5	35975443
5:35975468:C:T	ENSG00000145626	intronic	NA	NA	UGT3A1	5	35975468
5:35975566:A:G	ENSG00000145626	intronic	NA	NA	UGT3A1	5	35975566
5:35975859:C:T	ENSG00000145626	intronic	NA	NA	UGT3A1	5	35975859
5:35975864:C:G	ENSG00000145626	intronic	NA	NA	UGT3A1	5	35975864
5:35975931:A:T	ENSG00000145626	intronic	NA	NA	UGT3A1	5	35975931
5:35977278:G:T	ENSG00000145626	intronic	NA	NA	UGT3A1	5	35977278
5:35977980:C:T	ENSG00000145626	intronic	NA	NA	UGT3A1	5	35977980
5:35978077:C:T	ENSG00000145626	intronic	NA	NA	UGT3A1	5	35978077
5:35979545:G:T	ENSG00000145626	intronic	NA	NA	UGT3A1	5	35979545
5:35980139:A:G	ENSG00000145626	intronic	NA	NA	UGT3A1	5	35980139
5:35980475:C:T	ENSG00000145626	intronic	NA	NA	UGT3A1	5	35980475
5:35981184:C:T	ENSG00000145626	intronic	NA	NA	UGT3A1	5	35981184
5:35983581:C:T	ENSG00000145626	intronic	NA	NA	UGT3A1	5	35983581
5:35984945:A:G	ENSG00000145626	intronic	NA	NA	UGT3A1	5	35984945
5:35989806:C:T	ENSG00000145626	intronic	NA	NA	UGT3A1	5	35989806
5:35989989:A:G	ENSG00000145626	intronic	NA	NA	UGT3A1	5	35989989
5:35990313:C:T	ENSG00000145626	intronic	NA	NA	UGT3A1	5	35990313
5:35991039:C:G	ENSG00000145626	intronic	NA	NA	UGT3A1	5	35991039
5:35997476:C:T	ENSG00000145626	intronic	NA	NA	UGT3A1	5	35997476
5:35997898:C:T	ENSG00000145626	intronic	NA	NA	UGT3A1	5	35997898
5:35998500:C:T	ENSG00000145626	intronic	NA	NA	UGT3A1	5	35998500
5:36002012:A:G	ENSG00000145626	upstream	NA	NA	UGT3A1	5	36002012
5:36003217:A:G	ENSG00000145626	intergenic	NA	NA	UGT3A1	5	36003217
5:36003217:A:G	ENSG00000168671	intergenic	NA	NA	UGT3A2	5	36003217
6:46582156:G:T	ENSG00000146233	intronic	NA	NA	CYP39A1	6	46582156
6:46589501:C:G	ENSG00000146233	intronic	NA	NA	CYP39A1	6	46589501
6:46592626:C:T	ENSG00000146233	intronic	NA	NA	CYP39A1	6	46592626
6:46606328:C:T	ENSG00000146233	intronic	NA	NA	CYP39A1	6	46606328
6:46607708:C:T	ENSG00000146233	intronic	NA	NA	CYP39A1	6	46607708
6:46607889:A:G	ENSG00000146233	intronic	NA	NA	CYP39A1	6	46607889
6:46608766:C:G	ENSG00000146233	intronic	NA	NA	CYP39A1	6	46608766
6:46609905:C:T	ENSG00000146233	exonic	nonsynonymous SNV	exon2	CYP39A1	6	46609905
6:49488482:A:G	ENSG00000203972	intronic	NA	NA	GLYATL3	6	49488482
6:49491305:C:T	ENSG00000203972	intronic	NA	NA	GLYATL3	6	49491305
6:133003344:C:T	ENSG00000112299	UTR3	NA	NA	VNN1	6	133003344
6:133003865:A:T	ENSG00000112299	UTR3	NA	NA	VNN1	6	133003865
6:133005817:G:T	ENSG00000112299	intronic	NA	NA	VNN1	6	133005817
6:133006059:A:C	ENSG00000112299	intronic	NA	NA	VNN1	6	133006059
6:133006626:A:C	ENSG00000112299	intronic	NA	NA	VNN1	6	133006626
6:133006740:C:T	ENSG00000112299	intronic	NA	NA	VNN1	6	133006740
6:133008190:A:T	ENSG00000112299	intronic	NA	NA	VNN1	6	133008190
6:133008971:C:T	ENSG00000112299	intronic	NA	NA	VNN1	6	133008971
6:133014623:C:T	ENSG00000112299	intronic	NA	NA	VNN1	6	133014623
6:133014991:A:G	ENSG00000112299	intronic	NA	NA	VNN1	6	133014991
6:133015041:C:T	ENSG00000112299	intronic	NA	NA	VNN1	6	133015041
6:133015662:C:T	ENSG00000112299	intronic	NA	NA	VNN1	6	133015662
6:133015756:A:G	ENSG00000112299	intronic	NA	NA	VNN1	6	133015756
6:133015951:C:T	ENSG00000112299	intronic	NA	NA	VNN1	6	133015951
6:133016000:A:G	ENSG00000112299	intronic	NA	NA	VNN1	6	133016000
6:133016151:C:T	ENSG00000112299	intronic	NA	NA	VNN1	6	133016151
6:133016337:A:G	ENSG00000112299	intronic	NA	NA	VNN1	6	133016337
6:133016685:C:T	ENSG00000112299	intronic	NA	NA	VNN1	6	133016685
6:133016902:C:T	ENSG00000112299	intronic	NA	NA	VNN1	6	133016902
6:133016967:A:G	ENSG00000112299	intronic	NA	NA	VNN1	6	133016967
6:133017042:A:G	ENSG00000112299	intronic	NA	NA	VNN1	6	133017042
6:133017141:G:T	ENSG00000112299	intronic	NA	NA	VNN1	6	133017141
6:133017499:C:T	ENSG00000112299	intronic	NA	NA	VNN1	6	133017499
6:133017624:C:T	ENSG00000112299	intronic	NA	NA	VNN1	6	133017624
6:133017666:A:G	ENSG00000112299	intronic	NA	NA	VNN1	6	133017666
6:133017706:A:G	ENSG00000112299	intronic	NA	NA	VNN1	6	133017706
6:133018008:C:T	ENSG00000112299	intronic	NA	NA	VNN1	6	133018008
6:133018072:A:G	ENSG00000112299	intronic	NA	NA	VNN1	6	133018072
6:133018122:C:T	ENSG00000112299	intronic	NA	NA	VNN1	6	133018122
6:133018126:C:T	ENSG00000112299	intronic	NA	NA	VNN1	6	133018126
[truncated: 1,470 more rows]
