# Supplementary material for: Integration of metabolomics, genomics, and immune phenotypes reveals the causal roles of metabolites in disease
Source: Genome Biol. 2021 Jul 6;22:198. doi: 10.1186/s13059-021-02413-z (PMC8259168; doi:10.1186/s13059-021-02413-z)
Supplement: Supplementary file 20 — Additional file 20. Table S19 [file 13059_2021_2413_MOESM20_ESM.xlsx]

## Sheet: table S19
Table S19
Functional consequence prediction mQTL SNPs
Chr	Start	End	Ref	Alt	SIFT_score	SIFT_converted_rankscore	SIFT_pred	Polyphen2_HDIV_score	Polyphen2_HDIV_rankscore	Polyphen2_HDIV_pred	Polyphen2_HVAR_score	Polyphen2_HVAR_rankscore	Polyphen2_HVAR_pred	LRT_score	LRT_converted_rankscore	LRT_pred	MutationTaster_score	MutationTaster_converted_rankscore	MutationTaster_pred	MutationAssessor_score	MutationAssessor_score_rankscore	MutationAssessor_pred	FATHMM_score	FATHMM_converted_rankscore	FATHMM_pred	PROVEAN_score	PROVEAN_converted_rankscore	PROVEAN_pred	VEST3_score	VEST3_rankscore	MetaSVM_score	MetaSVM_rankscore	MetaSVM_pred	MetaLR_score	MetaLR_rankscore	MetaLR_pred	M-CAP_score	M-CAP_rankscore	M-CAP_pred	CADD_raw	CADD_raw_rankscore	CADD_phred	DANN_score	DANN_rankscore	fathmm-MKL_coding_score	fathmm-MKL_coding_rankscore	fathmm-MKL_coding_pred	Eigen_coding_or_noncoding	Eigen-raw
chr1	46870761	46870761	C	A	0.318	0.136	T	0.014	0.156	B	0.018	0.173	B	0.068	0.217	N	1	0.09	P	1.295	0.326	L	0.61	0.535	T	-0.34	0.127	N	0.202	0.248	-0.964	0.385	T	0	0	T	.	.	.	2.831	0.401	21.5	0.59	0.06	0.038	0.091	N	c	-0.716
chr10	100144782	100144782	C	T	0.637	0.05	T	0.117	0.249	B	0.01	0.139	B	0	0.629	D	0	0.52	P	0.945	0.238	L	0.81	0.485	T	-0.74	0.208	N	0.201	0.246	-0.937	0.431	T	0	0	T	.	.	.	3.869	0.522	23.5	0.915	0.201	0.513	0.286	D	c	-0.306
chr10	100148176	100148176	A	G	1	0.01	T	0	0.026	B	0	0.013	B	0	0.843	N	0.999	0.212	P	-2.63	0	N	2.07	0.204	T	4.96	0	N	0.142	0.166	-0.968	0.376	T	0	0	T	.	.	.	0.346	0.127	6.131	0.809	0.13	0.104	0.157	N	c	-0.966
chr11	62847453	62847453	T	C	0.307	0.141	T	0.001	0.067	B	0.002	0.063	B	.	.	.	1	0.09	P	.	.	.	-0.07	0.638	T	0.49	0.03	N	0.012	0.001	-1.008	0.276	T	0	0	T	.	.	.	-0.932	0.035	0.022	0.384	0.026	0.002	0.012	N	c	-1.446
chr12	21329813	21329813	C	A	0.164	0.233	T	0.002	0.09	B	0.01	0.139	B	0.002	0.008	N	1	0.09	P	1.455	0.369	L	1.06	0.398	T	-2.49	0.542	N	0.115	0.126	-1.06	0.117	T	0.001	0.002	T	.	.	.	0.015	0.095	2.73	0.691	0.086	0.016	0.051	N	c	-1.074
chr19	49206985	49206985	G	A	0.068	0.357	T	1	0.899	D	0.982	0.739	D	.	.	.	0.007	0.418	P	2.98	0.858	M	-4.02	0.964	D	-4.34	0.768	D	0.201	0.538	-1.367	0	T	0	0	T	.	.	.	4.017	0.54	23.6	0.997	0.831	0.92	0.545	D	c	0.408
chr2	73868328	73868328	A	G	1	0.01	T	0	0.026	B	0	0.013	B	0.161	0.177	N	1	0.09	P	0.19	0.091	N	1.95	0.225	T	3.63	0.001	N	0.065	0.051	-1.012	0.264	T	0	0	T	.	.	.	-3.438	0	0.001	0.279	0.014	0.01	0.038	N	c	-2.498
chr2	211060050	211060050	T	G	0.051	0.393	T	0.978	0.568	D	0.841	0.584	P	0	0.843	D	0	0.588	P	1.965	0.534	M	-3.95	0.962	D	-2.95	0.615	D	0.583	0.613	-1.577	0	T	0	0	T	.	.	.	5.236	0.707	25.6	0.991	0.514	0.958	0.661	D	c	0.597
chr2	234591205	234591205	T	C	0.155	0.241	T	0	0.026	B	0.001	0.04	B	.	.	.	1	0.09	P	0.375	0.121	N	3.39	0.057	T	2.66	0.002	N	0.458	0.51	-0.991	0.323	T	0	0	T	.	.	.	-2.564	0.003	0.001	0.515	0.045	0.017	0.054	N	c	-2.176
chr2	234601669	234601669	T	G	1	0.01	T	0	0.026	B	0	0.013	B	.	.	.	1	0.09	P	-0.595	0.022	N	1.61	0.583	T	0.72	0.06	N	0.007	0	-0.989	0.329	T	0	0	T	.	.	.	-2.442	0.004	0.001	0.596	0.061	0.003	0.014	N	c	-1.648
chr2	234602191	234602191	A	G	0.729	0.075	T	0	0.026	B	0.001	0.04	B	.	.	.	1	0.09	P	0.085	0.084	N	0.28	0.591	T	0.18	0.051	N	0.016	0.003	-1.021	0.234	T	0	0	T	.	.	.	-0.378	0.063	0.436	0.444	0.034	0.044	0.098	N	c	-1.858
chr2	234637803	234637803	T	C	0.124	0.274	T	0	0.026	B	0.001	0.04	B	.	.	.	1	0.09	P	-0.145	0.044	N	0.29	0.589	T	0.19	0.05	N	0.041	0.022	-0.954	0.402	T	0	0	T	.	.	.	-1.594	0.015	0.002	0.291	0.015	0.006	0.026	N	c	-2.264
chr2	234637803	234637803	T	A	0.124	0.274	T	0	0.026	B	0.001	0.04	B	.	.	.	1	0.09	N	-0.145	0.044	N	0.29	0.589	T	0.19	0.05	N	0.041	0.022	-1.056	0.127	T	0.046	0.197	T	0.006	0.16	T	-1.148	0.027	0.008	0.512	0.044	0.015	0.05	N	c	-2.264
chr2	234637912	234637912	T	C	0.125	0.273	T	0	0.026	B	0.005	0.104	B	.	.	.	1	0.09	P	1.885	0.502	L	0	0.626	T	-2.18	0.491	N	0.078	0.072	-1.016	0.251	T	0	0	T	.	.	.	-1.581	0.015	0.002	0.522	0.046	0.109	0.161	N	c	-1.703
chr4	187158034	187158034	G	A	1	0.01	T	0	0.026	B	0.001	0.04	B	0	0.559	N	1	0.09	P	.	.	.	-2.33	0.879	D	2.36	0.004	N	0.015	0.115	-1.014	0.258	T	0	0	T	.	.	.	-0.718	0.044	0.065	0.166	0.005	0.001	0.007	N	c	-0.404
chr5	33998883	33998883	A	G	0.437	0.093	T	0.001	0.067	B	0.007	0.121	B	0.089	0.024	N	1	0.09	P	0.47	0.131	N	0.49	0.558	T	-2.61	0.572	D	0.073	0.078	-0.99	0.325	T	0	0	T	.	.	.	-0.658	0.047	0.09	0.375	0.025	0.052	0.109	N	c	-1.752
chr6	46609905	46609905	C	T	0.735	0.037	T	0.036	0.194	B	0.005	0.104	B	0.444	0.048	N	1	0.09	P	0.045	0.081	N	-0.34	0.685	T	0.05	0.064	N	0.059	0.043	-1.058	0.123	T	0.038	0.163	T	.	.	.	-0.573	0.051	0.146	0.361	0.023	0.004	0.021	N	c	-2.022
chr6	133035098	133035098	G	A	1	0.01	T	0	0.026	B	0	0.013	B	0.01	0.301	N	1	0.09	P	-1.055	0.011	N	-2.03	0.856	D	2.93	0.002	N	0.029	0.01	-1.032	0.198	T	0.068	0.279	T	.	.	.	-2.125	0.006	0.001	0.711	0.092	0.015	0.05	N	c	-2.149
chr7	99081730	99081730	A	G	1	0.027	T	0	0.026	B	0	0.013	B	.	.	.	1	0.337	P	0.505	0.135	N	3.53	0.049	T	0.89	0.024	N	0.012	0.001	-0.998	0.304	T	0	0	T	.	.	.	-0.951	0.034	0.02	0.678	0.082	0.014	0.047	N	c	-1.356
chr12	21331549	21331549	T	C	0.001	0.784	D	1	0.899	D	0.996	0.832	D	0.001	0.395	N	1	0.182	P	3.31	0.908	M	0.95	0.433	T	-3.87	0.726	D	0.192	0.235	-0.941	0.425	T	0.001	0.005	T	.	.	.	3.34	0.46	22.9	0.983	0.397	0.981	0.794	D	c	0.42
chr14	74060508	74060508	C	A	0.006	0.614	D	1	0.899	D	0.999	0.916	D	0	0.843	D	0	0.588	P	3.695	0.947	H	0.61	0.535	T	-5.58	0.864	D	0.345	0.406	-0.906	0.473	T	0.002	0.006	T	.	.	.	7.202	0.945	34	0.998	0.893	0.979	0.776	D	c	0.893
chr19	15990431	15990431	C	T	0.005	0.632	D	1	0.899	D	0.98	0.732	D	0	0.559	U	0.002	0.45	P	4.025	0.97	H	-0.51	0.706	T	-2.66	0.569	D	0.18	0.219	-1.12	0.023	T	0	0	T	.	.	.	5.43	0.736	26.1	0.997	0.797	0.568	0.3	D	c	0.329
chr2	234602202	234602202	A	C	0.034	0.44	D	0.038	0.196	B	0.103	0.294	B	.	.	.	0.999	0.219	P	1.745	0.454	L	0.26	0.593	T	-2.1	0.478	N	0.139	0.263	-0.956	0.4	T	0	0	T	.	.	.	0.485	0.141	7.318	0.949	0.251	0.17	0.194	N	c	-0.939
chr2	234637803	234637803	T	G	0.041	0.419	D	0	0.026	B	0	0.013	B	.	.	.	1	0.09	N	-0.51	0.026	N	0.28	0.591	T	0.01	0.069	N	0.172	0.213	-1.062	0.112	T	0.069	0.283	T	0.024	0.474	T	-1.253	0.023	0.005	0.5	0.042	0.002	0.01	N	c	-2.135
chr4	69343287	69343287	A	G	0.05	0.395	D	0.986	0.596	D	0.631	0.499	P	0.353	0.138	N	1	0.09	P	1.845	0.488	L	-2.4	0.885	D	-4.15	0.753	D	0.148	0.175	-1.215	0.001	T	0	0	T	.	.	.	3.847	0.519	23.4	0.991	0.522	0.125	0.171	N	c	-0.112
chr4	187158034	187158034	G	C	0.003	0.784	D	0.032	0.189	B	0.101	0.292	B	0	0.559	D	1	0.09	N	3.185	0.891	M	-2.44	0.888	D	-0.77	0.223	N	0.056	0.317	-0.73	0.59	T	0.261	0.632	T	0.073	0.718	D	1.897	0.289	15.57	0.962	0.285	0.105	0.158	N	c	-0.258
chr5	34004707	34004707	C	T	0.049	0.421	D	0.915	0.499	P	0.622	0.563	P	0	0.843	D	0	0.81	P	3.885	0.961	H	-0.66	0.724	T	-4.78	0.812	D	0.345	0.55	-1.012	0.264	T	0	0	T	.	.	.	6.788	0.924	32	0.999	0.939	0.967	0.705	D	c	0.92
chr5	34008100	34008100	C	T	0.038	0.443	D	0.888	0.468	P	0.301	0.483	B	0.172	0.173	N	1	0.191	P	3.025	0.866	M	0.32	0.585	T	-0.46	0.176	N	0.094	0.196	-0.902	0.478	T	0	0	T	.	.	.	0.941	0.184	10.32	0.98	0.366	0.065	0.124	N	c	-1.334
chr5	35965970	35965970	A	C	0	0.912	D	1	0.899	D	1	0.971	D	0	0.843	D	0.009	0.412	P	3.275	0.903	M	-1.23	0.789	T	-9.29	0.984	D	0.298	0.397	-1.23	0	T	0	0	T	.	.	.	3.893	0.525	23.5	0.971	0.318	0.176	0.197	N	c	0.131
PolyPhen 2: D: Probably damaging, P: possibly damaging; B: benign
SIFT:D: Deleterious; T: tolerated
[truncated: 21 more columns]
