# Supplementary material for: Integration of metabolomics, genomics, and immune phenotypes reveals the causal roles of metabolites in disease
Source: Genome Biol. 2021 Jul 6;22:198. doi: 10.1186/s13059-021-02413-z (PMC8259168; doi:10.1186/s13059-021-02413-z)
Supplement: Supplementary file 21 — Additional file 21. Table S20 [file 13059_2021_2413_MOESM21_ESM.xlsx]

## Sheet: table S20
Table S20
Colocalization analysis
Tested Traits:
Trait	PMID
Alzheimers_disease	24162737
Asthma	860503
Celiac_disease	22057235
Chronic_Kidney_Disease	26831199
Crohns_disease	28067908
Eczema	26482879
Gout	23263486
Inflammatory_Bowel_Disease	28067908
Rheumatoid_Arthritis	24390342
Schizophrenia	25056061
Type_1_diabetes	25751624
Type_2_Diabetes	24509480
Ulcerative_colitis	28067908
Coloc results:
		loci	H4
g_528.3087	Crohns_disease	rs28456	0.94
g_528.3087	Eczema	rs28456	0.72
g_528.3087	Inflammatory_Bowel_Disease	rs28456	0.87
g_528.3087	Type_1_diabetes	rs28456	0.87
g_529.3037	Crohns_disease	rs28456	0.95
g_529.3037	Eczema	rs28456	0.76
g_529.3037	Inflammatory_Bowel_Disease	rs28456	0.79
g_529.3037	Type_1_diabetes	rs28456	0.84
g_579.3045	Crohns_disease	rs28456	0.94
g_579.3045	Eczema	rs28456	0.74
g_579.3045	Inflammatory_Bowel_Disease	rs28456	0.88
g_579.3045	Type_1_diabetes	rs28456	0.87
g_303.2331	Crohns_disease	rs174584	0.94
g_303.2331	Eczema	rs174584	0.79
g_303.2331	Inflammatory_Bowel_Disease	rs174584	0.7
g_303.2331	Type_1_diabetes	rs174584	0.85
g_363.0888	Celiac_disease	rs601338	0.7
g_363.0888	Crohns_disease	rs601338	0.96
g_363.0888	Inflammatory_Bowel_Disease	rs601338	0.58
g_363.0888	Type_1_diabetes	rs601338	0.99
