# Supplementary material for: Integration of metabolomics, genomics, and immune phenotypes reveals the causal roles of metabolites in disease
Source: Genome Biol. 2021 Jul 6;22:198. doi: 10.1186/s13059-021-02413-z (PMC8259168; doi:10.1186/s13059-021-02413-z)
Supplement: Supplementary file 22 — Additional file 22. Table S21 [file 13059_2021_2413_MOESM22_ESM.xlsx]

## Sheet: table S21
Table S21
log2 transformed BM metabolites abundance
	annotation	HV001	HV002	HV003	HV004	HV008	HV009	HV012	HV014	HV015	HV016	HV017	HV018	HV019	HV020	HV021	HV022	HV023	HV024	HV026	HV027	HV028	HV029	HV030	HV032	HV033	HV034	HV035	HV036	HV037	HV038	HV039	HV042	HV043	HV044	HV045	HV046	HV047	HV048	HV049	HV050	HV051	HV052	HV053	HV054	HV055	HV056	HV057	HV058
XXL_VLDL_P	Concentration of chylomicrons and extremely large VLDL particles(mol/l)	0.564384	0.0907249	NA	1.77894	-3.31848	1.31955	-1.80637	0.792185	NA	0.543051	NA	-0.41351	1.32305	0.380667	0.346777	-1.34805	-0.113762	0.199514	-0.384408	0.468748	-2.2305	0.405408	0.564384	0.311794	1.52367	-1.01776	-0.552132	0.397223	0.745537	-1.26125	2.02824	-1.72199	-0.76493	0.721438	-0.41351	-2.28759	-0.677394	-1.82534	-0.692997	-1.13944	-1.17737	0.238247	0.499083	0.397223	0.46103	-1.68774	0.0764635	-0.454168
XXL_VLDL_L	Total lipids in chylomicrons and extremely large VLDL(mmol/l)	0.568039	0.091392	NA	1.78761	-3.37323	1.31828	-1.77965	0.789337	NA	0.517824	NA	-0.415607	1.3232	0.39846	0.363501	-1.3174	-0.114359	0.19753	-0.391661	0.479471	-2.22705	0.402276	0.574563	0.310937	1.52292	-1.01605	-0.571511	0.409868	0.74297	-1.18376	2.02643	-1.73269	-0.759027	0.726122	-0.423707	-2.23559	-0.658715	-1.83761	-0.699831	-1.12185	-1.14999	0.238136	0.500558	0.39846	0.457968	-1.68768	0.0709319	-0.456724
XXL_VLDL_PL	Phospholipids in chylomicrons and extremely large VLDL(mmol/l)	0.524209	0.181319	NA	1.72037	-2.24211	1.29401	-2.02943	0.708925	NA	0.431047	NA	-0.701488	1.26951	0.518797	0.513357	-0.908264	-0.1495	0.0989223	-0.197453	0.566503	-1.66139	0.382638	0.676876	0.34477	1.48627	-1.38415	-0.435874	0.556092	0.943598	-0.710444	1.93906	-1.10885	-0.710444	0.690734	-0.253505	-2.00054	-0.408707	-1.45788	-0.415432	-1.11018	-0.666426	0.162293	0.56391	0.439875	0.428088	-1.43211	0.229196	-0.31892
XXL_VLDL_C	Total cholesterol in chylomicrons and extremely large VLDL(mmol/l)	0.58316	0.0292093	NA	1.88612	NA	1.27206	-1.44409	0.821372	NA	0.203532	NA	-0.398409	1.35132	0.642939	0.499243	-1.11283	-0.124967	0.263553	-0.638388	0.460007	-2.4126	0.40495	0.675109	0.242285	1.50436	-0.812333	-0.900433	0.366813	0.506941	-0.614072	1.99263	-2.436	-0.709174	0.765267	-0.762378	-1.85302	-0.698806	-1.93993	-1.09841	-0.937538	-1.23475	0.30727	0.429727	0.327442	0.479783	-1.89777	-0.229206	-0.548462
XXL_VLDL_CE	Cholesterol esters in chylomicrons and extremely large VLDL(mmol/l)	0.589158	-0.0473798	NA	1.88042	NA	1.15784	-1.22872	0.832837	NA	0.126591	NA	-0.328229	1.2893	0.773522	0.507201	-1.0109	-0.0676984	0.355186	-0.706188	0.317943	-2.41682	0.507201	0.625271	0.252011	1.4322	-0.547245	-1.0436	0.169789	0.271761	-0.481735	1.85814	-3.20292	-0.616319	0.768231	-1.0436	-1.72586	-0.868522	-1.61206	-1.54477	-0.830612	-1.65601	0.398482	0.321717	0.295062	0.526589	-2.08114	-0.547245	-0.547245
XXL_VLDL_FC	Free cholesterol in chylomicrons and extremely large VLDL(mmol/l)	0.563438	0.176413	NA	1.68665	NA	1.2739	-1.61177	0.757453	NA	0.335761	NA	-0.378841	1.28299	0.434967	0.4892	-1.05769	-0.121145	0.165188	-0.389705	0.614758	-2.02041	0.277104	0.70349	0.261876	1.43827	-1.16971	-0.54659	0.585761	0.735591	-0.679911	1.90222	-1.39053	-0.681247	0.719672	-0.294197	-1.76836	-0.330919	-2.48624	-0.458606	-0.89875	-0.585812	0.198486	0.555882	0.3821	0.417659	-1.34222	0.187512	-0.414852
XXL_VLDL_TG	Triglycerides in chylomicrons and extremely large VLDL(mmol/l)	0.566821	0.0962024	NA	1.74623	-3.23751	1.31749	-1.85085	0.787149	NA	0.59871	NA	-0.37013	1.31068	0.299637	0.299637	-1.46119	-0.102498	0.199563	-0.357784	0.464895	-2.26508	0.401878	0.524344	0.323233	1.51118	-1.01336	-0.49592	0.390997	0.748964	-1.55459	2.01777	-1.6726	-0.767459	0.717383	-0.362257	-2.43613	-0.691179	-1.85549	-0.641776	-1.17036	-1.21232	0.238217	0.5049	0.407276	0.459786	-1.64563	0.110586	-0.443782
XL_VLDL_P	Concentration of very large VLDL particles(mol/l)	0.810979	0.0223999	-4.1145	1.72448	-3.42574	1.37794	NA	0.600052	NA	0.244155	NA	-0.798334	1.35997	0.0620403	0.27309	-1.29329	-0.356697	-0.0254262	-0.798334	0.641216	NA	-0.183354	0.622043	0.271409	1.47437	-1.20878	-0.701643	0.205501	0.110088	-0.705852	2.01514	NA	-1.28599	0.695615	-0.37817	NA	-1.13681	NA	-0.344619	-0.727153	-0.879581	0.0903311	0.545599	0.254457	0.228511	-1.29329	0.0202721	-0.513476
XL_VLDL_L	Total lipids in very large VLDL(mmol/l)	0.797345	0.0244379	-4.16732	1.74999	-3.42926	1.37797	NA	0.575866	NA	0.254368	NA	-0.82667	1.3654	0.0978506	0.283822	-1.2939	-0.359297	-0.0130916	-0.803188	0.629406	NA	-0.146769	0.630649	0.263114	1.48499	-1.21646	-0.74441	0.213204	0.220476	-0.735642	2.03351	NA	-1.27223	0.701588	-0.429459	NA	-1.11904	NA	-0.393812	-0.757695	-0.920832	0.0937866	0.537297	0.25085	0.238445	-1.34621	-0.00637388	-0.525852
XL_VLDL_PL	Phospholipids in very large VLDL(mmol/l)	0.669502	0.193996	-3.13595	1.61172	-1.74381	1.26201	NA	0.718011	NA	0.570575	-3.9407	-1.26297	1.23958	0.527635	0.328251	-0.926317	-0.360936	0.00643462	-0.666506	0.570575	NA	-0.0499916	0.694093	0.260221	1.35777	-1.6084	-0.806849	0.355475	0.884018	-0.387734	1.79628	NA	-1.28026	0.74129	-0.426252	NA	-0.646569	NA	-0.455167	-0.851981	-0.669392	0.092657	0.51284	0.305843	0.267169	-1.61691	0.0442521	-0.506393
XL_VLDL_C	Total cholesterol in very large VLDL(mmol/l)	0.622806	0.00501391	-4.51107	1.91616	-3.59581	1.2878	NA	0.128879	NA	0.164747	NA	-0.776725	1.30642	0.291128	0.384123	-1.23771	-0.272205	0.128879	-0.732101	0.505492	NA	0.19966	0.641376	0.208244	1.49548	-1.0042	-0.951275	0.164747	0.758865	-1.05485	2.06932	NA	-1.0216	0.707295	-0.859158	NA	-1.03923	NA	-0.815421	-0.861093	-1.27969	0.191018	0.442642	0.233665	0.353853	-1.63252	-0.335461	-0.514351
XL_VLDL_CE	Cholesterol esters in very large VLDL(mmol/l)	0.701568	-0.0508648	-4.51373	1.94816	-3.20291	1.25352	NA	-0.0302128	NA	-0.069906	NA	-0.573984	1.30496	0.338249	0.342546	-1.29644	-0.21944	0.109818	-0.712218	0.549614	NA	0.210719	0.598141	0.213856	1.48108	-0.793181	-0.879088	-0.10681	0.645049	-1.19053	2.0831	NA	-0.988882	0.701568	-0.875685	NA	-1.23369	NA	-0.815799	-0.749007	-1.39123	0.22011	0.433895	0.241782	0.35252	-1.64876	-0.60729	-0.491423
XL_VLDL_FC	Free cholesterol in very large VLDL(mmol/l)	0.528405	0.0698051	-4.56841	1.83677	NA	1.29632	NA	0.303844	NA	0.395163	NA	-1.08292	1.28906	0.235737	0.423058	-1.14005	-0.326456	0.161486	-0.73795	0.462208	NA	0.193623	0.686461	0.210284	1.47699	-1.33739	-1.03914	0.433728	0.862955	-0.864886	2.00596	NA	-1.04452	0.708244	-0.815097	NA	-0.78881	NA	-0.797507	-1.00736	-1.11113	0.155722	0.451796	0.235737	0.350398	-1.58364	-0.0525155	-0.526174
XL_VLDL_TG	Triglycerides in very large VLDL(mmol/l)	0.837954	0.0164877	-4.02419	1.60558	-4.23063	1.33991	NA	0.627218	NA	0.19235	NA	-0.67773	1.32231	-0.109629	0.249914	-1.28841	-0.32859	-0.0355821	-0.771531	0.655744	NA	-0.272482	0.584695	0.291604	1.40732	-1.13635	-0.573423	0.203579	-0.398401	-0.63072	1.92571	NA	-1.27564	0.659252	-0.23679	NA	-1.17563	NA	-0.198137	-0.617694	-0.7565	0.0881625	0.557875	0.255224	0.206366	-1.08075	0.109908	-0.456982
L_VLDL_P	Concentration of large VLDL particles(mol/l)	1.14503	0.0931793	NA	1.81292	-1.8744	1.55094	-1.44199	0.290066	-1.52261	0.0398673	NA	-0.422417	1.50162	0.293266	0.364771	-0.514512	-0.389503	0.0591603	-0.756513	0.791241	-1.80306	0.17626	0.799915	0.510507	1.47624	-0.666241	-0.588155	-0.0780842	0.646359	-0.00361742	2.11945	-1.66683	-1.18778	0.806382	-0.34165	-1.90547	-1.42984	-2.35899	0.0591603	-0.0569656	-0.538597	0.183239	0.70115	0.19018	0.104323	-0.450499	0.0705996	-0.217319
L_VLDL_L	Total lipids in large VLDL(mmol/l)	1.13086	0.10225	NA	1.81564	-1.90252	1.53617	-1.44388	0.355316	-1.53384	0.108591	NA	-0.415268	1.49386	0.339559	0.381156	-0.503868	-0.396383	0.076565	-0.738003	0.778429	-1.84333	0.194235	0.811786	0.503087	1.47435	-0.666641	-0.61006	-0.045831	0.701045	0.00316298	2.10253	-1.69336	-1.16497	0.819083	-0.377771	-1.8608	-1.40629	-2.30468	0.0370485	-0.0601796	-0.545297	0.194235	0.693044	0.194235	0.121181	-0.453894	0.0635275	-0.221393
L_VLDL_PL	Phospholipids in large VLDL(mmol/l)	1.05224	0.215203	NA	1.67514	-1.47372	1.40888	-1.76004	0.874283	-1.6973	0.263053	NA	-0.872161	1.369	0.435178	0.314391	-0.325528	-0.378129	0.0243986	-0.682798	0.716215	-2.16733	0.379146	0.817338	0.476509	1.35879	-0.65432	-0.553937	0.148885	0.578635	0.19668	1.89339	-1.6636	-1.17611	0.808696	-0.335839	-2.10371	-1.10569	-2.73525	-0.0321843	-0.0129814	-0.351498	0.132456	0.633396	0.230393	0.0815611	-0.399932	0.0243986	-0.26571
L_VLDL_C	Total cholesterol in large VLDL(mmol/l)	0.983532	0.143906	-3.18978	1.8721	-2.3682	1.37914	-1.20113	0.616267	-1.40285	0.493275	NA	-0.187418	1.36044	0.629782	0.510014	-0.446724	-0.415564	0.218227	-0.536606	0.651439	-1.9145	0.239009	0.888647	0.439732	1.39756	-0.549374	-0.768372	0.0701787	1.08824	-0.0193167	1.93337	-1.79423	-0.89119	0.881785	-0.743183	-1.39446	-1.1798	-1.59317	-0.121728	-0.0506167	-0.703899	0.348617	0.61966	0.187591	0.257199	-0.486787	-0.0768163	-0.171465
L_VLDL_CE	Cholesterol esters in large VLDL(mmol/l)	0.960919	0.107528	-2.96386	1.99067	-2.85579	1.30714	-1.11456	0.627832	-1.27338	0.41526	NA	-0.129561	1.33079	0.64507	0.470437	-0.464039	-0.392072	0.217543	-0.547572	0.634752	-1.71725	0.141906	0.90188	0.403158	1.36035	-0.42043	-0.831723	-0.238993	1.12973	-0.129561	1.88411	-1.79476	-0.889968	0.893246	-1.03576	-1.46502	-1.23515	-1.39453	-0.245322	-0.0387869	-0.899908	0.41526	0.585603	0.137044	0.276213	-0.636227	-0.406181	-0.189332
L_VLDL_FC	Free cholesterol in large VLDL(mmol/l)	0.946941	0.200371	NA	1.62951	-1.69182	1.32486	-1.23941	0.588235	-1.54197	0.551246	NA	-0.204015	1.28984	0.597269	0.535415	-0.365095	-0.381132	0.231262	-0.448022	0.644103	-2.27397	0.338211	0.833402	0.46942	1.32915	-0.653074	-0.618538	0.338211	0.984085	0.121054	1.80546	-1.70721	-0.81851	0.828672	-0.389249	-1.209	-1.02204	-1.92496	0.0294805	-0.0253256	-0.430869	0.290287	0.629705	0.25275	0.25275	-0.273991	0.222534	-0.107561
L_VLDL_TG	Triglycerides in large VLDL(mmol/l)	1.17955	0.0672106	NA	1.75532	-1.7619	1.57978	-1.40342	-0.0369731	-1.46693	-0.142362	NA	-0.368741	1.53012	0.153298	0.346482	-0.537889	-0.357901	0.0447686	-0.786939	0.828561	-1.66576	0.121679	0.751974	0.538117	1.48599	-0.668157	-0.509858	-0.138448	0.522529	-0.0249767	2.14864	-1.5684	-1.21166	0.771547	-0.221843	-1.94155	-1.51105	-2.51433	0.142844	-0.0490811	-0.497783	0.153298	0.72541	0.194297	0.0892721	-0.409814	0.142844	-0.19028
M_VLDL_P	Concentration of medium VLDL particles(mol/l)	1.28001	0.209356	-2.22111	2.0801	-1.48387	1.58381	-0.944548	0.815742	-0.826418	0.300835	-0.86273	-0.189012	1.45208	0.563712	0.222685	-0.189012	-0.289499	0.182429	-0.72129	0.672623	-1.31885	0.288021	0.874066	0.563712	1.31102	-0.272396	-0.607279	-0.395325	1.25642	-0.0320342	2.15704	-1.44361	-1.03736	0.825582	-0.603253	-1.34202	-1.3862	-1.65696	0.0709267	0.168828	-0.507088	0.326219	0.672623	0.0709267	0.0127449	-0.221948	-0.272396	-0.0624559
M_VLDL_L	Total lipids in medium VLDL(mmol/l)	1.25726	0.217458	-2.2214	2.11744	-1.43894	1.56338	-0.927009	0.799839	-0.823881	0.29929	-0.850865	-0.17222	1.43356	0.63902	0.249029	-0.157768	-0.317597	0.209487	-0.700463	0.635796	-1.34108	0.310711	0.898394	0.546742	1.30628	-0.266263	-0.632349	-0.359636	1.27373	-0.000895675	2.13274	-1.45726	-1.01353	0.852621	-0.65685	-1.29813	-1.34108	-1.58061	0.038646	0.17728	-0.514161	0.352038	0.655058	0.0645787	0.038646	-0.226125	-0.291765	-0.0548663
M_VLDL_PL	Phospholipids in medium VLDL(mmol/l)	1.26399	0.268182	-2.15668	2.19838	-0.863331	1.54954	-1.00699	1.02982	-0.881183	0.421668	-0.654268	-0.399097	1.39467	0.74876	0.1432	-0.0389491	-0.379464	0.123761	-0.667117	0.60046	-1.29835	0.241757	0.945256	0.51306	1.27623	-0.313577	-0.628816	-0.297438	1.17615	0.183629	2.09574	-1.3161	-1.05726	0.871946	-0.74599	-1.30721	-1.1825	-1.39798	-0.0769766	0.187837	-0.37389	0.260088	0.583283	0.0530734	-0.0745786	-0.255029	-0.40757	-0.101116
M_VLDL_C	Total cholesterol in medium VLDL(mmol/l)	0.997347	0.333252	-2.06323	2.25035	-1.43687	1.28988	-0.73911	0.529844	-0.717168	0.143811	-0.83168	0.0862191	1.2248	1.15753	0.470457	0.0269209	-0.408374	0.446201	-0.523858	0.227205	-1.47793	0.541512	1.03407	0.409255	1.23305	-0.0654572	-0.781477	-0.162307	1.45866	0.171997	1.80257	-1.55936	-0.781477	0.997347	-1.0956	-0.878438	-0.958061	-0.985322	-0.195661	0.213545	-0.588288	0.598856	0.470457	0.0567896	0.280931	-0.246757	-0.389759	0.0118176
M_VLDL_CE	Cholesterol esters in medium VLDL(mmol/l)	0.790355	0.438966	-1.95907	2.31955	-1.95907	1.09609	-0.663299	0.377576	-0.681629	-0.0666903	-0.890499	0.22775	1.09609	1.32076	0.485974	0.122421	-0.32984	0.558659	-0.464906	-0.0915717	-1.46172	0.599092	0.999034	0.318921	1.17368	0.0946074	-0.78734	-0.351757	1.59973	0.159766	1.59973	-1.59385	-0.75659	1.01552	-1.29754	-0.768069	-0.768069	-0.745174	-0.409187	0.17452	-0.656011	0.734781	0.312046	0.114872	0.447592	-0.393076	-0.54617	0.0378507
M_VLDL_FC	Free cholesterol in medium VLDL(mmol/l)	1.19705	0.210859	-2.12285	2.08321	-0.808829	1.45932	-0.79259	0.710843	-0.713545	0.386138	-0.703266	-0.111243	1.34929	0.901997	0.440935	-0.0712441	-0.46832	0.29773	-0.537012	0.573491	-1.41874	0.465055	1.04603	0.507145	1.26632	-0.260752	-0.713545	0.0935029	1.23202	0.204709	1.96093	-1.41874	-0.755266	0.953339	-0.78721	-0.979901	-1.18922	-1.30747	0.0902214	0.277145	-0.454893	0.405509	0.642285	0.013031	0.0670803	-0.0569188	-0.1484	0.013031
M_VLDL_TG	Triglycerides in medium VLDL(mmol/l)	1.34181	0.142903	-2.19727	1.90894	-1.59474	1.64133	-0.940232	0.822368	-0.796952	0.345541	-0.873758	-0.208589	1.49748	0.232415	0.173213	-0.293212	-0.217807	0.119849	-0.772026	0.827697	-1.20093	0.21043	0.779191	0.625746	1.3132	-0.332071	-0.506737	-0.464167	1.16329	-0.154203	2.21123	-1.36293	-1.0661	0.740587	-0.381793	-1.46723	-1.57761	-1.98616	0.21043	0.165681	-0.485332	0.239686	0.757228	0.0886661	-0.0499036	-0.172159	-0.172159	-0.0583792
S_VLDL_P	Concentration of small VLDL particles(mol/l)	1.14228	0.0441121	-1.88628	2.66231	-0.393524	1.2268	-0.956689	1.09924	-0.585325	-0.0391048	-0.0511578	-0.0270936	0.74375	1.2683	-0.149121	0.136833	-0.557266	0.14825	-0.366971	0.14825	-1.30268	0.636519	1.17634	0.546248	0.60669	-0.262745	-0.956689	-0.211785	1.7093	0.271422	1.25176	-1.2682	-1.10076	0.857065	-1.48042	-1.37268	-1.42613	-1.10076	-0.224455	0.293353	-0.557266	0.546248	0.432624	-0.174051	-0.275603	-0.249935	-0.788367	0.0441121
S_VLDL_L	Total lipids in small VLDL(mmol/l)	1.09248	0.0815277	-1.86844	2.68129	-0.33145	1.16722	-0.922098	1.12345	-0.557474	-0.00820185	-0.0386229	0.0518691	0.653167	1.42316	-0.106481	0.186293	-0.536321	0.220538	-0.285301	0.0339543	-1.28484	0.708054	1.19323	0.576927	0.576927	-0.239745	-0.945687	-0.150349	1.84983	0.27689	1.11904	-1.23314	-1.0824	0.8678	-1.5366	-1.29353	-1.39951	-1.00135	-0.265705	0.288054	-0.585875	0.60762	0.413977	-0.131482	-0.207559	-0.239745	-0.776235	0.0933221
S_VLDL_PL	Phospholipids in small VLDL(mmol/l)	1.04578	0.0624236	-1.49177	2.72941	-0.051107	1.21578	-1.06546	1.23652	-0.640879	0.384385	0.41005	-0.051107	0.609485	1.29807	-0.138485	0.35855	-0.742758	-0.227871	-0.138485	0.279999	-1.10303	0.657786	1.35867	0.585108	0.460876	-0.509065	-0.918722	-0.381573	1.5541	0.681713	0.775976	-0.812191	-1.17927	0.822264	-1.50431	-1.33238	-1.14096	-0.708501	-0.25813	0.332542	-0.319361	0.384385	0.41005	-0.138485	-0.541602	-0.25813	-0.607504	0.0624236
S_VLDL_C	Total cholesterol in small VLDL(mmol/l)	0.62446	0.304274	-1.72298	2.56283	-0.10641	0.599859	-0.586654	1.25319	-0.290952	-0.0322036	-0.259536	0.537618	-0.0175428	2.15247	0.097659	0.422821	-0.197508	0.756859	0.167846	-0.908609	-1.12041	1.07357	1.07357	0.733143	0.409839	0.0691996	-0.76198	0.263881	2.49758	0.0834572	0.223034	-1.06141	-0.834554	0.850203	-1.7701	-0.798086	-1.12041	-0.502068	-0.502068	0.209316	-0.816274	0.974752	0.223034	0.181722	0.35744	-0.212916	-0.744062	0.383734
S_VLDL_CE	Cholesterol esters in small VLDL(mmol/l)	0.340654	0.400083	-1.70448	2.33982	-0.175079	0.300465	-0.489841	1.41573	-0.221697	-0.221697	-0.566687	0.64654	-0.316842	2.2484	0.070772	0.439149	0.0491227	0.944655	0.25981	-1.41223	-1.03726	1.12483	0.824964	0.719006	0.360576	0.197926	-0.64526	0.380385	2.52648	-0.19831	-0.0166412	-1.06702	-0.780271	0.73689	-1.78794	-0.671848	-0.978497	-0.414648	-0.69864	0.092288	-0.920705	1.04408	0.070772	0.280197	0.57254	-0.292812	-0.835769	0.41967
S_VLDL_FC	Free cholesterol in small VLDL(mmol/l)	1.06424	0.143562	-1.59734	2.77538	0.0621965	1.09375	-0.694119	0.850554	-0.348405	0.286259	0.271503	0.311937	0.486711	1.81063	0.151215	0.380721	-0.655614	0.362748	-0.0130453	-0.0898998	-1.14195	0.88187	1.43016	0.722478	0.486711	-0.180997	-0.918768	0.0543502	2.26226	0.55567	0.623327	-0.99163	-0.86254	1.00447	-1.61606	-0.929087	-1.27601	-0.593912	-0.135159	0.416401	-0.519401	0.787088	0.486711	-0.0130453	-0.0898998	-0.0290889	-0.49643	0.289939
S_VLDL_TG	Triglycerides in small VLDL(mmol/l)	1.35507	-0.107337	-1.89635	2.38016	-0.612679	1.44655	-1.00345	0.814609	-0.630076	-0.136332	-0.0221476	-0.364167	1.12587	0.475089	-0.225206	-0.121796	-0.647584	-0.136332	-0.755051	0.666463	-1.29881	0.294362	1.07951	0.392231	0.730937	-0.317059	-0.944093	-0.396028	1.03234	0.256741	1.7483	-1.41252	-1.04374	0.814609	-1.02352	-1.58009	-1.58009	-1.55551	0.0468745	0.355938	-0.380052	0.294362	0.566814	-0.380052	-0.561141	-0.150946	-0.736844	-0.150946
XS_VLDL_P	Concentration of very small VLDL particles(mol/l)	0.222825	0.212042	-1.57437	2.8411	0.212042	-0.0318591	-0.588136	1.36965	-0.28949	0.124847	0.47429	0.443602	-0.893866	2.18184	-0.374601	0.51489	-0.562491	0.423029	0.0471644	-1.97413	-1.03344	0.966773	0.808427	0.318751	-0.499	-0.170585	-0.977097	-0.0318591	2.20983	0.102786	-0.679041	-0.991117	-0.893866	0.712657	-2.06199	-0.866455	-1.06187	-0.313647	-0.745097	-0.0318591	-0.588136	0.693261	-0.28949	-0.0776355	-0.0546901	-0.313647	-0.692177	0.360747
XS_VLDL_L	Total lipids in very small VLDL(mmol/l)	0.15679	0.291508	-1.53513	2.7429	0.190837	-0.161409	-0.54256	1.33519	-0.263148	0.122492	0.446572	0.478569	-1.05655	2.25814	-0.367164	0.549765	-0.463788	0.454592	0.0966005	-2.1242	-0.979552	1.01265	0.719341	0.365605	-0.54256	-0.143148	-0.903807	-0.10684	2.32827	0.0356212	-0.829276	-0.946939	-0.88239	0.650715	-2.02752	-0.818726	-1.04547	-0.244484	-0.776762	-0.0887916	-0.612597	0.726904	-0.319595	0.0180505	0.00924023	-0.338564	-0.693955	0.414354
XS_VLDL_PL	Phospholipids in very small VLDL(mmol/l)	-0.0234908	0.256181	-1.24071	2.41139	0.423384	0.00285865	-0.385001	1.53696	-0.103727	0.423384	0.671268	0.799557	-0.886927	2.33024	0.00285865	0.671268	-0.595969	0.692972	0.131766	-2.87737	-0.820189	1.17783	0.671268	0.399972	-0.565056	-0.0234908	-1.02426	0.3288	2.30278	0.469753	-1.29317	-0.473894	-0.754677	0.692972	-2.05139	-0.385001	-0.690344	0.280552	-0.53441	0.0290151	-0.473894	0.649431	-0.298268	-0.0500362	0.106354	0.00285865	-0.0767805	0.492713
XS_VLDL_C	Total cholesterol in very small VLDL(mmol/l)	-0.190285	0.61213	-1.34354	2.20572	-0.0501782	-0.793536	-0.426663	0.962721	-0.190285	0.0184322	0.0523881	0.427181	-1.69069	2.32537	-0.501698	0.581776	0.0861154	0.520509	0.299974	-2.43884	-0.694355	1.08811	0.185955	0.505075	-0.520634	-0.0674786	-0.445317	-0.520634	2.40004	-0.714035	-1.06099	-0.854002	-0.773542	0.316053	-1.73885	-0.753628	-1.0189	-0.208077	-1.0399	-0.408079	-0.773542	0.891677	-0.445317	0.442857	0.33208	-0.635776	-0.935775	0.596976
XS_VLDL_CE	Cholesterol esters in very small VLDL(mmol/l)	-0.472417	0.609868	-1.33997	2.09184	-0.231163	-0.872499	-0.499956	0.783741	-0.283777	0.0487165	-0.363753	0.313751	-1.67783	2.17338	-0.6971	0.498043	0.242852	0.543074	0.38366	-2.47169	-0.639975	1.03371	-0.101999	0.498043	-0.257401	-0.0512539	-0.257401	-0.445029	1.85619	-1.30741	-0.6971	-0.813346	-0.725909	0.242852	-1.67783	-0.842835	-0.962561	-0.390698	-1.27506	-0.583496	-0.872499	0.910289	-0.445029	0.565438	0.475375	-0.842835	-1.02352	0.587702
XS_VLDL_FC	Free cholesterol in very small VLDL(mmol/l)	0.34938	0.574992	-1.28016	2.25503	0.270094	-0.557018	-0.246996	1.23083	-0.0111243	-0.00612792	0.790106	0.662242	-1.57903	2.43521	-0.0968989	0.705258	-0.215539	0.486064	0.121918	-2.14565	-0.705643	1.11474	0.705258	0.530741	-1.00563	-0.107095	-0.787696	-0.613618	3.14381	0.34938	-1.75786	-0.847209	-0.817357	0.44095	-1.69268	-0.528976	-1.03672	0.141306	-0.512232	-0.0361874	-0.506664	0.747877	-0.364203	0.160614	0.00882884	-0.184295	-0.705643	0.530741
XS_VLDL_TG	Triglycerides in very small VLDL(mmol/l)	1.0084	-0.443737	-1.578	2.96335	0.399965	0.87319	-0.680354	1.26353	-0.379078	-0.0586109	0.78938	-0.0224151	0.335846	1.0348	-0.347209	0.166589	-1.3408	-0.143369	-0.379078	-0.0841816	-1.32486	0.270481	1.47771	-0.0296232	-0.222665	-0.307792	-1.38369	0.237316	1.26353	0.845484	0.462886	-1.3408	-0.791606	1.0348	-1.70614	-1.08944	-1.06482	-0.944325	-0.128474	0.493911	-0.150841	0.303322	0.122048	-0.832574	-0.800667	0.0453028	-0.684734	-0.177125
IDL_P	Concentration of IDL particles(mol/l)	-0.0599731	0.350978	-1.4551	2.33846	0.0314364	-0.298126	-0.388386	1.10814	-0.140643	0.274431	0.196384	0.643241	-1.08497	2.40689	-0.0431963	0.536141	-0.761363	0.7817	-0.0599731	-2.93404	-0.909461	1.20107	0.60786	0.350978	-0.383824	-0.0895038	-0.977681	0.42608	2.26884	0.499791	-1.03633	-0.532464	-0.608918	0.572162	-1.92317	-0.476071	-0.878365	0.235599	-0.72146	-0.302591	-0.956565	0.499791	-0.518291	0.0641626	0.0314364	-0.275877	-0.214234	0.274431
IDL_L	Total lipids in IDL(mmol/l)	-0.0848471	0.414883	-1.45335	2.23258	-0.00772968	-0.330065	-0.343174	1.10816	-0.101277	0.342012	0.153704	0.659799	-1.11968	2.43214	-0.0278776	0.521719	-0.685952	0.825853	-0.0440706	-3.02278	-0.831885	1.2857	0.521719	0.414883	-0.378346	-0.0562593	-0.937358	0.414883	2.30023	0.450818	-1.05621	-0.48579	-0.605597	0.521719	-1.88214	-0.467678	-0.891809	0.267767	-0.685952	-0.343174	-1.0041	0.556696	-0.463163	0.153704	0.075783	-0.299646	-0.180268	0.378616
IDL_PL	Phospholipids in IDL(mmol/l)	-0.296757	0.318735	-1.25998	2.01297	-0.000668628	-0.418209	-0.383124	1.02542	-0.064565	0.376736	0.28941	0.773444	-1.19502	2.46101	-0.0324869	0.573254	-0.826358	0.876182	-0.0324869	-3.19518	-0.865654	1.27369	0.518102	0.259864	-0.525385	-0.000668628	-1.04752	0.573254	2.31434	0.614116	-1.69832	-0.331076	-0.525385	0.490233	-2.0027	-0.383124	-0.672991	0.490233	-0.729805	-0.212248	-0.965648	0.531963	-0.635566	-0.0484932	-0.000668628	-0.162401	-0.162401	0.169871
IDL_C	Total cholesterol in IDL(mmol/l)	-0.0586728	0.572962	-1.51867	2.02625	-0.156382	-0.282169	-0.275779	1.0473	-0.0586728	0.363109	-0.0406294	0.718157	-1.07596	2.45352	0.0541787	0.547357	-0.432178	0.909719	-0.00479798	-3.1278	-0.708091	1.43646	0.336041	0.603462	-0.199934	-0.0167042	-0.765767	0.186442	2.3591	0.192089	-0.744035	-0.445507	-0.644237	0.389984	-1.70945	-0.465589	-0.997934	0.24254	-0.616199	-0.485778	-1.17986	0.603462	-0.359694	0.400682	0.24254	-0.418896	-0.119445	0.526747
IDL_CE	Cholesterol esters in IDL(mmol/l)	0.0246484	0.562963	-1.6089	2.06352	-0.208333	-0.0943967	-0.399816	0.924103	-0.172916	0.267992	-0.181739	0.613596	-0.887514	2.43017	0.0992791	0.533728	-0.437393	0.809722	-0.0344142	-2.97721	-0.887514	1.27248	0.299306	0.584744	0.00786557	-0.111708	-0.731555	0.082819	2.29789	0.0745625	-0.362601	-0.562115	-0.741758	0.384131	-1.68645	-0.504049	-1.0834	0.140124	-0.731555	-0.513666	-1.26631	0.511656	-0.494456	0.338094	0.267992	-0.465819	-0.164112	0.399355
IDL_FC	Free cholesterol in IDL(mmol/l)	-0.235716	0.574687	-1.2165	1.77977	-0.000232799	-0.714474	0.0186807	1.25625	0.202296	0.558609	0.273078	0.925121	-1.46882	2.33145	-0.0192511	0.574687	-0.380932	1.08086	0.0933095	-3.33575	-0.276583	1.69981	0.410408	0.638259	-0.691201	0.18437	-0.809178	0.410408	2.38867	0.443899	-1.74117	-0.155414	-0.380932	0.376587	-1.61745	-0.338811	-0.737906	0.443899	-0.317943	-0.380932	-0.906569	0.777133	-0.0383753	0.526224	0.18437	-0.276583	-0.000232799	0.792222
IDL_TG	Triglycerides in IDL(mmol/l)	0.340415	-0.610682	-0.871116	3.06023	0.846572	-0.167593	-0.442495	1.33234	-0.290388	-0.0383883	0.955038	-0.0311578	-0.667269	1.3085	-0.401773	0.281905	-1.69082	-0.0894562	-0.16007	-1.07363	-1.12377	-0.259252	1.4718	-0.606369	-0.965982	-0.294301	-1.31629	1.08573	1.03408	1.3085	-1.14913	-0.806318	-0.190267	1.16169	-1.81963	-0.365553	-0.310001	-0.17891	-0.602063	0.372471	0.242306	0.0332029	-0.430225	-1.07363	-0.792599	0.265464	-0.4384	-0.313938
L_LDL_P	Concentration of large LDL particles(mol/l)	0.0460758	0.391052	-1.36149	2.03344	0.0912247	-0.069579	-0.390774	1.15503	-0.069579	0.391052	0.349853	0.831147	-0.894505	2.38691	0.157809	0.608873	-0.894505	0.776968	0.000299717	-3.06605	-0.924882	1.26676	0.740347	0.431741	-0.390774	-0.18944	-1.17853	0.491849	2.22666	0.795127	-1.23169	-0.28857	-0.605212	0.570325	-1.8771	-0.416829	-0.83458	0.451899	-0.523155	-0.18944	-0.986488	0.411459	-0.469563	-0.022829	-0.0461211	-0.140971	-0.0461211	0.201463
L_LDL_L	Total lipids in large LDL(mmol/l)	0.0479908	0.435503	-1.36445	1.96068	0.0794748	-0.0810475	-0.348233	1.14142	-0.0483104	0.407262	0.350043	0.857207	-0.932418	2.40664	0.172159	0.626681	-0.827563	0.807357	-0.0158958	-3.14542	-0.890074	1.31811	0.705331	0.463504	-0.387721	-0.1711	-1.12097	0.435503	2.24843	0.756739	-1.23111	-0.267167	-0.592601	0.5188	-1.83376	-0.405829	-0.852425	0.463504	-0.505367	-0.218783	-1.0144	0.435503	-0.460756	0.0479908	-0.0158958	-0.147516	-0.0158958	0.262303
L_LDL_PL	Phospholipids in large LDL(mmol/l)	-0.0800485	0.435567	-1.30754	1.903	-0.0160069	0.0156523	-0.504013	1.05805	-0.128727	0.421269	0.290357	0.882057	-0.761513	2.57218	0.230842	0.67148	-0.876881	0.817376	-0.0479059	-2.82483	-1.0156	1.33211	0.589718	0.392527	-0.295178	-0.21113	-1.13825	0.334448	2.43239	0.67148	-1.15904	-0.295178	-0.686321	0.506336	-1.78732	-0.415736	-0.799619	0.478171	-0.539849	-0.21113	-0.995498	0.406923	-0.575992	-0.112438	-0.0160069	-0.145079	-0.0319262	0.124622
L_LDL_C	Total cholesterol in large LDL(mmol/l)	0.0897049	0.54157	-1.41648	1.75287	-0.0131189	-0.0393961	-0.268007	1.10511	0.0344551	0.44988	0.304798	0.910991	-0.955793	2.35647	0.205295	0.640982	-0.658957	0.885399	0.0129258	-3.53473	-0.797936	1.39724	0.584587	0.573892	-0.349964	-0.0837197	-1.03493	0.332067	2.23714	0.619961	-1.14173	-0.239618	-0.610489	0.446152	-1.79046	-0.394295	-0.93783	0.483218	-0.4494	-0.239618	-1.14173	0.494248	-0.409222	0.17273	0.0770467	-0.169819	0.00860103	0.343676
L_LDL_CE	Cholesterol esters in large LDL(mmol/l)	0.102321	0.461766	-1.50914	1.74471	-0.0562216	0.0857783	-0.358604	1.07298	-0.00995359	0.398573	0.24676	0.854158	-0.829059	2.26131	0.210058	0.606675	-0.707158	0.887125	-0.0214455	-3.73482	-0.908179	1.31735	0.588414	0.560785	-0.274979	-0.0796603	-1.10823	0.35393	2.16163	0.588414	-0.998011	-0.313249	-0.692305	0.476139	-1.9218	-0.418074	-0.964993	0.418177	-0.499489	-0.212391	-1.19623	0.514092	-0.391479	0.107813	0.0968182	-0.157291	-0.0272101	0.262337
L_LDL_FC	Free cholesterol in large LDL(mmol/l)	0.0682037	0.782953	-1.13962	1.66925	0.119308	-0.426884	0.0337347	1.17113	0.186359	0.609491	0.489122	1.06808	-1.2855	2.49946	0.202932	0.74035	-0.486253	0.866704	0.136186	-3.16898	-0.486253	1.63583	0.5498	0.624263	-0.566936	-0.0716578	-0.798418	0.268485	2.33669	0.726038	-1.51581	-0.00106102	-0.34919	0.348815	-1.41166	-0.291979	-0.798418	0.682765	-0.273106	-0.291979	-0.953706	0.427425	-0.426884	0.380461	0.0337347	-0.180166	0.136186	0.594659
L_LDL_TG	Triglycerides in large LDL(mmol/l)	0.0722208	-0.568993	-0.515508	2.8679	0.885629	-0.441433	-0.411488	1.35486	-0.335915	0.139523	0.803849	0.0506296	-0.669762	1.44443	-0.178804	0.282832	-1.90129	-0.186651	0.118442	-0.9696	-0.832939	-0.155391	1.57367	-0.506692	-0.637307	-0.632701	-1.28767	1.33202	1.0424	1.61547	-1.66605	-0.186651	0.0650421	1.09279	-1.58749	-0.194521	0.028872	0.309323	-0.515508	0.167387	0.232482	-0.206367	-0.282566	-0.745377	-0.852772	0.215497	-0.0900907	-0.270397
M_LDL_P	Concentration of medium LDL particles(mol/l)	0.187719	0.335247	-1.46642	1.95169	0.111068	0.136842	-0.465053	1.1648	-0.0760038	0.382814	0.382814	0.820246	-0.746075	2.32675	0.162391	0.609699	-0.969548	0.779332	-0.0213229	-3.07698	-1.02628	1.28855	0.820246	0.498456	-0.353715	-0.269957	-1.26075	0.521045	2.19009	0.900398	-1.19933	-0.293644	-0.667331	0.565708	-1.95834	-0.484028	-0.913896	0.452746	-0.468207	-0.131726	-0.984569	0.382814	-0.390359	-0.0485356	-0.131726	-0.103732	-0.0213229	0.162391
M_LDL_L	Total lipids in medium LDL(mmol/l)	0.202474	0.385915	-1.45524	1.92172	0.106379	0.137058	-0.414149	1.19769	-0.0518955	0.409239	0.390594	0.849372	-0.777447	2.36504	0.182498	0.628725	-0.911405	0.78855	-0.00886764	-3.09059	-0.977005	1.3442	0.780347	0.549947	-0.353654	-0.253526	-1.19868	0.473601	2.2413	0.86139	-1.17497	-0.282631	-0.662448	0.541066	-1.90146	-0.482131	-0.954979	0.450773	-0.438693	-0.162239	-1.02155	0.399931	-0.371675	-0.00353219	-0.10105	-0.106561	0.0017938	0.202474
M_LDL_PL	Phospholipids in medium LDL(mmol/l)	0.193961	0.416567	-1.45067	2.04744	0.117162	0.488316	-0.67344	1.00239	-0.260262	0.416567	0.392387	0.874014	-0.260262	2.4589	0.368071	0.651281	-1.19914	0.558905	0.0652017	-2.00189	-1.34109	1.24835	0.895674	0.343619	0.0126153	-0.58155	-1.2342	0.168511	2.44377	0.808379	-0.403377	-0.345567	-0.799049	0.558905	-1.60119	-0.491554	-1.06166	0.440615	-0.260262	-0.149056	-1.06166	0.219263	-0.403377	-0.288512	-0.288512	-0.121691	0.0912592	-0.0406124
M_LDL_C	Total cholesterol in medium LDL(mmol/l)	0.255999	0.486004	-1.47572	1.71443	0.0586608	0.0993589	-0.261275	1.20375	0.0586608	0.43336	0.361447	0.887239	-0.939612	2.27655	0.178872	0.654084	-0.644679	0.892187	0.00337457	-3.91646	-0.783171	1.42195	0.604804	0.691771	-0.412771	-0.0890814	-1.05297	0.409611	2.17354	0.71306	-1.27282	-0.245835	-0.662719	0.462739	-1.92216	-0.454169	-1.00082	0.445152	-0.42925	-0.147676	-1.08477	0.50906	-0.316056	0.172339	0.0518147	-0.103605	0.017308	0.367517
M_LDL_CE	Cholesterol esters in medium LDL(mmol/l)	0.221963	0.425494	-1.71502	1.60057	0.00541806	0.13305	-0.357473	1.1018	0.0574032	0.389258	0.314858	0.853184	-0.970087	2.15734	0.157674	0.637225	-0.63562	0.928072	-0.0478833	NA	-0.848204	1.33816	0.571223	0.675856	-0.464364	-0.0121995	-1.19035	0.461118	2.04719	0.682226	-1.41906	-0.295851	-0.796218	0.496148	-2.37432	-0.475358	-0.998158	0.432667	-0.542553	-0.102569	-1.11434	0.571223	-0.357473	0.14129	0.0997646	-0.0750487	-0.0659545	0.337455
M_LDL_FC	Free cholesterol in medium LDL(mmol/l)	0.415329	0.771832	-1.12367	2.18978	0.278702	-0.0440071	0.0296398	1.67776	0.102154	0.645292	0.580726	1.01515	-0.940603	2.6306	0.278702	0.740514	-0.72134	0.645292	0.208874	-2.39634	-0.678686	1.77967	0.771832	0.740514	-0.233322	-0.390446	-0.807825	0.173569	2.60951	0.864555	-1.03125	-0.0440071	-0.311229	0.313232	-1.32386	-0.43056	-1.12367	0.515262	-0.0440071	-0.350672	-1.17057	0.208874	-0.156681	0.313232	-0.156681	-0.233322	0.381542	0.515262
M_LDL_TG	Triglycerides in medium LDL(mmol/l)	-0.189386	-0.841033	-0.392265	2.19474	0.622177	-0.196509	-0.648005	0.957218	-0.32975	0.176317	0.635756	0.0500048	-0.182291	1.294	-0.0393742	0.152926	-2.67557	-0.0657419	-0.0591139	-0.830877	-1.0686	-0.225283	1.50682	-0.703786	-0.322086	-0.685001	-1.78066	1.3251	0.807709	1.64116	-2.42234	-0.00694489	0.227868	0.998291	-1.63293	-0.168184	0.288946	0.470632	-0.473568	0.0930942	0.193664	-0.276765	-0.26932	-0.935087	-0.861516	0.19941	-0.12651	-0.800748
S_LDL_P	Concentration of small LDL particles(mol/l)	0.264878	0.375214	-1.38655	1.94764	0.196849	0.173855	-0.460678	1.22988	-0.140751	0.439674	0.375214	0.839761	-0.784197	2.37508	0.331524	0.585327	-0.942519	0.605616	0.103888	-2.25329	-0.815255	1.36096	1.05829	0.724779	-0.296811	-0.54579	-1.26977	0.481954	2.2428	0.987051	-1.23058	-0.16625	-0.692749	0.418328	-1.68994	-0.662826	-1.03798	0.439674	-0.243961	-0.350528	-1.09526	0.264878	-0.0903403	0.150698	-0.217852	-0.27028	0.0563996	0.264878
S_LDL_L	Total lipids in small LDL(mmol/l)	0.293364	0.42564	-1.36763	1.91579	0.229262	0.139068	-0.410631	1.25291	-0.0842979	0.463571	0.394983	0.874777	-0.883138	2.39768	0.364043	0.596671	-0.87188	0.632724	0.163908	-2.29228	-0.783153	1.42143	1.01843	0.76629	-0.333188	-0.530259	-1.21478	0.44845	2.28135	0.934292	-1.30309	-0.129015	-0.664869	0.387275	-1.65313	-0.633321	-1.08055	0.44845	-0.201828	-0.371685	-1.1409	0.301291	-0.066577	0.196744	-0.174337	-0.276259	0.0888286	0.332814
S_LDL_PL	Phospholipids in small LDL(mmol/l)	0.412833	0.557971	-1.39647	2.0088	0.186982	0.485924	-0.603276	1.13206	-0.383015	0.412833	0.301172	0.802325	-0.383015	2.46992	0.557971	0.557971	-1.17481	0.186982	0.186982	-1.12463	-0.880953	1.32003	1.32003	0.768134	0.0701462	-1.07494	-1.21532	-0.00927557	2.346	1.10004	-0.469969	-0.0899681	-0.833598	0.263395	-1.26642	-0.740204	-1.18491	0.375887	0.0701462	-0.514014	-1.12463	-0.0494605	0.0701462	0.148337	-0.426305	-0.426305	0.301172	0.186982
S_LDL_C	Total cholesterol in small LDL(mmol/l)	0.27118	0.482286	-1.29029	1.64132	0.250203	0.00821741	-0.244517	1.23878	0.0875482	0.501571	0.433474	0.952503	-1.16412	2.30359	0.343366	0.642047	-0.593519	0.801657	0.229064	-3.12589	-0.636797	1.49133	0.793029	0.844396	-0.495113	-0.257152	-1.06041	0.453103	2.22261	0.740683	-1.70776	-0.0853425	-0.579244	0.343366	-1.68637	-0.508957	-1.07743	0.501571	-0.206958	-0.295408	-1.1818	0.453103	-0.0853425	0.291999	0.00821741	-0.194551	0.0763545	0.472593
S_LDL_CE	Cholesterol esters in small LDL(mmol/l)	0.191412	0.418906	-1.39914	1.52681	0.110028	0.0681761	-0.33241	1.15647	0.0681761	0.418906	0.394761	0.911583	-1.1649	2.20729	0.217884	0.635943	-0.620973	0.872866	0.0822154	NA	-0.679567	1.40761	0.700254	0.772979	-0.563902	-0.138419	-1.15997	0.524389	2.10381	0.731717	-1.94504	-0.153946	-0.640332	0.394761	-2.00211	-0.563902	-0.998553	0.524389	-0.366475	-0.217178	-1.15751	0.489787	-0.201198	0.217884	0.0398255	-0.123	-0.00339833	0.382589
S_LDL_FC	Free cholesterol in small LDL(mmol/l)	0.63592	0.761124	-1.17852	1.98345	0.761124	-0.201346	0.0557831	1.53823	0.207255	0.859075	0.574688	1.09587	-1.29658	2.28402	0.90734	0.686378	-0.561865	0.434111	0.81034	-1.717	-0.52334	1.70475	1.18753	1.09587	-0.286015	-0.739002	-0.840194	0.179549	2.42778	0.761124	-1.36424	0.179549	-0.397028	0.0898426	-1.18581	-0.328894	-1.4482	0.39701	0.327368	-0.633275	-1.42516	0.294895	0.359631	0.630846	-0.0945521	-0.491462	0.444661	0.859075
S_LDL_TG	Triglycerides in small LDL(mmol/l)	0.242578	-0.707359	-0.864181	2.47933	0.326401	0.583407	-1.03398	0.910262	-0.722513	0.155188	0.344572	-0.189641	0.433093	1.19814	0.0113929	0.0220047	-2.2013	-0.273463	-0.285722	-0.273463	-1.29808	-0.225146	1.63715	-0.34814	0.317254	-0.981548	-1.92399	1.18016	0.782771	1.58837	0.0325618	-0.34814	-0.189641	0.984448	-1.6059	-0.800008	-0.0316112	0.0325618	-0.412514	-0.0644658	0.0113929	-0.285722	0.043065	-0.647837	-0.864181	-0.120419	-0.225146	-0.815864
XL_HDL_P	Concentration of very large HDL particles(mol/l)	NA	0.193341	0.279664	0.418227	-0.713425	-2.42536	0.813437	0.251165	0.0803012	0.45055	-0.666379	0.199174	-1.25793	0.175774	0.837078	-0.834378	-0.349247	-0.152881	-0.152881	-0.0561497	0.42904	-0.133284	1.22937	-0.582001	-0.349247	-0.507304	-0.817966	0.687407	-0.793515	1.03744	-1.64168	0.216605	0.966122	-0.761222	0.808687	0.0620563	0.471906	0.204996	0.632448	-2.67328	-0.801643	-0.666379	0.169895	0.755928	0.140327	-1.26743	0.561009	-0.0816409
XL_HDL_L	Total lipids in very large HDL(mmol/l)	NA	0.194836	0.296232	0.421036	-0.644919	-2.38523	0.814279	0.251586	0.10176	0.489364	-0.65249	0.234672	-1.28229	0.229013	0.874359	-0.832074	-0.329261	-0.125122	-0.106079	-0.0187619	0.431649	-0.0310825	1.26047	-0.49015	-0.363516	-0.533568	-0.808036	0.690415	-0.752681	1.03476	-1.65963	0.268405	0.955624	-0.776281	0.804929	0.0601216	0.442225	0.240321	0.685548	-2.6668	-0.848206	-0.629833	0.206271	0.776704	0.142834	-1.25441	0.59658	-0.0434535
XL_HDL_PL	Phospholipids in very large HDL(mmol/l)	NA	0.307041	0.521088	-0.070365	-0.774912	-2.48336	0.838571	-0.023438	0.111061	0.430833	-0.118423	0.226857	-0.724843	0.0449449	0.823463	-0.462665	-0.506498	-0.0467635	-0.363987	-0.142893	0.467427	-0.676001	1.03207	-1.42208	-0.256885	-0.118423	-0.724843	0.738256	-2.14043	1.21468	-2.09405	0.226857	0.997622	-0.49178	0.875849	0.467427	0.897886	0.467427	0.598967	-2.34869	-0.0942492	-0.741393	-0.0467635	0.449214	0.237059	-0.708429	0.673918	-0.309717
XL_HDL_C	Total cholesterol in very large HDL(mmol/l)	NA	0.109218	0.120796	0.636555	-0.256823	-2.18572	0.696088	0.493661	0.166737	0.545353	-0.949407	0.355652	-1.73088	0.462283	0.887655	-0.965038	-0.0327298	-0.130595	0.279069	0.189488	0.430626	0.586175	1.34239	0.312092	-0.495923	-0.872257	-0.708176	0.555602	0.0507569	0.616488	-1.56031	0.44121	0.773952	-0.996509	0.666445	-0.347914	-0.205796	0.109218	0.783566	-2.65639	-1.50522	-0.401029	0.514428	1.06059	0.0742561	-1.50522	0.524766	0.301118
XL_HDL_CE	Cholesterol esters in very large HDL(mmol/l)	NA	0.0454643	-0.0655793	0.56941	-0.247063	-2.32021	0.623319	0.609915	0.138075	0.345602	-1.14104	0.302096	-1.98183	0.316655	0.649984	-1.03506	0.0920581	-0.315316	0.359991	0.16844	0.473146	0.500905	1.16985	0.416999	-0.564575	-1.03506	-0.676735	0.445179	0.331156	0.28748	-1.69655	0.331156	0.728849	-1.14104	0.596462	-0.620232	-0.437858	-0.130554	0.596462	-2.66001	-1.62241	-0.437858	0.56941	1.14668	0.0298025	-1.67167	0.272807	0.374325
XL_HDL_FC	Free cholesterol in very large HDL(mmol/l)	NA	0.289377	0.593329	0.782896	-0.266831	-1.6184	0.834349	0.141769	0.25214	1.01549	-0.322253	0.510808	-0.913337	0.810452	1.4058	-0.690894	-0.420579	0.346357	0.0359771	0.264606	0.326137	0.786355	1.67166	-0.0138459	-0.241988	-0.378767	-0.714127	0.820718	-0.869909	1.34954	-1.04117	0.698603	0.878207	-0.484462	0.803588	0.354406	0.437579	0.691465	1.20983	-2.46792	-1.04771	-0.237046	0.342324	0.748074	0.22284	-0.913337	1.11893	0.115685
XL_HDL_TG	Triglycerides in very large HDL(mmol/l)	NA	0.111169	-0.96688	2.53053	-3.4631	-0.574263	0.428229	0.868119	-0.443516	0.225945	-2.52436	-1.30019	0.335809	-0.102928	-0.118926	-1.32574	-0.652077	0.1258	-1.41989	-0.217066	-0.443516	-0.371688	0.932854	-1.2749	1.03725	0.211875	-0.574263	0.615734	0.790473	0.639731	1.66886	-1.76732	0.603651	0.579312	0.0367385	-0.555172	0.0667701	-1.68923	-0.555172	-1.46015	-0.900756	-0.183934	-0.319106	0.415228	0.0517982	-1.67155	-0.632401	-0.536222
L_HDL_P	Concentration of large HDL particles(mol/l)	-2.60618	0.545202	0.745148	-0.46597	-0.0211744	-1.16895	0.637965	-0.1654	-0.140809	0.48794	0.0932795	0.181404	-0.368153	0.0480909	0.963463	0.137709	-0.454921	-0.502201	-0.0683806	0.507166	0.637965	-0.74295	1.23876	-1.02489	-0.0923036	-0.416609	-0.400358	0.762596	-1.28711	1.55334	-2.24621	0.674178	0.797152	-0.48263	0.864937	0.545202	1.22419	0.60125	0.637965	-1.09067	0.564017	-0.85599	0.0932795	0.389659	0.0932795	-0.403059	0.797152	-0.116445
L_HDL_L	Total lipids in large HDL(mmol/l)	-2.55291	0.553607	0.755394	-0.498944	0.0075636	-1.15661	0.670426	-0.140385	-0.0913724	0.506556	0.109795	0.214805	-0.375236	0.0644633	0.977532	0.137303	-0.429965	-0.455618	-0.0359437	0.527246	0.659258	-0.693941	1.21401	-0.96678	-0.09511	-0.39615	-0.379405	0.747292	-1.30718	1.53272	-2.27903	0.695382	0.808774	-0.477191	0.876568	0.568138	1.19131	0.625461	0.670426	-1.07901	0.553607	-0.829262	0.127021	0.400563	0.127021	-0.375236	0.832442	-0.0727645
L_HDL_PL	Phospholipids in large HDL(mmol/l)	-2.85703	0.483119	0.74698	-0.713775	0.0166143	-0.996732	0.47016	-0.210164	-0.349359	0.508841	0.145119	0.145119	-0.235694	0.00885097	0.910748	0.23922	-0.602859	-0.765821	-0.126852	0.476648	0.578276	-1.05491	1.25336	-1.20019	-0.0620968	-0.642639	-0.506026	0.816018	-1.40764	1.56406	-2.32278	0.74698	0.6999	-0.612747	0.73529	0.508841	1.31017	0.74698	0.584496	-1.09047	0.664014	-1.10243	-0.00674652	0.267494	-0.110509	-0.394453	0.80464	-0.278817
L_HDL_C	Total cholesterol in large HDL(mmol/l)	-2.23083	0.593454	0.79036	-0.535478	0.125731	-1.16241	0.82498	-0.164423	0.177333	0.500014	0.170942	0.313921	-0.501637	0.151667	1.05462	0.0929233	-0.261606	-0.164423	0.158108	0.593454	0.740045	-0.354838	1.13389	-0.666679	-0.128039	-0.223774	-0.238837	0.678282	-1.40446	1.41618	-2.28212	0.724748	0.873611	-0.386715	0.991158	0.636232	1.05462	0.593454	0.780378	-1.00298	0.443352	-0.622167	0.301812	0.505609	0.349898	-0.261606	0.907092	0.138733
L_HDL_CE	Cholesterol esters in large HDL(mmol/l)	-2.26067	0.589717	0.785279	-0.533002	0.0854432	-1.11418	0.771799	-0.369007	0.146676	0.401405	0.138019	0.189528	-0.533002	0.120614	0.973111	0.0587419	-0.245028	-0.175406	0.155305	0.589717	0.71715	-0.347919	1.14801	-0.696245	-0.107641	-0.224941	-0.214956	0.675379	-1.51299	1.44471	-2.13033	0.661301	0.858169	-0.369007	0.997962	0.575155	1.08905	0.545779	0.730923	-0.976043	0.424753	-0.613313	0.297674	0.485986	0.369936	-0.27546	0.831905	0.138019
L_HDL_FC	Free cholesterol in large HDL(mmol/l)	-2.14108	0.598686	0.795085	-0.544542	0.238243	-1.26073	0.975498	0.353574	0.276565	0.757172	0.271811	0.639382	-0.407862	0.24307	1.23672	0.18939	-0.297498	-0.137316	0.169543	0.598686	0.795085	-0.372581	1.0771	-0.575707	-0.171926	-0.201185	-0.279118	0.679345	-1.06538	1.31243	-2.76504	0.887125	0.922898	-0.430609	0.958103	0.77621	0.94057	0.7186	0.905084	-1.07847	0.493555	-0.603782	0.304879	0.578055	0.283678	-0.215961	1.09359	0.139436
L_HDL_TG	Triglycerides in large HDL(mmol/l)	-1.68428	0.542823	-0.145078	1.70588	-2.0633	-2.10232	0.406059	1.04835	-0.800824	0.374707	-1.4427	-0.437179	-0.0236985	-0.343115	0.153036	-0.501752	-0.262157	-0.579082	-2.02483	-0.107148	-0.0145828	-0.862321	1.15684	-1.76983	0.144467	0.310894	-0.458533	0.444746	0.896599	1.61261	-0.567899	-1.20673	0.673019	0.26203	0.294704	0.0749272	1.10314	-1.30745	-0.374109	-0.8999	0.444746	-0.0328449	-0.84991	0.318953	-0.343115	-1.27829	-0.740691	-0.54567
M_HDL_P	Concentration of medium HDL particles(mol/l)	-2.04038	0.509401	0.484233	-0.639754	0.251975	0.509401	-1.0997	-0.394356	-1.72017	0.559369	0.33057	0.00868183	0.730516	0.433522	0.988413	0.754505	-1.20388	-1.64315	0.00868183	0.896128	-0.103272	-1.16892	1.38428	-0.964021	0.706413	-1.99924	-0.864567	0.706413	-0.305281	1.82992	-1.06544	0.988413	-0.424396	-0.217729	-0.103272	0.118241	1.48902	1.01123	0.145269	-0.424396	1.16814	-1.27452	0.0637544	-0.485008	-0.767008	-0.217729	0.802149	-0.515586
M_HDL_L	Total lipids in medium HDL(mmol/l)	-2.03525	0.551135	0.510273	-0.738424	0.300908	0.504409	-1.00736	-0.405226	-1.64524	0.585901	0.391689	0.0570318	0.683138	0.527825	1.00693	0.778558	-1.15139	-1.60074	0.0249058	0.877683	-0.0399591	-1.11098	1.36621	-0.890363	0.64903	-1.96815	-0.836669	0.733877	-0.287391	1.88419	-1.15952	1.02285	-0.377255	-0.246444	-0.0464911	0.133319	1.51276	1.02285	0.171039	-0.440408	1.17945	-1.2332	0.0698258	-0.412243	-0.738424	-0.226092	0.822852	-0.433352
M_HDL_PL	Phospholipids in medium HDL(mmol/l)	-1.93762	0.340878	0.488114	-0.696756	0.365729	0.214678	-0.999014	-0.853493	-1.5182	0.54817	0.315899	0.00568122	0.512225	0.124346	0.959953	0.61927	-1.3389	-1.8002	0.150327	0.904806	-0.115955	-1.21722	1.50898	-1.06512	0.595685	-2.01792	-0.853493	0.746978	-0.853493	1.81274	-1.44568	0.992743	-0.240714	-0.283023	-0.12966	0.111303	1.39	0.948973	0.18904	-0.397681	1.02531	-1.35654	0.137354	-0.574908	-0.821738	-0.18487	0.71248	-0.515111
M_HDL_C	Total cholesterol in medium HDL(mmol/l)	-2.10665	0.787481	0.651767	-1.35816	0.429233	0.663215	-0.735386	0.00510112	-1.49585	0.640293	0.535852	0.234017	0.628793	0.897887	1.11179	0.952209	-0.780689	-1.32431	0.0568646	0.842982	0.246439	-0.903496	1.0908	-0.514707	0.512351	-1.87601	-0.675601	0.697406	-0.0209786	1.88777	-1.14203	1.14312	-0.400795	-0.429036	0.271193	0.246439	1.54345	1.15352	0.356898	-0.587213	1.28683	-1.10957	0.0825511	-0.0867659	-0.558087	-0.261884	1.03794	-0.193819
M_HDL_CE	Cholesterol esters in medium HDL(mmol/l)	-2.18135	0.728868	0.714097	-1.62542	0.440973	0.81664	-0.917271	0.330856	-1.67153	0.624603	0.409742	0.234622	0.743597	0.684433	1.18111	0.917246	-0.758902	-1.44491	0.070265	0.917246	0.282956	-1.16402	1.00199	-0.624091	0.594435	-1.98133	-0.643142	0.409742	-0.186193	1.61044	-0.877235	1.2216	-0.624091	-0.643142	0.378328	0.218413	1.62293	1.19464	0.456519	-0.758902	1.3281	-1.33511	0.103545	-0.151277	-0.529845	-0.2745	1.1403	-0.364296
M_HDL_FC	Free cholesterol in medium HDL(mmol/l)	-1.62987	0.890227	0.439915	-0.431665	0.357254	0.14265	-0.136647	-1.12488	-0.787765	0.626282	0.886173	0.234695	0.258563	1.38808	0.808341	0.986287	-0.732247	-0.800209	0.0483951	0.534204	0.147549	-0.0636462	1.24265	-0.126135	0.201034	-1.36926	-0.70174	1.38808	0.448993	2.39064	-1.98411	0.828973	0.310567	0.249033	-0.0636462	0.324632	1.16786	0.918488	0.0333037	0.0181541	1.05294	-0.375333	0.0232104	0.108187	-0.593835	-0.173662	0.639261	0.324632
M_HDL_TG	Triglycerides in medium HDL(mmol/l)	-0.308814	0.108438	-0.545038	1.70953	-1.10698	0.804728	-2.07019	0.108438	-1.83098	0.168229	-0.142235	-0.639934	1.23984	0.27662	-0.0238263	0.200708	-1.29865	-0.573048	-0.64967	0.397207	-1.38063	-0.508277	0.96618	-1.48062	1.15262	-0.393163	-0.739438	0.494406	1.06575	0.889347	0.912246	-0.284172	-0.481132	1.01007	-1.68034	-0.243749	0.706417	0.0259011	-1.24576	0.533127	0.624226	-0.0527933	-0.172938	-0.965583	-0.410457	0.0881131	-0.454343	-0.92054
S_HDL_P	Concentration of small HDL particles(mol/l)	-0.308833	0.147277	-0.0571702	-0.700107	0.884202	1.01358	-1.66085	-0.224157	-1.48935	0.127041	0.657974	-0.119426	0.846892	0.619707	0.445454	0.865567	-1.36883	-1.56245	0.127041	0.865567	-0.611668	-0.677915	1.26685	-0.182117	0.523319	-2.09155	-0.677915	0.958359	0.677046	2.01919	-0.993721	0.921358	-1.13255	0.0456369	-0.700107	-0.0986259	0.715069	0.865567	-0.0159056	0.542679	1.14111	-1.1559	0.127041	-1.03976	-1.1559	0.347161	0.445454	-0.437367
S_HDL_L	Total lipids in small HDL(mmol/l)	-0.313319	0.200379	-0.0201898	-0.786878	0.957533	1.04062	-1.59159	-0.0949283	-1.42697	0.136602	0.703565	-0.0108909	0.789018	0.703565	0.530189	0.957533	-1.35117	-1.50342	0.173101	0.87367	-0.566738	-0.527284	1.2854	-0.104314	0.442234	-2.08087	-0.706204	1.04062	0.789018	2.13	-1.18026	0.957533	-1.12751	0.0169484	-0.646168	-0.0388164	0.703565	0.957533	0.044702	0.530189	1.12296	-1.11699	0.136602	-1.01253	-1.08553	0.353413	0.530189	-0.380849
S_HDL_PL	Phospholipids in small HDL(mmol/l)	-0.253489	0.260341	0.68013	-1.61238	1.0309	0.923754	-1.31735	-1.14251	-1.31735	0.567912	0.479476	-0.352032	0.947695	-0.986967	0.567912	0.630459	-1.07991	-2.23899	0.466758	1.95401	0.273407	-1.25331	1.15985	-0.295566	0.935734	-2.14883	-0.0874616	0.0212514	-1.11115	1.3436	-0.114883	1.56725	-0.640799	-0.253489	-0.183872	-0.10116	1.14821	0.802914	0.390004	0.168249	1.38886	-1.64587	0.592992	-0.523978	-1.47985	0.128439	0.911756	-0.225566
S_HDL_C	Total cholesterol in small HDL(mmol/l)	-0.480777	0.24568	-0.755593	-0.291382	0.531346	0.613022	-0.91803	1.11269	-0.735572	-0.423375	0.867673	0.725666	0.053889	2.29105	0.514887	1.03711	-0.877038	0.0891852	-0.107369	-1.45361	-1.21248	0.757493	0.852047	0.314038	-0.577592	-1.02166	-1.14825	1.72863	2.22811	2.15176	-2.81566	-0.162026	-1.16959	0.106761	-0.675877	0.279949	-0.0172858	0.945241	-0.180348	0.773348	0.331015	0.000581362	-0.51933	-1.0008	0.053889	0.547764	0.000581362	-0.217148
S_HDL_CE	Cholesterol esters in small HDL(mmol/l)	-0.705828	0.116433	-1.13865	-0.183408	0.116433	0.343525	-0.845815	1.0152	-0.592208	-0.728878	0.665228	0.682485	-0.183408	2.44973	0.17422	0.934159	-0.637334	0.45317	-0.372723	-2.66596	-1.5591	0.750897	0.269014	0.155035	-0.845815	-0.525304	-1.21473	1.5759	2.09082	1.70293	-2.91429	-0.775312	-1.16388	0.135773	-0.752039	0.193329	-0.330004	0.767849	-0.503208	0.699679	-0.0612176	0.28775	-0.917368	-1.06375	0.325005	0.613084	-0.437523	-0.308786
S_HDL_FC	Free cholesterol in small HDL(mmol/l)	0.639958	0.639958	0.83157	-0.390337	1.67176	1.32199	-0.612611	0.83157	-0.68804	0.83157	1.20207	0.509724	0.894475	-0.390337	1.44022	0.894475	-1.07577	-1.31738	0.894475	2.00743	0.443836	0.377423	2.33011	0.768188	0.639958	-2.05152	-0.245381	1.20207	1.20207	2.48688	-1.23606	1.78516	-0.463772	-0.0325665	0.10635	0.509724	1.14145	1.08039	1.01888	0.639958	1.49871	-0.918509	1.01888	-0.173837	-0.918509	0.037181	1.38132	0.377423
S_HDL_TG	Triglycerides in small HDL(mmol/l)	1.06501	-0.653889	-1.04539	2.52525	-0.24229	0.756611	-1.60851	0.32863	-0.96763	-0.233514	-0.304395	-1.50332	1.12911	-0.121521	-0.913198	-0.39522	-1.12506	-0.507658	-0.584831	0.401573	-1.40143	-1.09068	0.951225	-0.349491	0.945125	-0.43227	-0.349491	0.678043	1.39496	0.658102	1.37361	-0.673891	-0.469746	1.22016	-1.45198	-0.765453	-0.39522	-1.05666	-0.98966	0.542738	0.231298	-0.0379166	0.115257	-0.90242	-0.891677	0.0596586	-1.1021	-0.744882
XXL_VLDL_PL_percent	Phospholipids to total lipds ratio in chylomicrons and extremely large VLDL(%)	-0.197332	0.483533	NA	0.151615	NA	0.208071	-2.4637	-0.378755	NA	-0.502449	NA	-2.15442	0.0372767	0.85135	1.0031	2.06605	-0.378755	-0.692311	1.0031	0.64361	2.7571	-0.0790162	0.800007	0.208071	0.208071	-2.9557	0.537312	1.05293	1.48578	2.52113	0.094686	3.34903	-0.137917	-0.0790162	0.85135	0.590668	1.34453	1.66965	1.48578	-0.502449	2.64014	-0.565149	0.483533	0.319598	-0.137917	0.902309	0.952889	0.590668
XXL_VLDL_C_percent	Total cholesterol to total lipids ratio in chylomicrons and extremely large VLDL(%)	-0.0901303	-0.209189	NA	-0.361424	NA	-0.842852	2.8348	-0.149364	NA	-1.66563	NA	0.498789	-0.486065	1.13178	0.630859	1.91861	0.197546	0.363738	-0.809523	-0.209189	0.551968	-0.0314776	0.336358	-0.330666	-0.776379	1.74767	-1.15147	-0.269619	-1.43984	3.62913	-1.15147	-2.27044	0.861477	-0.0607321	-1.25799	3.35384	0.390993	0.734455	-1.40303	1.72595	0.418125	0.363738	-0.486065	-0.42342	-0.00236556	0.112686	-1.33007	-0.0314776
XXL_VLDL_CE_percent	Cholesterol esters to total lipids ratio in chylomicrons and extremely large VLDL(%)	-0.149711	-0.376018	NA	-0.495044	NA	-0.975381	2.32977	-0.177194	NA	-1.24723	NA	0.47413	-0.649896	0.882208	0.262414	1.44133	0.23806	0.381647	-0.61836	-0.587112	0.519451	0.163942	-0.0685611	-0.260994	-0.879184	1.75335	-0.975381	-0.779031	-1.55904	2.45989	-1.30429	-3.14416	0.75852	-0.149711	-1.44125	2.42137	-0.232832	1.47554	-1.92047	1.3188	-0.81209	0.358131	-0.649896	-0.405389	0.0107085	-0.260994	-1.65543	0.0107085
XXL_VLDL_FC_percent	Free cholesterol to total lipids ratio in chylomicrons and extremely large VLDL(%)	0.159204	0.447724	NA	0.337058	NA	0.38472	-0.212008	0.126331	NA	-1.04555	NA	-0.17736	0.416299	0.313093	0.864902	0.67863	-0.264333	-0.264333	-0.397043	1.03878	-0.255582	-0.727209	1.03163	-0.273095	0.256825	-1.82259	-0.397043	1.2497	0.256825	2.34106	0.321091	0.959668	-0.142898	0.264894	0.416299	1.44721	1.56022	NA	0.952428	0.564215	2.79166	-0.273095	0.510116	-0.0068724	-0.142898	0.988548	0.648318	-0.186005
XXL_VLDL_TG_percent	Triglycerides to total lipids ratio in chylomicrons and extremely large VLDL(%)	0.202324	-0.0547885	NA	0.287276	0.0599051	0.651159	-2.73364	0.315511	NA	1.65093	NA	0.399969	0.456071	-1.70478	-1.21012	NA	0.00264314	-0.0260514	0.202324	-0.112391	-2.37378	0.116998	-0.727781	0.230683	0.623409	-0.817311	0.761762	-0.25715	0.428041	NA	1.00834	-0.25715	-0.847246	0.116998	0.678869	NA	-1.11877	-1.76751	0.428041	-1.83044	-2.11619	-0.0835682	0.230683	0.259	0.0884728	-0.579478	0.678869	-0.25715
XL_VLDL_PL_percent	Phospholipids to total lipds ratio in very large VLDL(%)	-0.0871529	0.588655	0.76695	0.741936	NA	0.509872	NA	0.985633	NA	1.51873	3.47091	-3.15782	0.429588	1.91665	0.236089	0.292287	-0.606551	-0.179789	-0.371403	0.0922262	NA	0.0628549	0.665993	0.00349089	0.562557	-3.28633	-1.27936	0.640371	3.15755	0.741936	0.536297	NA	-1.49981	0.614592	-0.64124	NA	0.961888	NA	-0.929542	-1.40272	0.0922262	-0.148684	0.150362	0.236089	0.121394	-2.82338	0.00349089	-0.676218
XL_VLDL_C_percent	Total cholesterol to total lipids ratio in very large VLDL(%)	-1.09682	-0.0607698	1.74225	-0.614338	1.80842	-1.22623	NA	-1.86116	NA	-0.446289	-2.88261	0.762537	-1.09682	0.606918	0.167988	1.0969	0.563499	0.519645	0.817781	-0.808951	NA	1.28591	-0.355643	-0.319903	-0.950518	1.58386	-0.16259	-0.266835	1.67507	-0.538852	-1.24817	NA	1.74225	-0.428009	-1.11812	NA	1.0581	NA	-1.11812	0.21549	-0.538852	0.278035	-0.652575	-0.197063	0.246874	-0.0107341	-1.07561	0.430596
XL_VLDL_CE_percent	Cholesterol esters to total lipids ratio in very large VLDL(%)	-0.827219	-0.172264	2.26344	-0.770162	3.14753	-1.31987	NA	-1.94241	NA	-0.973991	NA	1.28161	-1.15848	0.560698	-0.0314814	0.982881	0.656824	0.360306	0.859599	-0.658714	NA	1.03444	-0.52413	-0.293984	-1.09592	2.01309	0.234433	-0.944149	0.948091	-0.577356	-1.35304	NA	1.70163	-0.497813	-0.798576	NA	0.560698	NA	-0.741971	0.618684	-0.471688	0.276887	-0.631388	-0.196278	0.126035	0.276887	-1.48891	0.501754
XL_VLDL_FC_percent	Free cholesterol to total lipids ratio in very large VLDL(%)	-1.39735	0.297836	-0.357228	-0.0476491	NA	-0.737759	NA	-1.33863	NA	0.667167	0.0030922	-0.807812	-0.708838	0.711591	0.667167	1.25788	0.392585	0.928348	0.667167	-0.872843	NA	1.717	0.152493	-0.202824	-0.406066	-0.0476491	-0.999231	1.05431	2.98436	-0.255565	-0.703073	NA	1.56829	-0.098876	-1.53019	NA	1.9677	NA	-1.6115	-0.790213	-0.460858	0.34542	-0.466368	-0.0476491	0.531636	-0.532937	-0.098876	0.249826
XL_VLDL_TG_percent	Triglycerides to total lipids ratio in very large VLDL(%)	1.1169	-0.353627	-3.50109	0.126746	NA	0.837671	NA	0.978144	NA	-0.712563	-1.06233	0.442137	0.784541	-2.58062	-0.353627	-1.75155	-0.353627	-0.55163	-0.855281	0.766775	NA	-1.93061	-0.0821119	0.350283	0.569493	-0.773508	0.837671	-0.159026	NA	0.0512428	0.837671	NA	-1.81837	0.032288	1.40622	NA	-2.27418	NA	1.53985	0.496894	0.515087	-0.255908	0.569493	0.032288	-0.373272	1.23693	1.04773	-0.139748
L_VLDL_PL_percent	Phospholipids to total lipds ratio in large VLDL(%)	0.535619	0.535619	NA	0.892286	0.226086	0.700533	-3.31178	2.99391	-2.57553	0.797222	NA	-3.07243	0.667933	0.700533	-0.138954	0.29635	-0.448958	-0.36985	-0.610574	0.29635	-3.75846	1.04726	0.667933	0.190624	0.700533	-0.73489	-0.488931	0.829088	-0.138954	0.892286	0.797222	-1.69121	-1.40109	0.602163	-0.330706	-3.34491	0.0465106	NA	-0.529189	0.0465106	0.331157	-0.291832	0.226086	0.226086	-0.253224	-0.330706	-0.291832	-0.651709
L_VLDL_C_percent	Total cholesterol to total lipids ratio in large VLDL(%)	-0.78428	0.212482	NA	0.470137	-2.93822	-0.817708	1.21857	1.51743	0.554059	2.21553	NA	1.24394	-0.65206	1.68634	0.746238	0.24156	-0.176344	0.800239	1.06446	-0.717873	-0.619372	0.24156	0.498217	-0.362963	-0.33153	0.581822	-1.05605	0.637036	2.28184	-0.176344	-0.817708	-0.817708	1.41915	0.413654	-2.21541	2.47725	1.14192	3.86033	-0.987165	0.00566619	-1.02153	0.880505	-0.39453	-0.0243585	0.773288	-0.269063	-0.851289	0.212482
L_VLDL_CE_percent	Cholesterol esters to total lipids ratio in large VLDL(%)	-1.06687	-0.0271337	NA	-0.204093	-2.47046	-1.46768	1.76584	0.804024	1.59273	1.03429	NA	1.17301	-1.19694	0.920481	0.143785	0.373674	0.210551	0.469056	0.977709	-0.816448	1.25443	-0.240248	-0.0271337	-0.577955	-1.02426	1.14557	-0.500916	-0.656197	1.2003	-0.462836	-1.65666	0.373674	1.4653	-0.0971687	-2.12574	2.18531	1.22744	4.17073	-0.981998	0.110065	-0.981998	0.684794	-0.656197	-0.276665	0.500451	-0.425044	-1.65666	0.210551
L_VLDL_FC_percent	Free cholesterol to total lipids ratio in large VLDL(%)	0.0912533	0.329693	NA	0.901829	-1.49477	0.467562	-0.975139	1.34019	-2.1795	2.11748	NA	0.282893	0.42202	1.45345	0.943281	-0.184648	-0.676872	0.601785	0.282893	-0.057377	NA	0.689336	0.775404	0.139845	0.732552	-1.02356	-1.0909	1.60065	1.98472	0.282893	0.64575	-2.39794	0.0912533	0.732552	-0.815053	0.817896	-0.00734862	-1.10324	-0.299347	-0.189806	-0.368362	0.42202	0.187977	0.235657	0.512698	0.0912533	0.601785	-0.00734862
L_VLDL_TG_percent	Triglycerides to total lipids ratio in large VLDL(%)	0.283306	-0.465063	NA	-0.954137	1.68954	0.214835	0.598451	NA	0.884816	-2.73065	NA	0.509137	0.123012	-2.01403	-0.465063	-0.321638	0.464263	-0.369282	-0.465063	0.396681	2.09507	-0.879669	-0.805598	0.214835	-0.156159	0.0537432	1.07967	-1.02901	-2.06786	-0.41709	0.123012	1.50312	-0.393166	-0.683018	1.64833	-0.634287	-0.954137	-1.96041	1.05815	0.0537432	0.576176	-0.489112	0.237696	-0.0624771	-0.41709	0.486718	0.841143	0.283306
M_VLDL_PL_percent	Phospholipids to total lipds ratio in medium VLDL(%)	-0.0420378	0.446466	0.638404	0.828423	NA	-0.141264	-0.747754	2.19604	-0.543432	1.20285	1.93028	-2.13225	-0.442089	1.01656	-0.954297	1.10994	-0.543432	-0.850745	0.349765	-0.442089	0.446466	-0.645318	0.446466	-0.341284	-0.341284	-0.442089	0.0566727	0.638404	-1.05842	1.75102	-0.341284	1.38734	-0.341284	0.154873	-0.850745	-0.0420378	1.57005	1.75102	-1.05842	0.154873	1.38734	-0.850745	-0.645318	-0.141264	-1.05842	-0.241011	-1.05842	-0.442089
M_VLDL_C_percent	Total cholesterol to total lipids ratio in medium VLDL(%)	-0.945639	0.424357	0.564378	0.494704	0.0123512	-1.00274	0.701757	-0.974136	0.377079	-0.584989	0.086773	0.903085	-0.776963	1.87255	0.791924	0.701757	-0.293185	0.836592	0.67904	-1.50712	-0.47752	0.836592	0.471331	-0.531056	-0.293185	0.74698	-0.531056	0.724404	0.656252	0.633392	-1.20622	-0.345378	0.858824	0.518003	-1.59987	1.5366	1.41423	2.17518	-0.832755	0.135968	-0.267228	0.880988	-0.694068	-0.012626	0.903085	-0.0880762	-0.345378	0.281591
M_VLDL_CE_percent	Cholesterol esters to total lipids ratio in medium VLDL(%)	-1.27926	0.503884	0.87776	0.23821	-1.06254	-1.31631	0.756203	-1.09801	0.425648	-0.92308	0.0150585	0.97293	-0.992324	1.5511	0.529695	0.68183	0.0150585	0.780751	0.656792	-1.82461	-0.100351	0.631629	0.127874	-0.622787	-0.463406	0.901722	-0.30893	0.0717831	0.606338	0.372804	-1.54454	-0.159066	0.731534	0.265419	-1.42913	1.42346	1.5511	2.20039	-1.06254	-0.0423145	-0.278597	0.853683	-0.888814	0.0999069	0.97293	-0.370151	-0.590503	0.23821
M_VLDL_FC_percent	Free cholesterol to total lipids ratio in medium VLDL(%)	0.434795	0.0959556	-0.805087	1.07984	2.66507	0.351156	0.181748	-0.0778714	0.0959556	0.681593	0.351156	0.181748	0.351156	1.83169	1.23481	0.351156	-0.99547	0.600002	0.51774	0.00941998	-1.18955	1.00145	1.3874	0.0959556	0.51774	-0.165932	-0.899825	2.32623	0.51774	1.15763	0.266811	-0.711238	0.842803	1.07984	-1.09204	1.00145	0.00941998	0.600002	0.266811	0.681593	0.00941998	0.51774	0.266811	-0.254775	0.181748	0.842803	0.600002	0.351156
M_VLDL_TG_percent	Triglycerides to total lipids ratio in medium VLDL(%)	0.864544	-0.441824	-0.607093	-0.583338	-1.44527	0.947987	-0.418406	0.372691	-0.163892	0.328915	-0.46529	-0.325206	0.822595	-2.3214	-0.441824	-0.871672	0.48141	-0.535974	-0.65475	1.33632	0.394517	-0.559632	-0.46529	0.610538	0.416301	-0.535974	0.546154	-0.774759	-0.325206	-0.969405	1.11309	0.0851382	-0.65475	-0.441824	1.47616	-1.52223	-1.8353	-2.97386	1.01018	-0.0500306	0.0177514	-0.583338	0.801564	0.129845	-0.559632	0.240863	0.610538	-0.0727133
S_VLDL_PL_percent	Phospholipids to total lipds ratio in small VLDL(%)	-0.610489	-0.0686003	2.54867	-0.92776	1.394	-0.298808	-0.298808	0.0832238	-0.221739	1.74151	2.08231	-0.532052	-0.453962	-1.1695	-0.145004	0.677814	-0.768413	-2.17095	0.82339	1.03953	1.32367	-0.532052	0.233756	-0.221739	-0.768413	-1.1695	0.53103	-1.00797	-2.08529	1.67255	-2.08529	2.41668	0.00747462	-0.610489	0.82339	0.383017	1.74151	1.74151	0.0832238	0.00747462	1.53382	-1.25083	-0.145004	0.00747462	-1.49706	0.00747462	1.111	-0.221739
S_VLDL_C_percent	Total cholesterol to total lipids ratio in small VLDL(%)	-1.21417	0.561174	0.462522	-0.456479	0.561174	-1.43256	0.869685	0.241544	0.678127	-0.0689467	-0.522747	1.18613	-1.6817	1.70118	0.502115	0.561174	0.869685	1.31322	1.11268	-2.30985	0.48234	0.850714	-0.347122	0.342672	-0.4345	0.73603	0.48234	1.02001	1.49167	-0.478514	-2.25577	0.48234	0.658742	-0.0900377	-0.522747	1.29517	0.755247	1.29517	-0.567202	-0.196252	-0.500603	0.850714	-0.500603	0.774423	1.38503	0.0773027	0.13925	0.69747
S_VLDL_CE_percent	Cholesterol esters to total lipids ratio in small VLDL(%)	-1.33975	0.577544	0.246603	-0.574097	0.246603	-1.54648	0.747252	0.556009	0.577544	-0.371254	-0.945417	1.07367	-1.76015	1.55236	0.33655	0.447225	1.07367	1.32708	0.973448	-2.62322	0.425244	0.788981	-0.625835	0.269209	-0.396258	0.788981	0.5344	0.953214	1.28874	-0.864004	-2.04585	0.291735	0.512718	-0.223255	-0.497271	1.09352	0.726284	1.05375	-0.78362	-0.371254	-0.625835	0.809744	-0.599913	0.747252	1.40306	-0.126467	-0.126467	0.599007
S_VLDL_FC_percent	Free cholesterol to total lipids ratio in small VLDL(%)	-0.233139	0.309445	1.34431	0.309445	1.83858	-0.455221	1.14241	-1.3744	0.938044	1.34431	1.44434	1.24366	-0.793996	1.74089	1.24366	0.938044	-0.567382	0.62671	1.24366	-0.567382	0.731136	0.834911	1.04054	0.62671	-0.455221	0.309445	0.202333	0.938044	1.83858	1.34431	-2.34728	1.14241	1.04054	0.62671	-0.233139	1.74089	0.62671	1.9357	0.62671	0.62671	0.309445	0.731136	0.202333	0.521625	0.521625	0.938044	1.34431	0.938044
S_VLDL_TG_percent	Triglycerides to total lipids ratio in small VLDL(%)	1.30378	-0.435435	-1.19089	0.776322	-0.94606	1.39089	-0.756102	-0.150108	-0.548303	-0.324333	0.0199422	-1.06742	1.6125	-1.62751	-0.368565	-0.686158	-0.616896	-0.803117	-1.41869	1.66267	-0.826742	-0.639908	0.388287	-0.171654	0.719452	-0.346414	-0.571094	-0.73271	-1.01863	0.103464	2.26927	-1.19089	-0.571094	0.368317	0.388287	-1.54848	-1.29123	-2.06453	0.623644	0.308068	0.165467	-0.457865	0.623644	-0.73271	-1.04298	0.061826	-0.346414	-0.571094
XS_VLDL_PL_percent	Phospholipids to total lipds ratio in very small VLDL(%)	-0.484592	0.074771	-0.222869	0.883125	0.804923	0.323605	0.0327432	1.56289	0.199895	0.99939	0.960772	1.30353	-0.222869	1.78041	0.844093	0.726158	-0.752725	1.03787	0.199895	-3.81222	-0.266057	1.15251	0.364533	0.282523	-0.528827	0.241287	-0.981297	1.22828	1.52621	1.34096	-2.0479	0.726158	-0.309416	0.566909	-1.55016	0.646823	0.364533	1.41543	0.158346	0.282523	-0.00944647	0.241287	-0.17985	-0.222869	0.282523	0.765611	1.37826	0.526732
XS_VLDL_C_percent	Total cholesterol to total lipids ratio in very small VLDL(%)	-1.05679	0.916295	0.890948	-2.25926	-0.770665	-1.85779	0.479457	-1.43712	0.269397	-0.323919	-1.2897	-0.241617	-1.67605	-0.323919	-0.323919	-0.0243263	1.75355	0.0831492	0.609265	-0.406676	1.09253	-0.0243263	-1.79696	0.348515	0.216419	0.269397	1.58495	-1.20193	-0.351454	-2.25926	-0.462103	0.505509	0.531515	-1.14371	1.34077	0.348515	0.322189	0.163253	-0.629621	-0.941687	-0.296435	0.322189	-0.269001	1.29145	0.9416	-0.827455	-0.545628	0.427217
XS_VLDL_CE_percent	Cholesterol esters to total lipids ratio in very small VLDL(%)	-1.43923	0.641328	0.696174	-1.87906	-0.952528	-1.53919	0.192503	-1.47245	0.0193919	-0.215712	-1.87906	-0.455913	-1.20944	-0.577996	-0.639545	-0.215712	1.61447	0.0773965	0.613802	-0.395373	0.886024	-0.126962	-1.9483	0.221093	0.696174	0.24961	1.58927	-0.732515	-1.43923	-2.96609	0.4472	0.4472	0.503013	-1.0162	1.09909	0.0773965	0.334723	-0.275276	-1.0162	-1.08024	-0.455913	0.306425	-0.245454	1.2302	1.01967	-1.08024	-0.577996	0.334723
XS_VLDL_FC_percent	Free cholesterol to total lipids ratio in very small VLDL(%)	0.687917	1.08082	0.885423	-1.97995	0.286382	-1.63846	1.08082	-0.438267	0.885423	-0.650701	1.27414	0.588358	-2.21121	0.687917	0.983381	0.588358	0.885423	-0.020669	-0.020669	-0.228275	0.983381	0.286382	-0.124177	0.488253	-1.97995	0.0822558	0.387596	-2.09521	3.18937	1.17773	-3.79025	0.286382	0.184604	-0.865634	1.17773	1.08082	-0.020669	1.46544	0.983381	0.0822558	0.286382	0.0822558	-0.228275	0.488253	-0.124177	0.488253	-0.124177	0.387596
XS_VLDL_TG_percent	Triglycerides to total lipids ratio in very small VLDL(%)	1.36963	-1.02454	-0.715667	1.50178	0.390617	1.5451	-0.424121	0.444204	-0.299616	-0.238463	0.704151	-0.584068	1.71484	-0.919531	-0.118276	-0.361496	-1.54476	-0.749094	-0.682454	2.24995	-0.954299	-0.715667	1.47999	-0.455719	0.254182	-0.299616	-1.13172	0.470791	-0.649451	1.23402	1.63066	-1.02454	-0.238463	0.8541	-0.361496	-0.749094	-0.455719	-1.16794	0.678734	0.8541	0.470791	-0.361496	0.549748	-1.31541	-1.24115	0.444204	-0.26895	-0.749094
IDL_PL_percent	Phospholipids to total lipds ratio in IDL(%)	-1.47339	-0.626995	1.2781	-1.47339	-0.00999836	-0.626995	-0.214023	-0.626995	0.19242	0.293034	0.790283	0.592536	-0.626995	0.293034	-0.111808	0.19242	-1.04671	0.293034	-0.00999836	-1.25917	-0.214023	-0.111808	-0.111808	-1.04671	-0.941137	0.393256	-0.731283	1.18127	-0.00999836	1.08408	-4.19384	0.98652	0.493089	-0.214023	-0.835996	0.493089	1.37456	1.47066	-0.316646	0.790283	0.19242	-0.111808	-1.15272	-1.36606	-0.523128	0.888589	0.0914099	-1.25917
IDL_C_percent	Total cholesterol to total lipids ratio in IDL(%)	0.137809	1.29604	-0.851255	-1.07103	-1.11519	0.222167	0.390114	-0.202218	0.264249	0.306268	-1.42634	0.473708	0.0107879	0.722983	0.557049	0.222167	1.61824	0.805578	0.264249	-1.60572	0.681592	1.4173	-1.33708	1.49786	1.17423	0.264249	0.970032	-1.47107	1.01099	-1.74102	1.9763	0.18002	-0.503208	-0.807509	0.764311	-0.159485	-1.07103	-0.0742178	0.264249	-1.15943	-1.56076	0.598626	0.64014	1.81774	1.21489	-0.982909	0.390114	1.29604
IDL_CE_percent	Cholesterol esters to total lipids ratio in IDL(%)	0.628486	0.932064	-1.00623	-0.678226	-1.10089	1.27371	-0.309545	-0.911988	-0.40111	-0.263913	-1.82484	-0.263913	1.18882	0.320448	0.672124	0.0527652	1.27371	0.00781733	0.0527652	-0.0372272	-0.355277	0.097617	-1.19599	0.975076	2.06349	-0.263913	1.06084	-1.62933	0.2316	-1.92328	3.63488	-0.447042	-0.81817	-0.631785	0.802497	-0.263913	-1.14839	-0.585447	-0.355277	-0.959055	-1.53225	-0.0823686	-0.218379	1.018	1.018	-0.911988	0.0527652	0.2316
IDL_FC_percent	Free cholesterol to total lipids ratio in IDL(%)	-0.714044	0.790467	0.0951351	-0.714044	-0.0483864	-1.73824	1.12501	1.05877	1.05877	0.992195	0.447329	1.19092	-1.98618	0.790467	-0.12073	0.307564	0.722542	1.32178	0.377629	-2.75892	1.64341	2.20353	-0.340144	0.992195	-1.49481	0.858049	0.0235673	0.166321	1.38673	0.166321	-3.20836	0.992195	0.447329	-0.340144	-0.0483864	0.166321	0.0951351	0.790467	0.992195	-0.41409	-0.193468	1.12501	1.38673	1.45136	0.377629	-0.193468	0.585645	1.76993
IDL_TG_percent	Triglycerides to total lipids ratio in IDL(%)	0.60706	-1.32418	0.476152	1.67584	1.17269	0.145732	-0.220821	0.60706	-0.288372	-0.431953	1.17269	-0.826729	0.386744	-0.970351	-0.535772	-0.225982	-1.58094	-1.08735	-0.174634	2.00401	-0.608192	-1.85303	1.46697	-1.33076	-0.915961	-0.346323	-0.762384	1.05725	-1.23956	1.3222	-0.383588	-0.569054	0.431667	1.01812	-0.36758	0.0251633	0.60706	-0.552382	-0.0586831	0.938816	1.50245	-0.580202	-0.0636636	-1.68641	-1.20103	0.734314	-0.410394	-0.862213
L_LDL_PL_percent	Phospholipids to total lipds ratio in large LDL(%)	-0.484741	-0.484741	1.43415	-2.05034	-0.371114	0.346264	-0.202346	-1.42776	-0.258381	-0.427815	-0.541895	-0.714738	1.48395	-1.73567	0.0196266	-0.427815	0.612881	-0.772819	-0.14653	4.06936	0.399986	-1.18612	-1.06681	-0.714738	0.665614	0.0196266	1.0294	-0.772819	-1.55013	-0.948489	1.38418	0.129336	0.23821	-0.541895	1.92451	0.399986	0.977997	-0.427815	0.346264	0.23821	0.977997	-0.484741	0.0196266	-0.541895	0.0196266	0.129336	-0.0355448	-0.656891
L_LDL_C_percent	Total cholesterol to total lipids ratio in large LDL(%)	0.343972	1.22615	-1.99422	-0.14945	-0.778979	0.139458	0.303191	0.627755	0.546973	0.587394	-0.14945	1.22615	-1.29322	1.77311	0.343972	0.627755	0.627755	1.38354	0.0160127	NA	-0.190972	1.96584	-0.4834	1.34428	-0.14945	0.506493	-0.39953	-0.651912	1.88891	-0.567526	-0.4834	-0.10799	-0.864019	-0.315916	-1.51036	-0.39953	-1.72924	0.465953	-0.10799	-0.525431	-2.30664	0.948522	-0.10799	1.14711	0.788607	-0.441433	0.139458	0.988356
L_LDL_CE_percent	Cholesterol esters to total lipids ratio in large LDL(%)	0.28709	0.50911	-2.3635	0.789795	-0.669607	0.758867	-0.533945	0.727875	0.0292404	0.255101	-0.266267	0.820659	-0.500222	1.71808	0.31901	0.477594	-0.299466	1.18613	-0.200091	NA	-1.11922	1.30599	0.0617163	0.94348	0.158722	0.223044	-1.18961	-0.0686134	1.77603	-0.167113	-0.0686134	-0.601622	-1.26034	0.190918	-2.55555	-0.601622	-1.61907	0.126457	-0.601622	-0.266267	-2.17388	0.851459	-0.167113	0.31901	0.571942	-0.266267	-0.134208	0.255101
L_LDL_FC_percent	Free cholesterol to total lipids ratio in large LDL(%)	0.0660391	1.1235	1.43837	-1.99927	0.20263	-1.30196	1.56238	-0.422696	0.86646	0.538441	0.405072	0.405072	-1.00276	-0.709752	0.0660391	0.20263	1.68531	-0.141353	0.538441	1.31327	1.98804	0.604657	-0.855495	0.405072	-0.493915	0.471914	1.68531	-0.782436	-0.63744	-0.422696	-0.565495	1.1235	1.25029	-0.928934	2.40126	0.670564	0.538441	0.604657	1.1235	-0.211166	0.670564	-0.141353	0.337913	1.31327	0.20263	-0.071884	0.604657	1.18704
L_LDL_TG_percent	Triglycerides to total lipids ratio in large LDL(%)	0.0633958	-1.40455	0.987948	1.7828	1.27267	-0.551932	-0.159153	0.560872	-0.437712	-0.320414	0.758665	-1.01374	0.200111	-0.900438	-0.475442	-0.369405	-1.76613	-1.31109	0.189335	2.58775	-0.0951835	-1.91459	1.47625	-1.34201	-0.443977	-0.715889	-0.475442	1.43631	-1.30339	1.47625	-0.900438	0.0744978	0.870279	0.961084	-0.0094887	0.237609	1.14563	-0.129955	-0.118333	0.541069	1.67044	-0.838019	0.178532	-1.14496	-1.23476	0.521172	-0.100959	-0.715889
M_LDL_PL_percent	Phospholipids to total lipds ratio in medium LDL(%)	-0.174178	-0.293865	1.32	-1.45476	-0.0561595	0.565085	-0.144519	-1.42027	-0.324053	-0.324053	-0.354349	-0.663424	1.68557	-1.84374	0.203518	-0.476629	0.231886	-1.11601	0.175055	NA	0.175055	-1.3517	-0.445893	-0.854433	1.04152	-0.415268	1.01574	-0.984209	-1.55909	-0.854433	2.54667	0.117841	0.316423	-0.445893	2.26183	0.427841	0.619365	-0.384754	0.726893	0.175055	0.833073	-0.694961	0.260159	-0.538437	-0.263785	0.0890878	0.203518	-0.663424
M_LDL_C_percent	Total cholesterol to total lipids ratio in medium LDL(%)	0.481201	0.937753	-1.64954	0.300347	-0.307564	-0.227049	0.506884	1.0873	0.609234	0.45548	0.091314	0.987745	-1.91318	1.64887	0.0386587	0.685602	0.812137	1.35815	0.0122708	NA	0.274355	1.7447	-0.524121	1.38256	-0.826384	0.786904	-0.280684	-0.040626	1.64887	-0.280684	-1.88369	-0.120276	-0.743424	-0.0936851	-2.03166	-0.36145	-1.33268	0.300347	-0.442594	-0.17358	-1.50479	1.01269	-0.0936851	1.0873	0.812137	-0.17358	0.0386587	1.18628
M_LDL_CE_percent	Cholesterol esters to total lipids ratio in medium LDL(%)	0.239274	0.494662	-2.38098	0.801581	-0.26565	0.0915049	-0.248232	0.861415	0.287859	0.320067	0.124607	0.861415	-1.47915	1.69032	0.0748961	0.634408	-0.0424589	1.26679	-0.161772	NA	-0.568439	1.32287	0.0582486	0.964934	-0.790166	0.541548	-1.21543	0.415829	1.61028	0.239274	-2.08253	-0.371059	-1.13621	0.368108	-3.5499	-0.496033	-1.15593	0.368108	-0.827798	0.00807213	-1.39697	0.964934	-0.371059	0.463233	0.541548	-0.0255755	-0.248232	0.634408
M_LDL_FC_percent	Free cholesterol to total lipids ratio in medium LDL(%)	0.194849	0.25835	1.82076	-1.32089	0.194849	-0.402492	1.09469	-0.333699	0.25835	0.00102325	-0.0317785	-0.471928	0.445661	-1.68143	-0.0317785	-0.402492	1.06638	-0.939804	0.352596	3.84843	1.34468	-0.506891	-0.720195	-0.164453	0.507063	0.00102325	1.69154	-0.865877	-1.39951	-0.792679	1.26228	0.598224	1.15097	-0.829188	2.62145	0.537574	0.567961	-0.29954	1.00945	-0.164453	0.718059	-0.648411	0.658383	0.507063	0.00102325	-0.0978196	0.567961	0.289899
M_LDL_TG_percent	Triglycerides to total lipids ratio in medium LDL(%)	-0.453721	-1.55287	0.685497	1.45996	0.786412	-0.405077	-0.585924	0.320657	-0.441474	-0.109339	0.563964	-0.677953	0.396957	-0.196801	-0.224748	-0.333779	-3.06025	-0.794275	-0.0826002	1.46583	-0.704858	-1.49723	1.46875	-1.48807	-0.169151	-0.780317	-1.5249	1.47752	-0.787287	1.59166	-2.46421	0.218464	0.879881	0.952306	-0.711628	0.16098	1.22335	0.270063	-0.310441	0.260757	1.15159	-0.745745	-0.0826002	-1.35444	-1.16204	0.36581	-0.191247	-1.33714
S_LDL_PL_percent	Phospholipids to total lipds ratio in small LDL(%)	-0.0392031	-0.142784	1.11297	-1.46692	-0.274089	0.436011	0.0631102	-1.22621	-0.40749	-0.434427	-0.515763	-0.877657	1.59229	-1.87347	0.037649	-0.543052	0.214271	-1.28574	-0.142784	3.90798	0.508636	-1.37584	-0.380639	-0.653106	0.95451	-0.488563	1.02279	-1.1084	-1.77788	-0.488563	2.43745	0.214271	0.264057	-0.515763	2.02554	0.338185	0.746266	-0.461451	0.6045	0.0631102	0.977331	-0.849256	0.313548	-0.221319	-0.3006	-0.0135072	0.288839	-0.515763
S_LDL_C_percent	Total cholesterol to total lipids ratio in small LDL(%)	0.0817246	0.627813	-1.0013	0.266053	0.220191	-0.655589	0.402775	1.00252	0.739033	0.538217	0.470655	1.13249	-2.41793	1.6618	0.151123	0.716857	0.515732	1.41015	0.402775	NA	-0.011328	1.62016	-0.341807	1.00252	-1.22798	0.805356	-0.38964	0.380078	1.74472	-0.22291	-3.44579	0.0352731	-0.294131	0.0352731	-1.82395	-0.0346849	-1.07646	0.605466	-0.341807	-0.0815122	-1.40678	1.00252	-0.246612	0.627813	0.672403	0.0585175	-0.0580796	0.95894
S_LDL_CE_percent	Cholesterol esters to total lipids ratio in small LDL(%)	-0.0432208	0.377647	-1.44619	0.757925	-0.124348	-0.108039	-0.190012	0.939772	0.317046	0.317046	0.377647	0.939772	-1.69278	1.78965	-0.0917715	0.672188	-0.157095	1.28841	-0.0755462	NA	-0.476999	1.3533	0.0527702	0.743716	-0.98025	0.57066	-1.07451	0.628877	1.71697	0.332251	-3.14836	-0.206536	-0.616722	0.392706	-2.66546	-0.442548	-0.850611	0.643347	-0.687766	0.0686272	-1.18953	0.81444	-0.476999	0.225036	0.40773	0.162938	-0.223103	0.452586
S_LDL_FC_percent	Free cholesterol to total lipids ratio in small LDL(%)	0.310611	0.239633	1.43208	-1.41256	0.724087	-0.663556	1.08569	-0.584389	0.554321	0.239633	-0.0137207	-0.313148	0.0229535	-2.14084	0.554321	-0.351354	1.21334	-0.824212	0.890423	2.81934	1.08569	-0.663556	-0.505975	-0.050559	0.345871	0.0958154	1.58483	-0.783753	-1.6333	-1.07123	0.923291	0.622648	0.988635	-0.783753	2.11242	0.988635	0.275198	-0.428302	1.02111	-0.124734	0.450756	-0.237264	0.757624	0.554321	0.275198	-0.124734	0.519944	0.554321
S_LDL_TG_percent	Triglycerides to total lipids ratio in small LDL(%)	0.0907344	-1.32365	-0.0338693	1.81142	0.257513	0.68813	-1.08746	0.204777	-0.92436	-0.176348	0.145612	-1.00474	1.35335	-0.371654	-0.281783	-0.477975	-2.30576	-0.916446	-0.525773	1.57853	-1.13827	-1.51224	1.40263	-1.13827	0.728247	-0.900684	-1.63171	1.25582	-0.846197	1.4096	1.14719	-0.358639	0.299007	1.04217	-0.815526	-0.567394	0.883271	-0.332789	-0.397863	0.236536	0.99019	-0.645322	0.118306	-1.06239	-1.03754	0.0740618	-0.378183	-1.40697
XL_HDL_PL_percent	Phospholipids to total lipds ratio in very large HDL(%)	NA	0.392902	0.719774	-0.820847	-0.805564	-2.08518	0.676075	-0.439429	0.0907094	0.22618	0.68704	0.140444	0.250379	-0.260194	0.53105	0.189636	-0.670299	0.0530441	-0.670299	-0.314587	0.392902	-1.49685	0.439424	-2.48789	-0.0489654	0.496908	-0.467648	0.620848	-3.7313	1.194	-2.27146	0.103195	0.80592	0.0277576	0.752272	0.963129	1.35734	0.676075	0.322204	-1.35673	1.03466	-0.760022	-0.439429	-0.15334	0.322204	0.250379	0.620848	-0.655517
XL_HDL_C_percent	Total cholesterol to total lipids ratio in very large HDL(%)	NA	-0.320742	-0.581344	0.333967	1.22646	1.52533	-0.659486	0.473065	0.121103	-0.0823312	-0.442417	0.192632	-0.534791	0.473065	-0.366173	0.0344925	0.864434	0.0344925	0.995448	0.514369	-0.185841	1.52533	-0.366173	2.17418	-0.14133	-0.628146	0.5964	-0.643802	2.33197	-1.49891	0.982434	0.291804	-0.865965	-0.200728	-0.706706	-1.02816	-1.77968	-0.442417	-0.0529794	1.20109	-1.22683	0.837996	0.677672	0.347976	-0.230578	-0.0383402	-0.442417	0.877624
XL_HDL_CE_percent	Cholesterol esters to total lipids ratio in very large HDL(%)	NA	-0.390599	-0.83366	0.0864322	1.05931	1.16253	-0.732805	0.561576	0.0416321	-0.502861	-0.682906	0.0116089	-0.766266	0.0715299	-0.816752	-0.0185407	0.967763	-0.295757	0.941389	0.349501	-0.125075	1.03328	-0.749516	1.95019	-0.21767	-0.732805	0.603247	-0.783055	2.41663	-1.88966	0.672165	-0.00345002	-0.884624	-0.374705	-0.749516	-1.32406	-1.9093	-0.816752	-0.486715	1.20086	-1.09219	0.630894	0.617084	0.363837	-0.280071	-0.233219	-0.901693	0.808042
XL_HDL_FC_percent	Free cholesterol to total lipids ratio in very large HDL(%)	NA	0.341297	0.994368	1.2428	1.11945	2.00563	0.204759	-0.290243	0.542274	1.77777	0.931166	0.931166	0.994368	1.89242	1.77777	0.341297	-0.290243	1.48452	0.475782	0.931166	-0.217829	2.55111	1.54395	1.4247	0.341297	0.408792	0.204759	0.542274	-0.436854	1.18134	1.66162	1.4247	-0.074736	0.803405	0.1357	0.994368	0.0661031	1.48452	1.77777	0.204759	-0.737491	1.18134	0.475782	0.0661031	0.341297	0.931166	1.77777	0.542274
XL_HDL_TG_percent	Triglycerides to total lipids ratio in very large HDL(%)	NA	-0.0675794	-1.24387	2.17477	-2.93914	1.44849	-0.279065	0.644703	-0.546738	-0.195665	-1.9958	-1.52996	1.4179	-0.304619	-0.877212	-0.623059	-0.382833	0.227349	-1.34428	-0.203885	-0.824343	-0.365246	-0.146886	-0.866552	1.34658	0.650626	0.0914432	0.0244848	1.43105	-0.253761	3.08368	-2.01232	-0.212131	1.24048	-0.67193	-0.613395	-0.321797	-1.91476	-1.14722	0.800034	-0.195665	0.336503	-0.509406	-0.253761	-0.0832472	-0.613395	-1.1591	-0.518689
L_HDL_PL_percent	Phospholipids to total lipds ratio in large HDL(%)	-1.99068	-0.343094	-0.00747792	-1.32445	0.025678	0.831814	-1.14448	-0.445247	-1.54329	0.025678	0.223102	-0.377069	0.80038	-0.343094	-0.377069	0.61039	-1.07308	-1.87758	-0.513735	-0.241625	-0.41112	-2.18107	0.288342	-1.43347	0.223102	-1.50659	-0.75591	0.450223	-0.686321	0.320857	-0.479452	0.353303	-0.582533	-0.860898	-0.75591	-0.309195	0.737315	0.76888	-0.479452	-0.174356	0.673985	-1.69095	-0.75591	-0.75591	-1.36071	-0.174356	-0.107384	-1.21621
L_HDL_C_percent	Total cholesterol to total lipids ratio in large HDL(%)	1.12808	0.439894	0.467	-0.284024	0.708615	-0.284024	1.10223	-0.14186	1.5353	0.138194	0.412734	0.681974	-0.74894	0.548004	0.735204	-0.170177	0.867397	1.56036	1.12808	0.548004	0.708615	1.75924	-0.0853972	1.48504	-0.170177	0.919925	0.735204	-0.14186	-0.867632	-0.170177	-0.601982	0.412734	0.655283	0.439894	0.946115	0.574901	-0.456557	0.0547668	0.867397	0.165893	-0.427652	0.998348	1.05039	0.761743	1.33318	0.574901	0.708615	1.23101
L_HDL_CE_percent	Cholesterol esters to total lipids ratio in large HDL(%)	1.45005	0.304565	0.304565	-0.203015	0.495319	0.111362	0.721077	-1.35812	1.41442	-0.5241	0.227581	-0.084353	-0.893703	0.381157	0.111362	-0.402889	1.05349	1.66203	1.12637	0.457361	0.495319	2.00882	-0.203015	1.55641	-0.084353	1.01691	0.943499	-0.282647	-1.35812	-0.282647	0.533181	-0.084353	0.419307	0.608621	0.869723	0.150202	-0.483588	-0.362702	0.495319	0.495319	-0.646295	1.16268	1.05349	0.570948	1.52104	0.570948	0.150202	1.30705
L_HDL_FC_percent	Free cholesterol to total lipids ratio in large HDL(%)	0.210992	0.51734	0.592344	-0.518437	0.958377	-1.12911	1.64909	1.97575	1.44731	1.31027	0.740526	1.84649	-0.351221	0.740526	1.64909	0.28855	0.28855	1.02985	0.813724	0.592344	0.958377	0.886338	0.210992	1.02985	-0.351221	0.592344	0.210992	0.132768	0.210992	0.0538674	-3.36792	1.24097	0.958377	-0.106014	0.886338	1.24097	-0.351221	0.813724	1.37905	-0.60321	0.0538674	0.441713	0.813724	0.958377	0.740526	0.441713	1.58232	0.813724
L_HDL_TG_percent	Triglycerides to total lipids ratio in large HDL(%)	1.08775	-0.0169755	-0.980468	2.42709	-2.20719	-0.941047	-0.293801	1.3092	-0.742375	-0.148381	-1.6585	-0.688003	0.4199	-0.422125	-0.921534	-0.670101	0.22936	-0.089249	-2.11804	-0.688003	-0.733242	-0.126066	-0.10392	-0.797776	0.287836	0.810737	-0.0384708	-0.341266	2.4579	0.0395853	1.97229	-2.07446	-0.163353	0.84816	-0.643452	-0.539218	-0.140924	-2.08892	-1.13321	0.268473	-0.118666	0.916414	-1.0305	-0.0819408	-0.496859	-0.931274	-1.70897	-0.480086
M_HDL_PL_percent	Phospholipids to total lipds ratio in medium HDL(%)	-0.0557991	-1.22953	0.0118893	-0.0557991	0.481646	-1.72595	-0.259749	-3.0399	0.281186	-0.0557991	-0.396459	-0.328029	-0.879712	-2.44908	-0.0557991	-0.810216	-1.5833	-1.79751	0.74694	0.414969	-0.53377	-1.08913	1.33574	-1.37056	-0.191618	-0.879712	-0.396459	0.281186	-3.71819	0.0794314	-2.30311	0.0794314	0.74694	-0.328029	-0.53377	-0.191618	-0.191618	-0.191618	0.146828	0.0794314	-0.671687	-1.22953	0.414969	-1.15925	-0.810216	0.214079	-0.465039	-0.671687
M_HDL_C_percent	Total cholesterol to total lipids ratio in medium HDL(%)	-0.271331	0.964171	0.601137	-2.50836	0.519599	0.641788	1.12351	1.63314	0.601137	0.231678	0.601137	0.722851	-0.228948	1.47765	0.43774	0.722851	1.51663	1.16316	0.107058	-0.144438	1.16316	0.803602	-1.09341	1.55554	-0.613534	0.355559	0.641788	-0.18665	1.08379	-0.0183112	0.0653518	0.519599	-0.102311	-0.786762	1.28165	0.43774	0.190221	0.47871	0.763266	-0.57045	0.39669	0.47871	0.0235622	1.321	0.722851	-0.144438	0.884041	0.964171
M_HDL_CE_percent	Cholesterol esters to total lipids ratio in medium HDL(%)	-0.155601	0.544958	0.587835	-2.85228	0.458891	0.969122	0.458891	2.4941	0.110371	0.0663193	-0.0221148	0.587835	0.0663193	0.458891	0.458891	0.372403	1.46505	0.758312	0.110371	0.0221575	1.09441	-0.0664983	-1.35673	1.05275	-0.245154	0.241872	0.800675	-1.16655	0.372403	-1.16655	1.09441	0.501977	-0.792212	-1.30899	1.42425	0.285489	0.241872	0.4157	0.927161	-0.978391	0.328999	-0.110993	0.110371	0.927161	0.800675	-0.110993	0.969122	0.285489
M_HDL_FC_percent	Free cholesterol to total lipids ratio in medium HDL(%)	-0.205142	1.09121	0.0780393	0.246101	0.246101	-0.667181	1.53131	-2.09885	1.18081	0.440235	1.44484	0.440235	-0.721077	2.43572	0.0380774	0.909543	0.343644	1.00079	0.0180358	-0.402019	0.440235	1.95267	0.440235	1.35761	-0.807924	0.343644	-0.205142	1.95267	1.61703	2.35683	-2.82015	0.0680639	1.44484	1.09121	-0.123403	0.535893	-0.00204646	0.246101	-0.297912	0.817445	0.343644	1.44484	-0.133584	1.00079	-0.113233	-0.052431	-0.0322464	1.61703
M_HDL_TG_percent	Triglycerides to total lipids ratio in medium HDL(%)	0.577277	-0.160239	-0.91503	2.36703	-1.4865	0.694427	-2.01323	0.295529	-1.41467	-0.0975338	-0.381707	-0.811506	1.12633	0.0557577	-0.533128	-0.160239	-1.02314	0.0557577	-0.820738	0.0297802	-1.64977	-0.0975338	0.481505	-1.35639	1.03722	0.448728	-0.50046	0.212141	1.38694	0.132072	1.61559	-0.848645	-0.412814	1.29925	-2.01323	-0.381707	0.100564	-0.484289	-1.58567	0.820425	0.150784	0.508487	-0.261097	-0.973404	-0.153191	0.193895	-0.963578	-0.91503
S_HDL_PL_percent	Phospholipids to total lipds ratio in small HDL(%)	-0.00666409	0.150038	1.19736	-1.63536	0.414381	0.105457	0.060724	-1.81513	-0.188081	0.779953	-0.233831	-0.605707	0.457923	-2.72525	0.194468	-0.233831	0.127767	-1.68647	0.544576	2.14794	1.27926	-1.38275	0.0831098	-0.372049	0.927564	-0.676626	0.885559	-1.48321	-3.06221	-0.771786	1.5019	1.29966	0.544576	-0.465012	0.609191	-0.119755	0.906579	0.0382999	0.587688	-0.511743	0.737471	-1.18412	0.822298	0.56615	-0.964209	-0.302758	0.822298	0.172272
S_HDL_C_percent	Total cholesterol to total lipids ratio in small HDL(%)	-0.344881	0.128299	-1.06213	0.367899	-0.19281	-0.167708	0.296672	1.66708	0.415079	-0.736434	0.485398	1.05139	-0.736434	2.51028	0.176721	0.555184	0.152542	1.64652	-0.344881	-2.88992	-1.14539	1.62592	-0.142673	0.555184	-1.31421	0.670331	-0.925022	1.41729	2.35914	0.896389	-2.78937	-1.20132	-0.499508	0.128299	-0.293911	0.438578	-0.763139	0.391519	-0.293911	0.531981	-0.683254	1.16052	-0.897843	-0.396136	1.1822	0.438578	-0.525534	0.0796214
S_HDL_CE_percent	Cholesterol esters to total lipids ratio in small HDL(%)	-0.625478	0.0251699	-1.33123	0.270308	-0.424823	-0.231	0.0251699	1.26813	0.226515	-0.940379	0.335371	0.830727	-0.728522	2.45366	-0.113128	0.526216	0.115537	1.48367	-0.549401	-3.69763	-1.47759	1.2314	-0.524267	0.270308	-1.3024	0.690646	-0.994598	1.2314	1.97315	0.690646	-2.69629	-1.50731	-0.651065	0.160188	-0.474328	0.248453	-0.860006	0.335371	-0.625478	0.484355	-0.780751	1.04412	-1.18854	-0.600006	1.08207	0.505324	-0.833465	-0.113128
S_HDL_FC_percent	Free cholesterol to total lipids ratio in small HDL(%)	1.39594	0.714819	1.30079	0.513468	1.20495	0.614534	1.39594	1.39594	1.01111	1.10839	0.814336	0.814336	0.308946	-1.69299	1.39594	-0.00400677	0.308946	0.101151	1.20495	1.86147	1.49039	1.39594	1.67725	1.39594	0.308946	-0.216911	0.714819	0.411609	0.714819	0.814336	-0.216911	1.39594	0.913096	-0.00400677	1.10839	0.814336	0.714819	0.308946	1.58415	0.205464	0.714819	0.101151	1.39594	1.20495	0.101151	-0.433365	1.49039	1.10839
S_HDL_TG_percent	Triglycerides to total lipids ratio in small HDL(%)	1.31967	-0.832705	-1.18404	3.15545	-0.658214	0.430693	-1.17177	0.398879	-0.51205	-0.322548	-0.658214	-1.6976	0.933216	-0.441091	-1.25853	-0.821553	-0.722681	0.0294381	-0.744424	0.108087	-1.34738	-1.02766	0.524515	-0.361639	0.863489	0.350635	-0.123877	0.334412	1.23795	-0.123877	2.01955	-1.15954	-0.0781165	1.35679	-1.38613	-0.855111	-0.755344	-1.57256	-1.14736	0.374836	-0.217144	0.398879	0.0646012	-0.615856	-0.584405	-0.0872231	-1.45163	-0.701066
VLDL_D	Mean diameter for VLDL particles(nm)	1.26495	-0.00489557	-1.58762	1.18717	-1.50217	1.95588	-0.994568	0.0760948	-0.994568	0.156863	-1.24727	-0.578154	2.25783	-0.413223	0.477738	-0.660967	-0.167548	-0.0861093	-0.744013	1.6508	-1.07856	-0.167548	0.557413	0.397846	2.10724	-0.495573	-0.331104	-0.249212	0.0760948	-0.167548	3.21832	-1.1628	-0.827295	0.636873	0.23741	-1.1628	-0.994568	-1.50217	0.23741	-0.00489557	-0.413223	-0.00489557	0.873975	0.156863	0.0760948	-0.331104	0.0760948	-0.331104
LDL_D	Mean diameter for LDL particles(nm)	-1.54283	-0.62707	0.284822	0.284822	-0.62707	-1.54283	0.284822	-0.62707	0.284822	-0.62707	-0.62707	-0.62707	-0.62707	-1.54283	-1.54283	-0.62707	1.19287	0.284822	-0.62707	-1.54283	0.284822	-1.54283	-1.54283	-1.54283	0.284822	1.19287	1.19287	-0.62707	-1.54283	-1.54283	1.19287	-0.62707	0.284822	0.284822	0.284822	1.19287	1.19287	-0.62707	-1.54283	0.284822	1.19287	0.284822	-1.54283	-0.62707	1.19287	0.284822	-0.62707	-0.62707
HDL_D	Mean diameter for HDL particles(nm)	-2.38271	0.585324	0.585324	0.11902	-0.636755	-1.59877	1.04708	0.11902	0.11902	0.585324	-0.446677	0.11902	-0.8276	-0.351923	0.585324	-0.494125	0.11902	0.11902	-0.351923	0.11902	0.585324	-0.446677	1.04708	-0.923311	-0.351923	0.11902	-0.494125	0.585324	-1.30811	0.585324	-1.50168	0.11902	1.04708	-0.684394	1.04708	0.11902	0.585324	0.11902	0.585324	-1.69605	-0.351923	-0.54162	0.11902	1.04708	0.585324	-0.923311	0.585324	0.11902
Serum_C	Serum total cholesterol(mmol/l)	-0.376439	0.582761	-1.28949	2.07996	-0.20291	-0.106451	-0.363838	1.13134	-0.376439	0.424718	-0.000164957	0.775873	-0.797883	2.60055	0.499108	0.509644	-0.797883	0.603452	-0.0707649	-1.97425	-0.784147	1.26838	1.05664	0.456739	-0.130388	-0.569471	-1.27431	0.47797	2.39034	0.952036	-1.09564	-0.301313	-0.609011	0.283485	-1.32001	-0.53025	-0.662233	0.327378	-0.313754	-0.702533	-0.980056	0.294495	-0.20291	0.27245	0.0809319	-0.569471	0.0694288	0.283485
VLDL_C	Total cholesterol in VLDL(mmol/l)	0.693265	0.326015	-1.88405	2.63971	-0.729941	0.888933	-0.780586	0.885475	-0.636305	0.0848011	-0.620047	0.192726	0.543476	1.72364	0.128386	0.141353	-0.28577	0.501091	-0.170263	-0.625458	-1.27425	0.783615	0.899287	0.520423	0.899287	-0.198771	-0.797638	-0.127948	2.05741	-0.203546	1.35319	-1.32717	-0.937248	0.850697	-1.57614	-1.01535	-1.17721	-0.791944	-0.620047	-0.0769393	-0.86091	0.736935	0.205448	0.184218	0.293183	-0.513621	-0.69107	0.175688
Remnant_C	Remnant cholesterol (non_HDL, non_LDL _cholesterol)(mmol/l)	0.399909	0.449232	-1.87977	2.57754	-0.5211	0.449232	-0.616884	1.01768	-0.427644	0.196042	-0.39699	0.449232	-0.103176	2.19251	0.0899087	0.324719	-0.39699	0.70975	-0.131568	-1.67863	-1.13521	1.14246	0.70975	0.56984	0.49793	-0.160171	-0.884616	-0.019236	2.3452	-0.047013	0.640431	-1.02581	-0.884616	0.686782	-1.79102	-0.850112	-1.20992	-0.366578	-0.68209	-0.276758	-1.0984	0.70975	-0.047013	0.273764	0.273764	-0.5211	-0.489695	0.324719
LDL_C	Total cholesterol in LDL(mmol/l)	0.186722	0.507313	-1.37824	1.70042	0.0639806	0.0218142	-0.24579	1.15426	0.0639806	0.453395	0.342268	0.90426	-0.961824	2.28887	0.226444	0.646116	-0.621825	0.873291	0.0639806	-3.4762	-0.739873	1.40909	0.629145	0.662982	-0.365492	-0.108723	-1.01713	0.379813	2.18472	0.662982	-1.2435	-0.199335	-0.595086	0.435184	-1.76554	-0.414877	-0.955747	0.471486	-0.390073	-0.199335	-1.10225	0.489458	-0.293045	0.206655	0.0639806	-0.131097	0.0429785	0.379813
HDL_C	Total cholesterol in HDL(mmol/l)	-2.17839	0.574265	0.473301	-0.533306	0.15841	-0.828549	0.300661	0.23001	-0.451868	0.473301	0.122246	0.439217	-0.574496	0.928929	1.26147	0.23001	-0.657843	-0.533306	0.0858356	0.335639	0.370389	-0.138006	1.51893	-0.371654	-0.253551	-1.23387	-0.872093	1.05227	-0.100041	1.94804	-2.57842	0.802672	0.404914	-0.700011	0.705978	0.335639	0.990954	0.834517	0.705978	-1.23387	0.265452	-0.828549	0.19433	0.370389	0.0122606	-0.574496	0.928929	0.0122606
HDL2_C	Total cholesterol in HDL2(mmol/l)	-1.99547	0.741446	0.741446	-0.976794	0.141299	-0.519286	0.475797	-0.0240592	-0.408768	0.577633	-0.0044527	0.371119	-0.205289	0.543994	1.27818	0.335567	-0.439386	-0.774536	0.114872	0.741446	0.676777	-0.378397	1.62301	-0.284518	0.145059	-1.15321	-0.510324	0.898403	-0.827739	2.03084	-1.95578	0.929021	0.644019	-0.832613	1.0194	0.406337	1.2222	0.867533	0.836406	-1.423	0.543994	-1.1162	0.406337	0.644019	-0.0162043	-0.610107	1.04905	-0.0596114
HDL3_C	Total cholesterol in HDL3(mmol/l)	-1.29238	-0.514807	-0.949377	1.37696	0.286388	-1.15715	-0.532428	1.29412	-0.103686	-0.103686	0.702604	0.581633	-1.52994	1.88167	0.0449413	-0.204406	-0.747119	0.806901	0.110079	-1.9219	-1.33146	1.06872	-0.728995	-0.272299	-1.73372	-0.409929	-1.46985	0.90979	2.47486	-0.728995	-2.91539	-0.550089	-0.820048	0.489627	-1.46985	-0.12038	-1.19554	0.110079	-0.375288	0.333773	-0.986735	0.777247	-0.80175	-1.15715	0.302215	0.14244	-0.32362	0.443204
EstC	Esterified cholesterol(mmol/l)	-0.513507	0.647927	-1.47678	1.74852	-0.423286	-0.12844	-0.605427	0.886063	-0.568451	0.397573	-0.282314	0.78941	-0.872414	2.61735	0.397573	0.457646	-0.991464	0.516988	-0.0615782	-2.27001	-0.931576	1.20363	0.994229	0.397573	-0.230482	-0.661422	-1.45465	0.457646	2.32085	0.775444	-1.21756	-0.19623	-0.718067	0.290634	-1.45465	-0.737095	-0.756198	0.259644	-0.459175	-0.892055	-0.991464	0.181299	-0.162217	0.197069	0.149605	-0.699112	0.0532699	0.306055
FreeC	Free cholesterol(mmol/l)	-0.0679228	0.389352	-0.848514	2.72527	0.279086	-0.0679228	0.166204	1.62971	0.0894342	0.461469	0.567636	0.705605	-0.618536	2.49749	0.739482	0.602505	-0.314165	0.80652	-0.108089	-1.29792	-0.442234	1.40029	1.15925	0.567636	0.0894342	-0.356473	-0.848514	0.497121	2.47411	1.31132	-0.801621	-0.573845	-0.356473	0.241755	-1.02126	-0.0679228	-0.442234	0.497121	0.05058	-0.27223	-0.938905	0.532509	-0.314165	0.425547	-0.148596	-0.27223	0.0894342	0.204129
Serum_TG	Serum total triglycerides(mmol/l)	1.12376	-0.17065	-1.87178	2.52601	-0.812034	1.47103	-1.12196	0.810177	-1.0071	0.0575716	-0.456351	-0.421679	1.34636	0.492041	-0.0391198	-0.337036	-0.879975	-0.131997	-0.782049	0.511912	-1.48868	-0.0145961	1.1082	0.195974	1.18507	-0.581613	-0.985459	0.127725	0.99646	0.431468	2.10124	-1.36041	-0.883421	0.930307	-0.946266	-1.35624	-1.05463	-1.39398	-0.181058	0.0575716	-0.370552	0.0811743	0.472011	-0.276727	-0.38465	-0.314938	-0.370552	-0.373365
VLDL_TG	Triglycerides in VLDL(mmol/l)	1.26429	0.0130716	-2.122	2.1192	-1.082	1.63094	-1.06187	0.668949	-0.907794	0.106897	-0.639564	-0.308649	1.48401	0.30996	0.117973	-0.339711	-0.446912	0.0130716	-0.72219	0.746875	-1.35835	0.180491	0.890362	0.484986	1.34027	-0.461654	-0.688725	-0.21828	0.890362	-0.00153974	2.23644	-1.41737	-1.05188	0.814093	-0.575855	-1.54095	-1.41737	-1.73503	0.0732898	0.0957574	-0.472783	0.222848	0.671039	-0.0133068	-0.131851	-0.288208	-0.208489	-0.166609
LDL_TG	Triglycerides in LDL(mmol/l)	0.0241674	-0.687281	-0.558315	2.66566	0.727839	-0.157101	-0.598048	1.17865	-0.421792	0.156416	0.683765	0.00467726	-0.308004	1.38744	-0.115642	0.192924	-2.13125	-0.178097	-0.0149695	-0.823428	-0.999844	-0.199274	1.62057	-0.553393	-0.375639	-0.729184	-1.53168	1.34255	0.950356	1.67059	-1.43462	-0.178097	0.062688	1.06716	-1.63275	-0.308004	0.100611	0.316575	-0.516794	0.100611	0.174738	-0.26393	-0.242188	-0.804286	-0.884581	0.156416	-0.136284	-0.516794
HDL_TG	Triglycerides in HDL(mmol/l)	-0.173198	-0.0519797	-0.931562	2.64921	-1.72933	0.0362447	-0.985649	0.62284	-1.46937	0.0651634	-1.08037	-1.29063	0.994892	-0.142496	-0.396039	-0.530082	-1.21496	-0.676606	-1.45597	0.178496	-1.18185	-1.06839	1.24998	-1.56919	1.06044	-0.235426	-0.78885	0.62284	1.33103	1.22942	1.08201	-1.15722	-0.0519797	1.01688	-1.0248	-0.530082	0.52327	-1.15314	-1.17362	-0.0818913	0.288259	-0.173198	-0.42907	-0.530082	-0.690888	-0.658837	-1.0644	-1.03664
DAG	Diacylglycerol(mmol/l)	0.852081	0.899789	NA	1.31398	-0.0909208	0.0835057	NA	0.0329121	-0.485315	0.442357	-0.888582	-0.74608	0.842283	0.728243	0.178137	0.866614	NA	0.122352	0.733694	-1.02487	NA	0.122352	1.0721	0.847193	1.01903	-0.343223	-0.867045	0.187162	0.0432208	0.706159	0.711722	NA	-1.79806	-0.0376924	-0.533053	NA	NA	0.231199	-0.415855	-0.76533	NA	0.717257	0.0835057	0.231199	-0.0399051	0.531048	-2.56877	NA
DAG_TG_ratio	Ratio of diacylglycerol to triglycerides	0.572057	1.34276	NA	0.259753	0.572057	-0.69661	NA	-0.420059	0.0781941	0.625302	-0.766567	-0.656647	0.539176	0.755473	0.105096	1.42467	NA	0.42404	1.61444	-1.69115	NA	0.286233	0.736169	1.1714	0.866341	0.148886	-0.342166	0.572057	-0.228733	0.676717	-0.0824475	NA	-1.53255	-0.350177	-0.0624334	NA	NA	1.29672	-0.273843	-0.806893	NA	0.706738	-0.183146	0.43596	0.246336	1.21435	-3.29585	NA
TotPG	Total phosphoglycerides(mmol/l)	-0.995414	0.55994	-0.0204974	2.25358	-0.38177	0.55994	-0.0473619	0.992481	-0.648451	1.05742	0.315971	0.72377	0.00622067	1.92254	1.10024	0.837528	-1.09446	0.163542	-0.0473619	-0.0204974	-0.439792	0.163542	2.06466	0.00622067	0.41502	-0.771797	-1.26413	0.512108	1.24723	1.95846	-0.587922	0.792341	-0.101536	0.00622067	-1.02821	-0.410695	0.677517	0.992481	0.0855122	-0.709736	-0.410695	-0.410695	-0.0473619	-0.0204974	-0.557936	-0.439792	0.488015	-0.528132
TG_PG_ratio	Ratio of triglycerides to phosphoglycerides	1.77324	-0.320944	-1.97909	1.69821	-0.885689	1.31119	-0.865687	0.43718	-0.813072	-0.448464	-0.832681	-0.899107	1.25786	-0.442791	-0.204428	-0.698356	-0.283315	-0.386714	-0.899107	0.670975	-1.22041	-0.158193	0.358652	0.131084	0.879003	-0.523337	-0.67352	-0.661189	-0.00962941	-0.375639	2.3478	-1.36864	-1.46669	0.685856	-0.477013	-1.32093	-1.58585	-2.12422	-0.414605	0.108142	0.117343	0.882451	0.715369	-0.0338217	-0.0878311	-0.477013	-0.523337	-0.235703
PC	Phosphatidylcholine and other cholines(mmol/l)	-0.556111	0.550895	-0.142885	2.14047	-0.0379761	0.289172	0.215467	0.974308	-0.442695	0.887965	0.165749	0.361856	0.0393509	1.87683	0.887965	0.597109	-0.760687	-0.0901682	-0.196137	-0.196137	-0.0901682	0.50427	1.87683	-0.11646	0.361856	-0.850865	-1.26061	0.665675	1.2455	1.71205	-0.613751	0.909684	0.264719	0.165749	-0.701418	-0.11646	0.755725	0.733357	0.0648753	-0.527526	-0.142885	0.264719	0.0393509	0.527634	-0.0379761	-0.584852	0.866155	0.140712
SM	Sphingomyelins(mmol/l)	-0.287596	0.30952	0.423585	2.74001	0.0617447	-0.471232	0.939529	2.02931	0.355439	0.949765	0.898388	1.37231	-0.703059	2.09572	0.719913	0.929274	-1.01884	0.644653	0.286412	-1.24538	-0.122555	1.78138	1.71977	0.815143	-0.249054	-0.287596	-1.54687	-0.274718	2.63665	2.20192	-1.57961	0.867323	-0.787346	0.622953	-0.675257	-0.339422	-0.0112134	0.959982	0.27482	-0.198094	-0.844285	0.251561	-0.418117	0.157496	-0.0234706	0.0253903	0.00101573	-0.592709
TotCho	Total cholines(mmol/l)	-1.38952	0.452137	0.0107904	2.33871	-0.196424	0.186348	0.260025	1.1006	-0.411142	0.950445	0.284382	0.63822	-0.302811	2.02091	0.906836	0.661075	-1.55291	0.0361905	-0.0403385	-0.411142	-0.57744	0.592243	1.85538	-0.0403385	0.260025	-0.835971	-1.42184	0.404689	1.47012	1.76139	-0.984623	0.88491	0.235568	-0.0403385	-1.10629	-0.411142	0.499208	0.751625	-0.0403385	-0.719675	-0.57744	-0.143938	-0.222843	0.186348	-0.196424	-0.605615	0.729117	-0.091912
ApoA1	Apolipoprotein A_I(g/l)	-1.50698	0.78795	0.122393	0.51639	0.00669191	-0.110465	0.0647222	0.51639	-0.719429	0.680274	0.0647222	0.51639	-0.1696	1.45904	1.45904	0.461115	-0.782574	-0.782574	0.0647222	0.293294	0.122393	0.00669191	2.13147	-0.0517022	0.236675	-1.50698	-1.10488	0.78795	0.349571	2.26945	-1.30376	0.571339	0.122393	-0.532523	0.51639	-0.0517022	0.841325	0.734268	0.734268	-1.37101	0.236675	-0.910162	0.40551	0.571339	-0.1696	-0.782574	0.947165	-0.0517022
ApoB	Apolipoprotein B(g/l)	0.699404	0.368088	-1.76083	2.85616	-0.104725	0.764773	-0.631286	1.37228	-0.287241	0.443234	0.135051	0.637867	0.0492877	2.42311	0.182605	0.468015	-0.675354	0.718175	-0.0546607	-1.42924	-1.05755	1.33143	1.03493	0.764773	0.347841	-0.258245	-1.03016	0.332598	2.48751	0.47789	0.453163	-0.656416	-0.842799	0.856587	-1.69731	-0.855934	-1.26833	-0.0546607	-0.310569	-0.115924	-1.02333	0.58997	0.140359	0.187859	0.016713	-0.235178	-0.138404	0.363034
ApoB_ApoA1_ratio	Ratio of apolipoprotein B to apolipoprotein A_I	1.47105	-0.0400623	-1.85458	2.66706	-0.122045	0.832039	-0.676959	1.14472	0.0847185	0.111036	0.10228	0.374774	0.137209	1.73928	-0.544573	0.257476	-0.28087	1.11649	-0.0945598	-1.6096	-1.15456	1.39154	-0.0130463	0.824516	0.24048	0.513419	-0.50457	-0.0581588	2.3829	-0.676959	1.11649	-0.975283	-0.942408	1.12356	-2.00241	-0.866575	-1.71121	-0.435366	-0.687297	0.593124	-1.17745	1.05234	-0.0763244	-0.0945598	0.10228	0.163238	-0.63583	0.383042
TotFA	Total fatty acids(mmol/l)	0.122602	0.296921	-1.12998	3.01584	-0.357216	1.12209	-0.461112	1.12209	-0.927767	0.465229	-0.0123496	0.339546	0.381801	1.82771	0.627925	0.296921	-1.02221	0.0780314	-0.293991	-0.406415	-1.11852	0.465229	1.85889	0.296921	0.465229	-0.988669	-1.56768	0.381801	1.57078	1.1581	0.627925	-0.198293	-0.797469	0.381801	-1.17029	-1.02782	-0.686245	-0.104436	-0.381753	-0.660132	-0.62898	0.339546	0.296921	-0.0123496	-0.342553	-0.675783	0.0780314	-0.293991
FALen	Estimated description of fatty acid chain length, not actual carbon number	0.908286	-1.08068	-0.218478	-0.218478	-0.218478	0.0656232	-1.95815	-0.791611	2.01001	-0.504216	0.0656232	-0.504216	0.628987	-1.37145	-0.218478	-0.791611	1.46221	-1.66393	0.0656232	1.18602	-0.218478	-1.37145	-0.791611	-1.66393	0.628987	-0.504216	-0.218478	-0.504216	-1.37145	0.0656232	1.18602	-0.218478	-1.37145	0.908286	-0.504216	0.908286	0.628987	-1.37145	0.908286	1.46221	0.628987	-0.504216	0.348105	0.348105	-0.791611	0.0656232	0.628987	-0.218478
UnsatDeg	Estimated degree of unsaturation	-1.53095	-0.00761694	-0.450864	-2.34539	0.424684	-1.05988	-0.301864	-0.00761694	2.05445	-0.601142	0.984966	0.281767	-1.69084	0.424684	0.281767	-0.00761694	2.43924	0.281767	-0.905625	-0.905625	0.846568	0.281767	-0.905625	-0.301864	-1.69084	0.846568	-0.601142	-0.301864	-0.154122	-0.301864	-2.34539	0.281767	-1.2155	-0.905625	-0.301864	0.846568	-0.154122	-0.00761694	-0.154122	-0.00761694	0.137673	0.137673	-0.301864	0.137673	0.424684	-0.301864	0.281767	-0.00761694
DHA	22:6, docosahexaenoic acid(mmol/l)	-1.09125	0.457316	-0.0797635	1.54353	-0.581455	0.457316	0.630481	1.4498	0.434931	0.891665	1.04151	0.127141	-0.581455	1.1314	0.366726	0.630481	-0.0530847	0.457316	-1.21904	0.651423	-0.399489	0.967547	1.0778	0.249389	-0.552954	-0.53724	-2.28142	0.152003	0.249389	1.64923	-0.826976	-0.0004472	-1.0017	-0.792567	-1.06485	-0.688403	-0.552954	0.249389	-0.273665	-0.435592	-0.0266474	0.651423	0.501579	0.389638	-0.616671	-0.882887	0.412372	-0.552954
LA	18:2, linoleic acid(mmol/l)	-0.0915158	0.695332	-1.12459	3.01053	-0.336547	0.727057	0.107415	0.86754	-0.992199	-0.128492	-0.79955	0.230269	-0.493097	2.49022	0.107415	0.64739	-1.30635	0.43454	-0.240974	-1.51848	-0.433854	0.989397	2.25758	0.401031	-0.222062	-1.2147	-1.5911	0.333378	1.65425	0.467842	0.0717904	0.500937	-0.375258	0.663419	-1.61552	-0.512991	-0.736842	0.142804	-0.553003	-0.841767	-0.573121	0.451217	0.599016	-0.240974	-0.240974	-0.394719	-0.992199	0.177962
CLA	Conjugated linoleic acid(mmol/l)	-0.338363	NA	NA	NA	NA	0.0659726	NA	0.676332	-0.206978	0.085934	NA	0.741041	0.606471	NA	-0.82997	NA	NA	-2.58605	-0.822002	-0.332288	NA	-0.0251244	-0.283714	-2.97104	NA	NA	NA	NA	-3.55238	NA	0.685873	NA	NA	NA	-0.522505	-0.32776	NA	-2.13608	NA	NA	0.213424	-1.18322	NA	NA	NA	0.229531	-0.419742	NA
FAw3	Omega_3 fatty acids(mmol/l)	-1.64448	0.53387	-0.346211	1.65238	-0.135796	0.888005	0.0973641	1.60755	0.0746972	0.933367	0.851311	0.452639	-0.0173825	1.73319	0.79558	0.0289433	0.164545	0.153432	-1.0603	0.0746972	-1.02955	0.851311	0.452639	0.208664	-0.610096	-0.208703	-2.2521	0.00585277	1.11805	0.776816	-0.00574668	-0.0761163	-0.37177	-0.909016	-1.0603	-0.679111	-1.52004	-0.582846	0.108646	-0.909016	-0.542342	0.43205	0.0633116	0.421713	-0.208703	-1.5026	0.729484	0.219613
FAw6	Omega_6 fatty acids(mmol/l)	-0.29214	0.759002	-1.27335	2.84375	-0.38938	0.732328	-0.165069	1.20626	-0.691713	0.272705	-0.165069	0.583291	-0.455163	2.57175	0.610687	0.597006	-0.902778	0.528093	-0.308229	-1.35051	-0.743735	0.929344	2.06916	0.472342	-0.180796	-0.974948	-1.75321	0.272705	1.84377	0.980727	-0.244148	0.430161	-0.884881	0.344828	-1.60893	-0.813861	-0.743735	0.316091	-0.72634	-0.974948	-0.743735	0.458317	0.430161	-0.244148	-0.244148	-0.657299	-0.438644	-0.244148
PUFA	Polyunsaturated fatty acids(mmol/l)	-0.451903	0.737486	-1.21025	2.78731	-0.377021	0.773852	-0.143989	1.30347	-0.635866	0.360042	-0.0450438	0.577077	-0.436845	2.54705	0.65169	0.551981	-0.793982	0.488738	-0.406852	-1.21025	-0.810045	0.94047	1.94547	0.450442	-0.23023	-0.907415	-1.85122	0.241599	1.81689	0.975531	-0.23023	0.386022	-0.858516	0.21493	-1.6044	-0.842312	-0.858516	0.21493	-0.651475	-1.00653	-0.746071	0.463237	0.398966	-0.186941	-0.259278	-0.777965	-0.303139	-0.201333
MUFA	Monounsaturated fatty acids; 16:1, 18:1(mmol/l)	0.375339	-0.36543	-1.08536	2.48692	0.0179501	1.10308	-1.06765	0.613186	-0.699037	0.132801	0.268262	0.0822188	0.815337	1.12208	0.613186	0.0694587	-1.17528	-0.513158	-0.154864	0.456422	-1.0325	0.00495414	1.49909	0.207335	0.907182	-0.71498	-1.12105	0.546856	1.30666	1.15978	0.825661	-1.23035	-0.861816	0.773734	-0.498103	-0.62039	-0.279685	-0.528278	0.280322	0.170266	-0.265595	0.132801	0.444953	0.120224	-0.468184	-0.45332	0.244018	-0.336615
SFA	Saturated fatty acids(mmol/l)	0.373047	0.500131	-0.847731	3.12109	-0.563431	1.22422	-0.113186	1.26871	-1.16548	0.783812	-0.185263	0.362298	0.541733	1.53541	0.593216	0.286352	-0.861713	0.286352	-0.161113	-0.485296	-1.21054	0.458155	1.81134	0.24239	0.572691	-1.062	-1.37961	0.319052	1.32153	1.13395	1.01391	0.164443	-0.498228	0.175658	-1.13568	-1.31742	-0.723753	0.050772	-0.656279	-1.01835	-0.683151	0.373047	0.0965743	0.0161217	-0.137088	-0.602996	0.264423	-0.209539
DHA_FA_ratio	Ratio of 22:6 docosahexaenoic acid to total fatty acids(percent)	-1.61685	0.341706	0.808238	-0.367267	-0.51749	-0.308712	1.2263	1.05241	1.36568	0.870684	1.42011	-0.106274	-1.1151	0.0486554	-0.0280644	0.614873	0.776648	0.548298	-1.46463	1.2263	0.376882	0.932176	-0.0669794	0.0864742	-1.16615	0.0486554	-1.85959	-0.106274	-0.941362	1.3105	-1.6689	0.123941	-0.733069	-1.43157	-0.51749	-0.106274	-0.210271	0.411754	-0.0669794	-0.0669794	0.446327	0.614873	0.411754	0.548298	-0.592529	-0.673535	0.480605	-0.535021
LA_FA_ratio	Ratio of 18:2 linoleic acid to total fatty acids(percent)	-0.400169	0.564507	0.191002	-0.502602	0.0629592	-0.852757	1.01051	-0.60622	0.0306606	-1.0331	-1.32942	-0.265387	-1.48134	0.805135	-0.996742	0.53397	-0.298893	0.564507	0.0951417	-1.79312	1.32403	0.775407	0.348525	0.127209	-1.25442	-0.232005	0.222729	-0.132601	-0.0669393	-1.36716	-1.0331	1.18288	0.834764	0.3797	-0.571547	1.01051	0.0306606	0.441727	-0.232005	-0.198748	0.191002	0.159162	0.441727	-0.332524	0.191002	0.594941	-1.79312	0.805135
CLA_FA_ratio	Ratio of conjugated linoleic acid to total fatty acids(percent)	-0.364125	NA	NA	NA	NA	-0.119813	NA	0.533532	-0.0178418	0.0298969	NA	0.757302	0.607682	NA	-0.993503	NA	NA	-2.78117	-0.805786	-0.253233	NA	-0.0949728	-0.639471	-3.23497	NA	NA	NA	NA	NA	NA	0.645806	NA	NA	NA	-0.311326	-0.128239	NA	-2.2571	NA	NA	0.381749	-1.31272	NA	NA	NA	0.406127	-0.441404	NA
FAw3_FA_ratio	Ratio of omega_3 fatty acids to total fatty acids(percent)	-2.45686	0.418439	0.749446	-0.886637	0.202531	0.0651013	0.641417	1.08948	1.10378	0.840301	1.21676	0.286629	-0.408203	0.499168	0.45088	-0.257965	1.32735	0.134267	-1.18733	0.547015	-0.257965	0.687988	-1.3444	-0.00498928	-1.36723	0.779906	-1.50633	-0.389186	-0.0760303	-0.12995	-0.661919	0.117061	0.352948	-1.72217	-0.221069	0.151416	-1.39016	-0.702067	0.562867	-0.562877	-0.0939421	0.286629	-0.239485	0.641417	0.0651013	-1.39016	0.959041	0.625801
FAw6_FA_ratio	Ratio of omega_6 fatty acids to total fatty acids(percent)	-0.942098	0.809436	0.0177992	-1.24236	0.0177992	-1.12886	0.745479	-0.154106	0.745479	-0.541454	-0.328582	0.387309	-1.86711	0.999232	-0.258478	0.551477	0.551477	0.873045	-0.01638	-1.86711	1.09298	0.777502	-0.119522	0.287688	-1.51159	0.32099	0.0858587	-0.363792	0.11974	-0.758281	-2.02867	1.33937	0.0518785	-0.258478	-0.613283	0.713369	0.0518785	0.873045	-0.613283	-0.470064	-0.0506595	0.18721	0.153524	-0.470064	0.220799	0.18721	-1.12886	0.153524
PUFA_FA_ratio	Ratio of polyunsaturated fatty acids to total fatty acids(percent)	-1.29015	0.815961	0.132834	-1.36231	0.0365968	-1.07626	0.785739	0.0365968	0.87618	-0.356253	-0.092931	0.385761	-1.8799	1.02542	-0.191002	0.44817	0.755439	0.815961	-0.223871	-1.65534	0.965946	0.846108	-0.356253	0.228307	-1.69247	0.417006	-0.191002	-0.422995	0.100841	-0.762385	-2.07029	1.28946	0.100841	-0.523809	-0.625476	0.694611	-0.191002	0.694611	-0.490111	-0.557603	-0.092931	0.196567	0.100841	-0.32302	0.196567	-0.0604179	-0.8661	0.259963
MUFA_FA_ratio	Ratio of monounsaturated fatty acids to total fatty acids(percent)	0.611166	-1.25172	-0.578063	0.665955	0.58362	0.638611	-1.57577	-0.418691	-0.0795447	-0.450296	0.58362	-0.355877	1.16743	-0.418691	0.302457	-0.324666	-0.94107	-1.25172	0.0991823	1.58938	-0.482034	-0.740894	0.331052	-0.019495	1.19292	0.0103507	0.0103507	0.58362	0.387917	0.693201	0.77435	-2.35029	-0.610348	1.01266	0.720348	0.244938	0.472415	-0.974958	1.16743	1.36895	0.387917	-0.231805	0.472415	0.302457	-0.513908	0.0696884	0.387917	-0.293585
SFA_FA_ratio	Ratio of saturated fatty acids to total fatty acids(percent)	0.999634	0.804197	0.902165	0.999634	-0.943065	0.656296	1.28909	0.804197	-1.21404	1.43219	-0.782303	0.154855	0.755024	-0.83574	-0.049465	0.00182034	0.457296	0.804197	0.407221	-0.41237	-0.622882	0.00182034	0.154855	-0.204152	0.457296	-0.517336	0.457296	-0.152451	-0.675875	0.10398	1.66833	1.43219	1.04818	-0.889327	-0.152451	-1.43363	-0.307978	0.60674	-1.26871	-1.59999	-0.360102	0.256202	-0.83574	0.154855	0.705724	0.154855	0.804197	0.256202
Glc	Glucose(mmol/l)	0.816514	1.7951	0.57564	0.153304	0.219439	1.9023	-0.392136	-0.0225052	0.0863555	-0.0638958	0.310699	0.258738	0.413155	0.921524	2.39997	0.166595	0.400453	-0.392136	1.60481	-1.21646	-0.710167	0.0457875	0.886745	1.80493	-0.105604	-1.66212	0.909956	0.80472	0.463669	0.336494	-0.571586	-1.19938	-0.663581	-0.804554	0.513719	0.258738	0.463669	-0.406866	-0.586811	1.82455	-0.916782	0.0593437	1.09216	0.126623	1.20302	2.23	2.37348	1.12565
Lac	Lactate(mmol/l)	0.374957	0.00217963	-0.121434	0.830736	0.806984	1.3553	-0.819214	0.428784	0.347715	-1.08989	-1.51095	-1.00677	1.29406	-0.319228	0.585244	1.37546	0.150524	-0.185002	1.58958	1.37546	-0.407232	-0.568854	0.292553	0.179417	-0.49762	-0.282683	0.401979	-1.49666	0.00217963	1.89563	-0.249804	0.320248	-0.185002	0.428784	-0.558071	0.685618	-0.0900989	-0.90968	-1.01088	0.710247	0.208063	-0.282683	-0.059055	-0.390127	2.26953	-0.153067	1.55166	0.455376
Pyr	Pyruvate(mmol/l)	-0.0950159	-0.806017	-1.93967	-2.50608	-0.0950159	1.15432	-0.987071	-0.551711	-0.634333	-0.471096	-2.17957	-0.315513	0.607339	-0.747797	0.738968	-0.118804	0.490204	-1.17858	1.46469	1.344	0.409752	0.242749	-0.0950159	0.430049	-0.579024	-0.747797	0.348106	-2.30634	-0.925615	-0.366568	-0.240374	-0.471096	-0.166899	-0.315513	-0.340942	-0.166899	-1.71596	-1.66992	-0.806017	-0.366568	0.900878	0.155986	0.348106	-0.340942	1.67978	-0.806017	0.900878	0.883273
Cit	Citrate(mmol/l)	1.70334	0.256894	-1.90259	0.0591419	0.707238	-0.63475	1.70334	-0.337909	0.534408	-0.117388	-0.667022	0.765621	-1.25314	0.879124	0.27394	0.562359	1.29493	0.586991	-1.15904	0.37754	0.64771	-1.83374	0.580852	-1.46862	-2.29605	0.822903	0.232868	0.0700688	0.327852	0.314464	1.06808	-0.36716	-0.409443	-0.979165	-0.789986	0.988535	-0.56673	-0.58472	1.43726	0.765621	0.311107	-1.77309	0.0881932	0.480897	0.263724	2.08207	1.34312	-1.12651
Ala	Alanine(mmol/l)	1.39156	1.08509	-1.46123	1.2072	-1.00734	1.54395	0.376594	0.922165	-0.0753779	0.0193758	-1.00734	0.664015	0.884999	0.732628	0.81908	1.47252	0.80957	-0.234524	-0.61529	1.14663	0.301245	0.0427031	0.13462	0.673893	0.533242	0.664015	-0.387528	-1.27646	-0.374542	0.9314	1.04948	0.100408	-0.587782	-0.642996	0.563818	0.301245	-1.05348	-1.34262	0.23546	-0.222045	0.0193758	1.24139	-0.0514692	0.664015	2.3304	-0.727336	-0.272207	0.771292
Gln	Glutamine(mmol/l)	0.216777	0.265972	-1.71456	-0.401098	-0.134174	-0.355401	0.675426	0.603924	-0.914029	-0.447305	-0.424137	-0.112687	-0.565126	-0.321455	0.343488	0.275741	0.304911	-0.901049	-0.914029	-0.0488855	0.780419	0.0243297	-0.565126	0.88282	-0.344054	0.419582	1.18352	0.531168	-0.773439	-1.54464	0.666555	-1.28078	0.428996	-2.28864	0.848967	-1.90823	-2.51185	-3.88053	-0.155773	-1.08657	0.186978	-0.378186	-0.649638	1.42708	0.88282	-0.953214	0.256179	0.304911
His	Histidine(mmol/l)	-0.484928	1.17899	-0.411067	0.640361	0.30567	0.445319	0.289211	-1.89709	-1.57357	-1.20952	-0.123425	-1.30145	1.26017	-1.49248	0.768108	0.143404	-0.411067	-0.774036	-1.92704	-1.72229	0.300191	-1.64718	NA	1.62601	0.970131	0.82085	1.28544	0.868153	-1.56447	-0.014367	-0.123425	-1.20952	0.429473	0.200168	1.07381	0.675192	-1.81837	-1.31841	0.114692	-0.286873	1.02459	0.538994	0.00943652	1.00653	0.99292	0.806541	-1.09573	0.59509
Ile	Isoleucine(mmol/l)	0.969789	0.705656	-0.804103	2.07629	0.291788	1.60622	-0.116131	1.10547	-0.369038	0.373976	-0.899082	-0.285653	1.13434	0.0479548	0.705656	0.188736	1.04676	-0.324237	-0.0653189	-0.574536	0.437096	0.260849	1.05664	1.33985	1.36628	0.983338	0.660211	0.735523	-0.864766	0.914882	1.19738	0.482441	-1.40812	-1.26935	-0.0402761	0.812348	-2.39278	0.251942	0.0671664	0.0909853	0.586612	1.26807	0.188736	0.754019	1.84322	0.0527708	0.82673	0.343994
Leu	Leucine(mmol/l)	0.899627	0.470709	-0.843583	1.76519	-0.52703	1.30352	0.0354111	0.882609	-0.155457	0.247153	-1.32779	-1.55452	1.26559	-0.725684	0.644195	-0.036319	0.886871	-0.406919	-0.685022	-1.20801	0.32832	-0.520603	0.363235	1.32233	1.05722	1.52625	1.24262	1.06127	-1.41836	0.712101	1.09351	0.111017	-1.09229	-1.74185	0.363235	1.1728	-2.74674	-0.456981	-0.0982082	0.778688	0.703124	1.62039	-0.718873	0.933412	2.10996	0.422274	0.630451	0.0134997
Val	Valine(mmol/l)	0.742223	1.3535	-0.994378	1.44886	0.0556853	0.626497	0.101121	0.854442	0.945428	0.665475	-0.131846	-0.994378	0.486746	0.486746	0.665475	0.507036	1.5265	0.0327567	0.646037	-0.759192	0.547286	0.0556853	0.298951	1.15508	1.01664	1.48011	1.32116	0.854442	-1.21318	0.646037	0.445829	1.61756	-1.37778	-3.04089	0.362614	0.587103	-2.50643	-0.511318	0.527216	1.01664	0.0784727	1.9335	-0.0368932	1.13806	2.01519	0.168245	0.96336	0.486746
Phe	Phenylalanine(mmol/l)	1.49902	-0.254937	0.346093	1.32657	0.0166786	2.30593	1.43406	2.22349	-0.0497905	0.997753	0.497681	0.952751	0.961785	0.934631	1.54716	0.125445	1.23369	-0.668266	1.21661	0.711651	1.0865	1.30142	1.3599	1.90841	0.925545	1.71967	0.0495693	-0.420821	0.0495693	1.84132	0.634949	0.961785	-1.97459	-2.44806	-0.745072	1.27613	-1.03776	-0.208581	0.487724	0.861455	0.9437	0.721153	0.644604	0.842985	1.2592	0.168267	-0.0164403	0.114679
Tyr	Tyrosine(mmol/l)	0.618233	0.627139	-1.2859	1.35768	-0.846681	0.481661	1.23437	1.96669	0.636021	0.749349	-1.16087	0.154428	0.613771	0.791915	1.4868	0.582366	0.976914	-0.650592	-0.0304385	0.439555	0.523233	0.644879	0.636021	1.16716	0.891877	1.23067	1.0598	-0.22058	0.285315	1.27112	1.1254	0.467686	-0.617937	-2.11523	0.113081	0.00200158	-2.1358	-1.05523	-0.0467795	-0.496728	-0.0358764	1.90701	-0.226343	1.41414	1.0637	-0.874671	-1.23845	0.159559
Ace	Acetate(mmol/l)	0.829648	1.97304	1.32597	2.10834	1.21731	1.19566	1.34366	1.03225	0.840334	0.575037	1.4218	1.29025	0.582887	1.14864	1.22654	1.55524	0.507349	0.383492	0.340879	0.656322	0.907026	1.47822	0.868621	0.675311	0.539419	0.978827	1.87883	1.46703	0.764606	2.01892	0.383492	0.910489	0.495222	-0.211436	0.648687	2.67927	1.05856	1.03555	1.73088	1.37867	-0.352871	0.779199	0.102766	-0.392282	1.99608	1.51426	0.5434	0.555308
AcAce	Acetoacetate(mmol/l)	0.740653	0.183185	-0.801607	-0.709944	2.9256	0.767273	-0.12625	0.670712	1.18066	0.0196205	1.76302	0.187288	-0.689461	0.514996	0.758445	0.366266	0.068572	0.0464921	0.271288	-0.097045	0.518386	0.636239	1.03849	0.81932	-0.968673	0.45632	1.01574	0.945652	0.746604	1.30993	NA	-0.808862	-0.603387	-0.533745	-0.62942	1.74639	-2.1105	0.525148	0.391955	0.929685	0.48763	0.174949	0.116182	0.00602723	-0.340146	2.81176	2.32389	-0.00767321
bOHBut	3_hydroxybutyrate(mmol/l)	-0.784597	0.0779893	-0.897848	0.397848	3.65556	0.99735	-0.848626	0.20108	0.514269	-0.493425	1.80837	-0.102337	0.207918	0.90853	-0.137784	0.810889	0.0598531	-0.706995	2.46837	0.0779893	-0.875841	0.407257	1.44051	0.314646	0.311384	-0.892326	0.410385	2.49372	0.248525	1.25354	-0.106248	0.321154	-1.55233	0.60218	-0.59288	1.5948	0.0342191	0.636423	0.0489022	0.275202	1.29643	-1.50863	-0.0406396	-0.870372	1.02142	3.60952	1.77413	0.231693
Crea	Creatinine(mmol/l)	1.29322	0.743372	-0.599541	0.665091	0.98505	1.84348	-1.60772	0.964759	1.29959	-0.438334	0.13006	-0.794008	0.98505	0.820518	0.614669	0.519742	1.38167	0.00168093	-0.299027	1.13153	0.0662578	-0.222242	0.137982	0.917112	0.177415	-0.518327	0.453016	1.52996	-0.709793	-1.82075	0.991796	-1.20566	-0.898781	-0.281868	0.700816	0.145892	0.355132	-0.509379	0.820518	-0.0554741	1.56034	0.216557	0.122126	0.074275	1.11179	0.600175	1.09198	0.293989
Alb	Albumin	2.2961	2.14409	0.130967	0.824248	1.59059	1.6718	0.824248	0.0924294	0.79753	0.159761	1.00034	0.121348	0.824248	1.00034	1.00034	2.14409	1.17302	-0.641916	0.662723	0.479741	0.815351	0.414798	-0.202054	1.0871	0.48898	0.0730977	1.34241	1.42591	0.743852	1.00034	1.83203	0.451966	-0.97309	-0.506625	0.912732	0.626427	0.433401	-0.568811	1.25812	0.608223	1.0871	-0.485993	0.525841	1.75228	0.479741	0.424104	1.34241	1.42591
Gp	Glycoprotein acetyls, mainly a1_acid glycoprotein(mmol/l)	0.721763	1.18033	0.231782	1.79479	-0.541024	0.980143	-0.478522	1.18033	-0.796635	0.0607057	0.77419	0.980143	0.721763	0.980143	0.343603	1.22952	0.721763	-0.541024	1.27837	-0.114561	-0.416562	0.980143	1.74935	1.03072	1.6576	-0.796635	-0.294228	-0.0556605	0.668948	1.4705	2.10502	0.77419	-1.95968	0.508124	-0.0556605	-0.0556605	1.83994	-0.667688	-0.355134	0.453703	1.32689	-0.355134	0.877908	0.17521	1.13081	0.0607057	0.0607057	0.453703
[truncated: 343 more columns]
