# Supplementary material for: Integration of metabolomics, genomics, and immune phenotypes reveals the causal roles of metabolites in disease
Source: Genome Biol. 2021 Jul 6;22:198. doi: 10.1186/s13059-021-02413-z (PMC8259168; doi:10.1186/s13059-021-02413-z)
Supplement: Supplementary file 23 — Additional file 23. Table S22 [file 13059_2021_2413_MOESM23_ESM.xlsx]

## Sheet: table S22
Table S22
GM metabolite abundance
id	ionIdx	Top annotation name	Top annotation ids	Top annotation formula	Top annotation score	mass_to_charge	HV001	HV002	HV003	HV004	HV005	HV006	HV007	HV008	HV009	HV011	HV012	HV013	HV014	HV015	HV016	HV017	HV018	HV019	HV020	HV021	HV022	HV023	HV024	HV026	HV027	HV028	HV029	HV030	HV031	HV032	HV033	HV034	HV035	HV036	HV037	HV038	HV039	HV041	HV042	HV043	HV044	HV045	HV046
g_57.0342	1	Acetone	C00207; C00479; C02001; C15508; HMDB01659; HMDB03366; HMDB31558; HMDB31652	C3H6O	100	57.0342	29013.5	21616.5	23899.5	22567	22518	30816	32274.5	25174	24493.5	24747	24900.5	24128	19818	27832	28729.5	33759.5	25155.5	24967.5	25745	23370	24597.5	27599	24488	35171.5	27089.5	31764.5	27590	31066	24825	27793.5	27285.5	24404.5	26729.5	23405.5	24140.5	28038	25202	27071.5	31346	23631.5	24448.5	28577.5	26480.5
g_59.0134	2	Acetatic acid	C00033; C00266; HMDB00042; HMDB03344	C2H4O2	100	59.0134	76134	65396.5	55131.5	60970	57722.5	62926	70181.5	69674.5	62617.5	54496.5	58172.5	64827	54018	66161.5	64714	78322	58470	54881	62598.5	66778	54640.5	67986	67268	97413.5	57317.5	66050.5	62054	76353.5	62663.5	65885.5	58452	58251.5	72512.5	61075	62090.5	65643	53537.5	65024	65552	58477.5	63173	55325.5	70843.5
g_59.0498	3	Propanol	C01845; C05979; HMDB00820; HMDB00863	C3H8O	100	59.0498	23104.5	17464	18997	17329	22530.5	20064	26813	18660	15723	15510.5	19868.5	14103	18035.5	23847	21680	24739	20063	20884	19866	17957.5	16573.5	20395.5	20000	27422.5	23490	29461	25378.5	22803.5	18392.5	21027	22537	19945	23300	17680	18990.5	20596.5	23722.5	20119.5	29678	22460	25490.5	23725.5	21488.5
g_67.0186	4	Butynal	C00089; C06145; HMDB06853; HMDB13785	C4H4O	100	67.0186	13892.5	8982	8562.5	10737	8780.5	10892	13638.5	9683	7124	7794	12396.5	10445.5	8154.5	12211.5	7758.5	15054.5	11420.5	8463.5	9424	7636.5	7569.5	15874.5	11274.5	11802	9998.5	14424.5	9061	12954	9629.5	8403.5	9742	9682	12539	7852.5	10696.5	13781.5	11206	9917.5	10490	9670.5	12993	7470	12146
g_69.0342	5	Butynol	HMDB34233	C4H6O	100	69.0342	7832	7104	7022.5	7859.5	8302	7657.5	7549.5	7682	7899.5	9764.5	7639.5	9243.5	8991	7692.5	8967.5	9616.5	6793.5	7098	8784.5	8944.5	7075.5	9373.5	9023	10672.5	6326	8334	8803	8897	8120.5	7539.5	8478	8142.5	6797.5	7101.5	6997.5	9311.5	6899.5	9512.5	9286.5	7536.5	7222	6826.5	7943
g_71.0136	6	Propenoic acid C3:1	C00511; C00546; C19440; HMDB01167; HMDB06112; HMDB31647	C3H4O2	100	71.0136	45572	37573.5	31980.5	34751.5	31428	37645.5	40932	35283	38051.5	25795	33886.5	30793	29317.5	39794.5	34496.5	41581.5	33269	35956.5	34533	38325.5	29520	39806.5	38144	51522.5	31940.5	33957.5	34605	43255.5	34244	35547.5	30657.5	28099	43901	30179.5	32214.5	36187.5	30238	32571.5	35896	33052.5	38908.5	33279	36606.5
g_71.05	7	Butanal	C01412; C02845; C03219; HMDB00246; HMDB00474; HMDB03543; HMDB31243; HMDB31324; HMDB33858; HMDB34431	C4H8O	100	71.05	6857.5	5677	4300	6505	4826	6739.5	4412.5	4564.5	5482	5996	4530.5	6651	3584	6031.5	6004.5	5452.5	4079.5	5586.5	6046	5266.5	4766	7228	5471	6233.5	5381.5	5762.5	5312.5	5710.5	4597	4542.5	6961	4775.5	8633	8901	3862	5480.5	6754.5	5128.5	4814	4846.5	5457.5	5700	5195
g_72.993	8	Glyoxylic acid	C00048; HMDB00119	C2H2O3	100	72.993	6233	4234.5	4464	4879.5	3813.5	3904	5510	3436	5803	5144.5	3603	3950	4018	5863.5	5691.5	5061	3466.5	5242.5	4660.5	4681.5	5184	4880	4705.5	6347	4134.5	4860	5309.5	5039	4261.5	5254	5047.5	4633	4345	4131	4132	5844.5	4463	3498	4251	4502.5	5205.5	4455	6172
g_73.0293	9	C3:0 (Propionic acid)	C00163; C00424; C00937; C00969; C05235; C17530; HMDB00237; HMDB03052; HMDB03453; HMDB06458; HMDB06961; HMDB31229; HMDB31523	C3H6O2	100	73.0293	20802	18188	17226.5	15985.5	16998.5	17727	20650	18106	15574	15476	16534.5	17215	15796.5	21449	17391.5	20893.5	15914	17996	16720.5	17809.5	14499.5	23005	18251	22457	17305	20183.5	19103	18765	14927	16795.5	15162.5	18873	18169.5	18072	17222.5	18884.5	15642	17597.5	20222	17212.5	19178.5	16288	15409
g_74.0246	10	Glycine	C00037; C06808; HMDB00123; HMDB14691; HMDB31239	C2H5NO2	100	74.0246	34903.5	34799	23297.5	31505	30848	26777	37530	31496	27567.5	24622.5	35749.5	20652.5	25610.5	24354.5	32624	37833.5	30855.5	22633.5	23436	29642.5	25826	27695	31300.5	28793.5	31822	38478.5	25508	28460	23707	25087.5	22901	30238.5	37054	24643.5	21576.5	24732	24405.5	22344	30487	29067	26799	28714	24205.5
g_75.0086	11	Glycolate	C00160; HMDB00115; HMDB31608	C2H4O3	100	75.0086	33845.5	26450	28161.5	30079.5	25723	27589.5	33976.5	26351	26603	24576.5	30683.5	22538	25472.5	36303	29874	32496	27898	27841.5	27725	27770.5	28527	31802.5	28199	38118.5	27028.5	34590.5	29352.5	36412	25249.5	26134.5	28665.5	26414.5	26154.5	25990.5	26965	27918.5	28119.5	25182	28203.5	29699.5	30481.5	27589.5	30328
g_81.0345	12	2-Methylfuran	HMDB13749; HMDB31597	C5H6O	100	81.0345	4322	5158.5	4783	5542	3816.5	5733.5	4112	4796.5	5748	4570.5	4913.5	4820	5001	4686.5	4477.5	5738.5	4855.5	4435.5	5588	5230.5	4810	5323	5920.5	5957	4926.5	4349	5318.5	6075	5323	4567	4353.5	4428	4593.5	4338	4956.5	5866.5	4210.5	6379.5	4552.5	4215	4438.5	3547	4068.5
g_83.0135	13	Hydroxybutynal	C17601; HMDB32330	C4H4O2	100	83.0135	8428.5	7147.5	5963.5	7844.5	6777.5	7393.5	7831	6365.5	7700	6258	6205	6167.5	5436.5	8032	5933	6992.5	6018	6064	7838.5	7636.5	6054	7749.5	7837	9273.5	5859.5	7919.5	7020	8247	5996	6642.5	4681.5	6021.5	7325	6323.5	6442.5	7651.5	6040	7922.5	8103	7150.5	6937	6614.5	7245
g_83.05	14	Methyl propenyl ketone	C00557; C07330; HMDB01184; HMDB12157; HMDB31407; HMDB31512; HMDB31530; HMDB31601; HMDB31606; HMDB31607; HMDB32458; HMDB37788; HMDB40584	C5H8O	100	83.05	10424.5	9714	10312	8594	12351	11406	13943	7826	8630	9666.5	12030	10433	9908	15554	12838	13887	12860.5	13782	13942	8869.5	8350	10825.5	10392	12600.5	17211	18915	13114	14430	11516	13506.5	13033	12837.5	10285.5	8180.5	11961	14534.5	15235	14011.5	15486.5	12105	13110	15466	12998
g_85.0294	15	Succinic aldehyde	C00741; C01770; C01771; C19309; C19443; HMDB00549; HMDB02523; HMDB03407; HMDB10720; HMDB31209; HMDB33977; HMDB34439	C4H6O2	100	85.0294	69794.5	52157.5	48549.5	55790.5	44511	57231.5	66716.5	54176	51677	40851.5	52784.5	49946.5	43695	54753.5	49653.5	70957.5	52241	46662.5	53264	55973	43421	66317.5	59544	81224.5	47024.5	60152.5	51765	67152	48147.5	52565	48735.5	44479.5	67176	42140.5	51909	61484.5	49203	53585	53811	52067	57851	46129	56829.5
g_86.0248	16	Dehydroalanine	C02218; HMDB03609; HMDB39426	C3H5NO2	100	86.0248	52405.5	53262	54671	47331.5	47183.5	59244.5	62502	51465.5	45216.5	45884	44880	52033.5	41408.5	53534.5	46662	50794.5	52991.5	68263	61542	52696	48225	59663	55805	55938	50039.5	53679.5	52830.5	64193.5	45156	58018.5	60501.5	49207.5	56066.5	48936.5	47422.5	51271.5	61836	44009	57799.5	56859.5	61435.5	51163	60214
g_87.0086	17	Pyruvate	C00022; C00222; HMDB00243; HMDB11111; HMDB40261	C3H4O3	100	87.0086	30146	21407.5	22628.5	26946	19812.5	24278.5	34802.5	24988.5	20590	19110	25768	26590	20280.5	27167	21791.5	31006.5	24764	26092.5	22454.5	22254.5	21614.5	32016.5	23940	30757	27782	31876.5	20734.5	30324	23841	22910	23996	24838	27977.5	16636.5	24284	31381.5	27451	26998.5	24322.5	25287.5	26303.5	21380	30720
g_88.0402	18	Alanine	C00041; C00099; C00133; C00213; C01537; HMDB00056; HMDB00161; HMDB00271; HMDB01310; HMDB31219	C3H7NO2	100	88.0402	65115.5	55355	49344.5	61125.5	49826	61593.5	64324	48350.5	51429	49297.5	50925.5	51034.5	50403	71743	50287	59094.5	54342	61046.5	56500.5	55139	53239	64067	60716.5	59017.5	55021.5	61868	50757.5	62496	47986.5	57483	59015.5	63588	58804.5	42044.5	49236	55892.5	57653.5	49162.5	63290.5	55246	61276	53008.5	57392
g_88.9879	19	Oxalic acid	C00209; HMDB02329	C2H2O4	100	88.9879	3420	3305	3775.5	3761.5	3730.5	2661	3150	3219.5	2447.5	3075.5	3975.5	2758	2791.5	3404	3533.5	3327.5	4046.5	3989	2838.5	3377	3220	3509	2196.5	4052.5	4158	4331	3259.5	4181	3645.5	3777.5	5105.5	4127.5	2133.5	2695.5	3439	3286	3880.5	3773	2914	3062	2821	3464	4258
g_89.0243	20	Lactate	C00184; C00186; C00256; C01013; C02154; HMDB00190; HMDB00700; HMDB01051; HMDB01311; HMDB01882; HMDB29580; HMDB31232; HMDB41929	C3H6O3	100	89.0243	267812	195610	192364	280685	165103	233796	305645	265971	258848	212628	172717	266411	193927	207244	178925	182978	163620	265698	165569	261353	214975	213955	225462	326764	231728	193664	169098	224296	185102	190088	172288	182632	253340	132324	184072	266183	182602	229748	173548	199218	234280	155234	232610
g_91.0218	21	Cibulins	HMDB30299; HMDB32425	C3H8OS	100	91.0218	1829	2044	3302	2558	1794.5	1757.5	2699.5	2311	1396.5	1722.5	2308	2097.5	1808.5	1954	2377.5	3611.5	2400	2367	2509.5	2161	1762.5	2432.5	2006.5	2500.5	3138.5	2530.5	1975.5	2006	2146.5	1953	2984	2033	2332.5	2438.5	2661.5	2093.5	2203	2631	3312.5	2629	2074	2025	2640
g_93.0339	22	Phenol	C00146; HMDB00228	C6H6O	100	93.0339	89394	116288	89632.5	86163	73495.5	94308.5	90222.5	132711	153504	74151	91277	73356	83538.5	77492	77058.5	117852	175958	80152	108855	170353	70277	99919	95591	84196	89296.5	150313	83281.5	79799.5	133272	82781.5	84215	193738	96840	94972	74692	77662.5	384914	233282	142318	69387.5	71789	76202.5	121056
g_100.0407	23	Homoserine lactone	C01234; C02926; HMDB29387; HMDB29615; HMDB36458	C4H7NO2	100	100.041	33371	31455.5	38402.5	37292.5	40280.5	35295	40933.5	38444	32190.5	34912	32427	38053	30475	35005	34983	40375	34210	42242.5	32151	35018.5	35732.5	41521.5	37247	46425	37912	36750.5	34733	39452.5	35129	41153	43650	40683.5	35582	32802.5	32898.5	34179	40328	34841.5	38614.5	37928.5	40533.5	36600	44379.5
g_102.0561	24	Aminobutanoic acid (ABA)	C00334; C01026; C01205; C02261; C02356; C03284; C03665; C05145; C11735; HMDB00092; HMDB00112; HMDB00452; HMDB00650; HMDB01906; HMDB02166; HMDB02299; HMDB03911; HMDB31329; HMDB31654; HMDB38394; HMDB41945; HMDB61050	C4H9NO2	100	102.056	92355.5	72500	63075	67432.5	85933	75923	81788.5	74094.5	69869	70330	66056	86594.5	55843.5	61987.5	79273	93287	82029.5	76528	81554	79540.5	70063	98503	77929.5	79758.5	75836	77024	78203.5	62935	50839.5	98537	77170.5	77561.5	78159	63463.5	92630.5	64263.5	74404	53525	61259	70107	79169.5	76761.5	105474
g_104.0354	25	Serine	C00065; C00740; HMDB00187; HMDB03406	C3H7NO3	100	104.035	75043	64301.5	51345.5	86055	58871.5	55584	80787.5	55657	50710	50508.5	79172.5	55841	52349	42144	65582.5	70442.5	62286	44151	45453.5	60794.5	58002	58948	62854.5	78309.5	58821	72353	56011	55054.5	49145.5	57640	56522	69416.5	81627	43036.5	44090.5	55237	42139	43879	67553.5	57092	63247	45887.5	63669
g_105.0193	26	D-Glyceric acid	C00258; HMDB00139; HMDB06372; HMDB31818	C3H6O4	100	105.019	84859.5	74916	73843	82025	63564.5	60110.5	95268	69206	45032.5	43193	105277	55827	41646.5	119702	102005	93770.5	92467.5	58897	77532.5	66368.5	53356	79712.5	59939.5	84116	67937.5	78760	63844	92299	77810	67063.5	85748	71822	46042	55162	58366	61648.5	52342	66949.5	48387.5	56150.5	54011.5	56462	82749
g_105.0553	27	Diethylene glycol	HMDB34778	C4H10O3	100	105.055	2349.5	2587.5	2043	2078	2320.5	1897	2551	1904	2153	1995	2100	2304.5	2079.5	2528	2471.5	2439	2542	1983.5	1789	2680.5	1779.5	2651.5	2295.5	3387.5	2405.5	2928	2012.5	2660.5	2085.5	2351	2537	2977.5	2695	2267	2226	2097	2418	2292.5	3277	2005.5	2463	2206.5	2194
g_107.0503	28	Benzyl alcohol	C00556; C01403; C01467; C01468; C01542; HMDB01858; HMDB02048; HMDB02055; HMDB03119; HMDB33895	C7H8O	100	107.05	375326	450880	119900	78416	111466	89254	181943	105117	249296	130432	262102	196665	777226	239304	219399	457014	238307	138493	202128	161782	110994	370934	392720	132723	376440	373531	446478	326424	110460	90109	79344	404931	87071.5	51238	394960	82028.5	590557	118425	308624	84567.5	291022	44505.5	159770
g_109.0296	29	Catechol	C00090; C00530; C01751; C11115; HMDB00957; HMDB02434; HMDB31180; HMDB32037; HMDB33002; HMDB33127	C6H6O2	100	109.03	143876	109540	58266.5	46992	50729.5	142314	82030	65855	152113	38481	289796	123394	231934	78815	90851.5	127683	275366	72648	83306	186795	143732	118041	135872	75304	97218.5	83022	110982	64146	53765.5	62555	120743	106114	93316	70773.5	207178	202178	91014.5	130578	52950.5	94808	58542	52331.5	80348
g_109.0407	30	N-Acetylimidazole	C05130; HMDB03905; HMDB33156; HMDB60741	C5H6N2O	100	109.041	73436	60312	56153.5	52737.5	63269	62250	78907	46914	74673.5	52821	74599.5	53268.5	72354	60716	65219.5	67054	74459	65477.5	51480	53878.5	56601	71733.5	74177.5	116762	44332.5	71391	57411	72026.5	53330	63806.5	76974.5	56304	63767	56104.5	62832.5	73420.5	55707	69208.5	65153.5	76373	73378.5	48399.5	53958
g_110.992	31	2-Thiophenecarboxaldehyde	HMDB29717	C5H4OS	100	110.992	299404	227277	308118	289414	297792	253426	332355	292855	241964	237696	301184	248348	265180	278750	293670	323358	319354	306838	219928	271975	278446	326010	301390	365084	335212	346774	268284	275460	301050	347014	352389	307667	320080	267732	271372	254054	326274	327679	335906	325540	319133	330839	392025
g_111.0087	32	Furoic acid	C01546; HMDB00444; HMDB00617; HMDB32994; HMDB39437	C5H4O3	100	111.009	447253	270994	273720	341385	245296	341686	463838	322206	223018	182734	420698	257161	247097	360434	250915	464542	383166	264613	292192	225644	234120	466007	323862	415982	312850	467880	229293	412576	302824	275990	283632	296166	392698	216279	306618	394949	378022	282233	331973	322900	376735	257627	407554
g_111.0199	33	Uracil	C00106; HMDB00300; HMDB60760	C4H4N2O2	100	111.02	64662.5	43930	44150.5	44118	45492.5	47336	71736	47820.5	42770	38668.5	55788	39935.5	42569.5	51958.5	47066.5	63617.5	54122.5	47871	43537	40549	43811.5	62185.5	56517.5	69632	46081.5	62679.5	44395.5	62048	46281.5	50350	47509.5	44958.5	62558	43493	44972.5	54284	50902.5	50363	51376.5	55118	55553.5	43352.5	55722
g_112.0515	34	Creatinine	C00791; HMDB00562	C4H7N3O	100	112.052	195194	150340	125261	145318	116752	130665	197444	159893	144114	91913.5	129410	108490	134627	216871	134420	179772	122723	141862	142290	136362	137210	191316	171490	198490	145406	169770	149758	158470	111198	141424	137878	136464	168010	149060	116624	105956	131082	128575	160916	139999	168599	136468	133072
g_113.0244	35	2-Hydroxy-2,4-pentadienoic acid	HMDB31859; HMDB60461	C5H6O3	100	113.024	199255	170688	162088	148192	137750	156833	185115	141846	156797	126880	149821	140064	133853	166798	162960	183820	150190	145164	146292	164020	124362	173474	160888	226642	131246	159365	161888	180501	147914	164966	146431	131750	181562	136555	148014	153670	113982	144246	154690	151138	157516	141402	151239
g_113.0355	36	Dihydrouracil	C00429; C02512; C02565; HMDB00076; HMDB03646; HMDB60245	C4H6N2O2	100	113.035	54954.5	42094	42926	37360.5	44213	43826	56169	36979	46594.5	38613.5	43173.5	34029	40631	42888	43620.5	47063.5	40821	43908	34701	38020.5	35104.5	46906	46881.5	67501.5	35264	50296.5	40769	50116.5	38918.5	47111.5	45503.5	35290.5	45424.5	40731.5	37629	39068	33944	41453.5	45763.5	47678.5	42897.5	34892	42286
g_113.0608	37	Delta-Hexanolactone	HMDB00453; HMDB03843; HMDB10719; HMDB29487; HMDB31158; HMDB31491; HMDB31492; HMDB31501; HMDB31559; HMDB31560; HMDB31561; HMDB31562; HMDB32490; HMDB33568; HMDB39581; HMDB40328; HMDB60476	C6H10O2	100	113.061	13474.5	11619.5	10038.5	11234.5	10730	12259.5	12547	12142	10601.5	9787.5	12282	10560.5	10492	11695	11766	14584.5	9597.5	11089.5	11041	10876.5	10604	14049	10450.5	13222	10736	13461.5	12873.5	11774	10749	11112.5	12285	10726	11777	10451	10810.5	12715.5	12258.5	15809	12903.5	12383.5	11442	12408	12331.5
g_113.0724	38	Nitrosopiperidine	HMDB00323; HMDB61162	C5H10N2O	100	113.072	5104.5	4766	3671.5	3983.5	3492	4566.5	5247.5	3877.5	4224.5	3817	3798.5	2934.5	4347	4652.5	4566	4715.5	3520	3852	4114	3748	3609.5	5011	4887.5	6480	3597.5	4326	3299.5	4708	4083	4604.5	4109.5	3879	4365.5	3645	4061	4540.5	3145	3905	4728.5	4645	4391	3437.5	3864.5
g_113.0972	39	Heptanone	C08380; C14390; HMDB03671; HMDB04814; HMDB05841; HMDB31405; HMDB31429; HMDB31475; HMDB31482; HMDB31538; HMDB31549; HMDB32405; HMDB38052; HMDB40191; HMDB41320; HMDB59693	C7H14O	100	113.097	9647	9373	7529	8614.5	4595.5	9301.5	14466.5	4917	5211	6506	3440	7651	8299	14792	8329.5	9688.5	9823	11787.5	8630.5	5944.5	7190	10876.5	11825.5	14020.5	7748	14788	6525.5	12389.5	8354.5	11831	4340.5	7929	7913	11099.5	9189.5	7362	5073	6146	13498	12892.5	12106	4906.5	8556.5
g_114.056	40	Proline	C00148; C00763; C18170; HMDB00162; HMDB03411; HMDB12880; HMDB30409; HMDB34208	C5H9NO2	100	114.056	667050	602330	377848	479681	366586	445752	538826	323326	430443	283206	409614	346328	386400	461418	385822	438028	375626	432694	399892	385259	288762	601010	465116	410200	319246	513749	403742	355002	295396	493940	389372	513058	724193	293792	329594	398994	518058	297280	481474	411950	400810	350104	435151
g_115.0037	41	Fumarate	C00122; C01384; HMDB00134; HMDB00176	C4H4O4	100	115.004	13486	8669.5	8122	9742	8154	9712	11219.5	10013	8921.5	8665	8735	9407	9165	11000	9852.5	12621.5	9980.5	9685.5	9014	9277.5	10293	12050	9170.5	13956.5	10919	10886	8959.5	10672.5	8042.5	8514	10935.5	10085.5	12318	8384.5	8437.5	9580.5	9853	9067	10605.5	9076	10599.5	8553.5	13185.5
g_115.0401	42	Ketovaline	C00141; C03273; C06255; CHEBI:16530; CID:49; HMDB00019; HMDB00310; HMDB00720; HMDB01865; HMDB03771; HMDB12233; HMDB31643; HMDB34466	C5H8O3	100	115.04	33819.5	31565.5	32151.5	32831.5	29756.5	34783.5	33023.5	31490	33430	31085	32742	33695	33538	33919	34885.5	39300.5	36278.5	28764.5	34069.5	37509.5	29648.5	37760.5	32900.5	36140	33852	32415	31442	33219.5	33827.5	33812	33691	35848	30490	30193	35986	39780	30617.5	36572	33297	30495	30491.5	33427.5	35286
g_116.0352	43	Aspartate semialdehyde	C00441; C03508; HMDB00532; HMDB06454; HMDB12249	C4H7NO3	100	116.035	30134	23061.5	19836	18836.5	23183	21386.5	26753	25419.5	23294.5	20458	21667	16127.5	19959	27738.5	24171.5	29293	20602	22375.5	22695	23658	17676	26276	25509.5	25629.5	22695	28770	18126.5	27194.5	20490	19868.5	19685	21128.5	25693	27960	19731.5	21756.5	23309	19204	25260.5	25410	23559.5	21698	21498
g_116.0716	44	Valine; Betaine	C00183; C00431; C00719; C01799; C07457; HMDB00043; HMDB00883; HMDB01382; HMDB02141; HMDB03355; HMDB13716; HMDB15550	C5H11NO2	100	116.072	581416	513784	397096	574208	389786	526800	559796	457031	428408	461272	478244	435758	405766	552868	521928	533125	346594	473842	409748	440564	374461	619822	477397	638666	389026	555262	442740	496720	315086	505964	581186	583304	586124	417457	326385	482982	467072	466001	705506	383898	361460	405458	460324
g_117.0194	45	Succinate	C00042; C02170; HMDB00202; HMDB00254; HMDB00349; HMDB00940; HMDB31204; HMDB39324	C4H6O4	100	117.019	57216.5	49696	45698	47386	54778	48772	61749.5	52494.5	48335	45571	50547	55676.5	43273.5	54414.5	58223.5	65621.5	52428	70512.5	50612	53736.5	41730	62344	52974	62794	63436	57280.5	58592.5	51737	40611.5	49484	46659	48808	59404	43908	56941.5	52281	47663	47638	47862	54139	58029.5	54786.5	50496
g_117.0335	46	Benzofuran	C14512; HMDB30968; HMDB32929; HMDB38998; HMDB40549	C8H6O	83	117.034	15777.5	11927.5	11509.5	12258	13017.5	12802.5	16118.5	11549.5	15439	12139.5	12400	11035.5	12954.5	14291.5	13941.5	15579	13940.5	14935.5	12579.5	11744.5	11962	16922.5	12723	14436.5	13672.5	16969.5	12304	13235	12912	13790	14831	16907	13192	11846	12742	15543.5	14018.5	13601	12664.5	14609.5	13971.5	11939.5	13006.5
g_117.0557	47	5-Hydroxypentanoic acid	HMDB00351; HMDB00354; HMDB00396; HMDB00407; HMDB00410; HMDB00531; HMDB00642; HMDB00754; HMDB01863; HMDB01987; HMDB02011; HMDB40735; HMDB41603; HMDB59844	C5H10O3	100	117.056	139894	95221.5	81148.5	120184	96199	153504	85306	86324.5	112855	122401	68076	115766	62830.5	131340	117802	89708.5	66667.5	116210	125272	93515	98863	169247	92602	119603	122430	133826	82747.5	109332	70320	81099	131837	94271	207018	193254	47376.5	108431	109218	108684	100306	75440.5	99244.5	119720	116254
g_118.051	48	Threonine	C00188; C00263; C05519; HMDB00167; HMDB00719; HMDB04041; HMDB61148	C4H9NO3	100	118.051	120897	128180	78978.5	128462	74674	104944	149870	87431	88282	89610.5	97469	100526	95805.5	85459	93149.5	125440	123110	83891	73680.5	106404	100881	92481.5	86944.5	138106	97964.5	103829	81164.5	114748	96575.5	95279.5	96010	113464	113452	66935	71842	107228	60963	73979.5	111258	83428	100236	92984	93647
g_118.9805	49	Mercaptopyruvic acid	C00957; HMDB01368	C3H4O3S	100	118.981	395693	371488	337580	298974	294024	346029	390368	320714	335730	248432	326270	298506	249362	366080	335099	428484	320011	288574	317492	326836	263860	386839	339903	519578	262587	326046	325857	404159	319936	371600	306428	266547	387005	273580	328430	325258	236686	326900	349325	311736	367241	304310	324006
g_119.035	50	Tetrose	C01796; C02045; HMDB00337; HMDB00360; HMDB00498; HMDB02453; HMDB02601; HMDB02649; HMDB06293	C4H8O4	100	119.035	111216	88686	73256	81690	67786	83854	128112	92313	93089.5	65589	78795.5	82324	74608.5	98646	77593	93286.5	95649.5	77256	85048	97987	79611.5	99771.5	77106	112030	76317.5	96662	76826	130112	81107.5	81916	78293.5	68761.5	102944	90096	80391.5	88052	103140	74893	81780.5	85903	77311.5	91368.5	96790
g_119.0501	51	Phenylacetaldehyde	C00601; C05627; C06758; C07113; C07209; C07214; HMDB04072; HMDB06236; HMDB13815; HMDB29636; HMDB29637; HMDB29638; HMDB33910; HMDB38997	C8H8O	100	119.05	108481	61439	51696	46456	62615	51727.5	266408	54394	181437	45087	66507.5	47302.5	69488	97347	54822	62552	65416	60925	53974	50837.5	50125	61940	82759	52717	58990	168190	53121	68590	63050.5	87600	61456.5	83932.5	133990	58201	72069.5	177777	94999.5	48354	62577	72004	39778.5	50987	47344.5
g_120.0122	52	Cys	C00793; HMDB00574; HMDB03417	C3H7NO2S	100	120.012	7766.5	5901	5401	5342	6336	6019	8671.5	5967	6120.5	3392	6103	4942.5	5109	5225	6379.5	6575.5	7470.5	8977.5	4751	5898	4590	6517.5	7539.5	6284.5	7481	9018.5	6608	3740	6155.5	6875.5	5840	8633	8946	4969	4978.5	3551.5	7472.5	3970	6560.5	7997.5	7045	8669	8265
g_120.0454	53	Benzamide	C09815; HMDB04461; HMDB33131; HMDB35281	C7H7NO	100	120.045	13409.5	10423.5	10331	9604	11957.5	10893	13194.5	10916	11940	9524.5	11141	9356.5	11813	13548.5	11667.5	13039.5	11050	12209.5	9055	10258.5	9378.5	13701.5	11768.5	14333	10170	12997.5	10698	11905.5	9047.5	11630	10451	11076	11153	11649	10164	11694.5	11816.5	10873.5	11984.5	10790.5	11208.5	9441	10841.5
g_120.9964	54	3-Mercaptolactate	C05823; HMDB02127	C3H6O3S	100	120.996	20813	20541	20929	17684	18509.5	20041.5	21642.5	17443	18803	14072.5	17858.5	18509	14625.5	19647.5	18379.5	24642	19238	18701.5	18343	19121.5	15210	21904.5	18993	29650.5	15766.5	19474	17924.5	21619.5	18910	20498.5	18705.5	16602	21918.5	15416.5	18760	17838	16620.5	19155	18894	19211	20300.5	18133.5	20102.5
g_121.0659	55	Phenylethyl alcohol	C05853; C06757; C07112; C13637; C14386; HMDB29306; HMDB30540; HMDB32074; HMDB32076; HMDB32148; HMDB32150; HMDB32151; HMDB32619; HMDB33944; HMDB41609; HMDB59873	C8H10O	100	121.066	17220.5	19167	16259.5	19520	16329.5	19416	17277	15179	17178.5	22300.5	18224.5	19989	23514	18362.5	19498.5	21867	22759	13255	18940.5	18441	17498	21141	19218.5	16027.5	20664.5	16951	22667	17641.5	21071	18101	18391.5	22150	15162	16595.5	22459.5	24157.5	16140.5	19512	16001.5	18581.5	13599.5	15246	16828.5
g_122.0368	56	Pyrazinamide	C01956; HMDB14483	C5H5N3O	100	122.037	13394.5	12768	11993.5	11804	13767.5	14989	14258	10748	15064.5	9253.5	14092.5	13130.5	14465.5	12875.5	14316.5	17102.5	13374	14421	13379.5	13712.5	9665.5	15418.5	18756.5	18740	14390	15811.5	12625	12916	10939	12312	9666	14011.5	14937	11348.5	15336.5	15372.5	15403	13641	13661	16314	14471.5	11193.5	13348
g_122.061	57	Anisidine	C19326; HMDB29300; HMDB32492; HMDB32578; HMDB36058; HMDB40360	C7H9NO	100	122.061	9785	7233.5	6998	5646.5	7507.5	9129	9436.5	7852.5	8850	7905.5	10443.5	7573.5	7030	8503.5	7448	7299.5	7130.5	7208.5	9048	8682.5	8194.5	8125	10437	11610.5	6010.5	8801	7323	7680.5	6442	7912.5	7985	7027.5	6347	7489	8185.5	10165	8905	10129.5	7989	7226.5	8672.5	7729.5	7163.5
g_124.0072	58	Taurine	C00245; HMDB00251	C2H7NO3S	100	124.007	246307	227079	229825	210833	238684	202132	255688	253358	228108	197531	245441	271318	219261	462362	324492	279702	316822	274916	276150	240941	271429	326757	349720	240511	322038	244348	235924	172580	216762	250796	260570	243316	231018	199408	325982	188210	231774	217775	212367	240247	215222	211090	290754
g_125.0242	59	Pyrogallic acid	C01108; C02183; C11101; C11918; HMDB13674; HMDB13675; HMDB29750; HMDB30776; HMDB31256; HMDB32651; HMDB34355; HMDB59735	C6H6O3	100	125.024	101329	154210	93331.5	131092	82915.5	112082	127028	88416	90725.5	76690.5	99180	92997	87513.5	90169.5	100795	102103	106213	97689.5	80445.5	115432	78909	101653	106004	125504	88100	110878	93227.5	84089	84373.5	97618	95493	98737	94789	86627.5	82582.5	89534.5	95899	117146	89768	92738.5	89573	85132.5	110182
g_125.0607	60	Toluene-cis-dihydrodiol	HMDB29582; HMDB31222; HMDB31223; HMDB32067; HMDB32333; HMDB33629; HMDB34080; HMDB34835; HMDB37026; HMDB37027; HMDB40445; HMDB41474	C7H10O2	100	125.061	18980.5	19377.5	21607	19358	19223	21774.5	19692	20231.5	21463	22256.5	19480.5	20837	20785	20936	21604	22277.5	19414	20073.5	20234.5	21020	20820.5	22752.5	20713	21920	20345.5	19926	20640.5	20850	20732	21446	19759.5	19823.5	17538.5	19632	21789	24061	22630	24851.5	20841.5	19622.5	18613.5	19156	21309.5
g_125.0971	61	Sulcatone	C07287; HMDB13809; HMDB30961; HMDB30966; HMDB31197; HMDB31301; HMDB31309; HMDB31590; HMDB31591; HMDB32403; HMDB32451; HMDB33547; HMDB35242; HMDB35390; HMDB35915; HMDB37152; HMDB39769; HMDB39770; HMDB40146; HMDB40149; HMDB40151	C8H14O	100	125.097	16478	16365.5	15628	18072.5	15304.5	18862	15546	18503.5	16576.5	18571	15945.5	19925.5	16223	18709.5	18597.5	20314.5	16773.5	15150.5	16299.5	18504.5	19176.5	18799.5	16782	20424.5	17017	15544.5	17986.5	21926.5	17961	17975.5	17356	20115	13822	18254	17845.5	20922	17214.5	22514.5	18465	16874	18920.5	16419	17248.5
g_126.0192	62	2,3.6-Trihydroxypyridine	HMDB34368	C5H5NO3	100	126.019	9502	7536.5	8717.5	7119	8542.5	7853.5	9821	7664.5	7693.5	6137.5	8696	7628	7520.5	10428.5	8281	10074	8169	8298	7666.5	8289.5	7055	9281.5	9137.5	9908.5	8285	9512.5	7126.5	7990	6387.5	9200.5	8461	8982.5	8394.5	7975	7761	7808	7085.5	7929	8967.5	8404.5	9607	7870.5	8840
g_126.0308	63	5-Amino-4-imidazole carboxylate	C16621; HMDB60659	C4H5N3O2	100	126.031	7748.5	7848.5	7817.5	7440.5	6669.5	7402	8285	7023.5	8624.5	6487	7209	6698.5	7745	7645.5	8167	9159.5	10158	7089	7300.5	7322.5	6940	6784	8343.5	8966	6399.5	6906.5	7362	6838	6339	6134.5	7656	8838	6768.5	7434	7734	7757	6888.5	7018.5	6324.5	7225	7660.5	5831.5	7391
g_127.0399	64	Dihydro-4,4-dimethyl-2.3-furandione	HMDB31303; HMDB31306; HMDB31847; HMDB33285; HMDB33517; HMDB38072; HMDB40594; HMDB40732	C6H8O3	100	127.04	18330	18937	18223.5	21605.5	17648	19666.5	17643	18696	22447	22988	17857	24844	20932.5	24722.5	21576.5	23061.5	19082.5	17966.5	22786.5	21792.5	22755.5	23032.5	20083	21364	20191.5	16921.5	23006	21069.5	20150	20280	16567.5	20044.5	18291	20807	22135	24557.5	20785	24857	17281.5	19165.5	16560	18690	17629.5
g_127.0512	65	Dihydrothymine	C00906; HMDB00079; HMDB29874; HMDB31547	C5H8N2O2	100	127.051	174078	128414	120289	110229	124632	156430	174500	115478	123910	91143.5	165490	76640	143438	121600	133178	132708	132410	141618	109080	111784	106676	137263	156577	185427	104728	189580	141020	157009	120294	129974	143756	132998	171145	121310	90057	139362	139528	138556	155250	176644	129404	125093	97622.5
g_127.0763	66	Ethyl tiglate	C08487; C09822; HMDB29165; HMDB29314; HMDB30330; HMDB31174; HMDB31342; HMDB31351; HMDB31476; HMDB31477; HMDB31484; HMDB31500; HMDB31504; HMDB31593; HMDB31603; HMDB31681; HMDB32391; HMDB32460; HMDB33793; HMDB38271; HMDB38962; HMDB39819; HMDB40214; HMDB40591	C7H12O2	100	127.076	23524.5	21258.5	21976	23367	21050.5	25017	23106	21722.5	21550	21961	19531.5	22193	20587.5	23917	21810	23922	22045	19967	23748.5	23077	22230	25108.5	20304	27336	18364	24762.5	21540	25887	21444.5	21598.5	22850	21308	21238.5	22811.5	21289.5	23973	22907.5	25816	24316	24724	22400.5	20327.5	21588
g_128.0101	67	Cyanuric acid	C06554; HMDB41861	C3H3N3O3	100	128.01	21164.5	4489.5	54223.5	4592.5	10151.5	3703.5	3122	3165.5	3091	5332	4721.5	4477	5095	8519	19038	38372.5	4983	11665.5	4924	2614.5	3077.5	3068.5	9437.5	3275	8717.5	5149.5	4892	2547.5	6729	3397.5	6105.5	2542	5308	18753.5	2351.5	3557.5	2294	5530	41099	22885.5	7535.5	6884	5575
g_128.0352	68	Oxoproline	C01879; C02237; C04281; C04282; HMDB00267; HMDB00805; HMDB01369; HMDB01843; HMDB02234; HMDB60262; HMDB61093	C5H7NO3	100	128.035	831840	557800	443446	484142	556659	681586	816752	588267	498116	363496	726416	419868	524066	554986	691406	721600	704046	630466	507818	528942	501668	702132	706068	624596	643707	735474	634370	584065	395162	582404	534434	656549	779711	461766	538832	543541	623044	483186	486228	696102	541950	575734	640828
g_128.0713	69	Pipecolate	C00408; C05936; C07500; HMDB00070; HMDB00716; HMDB04226; HMDB05960; HMDB15212; HMDB29435; HMDB29444; HMDB59649	C6H11NO2	100	128.071	31159	20062	21565.5	18105	20297.5	22993.5	25580.5	23883.5	20354.5	18065.5	27418	17778	20555	24530.5	20065	41304	43681.5	22814	20397	21057.5	22160.5	27277.5	22784.5	35492.5	20224.5	27592	19618	20917	16128	20835.5	20999	22569.5	25882	18291.5	17437.5	24661.5	20879	19670	26164	28024.5	20900.5	16457.5	23950
g_129.0193	70	Itaconate	C00490; C01732; C02214; C02226; C02800; HMDB00620; HMDB00634; HMDB00749; HMDB02092; HMDB13233; HMDB33809; HMDB59743; HMDB60365; HMDB61185	C5H6O4	100	129.019	89886.5	47673.5	53044	60902.5	48260.5	70844.5	90499.5	58964	52180.5	41395	74307	54794	56950.5	75241	54186.5	93725.5	68527	56412.5	60043	55110	49395.5	88794.5	60728.5	88412	69380	88479	53008.5	73424	54329.5	56493.5	57834	54075.5	77668	47141.5	66476	86287	72944.5	71598.5	68573.5	59814.5	80795.5	49245	71117.5
g_129.0387	71	2-[(Methylthio)methyl]-2-butenal	HMDB31370; HMDB37493; HMDB40238	C6H10OS	100	129.039	47164	35553.5	27039.5	30444	31535.5	41681	49563	37044.5	32897	23930	43489	26266.5	32389	35391.5	40562.5	42936	40745.5	37134.5	30213	32426	31243	40746.5	41212.5	35588	37067	46366.5	38449	37729	24078	35574	30287	40285.5	46593.5	28043	29992	35657	37611	29300	30157	39147.5	32364.5	35725.5	39858.5
g_129.0557	72	4-Methyl-2-oxopentanoate	C00233; C00902; C02122; C03465; C03500; C06102; HMDB00408; HMDB00491; HMDB00695; HMDB01864; HMDB06024; HMDB10717; HMDB12882; HMDB31214; HMDB31216; HMDB31218; HMDB33286; HMDB33302; HMDB33698; HMDB41602; HMDB59876	C6H10O3	100	129.056	98107	57161	52433	67008	54251.5	51617	209913	93686	56242.5	48473	71524.5	54993.5	57529.5	58073	61722	69050.5	56640	192024	46643.5	66146.5	44340	76348	65353	59895	108140	78181	54084.5	41677.5	57285	57724	58536	57228	288130	43397	45384.5	48055.5	65343.5	64545.5	58779.5	64971.5	60405	79640.5	68179
g_130.0508	73	5-Aminolevulinic acid	C00430; C01015; C01110; C01157; C01165; C03440; C04397; C05147; HMDB00725; HMDB00766; HMDB00783; HMDB01149; HMDB02104; HMDB02113; HMDB06055; HMDB06272; HMDB36576; HMDB59659; HMDB60460	C5H9NO3	100	130.051	46167.5	26560.5	33222.5	33281.5	41472	41226	48587.5	68568.5	40086	24928	32297.5	26341.5	28951.5	30781.5	43476.5	36632.5	24238.5	36471	34946	36520	28227.5	48766	28914.5	44663	33465	54441	35405.5	27231	24376.5	31819	34192	31112.5	67503	41970	24583	28579.5	34567	31858	52794.5	45054.5	76620	52029	30500.5
g_130.0873	74	(Iso)Leucine	C00123; C00407; C01570; C01933; C02378; C02486; C16434; HMDB00172; HMDB00557; HMDB00687; HMDB01645; HMDB01901; HMDB03640; HMDB13773; HMDB29168; HMDB33923; HMDB36382; HMDB60650	C6H13NO2	100	130.087	1.15866e+06	876160	766698	1.2125e+06	729706	953922	1223260	838792	917044	836388	985924	840852	881630	880644	1.01067e+06	1.00382e+06	742274	1.07543e+06	733455	876578	722052	1279494	872042	1.11977e+06	754359	1134813	863158	1.16859e+06	720458	1.14116e+06	1224965	1.16154e+06	1.20822e+06	848996	615083	1.0222e+06	981796	891914	1236648	740082	755204	811250	1218411
g_130.9977	75	Oxaloacetic acid	C00036; HMDB00223	C4H4O5	100	130.998	5544	4386.5	3996	5316.5	3995	4762.5	5259.5	5099.5	3607	3683	6046.5	4372	4302	5297	4373	7120.5	3913	4441	4422	3944	4292	6539.5	4777.5	6494.5	4259	6419	3668	5423.5	4137	3605.5	3918.5	5178	5281.5	3832.5	3907.5	5899.5	5460.5	3898	5608.5	4349	5730	4009.5	6604
g_131.0349	76	Glutarate	C00489; C00900; C06010; C08645; HMDB00576; HMDB00622; HMDB00661; HMDB01844; HMDB02001; HMDB06833; HMDB06855; HMDB29884; HMDB33958; HMDB40531	C5H8O4	100	131.035	38568.5	28501.5	27764	27692	25681.5	29415	33148	31372	28283	27874	30050	28274.5	29560	31468.5	32374	35283	28056	29020	29035.5	32786.5	26886	32803.5	30818	38744	27334	29444.5	28045.5	33596	28555	29954	30678.5	28798	35407	28870	33400	35505	30397	29545.5	26599	28271.5	26896.5	26783.5	29571
g_131.0461	77	Asparagine	C00152; C01043; C01905; C02037; C02642; CHEBI:18261; CID:111; HMDB00026; HMDB00168; HMDB11733; HMDB12265; HMDB33780	C4H8N2O3	100	131.046	39456	29446.5	31079.5	38119	33530	33962	49971.5	34494	33618	22485	38891	24321	36306.5	22463	29738.5	33012	31730	22063.5	24091	35662.5	25857.5	34644.5	31722.5	23674.5	29861	49651	27934	40589	25742.5	35582.5	20903.5	36366.5	45910.5	23105	22938	25176	21615.5	26014	28750.5	37314.5	15932.5	21655	30779
g_131.0713	78	D-2-Hydroxyisocaproate	C03264; C06103; C07834; HMDB00317; HMDB00409; HMDB00525; HMDB00624; HMDB00665; HMDB00746; HMDB01624; HMDB01975; HMDB10718; HMDB12843; HMDB29166; HMDB32158; HMDB32456; HMDB33851; HMDB40409; HMDB41844; HMDB59770	C6H12O3	100	131.071	48731	29444	23671.5	30570	27321.5	32893.5	31614.5	28378	27643	26130.5	24636	33485.5	21717.5	31172.5	33946	31870.5	25284.5	30994	27317.5	26788	26291.5	39455	29174.5	37100.5	30392.5	36722.5	26133	34761.5	26903	30460	51565.5	59724	41964	31703.5	21898.5	27239.5	32307	28049	30004.5	24356	31465	28769.5	38105
g_131.0824	79	Ornithine	C00077; C00515; C01602; HMDB00214; HMDB03374; HMDB32455	C5H12N2O2	100	131.082	370843	303487	324012	365918	347044	324660	527852	438502	356686	290605	420130	296106	316956	267194	310278	361686	405801	407137	333158	346170	375963	386758	388817	348104	297754	396394	276750	280480	267602	377764	375140	412740	462523	262740	317955	238897	337672	249090	363034	356392	272001	294199	390430
g_132.0301	80	Aspartate	C00049; C00402; C19911; HMDB00191; HMDB06483; HMDB11753	C4H7NO4	100	132.03	66229	59681	59442	62457	50059.5	62835	78218.5	56253.5	53170	91559.5	64719.5	56808	46613	61609.5	63354	60686	70329	62629	62498	56252	60170	65037	57433	76189	58994	69555.5	60680.5	79884	62109	68595	72808.5	66919	65503	53906.5	56083	79628.5	61127	60994	77456	60888.5	75569.5	55953	86079
g_132.0453	81	Mandelonitrile	C00561; C03766; C05658; HMDB04094; HMDB29757; HMDB32390; HMDB34666; HMDB59805; HMDB60486	C8H7NO	100	132.045	21503	17286.5	16650	14739	17130.5	17501.5	20155.5	17133	18027	18275.5	20869	18344	20777	18488.5	19310	20508	23066.5	19499.5	16964	16645	16010	22685	19194	22350.5	17947.5	21882.5	18708	18576.5	15029	18462.5	18003	20125.5	19853	15687	15935	20467.5	20239.5	15971.5	19127	18631	20418.5	13099	17984
g_132.0663	82	Hydroxy-valine	HMDB31658; HMDB32356; HMDB39499	C5H11NO3	100	132.066	9263.5	6190	5088	6349	6533	6529	7184.5	6397.5	7050.5	5149	7964.5	6085	7366.5	6366	6586	9087.5	6732	6347	8364.5	6462	5539.5	8345	8197	7330.5	6771.5	6785.5	6005	5195.5	4692	6032.5	7599.5	6731	9127.5	5878.5	8700	6083	6517.5	5060	6074	6945.5	5073.5	5119	6110.5
g_133.0139	83	Malate	C00149; C00497; C00711; HMDB00156; HMDB00744; HMDB31518; HMDB32872	C4H6O5	100	133.014	74607.5	39138	36982	49721	38148	51345	68460	63168.5	38782	35393	48014.5	37837.5	48406.5	51125	42188.5	61884.5	43913	50175	36574.5	46745	61348	67346.5	47232.5	73495.5	52345.5	62090.5	37354	48861.5	33571.5	39178.5	51399.5	42623	67066.5	37634	37451	44524.5	51514	44571	49500	43991	55481.5	42240	62751.5
g_133.0283	84	Phthalide	C09921; HMDB32469	C8H6O2	74	133.028	11864	8735.5	8513	8843	7983.5	9730	11137.5	10657	8979	8283	9954	8473	8306.5	9916.5	8928	11253	9910.5	8846	7399	9996	10779.5	10899.5	10227.5	11363.5	9016	9882	7365	9531.5	7621.5	8643.5	9547	12481.5	10343.5	8516	8506.5	10679.5	9857.5	9747	8625	9035	9586.5	8297.5	10337.5
g_133.0505	85	Deoxyribose	C01801; C04272; C06257; HMDB00421; HMDB01292; HMDB03224; HMDB12141; HMDB12485; HMDB29576	C5H10O4	100	133.05	35377	27419	17925	22014	15113	41781	25427	15820.5	37744	14604.5	33759.5	27619	41089.5	23589	40876	20906	14564.5	19679.5	36909	27868.5	28458.5	20216.5	32055	19883	21104	25108.5	15484	16264.5	14507.5	19839	33407	16344	20843	19621	65499	50432	32739.5	33731.5	22339	22612.5	17596	15121	17669
g_133.0657	86	Indan-1-ol	C01710; C02394; C16930; HMDB29639; HMDB29697; HMDB29698; HMDB30839; HMDB31626; HMDB32024; HMDB32142; HMDB32608; HMDB32623; HMDB33716; HMDB34107; HMDB34563; HMDB36441; HMDB59601; HMDB59895	C9H10O	100	133.066	67755.5	27604.5	21433.5	41522	19728	24342	24801.5	23736	20133.5	22474.5	35207.5	27371	29809	23673	34810	53928	25238	23809	30651.5	30535.5	31118.5	34947	39049	17931	28277.5	30352.5	21639.5	29722.5	24561	27608.5	46700.5	32553.5	14986	27051.5	96257.5	43559.5	95727	24966.5	27061.5	33838	61712.5	18228.5	28594
g_134.0248	87	2-Benzoxazolol	HMDB32931	C7H5NO2	100	134.025	10465	8167.5	8739	7912.5	8561	9017.5	9202	9007	8704.5	8461	9841	8585	8779	9222.5	10126	10005	9313.5	9443	10879.5	8773.5	8506	10966	9164.5	12484	8520	10151	8009	8939	6994	8791	9763	8015.5	11165.5	8879	6901	9774	8476.5	8873	10789.5	10642.5	9685	8571	8966.5
g_134.061	88	2-Phenylacetamide	C02505; C07565; HMDB01250; HMDB10715; HMDB32628; HMDB32630; HMDB37071; HMDB37072; HMDB40008; HMDB40013; HMDB40222; HMDB40223; HMDB40224	C8H9NO	100	134.061	34638	27054.5	20446.5	23705	25359.5	23193.5	31172	21471.5	25024.5	18585.5	48079.5	44334	98177	24468	43671	38961.5	94182.5	34915.5	26239	29421	33156.5	35360.5	32203	30019	31917	44541.5	43595.5	29607.5	17526.5	28490.5	24610	45824	31140	16448	34936	65546	32393	23599.5	23883.5	34824	27245.5	23149.5	29034.5
g_135.0299	89	Threonate	C01620; HMDB00613; HMDB00943	C4H8O5	100	135.03	291626	193692	253362	300562	219260	234456	320099	224646	197704	261352	283966	227212	170760	350658	295770	314883	232418	308246	201780	289420	295442	312930	190174	445105	293751	363166	246008	353716	258564	257746	282732	271731	206180	173742	270410	265859	286914	323582	233276	250007	338560	315352	325884
g_135.0448	90	Phenyl acetate	C00548; C01454; C03765; C05613; C07086; C07215; C10761; HMDB00209; HMDB02340; HMDB03767; HMDB29635; HMDB29686; HMDB31459; HMDB32400; HMDB32568; HMDB32603; HMDB33128; HMDB33766; HMDB33968; HMDB38176; HMDB40638; HMDB40733; HMDB41485	C8H8O2	100	135.045	90704.5	70791	71090	70302.5	68927	87267.5	92494.5	76531.5	84361	68134.5	120400	68492.5	74054.5	82231	80040.5	90214	63509	77806	72760.5	106060	82352	93318	95395.5	98659	76797.5	98376	76325.5	77581.5	70447	78981	81877	90422	73479	64062	96832	97515	65596	94058	74746	80635.5	76005.5	71193	83774
g_135.056	91	N-Methylnicotinamide	C17512; HMDB03152; HMDB30001; HMDB33947; HMDB37819; HMDB59711	C7H8N2O	100	135.056	52608	40660	44290	45057.5	46397.5	43341.5	58064	31069	54101	45408.5	44936.5	41700	41455	46118	47158.5	42445.5	43819.5	47964	36785	33508.5	45007.5	53297.5	53558	88988.5	31434	50967	41878.5	54746	37802.5	45433.5	51175	37895	41719	39494.5	41212.5	49728.5	39291.5	52824	47757	52327	58267.5	36419	40271
g_135.067	92	2-Methylerythritol	HMDB11659; HMDB31201; HMDB33919; HMDB41486	C5H12O4	100	135.067	11785.5	9232	8821	9921	9926	9039	11559.5	7874.5	11077.5	8954	12287	8756	12326.5	10671.5	10342.5	11686.5	13429	9185	8101	10281.5	9565.5	11298.5	11387	14439	8321.5	12724	9407.5	11203.5	7840.5	9411.5	9685	10593	9001	8486.5	10698.5	13354.5	7894.5	11012	9763.5	10932.5	10492.5	8884	9383.5
g_135.0813	93	4-Propylphenol	C14311; HMDB29667; HMDB31312; HMDB31446; HMDB31627; HMDB31628; HMDB32029; HMDB32149; HMDB32441; HMDB32544; HMDB32621; HMDB32624; HMDB32625; HMDB33962; HMDB34378; HMDB38984; HMDB38985; HMDB38986; HMDB38987; HMDB38988; HMDB39782; HMDB59896	C9H12O	100	135.081	18745	19715.5	17535.5	22043.5	17172.5	22807.5	16424.5	19497	18608	24583.5	18077.5	19844	22560	20795.5	23225.5	21744.5	17650	14789	21444	19135	21412	21753.5	21158.5	21811	18373	20094.5	21594.5	28026.5	19774	19074	16555	21091	14438.5	19211	21364	25076.5	18511.5	23739	17926	18941	17786	14874.5	18494.5
g_136.0403	94	Anthranilate	C00108; C00568; C01004; HMDB00875; HMDB01123; HMDB01392; HMDB01538; HMDB01891; HMDB15687; HMDB29806; HMDB60722	C7H7NO2	100	136.04	34778.5	27418	30241	21544.5	34261.5	29614	38934	26734	30699.5	27857.5	29900	24345.5	26105	37146.5	28712.5	35299.5	31619	38016	26318.5	27765	26291.5	37109.5	31316.5	38720	27643	36139.5	28900.5	29650.5	26622	30759.5	28593.5	29452	30244	29659	29129	29455	47804	32026.5	29550	31836.5	33648.5	41999.5	29563
g_136.064	95	1-Methylnicotinamide	C02918; C07400; HMDB00699; HMDB14871	C7H9N2O	100	136.064	5511	4543.5	5253	4245	4570.5	3881	6669.5	3048	5516	5275.5	5725	3601	5644.5	5261	5880.5	4444	4476	4836.5	4199.5	4306	4190	6239.5	5374	7690	4144	6063	4452.5	4762.5	5100	5191	4439	4559	3645.5	5003	4235	5477.5	4930.5	5324	5516.5	5259.5	4878	3381	3726.5
g_136.0766	96	Tyramine	C00483; C01183; C02735; C16570; HMDB00306; HMDB01065; HMDB01466; HMDB04989; HMDB29759; HMDB39657; HMDB40059; HMDB60681	C8H11NO	100	136.077	6503.5	5433	5293	5254.5	5373	6263.5	6842.5	5116.5	6000.5	6098	5867	4870.5	5186.5	5684.5	5056.5	5845.5	4859.5	5478	5008	5039.5	4863	6420.5	6339.5	7870.5	4480	7168.5	5679.5	5564	5687.5	5651.5	5303	5730.5	6234	5402.5	6292.5	6413.5	6191	6372.5	5461.5	6231	6335	6817.5	5287
g_141.0917	97	Cycloheptanecarboxylic acid	C12297; C16648; C16653; C16654; C19318; C19757; HMDB00392; HMDB01568; HMDB13897; HMDB13902; HMDB13903; HMDB13904; HMDB29761; HMDB31293; HMDB31343; HMDB31352; HMDB31403; HMDB32164; HMDB32207; HMDB32266; HMDB32267; HMDB32268; HMDB32278; HMDB32533; HMDB35422; HMDB36212; HMDB36236; HMDB37622; HMDB37624; HMDB37630; HMDB38036; HMDB38310; HMDB39793; HMDB39872; HMDB40212; HMDB40215; HMDB59908	C8H14O2	100	141.092	59837.5	51286	58665	51059.5	62931.5	66443	73941.5	65688	49248.5	49471	59715.5	55181.5	57033.5	83104.5	69014.5	75448	66326	72838.5	65822.5	57104	52804	61562.5	52878.5	69644.5	75958	94829.5	64106	74003.5	62288	78218.5	61434.5	67677.5	54120	50913.5	61119.5	68913.5	71165.5	75231	83907.5	71282.5	76203.5	74142.5	71683
g_141.1279	98	2-Methyl-4-heptanone	HMDB13821; HMDB29557; HMDB30959; HMDB31266; HMDB31267; HMDB31268; HMDB31417; HMDB31684; HMDB31730; HMDB34152; HMDB37304; HMDB40581; HMDB41498; HMDB41499; HMDB41601; HMDB59835; HMDB59887	C9H18O	100	141.128	6505.5	6097	6449	6480	7352.5	6518	7121.5	7422	5887.5	6379.5	7018	5745.5	6315	5800	6650.5	8759.5	7359.5	8200	6963.5	6794.5	5716.5	7801	6772	8029	7118.5	7140	5322	5832.5	6471	6531	6974	7084.5	8783.5	6478	6160.5	6523	6403.5	6858.5	7003.5	6243.5	6223.5	6400	7494.5
g_143.0349	99	2,3-Dimethylmaleate	C00922; HMDB00393; HMDB00522; HMDB02266; HMDB13311; HMDB29171; HMDB31257; HMDB36232; HMDB40207	C6H8O4	100	143.035	95475	82747	78489.5	68624.5	78781	80521.5	96592	73815	80603	66529	73384	72410.5	64940	84297.5	83183.5	101098	75373.5	77818	73789	79436	66170	91651.5	81506.5	121833	66999	82898.5	79674	89707.5	77117.5	82706	75529.5	66189	88288.5	69918	77119.5	80224.5	67004.5	78201	80175	75627.5	85036.5	74947	82755
g_143.0493	100	2-Naphthol	C11713; C11714; C14787; HMDB06215; HMDB12138; HMDB12322; HMDB31001; HMDB60301	C10H8O	100	143.049	21882.5	19354.5	17533	20510.5	18029	21299	21016.5	21188.5	18381.5	19498.5	19497.5	16502	16433.5	20472.5	20580.5	22240	17496.5	15903.5	16295.5	19770	17151.5	20135	17516.5	24336.5	16314.5	20444	19298	19851.5	19579.5	22056	18435	17263	22665.5	18750.5	21617	19314.5	17499	18909	18668.5	18390	17062.5	17841	18608.5
g_143.0713	101	trans-4-Hydroxycyclohexanecarboxylate	HMDB01988; HMDB31176; HMDB36594; HMDB37114; HMDB40433	C7H12O3	100	143.071	41896	42286	40974.5	40173	44408.5	44552	41998.5	39155	42578	41785	41956	38677	40212	42945.5	46771	52643.5	49327	39443.5	40167.5	47119	37643	51323.5	41746	51352.5	42219	46542	39255.5	45848	44227	47525	48651.5	44534	42110	39267.5	44332	53198.5	47191	51918.5	45871	41109.5	40796.5	43833.5	44484
g_143.0823	102	4-Amino-1-piperidinecarboxylic acid	HMDB60385	C6H12N2O2	100	143.082	172640	164460	180751	144954	151054	170546	183578	164006	149685	142264	143254	167534	146658	169164	148912	167416	172716	202116	184540	154742	144820	192427	164907	169700	154812	158685	155100	184664	146264	190332	195529	159247	170723	142884	153134	151898	181248	143170	171642	166574	192263	149840	190334
g_143.1076	103	Octanoic acid	C06423; C07185; HMDB00482; HMDB01877; HMDB29980; HMDB30368; HMDB31230; HMDB31290; HMDB31478; HMDB31579; HMDB31587; HMDB31588; HMDB31596; HMDB31638; HMDB31703; HMDB32046; HMDB32047; HMDB32203; HMDB32225; HMDB32272; HMDB32335; HMDB32551; HMDB34161; HMDB34164; HMDB34234; HMDB34459; HMDB35457; HMDB36165; HMDB39217; HMDB39620; HMDB40209; HMDB40251; HMDB40252; HMDB40296; HMDB40298	C8H16O2	100	143.108	194252	97041	125242	103899	99645.5	76752.5	93265.5	127674	72615	57459.5	135231	89570	75485	113634	96546	131034	98338	83949.5	82712	140824	95918.5	90073	85963.5	137184	121326	105180	105792	117137	97680.5	111855	129198	147929	99467.5	67991	104849	87329.5	107440	115650	145786	107194	96038	97982	169862
g_144.03	104	2-Oxoglutaramate	C00940; HMDB01552	C5H7NO4	100	144.03	8402.5	7100.5	6911.5	6212	6374	7087	7062.5	6077.5	6764.5	4509	6969	5608	6160.5	9439	6752	8174.5	6720.5	6145	6470.5	6806.5	5137.5	8022	6169	8416.5	7334.5	8488	5950.5	7443.5	5797	5832	6982	7772.5	7243	6696.5	6099.5	6516	7903.5	6776.5	6937	7703.5	7965	6236	6831.5
g_144.0666	105	4-Acetamidobutanoate	C01475; C02946; C03239; C03656; C04076; HMDB00730; HMDB00808; HMDB01263; HMDB03681; HMDB12131; HMDB12151; HMDB15127; HMDB29425; HMDB29426; HMDB59595; HMDB60265; HMDB61156	C6H11NO3	100	144.067	25371.5	21209.5	19604	18723.5	23104	21540.5	33400	18499.5	24494.5	17701.5	18607	15734	21558.5	28511.5	24085.5	27630	16883.5	21333.5	18309	20018	18808	23739.5	27859.5	30868.5	17962	30914.5	17858	27707	16295	25214.5	21591	20264.5	20110	18593.5	17773	35493.5	19092	18710	22894.5	22160.5	21262.5	15966.5	19492.5
g_145.0139	106	Oxoglutarate	C00026; HMDB00208; HMDB13701	C5H6O5	100	145.014	5063	3879.5	4075	4065	4010	3649.5	5085	3468.5	3709	3681.5	3227	3093.5	3752	4806.5	4290	5061	3600.5	4064	3481	3618.5	3994	4450.5	3650.5	4977	3995	3913.5	4367	4528.5	3009	4095	4103.5	4025.5	4602.5	3992.5	4222.5	3572.5	3940	3568	4181	4325	4303.5	4075	3363
g_145.0505	107	2-Methylglutaric acid	C06006; C06104; HMDB00422; HMDB00448; HMDB00752; HMDB00858; HMDB02074; HMDB02173; HMDB06900; HMDB33837	C6H10O4	100	145.05	91432.5	76306	72701	72829.5	75746.5	78347	88466	68708	79478	75719.5	71321	69073	68709	80490	78857	83424	71872.5	79704	74888	77581	67489	87360	90072	106570	68307.5	83787	77197	90543.5	64870.5	76481	80440	74399	83358.5	73010	69453.5	83969	70770	69363	84097	83640	83275	71802.5	75479.5
g_145.0618	108	Glutamine	C00064; C00819; C05100; HMDB00641; HMDB02031; HMDB03423; HMDB06899; HMDB28687	C5H10N2O3	100	145.062	605304	459344	389870	461546	347210	645264	668052	487492	320969	221505	818536	163256	591812	443919	434932	508486	466864	463202	373409	456996	346434	426096	562662	395398	387665	810672	565598	529369	428212	388950	444462	662274	873781	444365	230506	382598	571861	429702	580966	698313	250834	552656	226548
g_145.0868	109	3-Hydroxyisoheptanoic acid	HMDB02207; HMDB32269; HMDB36231; HMDB39407; HMDB40254; HMDB59842	C7H14O3	100	145.087	47324	40502.5	34492.5	45492.5	36674	50277.5	45805	39794.5	32311	36176	53357.5	31621	45103.5	43414	41563	48629.5	38167	36876	40080.5	40853	37711	43444	41675	46139.5	33249	53356	48510.5	55802.5	41009.5	40578.5	42059	50015	53931	45432.5	34298.5	54028.5	43645	43810.5	50592	47105	30660.5	42505	32281.5
g_145.0979	110	Lysine	C00047; C00739; C01142; C01186; HMDB00182; HMDB03405; HMDB12114; HMDB12115	C6H14N2O2	100	145.098	612798	611000	648276	712073	508295	554422	754450	660578	527226	615193	722100	543472	740197	477573	595140	733802	643891	721061	505220	537842	608620	739198	528942	745950	516131	557345	419553	551594	539744	742360	752866	767924	631314	444028	477808	564376	455518	514846	723797	452855	424250	459168	702644
g_145.1115	111	Acetylcholine	C01181; C01996; HMDB00895; HMDB01161; HMDB13811	C7H16NO2	100	145.112	61456.5	60228.5	63614	70603.5	53446	59124	76231.5	63164	55025	61430	71813.5	53065.5	71811.5	50928.5	59519.5	74476.5	61076.5	70759	52260.5	57431.5	60169.5	70844	56364	74033.5	51843.5	57468.5	46449	59971	54546	70194	71200.5	74292.5	65984.5	49085	48415.5	57113.5	46525	51664.5	73562	49756.5	45026	48982	67280
g_146.0457	112	Glutamate	C00025; C00217; C00979; C05938; C12269; HMDB00148; HMDB02393; HMDB02931; HMDB03011; HMDB03339; HMDB06556; HMDB33550; HMDB60475	C5H9NO4	100	146.046	569366	452392	340796	355490	509287	366054	463274	375878	431754	366356	329118	511476	291797	339658	505208	465740	541580	478488	419974	416930	367271	507326	458438	355698	506270	340708	393694	322278	295594	574858	432260	371779	428668	360274	580968	343394	408995	277080	246342	414526	516545	413518	622444
g_146.0819	113	(2R,3R.4R)-2-Amino-4-hydroxy-3-methylpentanoic acid	C10144; HMDB29449; HMDB33453; HMDB61157	C6H13NO3	100	146.082	43439	30738	22574.5	22701	22791.5	26552	27814.5	24080.5	27880	20169	22375	21443.5	26784	29879	24658	29543	28510.5	30606	30523.5	26662	22878	30113	29860	21686.5	24793	29540.5	28828	23422.5	19558	28593	23062.5	28591	34298	22646.5	29240.5	20491.5	25989	19943.5	24963.5	27210	20594.5	24710	24128
g_147.0298	114	Hydroxyglutarate	C00815; C01087; C02266; C02630; C02674; C03196; HMDB00426; HMDB00428; HMDB00606; HMDB00694; HMDB01900; HMDB11676; HMDB59655	C5H8O5	100	147.03	222354	101737	117196	168198	134774	163754	234365	164423	215666	154238	163562	199236	120269	153547	137120	154806	141833	203303	105152	158374	124830	187284	145691	280978	305362	213035	150928	147931	146092	157054	160786	147078	189621	79807	122534	246654	137640	292072	139704	170990	182572	135778	214262
g_147.0451	115	Cinnamate	C00423; C02274; C05608; C10438; C17268; HMDB00567; HMDB00930; HMDB31725; HMDB32947; HMDB35243; HMDB36626; HMDB40986	C9H8O2	100	147.045	71062	53051.5	49253	59037	51301	58800	66599.5	53953	61449	51889	59016.5	62905	51385	53027.5	56533.5	57643	59498.5	60869	50377	58036	48172	65401	56734.5	63988.5	63106	65359.5	55147	53983.5	45779.5	63237.5	63199	86045	61128	45723	57092.5	64501	52374	62708	56205.5	54758.5	57055.5	46783	71073.5
g_147.0661	116	Mevalonate	C00418; C06007; HMDB00227; HMDB12140; HMDB31639; HMDB59629; HMDB59705	C6H12O4	100	147.066	26803	23911	17828	19762.5	15295.5	22110.5	22256	16705	22258	14405	25563.5	14830.5	23265.5	18401	21724.5	19166	17384	20207.5	19575.5	21562	16994	23789.5	23382.5	19801.5	18975	26419.5	19204	18451	14226.5	23607.5	16470	21879	22255	20572	20205.5	20877.5	21185	20668	18433	22569	17069.5	15830	18408.5
g_147.0814	117	Cuminaldehyde	C06577; C10452; HMDB02214; HMDB30837; HMDB31616; HMDB32014; HMDB32015; HMDB32016; HMDB32017; HMDB32140; HMDB33382; HMDB34121; HMDB59845	C10H12O	100	147.081	18724	21481.5	14810.5	16325	14285	19679	13317.5	13074.5	15672.5	19950	15203	19173.5	19216.5	14845.5	16445.5	17204	15009.5	13393.5	18236.5	15494	19358.5	16718	16538	14754.5	17042	15102.5	18320	15299.5	16226.5	15288.5	14835	14525.5	11756.5	14160.5	18241.5	20324.5	16169	20148.5	14752.5	16935.5	12500.5	12749	14451.5
g_148.0432	118	Methionine	C00073; C01733; C07418; HMDB00696; HMDB14997; HMDB33951	C5H11NO2S	100	148.043	29713.5	17146.5	16027.5	15533.5	14907.5	14908	40227.5	17074.5	19846	12536.5	23727.5	10005.5	17723	14434.5	15753.5	21415.5	17995	31569	12634.5	19638.5	11398.5	25502	22095	23076	19226.5	25868.5	14402	9671.5	13217.5	17194.5	18481.5	19899	40984.5	14384	8473	9146.5	17931.5	12501.5	19210.5	22878	19962	20774.5	20263.5
g_148.0764	119	Venoterpine	HMDB30175; HMDB39662; HMDB40016; HMDB40029; HMDB40043; HMDB40047; HMDB40050; HMDB40051	C9H11NO	100	148.076	9541	6276.5	6646	5129	5844	6510	9553.5	4952.5	7380.5	4713.5	6365.5	4655.5	6331.5	7058	5515	6435.5	6964.5	7348	5185	5774.5	5740.5	6970.5	6625	7855.5	5132.5	9320.5	5577.5	5871	5298	6230.5	5670.5	7420	7220.5	7096	5340	5889	10731.5	6075.5	6503	6268.5	6688.5	11795	6836.5
g_148.991	120	Thiodiacetic acid	C14872; HMDB42032	C4H6O4S	100	148.991	176056	147374	148468	150934	120046	156887	180420	154038	148962	128533	138462	138834	116877	154550	144086	168092	123412	141797	129674	152858	125952	164504	148205	234694	129960	136452	133352	162239	131912	151528	138162	121729	156546	104076	135312	151184	110316	152563	154199	141872	166695	124841	147272
g_149.0089	121	Tartaric acid	C00898; C02107; HMDB00956; HMDB29878; HMDB59916	C4H6O6	100	149.009	12797	45030.5	12890.5	13300.5	13474.5	13977	16964	13850.5	12719.5	16972	20275	14904	12873	16424	23822.5	25287	17045	17483	17949	14691	13171	24629	15279	20540	23329	18164	14947	14355.5	16319.5	18272	16687	11283.5	13091	15253	27793.5	16067	17673	16950.5	26344	18548.5	17486	15152.5	19629
g_149.0241	122	Phenylglyoxylic acid	C02137; C10812; HMDB01587; HMDB31515; HMDB32598; HMDB32612; HMDB40528	C8H6O3	100	149.024	15048	14900.5	14956.5	12177.5	12464	13365.5	14919	13763.5	14336	12324	14477	12407.5	13959	13523.5	14265.5	15061.5	13139.5	14835	12451.5	13174.5	13119.5	14944.5	15280	17796.5	13931	15151	11691	12558.5	12677.5	14999	13226	13766	15197.5	11987	13513.5	13878.5	13203.5	14397	14595.5	15539	14928	12647	13293
g_149.0454	123	Pentose	C00121; C00181; C00259; C00309; C00310; C00312; C01488; C06115; C08353; HMDB00098; HMDB00283; HMDB00366; HMDB00621; HMDB00646; HMDB00751; HMDB01644; HMDB03371; HMDB12194; HMDB12325; HMDB29941; HMDB29942; HMDB59753; HMDB60254	C5H10O5	100	149.045	59133	49944	30202	33530	27942.5	73229.5	49546	32104.5	48908.5	21452.5	78098.5	40845.5	45129.5	41294.5	38485.5	37490.5	50158.5	31937.5	43457	50000	45385	40080	51232	33237	40575.5	45613	34555	36924.5	26515.5	32159.5	49352.5	30304.5	44964	32094	100719	81455	51448.5	66866	28758.5	44013	35277	29927	38603
g_149.0607	124	Hydrocinnamic acid	C01839; C01963; C02646; C05629; C15513; C17883; HMDB00764; HMDB02097; HMDB02222; HMDB02237; HMDB03654; HMDB11743; HMDB13744; HMDB31310; HMDB32073; HMDB32075; HMDB32569; HMDB32570; HMDB32592; HMDB32617; HMDB33967; HMDB33970; HMDB37715; HMDB38355; HMDB40428; HMDB40925; HMDB59824	C9H10O2	100	149.061	56270.5	47437	46192	40534	42285	50759	34480	33903	42099.5	34694.5	70292.5	45060.5	53697	37940	46330.5	47434	46595.5	45979	45070	44867	51140	47868	50558.5	37089.5	44127	50674	61906.5	56491	32542	44226	42050	40553	58937.5	33691.5	50252.5	54035.5	42023.5	47447	39729	45595	39276.5	32573.5	45398
g_149.0717	125	6-Methylnicotinamide	HMDB13704; HMDB29410; HMDB38513; HMDB39998; HMDB39999	C8H10N2O	100	149.072	64290	51291	50777	50764.5	53215	44269	64763.5	32434	64721	50759	46580.5	45326	51380.5	49525	52432.5	42171	52874.5	53250.5	41159.5	26723.5	47699.5	56640.5	61986	99583	27622.5	54253	47275.5	59608.5	42699	52213	59602	36274	46687.5	46395.5	41304	53729.5	38972	59687.5	52283	65464	63859	37573.5	43307
g_149.0969	126	Thymol	C01767; C01951; C02576; C06576; C09840; C09868; C09884; C09908; C11383; C11939; C14200; C17062; HMDB01878; HMDB03647; HMDB04487; HMDB29652; HMDB31570; HMDB31613; HMDB31817; HMDB32063; HMDB32213; HMDB32626; HMDB33544; HMDB34846; HMDB34921; HMDB35089; HMDB35172; HMDB35250; HMDB35591; HMDB35761; HMDB35770; HMDB35824; HMDB36061; HMDB36070; HMDB36089; HMDB36999; HMDB37561; HMDB38913	C10H14O	100	149.097	30566	31781.5	31445.5	31744	28529	33513	24956	29771	27041.5	35104	28964	32755	34815	30752.5	34851	42270	32488.5	27808	36991	26911.5	36425	32118	31170	31702.5	26786.5	28413	29159	31481.5	30719.5	29592	29090	32179.5	23153	29946.5	31775	32747	26904	34860	32938	34372.5	27012	25198.5	28236.5
g_150.0022	127	1,2-Benzisothiazol-3(2H)-one	HMDB34413; HMDB40578	C7H5NOS	100	150.002	4766	3768.5	5155	4305	3684	4088.5	4912	4078.5	4048	3876	4759	3904.5	3385.5	4339.5	3590.5	5589.5	4033	4906.5	3757.5	3944.5	4163	4772.5	3713.5	4579	5242.5	4307.5	3316.5	4397.5	3589	4525.5	4610	3307	4328	3542	4126.5	3796	4242	3836	5055	5066.5	4236	3715	4055
g_150.042	128	Guanine	C00242; HMDB00132; HMDB00403; HMDB00542	C5H5N5O	100	150.042	3679.5	2464	2192.5	2475.5	2493.5	2937.5	4346	2770	2583.5	2406	3289	2230.5	2745	2426.5	2890	3017.5	2449	2810	2810.5	2651.5	2223.5	3441.5	2815.5	3027	3046	3269.5	2112.5	2673	2170.5	2849.5	2406.5	2966.5	3883.5	2603	2497	2234	2656.5	2464.5	3292	3304.5	2899.5	2251.5	3284.5
g_150.056	129	Acetaminophen	C03005; C16571; C17756; HMDB01859; HMDB02210; HMDB12219; HMDB12992; HMDB29703; HMDB32609; HMDB33903; HMDB59846; HMDB60680	C8H9NO2	100	150.056	42697.5	35444	31024	21956.5	32727	34425.5	43028	25102	38748	26704	41037	25657.5	82156.5	30573	33800.5	40688.5	51072	39529	172271	29210	30113.5	36710	38064.5	48729	27992	39152	30401	36699	23965.5	33356.5	39964.5	29117	28762	30065.5	30260.5	35378	35639	31788.5	34521	35268.5	35027.5	32015	32505
g_151.026	130	Xanthine	C00385; C07599; HMDB00292; HMDB00786; HMDB01182	C5H4N4O2	100	151.026	16612.5	12508.5	13687.5	18597	21267	15316	32899.5	17642	37798.5	19404	14531.5	28305.5	17869.5	24572	25756.5	21142.5	20715	27538.5	15857.5	22745	19439.5	18389.5	18640	27222	26052	16782	30568.5	22669.5	16723	13103	16543	20153.5	24319	16861.5	17117	33102.5	13109	29452	10731	20599	31480.5	16742.5	30952
g_151.0405	131	p-Hydroxyphenylacetic acid	C00642; C00755; C01984; C02181; C02519; C03663; C04043; C05593; C05852; C10675; C10804; C12305; C13635; C14088; CHEBI:18101; CID:127; HMDB00020; HMDB00440; HMDB00669; HMDB00703; HMDB01101; HMDB02390; HMDB03791; HMDB04815; HMDB12308; HMDB29657; HMDB29658; HMDB29659; HMDB29660; HMDB29661; HMDB29662; HMDB31609; HMDB32399; HMDB32572; HMDB32594; HMDB32604; HMDB32606; HMDB32629; HMDB32919; HMDB33003; H…	C8H8O3	100	151.041	65002	49480	53316	47093	46105.5	60928	57986.5	55777	56679	43168.5	74022	48675.5	53058	55048.5	54563.5	61127	60771.5	54480	51723	76146	52061	56306.5	65688.5	57651	86783.5	58968	55459	53145.5	47551.5	54438	62013.5	60435.5	52438	55076	51238.5	63215	57190.5	74917.5	55999.5	58279	57229	54687.5	67661
g_151.0511	132	N1-Methyl-2-pyridone-5-carboxamide	C05842; C05843; HMDB04193; HMDB04194	C7H8N2O2	100	151.051	36734	26568	29839	21602.5	29871.5	31376	36349.5	26827.5	32118.5	27798	30551	25506.5	31500	39699	29320	32116.5	25904	34583	28258	30589	29775.5	33611	33571	46544	26903.5	35312	28137	35163	25256.5	34159.5	30754	28194	29110.5	28969.5	33700.5	33968	26980	32791.5	31035.5	32119.5	32113.5	23115	28906
g_151.0764	133	2-Isopropyl-1,4-benzenediol	HMDB32132; HMDB32599; HMDB36169; HMDB36227; HMDB39801; HMDB39956; HMDB40175; HMDB40216; HMDB40449; HMDB41326; HMDB41804; HMDB59853	C9H12O2	100	151.076	24681.5	23343	25164	27404.5	21995	26792	22265.5	23733	25420	28984.5	23682.5	27379	29309.5	25723.5	25240	27388	22954	28338.5	28733	28233.5	31696.5	28882.5	27058	26725.5	24388	24527	30896	25117	24664.5	26943	25212	24468.5	24789.5	24568	26864	31278	24888	29696.5	22575	25918.5	24384.5	23398	26334
g_151.0874	134	2-Methoxy-(3 or 5 or 6)-isopropylpyrazine	HMDB32381; HMDB40052; HMDB40053; HMDB40340	C8H12N2O	100	151.087	153845	113584	129864	105686	123425	109928	157612	60574.5	149790	115990	99250.5	100954	121005	115617	128234	102230	124972	126124	90266.5	52854.5	110726	147148	150223	289658	56738	139458	104791	152082	100302	133196	151761	77725.5	104364	100982	93579.5	133088	95613.5	138566	124292	158608	169676	83417.5	96456
g_151.1127	135	(-)-trans-Carveol	C00964; C01499; C02452; C02759; C07271; C09847; C09859; C09885; C09893; C09906; C11395; C11408; C11409; C11415; C11938; C11941; C18018; C20260; HMDB03450; HMDB03634; HMDB03667; HMDB30892; HMDB30893; HMDB31854; HMDB32120; HMDB32242; HMDB32536; HMDB34715; HMDB34916; HMDB34973; HMDB34974; HMDB34975; HMDB34985; HMDB35054; HMDB35077; HMDB35078; HMDB35092; HMDB35100; HMDB35120; HMDB35125; HMDB35158; HM…	C10H16O	100	151.113	23763.5	22909.5	25178.5	25786.5	21677.5	27790	20712.5	20732	27398	28862	30534.5	25665.5	41945.5	29703	29000	26948	19641	19569.5	28563.5	20439	25082	28084.5	39741	30285.5	21567	24016	27551	26035.5	21779.5	21696	23745	18242.5	15309	24036.5	25212	28852.5	23380.5	23760.5	22380	35622	23561	16595	26102.5
g_152.0023	136	3-Sulfinoalanine	C00606; HMDB00996; HMDB60179	C3H7NO4S	100	152.002	4164	3542	3779	3405.5	3767.5	3997	3792	3335	4044	4823.5	3908.5	4803	3341	5718.5	4281	4773	4265	4399	4739	3878.5	4995	5957.5	4417	4792	4057.5	3853	4838.5	4028.5	3549.5	4225.5	4316.5	3328.5	3949	3455.5	4826.5	4994	4704.5	3858.5	4448	3916.5	3831.5	3561	3935
g_152.0352	137	3-Hydroxyanthranilic acid	C00632; C02518; HMDB01476; HMDB01972; HMDB14378; HMDB14389; HMDB59749; HMDB59811	C7H7NO3	100	152.035	14196.5	10928.5	14435	12986	14388	12865	17323.5	16537	14692.5	11003.5	14338	12238.5	13471.5	13965	16055	17584	14612	15191	12401	14622	12560.5	15529	13318.5	16556.5	15588.5	16022	12421	14151.5	13228.5	14948	14326.5	14944.5	14018	12192	13303.5	12910	13504	16179.5	14523.5	15455.5	14160	13871	14148
g_152.0715	138	Dopamine	C03758; C04227; C16666; HMDB00073; HMDB04825; HMDB12309	C8H11NO2	100	152.071	13524	9618.5	9100.5	8695.5	11529	10586.5	11833.5	9100.5	11225	10816	11177.5	6918.5	9971	10215.5	9632	10302	10665	11104	8087	9240	8050	10222.5	11344	13741	7691	11210.5	8370	10322.5	8149	10742	9625	8164	8442.5	9238	10407.5	10024	8770	10497	10087.5	10974.5	10228.5	9061	9180.5
g_152.969	139	(E)-S-1-Propenyl thiosulfate	HMDB41079	C3H6O3S2	100	152.969	1060.5	1057.5	1250	1455	1230	1152	1041.5	1079	963	1202.5	1688.5	1288.5	1093.5	1353.5	1174	2021.5	929.5	1333	1156.5	1207.5	982.5	1517	1278	1738.5	1448.5	1462.5	1366.5	1311.5	1277.5	1421.5	1628.5	1308.5	1231	1220.5	1207	963	1669	1211.5	1795.5	1102.5	1442.5	1312.5	1358
g_153.0012	140	1-(2-Thienyl)-1,2-propanedione	HMDB40002	C7H6O2S	100	153.001	10871.5	10816	11956.5	9657	11721	11381	13494.5	11410	10372	10078	11500	11349.5	9215.5	11463	11716.5	14611	11907.5	12550.5	10204	11175.5	10820.5	11649	10831.5	13386	10841	11438	10319	12357.5	10206.5	12118	13250.5	10670	10903	10870.5	11283.5	11253.5	11788	10242	12426.5	12176.5	12652	10258.5	10880
g_153.0192	141	Gentisic acid	C00196; C00230; C00628; C16748; HMDB00152; HMDB00397; HMDB01856; HMDB13676; HMDB13677; HMDB29666; HMDB34299	C7H6O4	100	153.019	137730	160343	103576	68730.5	89759	57244	106514	41356	85458.5	52513	238574	36830	70831.5	110877	65869	142549	111006	54708.5	48035.5	67550.5	71530	68779	77213.5	51377.5	69764.5	71966	56769.5	69679	66518	39855	77701	132198	112600	130464	87125.5	94482.5	83805.5	72961	72275	82446.5	54170.5	80717.5	72858
g_153.0557	142	Hydroxytyrosol	C06317; C10787; HMDB05784; HMDB30570; HMDB32012; HMDB34158; HMDB37724; HMDB37728; HMDB59966	C8H10O3	100	153.056	25489	25171	24477.5	28220	25891	29452.5	22850	25867.5	32216.5	31492.5	24676.5	33760.5	34470	33358.5	27330.5	27414.5	28084.5	25280	33956	32876	32368	30607.5	30663.5	22798.5	22134	23457.5	28512	29233	25264	25973	23168	27475	20885	30236	30958.5	36393.5	28719.5	38135	24144.5	28234	27115	23727	22680.5
g_153.092	143	C9:2	HMDB31302; HMDB32314; HMDB32442; HMDB35135; HMDB36177; HMDB36239; HMDB37276; HMDB38268; HMDB38697; HMDB40285; HMDB60285	C9H14O2	100	153.092	40205.5	35534	34920.5	40065	34130	41423	35050	42006.5	41309.5	39181	35166.5	39675	38692	44923	37608	42929.5	33089	34831.5	41362.5	40282.5	45590.5	45244	38071.5	47307.5	34214	40042.5	41664.5	45890	34657.5	40908	32442.5	41530.5	34216	41947	36701.5	46664	38094.5	46830	38623.5	40908.5	43305	31991.5	34770.5
g_154.0622	144	Histidine	C00135; HMDB00177; HMDB34267	C6H9N3O2	100	154.062	650210	605528	580271	719234	551708	738722	759606	603584	532422	506632	689310	703515	533683	504083	702038	627131	741722	725350	498200	665532	621674	664543	597073	702447	729954	796792	583388	633054	652876	803552	817046	687391	738464	530030	477076	580164	646126	562000	585872	584928	688439	541316	846915
g_155.0348	145	Ascladiol	HMDB29610; HMDB59731	C7H8O4	100	155.035	10874	9232.5	10322	10826	8071	9439.5	8861.5	10404.5	10897.5	11103.5	11241	10657.5	11033	12120.5	9495.5	10606.5	9646.5	10362.5	11311	11684.5	11229.5	9664.5	10039	10593.5	11700.5	8701	10268.5	8974.5	9703.5	9759.5	9787.5	10780.5	8469	9434.5	9961.5	11385.5	9446.5	13000.5	10960.5	11658.5	9599	8571	10273
g_155.0461	146	5-Hydroxymethyl-4-methyluracil	C03680; C05132; HMDB00544; HMDB01014; HMDB02320	C6H8N2O3	100	155.046	22140	16817.5	16670.5	16751.5	19634	23650.5	22048	16726.5	17421.5	19490.5	18448.5	18402.5	18875	20663.5	16166	21162.5	16544	18105.5	18022	19535.5	18324	26880.5	21388.5	26487	22290.5	22765	18476	19496	16742.5	23081.5	24081	24143.5	18033.5	18825.5	13941.5	17947.5	16653	20873.5	16885.5	18579	26664	18514.5	23679.5
g_155.0713	147	8-Hydroxy-5,6-octadienoic acid	HMDB31101; HMDB32232	C8H12O3	100	155.071	32332	34584	30860	34397	32517	39056.5	32396	31477.5	32034.5	33855	32395	32625.5	35402	33287.5	37968.5	41278	32306.5	25153.5	35695	37127	29126.5	39705.5	33351	29803	35466.5	36935.5	34915.5	40084	34831	37352	27512.5	34822.5	33379.5	31954	37584	38756.5	30083	39763.5	33905	31672	34303.5	34987.5	36835
g_155.1077	148	C9:1	HMDB04362; HMDB31263; HMDB31271; HMDB31514; HMDB31531; HMDB32265; HMDB32307; HMDB32413; HMDB32491; HMDB33167; HMDB34716; HMDB35307; HMDB36208; HMDB36222; HMDB37023; HMDB37496; HMDB37618; HMDB37629; HMDB38272; HMDB38275; HMDB39736; HMDB39794; HMDB40210; HMDB59728; HMDB59817; HMDB59840; HMDB59894; HMDB60286	C9H16O2	100	155.108	45746	41627.5	44657.5	46657.5	39265.5	43861	40569.5	45917.5	41076	38015.5	40054	37093.5	37805.5	60906.5	41916.5	53204	35133.5	37938.5	41601	44063.5	39094.5	50151.5	45264	55414.5	38628.5	49457	42540.5	44807.5	39078	37492	37829.5	41065.5	42210.5	40970	34213	43222	37149	50131.5	45915	48621	42285.5	37182	39151.5
g_157.0507	149	Isopropylmaleate	C02631; HMDB00635; HMDB12241; HMDB36380; HMDB59815	C7H10O4	100	157.051	34016	27438	25899	27778	26475	29974.5	31935	31181	27689.5	26857	28108	26451.5	26760.5	31947.5	28818	34440	29025.5	24302	26916	30225	26253.5	33537.5	30263.5	34829	29974	31908	31309	31986	24617	29925	27118.5	31188	34029.5	25479.5	28446	30923.5	28863	30269	33044	29959	30286.5	29121	28179
g_157.0871	150	cis-4-Hydroxycyclohexylacetic acid	C02975; C16652; C16655; HMDB00451; HMDB00909; HMDB10721; HMDB13211; HMDB30303; HMDB31177; HMDB31307; HMDB36230; HMDB36395; HMDB38305; HMDB40447; HMDB41616; HMDB59938; HMDB59939; HMDB60683; HMDB60685	C8H14O3	100	157.087	66938.5	59220	64800	66356	59694	59669.5	62290.5	62284	57389.5	66121	55385	72068.5	57153.5	59986.5	67073.5	69643	64073.5	58394	57132	58149	58254.5	65493.5	56431	77012.5	64231	65014	62519	69679	61043.5	64897.5	71212.5	64889.5	61833.5	62433	60428	67449	65675	67951	70476.5	62585	60935	61211	66209.5
g_158.0456	151	L-2-Amino-4-methylenepentanedioic acid	C00651; HMDB29433; HMDB34442	C6H9NO4	100	158.046	36665	33857	35147.5	29615	30082.5	58722.5	38334.5	31184.5	31849.5	28673.5	28868.5	28651.5	30604.5	41067.5	32247	33553	30092	37582	36441.5	31763.5	27286	38501	35010.5	35824	30008.5	33834.5	31971	41578.5	28639	35847	33561	30406.5	33521.5	29624	30510	36172	34567	30124	38523.5	36269.5	35925.5	29576.5	34490.5
g_158.0604	152	Indoleacetaldehyde	C00637; HMDB01190	C10H9NO	100	158.06	57227.5	48123.5	44703	45958	46173.5	64618.5	54664	55459.5	47062	44827.5	48919	37599.5	42406	54987.5	50516	58024	35373	48730.5	45210.5	52432.5	40287.5	62235	53047.5	64258	44333.5	54826.5	45859	52312	40975	50301.5	49817	62570	56544.5	51203	38994.5	51173.5	38912	52710	63002.5	50417	48218.5	45972.5	43161
g_158.0821	153	2-Methylbutyrylglycine	C02636; C03087; C08269; HMDB00339; HMDB00678; HMDB00927; HMDB11757; HMDB12154; HMDB12175; HMDB29230; HMDB29409; HMDB29412; HMDB31345; HMDB36384; HMDB38593; HMDB38625	C7H13NO3	100	158.082	23974	22421	21727.5	22194.5	20980	22455.5	23947.5	23330.5	24516	19732	20419.5	18531	20597	24352.5	23529	24649.5	20040	21306	21170.5	25374.5	19053	26408	20955	25922	22503	26425	19405.5	24265	19370.5	21733.5	23650	25142.5	21475	20515.5	20109	21395.5	19719	21706.5	23479.5	23882.5	19775.5	19104	23428
g_159.0409	154	Tricholomic acid	C08298; HMDB30412; HMDB42037	C5H8N2O4	100	159.041	6434	8458.5	9743.5	8219	7298.5	45290.5	8947	9120.5	5768	6859	10988.5	7317.5	6051.5	9070.5	9620.5	8598.5	8647	8182.5	9494	8837.5	8078.5	9399	8968	9208.5	8797.5	9019.5	7341.5	8525.5	8034	8490	8437	9191	8542	9190.5	9412	9312	8176	10580	9025.5	8734	7668.5	8120	8576
g_159.0662	155	Pimelate	C02656; HMDB00555; HMDB00857; HMDB02441; HMDB29167; HMDB29573; HMDB41605; HMDB59722; HMDB59738; HMDB59893	C7H12O4	100	159.066	23263.5	20700.5	18331.5	19053.5	19833.5	23543	20893.5	21662.5	20823.5	21171	24587	20539	21640	21179	22630	26216	21187.5	18057	21225	23446.5	19179.5	25154	23701	26066.5	22300	22524.5	22775.5	22853.5	19946	21629	22013.5	23334.5	19286.5	20155.5	23675	24736	20147	26164	25727.5	21123.5	19828	20803.5	21383
g_159.0807	156	3-Methyl-4-phenyl-3-buten-2-one	HMDB31567; HMDB35207; HMDB38790	C11H12O	100	159.081	14658.5	15512	14159.5	14300.5	13900.5	16915.5	17511	15100.5	15761	34633.5	20007.5	16653.5	14286.5	13739	14046.5	16726	14268.5	13631.5	15290.5	14355	16827.5	16702.5	17093	15789.5	14315	18677	16852	16224.5	18145	18254	14550.5	14814	13291	13889.5	16009.5	18158.5	16629.5	18085.5	18203	13235.5	13392	15228.5	16975.5
g_159.1027	157	Propylhydroxypentanoic acid	C16649; C16650; C16651; HMDB00486; HMDB00711; HMDB01954; HMDB02264; HMDB10722; HMDB13898; HMDB13899; HMDB13900; HMDB31509; HMDB32270; HMDB32827; HMDB59825; HMDB59867	C8H16O3	100	159.103	24798	23989	23148	24687.5	23276.5	25145	29823	30722.5	25801.5	27128.5	23083	21747.5	25014	24015	23846	28206.5	21310	25860.5	30277	24678	21239.5	29617.5	21665.5	31264.5	22549.5	30718	22761	27385.5	24732.5	26659	22846	23139.5	28583.5	24250	22698	26048.5	25891.5	26003	29524.5	25996	22064	26119.5	31997.5
g_159.1135	158	Methyl-Lys	C02728; HMDB02038; HMDB06009	C7H16N2O2	100	159.113	94507.5	79876	72580	111864	61597	77438	89120	112787	65455	66886	106910	99936	68987	77888	81317.5	104898	75438.5	84999	77131	86928.5	68165	96360.5	84322.5	126778	60676	73329	91445	81117.5	58363	73226	90016	69463	94126.5	68926	68270	99074.5	72647.5	77571	70838.5	71453	112622	112876	86088
g_159.1274	159	Propionylcholine	C07471; HMDB13305; HMDB15654	C8H18NO2	100	159.127	11243.5	10789.5	10534.5	13952.5	9661.5	10899.5	12140.5	13983.5	9614.5	10120	13416.5	12256	9597	10536.5	11169.5	13747	10545.5	11750.5	10825	11202.5	9421	12583.5	11131.5	15709.5	8884	10560.5	11303	11274	8849	11002.5	11254.5	10516	12001.5	9313	9485	12371.5	10467	11318.5	11137.5	10906.5	14059	14235.5	11383
g_159.1404	160	xi-1-Ethoxy-1-pentyloxyethane	HMDB37634; HMDB38393; HMDB40432	C9H20O2	54	159.14	5709	5300.5	4977.5	7269	4646	4969	6234.5	6916.5	4325	5214	6687	6126	4488.5	4860.5	5844	6893	5374.5	6243	5723.5	6263	4748	5791.5	5198	7790	4879	4776.5	5948.5	5936	4449.5	4949.5	6046	5720	6631.5	4337	4294	6416.5	5331	5756	5245	4923	7235.5	7276.5	5336
g_160.0248	161	Formyl-Asp	C01044; C03079; HMDB02273; HMDB02467; HMDB60495	C5H7NO5	100	160.025	8843	6426.5	6216	6078.5	5151	5761	7288	6502.5	5624.5	14615.5	7340	5192	4900.5	7980	7295.5	8901	6803.5	5726	6651	6804	5750.5	9284	6298	8854	6042.5	7815.5	7269.5	6986.5	6176	7097	5778.5	6108	7190.5	5629.5	6930	6091.5	6804	6358.5	6589.5	6337.5	7061	6143.5	7783
g_160.0399	162	2-Indolecarboxylic acid	C05639; C19837; HMDB02285; HMDB03320; HMDB04077; HMDB31172; HMDB60289	C9H7NO2	100	160.04	29558	24374	24246	21418	25252.5	26360	28733.5	22375.5	23779	22205.5	26724	21831	25821	27207	25898.5	26852	24646.5	23375.5	19924	21580	22086	29280	25848.5	31306	20901.5	27272	21822	25499	20716.5	25344	23669.5	23819	23411	23666	21306	26150	20760.5	24115.5	29617.5	24821.5	24002.5	22316.5	22834
g_160.0512	163	4-Acetylimidazo[4,5-c]pyridine	HMDB34888	C8H7N3O	100	160.051	14020	11702	12043	9233.5	9091	9838.5	14373	10362.5	13841.5	5814.5	13274.5	8972.5	10513	11360.5	12617	11774.5	10323	7253	10676.5	9822	6169.5	13146.5	10779	9930	8164.5	12905.5	8036	10427.5	10044	11944.5	8330	9930	7769	12766.5	10459.5	11184.5	6180	12528.5	13834	13483	13803.5	9550.5	8729
g_160.0614	164	Aminoadipate	C00956; C03210; HMDB00510; HMDB29423; HMDB33747	C6H11NO4	100	160.061	24441	17576.5	13883.5	18099	13804.5	17897	25594.5	15683	19851.5	14204	19808.5	18892	17277	23633.5	19042.5	20494	17569.5	19042.5	18127.5	17521	16075	22043	19651.5	20774.5	17265.5	21846.5	16883	18933.5	14682.5	16695	16344.5	18474	21274.5	16652	17001.5	21533	21485	14097	17826.5	17545.5	17752	21178.5	18386
g_160.0763	165	Tryptophanol	C00955; C09915; HMDB03447; HMDB30267; HMDB40028; HMDB40042; HMDB40048	C10H11NO	100	160.076	7463.5	5625	5501.5	5083.5	5106.5	5916.5	6407	5015	6936	6087.5	6710.5	5467.5	5666.5	5619.5	5735.5	7505	5474	5608.5	5120	5609	5452.5	6098.5	6695.5	6279.5	6205.5	7132.5	5587	5791	4447.5	4946.5	5717	5047	6148.5	5545	6277.5	6090.5	5864	5726.5	6769.5	5602.5	5377.5	5715.5	6519
g_160.1199	166	Carnitinamide	C06850; HMDB06078; HMDB15154	C7H17N2O2	28	160.12	6096	6397	3380	6951.5	3279	3769	3805	7760	4212	3990	7141	5496	5287.5	5049.5	6045.5	5610.5	4959.5	3990.5	5777	6971.5	4563	3793.5	3454.5	5258.5	3718	3173.5	4917.5	3841.5	2462	2841.5	5172	4933	4131	5064	3305	4363	3638	5717	5716	4990.5	5875.5	4548	4259
g_161.0243	167	Umbelliferone	C09315; HMDB02149; HMDB29865	C9H6O3	100	161.024	21329.5	26615.5	31630.5	17390	16610	17990	35268.5	24744	20888.5	16242.5	21668.5	14881.5	23092.5	22900	19542.5	34068.5	123784	21705	17152	23321	16501	29985.5	19176	26721.5	19370	21208	21800.5	20813.5	19940	22711.5	27673	286792	27058.5	17844	16346	20673.5	20867	29755.5	20659.5	21230.5	20417	18586	19642
g_161.0455	168	Hydroxyadipate	C02360; C02488; C03761; C11592; HMDB00321; HMDB00345; HMDB00355; HMDB00368; HMDB00640; HMDB29934; HMDB32873; HMDB41561; HMDB59758	C6H10O5	100	161.046	121258	98502.5	96665.5	89674	89974.5	93571.5	114398	100674	100699	78702	96314	89558.5	91171	99508.5	96571	113138	104750	94086	91580	102510	80995.5	106330	100404	134522	90498	102286	87175.5	103024	91793.5	101394	88268.5	91997	108610	89477.5	105788	102238	85137.5	97531	89933	97273	96239.5	88212	103667
g_161.0604	169	cis-1,2-Dihydronaphthalene-1.2-diol	C10475; C10490; HMDB29714; HMDB32611; HMDB33591; HMDB33830; HMDB33833; HMDB38893; HMDB40577; HMDB40592; HMDB60335	C10H10O2	100	161.06	24461	21069	20225	20181	18757.5	23138.5	20129.5	20609.5	21853	21112	22147.5	22106.5	22789.5	21454	20435.5	22788	21001.5	20502.5	21703.5	21991	20574	21960.5	23687	25009.5	20086.5	20646	21719.5	21857	19652	21750	21040.5	21612.5	18996.5	19237	24021	25719	18159.5	24594	20139	22440	19328	17484	20468
g_161.0716	170	1-Ethyl-2-benzimidazolinone	HMDB01297	C9H10N2O	100	161.072	35379.5	26531	27302	26639	26035	22591	36445	19765	33091.5	24697	22712.5	24615	26548	26836	27241.5	25713.5	27198.5	28757.5	22322	18952.5	23178	29313	30463.5	45368	17553	28816	22280	28660.5	24294.5	24583.5	30859.5	21998.5	25464.5	26007.5	21083	26584.5	25000.5	27768.5	25081	31085	30544	26568.5	23157.5
g_161.0819	171	Cymarose	HMDB59918	C7H14O4	100	161.082	10987.5	9602	9588	9072.5	8679.5	9029.5	10611	9393	9817	9269.5	9372.5	8158.5	9208.5	8831.5	9943	10409.5	9526	10081.5	9062.5	10008.5	9737.5	10942	10915.5	13294.5	9639	10731	10457.5	10490	8693.5	10119	10438.5	9493.5	10422	9123.5	8695	10382	9698.5	10428.5	10099.5	10129	10056	9489	8798
g_161.0972	172	1-Phenyl-1-pentanone	HMDB31208; HMDB31856; HMDB32025; HMDB32415; HMDB33562; HMDB36183; HMDB39803; HMDB40245; HMDB41493	C11H14O	100	161.097	15362	19878.5	16066	23661	16573.5	21287	14185	16071.5	18353	27490	18000.5	25260.5	22328.5	18624	23731	17796	16774.5	12245.5	23264	17456.5	21535.5	19528.5	17194.5	16994	17954.5	17571.5	21357.5	21287.5	22647	17990	18107	18788	11495	17199.5	21946.5	26813.5	16860	22706	17730	16835	15348.5	13836	16280.5
g_161.9701	173	2-Thiophenesulfonamide	HMDB41280; HMDB41805	C4H5NO2S2	68	161.97	6068.5	5174	5247	6253.5	5971.5	5017	6725.5	5429	5802	5639	5046	4876.5	5260	8043.5	5657	7233	5615	6040.5	5141.5	5796	5311.5	6477	5400	6788	6606	5771.5	5240.5	6390	5672.5	6160	5696.5	7353	6153.5	5172.5	4906.5	5647.5	5500	5759	6142.5	5493.5	5935.5	5873.5	6080
g_161.9866	174	Acesulfame	HMDB33585	C4H5NO4S	100	161.987	8240	6101.5	7058	7251	5304.5	4748	48607	7158	6519.5	4337	8860.5	3913.5	6837.5	1.19753e+06	11840	39816.5	6167.5	4258	5985	9070	4084.5	7233	4892.5	16291.5	313870	11932.5	27174.5	6992	84887.5	37460	7911	81215.5	5486	5380	5081.5	4535.5	21640.5	5841.5	23550	37266.5	107790	4268	12723.5
g_162.0413	175	Hydroxy-Glu; Pterin	C00715; HMDB00802; HMDB30393	C5H9NO5; C6H5N5O	100	162.041	7302	5830	6018	5344.5	5484	4272	7753	5456.5	4608.5	4314.5	7560.5	3862	3591	15848	6836.5	7513	7312.5	4812	4746	4379.5	4293	5963	4928	6620	6044.5	5868	4858	5054.5	4761	4912.5	5481	8394	5076	4958.5	4499.5	4669.5	4003	4427.5	5417	5333.5	4959	3777	5574
g_162.0557	176	3-Methyldioxyindole	C05834; HMDB01424; HMDB04186	C9H9NO2	100	162.056	22380.5	16412.5	17192	14173.5	19403	16011.5	23803.5	14810.5	20686	16448.5	19946	12734	29553	20530.5	17638	19690	17120	20499.5	15008	15591	17155	19503	21045	28282.5	15351	19692.5	15290	20066	16139.5	19222.5	19450.5	17092	16443	17502.5	17491.5	18709	17971	17889	17917	18898	21874	14968.5	17372.5
g_162.093	177	(R)-2-Methylimino-1-phenylpropan-1-ol	HMDB39661; HMDB40015; HMDB40022; HMDB40023; HMDB40024; HMDB40025; HMDB40026; HMDB41927	C10H13NO	100	162.093	6972.5	3305	2766.5	2759	3733	3420.5	2870.5	2882.5	3153	3161.5	3685.5	3424	4185.5	3307	3374.5	5087	3078	3938	2659	3458.5	3791.5	4063.5	3188.5	6323.5	3342	3833.5	3172.5	4338	3577.5	4161	2910	2988	2847	3639	3503.5	3886.5	4884.5	4856	3784.5	4616	2983.5	3123	3256
g_163.0609	178	Deoxyhexose	C00507; C00861; C01018; C01019; C01721; C02095; C02781; C07326; HMDB00174; HMDB00849; HMDB02712; HMDB03081; HMDB05876; HMDB10207; HMDB12327; HMDB29196; HMDB33821; HMDB59624; HMDB59625; HMDB60267	C6H12O5	100	163.061	740910	370354	461338	349229	414894	378395	603026	290018	355067	367966	384820	338628	298551	463864	478364	377361	352149	454338	375942	468976	259734	508176	479890	553644	346570	539505	399564	500132	286808	431360	434308	453443	607891	387476	414706	382993	419934	289490	440666	455760	284714	517152	292438
g_163.0764	179	Cumate	C06578; C07213; C07216; C09904; C10453; C10469; C12303; HMDB00329; HMDB00543; HMDB01955; HMDB05802; HMDB05809; HMDB30060; HMDB30063; HMDB31761; HMDB32038; HMDB32336; HMDB32586; HMDB32618; HMDB32620; HMDB32891; HMDB33723; HMDB33945; HMDB34471; HMDB34615; HMDB34732; HMDB35213; HMDB35268; HMDB35414; HMDB36098; HMDB37160; HMDB37174; HMDB38184; HMDB40359; HMDB40460; HMDB41472; HMDB41473; HMDB41612	C10H12O2	100	163.076	92202	62252	71683	64256.5	69206	68891.5	81296.5	57667.5	60546	67566	64529	69104.5	60251.5	72462.5	78441.5	71720	64767.5	73736.5	65417.5	75194	56113	77068	76705.5	79248	68087.5	82132.5	74785.5	73546	61127	70570.5	76742.5	77743.5	83570.5	66349	69178	68590	68143	68987	72345	82095.5	55058	75445.5	61261.5
g_163.0871	180	Fenuron	HMDB12246; HMDB34900	C9H12N2O	100	163.087	86384.5	59716.5	63099	56296	68193.5	56225.5	83943.5	38522.5	70576	61659.5	49032	56177	55770	62332.5	66205.5	59990.5	59294	69117.5	51292.5	44133	51652	73110	75263	119562	41995.5	73941	58773	73076	51987	67373	75010	53455	67007	57986	51146.5	61718	53377.5	69083	62945	77486	71835	55597.5	48351
g_163.1125	181	4-(1,1.3.3-Tetramethylbutyl)-phenol	C08490; HMDB13825; HMDB29653; HMDB31311; HMDB31454; HMDB31624; HMDB31625; HMDB31866; HMDB32060; HMDB35601; HMDB35989; HMDB36719; HMDB36814; HMDB36816; HMDB37294	C11H16O	100	163.113	21246	25429.5	20757.5	31162.5	22214.5	26094	18386	19478	23508.5	34320	20054	30897.5	24506	25237.5	25505	22716.5	20821	17664	29447	22480	24343	24239	23958	24844	20688	21553.5	26583	28709	25467.5	21996	24004.5	22653.5	16376.5	24251	30757.5	33060.5	20264.5	28577.5	24046.5	20713.5	21452	19504	20805
g_164.0713	182	Phenylalanine	C00079; C07527; HMDB00159; HMDB01007; HMDB04992; HMDB06044; HMDB33485; HMDB33589; HMDB34169; HMDB59934	C9H11NO2	100	164.071	591022	470648	471760	592647	379292	543804	679198	449408	486753	370516	571934	472064	501193	436796	503174	525081	515132	526062	411490	527620	388400	579469	507366	535356	421766	641356	457048	536464	412547	581686	553579	633836	610886	404715	398658	531982	488148	419070	515199	427108	414566	421880	640444
g_165.0184	183	Phthalate	C01606; C06337; HMDB02107; HMDB02334; HMDB02428; HMDB32613	C8H6O4	100	165.018	140082	104823	160488	143482	134077	123174	144338	166939	136176	104964	124036	106402	143049	123202	155815	162312	182056	115756	109019	147860	86177	141156	123048	122022	189136	138434	94136.5	126658	149124	152667	134786	179114	141559	137904	128752	118126	125865	169941	155093	154390	143336	146572	172669
g_165.041	184	Pentonic acid; S-Propyl 1-propanesulfinothioate; Methylxanthine	C00878; C01685; C05411; C16353; C16357; HMDB00539; HMDB00867; HMDB01886; HMDB01991; HMDB10738; HMDB34394; HMDB59716; HMDB59750; HMDB60255; HMDB60256	C5H10O6; C6H14OS2; C6H6N4O2	100	165.041	190400	153505	94480	141534	77329	132892	127939	95735.5	150672	81358	168767	140060	161584	114832	198430	149335	150209	177100	138127	127198	136128	167784	136384	139962	150371	129469	163942	124498	106138	110364	128395	118117	130771	98170.5	215622	147118	129206	145958	115982	202224	103888	143296	129251
g_165.0557	185	3-(3-Hydroxyphenyl)propanoic acid	C01198; C01479; C01744; C02201; C03080; C05581; C05607; C11457; HMDB00375; HMDB00563; HMDB00748; HMDB00779; HMDB02072; HMDB02199; HMDB02229; HMDB05175; HMDB29665; HMDB29817; HMDB31132; HMDB32030; HMDB32138; HMDB32573; HMDB32605; HMDB32639; HMDB33752; HMDB34243; HMDB34993; HMDB40645; HMDB41611; HMDB41683; HMDB59969	C9H10O3	100	165.056	77576.5	56820	41428.5	67845	39289.5	60647.5	61407	43406	54911	40984.5	59824	49375.5	63759	46162.5	58171.5	73989.5	74702.5	54149.5	53604.5	66260.5	49533.5	62423	56162.5	49180.5	80706	52193.5	54188	47265	42016.5	45659	81172	139354	49367.5	49090	55182	64712	53302.5	58480	44337	62007.5	44858.5	45954.5	50107
g_165.092	186	C10:3	C02088; C11924; HMDB04586; HMDB29691; HMDB31085; HMDB32062; HMDB32135; HMDB32462; HMDB32615; HMDB34922; HMDB35063; HMDB35235; HMDB35328; HMDB36042; HMDB36084; HMDB36878; HMDB36879; HMDB37011; HMDB37012; HMDB37044; HMDB39382; HMDB40176; HMDB41000; HMDB41584	C10H14O2	100	165.092	39408	48457	40008	34526	34057.5	43372	52204.5	77548	36639	45992	40708	38676	34731	35702	35226.5	43016	32081	29045.5	45942.5	39515	44109	43619.5	32561.5	48884.5	35568.5	53786	38305.5	49191.5	39433	45384	32579	48380	37746.5	36748.5	67990.5	44677	36038	43130	44606	46780	35836.5	46157.5	60295
g_165.103	187	3-Isopropyl-2-methoxy-5-methylpyrazine	HMDB29742; HMDB31860; HMDB32933	C9H14N2O	100	165.103	173990	135396	128236	117305	133956	117006	172345	76397	176969	130946	108360	109548	134884	127166	137089	112731	122569	130388	95581	61026.5	121086	152563	165030	294614	65174	150862	114464	160089	105853	137018	152038	88992.5	116876	116081	96791	138318	91086	155980	121557	170448	173810	87304	98093
g_165.1167	188	Edrophonium	C06976; HMDB15145	C10H16NO	100	165.117	17682	15333	13376	13346.5	14928	13325	17865.5	10615.5	18621	14583.5	12293	12405	14048.5	14284	15122.5	13402.5	12293.5	14650	11102.5	8715.5	14087	16847	17716	30012	8343	16728.5	13124.5	17411	11701.5	14435.5	16054.5	11079	12724	12912	12215.5	15134	10952	16975	14160.5	18245	18038	10596	11538.5
g_165.1287	189	(-)-Nopol	HMDB30002; HMDB30252; HMDB31359; HMDB31565; HMDB31728; HMDB32540; HMDB33546; HMDB36190; HMDB36815	C11H18O	100	165.129	27648	30940	19818	31367.5	26625.5	28212	18958	20200	27806	33948	18800.5	36440.5	26830	26707	29437	27057	26618.5	19997	31574.5	24866	31725	29074	27343	34531.5	18217.5	25502.5	28275.5	33825	26638	26252	30438.5	26786.5	17381.5	28492	32032	38331.5	21979.5	30807	23835	21682	24632	21073.5	23147
g_166.0189	190	Homocysteinesulfinic acid	HMDB06462	C4H9NO4S	100	166.019	22844.5	20897	20661.5	21831.5	20741	19853.5	23380.5	21216.5	20762	17696	22693	28084.5	23468.5	25356	23350	27087	24179	24715.5	23155.5	21797	19706.5	27704.5	24876	23379	24281	22295	19828	20952	19642.5	23084.5	23164.5	20831.5	26065.5	19635.5	25916.5	19265.5	22045.5	21926	19190.5	23149.5	21156.5	20531.5	22919
g_166.0509	191	Pyridoxal	C00250; C06051; HMDB01545; HMDB04290; HMDB34887; HMDB34889; HMDB60374	C8H9NO3	100	166.051	21814.5	15919	15688.5	14168.5	16052.5	18681	20329.5	15666	21300	17293	17310.5	14602	16201	18119	19852.5	19598	16638.5	19604.5	51816	17172	16470.5	20418	19716	22041	13960	19285	17114.5	19080.5	12966.5	17798.5	17997	16442.5	16176	16461	18116.5	17912.5	15497.5	17088.5	18025	21324	16591	16191	16196.5
g_166.0614	192	(S)-Spinacine	HMDB29873; HMDB60362	C7H9N3O2	100	166.061	14766	11486	10491.5	12106.5	10914	12878	13985	9128	13738.5	12099	10875.5	9811.5	10850	11534.5	12925.5	14095.5	13788.5	12084	14102	11316	10284	14188	14063.5	15552.5	11970	13495	11327	13515	9379.5	12472.5	14164.5	19031.5	10928	11007	10870.5	13920.5	11306.5	13148.5	12412.5	13916.5	12590	9961	10975.5
g_166.087	193	3-Methoxytyramine	C04548; C05587; C07146; C07441; C07453; C07832; CHEBI:742324; CID:1669; HMDB00022; HMDB02182; HMDB04826; HMDB12162; HMDB14748; HMDB15165; HMDB32020; HMDB38869; HMDB39837; HMDB41888; HMDB60592; HMDB60807	C9H13NO2	100	166.087	10290	8555	7823.5	7812	7864	9379	9502	7061.5	10167	9141	7805.5	6607	8142.5	8304	8721	9164.5	8077	9105	6991.5	7472	8317	10593.5	9841.5	13498.5	6361	9029.5	7024.5	9043.5	6606.5	8727.5	9003.5	8759.5	8208.5	8036	7827.5	9280	8514	8378.5	8861	9436	9719.5	6515	7514
g_166.9751	194	Phosphoenolpyruvate	C00074; HMDB00263	C3H5O6P	100	166.975	7226	5961	6522.5	6637	7336	7306.5	8825	6032	5948.5	5438	7023	6548.5	6441	8168.5	7833	9197.5	8134.5	8616	7262.5	6303	5954	8320	7051.5	8714	7729	10188	7474.5	7707	7374	7593.5	7828.5	7099.5	6852	6330	6582	6928	8759	8212.5	9111.5	7479.5	8373.5	8306.5	8634
g_167.0212	195	Urate	C00366; HMDB00289	C5H4N4O3	100	167.021	5329281	4.0487e+06	3679236	2.68022e+06	3.84324e+06	3287010	4701767	4221582	3794226	3282898	3861041	3359296	3457400	3202570	4343899	4.11359e+06	4487220	4.35247e+06	3.98906e+06	3.86458e+06	2354954	5.46472e+06	4653226	3226092	3904459	4892950	4641022	2676199	3.24593e+06	4176129	4654687	4.62112e+06	5.37916e+06	3.47847e+06	2805344	3365630	3348336	2985825	3482498	3.23206e+06	3266655	4.13538e+06	5.33704e+06
g_167.0714	196	2,6-Dimethoxy-4-methylphenol	HMDB29680; HMDB30472; HMDB30473; HMDB32252; HMDB32921; HMDB37729; HMDB38925; HMDB59963	C9H12O3	100	167.071	49476.5	44730	39830.5	42864.5	45328.5	48630	45115.5	44950	47881.5	49396	43697.5	50580	45458	45606	48235	48798.5	43810.5	46691	49307	49303.5	41113.5	58517	52841	45060.5	40709	50184.5	56419.5	42216	41866.5	46983	46314	50476	51812	45750	43362.5	51520.5	43011	45872.5	41700.5	40918	40123	42889	49455.5
g_167.1077	197	C10:2	C02108; C09836; C16461; HMDB13105; HMDB31156; HMDB31273; HMDB32219; HMDB32312; HMDB32313; HMDB32319; HMDB32434; HMDB33700; HMDB34452; HMDB34670; HMDB35714; HMDB35766; HMDB35829; HMDB36067; HMDB36103; HMDB37014; HMDB37175; HMDB37821; HMDB40639	C10H16O2	100	167.108	81358.5	50000	41518.5	50165	42631.5	50427.5	55787.5	47979	47123.5	53917.5	39669.5	51472	45188.5	46160.5	44758	52985.5	42707	37896.5	55323.5	47094	43553	49202.5	43301.5	50305	35133	52291	48043	47311.5	39713	41778.5	38311	49002	39449.5	47964.5	52502	54135.5	40159	48013.5	51729	41328	39204	37431.5	45361
g_167.144	198	10-Undecenal	HMDB31128; HMDB32238; HMDB33577; HMDB35417; HMDB37807; HMDB40247	C11H20O	100	167.144	8620.5	8081	7405	7810	8571	7532	7729	8540.5	7646.5	8126	6738	8628	7682.5	7410.5	7847	8992.5	7127.5	7803.5	8667.5	8343.5	7393	9573	8085.5	7309.5	7232	9261	8844.5	7893.5	7554	7304	7696	8217.5	8126	8652	6818	9280.5	6946	8129	7954.5	6598.5	6939.5	7248	8398.5
g_168.0064	199	Glyphosate	C05672; HMDB00370	C3H8NO5P	100	168.006	14449	12728	12980	13983	12171	13793	14476	13150	11228.5	10282	12241.5	13677	12105	12465	14828	13091.5	13040.5	13310.5	13291.5	12636	10508.5	13505.5	12218	13604	13556.5	13513	12529.5	13401.5	11445.5	12509.5	14664	13877.5	13229.5	11846.5	13180	13575.5	14078	12990.5	12562	13075.5	12859.5	13041	14974.5
g_168.0776	200	Methyl-His	C01152; CHEBI:50599; CID:92105; HMDB00001; HMDB00479	C7H11N3O2	100	168.078	33492.5	35203	83447	43341	39158.5	25130	52885	44032.5	69592	124839	22061	87534.5	64351.5	92438.5	25554	72820.5	18194.5	54628	138178	77086	40961.5	62646.5	41913.5	116840	68030	49142.5	33013.5	108208	26006.5	76035.5	116920	129188	37710	69035.5	21477.5	28377.5	61728	59964	49925.5	36910.5	21578.5	25343.5	57446.5
g_168.1033	201	Homoarecoline	HMDB38321	C9H15NO2	100	168.103	8341.5	7739.5	9121.5	6971.5	8129.5	6304	8666.5	8482.5	8971	11280	6772.5	9101	8003	9728.5	7902	9803.5	6043	8929.5	12072.5	9753.5	6814	9628	7938.5	11950	8927.5	8208	6695.5	10642	6225	9798.5	10384	12939	8049.5	9992.5	6082	6843.5	8033	8794	8540.5	8617	7875	7173.5	8094
g_169.0656	202	Methyl beta-naphthyl ketone	C02499; C07733; HMDB32412; HMDB32582; HMDB34446	C12H10O	100	169.066	22866.5	18932.5	43969	15741.5	15176.5	1013747	19447	14898	16831	17123	20042.5	15319.5	16651.5	18137	16497.5	28605.5	17607.5	20724.5	20343	16627.5	14534	18134.5	17308.5	21288.5	25523	18111.5	16951.5	15507	16235.5	19892.5	19800	17737	17944.5	20514.5	15129.5	40690.5	19466	18888.5	19544	21277	16221	16318.5	18973.5
g_169.0869	203	1,4-Ipomeadiol	HMDB30471; HMDB38276	C9H14O3	100	169.087	31986.5	30930.5	30298.5	38206	27988	67870	28499	35413.5	36209	41441	27803.5	39892.5	34036	42169	32846	37336	25859	29152.5	37977	37876	39835	36458	32691	38324	31857	31983.5	37296	44024.5	30698.5	33973.5	29932.5	38182	25469	36661.5	34621.5	40798.5	39462.5	41671.5	33448	30271.5	33737	28164.5	31139
g_169.1233	204	C10:1	C16462; C18066; C18202; C20326; HMDB04980; HMDB10726; HMDB12183; HMDB29358; HMDB29859; HMDB30031; HMDB31002; HMDB31003; HMDB31297; HMDB31362; HMDB31440; HMDB31441; HMDB32119; HMDB32275; HMDB32393; HMDB32452; HMDB33203; HMDB33377; HMDB34427; HMDB34581; HMDB34880; HMDB35122; HMDB35365; HMDB35837; HMDB35839; HMDB35907; HMDB36099; HMDB36211; HMDB36990; HMDB36992; HMDB37021; HMDB37116; HMDB37217; HMDB…	C10H18O2	100	169.123	35798.5	48908	34302	33812	34539.5	51131.5	41634.5	54428	36237.5	39690.5	44106.5	45282	34244.5	43008	40916	47716.5	45564.5	31172.5	37449	40233.5	45000	39355	27527	60389	29642.5	38032	35568.5	48185	41853	35615.5	29694	30882.5	35065	51367.5	38342.5	32957.5	30620.5	50064.5	42683	29194	36260.5	36461	52053
g_169.1601	205	Undecanal	C01875; HMDB30941; HMDB30943; HMDB31016; HMDB31064; HMDB31065; HMDB32371; HMDB32379; HMDB33713; HMDB34856	C11H22O	100	169.16	2556	2483.5	2718.5	2597.5	2977.5	3519	2409	4541	2661	2619	2612	2583.5	2246	2214	2219.5	3008	2122	3418.5	2321.5	3891.5	2391.5	2124.5	2188.5	3032.5	2287.5	2124	2337	2538.5	4113.5	2796.5	2895	2977	3797.5	4423.5	2489.5	2389.5	2228.5	2345.5	3551	2813	2278	2532.5	2910.5
g_170.0453	206	Tetrahydrodipicolinate	C03972; HMDB12289	C7H9NO4	100	170.045	8851	6735	6365.5	7079.5	6147	8430.5	7415.5	6780	8850.5	7340.5	7111.5	6760.5	6527.5	8265	7637.5	6826	6502	7255	7687.5	7516	8444	7623	7105	8019	6253.5	7475.5	7017.5	7952.5	6107	7675.5	6332.5	6524.5	6876.5	8115	6499	8493	9165.5	10176	6019	7375	8317.5	6678	7814.5
g_170.0578	207	Metronidazole	C07203; HMDB15052	C6H9N3O3	100	170.058	9525.5	7245.5	7354.5	5917.5	6605.5	7925.5	8537	5846.5	8658.5	6393.5	6932.5	6320	7428.5	8048	7322	9402	7920	6852.5	7011	6659	7838	8755.5	7670	11319.5	6397.5	7505.5	6621.5	8578	6104	7458	8020.5	6643	7331	8689.5	7624.5	8116.5	7013.5	8182	8333.5	9454	9182	5841	7290
g_170.1177	208	Gabapentin	HMDB05015	C9H17NO2	100	170.118	9502	7583	7547	4890	7517	4601	8982	5213.5	8658.5	7473	7468.5	6599.5	7428.5	8271	7361.5	10166.5	8436	7304.5	7178.5	7041.5	8909.5	10252.5	8404	12601	5224	8120.5	4911.5	8971.5	4544.5	8403	8882	6945	5357	8689.5	7895	8613.5	8476.5	8182	7131	9552.5	10010.5	6475	7815
g_170.9456	209	4-Bromophenol	C14841; HMDB32059; HMDB60446; HMDB60448	C6H5BrO	25	170.946	18172	14076.5	8279	16631.5	15646	17107	20667	18379	16935.5	17950	9828	16421.5	13154.5	17398.5	2626.5	5092.5	2751.5	2558.5	12357.5	16580.5	15918.5	15809.5	14732	23797	4064	10482	15705	15171	18165.5	3274.5	3507	15857.5	16514	8233.5	15548.5	2825	16386.5	2777.5	3025	16859.5	18775	1867.5	20796
g_171.0113	210	p-Toluenesulfonic acid	C06677; HMDB59933	C7H8O3S	100	171.011	10409	7945	15650	8498.5	10764.5	12137.5	13287.5	9294	9542.5	10252.5	14930	12038	11211.5	14777	16383	43004.5	17092.5	15424.5	10681.5	11221	9125.5	14446	13298	21460	32351	16749	14477.5	11925.5	14281	16607.5	16381.5	10026.5	11223	13469	13024	15460	13270.5	22602	30997.5	20073.5	18213	18550	17718
g_171.0562	211	3-Acetyl-2,7-naphthyridine	HMDB37296; HMDB38462	C10H8N2O	100	171.056	15418	13518	14545.5	13781	14566	14840.5	16980	11044.5	18374.5	13610	12447.5	12259.5	12967	15673.5	14656.5	13124	13348.5	14222	13686.5	12431	14200	17081	15671	25054	11652	14857	12734.5	16414	12128	13145	14385	12749	12812.5	13461.5	12927	14788	14224	16470.5	15537	17032	16838.5	11262	12010.5
g_171.0664	212	2-Octenedioic acid	HMDB00341; HMDB04982; HMDB13312; HMDB32352; HMDB34851; HMDB38601	C8H12O4	100	171.066	40755	30777.5	38347.5	38631	35339	48997.5	56756.5	37052	38086.5	36752.5	36004	38961	39440	44268	39865.5	36610.5	33249.5	56038	36428.5	39931	34376.5	39639	39786.5	49769	51062	44148.5	38356	43503	37411.5	41774	40180	39317.5	39860	27479.5	37375	52914.5	44852.5	49322	40551	42464	47020.5	36509.5	47260.5
g_171.077	213	Glycylproline	HMDB00721; HMDB11178	C7H12N2O3	100	171.077	42367.5	36690	37940.5	36481.5	34102	73900.5	47511	36458	39004	79953.5	40594	38512.5	40935.5	41569	40264.5	43894	41950.5	50821.5	42254.5	39997	47354	56030	46868.5	53885	39296.5	49222	51546	45576	41182	46497	40079	35634.5	45570.5	37483.5	39886	47601	51237	49291	52076	48330.5	45979	45109	54379.5
g_171.1389	214	Decanoic acid (FA10:0)	C01571; C12289; C12292; HMDB00511; HMDB29760; HMDB30029; HMDB31264; HMDB31739; HMDB32045; HMDB32070; HMDB32155; HMDB32264; HMDB32302; HMDB32315; HMDB33620; HMDB34457; HMDB34849; HMDB35595; HMDB35723; HMDB36136; HMDB36145; HMDB36228; HMDB37387; HMDB37849; HMDB38038; HMDB38602; HMDB38783; HMDB39218; HMDB40157; HMDB40167; HMDB40195; HMDB40211; HMDB40529; HMDB41216	C10H20O2	100	171.139	133850	177229	78706	110018	71000	95999.5	100281	99406.5	76206.5	60544	215131	95514	111625	188784	137106	110303	116138	86434	80309.5	81203	78394.5	96623.5	66963.5	208372	77056.5	61977	98645	119364	120356	110507	106018	70772.5	85456.5	121220	77321.5	81303	89714	101178	117049	85968.5	79557	79653.5	181287
g_171.1753	215	1-Undecanol	HMDB13113; HMDB30942; HMDB32239	C11H24O	100	171.175	1496.5	2041.5	1205.5	1219.5	1218	1288.5	1400.5	1325.5	1046.5	925	2188.5	1242.5	1241	2038.5	1676.5	1555.5	1304.5	1371.5	1177.5	1141.5	1022.5	1219.5	994.5	2324.5	1183.5	892	1279.5	1997	1459.5	1379	1279.5	925.5	1105	1698.5	1137.5	1178.5	1373	1438	1705.5	1146	1275	1131	2036
g_172.0397	216	2-Quinolinecarboxylic acid	C06325; HMDB00842	C10H7NO2	100	172.04	21007.5	14743.5	16501.5	18447	15822.5	17772.5	19190	17983	20084.5	18260	18279	15994.5	15911.5	25283	16291	18725	12737.5	23020	16358	19120.5	20487.5	20549	17917	23952.5	16155.5	20623	16878.5	19846.5	13118.5	17191	15544.5	17197.5	18185.5	18032	13300	17955	26190	23372.5	19047	20924.5	24703	15357	16034.5
g_172.0614	217	Acetyl-Glu-semialdehyde	C01250; HMDB06488	C7H11NO4	100	172.061	6972	6240.5	4934	6230.5	6114	5843	11025	4688	6062.5	5147	6192.5	6086	5547	7188.5	5998.5	6590.5	5885	5514.5	5292.5	5779	5305.5	6941.5	6072	8668.5	6008	7916.5	5262.5	6242.5	4913.5	6357	5160.5	4850.5	5642	4767	6182.5	6558.5	6295.5	6010.5	5687	5599.5	6491	4274	5763
g_172.9914	218	Phenol sulfate	C00850; HMDB60015	C6H6O4S	100	172.991	695778	859060	613706	667811	338634	687562	689948	1.17734e+06	1.40099e+06	504748	583079	550757	573991	620737	475401	692530	1.2221e+06	548435	782276	1676458	433756	753057	628646	732500	678313	1107069	555754	431060	1.079e+06	549548	455796	1834330	731734	566232	399640	470700	4093148	2.23164e+06	1210367	366298	485004	376722	997081
g_173.0457	219	Shikimate	C00493; C04236; HMDB03070; HMDB12149; HMDB61388	C7H10O5	100	173.046	15462.5	14941	13340.5	14937	10606.5	17508.5	15144.5	17925	21843.5	14411.5	15692	14681.5	13426	16220.5	12375.5	17845.5	16250.5	13159	14267	24653.5	13560.5	17111	15564	17847.5	16188	16814.5	16698.5	13868	16168.5	13692	13385.5	22142	16188.5	12610.5	14858	19975	39318	34297	18287	13025.5	12814.5	12732.5	14963
g_173.06	220	Menadiol	HMDB31845; HMDB32727	C11H10O2	100	173.06	12927.5	13813.5	12256	12991.5	11867.5	28871	12425	14248.5	15167	15618.5	16043	12348.5	12908.5	14637	12152	13483	15129	12119	14196.5	17582.5	11990	13716.5	13455.5	13287	12029	15110.5	12383	12489	13182	11591	13717.5	17325.5	11733	11501	16087	14943	30875	20380.5	14703.5	11975	10579.5	11122	12618
g_173.0821	221	Suberic acid	C08278; C14570; C16658; HMDB00893; HMDB02023; HMDB33838; HMDB41606; HMDB59727; HMDB59757; HMDB60684	C8H14O4	100	173.082	34632	32934	33492	37792	26538.5	32452.5	28371	31335	34726.5	41029	31432.5	34158	33603	31089	38828.5	35517.5	29604.5	29488.5	30296.5	34069.5	30021.5	34987.5	30935	36906.5	30088.5	33705.5	32909	37152.5	28734.5	33447.5	36248	39035	30986	28017.5	32045.5	40018	40440	37636	33360.5	32184.5	28050	28721	35962.5
g_173.093	222	Acetylornithine	C00437; HMDB03357; HMDB28854; HMDB29127; HMDB34365	C7H14N2O3	100	173.093	53823.5	44668	35870	41285	46102.5	46257	61271.5	38220	49561.5	47946.5	47213.5	42160	50987	47130.5	45339.5	62375.5	58039.5	44705	50630	40504.5	50432	42113	60179	42803.5	45010.5	54857	46454	52600.5	31066.5	45542	61986	37392	47665.5	50400.5	46890	36020	50329.5	34424.5	44579.5	40797	39520	34584	48309
g_173.1041	223	Arginine	C00062; C00792; HMDB00517; HMDB03416	C6H14N4O2	100	173.104	275409	255521	222660	331114	203724	182784	365030	255864	281254	253097	431351	263458	274042	169716	219194	285736	370637	251359	207406	279868	189014	297927	357730	284496	214931	342776	193805	207690	283836	309140	366598	314608	352778	198939	242349	221208	224929	220446	381564	166135	219177	255829	247350
g_173.1182	224	(±)-3-Hydroxynonanoic acid	HMDB31513; HMDB34040	C9H18O3	100	173.118	36042.5	34843.5	31341.5	39316	30407	28994	45413	34681	36919.5	43318	48740.5	34741.5	35602.5	26760.5	31560	40691.5	42812	34334.5	30173	38037	29448.5	38725	44486.5	41073.5	31800	41702	30565.5	30401	37217	39133.5	45068	39985	44050.5	29131	31831.5	30376	36006.5	33439	49536.5	26799	32037	34922.5	36309
g_173.1301	225	Ne,Ne dimethyllysine	C05545; HMDB13287	C8H18N2O2	100	173.13	17519	18031	14074.5	21743.5	14150	13565	21936.5	18020.5	18987.5	18694.5	24292.5	18368	16926	12983	16517	20007.5	20784	17126	15159.5	19531	13443.5	19197.5	21839	19782.5	14131	20548	15216.5	14461.5	18578	18962.5	21969.5	20179	22200	14104.5	15344	17325	17281	17098.5	23695.5	12017	17090	17725	17301
g_174.0559	226	Indole-3-acetate	C00954; C05634; HMDB00197; HMDB04073; HMDB38628; HMDB40972	C10H9NO2	100	174.056	25756	20336.5	16799	20348.5	17594	21610.5	23744.5	19224.5	22402.5	18251.5	26667.5	18230.5	18472.5	23237.5	20787.5	23529	15540.5	23047.5	18895.5	22588	18361.5	22865	25019.5	22780.5	17300	24714.5	19693	18772.5	14283	19546	19178	22394	21087.5	19392.5	20870	20542	20262	21320	20248.5	18680	18521	16215	18418
g_174.0763	227	Calystegin B2	C10851; HMDB02201; HMDB34252; HMDB36383; HMDB38594	C7H13NO4	100	174.076	16451	14479.5	11178.5	21285.5	16788	20963.5	20901.5	20758.5	13246.5	5476.5	22591.5	10347	18594	22831.5	6631	40703.5	13021	16565.5	18172.5	22305	6051.5	25136	21433	54117.5	5016.5	24551	5320	18067.5	13791.5	18341	7114	23934	24878.5	15847.5	16885	17157	5891	20290	20714	16522	35555	17573	21080.5
g_174.0883	228	Citrulline	C00327; HMDB00904; HMDB03148	C6H13N3O3	100	174.088	56632	42510	28343.5	36816	40040	35122.5	48115	47423.5	33907	26679	35787.5	34690.5	32657.5	45463	40612.5	39281.5	41572.5	42776.5	50156	41332	25874	39719	55331	40090	33557.5	52830.5	39702.5	37484.5	24854	39036	46031.5	47152.5	57002	37912.5	43465	22513	41453	29113.5	28167	41077.5	27786.5	39651	38672.5
g_175.0613	229	3-Propylmalate	C02504; C04411; HMDB00402; HMDB02025; HMDB12156; HMDB29169; HMDB31712	C7H12O5	100	175.061	32223.5	22927.5	24429.5	25321.5	23952.5	24462	30704	20992.5	26826	23903.5	24186	24362.5	24600	25099.5	28109	27191.5	23104	27653	21563.5	22070.5	24409	29722	31775.5	50401	20253	30640.5	24914	30755.5	23886	28264.5	31641.5	23564	27015	19828.5	23331.5	31361	24082	29863	29379.5	28687.5	34156	20450.5	24484
g_175.0761	230	Ethyl cinnamate	C12299; HMDB29699; HMDB33834; HMDB36905; HMDB37142; HMDB37145	C11H12O2	100	175.076	23187	24955.5	22829	20364.5	23740	26999.5	23916	18697	20169	25494	26942.5	23916	24672	18083	21790	22665	25757	18560	23291	24001	20916	20779.5	28225	21965	18585	24572	23134	19608.5	24153	20682.5	27924.5	24277	21419.5	18919.5	27926.5	26968.5	20863	22204.5	23118.5	24773	22390	21342	22162
g_175.0877	231	Serotonin	C00780; HMDB00259; HMDB01046	C10H12N2O	100	175.088	24864.5	20688.5	21641	21859.5	22442.5	19998	27286	16669.5	25319	20498.5	19484	19736.5	19201	20960	23665.5	21294.5	22292.5	22459.5	18133.5	16038.5	22399	24755	26410.5	38837	14827.5	24590.5	19343.5	22845.5	19499	22858	25083.5	18701	22500	20723	18921	22661.5	17504	22565.5	21435	24484.5	24879.5	19852	19361
g_175.1127	232	4-Methyl-1-phenyl-2-pentanone	HMDB31569; HMDB34177; HMDB36021; HMDB36171	C12H16O	100	175.113	14842.5	19638.5	17736	24504	18120.5	22104	16210.5	18149.5	17301	27785	17942	24628	20318.5	17761.5	21943.5	23084	19540	15673.5	20965	19406.5	19035	20722	21009.5	21086	18803	19695.5	21407.5	21782.5	21910	20374.5	20174	20806	13683.5	17962	24341	25051	17918.5	23121	20948.5	18113	17602.5	15534	18597.5
g_176.0716	233	5-Hydroxytryptophol	HMDB01855; HMDB12490; HMDB33482; HMDB37693; HMDB40045; HMDB60063	C10H11NO2	100	176.072	10919	9632.5	8978	8918.5	10456.5	9024.5	11957.5	8475.5	14220.5	9069	12256	8331	9573	9789.5	9561.5	17085.5	8755.5	9968	8503.5	9115.5	9376.5	11530	12198	12648.5	12288	12063.5	8760	8232.5	8682.5	10301	12012	9884.5	9845	8305.5	7553	8770.5	11078.5	10392	10371.5	8955	9737.5	11141	10221.5
g_176.0816	234	Nitrosonornicotine	C16452; HMDB41940	C9H11N3O	57	176.082	11964.5	11143.5	8537	8164	11398	10025.5	10910.5	7487.5	11574	9999.5	9388	9022	9577	8089	9696	10257	10156.5	10293.5	8889.5	7946	9071	11365	11529.5	14881	7709	10494.5	8938.5	10568.5	7267	9350.5	11661	9993.5	8882.5	8757.5	8461	9562	8772	9101	8749	9646.5	9904.5	8100	8879
g_176.1091	235	Phenmetrazine	C09991; HMDB14968; HMDB33484; HMDB39664; HMDB39667; HMDB40014; HMDB40017; HMDB40018; HMDB40019; HMDB40020; HMDB40027; HMDB41923	C11H15NO	97	176.109	2759.5	2998.5	2735	3486.5	3225	2836	3524	2705	3499.5	3234.5	2885	2678	2716	3409	2889.5	3669.5	2572.5	3401	2668.5	2842.5	3265.5	3563.5	3011.5	3515	2757.5	3262.5	3016	2867.5	2953.5	3120.5	3316.5	2899.5	3700	2849.5	3136	3913	3035.5	3004	2915	3278.5	3244	2548.5	2819.5
g_177.0561	236	4-Methoxycinnamic acid	HMDB02040; HMDB30903; HMDB31055; HMDB33248; HMDB38712; HMDB38965; HMDB39471	C10H10O3	100	177.056	30232.5	24608.5	28905.5	26375.5	26210	30445	27698	27714	27811.5	26869	29446	30488	28204.5	26489	26565.5	31453.5	31522	30177.5	27030	34375	25573	30235.5	29874	28689	30828.5	24798	27766	24090	28003.5	28970.5	31856	30757.5	26199.5	25734	30937.5	29231.5	30784	33310	24982.5	28700.5	24496	25160.5	30280.5
g_177.0772	237	Digitalose	HMDB33789	C7H14O5	100	177.077	14547	12737	13865.5	13150	13636.5	13891.5	15179.5	12754.5	13344	14238	13796	12545.5	13540	14102	15522.5	16388	14531	15173.5	13084.5	12978	13264	16086.5	16206	17629.5	14510	14784	13156.5	14216	14141.5	15282.5	15438.5	14707	13365	18759.5	14259	13871.5	15210.5	14719	14926.5	15310	13391	13818	15447
g_177.0919	238	5-Phenylvaleric acid	C10454; C10478; C17663; HMDB02043; HMDB31250; HMDB31864; HMDB33376; HMDB33386; HMDB33597; HMDB35013; HMDB36235; HMDB36385; HMDB37680; HMDB37708; HMDB38179; HMDB40287; HMDB40356; HMDB40411; HMDB40425; HMDB40426; HMDB40583; HMDB40800; HMDB41553	C11H14O2	100	177.092	24025	27537.5	29826	28339.5	27845.5	29636	27104	24683.5	25643.5	30337	25519.5	30282	29985	27105	31006.5	32409	28028.5	28416.5	30091	29691	28167.5	28595.5	28832.5	28912.5	29460	23822.5	29977	28229.5	28147	29716.5	29874.5	28073.5	21882.5	27328	29244	29372.5	29405	32242.5	25485	26937	25216.5	25234	29127.5
g_177.1284	239	Propofol	HMDB14956; HMDB31194; HMDB31568; HMDB31731; HMDB32579; HMDB35055; HMDB36681; HMDB37272; HMDB38107; HMDB38194	C12H18O	100	177.128	25264.5	29318.5	26068	33765	28931.5	32142.5	23256	26201	27800.5	34933	23779	41047.5	29616.5	29493	29692	31772	25540.5	24681.5	32682	30465	30321	31185	29978.5	32641	25628	27300.5	33180	31535	29923.5	28886	30609	30794.5	22883.5	29619	34148.5	36842.5	26566	34176	27772	25158	29161	23923	26812.5
g_178.051	240	Hippurate	C01586; C19569; HMDB00714; HMDB00992; HMDB12884; HMDB32398; HMDB32595	C9H9NO3	100	178.051	183934	144196	85092.5	113688	115071	88783	232907	93155.5	119200	51938	321790	332414	812040	79365	295734	286184	792018	225736	135497	157238	186068	211954	177630	148882	207455	296348	367155	157710	70296.5	149026	116136	332760	161030	38222	339827	527115	120662	94648	95929.5	214230	124674	76378	151322
g_178.0877	241	2(N)-Methyl-norsalsolinol	C07577; C09642; C18771; HMDB01189; HMDB05199; HMDB29223; HMDB29224; HMDB30372; HMDB31811; HMDB33763; HMDB39655; HMDB40021; HMDB41931; HMDB42012	C10H13NO2	100	178.088	12201.5	10005	9723.5	10386	9815.5	9769.5	13068	11029	10462	9113.5	12437.5	12166	18779	8625.5	11555	13211.5	17457	11232	9141	11829	9809.5	11410	12384.5	12897	9605.5	11881	11853.5	10754.5	8987	11957.5	12191.5	12847	11205.5	8988	11365.5	13528.5	9490.5	9518.5	12028	11467	9683	9669.5	9669.5
g_179.0564	242	Hexose; Theophylline	C00031; C00137; C00159; C00221; C00267; C00795; C00962; C00984; C01487; C01825; C02336; C06153; C07130; C07480; C08356; C13747; C15923; HMDB00122; HMDB00143; HMDB00169; HMDB00211; HMDB00346; HMDB00516; HMDB00660; HMDB01151; HMDB01266; HMDB01860; HMDB01889; HMDB02825; HMDB03345; HMDB03418; HMDB03449; HMDB06088; HMDB12326; HMDB32222; HMDB33704; HMDB34220	C6H12O6; C7H8N4O2	100	179.056	705745	728308	488800	609246	426420	720107	667308	613588	703426	393692	896564	810476	678668	528626	628342	739754	645718	655409	607996	793522	637206	659783	753574	797434	742066	501156	619184	529966	559248	510534	697780	498258	743910	500552	1.05226e+06	926518	563820	632972	423830	682128	492026	569740	624427
g_179.1074	243	2,2.7.7-Tetramethyl-1.6-dioxaspiro[4.4]nona-3.8-diene	HMDB30007; HMDB30039; HMDB32468; HMDB35240; HMDB36669; HMDB36817; HMDB39159; HMDB39957; HMDB59925; HMDB59926	C11H16O2	100	179.107	41853.5	41407	46368.5	46633.5	44084.5	45353.5	43065	47768	46438	48815	42398.5	53183	46665	49170	48164	51793.5	44812.5	49537	48034	49120.5	49173	53385.5	46294	52869	48118.5	44482	46142	48906	49755.5	52006	52705	47218.5	39233.5	47283.5	50235.5	52980.5	50691.5	56347	48834	44068.5	46635.5	42522.5	48589.5
g_179.1441	244	(3Z,6Z.9Z)-3.6.9-Dodecatrien-1-ol	HMDB31181; HMDB32531; HMDB38108; HMDB39339; HMDB39590	C12H20O	100	179.144	36225.5	37615.5	37605.5	32338	38090.5	38390.5	36867	33378	37212.5	39257	37167.5	43613.5	42899.5	34277.5	38561	41724.5	38383.5	39829.5	36139	36138.5	39426	43131.5	41926.5	48313.5	36717	40452	42510	38457.5	39128.5	39530.5	42649	35122.5	35940	36087.5	37796.5	38927.5	37681.5	40322.5	36666.5	39917	36973	35052.5	38825
g_180.0664	245	Tyrosine	C00082; C04368; C19579; HMDB00158; HMDB01119; HMDB02184; HMDB03831; HMDB06050; HMDB59720; HMDB60280	C9H11NO3	100	180.066	412547	347327	219212	446668	252326	368302	460903	242308	310399	240358	458446	317420	441368	358928	378544	351423	388520	379131	315368	403394	298777	417620	324908	283301	312356	418024	370408	351758	213604	349706	435072	465493	520798	242839	330724	408716	438036	354828	389656	298871	181784	331066	362692
g_180.1031	246	beta-O-Methylynephrine	HMDB33868; HMDB35195; HMDB36090; HMDB39784; HMDB39838; HMDB40038; HMDB41806; HMDB60748	C10H15NO2	100	180.103	20079.5	17168.5	14568.5	16787	15171	17537.5	19203	15388	17483.5	13901	18084.5	15247.5	17713	17108.5	17070	18052	16577.5	19954.5	17574.5	18122	17127	21406.5	18418	20196.5	16724	19490	17278	15907.5	14524	18307	21625	18697.5	21229.5	15287	19397	17400.5	17846.5	17120.5	18152	18596.5	15561	16300.5	17302
g_181.0363	247	3-Methyluric acid	C16355; C16359; HMDB01970; HMDB01973; HMDB03099; HMDB11107	C6H6N4O3	100	181.036	93556	86317	88818.5	82493	74781.5	83049	100840	87832.5	92170.5	70496	111990	112205	110844	81811.5	96677.5	105432	93530.5	117562	93749	99719.5	82025.5	119782	103786	102139	118640	77389.5	107524	77214.5	85470	87726	107122	88158.5	107884	77132.5	132109	93099	102130	95940.5	82718.5	111772	81631.5	96981.5	105792
g_181.0503	248	Homovanillic acid	C03672; C05582; C05583; C10447; C10680; HMDB00118; HMDB00333; HMDB00423; HMDB00755; HMDB02643; HMDB04061; HMDB29232; HMDB29273; HMDB29646; HMDB33624; HMDB37274; HMDB41270; HMDB59763	C9H10O4	100	181.05	93762.5	71117.5	48353	61216.5	53482.5	70729	81534	54803	66017	49844.5	71494.5	61475.5	71625.5	64952.5	62353.5	67142	68390.5	66960.5	70736.5	74039	57959.5	92432.5	71797.5	71142	76604.5	66248.5	62552.5	58432.5	52102	66197	77869.5	85321.5	96097	62471.5	60832.5	72177	76784.5	65013.5	60435.5	70095.5	52575.5	74783.5	61170.5
g_181.087	249	Amyl 2-furoate	HMDB29456; HMDB32607; HMDB33394; HMDB36522; HMDB37641; HMDB37727; HMDB38181; HMDB38354; HMDB39874; HMDB59891	C10H14O3	100	181.087	55504.5	56955	48111	64019	48554	60156.5	45496.5	48119	55919.5	67306	46955	63566.5	62119.5	55877	59623	61467	54944	44889	66272	56863	58558.5	58739	56218.5	59194.5	50671.5	52001	60021	60832.5	55721.5	53592	60561	59428	41027	54805.5	67493.5	75462	57570	61953.5	60845.5	45644.5	47083.5	45749.5	55345.5
g_181.1232	250	Geranyl formate	C12294; HMDB30006; HMDB30424; HMDB32050; HMDB32463; HMDB34708; HMDB34730; HMDB35156; HMDB36191; HMDB36215; HMDB37388; HMDB37829; HMDB38005; HMDB38068; HMDB38079; HMDB38245; HMDB38279; HMDB40595; HMDB59816	C11H18O2	100	181.123	25078.5	24824.5	22614	28242.5	25758	25117.5	22221.5	27205	25258.5	28875.5	20648.5	31998	25694.5	29240	25716	26381.5	25783	22198.5	26985.5	27495.5	26167.5	27664.5	25168.5	29459	23596.5	25714.5	25542.5	28480	27200.5	26693	27138.5	25536.5	20393.5	29498.5	27723.5	33277.5	25617.5	30390	25519	23181.5	24814	22102	25749.5
g_181.16	251	Geosmin	C16286; HMDB31020; HMDB31102; HMDB31341; HMDB32279; HMDB32542; HMDB36461; HMDB38972	C12H22O	100	181.16	7411	8262.5	8053	8313	7963.5	8902	8888.5	9057.5	7487	7705	7729	8843.5	8784	7604.5	9293	9332.5	8717.5	9785	7419.5	9635	8015	8696.5	7290.5	10775.5	8857.5	7440.5	7839.5	8686	10147.5	9472.5	9550.5	8918	8212.5	8655.5	8934.5	8103.5	8575.5	9444.5	8520.5	9177.5	7845	8357.5	9783
g_181.9919	252	Saccharin	C12283; HMDB29723	C7H5NO3S	100	181.992	5777	5074.5	8426.5	6086.5	5367.5	6025.5	174225	12479.5	6021.5	7795.5	8454	11350	6872	7066.5	6607	8551	9105	8245.5	8657	8649.5	5549.5	7059	10170	7686	88409.5	24774.5	5288.5	5308	11869.5	76401.5	92277.5	7685	6243.5	7645	42821	12981	7169	8442.5	6820	20091	36303	5977	6632.5
g_182.0457	253	4-Pyridoxate	C00847; CHEBI:17405; CID:6723; HMDB00017	C8H9NO4	100	182.046	27778	28016.5	29548.5	26274.5	21815	25870.5	37395	33411.5	28186.5	19334.5	27020	25907.5	32348	137042	27348.5	39364.5	27295	31275	32678	39312.5	30111.5	38904.5	29064	31353.5	31383.5	45234	30909	39528.5	28157	37401.5	28104.5	32901	25283	30829.5	30753.5	27778	37342.5	26732	24987.5	35516	24173	28965.5	36491
g_182.0817	254	L-Adrenaline	C00788; C05589; C11768; C17925; HMDB00068; HMDB00819; HMDB02832; HMDB15652; HMDB29455	C9H13NO3	100	182.082	9667	8144	8534.5	7485	8058.5	8305	9697.5	6914	8228	7793	10054	8269.5	9656.5	9325	8830	10232.5	9590.5	8847.5	8366.5	8966.5	7637	9609.5	8834	9841.5	8932	9735.5	9575.5	8897	7544	9253.5	9652.5	8809.5	7458	8414.5	9826	11302	8374	8895	8702	8263	7668	7595.5	8876
g_183.0164	255	5-Hydroxyisourate	C11821; HMDB30097	C5H4N4O4	100	183.016	27926	21850.5	27847	28171	23491.5	32265	30625	34396.5	30297.5	30681	29437.5	27973	31104	36488	30113	28449	26841	30960	27549	30863	31929.5	30589	25255	33043.5	28870.5	31890	31379	35599	27239	30353.5	27061.5	29191.5	27251	32959	22381	28829	38722	38757	33638	34015	31051	25187.5	29601.5
g_183.0299	256	3,4-Dihydroxymandelate	C05580; HMDB01866; HMDB13198; HMDB29650	C8H8O5	100	183.03	16218.5	12698.5	15592.5	15531.5	23142	16428	19865.5	24149.5	17665	14014.5	14370	15479.5	15170	16655.5	15644.5	19602	18015	17802.5	22159	16847	15054	17341.5	14811	21161.5	15838	15260.5	14799	16645.5	13700.5	16230	15054	17091	16028.5	14081.5	13725	16167.5	17579.5	18597	16150.5	16125	16220	13269	16278
g_183.0491	257	(+/-)-3-[(2-methyl-3-furyl)thio]-2-butanone	HMDB32401	C9H12O2S	100	183.049	8228.5	6988.5	6278	6512.5	6374.5	6828.5	8553	7981	7936.5	5071	9815.5	7456.5	10342.5	18140	7125	9002	7269.5	8026	8425.5	9900.5	7658.5	9835	9093.5	8452	8670.5	7575.5	8684.5	8136.5	6204.5	8491	7084.5	7126	7173	6802.5	11703.5	9160.5	8957	9078.5	6412.5	8854	5953	7529.5	7919.5
g_183.0663	258	7-Methyl-2-hydroxy-6-oxoocta-2,4-dienoate; Choline-P	C00588; C05594; HMDB01490; HMDB01565; HMDB35056; HMDB36072; HMDB39650; HMDB40603; HMDB59730	C5H15NO4P; C9H12O4	100	183.066	40612	32380.5	31434	40549.5	34929	35862.5	34445	33556	34841.5	41765	30302.5	36250	33529	39553.5	36850.5	32060	29111.5	33766	36876	47157	36382	42943.5	37760	39359.5	29768	36715.5	40260.5	38538	31813	33597	33869.5	40836.5	37296.5	34591	38106.5	44385	36467.5	36270	30621.5	31603	28801	37859.5	32663
g_183.1026	259	5-exo-Hydroxy-1,2-campholide	HMDB36117; HMDB36998; HMDB39052; HMDB39710; HMDB40883	C10H16O3	100	183.103	88439.5	44871	38184	52791	38206.5	48025	39714	46302	39405	55769	34634	48724	38773.5	41313.5	43882	49345	39894	37644.5	46464	46163.5	44946.5	49307	46066	50303	38784.5	45588.5	45682	48003.5	42181	42421.5	46730	42482.5	35992	41735.5	48319	53199	49379	53310.5	44402	39287.5	43437.5	39518.5	43571.5
g_183.1387	260	Citronellyl formate	C12295; C13422; C13910; HMDB31062; HMDB31063; HMDB31087; HMDB31272; HMDB31406; HMDB31691; HMDB31843; HMDB32308; HMDB32320; HMDB32396; HMDB32404; HMDB32453; HMDB32461; HMDB32489; HMDB32534; HMDB33371; HMDB33724; HMDB34428; HMDB34429; HMDB36140; HMDB36784; HMDB37106; HMDB37185; HMDB37225; HMDB37309; HMDB38273; HMDB38274; HMDB38277; HMDB38278; HMDB38311; HMDB38906; HMDB40593	C11H20O2	100	183.139	36648.5	36747.5	38444.5	31224.5	28995	44373	46344	90391	33364.5	31714.5	45039	45687	34839	39316	36595	47868	40878.5	31440	37767.5	47683.5	48372	51312.5	29508	64707	37968	50555	41347	59688	39789.5	43365	25368.5	35965.5	42697.5	49828	63300.5	42605.5	30856.5	51585	33916	36585.5	36589.5	44386.5	47236
g_183.1754	261	Dodecylaldehyde	C02278; C14996; HMDB31019; HMDB31734; HMDB32543; HMDB33933	C12H24O	100	183.175	2575.5	2517	2694.5	2687.5	2274.5	2802.5	3045	3104.5	2226	2351	2271.5	2207	2274	2314	2732.5	3472	2450	2821	2338.5	2178	2529.5	2641.5	2429	3077	2837.5	2905	2894	2871	2990	2743.5	2640	2448.5	2544.5	2536	2790.5	2409.5	2815	3150.5	2653	2628.5	2215	2783.5	2716
g_184.0015	262	Phosphoserine	C01005; HMDB00272; HMDB01721	C3H8NO6P	100	184.001	27225.5	22724.5	18842.5	18967	25839	19454.5	22487	20005	24913.5	20753.5	17699.5	23322.5	15267.5	19132.5	23670.5	24673.5	24327.5	23485.5	22638	22288	22562.5	26650.5	21563	19235	21786	17126	18696.5	18786.5	14573	27986.5	20193	18111.5	19280.5	19790.5	29705	15714.5	20017	15209.5	14253.5	20647.5	24528.5	21113.5	26497
g_184.0258	263	2-Amino-3-carboxymuconic acid semialdehyde	C04409; HMDB01330	C7H7NO5	100	184.026	6691	5551.5	12326	4403	15509.5	9484.5	17597.5	5186.5	4779.5	13381	4979	9678.5	3548.5	10908.5	4385.5	12427.5	6495.5	16914.5	7040	6322	8717.5	14893	14073.5	24343	7041.5	10266	12990	18219	9715	10391.5	19419.5	3868.5	12986	4635	12511.5	16557	13521.5	5265.5	9496.5	10146.5	17991	7695.5	12355.5
g_184.0976	264	Pseudoecgonine	C10858; C12449; HMDB06348; HMDB06548	C9H15NO3	100	184.098	21775	27624.5	15499.5	16694	10879	18043.5	18891	21436.5	15902	13306.5	20971.5	9249.5	25569	16611.5	14907.5	17300	24673	19722	19958.5	17787	16044.5	20014	17922.5	23942.5	15405	16975	22454.5	12698	13838.5	15932	17790.5	22327	15818.5	12788	17311	19903.5	14640	15021.5	12131.5	9832	12124.5	17072.5	16571.5
g_185.0348	265	Pyrocoll	HMDB33163	C10H6N2O2	100	185.035	11067.5	7975.5	8883	7810	9116.5	9021	10834.5	8603	9146	8930	7999.5	7400	7172.5	8944.5	8320	9713	7343	7948	7766	7420.5	7895	10377	9169	12443.5	7589.5	10203.5	9153.5	10088.5	7239	9451.5	9055.5	8099.5	8380	7986	8139	9234	6752.5	9488.5	10337.5	8953.5	9362.5	8447	8385.5
g_185.0455	266	Erinapyrone C	HMDB41026	C8H10O5	100	185.046	10332.5	9266	8946.5	8800	9587	9854.5	10872	9700	10161.5	10160.5	9276	8632	9148.5	10306.5	10401	10888	7974	8996.5	8980	10432	9679	10398.5	9705	13214	10240.5	11753	11349.5	11516	8850	10274	10439	9788	10639.5	9419.5	9487.5	9911	10488.5	10470.5	9851	10363	9087.5	9618.5	9653
g_185.0718	267	1-Methoxy-1H-indole-3-acetonitrile	HMDB40973	C11H10N2O	100	185.072	78287.5	61603	61634.5	54398.5	68448	60341	93333	34715	77394.5	63291.5	56008	55124.5	60378	64391	68388.5	56212.5	62460.5	70659	50340	33608	56972.5	69142	80128.5	140550	36904.5	78540.5	58435.5	85539	55664.5	69440.5	76464.5	42285	60119.5	56764	52938	70914	54034	78172	67925.5	85372.5	88818.5	49142	52736
g_185.0818	268	5-(2-Methylpropyl)tetrahydro-2-oxo-3-furancarboxylic acid	HMDB30988; HMDB30992	C9H14O4	100	185.082	28084.5	26867.5	25862.5	30713	17695	29512	23346.5	24631	28586	20543.5	24868.5	31616	29129.5	29127.5	31020.5	33820.5	25245.5	22744	29552.5	26767	29165.5	31676.5	22715.5	23247.5	25776	27981	29548.5	33294	27993.5	28674	23855.5	28232.5	25707	26927.5	30363.5	33186.5	27704.5	32031.5	30356	28351	20156.5	25828.5	27918.5
g_185.1184	269	3-Oxodecanoic acid	C17620; HMDB10724; HMDB30367; HMDB30369; HMDB33010; HMDB38692; HMDB38978; HMDB39533; HMDB39582; HMDB39587; HMDB40204; HMDB40205; HMDB41376; HMDB41545	C10H18O3	100	185.118	69509	70341	58680	80472	66484	97205.5	80952.5	66960	65557.5	85581	79440	70320.5	56090.5	52360	67055	97472.5	67095.5	69485.5	76563	69962.5	66253.5	78489.5	87617	84265	56667	92849.5	62506	75541	68724	67164	68979	61131.5	73603	62870	65703.5	76365.5	82671	63861.5	69191.5	59203	59053.5	56225	78398
g_185.1546	270	Undecanoic acid	C17715; HMDB00947; HMDB02373; HMDB32044; HMDB32325; HMDB32448; HMDB33618; HMDB33848; HMDB34134; HMDB34456; HMDB34458; HMDB34460; HMDB36034; HMDB36229; HMDB38237; HMDB38267; HMDB39215; HMDB40171; HMDB40193; HMDB40266; HMDB41559; HMDB59831; HMDB59860	C11H22O2	100	185.155	21810	21936	23870	22641.5	20601	21776.5	23688	24815.5	18670.5	18243	21572.5	24452	21816.5	21291	24675.5	29136	27239	23697	19763.5	24156.5	20239.5	23014.5	19747	31670	23499.5	21286	19930	21524.5	24228	23900.5	27159	25167	24409.5	22535	19390.5	19385.5	23811.5	25372.5	22824	22520	20776	23495.5	26242.5
g_186.0401	271	1-(Malonylamino)cyclopropanecarboxylic acid	HMDB31700	C7H9NO5	100	186.04	7371	5896.5	4678.5	6064	5638	6150	8466	5651.5	6512.5	5367	6404	5051.5	5505.5	6029	5450	5842.5	4371	5750	5194.5	5966.5	5652.5	6559	6053.5	7146.5	6778.5	5668.5	5542.5	5200.5	4668.5	6438.5	4917.5	5868.5	6569	4858.5	5140	5579	5598	5871	5735	5280	5338	4838.5	5254
g_186.0675	272	Amrinone	C13594; HMDB15496	C10H9N3O	100	186.067	6059	7831	7391	5867	6926	6204	7471.5	6179.5	7516	8051	5621	6091	5553.5	7129.5	5788	6401.5	6573	7932	6558	5261	5053.5	8244	5349	9056	6855.5	6834	5710	5763.5	5538.5	5871.5	11336	6906.5	6615	7485	5170.5	5486	6522	5656.5	6590	7881.5	8011.5	5556.5	5963
g_186.1134	273	N-Heptanoylglycine	C01092; HMDB13010; HMDB37790	C9H17NO3	100	186.113	6665	5111	6741.5	5098.5	5070	5218	4761.5	4752	5231	5950.5	5650.5	5029.5	4800.5	5262	6627	6859	4669	5411.5	4782	5887.5	6031.5	6670.5	5970	6365.5	5689.5	5476	5948.5	5278.5	5110.5	5694.5	6390	5183	5643.5	4932.5	4891	5578.5	6208.5	5743	6060.5	5198.5	5136	4944	6456
g_187.007	274	p-Cresol sulfate	HMDB11635; HMDB34782	C7H8O4S	100	187.007	4.57459e+06	5.6826e+06	1348492	656124	1.21957e+06	762592	2211392	1080964	2.95642e+06	1342956	3331539	2.37712e+06	8713271	2.93794e+06	2.64383e+06	5877494	3.23511e+06	1.52224e+06	2467951	1.82218e+06	1061546	4.89042e+06	4910626	1.35604e+06	5.19141e+06	4.84044e+06	5616057	4.13402e+06	1168206	894384	614400	5.41122e+06	793426	203930	5.1082e+06	582608	8.07366e+06	1.17935e+06	3.91837e+06	767546	3748639	222992	1.91556e+06
g_187.0611	275	Tetrahydro-2,5-furan-diacetic acid	HMDB59767	C8H12O5	100	187.061	53453	61522	25744	26069.5	24193.5	29618.5	30583.5	23138.5	37456	28029.5	40095.5	28202	98342	36847	35163	94482.5	33963.5	24917.5	31168.5	30331.5	24214.5	54170.5	54594.5	41030.5	62417.5	53104.5	57718	46833.5	26622.5	23641	27575	50104	22909.5	22029.5	55830	34071.5	72511	32954.5	55179	26934	40416	20817	29267
g_187.0973	276	Azelaic acid	C08261; HMDB00784; HMDB11717; HMDB32200; HMDB32258; HMDB32387; HMDB36233; HMDB59760; HMDB59783; HMDB59814; HMDB59879	C9H16O4	100	187.097	82338.5	83921.5	83030.5	92444.5	68123.5	79987.5	66228	69959	72487.5	97491	73176.5	98375	74243.5	67170	83608	76271	62955	66075.5	76882	75265	80614	73032.5	73416.5	88816	72019	80318.5	82855	95416.5	72297	77044	83147.5	80188.5	67461.5	64265.5	71966.5	97820.5	79610.5	72460	84496.5	67002	65463	64580	87393.5
g_187.134	277	3-Hydroxycapric acid	HMDB02203; HMDB10725; HMDB33201; HMDB33574; HMDB33640; HMDB34783; HMDB38186; HMDB39470; HMDB39668; HMDB39669; HMDB39893; HMDB40329; HMDB41600	C10H20O3	100	187.134	43192.5	55878.5	30825	40998.5	48691.5	48909.5	56788	55260	43841	34533.5	57736	34064	44461.5	30925.5	38859	77033	43787.5	77983	41046.5	45285	36417	52305	55262	49543	41040	51700.5	36199.5	43072	41601	33840.5	29832	34116	49860.5	36732.5	33933.5	36661.5	53519.5	44476.5	45817	40317.5	33894.5	36157	59759
g_188.0026	278	Lanthionine ketimine	HMDB04823; HMDB61116	C6H7NO4S	100	188.003	137476	89362	30792.5	68163.5	16020.5	99004.5	43802	35035	105202	20525	180655	65684.5	98342.5	52354	30241.5	99530	32949	69836	90876	114954	65950.5	71633	106225	22515	55189	59937.5	97249.5	29651	42244	22951	70559	69655.5	82655	97914	97624.5	107845	65169	123256	36287.5	40732	24191	44023	98412
g_188.057	279	Acetyl-Glu	C00624; HMDB00590; HMDB01138	C7H11NO5	100	188.057	28184	21370	18310	27232	16043.5	20824.5	25650	21270.5	21030	17601.5	24728	18979.5	26546.5	22129	24467.5	26283.5	19011.5	22106	17829	21987	16510.5	29022	22078.5	24019.5	21262.5	27462	22303.5	22083	14999.5	21430.5	24454.5	27845	23972	17952.5	18384	21219.5	30437.5	20169	24508.5	17495.5	19367.5	17509.5	26990.5
g_188.0717	280	3-Indolepropionic acid	C07437; HMDB02302; HMDB14970; HMDB29738	C11H11NO2	100	188.072	64057	73665	60534	33862	30922	54912.5	53725.5	30923.5	36761.5	38788	65647	29391	41237	34333.5	50693	75128.5	46041.5	37487	52455.5	36184.5	73988.5	59548	50148	43254.5	59900	43287	39273.5	43698.5	27519	52344	68011.5	70499	51828.5	43572	52816.5	46044	48807.5	30277.5	35422	45635.5	59603.5	39519	92926.5
g_188.956	281	Bromobenzene-2,3-dihydrodiol	HMDB60445; HMDB60447	C6H7BrO2	25	188.956	3318.5	3455	3960	3776.5	3069	3352.5	4156.5	3615	3782.5	3111	4185.5	4073.5	3727	3331.5	3796	4747	4678.5	3193.5	2876.5	3857.5	4051	3475	3136	4172	4813.5	3449	3417.5	3306	3517	3711.5	4696.5	4071.5	3745.5	3444.5	3973.5	3707.5	4444.5	4387.5	3676.5	3629	3457	3375.5	4734
g_188.9863	282	Pyrocatechol sulfate	HMDB59724	C6H6O5S	100	188.986	671418	502534	211237	148147	160638	705532	354295	299704	727293	85818	1624257	659652	1264091	304986	427420	606826	1.62197e+06	291692	413170	958278	739488	551342	658112	282038	485136	366852	496539	255068	202752	260430	660098	485074	444494	262612	1.14082e+06	1107589	419401	646100	181324	447216	235136	207932	379876
g_189.0407	283	3-Dehydroquinate; 5-(Methylthio)-2-[(methylthio)methyl]-2-pentenal	C00944; HMDB12710; HMDB37815; HMDB59927	C7H10O6; C8H14OS2	100	189.041	82697	54671	56478	57780	59806	68601.5	82732	70837.5	61078	50913	69568	42289	74254	62718	61592	88223.5	75588	76778.5	61245.5	59033.5	54219.5	79293.5	66916.5	56387	70998.5	78528	74855.5	62955	43621	70247	51922.5	64928.5	73232	52364.5	71890.5	52639	78994	56242	56118.5	65872.5	57802.5	71419.5	70188
g_189.0551	284	7-Methoxy-6-methyl-2H-1-benzopyran-2-one	C17916; HMDB32991; HMDB39359; HMDB40326; HMDB40731; HMDB40938; HMDB41122	C11H10O3	100	189.055	23045	18343	14814	16765	14677	26595.5	18077	18984	23775	17340.5	31282.5	24263.5	26156	18167	17415	23652	21689.5	17226.5	23628	21830	20122.5	19887.5	22305.5	17409	17730.5	19044.5	21361	18758	16797.5	18067.5	18034.5	16336	17641	15665.5	30480.5	26719.5	19877	25247.5	16667.5	17044.5	15923.5	15429	17925
g_189.077	285	3-Hydroxysuberic acid	HMDB00325; HMDB40220	C8H14O5	100	189.077	47257	38571	35714.5	41991	33755	45071	48732.5	36298	38602	29779.5	50145	24854	35159.5	39072.5	53781	179600	49449.5	43236	33537	35269.5	36955.5	60098	51467	98136.5	113512	54829.5	41101.5	42855.5	40943.5	46349.5	58333	36632	42941	41885.5	40742.5	50719	33201	56333	80376.5	65866	60338	44657.5	48215.5
g_189.0918	286	C15:5	C03885; C06360; C17854; HMDB30905; HMDB32027; HMDB32064; HMDB32177; HMDB32488; HMDB33033; HMDB34277; HMDB37627; HMDB37700; HMDB37701; HMDB41315	C12H14O2	100	189.092	24897.5	23886	20204.5	21509.5	19674	25433	30249	21596	22834	26876.5	28491	25029.5	21942.5	24323.5	23681.5	36099.5	25485.5	23124	24941	22382.5	23169	28754.5	29256.5	28616.5	28384	25709	23245	26657.5	23061	24419.5	24115.5	22112	20968	22536	25593.5	26684	20854	25799	33371.5	23330.5	24043	25790.5	25359.5
g_189.0986	287	Hydroxy-Arg	C05933; C08284; HMDB04224; HMDB34326	C6H14N4O3	100	189.099	15341.5	12969.5	9921	12342	10596.5	9787.5	13999	8422.5	14993.5	9793.5	13305	9999.5	14548	12360.5	12172.5	16070	13611	10448.5	10536.5	8789.5	10019	12471.5	14499.5	17742	10438	12181.5	9940.5	13240.5	8937	10851	11125.5	9680.5	9578.5	11195.5	11431	12022.5	9579	13455	15133.5	12164	12420.5	8946	9530
g_189.1031	288	5-Methoxytryptamine	C05659; C06212; HMDB04095; HMDB04369; HMDB30533	C11H14N2O	100	189.103	24256.5	19914	20270.5	19558	21680.5	19225	27352	14430.5	23681	21706	19103	18575.5	21349.5	19999	20340	26629	19806.5	21656	16590.5	13964.5	20714.5	25452.5	25610	41617.5	15772.5	23802	19283	24047.5	17341	20451	24649	14964.5	19495	18716.5	17114	23692.5	20846	21321.5	22618.5	23244	25938	19383	17656
g_189.1281	289	beta-Damascenone	HMDB13804; HMDB36178; HMDB36572; HMDB36685; HMDB37763; HMDB59904; HMDB59906	C13H18O	100	189.128	18752.5	22183.5	17200.5	28832.5	18284.5	24730.5	17012	18060.5	20582.5	29104.5	18495.5	30414	22902	21482	24117	21359	21679	16878	26403	22695	23315	21687	21892.5	19722	19451.5	18324	24276.5	23050.5	22183.5	19756	22760	23222.5	16424	21151.5	26118.5	28404	20217.5	23721.5	19092	17252	17410	16006.5	19997.5
g_190.0359	290	Isosorbide Mononitrate	C07714; HMDB15155; HMDB41900	C6H9NO6	100	190.036	153438	111610	97010	106385	96787.5	138928	128699	109180	77923.5	111390	125200	71898.5	72873.5	116380	91873	133696	81883.5	87582.5	104451	80437	106364	139068	111051	122736	80397.5	131606	135354	111848	78375.5	115300	109210	104074	125702	77849	98211.5	113948	104080	93469.5	123988	84378	108752	105280	107432
g_190.0613	291	Carbendazim	C10897; HMDB31769	C9H9N3O2	100	190.061	18193.5	14024.5	12137	14144.5	13775.5	15485	17207	12881.5	15023.5	14751	14840	11873	13109.5	14294	13239	16088.5	12098.5	14667.5	13043	13120	13284.5	17041	15114.5	18503	11353.5	16192.5	14197	14278	11602	15383	16122.5	14103.5	15668.5	12992.5	13300.5	15511	14980	12839.5	14943	12077.5	13618	11894.5	15016
g_190.0705	292	Calystegine C1	HMDB31346	C7H13NO5	40	190.071	10947.5	8492	7360	8456	6728	8191	10804	7950	8259	7519	8977	7280.5	7925.5	9207.5	8340.5	9519.5	7688.5	8866	6489.5	7650.5	7569.5	9716.5	8938	9673	6634.5	9498	7425	7992.5	6711.5	7706	8929.5	8338.5	8645.5	7318.5	7529	8509	7973.5	7144.5	8974	7801.5	8011	6774.5	8730
g_190.0987	293	4-Hydroxydebrisoquine	C19477; HMDB06468; HMDB41939	C10H13N3O	100	190.099	8496	7772	7428.5	6953.5	6798	8576.5	8924	6445	8668	7847.5	7556.5	7922	7619	7521.5	6929	10003.5	6831	7173.5	7156.5	6955	7682	8422.5	9800.5	13881.5	6839	8541	7203	8475.5	6192	7761.5	7696	6193.5	8319	7750.5	7692.5	8998	5653.5	7382	7647.5	8960	8364	6273	6467.5
g_191.0198	294	(Iso)Citrate	C00158; C00311; C00451; C04575; C04617; HMDB00094; HMDB00193; HMDB01874; HMDB05971; HMDB06511; HMDB33717; HMDB41862	C6H8O7	100	191.02	4.17578e+06	2.27371e+06	2214816	2956823	2.11231e+06	3.09485e+06	4.20772e+06	2.80227e+06	1782774	1611884	3637589	2227545	2.01344e+06	3066875	2062987	4.45838e+06	3259563	2206187	2555523	1956936	2095929	4593417	3.18979e+06	4105111	2449144	4.31007e+06	2.13463e+06	3781811	2.46712e+06	2.29121e+06	2.48972e+06	2624260	3.87526e+06	1730617	2701036	3539923	3.4337e+06	2.0844e+06	2584504	2596167	3362228	2174500	3.5421e+06
g_191.0562	295	Quinic acid	C06746; HMDB03072	C7H12O6	100	191.056	126298	60949.5	48469	63373	42202.5	272100	97607.5	93597.5	208286	31887.5	313840	171705	216671	72719	90113.5	107733	65574.5	114002	104712	212616	152771	102268	250030	81157	101240	104937	116654	78216.5	48369	48502.5	144392	70676	111080	44180.5	595062	447630	71440	205856	54709.5	118283	66678	40879.5	67370
g_191.0705	296	(R)-Shinanolone	C10480; HMDB30580; HMDB30752; HMDB31610; HMDB31623; HMDB32591; HMDB35275; HMDB35873; HMDB35894; HMDB37277; HMDB37877; HMDB40268; HMDB40446; HMDB41007; HMDB41481	C11H12O3	100	191.071	42950	28758	24630.5	33788.5	24783	51019	40187.5	35842	41821	24731.5	64150	40375.5	44805.5	37302.5	30783	46664.5	29009.5	29354.5	36641	43084.5	35717.5	44004	53070.5	36490.5	33841	43344.5	33165.5	37023	28184.5	25820	33802	29629.5	38485	24933	79373.5	73424.5	36545	44121	27578.5	35742	32450	21757	32655
g_191.1075	297	C12:4	HMDB31571; HMDB31614; HMDB31618; HMDB32043; HMDB33380; HMDB35010; HMDB35014; HMDB35015; HMDB35447; HMDB36388; HMDB36734; HMDB37165; HMDB37709; HMDB37716; HMDB37717; HMDB37792; HMDB38180; HMDB39496; HMDB39643; HMDB39841; HMDB40427	C12H16O2	100	191.107	25775.5	35199.5	33233.5	36045.5	27657.5	37110	30903.5	41344	35056	35645.5	29585	36730	35852.5	38734.5	33073.5	44451	26543	32602	41959	39064.5	36791.5	37395	34032.5	39364	28635.5	35412	27040.5	37880.5	32547.5	33978.5	29110	30099	26906.5	34578.5	38437	44049	37891.5	43780	34677.5	35089	33707	25259	29138.5
g_191.1187	298	Tocainide	C07142; HMDB15189	C11H16N2O	100	191.119	63160.5	50574	48518	48496	55030	50138	71498.5	33256.5	64598.5	53919.5	43605	46974	47079.5	52395.5	54098	50774	48731	52206.5	42149.5	28570.5	48492.5	61443	65528	114550	28881	62154.5	48817.5	68773	44795.5	53049.5	64747.5	37147.5	46035	47683.5	45015	60866.5	46939	59076	48405.5	68822.5	69694.5	38707	40588.5
g_191.1438	299	2,6-Diisopropyl-3-methylphenol	C12286; C12287; HMDB29820; HMDB29821; HMDB29822; HMDB29823; HMDB29824; HMDB29825; HMDB31733; HMDB32498; HMDB32541; HMDB33545; HMDB34671; HMDB34959; HMDB34979; HMDB35682; HMDB35753; HMDB36022; HMDB36027; HMDB36144; HMDB36565; HMDB36684; HMDB36818; HMDB37139; HMDB41615; HMDB59883	C13H20O	100	191.144	19155.5	20090.5	14228.5	21058.5	19599	20607	17121	18891.5	20742.5	20603	17693.5	23237.5	17756.5	20523	20239.5	19493.5	17247.5	17093	20795.5	19494.5	20066	19926	18608.5	21781.5	16360.5	18564.5	18264	21483	18811	17721	19376.5	19433.5	14782	20431	21786	24996.5	18540.5	21098	16322.5	16980	17626.5	16154	17070.5
g_192.0663	300	Phenylacetylglycine	C01586; C05598; C06332; C16587; C16595; HMDB00821; HMDB00859; HMDB11723; HMDB13245; HMDB13292; HMDB32388; HMDB34250; HMDB60366; HMDB60389; HMDB60758	C10H11NO3	100	192.066	15171	11544	11688.5	13064	10602.5	15067.5	14998.5	11514	10837.5	11874	17336.5	14296.5	16726	13582	12966.5	14320.5	14452	12860	12453.5	16326.5	11183.5	14340	14810.5	14678.5	10884.5	13584.5	13729	13720	9066.5	14532.5	8045	15110.5	11445	12215.5	21739.5	19025	14533	14720	11133.5	12013	11701.5	10900.5	12733.5
g_193.0356	301	Hexuronate	C00191; C00470; C00618; C01062; C06472; C08348; C15673; HMDB00127; HMDB02545; HMDB02704; HMDB03363; HMDB03402; HMDB06334; HMDB11731; HMDB11732; HMDB38491	C6H10O7	100	193.036	24432.5	14853.5	19055.5	18467.5	13869.5	18351	18871.5	16833.5	15844.5	15725	20338	15397	14816	18462.5	14844.5	20578	16579.5	16966	15783	17730.5	16729	23666	18183	20126.5	17342	20159.5	17209	20910.5	15737	16308.5	18667.5	17345	18407	12687.5	20211.5	20764	18960.5	15396	18059	17041.5	21099	13820.5	20092.5
g_193.0507	302	trans-Ferulic acid	C01494; C10470; HMDB00954; HMDB00955; HMDB02120; HMDB29663; HMDB30765; HMDB32614; HMDB32652; HMDB37644; HMDB39606; HMDB59721	C10H10O4	100	193.051	18610.5	13272.5	16331	12013	10186	19635	14402.5	12946	20837.5	12550	26165.5	18055	15608	14704.5	13733	17398	12124	13363.5	19073	29931	16458	15349.5	22369.5	14044.5	12964	16251.5	18283	13775.5	10831	13729	17055	14656.5	14562.5	13461.5	21669.5	21350.5	14444.5	23392	12370	13281.5	12340.5	11101	13195
g_193.0717	303	D-4-O-Methyl-myo-inositol; 3-[(2-Mercapto-1-methylpropyl)thio]-2-butanol	C03365; C03659; C03844; C06352; C06353; C08257; HMDB29915; HMDB29916; HMDB29965; HMDB31437; HMDB31449; HMDB33816; HMDB34219; HMDB34221; HMDB34222; HMDB37295	C7H14O6; C8H18OS2	100	193.072	10956	8197.5	7781.5	8718	6953.5	10307.5	9941.5	6966	8794.5	8091.5	18676.5	7337	9239.5	9604.5	9724	14130	12973	8837.5	9375.5	9180.5	9366	11206.5	10567	12182	8447.5	11138	8054	9270	11783.5	8498.5	12534	8064	7468.5	7669	11682	23263.5	10343	10451	9532	10059.5	8586.5	6900	7872
g_193.087	304	(R)-3-Hydroxy-5-phenylpentanoic acid	C17497; HMDB31517; HMDB31984; HMDB32575; HMDB32590; HMDB34206; HMDB34990; HMDB36432; HMDB37271; HMDB40730; HMDB41194; HMDB41505; HMDB41506; HMDB41666; HMDB59898; HMDB59940; HMDB59941; HMDB59942; HMDB59943; HMDB59944; HMDB59945	C11H14O3	100	193.087	31237	35912.5	31516.5	36690	28977.5	36780.5	25224	26946.5	31048	41670.5	32668	40961.5	34698.5	32283	33651.5	41332.5	30506.5	28643	40633	32265.5	37934	37274.5	35714.5	35520	29479.5	30833.5	38426	35691	31722	30926.5	33481.5	32159	25054	31441.5	40892.5	42563	32707	36524.5	30370	27982	28638.5	25081.5	31306.5
g_193.1233	305	4-Hydroxypropofol	C17002; HMDB14018; HMDB31840; HMDB32567; HMDB34450; HMDB35126; HMDB35375; HMDB35376; HMDB35801; HMDB37018; HMDB37231; HMDB37389; HMDB38046; HMDB38292; HMDB39685; HMDB40439; HMDB41497; HMDB41610	C12H18O2	100	193.123	37796	49786.5	41811	54222.5	43229	52949	43440	103474	46321.5	58766	36872	62762.5	42445.5	52767	41889	52324.5	37511.5	37293.5	66107	55544	59551.5	55917.5	43171	50858	35789	52940.5	51648.5	59474.5	47603.5	51561.5	41855	52466.5	31320.5	56290.5	67840.5	64559	43774.5	60850.5	44974.5	43049.5	46268	41469.5	51461
g_193.1606	306	Geranylacetone	C03527; C09704; C13297; HMDB31846; HMDB32355; HMDB32913; HMDB36026; HMDB36184; HMDB36820; HMDB36823; HMDB38026; HMDB38216; HMDB38731; HMDB38897; HMDB41629	C13H22O	100	193.161	8885	8859	7907	8579	9493.5	8205.5	9008.5	6974.5	9488	8965	7467	8288	8462	7983	8544	7917.5	8823	8864	8261	6304	8456.5	9420	9161.5	14055.5	6289.5	8417	7863	10372.5	7929	9166	9686	7468.5	7392	8830	8398	9246	6652	9551	9097	9187.5	9625.5	6511	7028
g_194.0457	307	Salicyluric acid	C00822; C05604; C07588; HMDB00840; HMDB01229; HMDB02016; HMDB02404; HMDB04067; HMDB06116; HMDB13678; HMDB30726; HMDB38055; HMDB39119; HMDB60602	C9H9NO4	100	194.046	22311	14701	8404	9695	10496.5	14360	24185	10818.5	12428.5	7112	18177.5	15832.5	41676	9166.5	16779.5	19338.5	45461	10184.5	12185	14624	16091.5	15529.5	16307	11222.5	19873.5	17691	14194	12435	6514.5	7669	15930.5	16462	11294	9966	11673.5	18748.5	16678.5	13388.5	9154	12315	8948	12027.5	11218.5
g_194.0608	308	9H-Carbazole-3-carboxaldehyde	HMDB29743	C13H9NO	100	194.061	7978	6366.5	6290	5638.5	5897	6669	8837.5	5284	6556.5	5702	7195.5	6271.5	9294.5	6559.5	6560	7362.5	9339.5	6485.5	5997	6671.5	6051	6657	7331.5	7634.5	6243.5	6729	6991.5	5980	6062	6331	7430.5	6880	6544.5	5881.5	6901.5	6675.5	6702.5	6291	6794	6605	6280	6101.5	6294
g_194.119	309	2-hydroxymexiletine	HMDB60953; HMDB60954	C11H17NO2	100	194.119	6564	5688	5101	5353	4801	5505	4879.5	5359	7107	6199	4866	5562.5	5155	5642	5003	5374	4811	5602.5	5457.5	4856	6150	6782	6336	9679	3386.5	6175	4828.5	7218	4138	4698	4834.5	4463.5	5370	5455.5	5687	5416.5	5355.5	6375	5649	6123	7170.5	3688.5	4126
g_195.0518	310	Hexonic acid; 1,3-Dimethyluric acid	C00257; C00800; C00880; HMDB00565; HMDB00625; HMDB01857; HMDB01982; HMDB02026; HMDB03290; HMDB04308; HMDB11103; HMDB59704	C6H12O7; C7H8N4O3	100	195.052	205595	234091	90703	193907	92726.5	159591	189260	104794	148872	69180	229689	238149	228796	183254	187427	207043	177346	169349	173214	164981	111674	192162	203241	147795	184801	105444	160648	118134	130440	106432	147565	141335	163184	93202.5	291316	268120	137912	142842	88860	140201	93334	130946	134944
g_195.0658	311	Homoveratric acid	C10726; HMDB00434; HMDB29645; HMDB29648; HMDB30571; HMDB32365; HMDB35721; HMDB37177; HMDB39427; HMDB40256; HMDB40637; HMDB60398; HMDB60733; HMDB60735	C10H12O4	100	195.066	45560.5	41932.5	34630.5	37870	28984.5	37577.5	35737.5	29292.5	41933.5	28937	44393.5	42028.5	49180.5	38465	39712.5	44265	36607.5	34977	40189.5	50586	33747	43879.5	43215.5	36046	37350.5	30969.5	38688.5	32074	31047.5	34592.5	33570.5	35305.5	36754	44783.5	52118	52634	44127.5	38351.5	30068.5	48138	27396.5	34520	31682.5
g_195.0848	312	1-(2-Thienyl)-1-heptanone	HMDB40241	C11H16OS	100	195.085	41304.5	38213.5	36644	45084.5	35829	34084	48843.5	37031	39951	35489.5	55513.5	42206.5	45125.5	36559.5	38209	45654	49517.5	43287.5	34609	42502.5	34941	47575.5	50175	46575	39425	49168.5	34474.5	35690.5	42949.5	46907	49631.5	46215	47456.5	34517.5	45690	39201	39875	37644.5	54725.5	37824	35368	39771	40379
g_195.1024	313	2,6-Dimethoxy-4-propylphenol	HMDB36226; HMDB37725; HMDB37734	C11H16O3	100	195.102	40974	68341.5	89569	82144.5	35997	85185	42841.5	65930	88994	88139.5	136800	53228.5	192850	98605.5	98809	80392	39966.5	47438.5	88528.5	57861	56631	77853	166787	47422.5	75159.5	51894.5	90840.5	49431	47622.5	53127	49203	47378	29810.5	61906.5	74585.5	60565	88974	57685.5	51140.5	168088	35077	33571.5	106150
g_195.1142	314	2-Isopropyl-3,5-dimethoxy-6-methylpyrazine	HMDB29741; HMDB40551	C10H16N2O2	100	195.114	27037.5	27716.5	27764	24492.5	25525	28844	29433	20731	33303.5	29311	33986	23365.5	36599	28686.5	30975.5	28993	23125.5	27664.5	26757.5	20923.5	26293.5	34404.5	40761	44397	21283.5	29559	25864	29072	21174.5	26921.5	30408.5	19725	26519.5	26486	27651.5	28524.5	26325	26388.5	28607	40597	26041	21444.5	27245
g_195.1388	315	Dihydro-5-(2-octenyl)-2(3H)-furanone	C03107; C08486; C09861; C09863; C11338; C12300; C12306; HMDB30867; HMDB30945; HMDB31030; HMDB31692; HMDB32051; HMDB32193; HMDB32331; HMDB32901; HMDB34903; HMDB35157; HMDB36048; HMDB36599; HMDB37301; HMDB38270; HMDB38280; HMDB39522; HMDB40206; HMDB40227; HMDB40397; HMDB40725; HMDB41469; HMDB41494	C12H20O2	100	195.139	39319	36969.5	40124.5	39120.5	38562.5	42551.5	36330	50536	46171	43068.5	36556	39499.5	38429	41381	36532.5	44113	36951	39849.5	41497	46057.5	42068	43057	39431	45274.5	34695	41023	37587	41685	36871.5	36949.5	39795	41361.5	39551	42788.5	40813	39871	36185	40324	40182.5	38557.5	39841.5	36462	38325.5
g_195.1751	316	(Z)-4-Dodecenal	HMDB32247; HMDB36172; HMDB37275; HMDB41404; HMDB41490	C13H24O	100	195.175	3357.5	3611	3281.5	3581.5	3370.5	4077.5	3342.5	4054	3750.5	3619.5	3939	3652	3856	3479.5	4057.5	3329.5	4113	3994	3475.5	4011	3236.5	3299	3275	3598.5	3293.5	2969.5	3484.5	4240.5	4406	4373.5	9944.5	3736.5	4335.5	3633.5	4054	3265	3346.5	4287.5	3252.5	4029	3087.5	3513	3718
g_196.026	317	3-Hydroxy-2-methylpyridine-4,5-dicarboxylate	C04604; HMDB06955	C8H7NO5	100	196.026	6404	5166	5947	6126	5316	5465.5	6569.5	5951.5	6276.5	6236	5976.5	4998	5858.5	6489.5	5372	6185.5	6337.5	5393	5162	5927	4975.5	6144.5	5407	5711	6470	5584.5	5386.5	5061.5	4781	5723	5259.5	5627	6221.5	4653	5925.5	5220	7679	5360	5220.5	5732	6228.5	6770	6296
g_196.0714	318	Acetyl-His	C02997; HMDB32055	C8H11N3O3	54	196.071	25916.5	19728	15479	16686	17696	16983.5	20854.5	18879.5	22785.5	15001.5	18681	18497	18792.5	20885	20846.5	20556.5	19619.5	20920.5	22935	20673.5	16957	20500	22967.5	23109	17087.5	24258	17451.5	17540.5	14999	23046	20181	17817	23149.5	19989	22180	14936	20218	15829	18709	20874.5	16521	19032.5	17020
g_197.0317	319	Nitrofurazone	C08042; HMDB14480	C6H6N4O4	100	197.032	28992.5	13933	19056.5	34464.5	14121	16270	27719.5	51200	28468	24196.5	16309	28937.5	21463.5	21397.5	17854.5	14075.5	14810	52405.5	16262	40691	25906.5	25343.5	18341.5	21175	20889	15754	15528.5	17523.5	15252	20032	14698.5	14683	28043.5	26122.5	18628.5	18580	44467.5	25247.5	14675.5	28298	26504.5	18021.5	30743.5
g_197.0456	320	Vanillylmandelic acid	C01207; C05584; C10833; HMDB00291; HMDB02085; HMDB03503; HMDB29170; HMDB33836; HMDB41662	C9H10O5	100	197.046	14135.5	10862	10773	12380	9918.5	12226.5	13313.5	16315	17240.5	12142.5	12519	13397.5	15070	13898	14756.5	13010	11639	16314	12306.5	17941.5	13830.5	14284.5	13626.5	13721.5	12762	13644.5	12474.5	12752	11257	13234.5	11273	11374	12744.5	12838.5	14948	14617.5	16565.5	15660	12266	13875	12948.5	12574.5	13205
g_197.0562	321	Mimosine	C04771; HMDB15188	C8H10N2O4	100	197.056	19172.5	16572.5	14930	17225.5	13724	17011	17636	17358	15300	21306.5	17726	15374	17143.5	18079	18518	18048.5	17110	18955	16776	17485.5	15928	18068.5	18710	17024	17338.5	18944.5	17909.5	16872.5	15753	18026.5	16529	16353	17977	15263.5	18537	19881.5	18860.5	16284.5	18323	17610.5	17272.5	16339	18273
g_197.0681	322	5-Acetylamino-6-amino-3-methyluracil	C16366; HMDB04400; HMDB59771	C7H10N4O3	100	197.068	99478	79088.5	25652	59616.5	25180.5	66337.5	83623.5	47424	109890	27380.5	125670	120967	145809	42447	142550	79037.5	76201	170798	109399	95379	91200.5	123166	184740	86298.5	169106	25860	119773	43119	41478.5	29861	75207.5	34923.5	151636	43810	224149	133774	64178	79206	36252.5	131174	33404	111908	93480.5
g_197.0816	323	Guaifenesin	HMDB04998; HMDB30991; HMDB33093; HMDB34099; HMDB59768; HMDB59779	C10H14O4	100	197.082	35743.5	28406.5	28051	30963	24021.5	36369	28401	34358	32376.5	28650.5	35429.5	40549.5	39916.5	25680	40009.5	35670	33175	40331	33306.5	34971	34848.5	36166	39128.5	35621	42218.5	48450	35895.5	27389	31660	24304.5	30190.5	28877.5	41697.5	33637	47809	38521.5	29415	36583	26474	33622.5	20781	31955.5	34696
g_197.0962	324	Dibenzyl ether	HMDB32078	C14H14O	100	197.096	12268.5	9924	7946.5	9876	7797	10697	10832.5	9623.5	11334.5	8612	13558	13140.5	14130	9048	14032.5	13043.5	10866.5	14723.5	12090.5	12537.5	12786.5	13757.5	15223.5	12796	14767.5	12039	12936.5	9915	9882	9390.5	10973.5	9674	19017	14444	16630	14113.5	10300	11428.5	9514	14220.5	7433.5	15008	11108.5
g_197.1545	325	C12:1	C09870; C12298; HMDB00529; HMDB10729; HMDB29585; HMDB29763; HMDB31683; HMDB32214; HMDB32235; HMDB32248; HMDB33378; HMDB34160; HMDB34844; HMDB36182; HMDB37186; HMDB37305; HMDB37329; HMDB37498; HMDB37742; HMDB37813; HMDB38081; HMDB38269; HMDB38895; HMDB38924; HMDB39220; HMDB40158; HMDB40163; HMDB40361; HMDB41264; HMDB41449	C12H22O2	100	197.155	20375	32454	28656.5	23485.5	33784.5	39368	26385	61344.5	22560	30098.5	29719.5	31177	21986.5	39988.5	27864.5	45214	51890	27935	25769.5	30523.5	41894	22657.5	16791.5	49400.5	23751.5	21643.5	22361	34267.5	35590.5	23010.5	31233.5	22777.5	29354.5	52826	34585	24922	22580	53849	26658	22768.5	43708	38281.5	53536
g_197.1907	326	Tridecanal	HMDB30928; HMDB34148	C13H26O	100	197.191	3169.5	3053.5	3243	3341.5	3106	2913.5	3362.5	3505.5	3275.5	3010	2891.5	3103.5	3169.5	3372.5	3259.5	3350.5	2921	4274.5	2866.5	3147	3240	2977	2881.5	4183	3438.5	3178	2823	3347.5	3305.5	3722	3513.5	3274.5	3087.5	3221	2994.5	2926	3405	2932.5	2786.5	3365.5	3093	3332.5	3889.5
g_198.0529	327	(S)-Isowillardiine	C08289; HMDB30376	C7H9N3O4	100	198.053	6471	5631	5660.5	6023.5	4570.5	5585.5	5883.5	4223	6397.5	5518.5	6309.5	4965	4909.5	6045	5247.5	6764.5	4681	6476	5281	6147.5	5621	6950	5757	6271.5	4795.5	6747.5	5399	5874.5	5052.5	6028	5275	6374	5550.5	4138	5095	5759.5	5895	5054	5869	6596.5	4825	5441	4491
g_199.0613	328	(Z)-3-(1-Formyl-1-propenyl)pentanedioic acid	HMDB33091	C9H12O5	100	199.061	29405	27711.5	28421	28386	25139.5	28334	29683.5	29062	29892	24666	25061.5	28568	22412.5	26271.5	24113	27323	25528	26740	27195	32399.5	23240.5	31278	29059	32908	24431	26590	26522	25998.5	23631.5	28278	27729	24757	30310.5	26266	25044	27554.5	26525	25629.5	21476.5	25101	25374.5	23426	26858.5
g_199.0876	329	Harmalol	C06537; HMDB29838	C12H12N2O	100	199.088	109116	85349	83002	69271	92713	82627.5	123350	45543	106674	91388	77382	81082.5	88143	83756.5	88721	79479	84567.5	92953.5	64692	42410	84386	99876.5	108429	193812	48933	103095	83788.5	113850	74872.5	92978	109156	58904.5	81373.5	71586.5	71460.5	98598	71339.5	103848	83921.5	110202	128746	66416.5	68751
g_199.0973	330	cis-4-Decenedioic acid	HMDB00603; HMDB13227; HMDB30989; HMDB30990; HMDB34491; HMDB34971; HMDB36715	C10H16O4	100	199.097	41795.5	38765	35007	42793.5	36095	41900	35706	33474	38561	53297	33747.5	41117	41813	39657.5	44994	55612	35699	34311	36357	35570	40122	47149	41468.5	54840	42455	41751.5	44851	46395	41090	41650.5	38727.5	37410.5	32068	39340.5	40111	51746	38659	45854	43445	37344	40241.5	34393.5	39108
g_199.1123	331	2-(2-Methylpropoxy)naphthalene	HMDB35076	C14H16O	100	199.112	21924.5	22459	20633	22562	24820.5	23739	25991	20473	20998	22026	22700	20344	22463.5	22112.5	24417	24457	22860	26229	21160	18695.5	19697	23820.5	24355	28011.5	24828	28611	25197.5	25237	23413.5	24177.5	27770	21878.5	19039.5	18477	22029.5	24719.5	26962	24833	23942.5	24958.5	25231	21000.5	23216.5
g_199.1337	332	(S)-9-Hydroxy-10-undecenoic acid	HMDB32662; HMDB36029; HMDB37179	C11H20O3	100	199.134	33645	30734.5	33553	35460.5	31849.5	31797.5	35532	36016.5	30032	33664	33302	35019.5	30994.5	31183	33540	37667	35846	33525.5	31480	32185.5	31504	37827	33683.5	44672	36983.5	35899.5	31300.5	33559	33364.5	36926	37449	34826.5	33267.5	32616	31797	32548.5	34696	37372	37425.5	35065.5	33333	33042	38408.5
g_199.1473	333	Spermine dialdehyde	HMDB13076; HMDB41901	C10H20N2O2	18	199.147	8459.5	8066	7537	9042	7804	8136.5	8250	8424.5	8102.5	9207	8032.5	8624	8001	7591	8611.5	8240	8209	7591	8298.5	7883	7870	8114	8882	10097.5	7898	8176	8799.5	7880	7734.5	8638.5	8704.5	8291	7668.5	7611	8183.5	8499.5	7978	9157.5	9786	8227.5	8326.5	7955.5	8451.5
g_199.17	334	Dodecanoic acid (FA12:0)	C02679; HMDB00638; HMDB30998; HMDB32310; HMDB32440; HMDB33619; HMDB34128; HMDB34136; HMDB34137; HMDB35410; HMDB36225; HMDB40166; HMDB59868	C12H24O2	100	199.17	366496	357835	159010	258864	153487	212760	194486	289374	137994	139036	547310	173978	191672	254398	191711	289928	366710	147924	202785	171546	228920	197326	148114	418820	124811	97083.5	133648	175138	174434	126562	253628	163058	166467	445176	234555	127752	174064	319392	311307	164830	298053	214868	380192
g_200.1292	335	Capryloylglycine	HMDB00832; HMDB13116; HMDB41540; HMDB59745	C10H19NO3	100	200.129	4794	4991.5	5104	4721	5589	4537	5712.5	8462	7919.5	4607.5	5088	4127.5	6959	4467	5377	5522.5	4985.5	5981	8285	6942.5	5420.5	6060.5	4041.5	5900	4867.5	6036	5689.5	4939.5	4193	6783.5	4684.5	7145.5	5150.5	4559.5	5255.5	5402	7229	7736	5685.5	10314	3591	10091.5	6566
g_201.0544	336	(2-Naphthalenyloxy)acetic acid	C18750; HMDB32706; HMDB32713; HMDB34663; HMDB38115	C12H10O3	58	201.054	17675.5	13940.5	14937	18049.5	11765.5	17555	19425.5	17555	17293.5	18622	16161.5	18214.5	14690	14861.5	14670	16032.5	14941.5	19459.5	13361.5	18667	15095.5	16227.5	14844	19736.5	19422	14396	13923	14620.5	13378.5	14056	17030.5	14957.5	16323	12743	16952	18840	14513	17673	15151.5	17060	14511.5	11169	16684.5
g_201.0766	337	4-Heptenal diethyl acetal	C04067; HMDB32306; HMDB33092	C9H14O5	100	201.077	24474.5	20702.5	19709.5	22027	18701.5	24248	19664	18188	22397	27444	19035.5	24652.5	22525.5	21780	21213.5	25427.5	16771	17149	21247.5	19383	23210	26125	25107.5	31422.5	19130	22357.5	25022.5	24936.5	20398	20555	22670.5	18434.5	21344	17917.5	23533	28145.5	20075.5	23429	21171.5	19742.5	22465.5	17928	19939
g_201.0924	338	6-Acetyl-2,2-dimethyl-2H-1-benzopyran	HMDB30816; HMDB31663	C13H14O2	100	201.092	16151.5	15870.5	16841	15330	16138	32610	17474	14506.5	16083.5	20846.5	16070.5	20748	17399.5	16164	15882.5	16471.5	14347.5	18085	19056.5	14740.5	19274.5	22911.5	28210.5	22556	19221.5	19116.5	19532	22187	21406	20286.5	18862.5	14515	18972.5	14356	22873	23424.5	16390	18444.5	15955.5	20587	20719	17962.5	24642
g_201.113	339	Sebacic acid	C08277; HMDB00792; HMDB31510; HMDB40196; HMDB59708; HMDB59719; HMDB59754	C10H18O4	100	201.113	74084.5	63680	63805	73712	64524.5	71499	70040.5	70661.5	55729.5	68528	67398.5	70815	60390	65937.5	66305	75183	65648.5	68739.5	64055.5	66555.5	64571.5	77592	72191	81225.5	68625	80606	68276.5	77838.5	66632.5	70585	73669	67015	66241	58280.5	60292	74033.5	73238.5	70986.5	71624	68941	71750.5	62333.5	79452
g_201.1267	340	(±)-Anisoxide	C12288; HMDB30572; HMDB30838; HMDB31313; HMDB39274; HMDB39356	C14H18O	31	201.127	21608.5	20161	21016	29601	29330	25469.5	47464	23368.5	22521.5	32076.5	50872.5	25812	27744.5	19450.5	21142	22386	24008.5	21956.5	23954	23932	24785.5	30156.5	36427.5	24903	20242.5	37744	21974.5	25397.5	31438.5	24299	26511.5	23299.5	44444	21520	21030.5	26862	23841.5	25799	49590	19174	23507	32192.5	27088
g_201.1494	341	3-Hydroxynonyl acetate	HMDB32443	C11H22O3	100	201.149	9823	9745	9439.5	8683.5	9184.5	10046.5	12508.5	16641	8907	8994.5	14233	10128.5	9188.5	10406	12183	11454.5	11065	10032.5	8976	11484	9650.5	14238	9049	17029	10344.5	10410	9905.5	8718	10776	9614.5	9328.5	8107.5	11014.5	11289	10056.5	9174	10002.5	11340.5	11110.5	11002.5	8717	12280.5	12985.5
g_202.0178	342	Cystathionine ketimine	HMDB02015	C7H9NO4S	100	202.018	10205.5	9274.5	3865.5	5636.5	3746	12632.5	8811.5	6496	14266	3993	19712.5	10169	5981	6578	4276	6234	4558	5849	12953.5	15498.5	8177.5	6669	14191.5	5225.5	5339	8188	8040.5	3604	4429	5482	11814	5770	6636	4695.5	11060.5	16945.5	4448.5	15925	5217.5	5240.5	4125.5	5090	5957
g_203.0021	343	O-methoxycatechol-O-sulphate	HMDB60013	C7H8O5S	100	203.002	1127497	230774	171338	110861	226678	307621	311640	156460	479072	131120	669281	254987	535549	432690	289850	371810	355521	311237	383432	374240	243144	239573	726932	198822	591173	753946	725662	230962	159208	280478	227942	534351	616996	105314	381885	341050	249213	282577	199198	172997	332971	126924	164583
g_203.0192	344	Daucic acid	HMDB31665	C7H8O7	100	203.019	153984	68741.5	64965.5	64628.5	57190.5	92764	92414	79068.5	75904.5	38055	145402	38313	105840	84334	70230.5	86258.5	85272	74168	69423.5	85444.5	56577.5	62495	117511	58408.5	95886.5	149438	128606	69555	59912.5	66561.5	70762	124572	144543	59466	58010	71233	89006.5	71176	75467.5	85004	56850	70969.5	40694
g_203.0563	345	3,5.6-Trihydroxy-5-(hydroxymethyl)-2-methoxy-2-cyclohexen-1-one	HMDB41031	C8H12O6	100	203.056	68368	57611	56151	61942.5	47526.5	60424	68366	56860	46246	60366	76008.5	43587.5	60381.5	58321.5	54591.5	76284	55085.5	62008	55627.5	49705	55801	69350.5	56991	69842	53578	67020.5	54715	61852.5	47614.5	65822	67076.5	76930.5	71621	40380	49952	63640	42965.5	53185	71115.5	42683.5	51990.5	46233	60683.5
g_203.0718	346	Anofinic acid	HMDB33303; HMDB35095	C12H12O3	100	203.072	85852	72230.5	86751.5	89257.5	77987.5	78618	89399	87919.5	74825	158502	88848.5	91533	83613.5	78273.5	79767	98295.5	91226	92648.5	75657.5	85338	78024.5	87485.5	78806.5	89816.5	103720	94905.5	97042.5	69081.5	92269.5	103164	108402	98466	89249	68432	83327.5	82892	107312	98522	89299	83993	78113.5	91055.5	112644
g_203.0824	347	Tryptophan	C00078; C00525; C00806; C07839; HMDB00929; HMDB13609; HMDB13840; HMDB14892; HMDB30396; HMDB60533; HMDB60878; HMDB60967	C11H12N2O2	100	203.082	492931	429796	438850	564352	350542	413154	579099	384896	431614	390526	521434	455974	361828	523258	455026	449360	353043	475790	349254	472848	386270	478572	438720	483728	405567	538744	440250	457318	375476	480854	662439	495847	480661	302436	333752	521633	477569	464394	512137	377120	368031	429026	443181
g_203.1031	348	Serinyl-Valine	HMDB29052; HMDB29136; HMDB33891; HMDB39948	C8H16N2O4	100	203.103	111992	102940	97064	93974.5	86900.5	111198	115591	83445.5	96905	95078.5	106040	104942	93781	113683	102813	106651	103912	113854	109724	95723	96152.5	132570	121467	116222	93892	107419	109332	116096	82123.5	114130	112627	95445.5	115579	85818	102580	109148	107200	91592	109749	98507	108420	99198	109720
g_203.1288	349	(2xi,6xi)-7-Methyl-3-methylene-1.2.6.7-octanetetrol	HMDB33217; HMDB33642; HMDB35133; HMDB39053; HMDB39974	C10H20O4	100	203.129	16006.5	13284	11311	13876	11422.5	14279.5	17442	11104.5	12954.5	12252.5	13955	11624	11356.5	13075.5	13089.5	14984	12384.5	14333	12419	12835	11008.5	14463	15979	16105	11648	16465	12587	13588	10601	12730.5	12679.5	12392	13824.5	10360.5	10538	13752.5	12662.5	13154.5	14006.5	11898.5	14262.5	11468.5	15357.5
g_203.1439	350	2,4-Di-tert-butylphenol	HMDB13816; HMDB31776; HMDB36170; HMDB41482	C14H20O	100	203.144	18890.5	25124	19933	30643.5	22136.5	27124.5	17462.5	19503	21822	32472	21671.5	29385	25047	22881.5	26934.5	25136.5	21233.5	15848	28617	24539.5	24639	23246.5	24277.5	22515.5	22678.5	21814.5	24783.5	25673	27213.5	22467.5	25347.5	23918.5	16069	23281	25563.5	34300.5	18879	26434	21796	18145	19759	16553	21685
g_204.0524	351	Lipoamide	C00248; HMDB00962; HMDB38461	C8H15NOS2	100	204.052	7383.5	6199	4441	5700.5	5159	5040.5	7755.5	5125	5537.5	5024	7411	4838	5289	7517.5	6367	7541	5307	5900	5901.5	5943.5	5010.5	8335.5	6764.5	6735.5	6104.5	6779.5	6710	5296	4653	6405	6589	5925	6997	5219.5	5690	6019.5	5419.5	5685.5	6466.5	5419	5227.5	5505.5	5977
g_204.0667	352	Indolelactic acid	C02043; C05660; HMDB00671; HMDB04096; HMDB11621; HMDB30179; HMDB32755; HMDB59765	C11H11NO3	100	204.067	82459.5	58957	30667	43215	37623.5	50775.5	64293	45487.5	56065.5	44527	63972.5	53606	46359.5	51292	54253	51620	43841.5	57997.5	50568.5	44341.5	45672	72639	78867	49988	61758	58348.5	44242.5	47107	51530.5	53068	65976.5	60419	73113.5	72203	39564	66741.5	54125.5	42046	37742.5	44513	44401	55839	44649.5
g_204.1024	353	1-(2,3-Dihydro-1H-pyrrolizin-5-yl)-1.4-pentanedione	HMDB40046	C12H15NO2	100	204.102	13684	13615	11785	13693	9753.5	12895.5	15459.5	11475.5	12939	12265.5	13830	12298.5	10789.5	15557	13948.5	12509	11577.5	12613.5	12007.5	13188	11842.5	12857.5	13686	12703.5	11183.5	14742	11611.5	12118	9374	13547	13907	13584.5	13629.5	10709.5	11757.5	13430.5	10829.5	13905.5	14960.5	11057.5	10628.5	12583	13581.5
g_204.124	354	Pantothenol	C05944; HMDB04231	C9H19NO4	100	204.124	9815	4292.5	4828.5	4184.5	7498.5	9075.5	5487.5	3319.5	5405.5	13091.5	6172.5	9367.5	9841	4967.5	6806	8952.5	9631	9347.5	14953.5	4704	9407	16138.5	10367.5	16147	8102	5350.5	15056.5	16106	11211	4769.5	10514.5	4881.5	9686	8842.5	8981.5	9850.5	7954	4677.5	5178.5	12953	9254	4359	5025.5
g_204.9811	355	5-Sulfoxymethylfurfural	HMDB59752; HMDB60016; HMDB60018	C6H6O6S	100	204.981	89764	627488	66168	364082	23455	255726	214344	49256.5	75255.5	32281.5	164252	141266	111366	45630.5	121552	66954.5	210743	66502	55520	280920	55391.5	51543	183350	153151	43131.5	195082	146732	22404.5	31995	49855.5	81713	117696	71465.5	77677.5	76248	106720	95452	266816	64284	48335	37555.5	18122.5	157182
g_205.0353	356	2-Methylcitric acid; Lipoate	C00725; C01251; C04593; HMDB00379; HMDB01451; HMDB03518; HMDB06471; HMDB14312; HMDB59932	C7H10O7; C8H14O2S2	100	205.035	42821.5	24322.5	22507.5	24832	21705	29296.5	31901	28199	22722.5	19186	29360.5	25642.5	22849.5	34246	24412	36282	23971	31792	21743	27844	20140.5	36477	26491.5	34932	28205.5	35859	30915	23300	18138.5	25871	22980.5	28021.5	33723.5	20525	23306.5	23637.5	23729	26817	26131.5	25732	22628	20487.5	28261
g_205.0509	357	Eugenitol	C09311; C20210; HMDB29466; HMDB29472; HMDB29775; HMDB30818; HMDB32952; HMDB35303; HMDB36627	C11H10O4	100	205.051	53860.5	37937.5	39800	36790	31656	39056.5	46324.5	32180	34963	33903	46021	32752	34801	43596.5	42551.5	43736.5	34255	41531	36984	42660.5	30615.5	43912.5	41221	47292.5	34051	46965	38151.5	39272	28933.5	40241.5	37854.5	42024.5	48826	32232	40981	40577.5	35168.5	34110.5	40337.5	34670	27872	38561.5	37659.5
g_205.0713	358	Diethyl tartrate	HMDB33584	C8H14O6	100	205.071	26482.5	23800	19471	21380	19040	21431.5	23241	19095.5	20453.5	21002	24815	19969.5	21227	22828	22932.5	31879.5	20497.5	21279	20754.5	22029.5	19480	28722	23930	25720.5	24382.5	26637.5	21598	21272	20187.5	22700.5	24541.5	23553	22543.5	22426.5	22944	29434	26277.5	23024.5	22605.5	19385	19724	19770	21859.5
g_205.0869	359	Ethyl trans-p-methoxycinnamate	C10476; C14567; HMDB30762; HMDB31729; HMDB31973; HMDB32348; HMDB33594; HMDB34122; HMDB34135; HMDB35071; HMDB41410	C12H14O3	100	205.087	23933.5	27958.5	23568	30324	25314	31574	23209	24555	27136.5	33415	26331	31388.5	27953.5	28833.5	26198	28552.5	23079	22303.5	31137.5	29229.5	28400	29309.5	29413	25181	26206	28312	30004	28737.5	27179.5	27845	30528	29468.5	21774	25236	33021	38200.5	26539.5	31452.5	27200	23346	22543.5	23559.5	25595.5
g_205.1231	360	Ibuprofen	C01588; C02008; C14716; HMDB01925; HMDB29669; HMDB32176; HMDB33196; HMDB34469; HMDB34470; HMDB34472; HMDB34556; HMDB35008; HMDB35016; HMDB35017; HMDB35181; HMDB36025; HMDB36240; HMDB36386; HMDB36391; HMDB37194; HMDB37604; HMDB37623; HMDB37720; HMDB38605; HMDB39101; HMDB40431	C13H18O2	100	205.123	26868	35477.5	29867	36740.5	34047	35197.5	22383.5	33733.5	30405.5	36920	28437	43012.5	36943.5	35256.5	36218.5	38734.5	32659.5	22774.5	41522.5	37818	33952	39727.5	36477	34237	28162.5	31350.5	33029	35593	34690	32201	38351	40092.5	25215	35986	38801	41274	27266	40983	30787.5	25750	31849.5	24627.5	29939
g_205.1348	361	Agrocybenine	C16561; HMDB41445; HMDB60656	C12H18N2O	100	205.135	18947.5	16838.5	15824	18153.5	20005.5	17478.5	20214	10934	19444	18258	13737	17652.5	15660	17557.5	18058.5	17473	15723.5	18024.5	14882.5	12128.5	16166	18928.5	19642.5	33691	9366	21288	16721.5	21285.5	16130.5	19142	22330	14848	13351.5	16382.5	15743.5	20435.5	13938.5	21019	18433	21162	23671.5	14254.5	14433
g_206.049	362	(2R,2'S)-Isobuteine	HMDB30411; HMDB31200	C7H13NO4S	100	206.049	19413.5	16429	17286	16372.5	14455	17023	16838	16987.5	16040	14463.5	17244.5	16215	15970.5	18534	16434.5	19867.5	18307	15273	14706.5	18517	17177.5	19856.5	15523.5	20670.5	17047.5	18248	16330	17894	14562	17474	17284.5	18486	16230	15973.5	16051.5	10945.5	20075.5	17087	16988.5	16365.5	15478	15680.5	18771.5
g_206.1292	363	Arenaine	C09912; HMDB30354	C11H17N3O	100	206.129	10983	13928.5	9401	15747.5	12209.5	11960	7900.5	8589	11229.5	15490	8832	17821	11500	10979	10794.5	12132	9576	7297	14847	10400	11399.5	11819	12409	13969	6326	10155	13786.5	13345	10425.5	11252.5	12722.5	12023	7316	11184	16566.5	14743.5	8680.5	11211.5	10332.5	8481	9491	6833	9118.5
g_207.0663	364	(R)-2-Benzylsuccinate	C02381; C09816; HMDB12127; HMDB29185; HMDB34315; HMDB36055; HMDB37308; HMDB38510; HMDB40892; HMDB41461; HMDB41692	C11H12O4	100	207.066	73878.5	57329	70749	61725	63452.5	66292.5	75146.5	60821	65072	59458.5	68745	69106	64534.5	62691	70536	77429	76701.5	73577.5	63847.5	66687.5	64497	79791.5	64741.5	83607.5	73480	70660	71066.5	58923	70547	71823.5	81755	69531	70648.5	63782.5	75430.5	67748	72213	74256	69526	76871	62066.5	63964.5	85705
g_207.0869	365	Ethyl beta-D-glucopyranoside	HMDB29968; HMDB33942	C8H16O6	100	207.087	34620.5	16457.5	13860.5	19498	13072	22412	17239	13511	21066	14258.5	17844.5	12234	25982	13170	25120	24760.5	17550.5	19506	29083	16854	19657	21837.5	19764	22518	21141	23390.5	14368.5	13694.5	26443.5	18959.5	16366.5	15391.5	24765.5	53292	23547	22152.5	18390.5	17772	20857	18222	16969.5	18913	17963.5
g_207.1024	366	Isoelemicin	C10451; C16975; C17821; C17846; HMDB29867; HMDB29872; HMDB30150; HMDB30197; HMDB30681; HMDB31469; HMDB33778; HMDB34991; HMDB35224; HMDB38604; HMDB40218; HMDB40225; HMDB41411	C12H16O3	100	207.102	31292	36478.5	27285.5	46733	31172.5	39776.5	25793.5	32408.5	35153	50938	27779	45704	34733.5	34928.5	38996	34875.5	28511	27235.5	42567.5	37655.5	39743.5	36080	34279	32007.5	28833	29319.5	38935.5	36096.5	35768.5	31191	29080	32796.5	26709	39680.5	43042	43692.5	34364.5	44456.5	30648.5	27498.5	33010.5	27003	30965
g_207.139	367	Eremopetasinorol	HMDB29668; HMDB31869; HMDB34672; HMDB34984; HMDB35228; HMDB36686; HMDB36821; HMDB36824; HMDB37776; HMDB38047; HMDB38529; HMDB40233; HMDB41636	C13H20O2	100	207.139	29766	30371.5	29380.5	34530.5	33516	35259.5	26884	31195.5	31392.5	36887	26575	37814	31846	31905	32297.5	34076	31350.5	29207	33868	31656.5	32573.5	34209.5	32075.5	32583	29054.5	29865.5	34039	35078.5	31703	33407.5	35151.5	32814	26884	29052	36756.5	37218	33798.5	37558.5	30188.5	30345	30807	29782.5	32586
g_208.1197	368	Minoxidil	HMDB14494	C9H15N5O	100	208.12	4167	3978.5	3611.5	3302.5	4723.5	4144.5	4294.5	3462.5	4637.5	3941	4015.5	3773	3680.5	3864.5	3910.5	4007	3488	4743	2961.5	3063	3927.5	4353	4200	5721	3122.5	4230.5	3834	4502.5	2949	4736.5	4040	3552.5	3984	5045.5	4371	4407	3846	4390	4037	4291.5	4305	3702	4183.5
g_208.1701	369	Labienoxime	HMDB36031	C13H23NO	100	208.17	2370	2330.5	2196	2211	2712	2119.5	2173	1826	2320.5	2192	1997	2580	2256	2317.5	2516	3269	2149.5	1960	1840	1811.5	2272.5	2557	2508.5	3653	2282.5	2404	2084.5	2610.5	2119	2204.5	2594	2440	2254.5	2488.5	2103	2647.5	2891.5	2232.5	2604	2720	2518	1835.5	2057.5
g_209.0462	370	Vanilpyruvic acid	C05619; HMDB11714; HMDB35484	C10H10O5	100	209.046	29743.5	23786.5	24983	19440.5	18691	25656	16860	24937	21608.5	16410	28936.5	16925.5	26860.5	26844	24376.5	30751.5	23858.5	13966.5	23732.5	28228.5	19780.5	27389	38837	23055.5	28420	23668.5	11800.5	22732.5	18236	23090.5	21386.5	23817.5	15683	23140.5	25919.5	25279.5	15154.5	17170.5	30997	24317.5	21313	21291.5	22455
g_209.0679	371	1,3.7-Trimethyluric acid	HMDB02123; HMDB36431	C8H10N4O3	100	209.068	35182.5	34630	25419.5	29486	22580.5	41437	32503.5	24588	39961.5	23691.5	48385.5	57585.5	37730.5	29982	32642.5	37950.5	26894	35926.5	43373	37111	35145.5	32723.5	40275	33073.5	37706	30236	29500.5	26853	28727	28469.5	44423.5	25864.5	28938	25360	51851	60782	33417.5	38478	32308	34237	28923.5	26795.5	30102
g_209.0819	372	Sinapyl alcohol	C02325; C07350; HMDB13070; HMDB29187; HMDB29233; HMDB33798; HMDB34047; HMDB36199; HMDB39428; HMDB41406; HMDB60737	C11H14O4	100	209.082	655380	45348	40049	34413	39417.5	40753	32649	38030.5	33652	35329.5	137532	41115	36538.5	34229.5	62371	58133	32916	36646	74039	57964	37852	583392	50289.5	33814.5	121893	52941.5	40753.5	35437	33648.5	35998.5	38765	54824.5	38587	35062.5	48386	169045	50718.5	40952	35320	34720.5	32694	30746.5	35505.5
g_209.118	373	Jasmonic acid	C08491; HMDB32797; HMDB32871; HMDB33102; HMDB37104; HMDB37135; HMDB37642; HMDB37735; HMDB37816; HMDB41573	C12H18O3	100	209.118	60551	65893	54902	91667	51501	75216	45139	66184	65792	94998	48076	96073.5	61149	69531.5	57002.5	50477	43912.5	52451.5	76374	71768	87052.5	70137.5	56433	55980	46028	53363.5	70104	75844.5	60777	62364	52634.5	62023	41275.5	65750.5	77003	82593.5	71855.5	77195	51679.5	51967	61477	45926	53050
g_209.1295	374	L,L-Cyclo(leucylprolyl)	HMDB34276	C11H18N2O2	100	209.13	36329.5	31465	30198	26208.5	28967	30556.5	32667.5	19099.5	32076.5	31812	27039	28375.5	27229	29028.5	30510	28437.5	25147.5	31368.5	27259.5	21512	29100	36879	35259	54271	18535.5	31877.5	26370.5	35034	25928.5	31477	33313.5	23127	27553.5	29166	28987	34558.5	25165.5	31691	30062.5	33770.5	35602.5	21821.5	24998.5
g_209.1547	375	C13:2	HMDB30425; HMDB31014; HMDB32052; HMDB32098; HMDB37286; HMDB37307; HMDB37390; HMDB38249; HMDB38258; HMDB38291; HMDB40232; HMDB41554	C13H22O2	100	209.155	23242	18612.5	21440	18627	20460.5	20467	19179.5	20720.5	19398.5	19994.5	19637.5	19862.5	19377	19032.5	21557.5	25960.5	18105.5	20577	20190	19420.5	20741	23474.5	20163.5	28956.5	21830	21358.5	18713	21082	21833	21254.5	23557	20560.5	19843.5	20699	20620	20418	20574.5	20423.5	22366	20373.5	21923.5	20331	21068.5
g_210.055	376	Mukonal	HMDB30216	C13H9NO2	100	210.055	20524	19765.5	20411.5	13907.5	15683.5	19176	19412	17044.5	16292.5	16195	19319	15779.5	16433	18485	16871	22564.5	17839	19141	20460.5	15092	21525.5	19803.5	17627.5	16223	19050	16263.5	15028	19171	13210	19049	20055	17816.5	18297	17262	20113	17191	17486	14293.5	16510.5	19203.5	21040	15900.5	23337.5
g_210.0776	377	3-Methoxytyrosine	C07194; HMDB01434; HMDB11754; HMDB60747	C10H13NO4	100	210.078	16064	10447	9784.5	9726.5	8439.5	10880.5	12072	8673.5	11172	8642	10815	9549.5	10270.5	9658	9736.5	11445.5	9062	12358	11037	11220.5	9562.5	12936.5	12461.5	12480	9264	10706.5	7934.5	9854.5	8292.5	10272.5	9153.5	10462.5	10901	9165.5	10720	12361.5	11830.5	10202	10218	10196.5	9189	10409.5	10545
g_211.0398	378	Urolithin B	HMDB13696; HMDB32997; HMDB32999	C13H8O3	100	211.04	37139.5	34857.5	40620	32648	34836	41405	39960	35350	33183.5	34546	35353.5	35608.5	30459.5	40977.5	36374	35832.5	37081	46306.5	39948.5	35986	31721	40766.5	35233	38236.5	36183	39232	36329	41883	34866.5	43914	43546	35010	35022	34288	38112.5	38042.5	42981.5	35919	40680	38694	41767	34251	44932.5
g_211.0614	379	Vanillactic acid	C09801; C10674; C11155; HMDB00913; HMDB31704; HMDB33835; HMDB33839; HMDB34493; HMDB41286; HMDB41661; HMDB41663; HMDB41665; HMDB60557	C10H12O5	100	211.061	18875	15305.5	15098.5	14760.5	14902.5	17512	19943	12885.5	18081.5	16223	19397.5	15552	18448	17011	20046.5	24727	17368.5	19315	16612	18581	16700	21183.5	21419.5	17702.5	21063	19592	16914.5	16454	15868	17511	17949.5	15241	18123.5	16859	20542	20274	18452	21051	21623.5	19104.5	18255	17125	19787
g_211.084	380	Glycyl-Histidine	HMDB28843; HMDB28885	C8H12N4O3	100	211.084	37328	37741.5	18588	29806.5	18091	36290.5	26790	16304	37162	17973	45817.5	50270	38166.5	21487	28537.5	29528.5	17052.5	29887	33852	27832.5	25835.5	33071	35432	47430	32235	21559	22811	19581	29797	17350.5	31947.5	16864.5	28074.5	20305	46825.5	58158	19271	29375	22484.5	27552	22439.5	25307.5	17583.5
g_211.0975	381	3,4-Methyleneazelaic acid	HMDB59744	C11H16O4	100	211.097	26169	34231.5	54579	36092.5	19488.5	38132.5	27059.5	25580	31728	33985.5	44301	29750	53210.5	37185.5	35488.5	40521	20384	32993.5	43854.5	30074	34386.5	36738.5	51941.5	31908	38273	30661	40728.5	30381.5	24726.5	29042	30762.5	24857	22587.5	29084	33229.5	37209	39031.5	32888.5	25954	63116	25680.5	21770.5	38279.5
g_211.1336	382	Cucurbic acid	C16309; HMDB29388; HMDB33601; HMDB35085; HMDB37326; HMDB41572	C12H20O3	100	211.134	39717	36418	33400.5	47499	35540	39982.5	32344	40335.5	36182.5	48348.5	32541	49580.5	37232.5	39280	37292	44957	33583.5	32993	41271	39233.5	44283	39980.5	33653	45873.5	36207	33928.5	40309	42419.5	39687.5	39227.5	39185	40904	31359.5	41830	41166	45796.5	37969.5	44106	41372	32402.5	34101.5	33761	37681.5
g_211.1702	383	10-Undecenyl acetate	HMDB31017; HMDB31028; HMDB31741; HMDB32792; HMDB34286; HMDB37187; HMDB37226; HMDB37626; HMDB37907; HMDB38078; HMDB39805; HMDB40451	C13H24O2	100	211.17	14385.5	17676.5	18671.5	13262	20557.5	18679.5	17357.5	30192	17077	15232.5	17861	22365	13880	21413.5	18293	20608	20853.5	19508.5	18093	20218.5	20535.5	20225.5	14965.5	25422	15554	15742	17349	24608.5	17782	17789.5	17137	15263	22018.5	22609.5	23730.5	15604.5	17545	22169	17967.5	16790.5	18946	20051	22581
g_211.2062	384	2-Tetradecanone	HMDB30924; HMDB32432; HMDB34283	C14H28O	100	211.206	2352	2122	2623.5	2314.5	2253	2263.5	2796	2970.5	1939	2308	2134.5	3189	1917	2194.5	2580	2825	2702	2380	2111.5	2602.5	2539.5	1851.5	2081.5	2252	2787.5	1721.5	2296	3442.5	2564	2527	2793	2572.5	2602.5	2280	2263.5	2184	2067	2112.5	2361	2814.5	2158	2532	2365
g_212.0023	385	Indoxyl sulfate	HMDB00682	C8H7NO4S	100	212.002	422464	449930	283022	372706	139564	361768	215360	218410	365606	178716	166330	510786	306320	201369	265654	288592	167109	376438	365116	208319	273928	491340	235166	193908	397668	287438	325071	204057	195588	263701	68775.5	434543	440316	148808	262334	115670	716304	263445	329027	168648	187582	56698.5	224032
g_212.0561	386	Droxidopa	HMDB15627	C9H11NO5	100	212.056	7919	6418	5976.5	6165.5	4727	6103.5	7367	5955	5789.5	4837	6542	6524	5191	6466.5	5218.5	7301.5	6136	6197	5656	6390.5	5854.5	7756.5	6676.5	6120.5	6494.5	7063	6181.5	6207.5	4766	5947	6292.5	6616.5	7014.5	5453.5	5957	5755.5	7833	6200	6585.5	6054.5	5512	4688.5	6326
g_212.0744	387	2-(4-Methyl-5-thiazolyl)ethyl butanoate	HMDB32418; HMDB32422	C10H15NO2S	100	212.074	14643	14394.5	13965.5	11903	12906.5	13810.5	16296.5	13735	13106.5	12659	14030.5	13840.5	13296.5	14459	13715.5	17094	13635.5	16065	13080	13293	13142	15993	14862.5	15769.5	14458.5	14161	13971.5	13215	13349.5	16355.5	15821.5	13872	14795.5	13005.5	12656	11576	16406	13494	15805.5	15544.5	14509.5	14312	14907
g_213.092	388	(+)-(1R,2R)-1.2-Diphenylethane-1.2-diol	C16015; HMDB12111; HMDB29553; HMDB32709	C14H14O2	100	213.092	11194	9417	8542	9452.5	9671	12466.5	9513.5	8368.5	8916.5	11944	10214	11657	10966.5	11499	9894.5	14862	8555.5	11013	11642.5	9622	10543.5	11486	12367.5	13049	10210.5	11479	11900.5	12585.5	10085.5	11196	11399.5	9832	10130	9123.5	13285	13363	12536.5	11904	13887	10586.5	9901.5	8239.5	11618
g_213.1037	389	Harmaline	C06536; HMDB30310; HMDB42058; HMDB60963	C13H14N2O	100	213.104	28489	19102	14931	16961	13764.5	16747	30653	12060.5	15475.5	13155	16309.5	13756.5	20633.5	24648.5	18518.5	16899	12532	21971	18501.5	13799.5	12894.5	21847	26945	31816.5	15607.5	24399.5	14550.5	29474.5	21773.5	20999.5	21526.5	16107.5	14361	17494.5	20252	26378.5	19425	27460.5	23105	22354.5	24414	15089.5	16819
g_213.1129	390	5-Hexyltetrahydro-2-oxo-3-furancarboxylic acid	HMDB30984; HMDB30985; HMDB30986	C11H18O4	100	213.113	33904.5	31976.5	25315.5	41689.5	27364	33428	28059.5	49742.5	28420	36406.5	27575	44301.5	32836	32955.5	34289.5	38081	27545	26349.5	34035.5	36071	35723.5	39915	29248.5	42359	31876	41956	38792.5	41669.5	33560.5	30218	27828	32404	22949	39428	37763	39112	34056.5	39048	31857	30306.5	30743.5	29823	36559.5
g_213.1497	391	3-Oxododecanoic acid	C02367; HMDB10727; HMDB37398	C12H22O3	100	213.15	23220	24410	26660	23400.5	35164.5	31646.5	28745	32057	26145.5	26933	25787	28039	22649.5	24579.5	26566	41006	30826	33005.5	28995.5	27415	30418.5	31741.5	20589.5	34995.5	31582	29470	25302	26923.5	30442	26582	29700.5	24372	33744	35351	27349	25975	25072.5	34995	30294	25500	28077.5	34246.5	38145
g_213.1859	392	C13:0	C04780; C17076; HMDB00910; HMDB29552; HMDB31018; HMDB32211; HMDB34140; HMDB36217; HMDB36219; HMDB37311; HMDB38729; HMDB59900	C13H26O2	100	213.186	31611.5	34268.5	31392	32841	27264.5	29670.5	33011	33837.5	23961.5	25615	36240	32016.5	27603.5	32516.5	32800	39335.5	37227	32793	29032.5	33905	30770.5	33828	27046.5	47561.5	31466.5	29493.5	29184.5	40177.5	30119	32474.5	34427.5	37326.5	30276	36660.5	30112.5	25175	33126.5	37204	31560	31641.5	30772.5	31496	39232.5
g_214.0484	393	Glycerylphosphorylethanolamine	C01233; HMDB00114; HMDB59660	C5H14NO6P	100	214.048	20745.5	18322	12274	23626.5	18121	14512	17956.5	13817	18402	17313.5	17714	18041.5	14952.5	14113.5	18649.5	15217.5	18403.5	19277.5	18110.5	17277	14628.5	18007.5	17319	14714.5	16761	15026	16091.5	18592	16100	17281	22024.5	15583.5	13907	16090	14931.5	21061	20554	14890.5	16405.5	19632	16757	15779.5	17559.5
g_215.1073	394	3-[4-Hydroxy-3-(3-methyl-2-butenyl)phenyl]-2-propenal	HMDB40833	C14H16O2	100	215.107	82043	70614	48010.5	68187.5	52248.5	64890.5	78003.5	66655	67913	65042.5	60110.5	62857	55800.5	63440.5	71297.5	67092.5	64758	60334	54307	87651.5	45810.5	63710	68768.5	90008.5	57752.5	63195.5	69009.5	67346	60828	60769.5	47930.5	56006.5	83027	59323.5	52314	60219.5	53169	56609.5	49055	53502.5	58442	56527	67740.5
g_215.1289	395	Undecanedioic acid	HMDB00888; HMDB37137	C11H20O4	100	215.129	21277.5	20266	19060	21592	18261	20235	19332	20735.5	19764	23707	20119.5	20327	20491	20996	20557.5	25163.5	18584.5	17958.5	19913.5	20876	18413	22259	19443	24549.5	20239	20844.5	20905.5	21837.5	19042	19938.5	17448	21486.5	19066	21067.5	19637	22398	17444	20524.5	21765	18458	19020.5	18900.5	23592
g_215.144	396	2-Hexyl-3-phenyl-2-propenal	C16959; HMDB31736; HMDB35612; HMDB35965; HMDB36108; HMDB36589; HMDB36769; HMDB38147; HMDB59863	C15H20O	100	215.144	18250.5	21300.5	18093.5	23280	18522	24278.5	19715	18358.5	19595.5	28115	20929	25162	19984	20059.5	22725.5	22036.5	18914.5	18869	21911	22789.5	19569	21213.5	23891	23609	17506	19869.5	24393	21677	22254.5	20598.5	19349	19220.5	19460.5	19147	22739	25016	18958.5	21888.5	18356	17804	18199.5	17511.5	20788
g_215.1649	397	3-Hydroxydodecanoic acid	C08317; HMDB00387; HMDB02059; HMDB10728; HMDB40169	C12H24O3	100	215.165	25881	29099.5	26159.5	25261.5	40622	28827.5	26113	32847	28056.5	24430.5	22121.5	25144	23751.5	25124	26593	26405.5	29782	35343.5	27766	34177.5	27971.5	24454.5	23418.5	34793.5	27668	25154.5	23957.5	28326	28648.5	22657	24875	30624	39065.5	31866.5	23983	21056.5	20542	30602	23694.5	28879	28130.5	29245.5	34266
g_216.0699	398	Captopril	HMDB15328	C9H15NO3S	100	216.07	45492.5	40138.5	38727	37706.5	35998	43425	47333	38190.5	40479	77600	40934	41986.5	34323	41814.5	39594.5	45164.5	41204	46913	41890.5	46520.5	44943.5	48681	46378	52735	38305.5	49252.5	50956.5	45829	41709.5	48737.5	40772	35997.5	51698.5	37555.5	43175.5	47981	48585.5	43897	45364	43934	44934	44163	54213
g_216.1242	399	Propionylcarnitine	C03017; HMDB00824	C10H19NO4	100	216.124	9055.5	6174	5582	6505.5	5445.5	5884	7070	6169.5	7086	5349.5	6381	6464.5	5621	5549.5	5916	7095.5	5488	5829.5	5803.5	7987.5	5841.5	6301	7220.5	7748.5	5187	6198	6298	6722	5377.5	6057	5780.5	5472.5	7296.5	6087	4987	6017.5	5777	5123	5709	5571.5	6132.5	6103	5879
g_216.1344	400	Gamma-glutamyl-L-putrescine	C05341; C15699; HMDB12230; HMDB28692; HMDB28944; HMDB60442	C9H19N3O3	99	216.134	13829.5	13257.5	9746	9328.5	11065	10987	25158.5	9031.5	12441	14394.5	29388.5	5829.5	11418	12923.5	12054	9926	10661	12350.5	11808	13042.5	11046	15454	18946.5	14701.5	10074	13949.5	12808.5	11657.5	13031.5	12031	8914	10726.5	20388	11635.5	10978.5	13712.5	13460	11929	27021	13595.5	12391.5	23936.5	12576
g_216.9822	401	5-Sulfosalicylic acid	C16199; HMDB11725; HMDB59968; HMDB59982	C7H6O6S	100	216.982	40016.5	34785.5	40048.5	38525.5	36441	33736	42709.5	44858	34564.5	34105.5	38555	40403.5	49372	38586	37056.5	47731	46105	43957	35777.5	41355	38035.5	43885.5	38685	47313.5	51765	55994	35986	35255	38968.5	42746.5	48253.5	44428.5	39539.5	35563.5	36704	31898	45872	44846.5	48599	42000.5	37403.5	38432	49478
g_217.0708	402	Triacetin	HMDB29592	C9H14O6	100	217.071	103216	84104	92509	94696	85973.5	88462.5	109352	95515.5	86054	87566	87051	101042	79873.5	85727.5	94534	106885	98620	101008	75213.5	109000	74612.5	98983.5	92084.5	125106	97291	91973	91474.5	89149	95766	100124	103899	88547.5	108089	81284.5	82572	85604.5	94070	91817.5	84612.5	87712	92847.5	94371.5	110473
g_217.1079	403	3-Hydroxysebacic acid	HMDB00350; HMDB00424	C10H18O5	100	217.108	52530.5	45416	39752	45816	39995.5	47736	47280.5	38651	46697.5	45765	44528.5	45690.5	43733	42606.5	47264.5	50027.5	40768	43563	40046.5	42479	40017	50703	52714	76027	39276.5	45638.5	44429	53007	41777	42575.5	42824	39903	45925	41719	39362.5	51234.5	38358	48779.5	41156	43159.5	48619	37263	43107
g_217.1598	404	Nookatone	C09685; C09729; C16779; C17501; HMDB13687; HMDB13693; HMDB35081; HMDB35082; HMDB35643; HMDB35657; HMDB35747; HMDB35786; HMDB35835; HMDB36071; HMDB36109; HMDB36201; HMDB36443; HMDB36667; HMDB36718; HMDB36733; HMDB36797; HMDB36813; HMDB37000; HMDB37061; HMDB37068; HMDB38164; HMDB38187; HMDB38195; HMDB38200; HMDB38201; HMDB38215; HMDB38511; HMDB39637; HMDB40686	C15H22O	100	217.16	27138	34830.5	26721.5	37271.5	32844	35640.5	25247.5	26902.5	29758.5	38828.5	27010	46907.5	32163	27244.5	32854	32583	34274	22774.5	39992.5	33968.5	35188	32717.5	34690	33798	28904.5	30255.5	34651.5	38042	37166	33610.5	37097.5	33116	22590	32997.5	38702.5	45067.5	26453	33582	30281.5	22409.5	26421	26683	32382.5
g_217.1808	405	8,8-Dimethoxy-2.6-dimethyl-2-octanol	HMDB40219	C12H26O3	100	217.181	7727.5	7228	8524.5	7785.5	8201.5	7583.5	7912	7946	7277.5	7913.5	6936.5	9034	7211	7337	8075	9015	8388	7953.5	7075	8277	7201.5	8070	8001.5	8619.5	8402.5	7951	7715	8049	8797	8421	9381.5	8569	8306	7834	7408.5	7584.5	8129.5	7814.5	8178.5	7822	7441.5	7427.5	8506.5
g_218.0816	406	N-Deschlorobenzoyl indomethacin	HMDB13988; HMDB33436; HMDB38338; HMDB38339	C12H13NO3	100	218.082	26954.5	9890.5	9346	10392.5	10373	10711.5	11871	10455.5	11277.5	10665	12009.5	10680.5	11423.5	11401.5	9403	11532.5	8853	10325.5	9960.5	11726	10407	11213.5	11415.5	11785	9237.5	11376.5	9519	10595	11360.5	11284	10437.5	10729.5	12167.5	9640	11032.5	12460	11837	12147.5	12537.5	10749.5	11858.5	10785	10386.5
g_218.1032	407	Pantothenic acid	C00864; HMDB00210	C9H17NO5	100	218.103	26765	28169	37669.5	30729.5	20775	28434	28094	29044.5	27496	26924.5	30120	25327	35880	54725	33550	41453.5	35205	33040	30037.5	47424.5	30396	38061	28655	34241	32649.5	33346.5	32127.5	39689	32396.5	47672.5	25894	36253.5	27242	24335.5	27903	30539	40428	32605.5	23115	49649	16762	31186	35362.5
g_218.1188	408	Tanakamine	HMDB33429; HMDB33430; HMDB37694; HMDB37695; HMDB40006; HMDB42008	C13H17NO2	100	218.119	9091	7855.5	7544.5	8394.5	7069.5	8323	8406	7201.5	8734.5	8679	8788.5	7725.5	8687.5	11035.5	8059.5	9208.5	7246.5	8598	7099	8782	7701	10019	8234	10230	7690.5	8166	7700.5	9286	8009	9326	7494.5	8326	8232.5	7551	7498.5	8329.5	9243	8195.5	9931	9870	6744	7853	8914
g_219.0817	409	Alanyl-Methionine; 1-Hydroxypyrene	C14519; HMDB13139; HMDB28693; HMDB28788; HMDB28966; HMDB29124	C16H12O; C8H16N2O3S	100	219.082	68875	48252.5	76258.5	82476	80893	50432.5	168912	74363	66428.5	72382	133450	60947	75524.5	57197.5	44526	66443.5	78370.5	91533	51568.5	44531.5	45957.5	83584	104499	94017	53863.5	76497	65291	49926	96794	77133.5	70650	53316.5	131807	54585	59769	48686	80143	47800.5	99601	70914	81011	151794	78649
g_219.1017	410	1-(5-Acetyl-2-hydroxyphenyl)-3-methyl-1-butanone	HMDB32589; HMDB37492; HMDB40424	C13H16O3	100	219.102	33500.5	35697.5	33819.5	41224	37203	39265	38390	35471.5	33295	46511.5	37800.5	45877	40698	37379	37816.5	38875	37535.5	33279	38879.5	37633	38015.5	40958	40454	40483	38498	35939.5	39898.5	38234.5	43452.5	40410	38467	40607	34435.5	36074	43594.5	40710	38719.5	42054.5	40440.5	34293.5	34581	38865.5	38340
g_219.139	411	2,6-Di-tert-butylbenzoquinone	HMDB13817; HMDB36389; HMDB37606; HMDB37714; HMDB37718; HMDB38996; HMDB39539; HMDB40217; HMDB40226	C14H20O2	100	219.139	27215.5	43795	81155.5	33606	30731	58818.5	25011.5	27713	29934	38846.5	24498	76892.5	31621	57859.5	68705	75807	79138.5	25906	55089	69550.5	57622.5	61959.5	29433.5	31377.5	83560.5	27031	31284.5	56214.5	32221	84294.5	95159.5	80886.5	24635	51166.5	64084	57834	59579.5	75729.5	29140.5	73664.5	26720	25965.5	90472.5
g_219.1755	412	Nootkatol	C09720; C14550; C14693; C16908; C16945; C16974; C17915; HMDB13688; HMDB30232; HMDB32220; HMDB33826; HMDB34661; HMDB34718; HMDB34940; HMDB35020; HMDB35026; HMDB35097; HMDB35306; HMDB35391; HMDB35645; HMDB35704; HMDB35718; HMDB35720; HMDB35739; HMDB35793; HMDB36118; HMDB36192; HMDB36402; HMDB36420; HMDB36716; HMDB36717; HMDB36788; HMDB36789; HMDB36793; HMDB36798; HMDB37069; HMDB37392; HMDB37395; HM…	C15H24O	100	219.175	26713.5	25297.5	26944.5	26457	29665	25002	27594	25691	25520	25693.5	24271.5	29964.5	26308	23101.5	25183.5	36835.5	28340.5	26442.5	26556.5	27682.5	25287.5	29335.5	26369	30456	28349	24565	25201	24931	29050.5	27521	30527.5	28198.5	25520	24748.5	27116	25040.5	25026.5	25779.5	27847	25426.5	24290.5	25194.5	26010
g_220.0837	413	2'-Deoxysepiapterin	HMDB00389	C9H11N5O2	100	220.084	10351	8715.5	10480	10978	12040	8716.5	21407	9649.5	9328.5	10079	18379	9442.5	10102.5	10430	8955.5	10566.5	11629.5	12213	8978	9605	14933.5	13260	15165.5	13666.5	10677	12075.5	9241.5	8862.5	12097	11723	11437.5	10413.5	18069.5	9047.5	9858.5	8829	12099	9587	13763	10719.5	12743	18282.5	11951.5
g_220.0978	414	Metaxalone	C07934; C13534; C14291; HMDB14798; HMDB31770; HMDB33701	C12H15NO3	100	220.098	6496	5642.5	5944.5	5406.5	5755	5629.5	7028.5	5723.5	5853.5	4880.5	7460.5	5253.5	5632.5	5815	5764.5	6438.5	6221	5870	6314.5	6168.5	6112	6731	7064.5	7207.5	5661	6581	5962.5	5854	5793	5678.5	6288	6320.5	6785.5	5534.5	6625	6295.5	6948	5825	7366.5	6165	6659.5	6763	6991.5
g_220.1464	415	Procarbazine	C07402; HMDB15299	C12H19N3O	100	220.146	20817	18193.5	20917.5	24433.5	18262	22769	21415.5	23866.5	22241	22273	19425	26011	23554.5	22114.5	20604	23963	21184	26899.5	20841	21891	24323.5	23690.5	19841.5	24312.5	28099	21047.5	21553.5	22936	21653.5	22693	22780.5	19630.5	16780.5	20551.5	20740	24106	25777.5	26332	21562	22932	27741.5	18176	22454
g_221.0817	416	Monoisobutyl phthalic acid	C10429; C10449; HMDB02056; HMDB13247; HMDB29226; HMDB29470; HMDB30725; HMDB31668; HMDB33776; HMDB34056; HMDB37130; HMDB37681; HMDB38563; HMDB41379	C12H14O4	100	221.082	30052.5	28428.5	30491.5	32535	30593.5	31756	33822	32733.5	32018.5	34413.5	31956	35149	33745	30728	33334	33765	33739	33869	33305	37059.5	29728	34999	33461.5	34453.5	34394.5	31303.5	31674	28959.5	35272	35517	35169.5	36220.5	30030	33025	35134.5	32717.5	35344	38164	29150	32037	28936	34086	35027.5
g_221.0943	417	Glycyl-Phenylalanine	HMDB28848; HMDB28995	C11H14N2O3	74	221.094	13380.5	11764	13723.5	12799.5	13685	12440.5	15710	11528	13113	13036	13906	12624.5	12351	12233	13063	14483.5	13999.5	14374	12095	12766.5	13513.5	13113	15038	17010	12680	13996	12483.5	13139	13835	14661	15690.5	13864	13782.5	14406.5	12805.5	13506.5	13602.5	13734	13392	14274	14099.5	13443	13884.5
g_221.1183	418	Annuionone B	C04223; HMDB32121; HMDB36819; HMDB38894; HMDB60565; HMDB60920; HMDB60921	C13H18O3	100	221.118	50950.5	54672	42068	74050	47983	58735	37600.5	47053.5	50331.5	77519	40489	80662	55292	50010	54493.5	50820	50273	41609	62215.5	52929.5	55673.5	53399.5	49882	48555	42398.5	46621.5	60248.5	54885.5	53308.5	50859.5	53707.5	54157	39465	50564.5	65876.5	63693	52914	60477.5	49289	40896.5	46569	38158.5	48486.5
g_221.1542	419	Rishitin	C09715; HMDB35593; HMDB36790; HMDB36791; HMDB37605; HMDB37820; HMDB40178	C14H22O2	100	221.154	46877.5	47558.5	48747	62137.5	47678.5	54511.5	44392	60720	49036.5	58081.5	41739	60600	48961.5	49939.5	50086	50840	50196.5	58667	50849.5	53902	58702.5	50817	47991.5	54471	50695.5	46103	50618	50376	52131.5	51424.5	55800.5	53329	46138.5	54814	53717.5	55040	59434.5	62801.5	48175.5	51082.5	56966	44534.5	53219
g_221.1903	420	Farnesol	C01126; C03220; C09621; C09628; HMDB04305; HMDB30938; HMDB30939; HMDB33239; HMDB34951; HMDB34982; HMDB35021; HMDB35199; HMDB35351; HMDB35364; HMDB35383; HMDB35662; HMDB35663; HMDB35711; HMDB35811; HMDB35868; HMDB36111; HMDB36197; HMDB36198; HMDB36421; HMDB36445; HMDB36447; HMDB36452; HMDB36579; HMDB36580; HMDB36642; HMDB36645; HMDB36646; HMDB36679; HMDB36732; HMDB36908; HMDB37031; HMDB37066; HMDB…	C15H26O	100	221.19	7122.5	7066	7394	8068.5	6948	6771.5	7254.5	8771	6582	7558.5	6533.5	8526	7400.5	6931	8297.5	8303	8521	7775.5	7656.5	8016.5	7815	7919.5	6858	8213.5	8003	6606.5	6584	7083	8417	7836.5	8436	7635	7360.5	7635.5	7330	7622	7683	8741	8317	7339	7163.5	7223.5	8586.5
g_223.061	421	Elenolide	C00482; C09506; HMDB30018; HMDB32616; HMDB34069; HMDB41691	C11H12O5	100	223.061	40877	31865.5	25240	30825.5	24716	30224	28079.5	34709	32579	28140	38283	27062.5	30972.5	37970.5	35784.5	35033	33277.5	29888.5	37074.5	38815	27410	30273	39225.5	32547.5	37046.5	27361.5	31707.5	28815.5	23565.5	28953	31034	35536	29681.5	29849	45503.5	28210	28402	37141.5	42871	37898.5	28245	27161	27822.5
g_223.0973	422	Diplosporin	HMDB30680; HMDB30703; HMDB32552; HMDB32663; HMDB36203; HMDB40629; HMDB40890	C12H16O4	100	223.097	24844.5	26485	24120.5	31877	24950.5	31147	20885.5	27926.5	31484.5	37379	23460	32045.5	28897	29383.5	31171.5	27441	22896.5	27955	30481	30638.5	35872.5	30428.5	26617	26024.5	25110.5	26763	31642	30501.5	28047	28516	26012.5	26086	21539	28203	31317.5	33111	30731	34766.5	25252	24378	23894	23650	27036
g_223.1339	423	Epoxyeremopetasinorol	C11512; HMDB29670; HMDB32679; HMDB32689; HMDB34564; HMDB36583; HMDB37244; HMDB37726; HMDB37730; HMDB37736	C13H20O3	100	223.134	93951.5	113058	72864.5	114920	62554.5	113014	64841.5	88607.5	99293	137484	87266	143102	115998	82505	97542.5	86182.5	89047	88688.5	102578	94741.5	112076	106114	106097	88706	78916.5	89859.5	123246	114372	87021.5	82925	98828	83165	76178.5	93305	117829	113681	106922	100888	83333.5	91940.5	90314	72248	90828.5
g_223.1699	424	5,8-Tetradecadienoic acid	HMDB00560; HMDB30426; HMDB30427; HMDB31015; HMDB32053; HMDB32342; HMDB32524; HMDB36424; HMDB37814; HMDB38246; HMDB38259; HMDB38260; HMDB39129	C14H24O2	100	223.17	38007.5	42945	48064.5	40576	61511	51484.5	38917	73051	47454.5	44109.5	33289	43392.5	37093.5	53964	35479	44358	53391	49448	43598.5	44829	55886.5	40937.5	38556.5	48960.5	33709	39455.5	38295.5	46125.5	47641	39168	45948.5	38182	59966	72391	46059.5	32037.5	43486	52971.5	36838	43352.5	56127.5	47270.5	51138.5
g_223.2065	425	5,10-Pentadecadien-1-ol	HMDB31111; HMDB32218; HMDB40377	C15H28O	100	223.207	4906.5	5442	5486	5360.5	5420.5	5349.5	5397	6029.5	4985	5109.5	5013	5631	4690	5283	4789	5626.5	4646.5	5567	4556.5	4610	5225	4277.5	4664	5289.5	5298.5	4785	4466	5222	5120.5	5532.5	6148.5	5672.5	5221.5	5956	5190	4578	4628	5443.5	4548	5501.5	5284.5	4325.5	5363.5
g_224.1287	426	Terbutaline	C07129; HMDB15009	C12H19NO3	100	224.129	7757	6676.5	5625	8313	10861.5	7079.5	7435	7550	10331.5	8692	6071.5	7715.5	7092.5	7101	6803.5	5982	7980.5	6795	5710	8758.5	9129	7996	5538.5	6045.5	6047	5523	5672.5	5549	4914.5	6814	5068.5	5987	6794	10568	6164	6528.5	7596.5	5939.5	7931	6798	6705.5	10750	6437
g_225.0643	427	5-Acetylamino-6-formylamino-3-methyluracil	HMDB11105	C8H10N4O4	56	225.064	178356	146096	156126	186054	187370	162910	214690	161939	170708	149656	175005	155183	136590	197180	168864	174214	156570	174280	131698	171406	162796	183788	137601	163201	163507	193842	149990	149365	143622	172940	212102	167149	168472	139925	119508	185590	185150	162404	193285	150266	144822	204396	160136
g_225.0767	428	3,4.5-Trimethoxyphenyl acetate	C09780; HMDB31722; HMDB35830; HMDB41560; HMDB41679; HMDB41727; HMDB60736	C11H14O5	100	225.077	42218	38397.5	35876	39641	46644	38517	43858.5	38552.5	44881	44004.5	42794.5	44526.5	44094.5	49910.5	39940	40548	40227.5	37088.5	38450.5	38550.5	48673.5	45899	36644	35723.5	38832	39717	45630.5	35074	31846.5	36879.5	50184.5	36166.5	39084	37472	34080.5	42878.5	50601	39894.5	47235.5	40517.5	33667	46945	34652.5
g_225.0994	429	Carnosine	C00386; C06486; HMDB00033; HMDB12482; HMDB28689; HMDB28878	C9H14N4O3	100	225.099	56471.5	44160	64201	123044	66898.5	68331.5	90296.5	54805.5	57041.5	103192	114484	68036	51563.5	54597	41927	49676	73238	65008	70042.5	43693	62676	58404	57304.5	83917	49012.5	74648.5	56533	76962.5	122789	68336.5	83860	51619.5	89482	42630.5	39202.5	70882.5	59986	51168	132840	55045.5	84126.5	64453.5	56813.5
g_225.1132	430	Allixin	HMDB40705; HMDB59729	C12H18O4	100	225.113	49776	48509.5	48028.5	65821.5	49661	62323	53856.5	57421.5	59434.5	74224.5	53012	67204	56974.5	66141	52324	50857.5	49113.5	58410	61345.5	60795	64026	60157	52848	56783	52915	54407.5	60156.5	65883.5	60751.5	55371	50420	48961	48142.5	64638.5	53704	66189	65726.5	71439.5	58627	50214	62910	50826.5	58164.5
g_225.1492	431	Methyl dihydrojasmonate	HMDB31740; HMDB37562; HMDB40615	C13H22O3	100	225.149	19808	20004.5	18309.5	23880	19812.5	21062.5	17171.5	20861.5	18925.5	22798	18513.5	21743.5	19226	19903	21208.5	22824	19192.5	16775	21577.5	22687	20010.5	21636.5	19786.5	22347	19934	18551.5	20245.5	22536	21374.5	19235.5	20774	21346.5	17588	20354.5	21292	24365.5	19831.5	22467	19541	18002	21343	18634	19094.5
g_225.1859	432	C14:1	C08322; C16947; HMDB00499; HMDB00521; HMDB02000; HMDB05051; HMDB10732; HMDB30921; HMDB31029; HMDB31073; HMDB32152; HMDB32321; HMDB34561; HMDB37188; HMDB37189; HMDB37227; HMDB37228; HMDB37369; HMDB37633; HMDB38056; HMDB40228	C14H26O2	100	225.186	69811	148766	92354.5	89578.5	143329	112990	86870.5	274466	85461.5	147135	105254	133755	79658.5	136874	114780	229924	300407	98248.5	97383.5	119250	173473	64230.5	49623	259896	63002	47566	90560	183498	142280	67953	127100	92616.5	99461	264542	160486	76600	89338	243772	63731.5	88443.5	211370	186116	208784
g_226.0357	433	5-(2'-Carboxyethyl)-4,6-Dihydroxypicolinate	C05655; HMDB06794	C9H9NO6	100	226.036	7345.5	6556	9687.5	7994.5	5811	4716	7339.5	8041	7398	12144	6806	8609.5	17383.5	10300.5	5860	10169	5457.5	8636.5	11666.5	7970	5679	8259.5	6338.5	11635	8871.5	8591.5	5931.5	10904.5	4816.5	8322.5	12434.5	15783	6786.5	8601.5	4290	3968.5	8702	6475	7125.5	5538.5	5703	5902.5	7434.5
g_227.0927	434	Propyl propane thiosulfonate	HMDB32496	C11H16O5	100	227.093	23890.5	23923	22562	25060	20762	26642	19802	19259	23098.5	29980	21224	26642	23424	25136.5	25253.5	30968	20390	19492	26296	21646	25426	29745	24443.5	31064.5	21448	23689.5	27068	27245.5	23419	24851	23367	22036	20388.5	25554	26880	33499	24594.5	28115	23367	20942	23066	19525.5	22097
g_227.1039	435	Prolylhydroxyproline	HMDB06695; HMDB28871; HMDB29018; HMDB40573	C10H16N2O4	100	227.104	23514	20974.5	19287	27624.5	22144	22962	27202.5	23126	23193	24851.5	29803.5	19093	22028	22317.5	34215.5	24694.5	20563	24252	21088	22443.5	25227.5	23702.5	22841.5	26045.5	22475	25874.5	23892.5	23379.5	18587.5	23760.5	21651.5	22964	27506.5	22478.5	20083	21047	22541	25266	26118.5	25794	20551.5	21326.5	24126
g_227.1192	436	Metyrapol	HMDB60605	C14H16N2O	100	227.119	54531.5	43550	45224.5	34724	45693	42934	55931.5	23589	51309.5	46654	42796.5	39141	43454	46453.5	41375	44118.5	34719.5	48696	34279.5	24503	48180	51529.5	56408	97414	26023	52004	40210.5	57059.5	35477	43102	51573.5	32617.5	45267	40160	36077.5	50501	35739	48357	44528	52916.5	62204	32132.5	33672.5
g_227.1287	437	Traumatic acid	C16308; HMDB00933; HMDB30994	C12H20O4	100	227.129	44893	33166.5	30484.5	40501	47320.5	39843	33322.5	43471.5	53247	45068.5	33950	41837	45660	50906	37260	51782	33303.5	40174.5	36440	44550.5	48361.5	49970.5	43129.5	47984	46597	54660.5	41920	43124	42172	42614	34953	35363	36412.5	102390	38253.5	43575	40588	52245	37706	38818	43873	36400	54993
g_227.1649	438	11-Hydroxy-9-tridecenoic acid	HMDB35881; HMDB36139; HMDB37212; HMDB40004	C13H24O3	100	227.165	15309.5	14263.5	15408.5	13625	16051.5	13798.5	15104	18423	13291.5	14437	14780	14104	15360	15000	14331.5	18574	17753	16382.5	13219.5	18294	14473.5	16238	13495.5	19828	17668.5	14518.5	15016	15007.5	15634	16553	17051	18847.5	15996.5	17517	13746	14083	15779.5	16559.5	14909	15973.5	16591	15667.5	16932
g_227.2015	439	C14:0	C06424; C13798; HMDB00806; HMDB02221; HMDB31072; HMDB32318; HMDB32548; HMDB33788; HMDB34461; HMDB36216; HMDB37312; HMDB37495; HMDB38034; HMDB38969; HMDB59865	C14H28O2	100	227.202	831544	1.32461e+06	699462	813083	823580	782248	831388	1.63765e+06	711568	1036410	1.26996e+06	1114895	817555	1081657	938894	1272474	2089886	783704	821144	755389	1.16017e+06	702614	537124	1961496	558677	406490	709181	1.22906e+06	1055941	671080	1.00446e+06	835992	803668	2.23637e+06	1.33925e+06	594556	903581	1474006	724610	773792	1.3339e+06	1166335	1438041
g_228.0072	440	4-Chloro-6,7-dimethoxy-2-benzoxazolinone	HMDB34577	C9H8ClNO4	25	228.007	8915	8035	8244.5	8063	8732	8959	8878.5	8121	7137.5	6373.5	9743.5	8230.5	9176	10558.5	10962.5	14268	9096	10639.5	9054.5	7961	9779.5	12642.5	9290	10869	8530.5	10867.5	9139.5	8811.5	7846.5	10297.5	8734	9084	8822.5	7204.5	10772.5	7778	9796	9643.5	10851	8368	9610	7626	9280.5
g_228.0403	441	Amiloride	C06821; HMDB14732	C6H8ClN7O	25	228.04	9816	11280	7301.5	7967.5	7078.5	9098.5	9259.5	8539	8327.5	6515	10055.5	8096.5	9661.5	7907	8077.5	9632.5	8483.5	9100.5	7781.5	7997	8176.5	7749	7173.5	9617.5	8082	9490	8506	9256.5	7191.5	8992	9645	9545	9493	7462.5	9140	8498	9945.5	8965.5	9528.5	8089	8251.5	7969.5	8376.5
g_228.1609	442	N-Decanoylglycine	HMDB13267	C12H23NO3	100	228.161	6318.5	6133.5	5831	7399	5156.5	5786	5126.5	4601	6629	7564	5833	7280	6096	5512	6818	7124	5051.5	5463	5694.5	5561.5	5819	6400.5	5908	6178	4940.5	4922	5203	5972.5	4799.5	5700.5	6576.5	5952	4373	6384	4935	6263.5	4219.5	6681	5767.5	4409.5	4806.5	4827	4788.5
g_229.0356	443	3,3'-Dithiobis[4.5-dihydro-2-methylfuran]	HMDB39670	C10H14O2S2	100	229.036	18832	12538.5	15297.5	12264.5	15661.5	14870.5	14947.5	12941.5	14869	13748	28791.5	13365	13789.5	14239	12274.5	16051.5	17688.5	17579	10778.5	16950	15282.5	15314	15937.5	13592.5	13750.5	16142.5	17334.5	18432	10532	27485	17238.5	14151.5	23103.5	12830	16416.5	13908.5	15984.5	16475.5	14249	14109.5	20134	15985	14282
g_229.0842	444	Aspartyl-L-proline	HMDB02335; HMDB28761; HMDB29013; HMDB29756; HMDB31701; HMDB39110	C9H14N2O5	66	229.084	32619.5	26981.5	28201	27286	24470	38581	28967	27206.5	29328.5	39567	30523	31592	30245.5	29900	30213.5	36766.5	32082.5	32810	33025.5	29706	36822	35008	31569	31915.5	27733.5	28623.5	31658.5	31875.5	25313	33413	28466	28233.5	29658	28633.5	33308	32533	32084.5	31835.5	31141	29460.5	27932	27767.5	32609.5
g_229.0979	445	(1xi,3xi)-1.2.3.4-Tetrahydro-1-methyl-beta-carboline-3-carboxylic acid	HMDB37942; HMDB60811	C13H14N2O2	100	229.098	20017.5	18165	13796	14053.5	14090.5	15567	19093	11863.5	15646.5	14062	21243.5	13396	15987	20203.5	15602.5	16444	15924.5	16853.5	13365.5	13821.5	15624.5	16056	16590	24240	11634	17258	13815.5	16099	13106.5	17054.5	14217	14071.5	14419	16062	13765.5	16541.5	19603.5	14753	14998.5	15449	14962	21523	16312
g_229.1559	446	Isoleucyl-Valine	HMDB28920; HMDB28942; HMDB29130; HMDB29131	C11H22N2O3	100	229.156	35556	21573.5	39905	46595.5	42447	42360.5	55052	36927.5	43263	76049.5	74762.5	68813.5	48384.5	27616.5	16212.5	32172.5	56614	45739	57955	25414.5	64099	39852.5	63288.5	46973	27391	54124	39829	52388.5	78089.5	46774.5	69885.5	42627	52898.5	23233	18919	60964.5	62715	51813	55823	16606	77520	45932	31277
g_230.0131	447	Paracetamol sulfate	HMDB59911; HMDB59994	C8H9NO5S	100	230.013	36848.5	27660.5	18488	12685.5	10756.5	21065	16437.5	9491	36103.5	12946	62515	10442	368342	17504.5	14744.5	53818	57682.5	56738	661106	21142	11492.5	17469	18372	13476.5	20918	24641	20292.5	33168.5	10089.5	15564	26510	17076	27062.5	34204	13777	11887	16193.5	13232	13593.5	20050.5	25445.5	12499.5	18210.5
g_230.1035	448	Isovalerylglutamic acid	HMDB00726; HMDB00953	C10H17NO5	100	230.103	8550	7195.5	6304	6582.5	5679	6958	7326.5	5883.5	7099.5	6159.5	7957.5	5132.5	8332.5	9028.5	7388.5	8600.5	5570.5	6862.5	10115	7342	6330	9256.5	7126	8957.5	6439.5	6816.5	6623	7110	5468	5777.5	6388.5	6668	7075	6540.5	6736.5	7267.5	8606.5	6380	6607.5	6835.5	6022	6933	6556
g_230.126	449	Arginyl-Glycine	HMDB28709; HMDB28835	C8H17N5O3	100	230.126	6207	6384	7499	7061.5	9853	6389.5	14047.5	5741	5865	8735.5	11547	5342.5	8456	5160.5	5837.5	6785.5	5290.5	5864	6202	6969.5	6998.5	8934	15419.5	11426	5275.5	6678	5643	7020.5	14257	6652	8771.5	6907.5	10470	6981	6429	7296.5	7512	8163	18053	5926	8906.5	15622.5	5406
g_230.9965	450	2,4-Dihydroxyacetophenone 5-sulfate	HMDB41646; HMDB41789	C8H8O6S	100	230.996	76302	41806	32479	23596	30775.5	71079	40112	30429	59684.5	46159.5	104250	48755.5	45556	31391.5	27758.5	48504	70870	51386	53517	95646.5	47132.5	44335	67648.5	46587.5	158062	58753.5	59505	36955.5	27262	34187.5	57951	60495	43801.5	58317.5	45460.5	57078	48016.5	71104.5	36670.5	47430	35370.5	32147	61649
g_231.0512	451	Hexahydro-2',4-dimethylspiro[1.3-dithiolo[4.5-c]furan-2.3'(2'H)-furan]	HMDB37808; HMDB37809	C10H16O2S2	100	231.051	17853	10524.5	11147.5	10679.5	14110	9803	12793.5	11675.5	11632.5	10225	12838	10730	13090	9220	11889	22051	12990.5	15985.5	10387	12610	20128	13122.5	8766	11580.5	11185.5	14814.5	15152	9791	9452	10297	10281	11498.5	16772	10841.5	9861.5	10978	11794.5	10385	13136.5	13230.5	11209.5	14462.5	9957.5
g_231.0873	452	Glycerol 1-propanoate diacetate	HMDB31640	C10H16O6	100	231.087	12663	11183	9020.5	11051	9283.5	11775	9928	9950.5	10967.5	12697	13893	12928	10762.5	11878.5	12407.5	19854.5	10253.5	9205	11599.5	12688.5	12351	14874	14390.5	13592	14787	12418	14167	11517	11008	11405.5	10441	10167.5	12014	10858	12160	14108.5	11530	16383	12925.5	10109	9826	11646.5	10760
g_231.1027	453	Marindinin	HMDB29504; HMDB36189; HMDB36605	C14H16O3	100	231.103	19429	20658.5	16045.5	24290	14987.5	24150	14062.5	15644.5	18557	23674	16883.5	24847	20951.5	18682.5	19573.5	20742.5	17739	16280	24322.5	20598.5	20958.5	19015.5	19023.5	18925.5	16299.5	17031	21664.5	21191	18780.5	17874.5	19023	19725.5	13603.5	16390.5	27391	24859.5	17639.5	21420.5	18437.5	15855	16369	15900	19541
g_231.1142	454	Melatonin	C01598; C07617; HMDB01389; HMDB14501	C13H16N2O2	100	231.114	19283.5	9474.5	18503.5	8318.5	12551	9142.5	18361	8252	11000	8633	11835	9904.5	9694.5	13661.5	8725.5	11242.5	11293.5	13810	8757	11116.5	11334	11900.5	10857	11759	11089	15182	10613.5	9211	10614.5	11892	8060.5	13346.5	13085.5	11345	9187	9586	27975.5	10098.5	8945	8943.5	12035	36045	8886.5
g_231.1377	455	Pterosin O	C09289; C09382; C09484; C17488; HMDB30761; HMDB30790; HMDB31000; HMDB35412; HMDB35906; HMDB35934; HMDB36110; HMDB36119; HMDB36148; HMDB36206; HMDB36688; HMDB36766; HMDB36881; HMDB37563; HMDB37608; HMDB39011; HMDB40902; HMDB40981; HMDB41038; HMDB41062	C15H20O2	54	231.138	19142	23255.5	20751.5	25258	23539	25457	22035.5	21692.5	22788	30823	32691	26597.5	26401	22404	23393.5	24000.5	21295.5	19180.5	27658	23529.5	28984	24917.5	25342	26958	17685	29855	24212	27173	26593.5	23198.5	22687	22856	21821.5	23709.5	23818	32177	22277.5	31090	30821	18502	23893.5	22022.5	22375.5
g_232.0284	456	Dopamine 4-sulfate	C13690; C13691; HMDB04148; HMDB06275	C8H11NO5S	100	232.028	40019.5	18540.5	10714	25156	12170	26054.5	21392.5	13835	15790.5	13499	31381	14091	21944	21304.5	16439.5	20115.5	26694	23091.5	20172	26959	13194	21948.5	20663.5	14942.5	16834.5	25633.5	12697.5	15977	11152.5	18935	14960	20714.5	16812	13255.5	16411	19826.5	23432	14016	17630.5	16361	11628.5	10476	25850
g_233.0666	457	1-Isopropyl citrate	HMDB32438; HMDB38083	C9H14O7	100	233.067	13706	8647.5	9351.5	8142.5	8951.5	9611	15213.5	10607	11497	10078	12833.5	8232.5	10809	10571.5	8647	11855	9345.5	9767.5	8806.5	12548.5	10738.5	15381.5	9164	9310.5	8891.5	11557.5	9605.5	8497.5	10434	8133	9231	10218.5	11001.5	8039	10948.5	10997.5	9426.5	9118.5	10501.5	11964	9941	13651	7456
g_233.0813	458	(S)-2,3-Dihydro-6-hydroxy-5-(hydroxyacetyl)-2-isopropenylbenzofuran	C10426; C17917; HMDB30486; HMDB30648; HMDB33109; HMDB35712; HMDB40906; HMDB41005; HMDB41006	C13H14O4	100	233.081	46429	46273.5	40828.5	39057	33408.5	44358	45958.5	37474	37322.5	41186.5	45114.5	40635	35935	45089.5	41365.5	42535.5	38395.5	40074	43063	38590	37884	48152	42011	38180.5	40439	41017.5	49401.5	41571	34464.5	43124.5	46062	40138.5	42247.5	37416	43936	44959	42481	35564.5	39899.5	38421	38806	37504.5	40210.5
g_233.1181	459	(10S,11S)-Pterosin C	HMDB30763; HMDB36046; HMDB36607; HMDB38218	C14H18O3	100	233.118	23075	31166.5	24804	38091	23487.5	33223	18215.5	23826.5	26597.5	38665	23373	36922	28591	28452	27991	25639	24310.5	18934.5	32732.5	26493.5	29983.5	24278.5	24758	25188	22223.5	23316.5	31888.5	31692	28155.5	26964	25913.5	27158.5	19778	28275.5	34596	36119.5	25627.5	31037	24346.5	22070	23214.5	22026	23807
g_233.1548	460	Valerenic acid	C09743; C16942; C16949; C17489; C17492; C17504; HMDB30016; HMDB31349; HMDB32081; HMDB33252; HMDB33253; HMDB33960; HMDB34562; HMDB34742; HMDB34956; HMDB35202; HMDB35407; HMDB35408; HMDB35413; HMDB35639; HMDB35794; HMDB35869; HMDB35889; HMDB35935; HMDB36035; HMDB36390; HMDB36392; HMDB36427; HMDB36449; HMDB36466; HMDB36647; HMDB37038; HMDB37391; HMDB37640; HMDB37710; HMDB37739; HMDB38190; HMDB38198;…	C15H22O2	100	233.155	81426.5	78162	82767.5	102334	77001.5	91470	91192.5	90454.5	71896.5	70069	96890	73306	72562.5	68740	109150	326586	114233	95875.5	77463	96178	72492.5	104943	80500	125558	267314	84513.5	69874	67909.5	97776	102450	131690	81305	79235.5	94439.5	77807.5	89560	72432.5	110154	150766	107010	92850	87582.5	109894
g_234.0642	461	6-Succinoaminopurine	HMDB13204	C9H9N5O3	100	234.064	5397	3594.5	3739	4791	3660.5	4007.5	5430	3785.5	4985	4463.5	4820	4029	3897	5458.5	4379	4477	4199	4258	4128.5	3774	4058.5	5150.5	4620.5	5023	4115	4941	4515	4347	4299.5	3640.5	4476	4211	4512.5	3622.5	4104.5	4327	4547.5	4219	5004.5	4137.5	4222.5	3764.5	4733
g_235.0617	462	Dillapional	HMDB30582; HMDB30858; HMDB33096; HMDB40407	C12H12O5	100	235.062	11734.5	9856.5	10557	10413	9802	11789.5	11079	10747	12590.5	8751.5	13548	12736.5	11947	11375.5	9244.5	11714.5	9615.5	10171.5	11684	13283.5	11325	11299.5	13185	11303	11737.5	10717	11450.5	10006	8604	10442	11694	10079	10593	9670.5	13717	14298	10847	11972	11247.5	10194	10793.5	8821	9845
g_235.0757	463	Methionyl-Serine	HMDB28982; HMDB29045	C8H16N2O4S	100	235.076	12275	11004	18572.5	31914	21879	13763	23721.5	14107.5	12305	28095.5	46870	18906.5	25512	12721.5	11390	15242.5	14421	10244	16824.5	12173	15170.5	26237.5	33916.5	32940	13149	19909.5	15323.5	18704	43525	14918.5	15663.5	16184	16290.5	11148.5	14688	19721	15101.5	20522	51015.5	10376.5	20123.5	42007	14390
g_235.0979	464	Ethyl vanillin isobutyrate	HMDB37683; HMDB60564	C13H16O4	100	235.098	18789	23154.5	20257.5	28145.5	22716.5	28180	16290	22425.5	26892.5	33798	21882.5	33484	27466	22911.5	24819	26223	23692	16144	31537	26742.5	27439	26451.5	24269	24706	20090	19781	29956	25486	28954.5	24099.5	23763	21549.5	14607.5	25955	33331.5	34556	23583.5	30404	23444.5	16631.5	19730	21967	20660.5
g_235.1334	465	Heptyl 4-hydroxybenzoate	C14718; HMDB34462; HMDB40778	C14H20O3	100	235.133	36465.5	44342.5	36410	55007.5	36124.5	42199.5	27022.5	36279.5	48307	60535.5	31415.5	57701.5	43580.5	36584.5	41970.5	35609.5	38037.5	30945	49289	44396	48297	35206	34673.5	35627	31812	34848.5	43505	44609	45541.5	43524	37829.5	40355	32240	51960.5	50349.5	50271.5	38824	45520.5	37188.5	33580.5	32282.5	41378	32477
g_235.1702	466	Capsidiol	C09627; C16946; C17493; HMDB02352; HMDB30891; HMDB30916; HMDB30920; HMDB31348; HMDB32048; HMDB32292; HMDB32681; HMDB33083; HMDB33104; HMDB34714; HMDB34722; HMDB35032; HMDB35040; HMDB35127; HMDB35147; HMDB35301; HMDB35648; HMDB35827; HMDB36446; HMDB36549; HMDB36668; HMDB36680; HMDB36687; HMDB37393; HMDB37906; HMDB38027; HMDB38122; HMDB38144; HMDB38178; HMDB39525; HMDB39688; HMDB40712	C15H24O2	100	235.17	21075	21470	20294	22201.5	22324.5	21882	19694.5	22469	21168.5	23138	17906.5	20824	19492.5	20990.5	20394	24626	20201	20238.5	22833.5	23897	19409	21881	21841	24624.5	20342	19456.5	20462	22633.5	23275	20891	22111	20100	21423.5	21633	21062	22841	20615	21657.5	21423	20398.5	21355	20822	21859
g_235.2058	467	3-(5,6.6-Trimethylbicyclo[2.2.1]hept-1-yl)cyclohexanol	HMDB31851; HMDB36831	C16H28O	100	235.206	4227	3381	3870	3833.5	4795	3940.5	3551.5	5132	3691	3961.5	3345.5	3758.5	3392	3406	3906	5601	4876.5	4533.5	3489.5	3967	3436.5	3841.5	3440.5	4259.5	5278.5	3242	3411	3906	4385.5	4772	4471	4043.5	3688	4658.5	4143.5	4121.5	3625	4592.5	4085.5	4447.5	4476	4246	4408.5
g_236.0569	468	N-Benzoylaspartic acid	HMDB34251; HMDB38942	C11H11NO5	100	236.057	6420	4939	4564.5	4784	4401.5	5151	6623	4128.5	5148.5	5163.5	5785	5032.5	5034	6441.5	5389	5949	5911	5185.5	5158.5	5537.5	4956.5	6620.5	6532.5	7083	6048	6892.5	6302.5	4916.5	4822	5864	5979	6419	5552.5	4441	5316.5	6615	7773.5	5143.5	5059	5249	5275.5	6684.5	5181.5
g_236.083	469	2-Amino-5-benzoylbenzimidazole	HMDB60711	C14H11N3O	100	236.083	8901.5	6643.5	6130	8917	5934.5	5701	7264.5	6215.5	8595.5	9929	8117	8891	8904.5	6494	5691.5	7706.5	5878	7713.5	5980.5	5313.5	10738.5	7871	9092	15208.5	6155.5	7984.5	5900.5	7468.5	6418	7617.5	9662.5	7801.5	6729.5	6601	5452.5	6576.5	6045.5	6228	7502.5	7782.5	7915	6460	6540
g_237.0772	470	3,4.5-Trimethoxycinnamic acid	HMDB02511; HMDB11721; HMDB31771	C12H14O5	100	237.077	25694	22445	26108	29100	24064	25725.5	29164	24919	28410	33083.5	32335	27882	29241.5	24590	25275	30851	28629	25522	25590.5	28652.5	25839	30994.5	37475	28860	25582.5	29667.5	28158.5	24182.5	28163	29792.5	29614	26137.5	29610.5	23541.5	29921.5	29067.5	27476	30422.5	33717	25344.5	25573	25976.5	26610
g_237.113	471	2,2.4.4.-Tetramethyl-6-(1-oxopropyl)-1.3.5-cyclohexanetrione	HMDB33191; HMDB34046	C13H18O4	100	237.113	36829	41137	35748	44122	35762.5	42145	30086	35952.5	68883	52490.5	31104	49800	42410	41297.5	43848	44372	33770	35655.5	44062	43782	46245.5	42416.5	38356	39263.5	37072.5	39624.5	44915	42416	42414.5	43856.5	38061	36293	28481	56366	43526.5	53520.5	42984.5	49832	42308	33246.5	39007	41842.5	38801
g_237.1495	472	Geranyl acetoacetate	HMDB38256	C14H22O3	100	237.149	34682	39188.5	35936	44878	34141.5	40500	34600	47077.5	36344.5	47364	42474.5	45033.5	37015	37479.5	40919	42172	43539	36775	44317	39206	39797.5	41636	31744.5	43561.5	33748	40481	38606	42922	39107	37717	36503	34843.5	32115	42236.5	46519.5	41193.5	34749.5	45522.5	45996.5	41536.5	31744.5	37419	39903.5
g_237.186	473	Geranyl 3-methylbutanoate	C09652; C16773; C16774; HMDB29350; HMDB30428; HMDB31383; HMDB31384; HMDB32054; HMDB32209; HMDB32291; HMDB32343; HMDB33228; HMDB34673; HMDB35287; HMDB35887; HMDB36032; HMDB36730; HMDB36880; HMDB37195; HMDB37279; HMDB37284; HMDB38136; HMDB38138; HMDB38196; HMDB38197; HMDB38247; HMDB38248; HMDB38250; HMDB39130; HMDB39745; HMDB40273; HMDB40281; HMDB41589	C15H26O2	100	237.186	16156.5	15104	19357.5	15832	22541	14073.5	13684.5	20238.5	18568	16950	13276.5	15141	13972.5	15685.5	13555	13093.5	13950	17847	15290	14674	15796	16861	15757.5	18817	15614.5	13752.5	13858	15278	14232.5	15653	32723.5	15758.5	20140	17098.5	14451.5	12847.5	17071	13440.5	16609.5	17180	17897	14577.5	14432.5
g_237.2221	474	3-Methylcyclopentadecanone	HMDB34181; HMDB37544; HMDB60482	C16H30O	100	237.222	8621.5	10906	9104	9622.5	12779	10043.5	10723.5	16635.5	10216	12922.5	11532.5	12840.5	10028.5	10533	10249	11380	16327.5	12107	10744	9853.5	11614.5	10316.5	7869	11508	9209	7925	9190	12104	13640	10834	13323.5	10894.5	10852	17436	12978.5	8889.5	10103	14078.5	9672	9934.5	12939	11247.5	13920
g_239.0926	475	3-(3,4.5-Trimethoxyphenyl)propanoic acid	HMDB30254; HMDB38627; HMDB41756; HMDB61112	C12H16O5	100	239.093	50453.5	130929	224326	137480	43915	187718	79784	129988	220588	154513	409180	35343.5	555103	258052	252020	182388	40646	95451.5	176260	85883	87696	173248	494081	60008	196384	97108	211226	41086	43026.5	75638	78978	59292	36151.5	113721	112786	48063	235200	76720.5	80912.5	524820	35675	41172	296448
g_239.1651	476	L-Menthyl acetoacetate	HMDB32369	C14H24O3	100	239.165	24702	28029.5	25715	29446.5	30138.5	30856.5	31399	31582	27450.5	26074	23760.5	34595.5	26705.5	27332	23732.5	25299.5	30176	28774	26238.5	32142	42899.5	25385.5	20881.5	29447.5	22814.5	23346.5	25140	28836.5	27373.5	22552	21172.5	19011.5	31725.5	31334.5	26328.5	21897.5	30308	29727	32342.5	24846	29941.5	34962	29220.5
g_239.2016	477	C15:1	HMDB29765; HMDB32347; HMDB34455; HMDB36426; HMDB37190; HMDB37211; HMDB37229; HMDB38954; HMDB39715; HMDB40997	C15H28O2	100	239.202	24709.5	28650.5	25513	31863.5	28140.5	25987.5	25703.5	38160	25056	28494.5	26670	28483.5	22861.5	24928.5	26470	33071	41063.5	26662	28341	29377.5	29144	23625.5	21804.5	41745	21419	20095	28218.5	48597.5	26031	29481.5	26831.5	25480	25747	40545	29441.5	21860	26371.5	34879	25135.5	26178	29020.5	27587.5	35865
g_239.2376	478	Palmitaldehyde	C00517; HMDB01551; HMDB31052	C16H32O	100	239.238	7257.5	8521	8401	7953.5	9315	9627.5	8163	8361	8060.5	8049.5	8778.5	8437.5	8646	8040.5	8305.5	8605	8352	8331	8614	9430.5	7870	8210	8268.5	7737	7305	9389	8075.5	9491	7751.5	9563.5	8773.5	8585.5	7484.5	9443.5	10582	9188.5	8186	8179	9065	8575.5	8606.5	7702	9102
g_240.0721	479	2-(Ethylsulfinylmethyl)phenyl methylcarbamate	HMDB40289	C11H15NO3S	18	240.072	11923.5	9178	12692.5	10884	9709	10929	10483	11106.5	9896.5	9416.5	11102	9576.5	10457	11345.5	9544	10163	9142.5	11102.5	9903	9818.5	11683	11199	9705	11018.5	11077	9395.5	10107.5	10451	10104	10422	10620.5	9585.5	11101	8857	10375	10512.5	11052	11118	11177.5	11217	11823	9797.5	12157
g_241.072	480	Genipinic acid	HMDB38126; HMDB39136	C11H14O6	100	241.072	29306.5	17116	21289	33246.5	21757	26374	38052.5	36893	26535	38761	36056	26015	21454	24100.5	26016	33156	26651.5	26059.5	20796	20177	22396	23928.5	27348.5	40010	29383	32980	23109	28711	23217	23486.5	28467	22207	26436.5	21756.5	25314	25470.5	27773.5	28633	33578.5	25599.5	28610.5	27705.5	27031
g_241.0866	481	Equol	C06997; C14131; HMDB02209; HMDB14713; HMDB29302; HMDB35019; HMDB36347; HMDB37679; HMDB39146	C15H14O3	100	241.087	13248	11517	12316.5	13327	12526.5	13686.5	14655.5	13141	12361.5	12459	12976	12441.5	13403.5	13186.5	13330.5	20055.5	12937	14893	12899	12821.5	11892.5	14308.5	13118	16052.5	17113.5	14673	12924	12397.5	13993	14813.5	15374.5	14102	13342.5	12557	13853	13960	14725.5	15965	17501	14431	13670.5	13641.5	14800.5
g_241.1439	482	2-Carboxy-4-dodecanolide	HMDB30987; HMDB38736	C13H22O4	100	241.144	37541	40832	28932	35997	33406	36365.5	34588	41242.5	32719.5	41035	34243.5	45849	36453	35152	37610	43932.5	37674.5	28797.5	36682.5	33706	36361	45426.5	32513	50292	34853.5	36493.5	38947	43269.5	38904.5	37765.5	32260	33692.5	28788	39037.5	42210	47009	32585	46594.5	38768.5	31354.5	32343.5	33741	38961.5
g_241.1597	483	(Z,Z)-2.9.16-Heptadecatriene-4.6-diyn-8-ol	C08445; HMDB32674; HMDB33693	C17H22O	100	241.16	19740	18921	16355	18859	16047	19084	14369.5	18431.5	13491	18982	23289.5	19036	17341.5	17387.5	18495	20103	17932	13666.5	18284	15529.5	17874.5	16906	15531	25322	14711	15069	15737	17803	17564.5	14825	18024.5	16544	13077	20544	17919.5	17969	14572	20657	18630	14831	17551.5	15068.5	20843.5
g_241.1807	484	3-Oxotetradecanoic acid	HMDB10730; HMDB30982; HMDB32370	C14H26O3	100	241.181	38663.5	43022	50354.5	36358	66671.5	47628.5	42110	64290.5	52777	45504	31209.5	42956.5	37853.5	45614	41222	40664	42975.5	53634	41992	50751.5	48329	46823	30970.5	52793.5	43853	37727.5	37544	43935.5	55509	43868.5	42139	44591	62182	58429	39170.5	38880	43166	62220	38414.5	46531.5	50416	48764	60156
g_241.2173	485	C15:0	C16537; HMDB00826; HMDB30469; HMDB32250; HMDB32328; HMDB36218; HMDB36220; HMDB37306; HMDB38907; HMDB40998; HMDB41588; HMDB59820; HMDB59833	C15H30O2	100	241.217	248096	369673	233146	257625	245530	247959	283828	408230	231816	263531	328753	344986	266714	286864	294846	324688	447320	261004	259898	240566	281314	247154	198048	526722	193290	176596	263853	424722	278796	277934	275130	268648	242244	412764	315192	225364	267320	348650	225826	251144	267014	279808	374636
g_242.1764	486	N-Undecanoylglycine	HMDB13286	C13H25NO3	100	242.176	27392	29434	27867	19199	51561.5	18021.5	17879.5	19028	25297.5	29527	28427	25185.5	27508	20970.5	24701.5	31985.5	20131.5	19507	23869	21711	17793.5	36462.5	34811.5	21664	21637	26286.5	28866.5	18577.5	18916.5	17663	21733.5	26774.5	18914	28247	19515	23017.5	16902.5	22706.5	19346.5	19267	18408.5	18074.5	28239
g_243.0332	487	4-phenylbutanic acid-O-sulphate	HMDB59983	C10H12O5S	100	243.033	85289	43030	119754	111468	49680	63662.5	58343.5	46615	41921	39530	58412	44144.5	44409	50090.5	53444.5	67526.5	109724	58083.5	43240	54896.5	56515.5	70399.5	50013.5	65539.5	48894	62693.5	64011.5	58255.5	42117.5	52268.5	52671.5	62813.5	74816	45628	56185	46185.5	48778.5	48836.5	59383	64700	42081	51878.5	43525
g_243.0507	488	1-O-Galloylglycerol	HMDB39177	C10H12O7	100	243.051	21660	15999.5	22811	23028	18822.5	19946.5	22216.5	17436.5	16573	15588	21519	19298	17671.5	22292	20576	31389.5	25648	22855.5	17546	18625	18185	22754	19730.5	23655	27005	22775	21178	21288	20518.5	21837	21275	19844	21429.5	17911.5	20814.5	18859.5	20643.5	22914	25556	22815	21369.5	21025.5	23549
g_243.0625	489	Uridine	C00299; C02067; HMDB00296; HMDB00767	C9H12N2O6	100	243.062	136320	95850.5	113727	106243	113648	102407	171926	131992	107223	89669	114784	117879	115003	91286	134224	130458	132281	141602	105396	137507	131204	133572	147263	130216	127748	124008	126181	148314	117314	129788	112932	110592	164481	115356	103242	104743	100081	115628	79425.5	107696	112022	117450	150685
g_243.0875	490	threo-Syringoylglycerol	HMDB31237	C11H16O6	100	243.088	22319.5	19909.5	21474.5	23124.5	20861.5	23659	22319.5	20853	20333	22004.5	21871.5	24908.5	21176	25301.5	23504.5	32712	19599.5	23304	21105	23180	24673	27783.5	22279.5	26214.5	23898.5	23070	25360.5	24360	20875	24003	23942.5	21618	21510	22464	23811.5	28531.5	23170	27655	21199.5	21419	22190.5	21366.5	24915
g_243.1144	491	Etomidate	C07522; HMDB14437	C14H16N2O2	100	243.114	22626.5	18374.5	18748	19866.5	20093	17812	23192	16500.5	22427	21754	17686.5	17978.5	18926	17676	18843	20409.5	18463.5	20289	16758.5	14429	18396.5	22140	22290.5	33774	14328.5	20500	17010	21553.5	17593	19559	22692	16595.5	19660.5	17353.5	17232.5	21056	18383	19680	19993.5	20936	22150	16920.5	16929
g_243.1239	492	Polyethylene, oxidized	HMDB32472	C12H20O5	100	243.124	29223.5	29209	27506	36327.5	26504.5	32229.5	23934	29154	28491.5	42868	28777.5	33975.5	30886.5	30685	31770	33996	26308.5	22580	31828	29121.5	30816.5	35043	28231.5	34308	30000	31551	33840	33466	29351.5	29390	26654.5	26466	23132	32178.5	30518	40637	29382	34466	28478	23581	24830.5	24223	29084
g_243.1603	493	1,11-Undecanedicarboxylic acid	HMDB02327; HMDB36141; HMDB37184	C13H24O4	100	243.16	20604.5	17907.5	19300.5	18081	21561	18310.5	19224	21941	21165.5	19245	20983.5	17860.5	20867.5	18543.5	19242	25109.5	21335	21549.5	19077	18031.5	17687	22554	21445	23630	23103	19595.5	19248.5	16351.5	20921.5	20387.5	19216	19778	20968.5	20469.5	17618.5	18134	20019	20965	19993.5	21180	18730	21325	23181
g_243.1765	494	4-Acetyl-6-tert-butyl-1,1-dimethylindane	C17447; HMDB31867; HMDB39588	C17H24O	95	243.177	17579.5	24462.5	22641.5	25685.5	23777	24729	16194	16754	19980	29557.5	22723	28520.5	24528	20407.5	22700.5	21804.5	24802.5	19218.5	27310	23833.5	24608.5	26066	28003	19104	22131.5	27221	22977	25814	26956	21899.5	22961.5	20301.5	16183	23088.5	25988	28249	22479	23557	21539.5	20321	16490	18462.5	22987.5
g_243.1958	495	2-Hydroxymyristic acid	HMDB02261; HMDB10731; HMDB32417; HMDB59850	C14H28O3	100	243.196	18861.5	21962.5	20140	19802.5	22883	20874	21924	23383.5	20263	19320	20161.5	19412.5	18915	20550.5	19829.5	20921.5	22944.5	20501	19050.5	21661.5	19958.5	19644	17477.5	22635	18902	18534.5	16462	19954.5	21207	18680.5	18565	20055	20972.5	22789	18293	18011.5	18294.5	26362.5	18018	16549.5	18390.5	20935.5	24505.5
g_244.1073	496	Glutamyl-Valine	HMDB28832; HMDB29126	C10H17N2O5	100	244.107	6255	5251.5	4960.5	4891	5437	5301	6330	5565.5	5934	6207.5	5357.5	5715	5880	5236.5	5528	5578.5	5142.5	5198	5168	5135.5	5669.5	5509	6109.5	7158.5	4084	5545.5	5163.5	5689.5	5149.5	5682	5833.5	5378	5035.5	5305	6101	6118.5	5143.5	5463.5	5347	5077	5375	4687.5	5174.5
g_244.1417	497	Alanyl-Arginine	C05340; HMDB28681; HMDB28702; HMDB60441	C9H19N5O3	100	244.142	5230	4767.5	4891.5	5092.5	5149.5	4631.5	5597.5	5142	5078	5714	7795	5231.5	5340.5	4470	4967.5	5814.5	4936	4417.5	4916	4377.5	4759	5523.5	6692	6678.5	3953.5	5622.5	4153	5438	6108.5	4787	4984.5	4767	6046	5286.5	5497	6149	4003	5151	7369.5	5012.5	5192	5727	5363.5
g_244.1555	498	2-Methylbutyroylcarnitine	HMDB00378; HMDB00688; HMDB13128; HMDB41993	C12H23NO4	100	244.155	4096.5	3155	4060	3296	3313.5	2892.5	3167.5	3261.5	3834	3719	3803.5	3143.5	3458	3380.5	3681.5	3232.5	3339	3469	3197.5	3231	3843	3715.5	4284.5	3596	3153.5	4002	3522.5	3292.5	3817	3116.5	3533.5	3696	3661.5	3171.5	3288.5	3467.5	3178	3581.5	4158.5	4028.5	3792	3256	3310
g_245.0815	499	Marmesin	C09276; C17672; HMDB30786; HMDB33914; HMDB34384; HMDB38473; HMDB39493	C14H14O4	100	245.082	22443	17943.5	13592.5	18417	18395	27012.5	15720.5	17641.5	19421	15604	20873.5	19494.5	19681	13848	19727	21275.5	18609.5	17720	19625	21190.5	19161.5	20592	19319.5	18889.5	19797.5	14796	18907.5	18324	17834.5	18038	15928	18371	19396.5	19180	21241	22097.5	17834.5	18968.5	18239	16818	13769.5	17969	18074
g_245.0934	500	N-acetyltryptophan	C07829; HMDB13713; HMDB14987; HMDB30269; HMDB60810	C13H14N2O3	100	245.093	12534.5	12087.5	10632	10622.5	10645	10592.5	13552.5	11196.5	12311	9432	12515.5	10876.5	11897.5	11440	11622	12921.5	10651	12953	10396.5	12333	11491	12567.5	12256	10994	11309.5	12711	11293	10114	9853	11698.5	10601.5	10871	11866.5	10676.5	10480	11260	13890	11209.5	10471	10070.5	9628	12349	11819
g_245.1184	501	2-Oxo-5,11(13)-eudesmadien-12.8-olide	C17085; C17490; HMDB30911; HMDB31900; HMDB31916; HMDB35902; HMDB36455; HMDB36473; HMDB36488; HMDB36767; HMDB37558; HMDB37801; HMDB38188; HMDB38202; HMDB38547; HMDB40903; HMDB41920	C15H18O3	100	245.118	35283	46660	29476.5	47753.5	29157	54381	41127	36545	30615.5	40040	42142.5	36535	39420.5	32405	36536	38369	34307.5	36909.5	31483	34331	29498	37764.5	39884.5	42505	31729.5	36831.5	45304.5	38284	26010	41042	43445.5	45255	42637.5	36157.5	35798.5	39920.5	37230	35698.5	37187.5	32095	29305.5	30634.5	39558
g_245.1396	502	3-Hydroxydodecanedioic acid	HMDB00413; HMDB31696	C12H22O5	100	245.14	21174	21545.5	17306.5	23699.5	19138	22092	14789	19272	17291.5	23434	19207	24745.5	20590	21666	21780	28976	18114	14635.5	21454.5	19518	23982	27043	20617.5	28177	18260	19675.5	23548.5	25308	22121	20473.5	17568	21536.5	16399.5	20889.5	23142	33640	19321.5	24630.5	19378.5	14746.5	16093	17118.5	20741.5
g_245.1542	503	alpha-Amylcinnamyl acetate	HMDB36207; HMDB37705; HMDB41250	C16H22O2	100	245.154	11949.5	13137	12152.5	14824	11579	12999	11022.5	12400	11159.5	15411	13030.5	13896	12986	11649.5	12395	14515	11623.5	10092.5	13364.5	11593	11754.5	12492.5	12505.5	12363.5	11750.5	11656	13339.5	13678	13811	11489.5	12430.5	13053.5	10345.5	12285	13395.5	14795.5	11708.5	14162	11918	9583	10838.5	9305.5	13349.5
g_246.0858	504	Glutamyl-Threonine	HMDB28829; HMDB29060	C9H15N2O6	100	246.086	12530.5	13243	13570	12319	13230.5	14625.5	16320.5	12771	13508	12460.5	11832	13706	12080.5	13086.5	12149	13339	12947.5	13539	12280.5	13665.5	15423.5	13589	12009.5	12364.5	11642	14084	12036.5	13470.5	13365	14963.5	12133.5	12737	12805	11582	12511	12425.5	14732.5	12417	14584.5	13669	13756.5	13487	13155
g_246.0974	505	Malonylcarnitine	C01594; HMDB02095; HMDB33699	C10H17NO6	100	246.097	10361	8285.5	8031.5	10457	7552	10016.5	12302.5	8431.5	9968	9066.5	9111	10365.5	8365.5	9055	7977	10200	9371	9260.5	7532	9138	11739	10770	9071.5	12806	9232	10840	8334	8177.5	8052.5	9438.5	9174	8787	9215.5	8005	8131.5	9795.5	10752.5	9381	9314.5	9707.5	9309	10616	10179.5
g_246.1102	506	Glutaminyl-Threonine	HMDB28807; HMDB29059; HMDB29075; HMDB29159	C9H17N3O5	100	246.11	15648.5	12776	12734.5	15452.5	13327.5	17198.5	21185.5	11935	13025.5	11226.5	16679	13151.5	14003.5	15285.5	15487	16212	15176.5	16451.5	11894	13037	13844.5	15288	14546.5	14001.5	13916	20872.5	15077	15102.5	13273.5	18147.5	15863	18605.5	15068	11268.5	12469	15924.5	17245.5	13734.5	16320	14193	13637.5	14653.5	18693.5
g_246.9916	507	Vanillic acid 4-sulfate	HMDB41788	C8H8O7S	100	246.992	27628.5	21462	25162	19086.5	17355	27806	33337.5	19416	21313	17685	32012.5	19981.5	25768.5	25181	22399	29228.5	33135.5	22257	21297	32076.5	20155	25476	29014.5	31376	29993.5	29702	23992	19658	20477	24379.5	30631	23427	26137	17343	26040	23351	24252	28138.5	29505	23492.5	19200	22908	30042.5
g_247.0605	508	Coriandrone E	HMDB29971	C13H12O5	100	247.06	31150.5	23384.5	17009	17544	15541	22959.5	22120.5	20257.5	19203.5	16981.5	22516	19352	21520	22761.5	22541.5	32867.5	20681	19016	19127	20897.5	15775.5	21025.5	21150	24952.5	22600.5	21746.5	22023.5	21047	18187	21303	19398	17494	21740	17152	27951.5	23751.5	17410	20076.5	21235.5	20577.5	27404.5	18387.5	22982.5
g_247.119	509	Prenyl glucoside	C09808; HMDB31876; HMDB33064	C11H20O6	100	247.119	24410	23167	21106	20567	20874	24900	22794.5	20088.5	20041.5	24772.5	23624	24977.5	21995.5	25374.5	23575.5	29147.5	21726.5	22918.5	24038	20576	23227	27228.5	24542	29934	21994.5	24547	24883	28726.5	21281.5	24512.5	24217	20599.5	23429.5	21450.5	24473	25615	24189.5	21387.5	24885	22170.5	23823	20642.5	24865.5
g_247.1338	510	Gamma-CEHC	C09301; HMDB01931; HMDB30757; HMDB30888; HMDB30910; HMDB31378; HMDB31386; HMDB31387; HMDB31970; HMDB32649; HMDB33707; HMDB34123; HMDB35131; HMDB35132; HMDB35223; HMDB35503; HMDB35708; HMDB35903; HMDB36005; HMDB36040; HMDB36641; HMDB36770; HMDB36772; HMDB37022; HMDB37557; HMDB37800; HMDB38326; HMDB38794; HMDB39859	C15H20O3	100	247.134	26885.5	34575.5	28524.5	36545	26511	37113.5	23858	29444	34602.5	46620.5	28049.5	40199	36726	36795.5	33996	31924.5	27481.5	26650	40880	34549	37155.5	34859	30992.5	27755	27700.5	27380.5	35567.5	35255.5	31657.5	30631.5	26948	30265	25366	35150.5	38399.5	39774.5	31027.5	40255	27803	27040	28591	26656.5	28360
g_247.1705	511	C16:4	HMDB32228; HMDB36221; HMDB36640; HMDB37713; HMDB37719	C16H24O2	100	247.171	19382	20981	20079	22953	20587	25156.5	23483.5	22347.5	19132.5	21653.5	27592	17527.5	17120	20213.5	28358.5	92124.5	29820	25584.5	20683.5	23429	20540.5	26240	20201.5	34192	73044.5	22032.5	19448.5	17152.5	26723.5	26178.5	34227	17662.5	20576	29967.5	20278	22456.5	17970.5	35157	42408	31428.5	25651.5	24309	29984
g_248.0233	512	Norepinephrine sulfate	HMDB02062	C8H11NO6S	100	248.023	7039	4914	5307	4956.5	4956	5177	6386	4248.5	4578.5	4027	5878	4823	4295	6749.5	4733.5	6173	5276	5837.5	6809	5902	4867	6573	6662.5	5702	5810.5	6482.5	5552.5	4985.5	4396.5	5314.5	5078	5251	5919.5	4874.5	7318.5	4821	5407.5	5175.5	4706	5279.5	4692	4157.5	6508.5
g_248.2034	513	2,4-Dodecadienoic acid pyrrolidide	HMDB38841	C16H27NO	48	248.203	4568	4174.5	4333	4117	7221	4181.5	3364.5	5932	4450.5	4857	2238.5	6107.5	3981	4401	4324.5	3256.5	3256.5	3982	4636	4979	4053	4655	3269.5	5780.5	4400.5	2886	2917	4221	3175.5	4741.5	4270.5	4550.5	6512.5	5920	3269	4008.5	3323	3739	3911	5415	4363.5	3980.5	4444
g_249.0976	514	Isopropyl citrate	HMDB32353	C10H18O7	100	249.098	12729	10906	10354.5	8857	9651.5	13203	13691.5	10001	10990	10649.5	11763	10721.5	11502	12463	11671	12270	12092	13337.5	12231	10809	10009	13702.5	13110	12640	10225.5	12520.5	11905.5	12176.5	9676.5	11948	11214.5	10103.5	11405.5	10775	13442.5	12424.5	11997	10230.5	12339	10394	11841	10114	11955.5
g_249.1499	515	Gemfibrozil	C07020; C09711; HMDB15371; HMDB30917; HMDB31901; HMDB34721; HMDB35117; HMDB35137; HMDB35148; HMDB35358; HMDB35760; HMDB35798; HMDB36036; HMDB36037; HMDB36550; HMDB36563; HMDB36664; HMDB37064; HMDB37529; HMDB37559; HMDB39156; HMDB39635; HMDB39644; HMDB40754	C15H22O3	100	249.15	39209.5	40248.5	36782	46405.5	35229	41785	30336	40954.5	41284.5	51349	34189.5	50513.5	42643.5	39564.5	40361.5	53884	39742.5	33673	43745	43846	46030.5	43181	36553	36646.5	38585	35034.5	42034.5	41317.5	41065	41806	40081.5	43600	33753.5	48414	43629.5	50100.5	37785.5	50815	36494.5	36315.5	37244.5	36256	36657
g_249.186	516	C16:3	HMDB35293; HMDB37631; HMDB37712	C16H26O2	100	249.186	15440	21066	20086.5	20191	28513.5	20270	21722	28570	21459.5	28372.5	15149.5	21954.5	16640.5	22365	16693	20833	30255	28419.5	24654.5	21759.5	28417.5	19302	16613.5	21535	16927	16066	16825	19816	24020.5	16594.5	22833	20455	20933	43015.5	22969	17928	18408.5	29686	17318.5	17213.5	26023	22848	24529
g_249.2223	517	(Z)-9-Cycloheptadecen-1-one	HMDB31336; HMDB41334	C17H30O	100	249.222	6410	8950	6937.5	9025.5	8062.5	7721	5190.5	5452.5	5982.5	8182.5	5251	10424.5	5960	7070.5	5189	5484	6458.5	5167	8590.5	6241.5	6826	5219.5	6035.5	6616.5	4942	5251	7164.5	9182.5	6436.5	6354	6333	5574.5	5146	8300	7938.5	7538.5	6003.5	6090	6859.5	6606.5	5994.5	5187.5	6218.5
g_250.093	518	Muramic acid	C06470; HMDB03254; HMDB38662	C9H17NO7	100	250.093	5098	4730	3800.5	6001.5	4326	3664	4295	3893	5962	3519	4522	6312.5	5703.5	4124	3763.5	3919	3692.5	4405	3351.5	4260.5	4718	4397	3995.5	5695	2724	4244	3487.5	4086.5	3254.5	3965.5	3295	3924	3988.5	4617	4348	4432.5	3634	4240.5	3772.5	3887	3568	2891	3683
g_250.2176	519	Herculin	HMDB30275	C16H29NO	100	250.218	1258.5	1601.5	1296	1539.5	1608.5	1206.5	1151.5	1279	1142	1333	1091.5	1176.5	950.5	1484.5	1178	1645.5	6900	1457	1413.5	1197	1171.5	1331.5	1130	1421.5	1508.5	1516.5	1086.5	1387.5	1201	1229.5	1241.5	1520	1442.5	1730.5	1319.5	1108.5	1280	1093.5	1552.5	1177.5	1618.5	1375	1150
g_251.0791	520	Deoxyinosine	C01736; C05512; HMDB00071; HMDB29956	C10H12N4O4	100	251.079	10007	7095.5	7565.5	6238	6028	7521.5	8676.5	10109.5	7335.5	7204.5	7715.5	7528.5	6398.5	8038.5	7044	7659	6457	6943	7299.5	7709	6612	9058	7484.5	8686	7085.5	7450	6414	7875.5	7283.5	7126.5	6832.5	7241.5	7410	7385.5	7630.5	7126	6998.5	7162	7239	6917.5	7087	6922	7351
g_251.0932	521	1-(2,4.6-Trimethoxyphenyl)-1.3-butanedione	HMDB30668; HMDB38551	C13H16O5	100	251.093	11160.5	11058.5	10617	10658	11222	12043.5	9394.5	10140	13719.5	13679	11220	12549.5	12102.5	12249	11861	11157.5	10007.5	10063.5	12022.5	12793	13553	13477.5	12405.5	10856.5	10215	10640	12681.5	10884	11642.5	9963	11427	11532	12531.5	14527	15000	14592.5	11488.5	13958	10159	11067	9668.5	11819	9510.5
g_251.1081	522	(1Z,4Z)-1.5-bis(4-hydroxyphenyl)-1.4-pentadiene	HMDB33317; HMDB35018; HMDB37707	C17H16O2	100	251.108	5704.5	5214.5	4949.5	5125	5070.5	5988.5	8990.5	5337.5	5303.5	6108.5	7733.5	5256.5	5354	5391.5	5002	6026	4457	5016.5	6181.5	4855.5	5677	6743	6489	5813.5	4408	5741.5	5254.5	5645.5	6081.5	5132.5	5050	4969	8286	5689	7062	6404	5560.5	5022	7655	4853.5	4690.5	5459.5	5339
g_251.1291	523	2,2.4.4-Tetramethyl-6-(1-oxobutyl)-1.3.5-cyclohexanetrione	HMDB33197; HMDB36047; HMDB59661	C14H20O4	100	251.129	39799	39547	28342	35876	28729.5	36846	26729	35313.5	108633	41656	35455.5	43844.5	42910.5	35295.5	42519	36446.5	31012.5	35715.5	36141.5	41509	51118.5	37683	34288.5	28304	30654.5	45202.5	42827.5	37336	43719.5	57542	28675.5	28332.5	56809	76865	35079	35842	35864	36790	35694	37887.5	31632.5	71841.5	34930
g_251.1652	524	1-Hydroxyepiacorone	HMDB30918; HMDB30919; HMDB32122; HMDB33149; HMDB34574; HMDB35309; HMDB35597; HMDB35613; HMDB35729; HMDB35767; HMDB36448; HMDB36663; HMDB37063; HMDB37969; HMDB38502; HMDB40685	C15H24O3	100	251.165	13493.5	14094.5	12561.5	16406	13817	14436	11653	13428.5	15623	17243.5	11465.5	15718.5	12563.5	12741.5	12211	16092.5	12741.5	11196	15333.5	13952	13057.5	13721	11746	13083	12868.5	12789	15482.5	15423	15218	14628.5	13843	13900	10908	14374	16096.5	16235	11972	15183	13307	12210.5	13207	12980	13938.5
g_251.2015	525	C16:2	HMDB00477; HMDB29351; HMDB30429; HMDB31086; HMDB32340; HMDB37805; HMDB38255; HMDB39131	C16H28O2	100	251.202	36213	38978.5	38788	40341	51566.5	39194.5	34120.5	56922.5	39984	53532	36763	46360.5	32686	39987	32426.5	41004.5	60667.5	44844.5	43739.5	34896.5	53471.5	28849.5	34377	48479.5	28843.5	25333.5	29436	48330	40951	34902.5	41417	33941.5	38198	74261	49929.5	26534	35649.5	54304	31757	35151.5	56333.5	41408.5	47561.5
g_251.2374	526	13-Heptadecyn-1-ol	HMDB13813; HMDB41335	C17H32O	100	251.237	6351	6265	7366.5	6956	7695.5	6304.5	5775	8003.5	15610	7079	5700	7623	7893.5	5914.5	6233.5	5494	7088	7259.5	7166.5	5545.5	6543.5	5963	5860	6422.5	6157	5420.5	6097	6956	6945	6010	5675.5	7488.5	5948.5	8095.5	7124	5179	6751.5	6170.5	5512	5901.5	6087.5	5889	7816.5
g_253.0833	527	L-Agaridoxin	C16582; C16584; HMDB29445; HMDB60669; HMDB60670	C11H14N2O5	100	253.083	10181	9502.5	7891	7194	7768.5	9034.5	8462.5	9809	9112	16593.5	9144.5	9095.5	12033	10181.5	8928.5	10741	8915.5	9334.5	9600	11060.5	9089.5	8824.5	8434.5	8442	9021	8970.5	10612.5	9300.5	8426.5	10186	8094.5	8804	10558	9774.5	10796	9981.5	9917.5	15101.5	12012	7715	7895	9255.5	12766
g_253.0947	528	Dyphylline	C07819; HMDB14789	C10H14N4O4	100	253.095	11675	9060.5	9279.5	7574.5	7739	10042.5	11164.5	9412	10474.5	10417.5	9766.5	8065	9203	11628	9202.5	9580.5	8774	10014	8987	8711.5	9894	9797.5	10775	10493.5	8789.5	9049	9057	9819.5	7757	9151	9761	9185.5	9746.5	8901	9677	8781.5	12237.5	8801	9337.5	9619	9365	10067.5	8547
g_253.1083	529	Methyl 3-(2,3-dihydroxy-3-methylbutyl)-4-hydroxybenzoate	HMDB32796	C13H18O5	100	253.108	42199.5	23354.5	139414	22722	45115	33124	14901	26320	22224.5	30205	53076	24864.5	42509	27002	28628.5	33603	17532	26427	23491	41908.5	47509.5	28612.5	22895.5	22418	27670	39016.5	35121	27028	24917	21708	25129.5	33070	18068.5	24393	25703	25734.5	22711.5	29814.5	22989.5	23682.5	20600.5	30423	22632.5
g_253.1305	530	Homoanserine	HMDB05767; HMDB28898; HMDB29129; HMDB37180	C11H18N4O3	100	253.131	11548.5	9245.5	13296	6572	9534.5	7450.5	12199.5	6960.5	8855.5	8497.5	13622	7564.5	7849.5	8714	7471	9034.5	9954	8554.5	7542	8581	9248	8329	8406	7927.5	6852.5	13312.5	7566.5	7355	8360	7992	7173	10139	9771	8269.5	7022	7527	9755	7728	10153	7252.5	7585.5	16619.5	6981
g_253.135	531	(+)-Setoclavine	HMDB33428	C16H18N2O	100	253.135	15963	11488.5	13442	7127.5	12118	7867.5	17687	7088	11032	8880	14444	7992.5	10480	10963.5	8701.5	11461.5	16136.5	11574.5	9190.5	10505	9822	11045.5	10904.5	9485.5	10062	17501.5	9146.5	8751	10325.5	10409.5	8194.5	13489.5	14961.5	11759.5	8378.5	9273	15117.5	8723	11497.5	8668	8398.5	27281	9691
g_253.1596	532	2-({2-[Dimethyl(2-phosphanylethyl)ammonio]ethyl}dimethylammonio)ethyl phosp,..	HMDB59959	C10H28N2OP2	100	253.16	10297	8752	9363	9302	7441	11158.5	7579	9768	11166	10107.5	12747.5	10088.5	10071.5	11600	10326.5	12706.5	7861	12178.5	10448	12034	10436	11543	10457	9327	10566	10361.5	8809	8314	9180.5	8737.5	8025.5	9548	6692	9515	13680.5	11259	11063	8780.5	6553	10621	8896	10612.5	8025.5
g_253.1807	533	Lubiminol	HMDB29604; HMDB35780; HMDB36053; HMDB36866; HMDB37197; HMDB40276	C15H26O3	100	253.181	15604.5	15495.5	16397.5	13895	20699	13676.5	11987	20001	16085.5	16237	12084.5	12389	14575.5	14852	13759.5	18057	15410	17211	14309.5	14805.5	14344.5	13274	12494	17363.5	15814	12304	13807.5	15155	15076.5	14346.5	13591	15178	21087	19619	14160	11631	13306	14567	14533	16436.5	18201.5	16197	15812
g_253.2174	534	Hypogeic acid	C08362; HMDB02186; HMDB03229; HMDB10735; HMDB12328; HMDB31053; HMDB31145; HMDB31711; HMDB32638; HMDB33791; HMDB35877; HMDB37647; HMDB38958; HMDB41422; HMDB60082	C16H30O2	100	253.217	734872	1267754	1252471	893836	1846155	902764	1.04925e+06	3.83523e+06	985664	2.67421e+06	897394	1767882	698840	1.74358e+06	1057559	3.0858e+06	4.66643e+06	1.18044e+06	1.18017e+06	1076057	2.35516e+06	615016	433922	2.90887e+06	689620	487419	1.08311e+06	2722506	2038249	871018	1522929	1.13411e+06	1.29241e+06	3566705	2246576	774156	824816	2.58398e+06	569821	878138	3.45596e+06	3020405	2.66161e+06
g_254.0877	535	7,8-Dihydroneopterin	C04874; HMDB02275; HMDB15139	C9H13N5O4	27	254.088	6397.5	6627	6382	5993.5	6804	5678	6935.5	7157.5	6594	7438.5	6414	6080	5602	8026.5	5950.5	7627	6325.5	6282.5	5483	6717.5	6585.5	7095.5	6620	8135	5347.5	6938	6929.5	6548	5993.5	6410	6703	6036.5	5485.5	6552	6748	5953.5	7280.5	7230.5	6223	6261.5	6911.5	6384.5	6852
g_255.0501	536	(2R,3S)-Piscidic acid	HMDB30809	C11H12O7	100	255.05	16293.5	13053	14617.5	14276.5	14451.5	14650	17857.5	17221	14380	14497.5	17039.5	14672.5	14096.5	16229	13981.5	18464.5	16624.5	16399	15381	15395	16487	16640.5	16377.5	19000.5	14725.5	17292.5	14958	14934	14321.5	17615.5	16635	15954	17185.5	15683	17865.5	17101	16673	15180	17086.5	15421.5	16077.5	17657	15930.5
g_255.1038	537	Xenognosin A	C08731; HMDB29539; HMDB34992; HMDB37686; HMDB41678	C16H16O3	85	255.104	16030.5	18831.5	24791.5	17869.5	15543.5	17714.5	14684.5	16868	16668	16151	21790.5	16110.5	22130	21214	17339.5	21130.5	16005	18622.5	21507.5	16322.5	17108.5	18675.5	23381.5	18178	17523.5	16868	19152	16653.5	18713	15739.5	16906.5	14623.5	15272	16830	17492	15438	23008	16898	15734.5	26741	16774	23695	20157
g_255.1138	538	1-(9H-Pyrido[3,4-b]indol-1-yl)-1.4-butanediol	HMDB35193	C15H16N2O2	100	255.114	72531.5	47749.5	48145	28435.5	56107.5	33732	113932	36043.5	53392.5	31745.5	63694	40371.5	44744	70355	41754.5	46079	83005	77642	41939	42650.5	38091	52169.5	47762.5	46206	52253	78217	46258	40666.5	58227.5	54960.5	32164	59419.5	67716	59745.5	37680.5	38737.5	125830	49325	35138	42084	59753	183671	52455.5
g_255.1241	539	1-Methoxy-1-(2,4.5-trimethoxyphenyl)-2-propanol	HMDB31772; HMDB40352	C13H20O5	100	255.124	37248.5	36013	60898.5	33623	38032.5	33254.5	43810	43480.5	36899.5	41763	42692	36431	41105	42589.5	36945	43688	49020.5	36100.5	35457	34248	32747.5	38261	34495	44091	44946.5	38655.5	41909	39050	39241.5	34133	35437	42542	33110	33020.5	41126	38376.5	59728	36729.5	34112.5	41078	44017	51453.5	44113
g_255.1401	540	Falcarindione	HMDB33680	C17H20O2	87	255.14	13091	12508.5	13289.5	12036	13164	12414.5	14863	18196.5	13878.5	13609	15324	12821.5	12927.5	15512.5	13055.5	13927	16552	11875.5	11530	13267	12150	12007	10209.5	15419.5	12547.5	12573	11891	14381.5	13334	11765	11364	12822	12130.5	16627	13757	11973.5	15195.5	14897.5	12626	12831	13197	17938	13792.5
g_255.1602	541	5-Nonyltetrahydro-2-oxo-3-furancarboxylic acid	HMDB30993; HMDB36143	C14H24O4	100	255.16	28031.5	29462.5	25441	25318.5	30666	39547	30495	31334.5	29992	33114.5	35632.5	23112.5	31155.5	29326.5	29910	35440	39427	31064	28192.5	26377.5	29656.5	32189.5	33446.5	32483	33987	35405	26565	24382.5	34039	22323	26559	23363.5	31080	35797	24571	22351	26802.5	23738.5	30108.5	29992	20477.5	29187	39217.5
g_255.1969	542	Ipomeatetrahydrofuran	HMDB40904	C15H28O3	100	255.197	46617.5	45517	52131	41917.5	74070.5	45763	45131.5	64510.5	49899.5	51381.5	37974	58603.5	41876	43428.5	49995.5	53987	54736.5	55952.5	46772.5	49857	53992	45627	33275	64910.5	51896	34057.5	40403.5	52945	54649.5	45698	50463	48178.5	75679	75029	48350	36386	41019.5	51625.5	45177.5	54401.5	58413	56595.5	58921
g_257.1031	543	1,1'-(Tetrahydro-6a-hydroxy-2.3a.5-trimethylfuro[2.3-d]-1.3-dioxole-2.5-diy...	HMDB32527	C12H18O6	100	257.103	21937	22896.5	22413.5	24571.5	22872.5	23569.5	20157	23565	24146	26350.5	22234.5	23607.5	25663.5	27056.5	26750	30691.5	22507.5	20665.5	23016	22856	25445.5	28667	22840	27381.5	27065	22440	24104	24485	24976.5	24842.5	22338	23754.5	20693.5	29128.5	24480	28794.5	25333	31774.5	24913	22762	21748	23842.5	24049.5
g_257.1559	544	Linalyl benzoate	HMDB30431; HMDB33478; HMDB37645; HMDB37646; HMDB39107; HMDB39151; HMDB39152; HMDB39737	C17H22O2	67	257.156	10610	12698.5	12612.5	13134.5	12188	13586.5	11522.5	12931.5	12354	17431	13083.5	13213.5	12972	13838.5	13293	14653.5	14054.5	11565	14449.5	12139	13252.5	13775.5	11786	16958	12034.5	12869.5	13392	15961.5	15281.5	11977.5	15264	13638	10415	14425	14123.5	15449	11377	15261.5	12727	12472	12181.5	11496	14748
g_257.1754	545	Tetradecanedioic acid	C11002; C14260; HMDB00872; HMDB40429; HMDB41618; HMDB59946; HMDB59947	C14H26O4	100	257.175	60137	35920.5	30840.5	28986	35356.5	31184	42024.5	32468	34428.5	30477.5	60279	21877	46628	23828	34531.5	58041.5	56196	53663.5	34642	36208.5	59932	48141	38543	43757.5	47899	50474.5	41968	26649	46466	35154.5	34725.5	35177	37404.5	39577.5	30802	21339	50382	35620.5	30683	39554.5	33404	33857.5	45760.5
g_257.2117	546	10-Hydroxymyristic acid methyl ester	HMDB31061; HMDB59866	C15H30O3	100	257.212	17598.5	17796	15112	15726.5	17139	14589	15735.5	16022.5	16308.5	15188	17745.5	16290	16031	13296.5	16162	16350	18945.5	18318	16651.5	17323	16922	17157.5	15743.5	18002	16529	13918.5	16200	16714.5	17895	17809	16123	19379	16752	18517	13728	14667.5	15294	18145	13732.5	15929.5	14801.5	16960	16726
g_258.0288	547	Glucosamine 6-sulfate	C01075; C04132; HMDB00592; HMDB01481	C6H13NO8S	100	258.029	9387.5	8872.5	9473.5	8253.5	7822	8187.5	9474	9002.5	7560	7412.5	9168.5	9093.5	9918.5	9034	9486	10085	9651	10051.5	8429	7963.5	8491.5	9126.5	8550	9586	8986.5	9426	9126	8654	8855	9285	10056.5	9549.5	9601	8671	8845	8739	8441	9424.5	8693	8651.5	8719.5	7652	10295
g_258.0834	548	Glutamyl-Hydroxyproline	HMDB28820; HMDB28862	C10H15N2O6	12	258.083	15471.5	12747	14108	12253.5	14190	13339	16024.5	14439	12912	11964	16187.5	12280	13024	14636	13142.5	16407	14507.5	14465	12696	13713.5	45337.5	15505.5	13577.5	16725	15458.5	13960	12699.5	13767.5	13954.5	14892.5	15338	15431.5	14263	12759	13555	12991.5	13707.5	14698.5	15600	14682	13992	14153.5	16187.5
g_258.1507	549	Propranolol	C07407; HMDB01849; HMDB15115; HMDB29829; HMDB41954	C16H21NO2	100	258.151	9182	7532	8917	11268.5	7962	7756.5	11503	9751	8550.5	10404.5	12188.5	8996	11508.5	9150	8031	7650.5	9514.5	8460	11139	9680.5	10924.5	14795.5	7407	8971	9031	10870	8494	7309.5	14223.5	9986	8325.5	9254.5	8116	8859	9304	7095.5	9161.5	10797	12459.5	9187	8214.5	7502	8437.5
g_259.0967	550	Celerin	C09923; HMDB30110; HMDB30578; HMDB30690; HMDB30788; HMDB30853; HMDB30854; HMDB30948; HMDB32953; HMDB33015; HMDB33016; HMDB33771; HMDB34133; HMDB35254; HMDB36050; HMDB39142; HMDB39592; HMDB41192	C15H16O4	100	259.097	22102	20385	23488	22756	18676.5	21600	23952.5	20487.5	22416.5	23837	21116.5	17960.5	21763.5	20961.5	23276.5	23239.5	23818.5	17999.5	19316	21642	20223.5	24861	23776	21107	22698	22274	22502	16469	23955.5	23848.5	19397	21553.5	21521.5	21812.5	22621	18847.5	18827.5	25604	23219.5	23133	24350	19739.5	25251
g_259.1188	551	Glycerol tripropanoate	HMDB32857	C12H20O6	100	259.119	21574	21043	19828.5	24856	17024	22084	18450	20672	20242.5	25800	23610.5	22605	23662	22465	23264	29457	20323.5	19628	20940.5	18852	21546.5	25816.5	25561	25028.5	21659	21556	23936	23136.5	20052	20543.5	19743.5	20586	19656	21986	20975	26042	21467	24949	20649	19803.5	19033.5	20022	21532.5
g_259.1334	552	10-Hydroxy-3-methoxy-1,3.5.7-cadinatetraen-9-one	C09695; HMDB36456	C16H20O3	100	259.133	57843.5	52704	31484	59871.5	32500	54196.5	55216	45241	36415.5	44578	55534	40854	51102	36522.5	43702.5	42923	42849	41434	30389	35823	33701.5	45421.5	42712	47514	36137	41899	48346	49722.5	34676.5	48831	52658.5	57337.5	47118	46036.5	40781	43506	42006	41722	43844	32849.5	33712	36876	59389.5
g_259.1701	553	Falcarindiol	C08449; HMDB33941; HMDB34000; HMDB38781; HMDB60355	C17H24O2	100	259.17	10701.5	13672.5	12492	14815	12351	15841	10457.5	10522.5	12600.5	17483.5	12921.5	14864	13954	11629	17733.5	26452	14018	11408.5	14087	12837	12835	14063	13686	15034	21357	12364.5	15205.5	12395.5	15699.5	14301	16019	12160.5	9222	13231	13907.5	16673	11652.5	15662.5	17030	13717	12307.5	10055	14321
g_260.1138	554	Methylmalonylcarnitine	C08334; HMDB13133; HMDB33865; HMDB34777	C11H19NO6	100	260.114	7671.5	5440	5525.5	6369	4693.5	6167	6715	5266	7666.5	5971	6494	7044	6121.5	5822.5	5605.5	5906.5	4722.5	5450	5046.5	6377	6445.5	7261.5	5917.5	8027.5	6115	6218.5	5631	6258	5137	5890.5	6433	5899.5	5807.5	5814.5	5836.5	7173.5	6394.5	7432.5	5860.5	5998	4657	6104.5	5741
g_260.1357	555	Arginyl-Serine	HMDB28718; HMDB29033	C9H19N5O4	100	260.136	11687.5	12719	8685	13641	11246	11000	18583.5	9357.5	10270.5	11869	16631.5	11301	13795	9500	10666.5	10873.5	10978.5	10369.5	9815.5	10503	10359.5	12835	14416	13166.5	10112	10365	12093	12728.5	15891	12979	12613	11423.5	17288	10436.5	10574	11993.5	11843.5	10924	22360.5	9662	11692.5	12959	12629
g_261.0068	556	Homovanillic acid sulfate	HMDB11719; HMDB41648; HMDB41721; HMDB59967; HMDB61117	C9H10O7S	100	261.007	43266.5	41637.5	41746	31949	35522	42392.5	49243.5	34870	43748.5	29520.5	53243.5	45337	54364	39799	44475	49710.5	43352	44317.5	38712.5	89301	37329.5	43264	51847	51346	45461.5	46575.5	42969	35716.5	36772.5	45623.5	49621	39469	46611.5	46165.5	47814	41759	49421	46584.5	39490	46929.5	36641.5	38970	47606.5
g_261.1137	557	5,6-Dihydro-4-methoxy-6-[2-(4-methoxyphenyl)ethyl]-2H-pyran-2-one	HMDB30549; HMDB30691; HMDB35596; HMDB38399; HMDB39497	C15H18O4	100	261.114	17419	17971.5	24590	18881.5	16667.5	20466	16706.5	18886.5	20523	27131.5	20469.5	20071.5	22129.5	22524.5	22704.5	22995.5	18378	17718	19409	19130	20699	20547	19332	16248	18568.5	18939.5	22050	17773.5	18694	19103.5	19046.5	16863	15270.5	19953.5	19235	21938	21283	20671.5	20661.5	19520	18179.5	22143	21154.5
g_261.1367	558	Phaseolic acid	HMDB31897	C12H22O6	12	261.137	14111.5	13224	12763	13825	12631	13863.5	13436.5	13253.5	13614.5	16961.5	15213	15370	14071	14176	17308	19959	14327.5	11805	13889	55846.5	13953.5	17247	16059.5	16459.5	12928.5	14492	14234.5	14125.5	13514.5	14198	11490	70626	13597	13748	13571.5	15251	11043.5	14168	15379	13171.5	12505.5	12203	13567.5
g_261.1705	559	Glyceryl 5-hydroxydecanoate	HMDB32297	C13H26O5	100	261.171	4870	4349.5	5025.5	5128	5523.5	5208.5	4372.5	4947.5	5004	5240	4854.5	5245	5221.5	4534	5840	6138.5	4706.5	5027.5	4904	6546	4437	5438.5	5167.5	5381	5295	4555.5	5251	5232	5225	4980	4990	7429.5	5659	5284	5087	4979	4981.5	5276.5	5645.5	5153.5	4760	5051	5322.5
g_261.1858	560	Santalyl acetate	HMDB32501; HMDB33957; HMDB37209; HMDB37832; HMDB38024; HMDB38782; HMDB39358; HMDB40374	C17H26O2	100	261.186	9170	10407.5	9724	12338.5	10219	10849	8588	9897	9417.5	13043	9915	11618.5	11211	9367	11334	17812	12404.5	9542.5	11181	10928	9791	10750.5	9454.5	11834.5	14839	9171.5	9850.5	10399.5	12662	11108	13145.5	12074.5	9504.5	11403.5	11963.5	13089	9500.5	12485	12512	11575.5	10044.5	10434	10986
g_263.0824	561	Perlolyrine	C09231; HMDB30327	C16H12N2O2	100	263.082	8036.5	6921	10486	7732.5	6780	8236.5	8496.5	6977.5	8605	7476.5	8021	7323	7976	8521.5	8069	9625.5	7409	7585.5	7010	8373	7369	8653	7751	8944	8405.5	7938	8316	7600	7984.5	9177.5	7808.5	8006.5	7445	6974	8251.5	7907	8615	7956.5	8884	7477.5	6962.5	7454.5	8141
g_263.0923	562	1'-Acetoxyeugenol acetate	HMDB36544	C14H16O5	100	263.092	18309	18729.5	13615.5	16382.5	13708.5	14608.5	13521.5	15193.5	36061.5	17093.5	16233	17822	22019	19220	19397	26827	16718.5	19014.5	18969.5	18588	19035	18100	16703.5	18046.5	15014	18168	21483.5	20737	15390.5	23618	15130	16769.5	15239.5	27568.5	17851.5	17028.5	16752	18947.5	16808.5	15213	17219.5	25642.5	15712.5
g_263.1037	563	Acetyl-N-formyl-5-methoxykynurenamine	C04148; C05642; HMDB04259; HMDB06344; HMDB61136	C13H16N2O4	100	263.104	184554	155878	107147	207506	72582.5	87559.5	73943	56950	150931	73862	92672	118943	417129	143346	120628	290003	111406	156572	196032	115316	64071.5	299025	187116	98617	171242	199218	227267	194074	71017.5	201186	39973.5	223269	94655.5	65706.5	208316	55085.5	222028	135046	181780	50894	114657	19600	87783
g_263.1125	564	Ilicifolinoside A	HMDB41186; HMDB41187	C11H20O7	87	263.113	33633.5	28981	20363	37802.5	15222	17074.5	14498.5	14580.5	29539.5	16652.5	22355.5	21297.5	67777.5	22588.5	25167.5	43299.5	23905.5	24689.5	27007.5	26002.5	13985.5	37338	26433	20718	35832.5	27107	31077.5	30466.5	15431	28549.5	12636.5	40671	16209	18370.5	30523.5	15079	32285.5	28249.5	49488	12554.5	21136.5	11551.5	17169
g_263.1652	565	12-Oxo-2,3-dinor-10.15-phytodienoic acid	HMDB32090	C16H24O3	100	263.165	18825.5	19831.5	25967.5	25007	20513.5	20844.5	18531	19353.5	20573	22349	18895.5	20566.5	18982.5	18045.5	26219	40086	22915	21974	19788	20969.5	17357	21045.5	18040.5	21704	33640.5	18501	19216	17664.5	21263	19838	24135	19709	18954	22958.5	20244	21878	18381	23584	25812	23536.5	20897.5	21242	21919
g_263.2016	566	Cedryl acetate	HMDB35910; HMDB36153; HMDB37218; HMDB37224; HMDB37273; HMDB39630	C17H28O2	100	263.202	11759.5	13839	15467	15037.5	15099.5	12530	12118	13856.5	13571	15109.5	11624.5	14138.5	14231.5	12773.5	13384.5	17143	13928.5	13912.5	13905	11237	11741.5	14100	10917.5	14725.5	15815.5	14367.5	13580	15034	14571	12796	16513	14315.5	12987	13824	12695	13083	12457.5	13193.5	15709	14778.5	14929	12463	14045
g_263.238	567	(±)-(Z)-2-(5-Tetradecenyl)cyclobutanone	HMDB37543	C18H32O	100	263.238	4559	6090	6530	4792.5	8184.5	5155	6694	9999	5641	7154	5009	7394.5	5727.5	7109.5	5854	7449	8976.5	7564	6772	5706	7169	5974.5	4411	7179	4894.5	4752	5607	7087	8854	6700.5	6181	6438.5	6575	10666	7793	7056.5	5713	7956.5	6433.5	5864	8164	7461	8668
g_264.1604	568	Oxprenolol	HMDB15520; HMDB61122	C15H23NO3	100	264.16	6837.5	5786	7333.5	5879.5	6050	4746.5	4818.5	5998.5	6426	6260	6321	6195.5	5213	6465	6739	7933.5	5897.5	6397	5108	5640.5	4400.5	5612.5	5383.5	5930.5	6551.5	6068.5	5458.5	4653	6459	5433.5	6398	7173	5455.5	6204	5467	6031	5416.5	6654	6925	5686.5	6062.5	5617.5	6293
g_265.0875	569	7-Methoxy-2-methylisoflavone	HMDB33980; HMDB41447	C17H14O3	100	265.087	11044.5	8747.5	10808.5	9951.5	11593.5	10451	10016	10683.5	9791	11208	10712.5	11097.5	12441	11689.5	13561.5	15988	11255	12499.5	8584.5	11180.5	10016	10969.5	10321.5	10167.5	13686	10798	9878.5	9206	10766	11347	12027.5	11002.5	9751.5	11168.5	11636.5	10334	11286	11068.5	13578	12002.5	10745.5	11741.5	12506
g_265.1085	570	3',4'.5'-Trimethoxycinnamyl alcohol acetate; Nevirapine	C07263; HMDB14383; HMDB40891; HMDB41582	C14H18O5; C15H14N4O	100	265.108	33539.5	31236	26991	27989.5	27608	28641	26328	24881	48676.5	29851.5	28030	32691	45073	34847	39957.5	39119	31489	30163	32731	26863.5	32171	36188	32418.5	36795.5	33518	37361	39415.5	31084.5	38722	36076	25179.5	27199	27061	64277	30397	32053	30955.5	36096.5	32882.5	38922	30095	30027.5	27271
g_266.088	571	Neuraminic acid	C06469; HMDB00830; HMDB37842	C9H17NO8	100	266.088	7917.5	5465	6744	7301	5365.5	5096.5	6073.5	5332	6428	5042.5	6887	9520.5	9093.5	6170.5	6292	8246.5	6438	6225.5	5020	5860.5	6067	5692.5	5829.5	8589.5	5732	5356	4346.5	5516	5324.5	5350.5	4958	5497	6633	5274	5568	5056	5806	5356	6321	5764.5	4998.5	5359	5865
g_267.0727	572	3-Deoxy-D-glycero-D-galacto-2-nonulosonic acid; Inosine	C00294; HMDB00195; HMDB00425; HMDB00481; HMDB03040	C10H12N4O5; C9H16O9	100	267.073	19124.5	15995.5	17775.5	18936	16838	16607	20376	18420.5	17343.5	15471	18351.5	17479.5	17737.5	17466	18356.5	21029	18766	20501	16489.5	17423	16653.5	19950.5	16685	19398	19161.5	18600.5	15813.5	16353.5	18142.5	21126.5	18627	19010	18232.5	15424	21212.5	17218.5	17447.5	18029.5	19847.5	17859.5	17377	17197.5	19562.5
g_267.0993	573	Serinyl-Tyrosine	HMDB29051; HMDB29114	C12H16N2O5	100	267.099	21963	22698	14500	26388	15654	23174.5	22607	19356.5	15405.5	27599	37425.5	21476.5	19661	16298.5	18134.5	21019.5	17647	17129	16725.5	15855	16254	20070	21884.5	23138	16168.5	22168	22518.5	18462.5	20599.5	21146	22741	22834.5	26305	17101	16782.5	19321	19132	17396.5	37849	15229.5	16198	23565	20952
g_267.1099	574	Acetylcarnosine	C02267; HMDB12881; HMDB14524; HMDB14692; HMDB28865; HMDB28886	C11H16N4O4	100	267.11	25755	19136.5	13183	21779	14961.5	21390.5	30781.5	20442.5	22006.5	14729	21441.5	17250	16838.5	31126	15267.5	16696.5	19678	25448.5	21120	21090.5	16029	21392.5	19550.5	18162	17644	22874	21672	16960.5	16299.5	20266.5	15986.5	16783.5	20799.5	19721	14507.5	15109.5	26783.5	16862.5	17554.5	20667.5	15869.5	28500	17880.5
g_267.1238	575	Kamahine C	HMDB38935	C14H20O5	100	267.124	137436	202930	85491.5	88410	70124	151466	122967	123824	182861	119962	223743	123688	236494	133157	171336	136869	168936	166242	150239	129588	144946	195542	188222	94203	137104	178554	241706	114890	97512	108128	95498	98736.5	151303	167656	155095	97125	171900	139398	133801	207090	76872	131615	154974
g_267.2329	576	Cyclohexaneundecanoic acid	C12100; C16536; HMDB30997; HMDB31046; HMDB40888; HMDB60038	C17H32O2	100	267.233	122174	201636	142278	130772	193513	141094	172478	354077	163027	209731	142694	235832	134342	178126	181122	222459	333340	156478	165997	144134	189181	122726	101163	301281	98962.5	89488	158802	271416	212984	149124	155702	125674	162955	312595	221067	124340	139042	261055	118084	133776	219823	232316	243850
g_269.0462	577	Apigenin	C01477; C02495; C06563; C10037; C10044; C10294; C10343; C10379; C14313; C14314; HMDB02124; HMDB03217; HMDB29372; HMDB29521; HMDB30829; HMDB31715; HMDB33790; HMDB33860; HMDB34004; HMDB34409; HMDB35214; HMDB39449; HMDB41655	C15H10O5	100	269.046	14717	12858.5	10932.5	15399	10007	11841	12724.5	14545	12495.5	10340.5	17935.5	11894	14707.5	13451.5	11651	16865.5	17819	11725	12329.5	12076.5	9703.5	14045	12753.5	14048	13800	12503	13351.5	11576	11206.5	14717.5	10926.5	13339	13499	10884.5	19241	12732.5	13233.5	12381	13668	12055	10827	10011.5	11631
g_269.0875	578	D-erythro-L-galacto-Nonulose	HMDB29955	C9H18O9	100	269.087	152938	124084	103200	144196	77681	120544	179599	145064	184698	117033	89823.5	168888	123876	106707	90159.5	89716.5	82435.5	159300	91839	149142	113420	116966	128248	160970	112096	83948	87146.5	124222	99426	103356	94094.5	76525.5	142488	73887.5	96469.5	130519	92427.5	106704	79813.5	100098	108884	73796.5	105958
g_269.1552	579	Estrone	C00468; HMDB00145; HMDB32673	C18H22O2	100	269.155	11230.5	13533	13127.5	12172.5	13237	13325.5	13005	18880	12781.5	17498	11467	17012.5	11247.5	13351.5	12464.5	16383	10561.5	12150.5	15446.5	13416	13103	14440	10803	14483	13604	14302	13270	14877.5	14048.5	12697.5	12737	11361	12870	13800.5	14521	14178.5	14686.5	14438.5	15983.5	13003.5	12293	17283	14663.5
g_269.1757	580	Ethylene brassylate	HMDB40459	C15H26O4	100	269.176	45876	31417	29309.5	14451.5	31872	20991.5	55504.5	34616.5	32985	15152.5	34010.5	23569	31066.5	41999.5	28520.5	27555	40664	49713	22233.5	28493.5	25603.5	36247	32286	30142.5	37978.5	45669	33040	15909	32522	34597	20149	36085	39930	34501.5	26660	13414	76438	23163	25960	22229.5	34081.5	93900	31867.5
g_269.2123	581	3-Oxohexadecanoic acid	HMDB10733; HMDB30972; HMDB30973; HMDB30978	C16H30O3	100	269.212	225843	152717	205794	187345	327128	183431	152192	231739	204354	209834	140060	229104	166762	154256	191710	178744	145606	199408	200750	193164	233601	165268	120954	245417	228644	128240	145912	198980	244121	189170	194438	195795	303349	263129	139436	177352	146176	177272	178582	223176	186356	171844	197088
g_269.2486	582	Heptadecanoic acid	HMDB02259; HMDB31067; HMDB34131; HMDB37372; HMDB40392; HMDB40598; HMDB59870	C17H34O2	100	269.249	335616	482532	391571	321710	479240	361648	453328	705645	400728	393880	418716	619184	396420	448415	468020	411029	647350	419439	408586	370145	415757	358889	297862	692518	287064	265697	399106	553602	524140	423964	395505	361068	436612	616408	485871	322246	383398	558910	315405	384002	417370	486918	594863
g_270.1519	583	4-Hydroxyatomoxetine	HMDB60766	C17H21NO2	23	270.152	4854.5	4572	4546	4533	4712	4962	5712	7294.5	5466	5714.5	4709.5	4614	4717.5	5198	4476	5226.5	4721.5	5446.5	4882	5665	4350.5	6052	4446	6060	5511.5	5330.5	4796	5341.5	5168.5	5224.5	4923	4916	5747	5315.5	4760.5	4574.5	5333	4635.5	5556	4729	4538.5	6862.5	6154.5
g_270.9906	584	Zoledronate	HMDB14543	C5H10N2O7P2	39	270.991	12344	6727.5	6990	6602	5874	9324	7842.5	8835	9617.5	5831	14739	7907.5	9370.5	8191.5	7112.5	9239	6705	7515	9649	13968	6961.5	8219	11931.5	9634.5	7770.5	8123.5	7544	8540	6042.5	7181.5	7835	6030.5	17606	6440	8866	10497.5	7479	10267.5	8654.5	7640	6935	4951.5	7750
g_271.0281	585	5-(Hydroxyphenyl)-gamma-valerolactone-O-sulphate	HMDB59993	C11H12O6S	100	271.028	16965.5	28035	13876.5	11011	11468.5	15781.5	15003.5	13310.5	15661.5	10613.5	23282.5	15608	16106	15232	13142.5	13672.5	12532	15360.5	14055	17333.5	11808	12245.5	16360	12876.5	14997.5	13928	20077	12227.5	11368	14662	15054	14087.5	17632	10066.5	18614.5	17203.5	11849	18672	13766.5	15830	13600.5	12265	15473
g_271.0823	586	Arbutin	C06186; HMDB29943	C12H16O7	100	271.082	13642	13501.5	13872.5	11085.5	11572.5	22722.5	13652	14106.5	13808.5	12521.5	18021.5	13927	15414.5	16427	14749.5	19427.5	12583	14031	13574	14050	14438.5	14946	15072.5	14643.5	16583	12124.5	14384.5	13696	11508	13052	14386.5	11584.5	13547	13109.5	18817.5	17443	14067	17650	14806.5	14273	13805	12773.5	13743
g_271.0972	587	5C-aglycone	C04547; C09644; HMDB04810; HMDB30526; HMDB32847; HMDB33800; HMDB34435; HMDB35035; HMDB41660; HMDB41669; HMDB41670; HMDB41701	C16H16O4	100	271.097	11336	10976.5	9294.5	11635	10005.5	14814	12299	9598	11562	11017	11532.5	12953	12131	10696.5	8892	12395	9720.5	11061.5	11647.5	12565.5	10606	12369.5	10778.5	10055	8874.5	10592.5	10939	11998	10533	10098.5	9957	8539.5	11038.5	10046.5	12581.5	13288	9816.5	11273.5	9806.5	8928	8560.5	9188	10261.5
g_271.1916	588	7(14)-Bisabolene-2,3.10.11-tetrol	HMDB35918	C15H28O4	100	271.192	12291.5	10922.5	11322.5	10199	13713	12379	10444.5	12777.5	11739	11454.5	12613.5	10605	11452	9708	13010.5	13720	12070	13065	11733.5	10609	11415.5	12543	11686.5	13100	14454	11681	11639.5	9913.5	12736	11898.5	10943.5	11376	13787.5	12518.5	10701.5	9868.5	11508.5	12123.5	10013.5	13488.5	9721.5	11961.5	13392.5
g_271.2065	589	5a-Androst-3-en-17-one	HMDB06046; HMDB34406	C19H28O	100	271.207	57905.5	86247	53431.5	96069.5	72624.5	79226	42512	55609.5	66136.5	93395	50143	114861	71125.5	60982.5	75780	56018	73592	43153	99940.5	70714	82409	61546.5	70131	58069.5	64191	52572	70304.5	79935.5	97537.5	70100.5	75520	69911.5	42727	76231.5	94756.5	106950	55653.5	87152	60787	43465	60716	54710.5	64999
g_271.2279	590	(R)-3-Hydroxy-hexadecanoic acid	HMDB10734; HMDB31057	C16H32O3	100	271.228	275906	269362	211374	278624	291035	243425	328864	238935	221534	217730	321434	255260	255942	233406	259328	173958	310382	265838	250489	264404	241278	260448	259608	226056	210581	245270	252554	227360	232581	252031	223560	435616	258438	236376	242563	212240	267686	209624	156869	259908	209365	291851	238702
g_271.2536	591	Undecanoylcholine	HMDB13322	C16H34NO2	23	271.254	18906.5	21192.5	15602	18984	20174	17151	19125	24189	17666.5	18291	19168.5	22619	18584	18400.5	19269.5	15985.5	23820.5	17896	17365	18262	16819.5	15629.5	15563.5	21855	12724	14051.5	17789.5	20373.5	19391.5	17324.5	15742.5	24733	18237.5	21110	20106.5	15140	17272.5	20703.5	13449	17098.5	16395	19929.5	20311.5
g_272.1727	592	Arginyl-Valine	HMDB28722; HMDB29121	C11H23N5O3	100	272.173	3442	3410	4053	3949.5	3938.5	3221.5	5050	3734	3535	4287	5119.5	4037	3570.5	3306.5	2882.5	3840.5	2936	3095	3401	3924.5	4979.5	4071.5	4947	3722	2853	3398	3015.5	4090.5	5218	3001	3732	3063.5	4885	3710	3320.5	3638.5	3689	3497	5600	3077.5	3912.5	3812	2993
g_273.0073	593	Ferulic acid 4-sulfate	HMDB29200; HMDB41748	C10H10O7S	100	273.007	20519	14290	11312	8242	4741.5	22556.5	10343	8922.5	21510	4743	41820	21330	15681	11605	7209	9945	8750	7213.5	21269.5	64270	12994	8251	32964.5	7356.5	8477	10096	19041	5618.5	4803	7835.5	19277	14515.5	11350.5	7051	18942.5	24830.5	8564	42171.5	7714	9343	4378.5	4929	9348
g_273.0725	594	Glutamyl-Glutamate	HMDB28818	C10H14N2O7	100	273.072	187267	178120	169938	123603	142270	186552	196539	144674	147296	146493	172443	176342	153593	176208	164482	161918	190668	202154	197873	143114	152362	216422	190505	174388	157784	156589	176353	186543	143644	188560	186216	144280	186112	146420	179322	159839	180844	143384	167886	164806	178316	159317	197275
g_273.1501	595	1b-Furanoeudesm-4(15)-en-1-ol acetate	HMDB32697; HMDB33090; HMDB38939; HMDB40926; HMDB60354; HMDB60388	C17H22O3	100	273.15	23714.5	23204.5	21194	17873	24237.5	24178	24744	19032.5	19381	22520	22067.5	22144.5	19525.5	23963	20903.5	20908.5	22314.5	25230.5	24184	20317	20346	26925	24670	23745	20498	29442	22517	22751	18720	23307.5	18757.5	19045.5	23130.5	19707.5	23181	21299.5	23452.5	20337.5	20581.5	20319	22482.5	20780.5	23768
g_273.1702	596	3-Hydroxytetradecanedioic acid	HMDB00394	C14H26O5	100	273.17	9902.5	9706	7086.5	9249	8159.5	9192.5	9133.5	7852.5	8267.5	8918	10281	8582	8137	7068.5	10931	10113.5	9386.5	11382	8928.5	9216	8584	9474.5	11792.5	9447.5	8575	10660	9628.5	7319.5	7677	7925	6925.5	7913.5	10637	9470	7138	9135.5	7710.5	7426.5	7449.5	7185	7244	8986.5	11537
g_273.187	597	C18:5	C07254; HMDB02725; HMDB35579; HMDB35963; HMDB37191; HMDB37230	C18H26O2	95	273.187	7675.5	11420.5	9826	9658	11284	10494	8694	9059	9609.5	11806.5	9161	11083	11298.5	8953.5	10522.5	10319.5	11694.5	10007	12021	9508.5	10231.5	9179	12151.5	8889	9478.5	8997.5	8828	10397	10095	9110.5	10254	9334	7949	10960.5	10088	10520.5	9459.5	9736	9540.5	9009	9797.5	8874	8940
g_273.2217	598	Androstenol	HMDB05935	C19H30O	100	273.222	19285.5	26860.5	17627.5	28256	27321.5	23129.5	12421.5	17689	21230.5	27336.5	14229.5	36713	21587.5	16073.5	22125.5	17786.5	24506.5	15150.5	34860	20764	23708	18108.5	23569.5	16659	15828.5	15961.5	20796	22975.5	26303.5	21242	21976.5	21338	15738	21751.5	30816	28374.5	16332.5	20886	16886.5	13438.5	17695	14918	19363.5
g_274.0929	599	Sarmentosin	C08340; HMDB30697	C11H17NO7	100	274.093	6820.5	5732	5526.5	4720.5	4649.5	6673.5	6565.5	4655.5	5503.5	5644.5	7489	5160	6313.5	6006	5677	6369	5808	5592.5	5270.5	6362	4987.5	7105	6677.5	6429.5	5147	6144.5	5956.5	6257.5	5631	4829	6042	7032.5	6841	5698.5	5791.5	6037	6204.5	5957.5	6790.5	6084.5	5662.5	6327.5	5751.5
g_274.1399	600	Epsilon-(gamma-Glutamyl)-lysine	C04700; HMDB03869; HMDB04207	C11H21N3O5	100	274.14	55114	27530.5	22407	20351	17344.5	25906.5	30355.5	23112	16343.5	21224	37002.5	14764	36473	18833	23362	76590.5	32276	23621.5	18014	23739.5	18147.5	20794	20737	23314.5	23109.5	26908	24034.5	26254.5	20100	33306	35038.5	79603	28167	19564.5	34662.5	67995.5	18786	19501	25704.5	30396	175158	21084.5	18377.5
g_274.1563	601	Physostigmine	C06535; HMDB15116	C15H21N3O2	100	274.156	8310	6097	6824	6961	5802	6897.5	6742.5	6032.5	5204	7773	8862.5	5314.5	7210.5	5934.5	6167.5	11310.5	5258	5523.5	5784	6106.5	5952.5	6359	6582.5	7250	5185	7034	6799	6172.5	6830.5	6672	6783.5	11068.5	7668.5	5250	7808	10042	5507.5	5275.5	6899	6608	18281.5	5607.5	4952.5
g_274.1645	602	Hydroxyhexanoycarnitine	HMDB13131	C13H25NO5	48	274.164	5783.5	3791.5	3840.5	3240	3085.5	3392	3332	3487	3565.5	3742	4207.5	2604	4516	2975.5	3550	6236.5	3104.5	3301	2740	3927.5	2905.5	3705.5	2925.5	3703.5	3104.5	3930	3770.5	3738.5	3051	2838.5	3643.5	7485.5	3369	2936.5	3173	5099	2692.5	2777	3483	3226.5	9979.5	2588.5	2818
g_275.0572	603	O-Demethylfonsecin	HMDB33649	C14H12O6	81	275.057	22496.5	15105.5	15603	15669.5	17863.5	17461	22113	17574	16867	10939.5	18562	19334	17550	17710.5	16956.5	17936	20064	18843	16305	18342	16168	19537	18414.5	15732	21976.5	19321.5	17670.5	17609	18662	15208.5	18924.5	15869	20989.5	14397	20871.5	18014	20956	17153	16758	18848	20490	15234	20801
g_275.0923	604	Ascochitine	C09489; C09926; HMDB30145; HMDB30287; HMDB30791; HMDB35814; HMDB41520	C15H16O5	100	275.092	28490.5	24628.5	14226.5	17554.5	21467.5	25204.5	25231	21418.5	20248.5	18144	23616	19817.5	22791.5	15784	22559.5	23784	25248.5	22738	19265	21281	16606	23372.5	25078	19802	23785	20910	26907	21365.5	18785	31476.5	20606.5	21783.5	25347	21752	30542.5	20161.5	25996.5	20694	16600	22777.5	23750.5	23474.5	24468.5
g_275.1136	605	Triethyl citrate	HMDB34263	C12H20O7	100	275.114	16384.5	17488.5	17283	14940	14764.5	20492.5	19700.5	13404	15026.5	19931	19788.5	16111.5	14778	18047.5	18450.5	26662	16669	15537	16298.5	14048	18497	22820	22152	25413	18439.5	19356.5	16964	21745.5	17536	17581	17724	13628.5	20153	15899.5	16708	21459.5	14612	20718	22635	20957.5	24161.5	16796	15968.5
g_275.1293	606	Acetylpterosin C	HMDB30764	C16H20O4	100	275.129	11499	12380.5	11812	12917.5	10656.5	14282.5	10965	9583.5	14150	16635	11800	13202	13010.5	11864.5	13021	14759.5	10432.5	11957	13047	11728.5	12523	13308	12863	13584.5	12050.5	13342	14378.5	12964	12564	11614	11641	10593.5	10307	13335	13581	15140.5	12738	14949.5	11272.5	11990.5	13523	11299.5	12640
g_275.1657	607	Cyclandelate	C10494; HMDB15586; HMDB31463; HMDB38938; HMDB38994; HMDB40375; HMDB41201	C17H24O3	100	275.166	40203.5	31781	20544	30445.5	18749	37287.5	22092	21986.5	21527.5	21064.5	29790	17223.5	20567	17977.5	32260	79079	30836.5	25455	22320	26009	29521.5	27008.5	22991	30866	68212.5	23816.5	21288.5	18356.5	28019	27672.5	34375	66739	20743	42760.5	22037	26809	19941	47560.5	35703	34847	30186.5	24609	29994.5
g_275.2015	608	19-Norandrosterone	C16300; HMDB02697; HMDB04590; HMDB05886; HMDB06547; HMDB32464; HMDB32672; HMDB34382	C18H28O2	100	275.202	25723	40835	25239	38052.5	35710.5	35860.5	34982.5	44404.5	35727.5	45465.5	22883.5	35792.5	28853	25296	26952.5	30232	45005.5	39206.5	45687.5	27116	28619.5	26233	25686	24344.5	25128	23504	25598.5	34201.5	36294.5	28310.5	33594.5	28446.5	25606	60739.5	44228	29737	30464.5	42821.5	33759.5	28518	29617.5	35477.5	29047
g_276.0197	609	DOPA sulfate	HMDB02028	C9H11NO7S	59	276.02	12061	11320	11804	11274	10407	14007.5	13100.5	10563.5	13106.5	8717.5	14226	12356.5	11752.5	13068.5	11702.5	12384	12340	12871	15980	12652.5	10880	11407	12375	13478.5	13229	13561	9815	11448.5	12248.5	12281	16013.5	11729	11208.5	9688	14256	15499	13995.5	14194	13960	12881	13355	9215	13692
g_276.1609	610	Dinorcapsaicin	HMDB36325	C16H23NO3	100	276.161	10743.5	13768	10080.5	16574.5	10552	14379.5	9244.5	10815.5	12533	15706.5	8770	19108	12724.5	8766	12518	20158	11858.5	7540	12307.5	13070.5	13022.5	11963	8927.5	12755.5	11049	10715	10122.5	17243	14135.5	13536	14464.5	13671	11797	17959.5	13059.5	21566	7843.5	15679.5	12373	8360	9952	10195.5	13912
g_277.1085	611	11-Hydroxy-12-methoxydihydrokawain	HMDB30766; HMDB33262; HMDB36049; HMDB36052; HMDB36662; HMDB37325	C15H18O5	100	277.108	16315	14373	14820	13031.5	10021.5	13983	13569.5	16047.5	22874.5	15264	13897	13589	15303.5	17833	15618	15133	11964	14323	14307.5	16005.5	15745.5	13587.5	13946	11755.5	15286	16097	13568	12067.5	14020	15534.5	11568.5	11169.5	14072.5	20191.5	13950.5	15473	13279.5	18679	15544.5	17780	13642.5	22975	14857.5
g_277.1447	612	Alpha-CEHC	C03343; C14214; C15205; HMDB01518; HMDB13248; HMDB13835; HMDB33244	C16H22O4	100	277.145	20486	20017	21487	19916.5	18153.5	22663.5	19074	19633	27659	31919.5	22517	20277	21514	20988.5	22794	23188.5	20336	19395	23690	20203	20004.5	21820.5	19670	19305	19972	20879	21901	20595	22378.5	22003.5	24460	18605	19039	22899.5	21506	23265.5	21571	22750	21983	23430.5	19450	20179	25254.5
g_277.1558	613	Leucyl-phenylalanine	C11221; HMDB13243; HMDB28914; HMDB28998	C15H22N2O3	100	277.156	16785.5	16913	16161	22310.5	23854	21753	32163.5	17232.5	17893	47224.5	121887	36627	29283.5	16512.5	13312.5	17462.5	27685.5	21009	35052	17813	34472.5	18230	27077	20624.5	15923.5	52982	19107.5	31774	85935	18859.5	33139	19925.5	37344	18797.5	16148.5	26909	24353	33604.5	86593.5	15130.5	40109.5	33590	16293
g_277.1809	614	1-(4-Hydroxy-3-methoxyphenyl)-3-decanone	C10482; C16792; HMDB30801; HMDB30974; HMDB31928; HMDB39251	C17H26O3	100	277.181	388846	324465	331666	374568	318622	387658	434873	400346	276148	258801	486016	229184	289178	289450	498582	1.14554e+06	590135	466974	311328	377422	254845	464946	394648	548414	1.01629e+06	471223	358196	295594	432916	480103	620885	319134	377748	367900	318518	375755	357954	588008	633055	627168	508196	430112	539068
g_277.2174	615	Alpha-Linolenic acid	C06426; C06427; C08364; HMDB01388; HMDB03073; HMDB30962; HMDB30963; HMDB30964	C18H30O2	100	277.217	352397	855079	478053	695169	708210	669122	964400	2.13027e+06	642246	1090045	447972	735690	413962	867707	550836	830718	1.81592e+06	857842	816088	575078	796131	478834	302326	805968	331758	423334	449848	857876	937512	496958	634538	384377	515913	2211461	1.28126e+06	578932	537062	1.03745e+06	693405	556534	1142604	883251	1163110
g_278.1247	616	N-(1-Deoxy-1-fructosyl)valine	HMDB37844	C11H21NO7	100	278.125	12619.5	11661	8994	12763.5	7252	10709	11448	7537.5	11842	8889.5	9783	14356	10964	9990.5	10788.5	8855.5	8537	9368	9205.5	10669.5	7268.5	10464	10404	12966.5	7510.5	10818.5	9289.5	10138.5	7776	10176	10152.5	9303.5	12877	10179	7374.5	9051.5	9167	8366	9462.5	6930.5	7442.5	8472.5	10246
g_279.0876	617	Gravolenic acid	HMDB33884	C14H16O6	100	279.088	13065.5	11044.5	9607.5	10778.5	10954.5	10714	12107	12859.5	15910.5	12909.5	13251.5	12695	12412.5	12303	13189.5	14002	11863	11235.5	11783.5	13030.5	12903.5	11750	11200	12164.5	12106	10637.5	13546	11096	11700.5	14593	11156	11015.5	12564	14881.5	14409.5	11733.5	12013.5	14233.5	11742.5	10698	13009.5	13556.5	12954.5
g_279.1007	618	Levosimendan	HMDB15058	C14H12N6O	100	279.101	10107	8469	7676	7860.5	7337.5	7965	9809	9398.5	8424.5	9329.5	8308.5	8988	9754	9924	8837	11984	9028	9045	8414	9845.5	9934	10106.5	8456.5	9092	8133	8098.5	8397.5	9543	8590	8434	9045	8414.5	8688.5	11155	9631.5	9448	8263	9952.5	8627	7945.5	9535.5	10338.5	9658
g_279.1964	619	12S-HHT	HMDB12535; HMDB32675; HMDB36422; HMDB41388	C17H28O3	100	279.196	24451.5	28183.5	27224	31552.5	28818.5	33292	32968.5	41680.5	25561	27601	34104.5	24696	20545	27930	40420	94100	54335.5	33369.5	29562.5	30867	26775.5	31473	23319.5	43227.5	71083	28847	24356	27869.5	37312.5	33255.5	47269.5	21469.5	29765.5	50692	32081.5	28241.5	22444	47247	48727.5	48860.5	43837.5	37748	45048
g_279.2332	620	C18:2	C01595; C04056; HMDB00673; HMDB03797; HMDB05047; HMDB05048; HMDB06270; HMDB29800; HMDB30430; HMDB31051; HMDB31097	C18H32O2	100	279.233	6881670	8.95296e+06	6.17998e+06	6392682	8.95476e+06	7.50435e+06	8.79183e+06	14480097	7061905	10086233	6.54066e+06	9.94322e+06	5.355e+06	9135068	5461940	9.14519e+06	1.60307e+07	7644516	8520520	6342916	9670839	5095034	5.30917e+06	9932908	3399610	5.19113e+06	6341439	9.93703e+06	8.41914e+06	6.08085e+06	7.31203e+06	5417660	8.45282e+06	1.41098e+07	1.05663e+07	5456088	6718907	8855903	6130373	6720359	12307244	9034390	1.17486e+07
g_280.1034	621	N-(1-Deoxy-1-fructosyl)threonine	HMDB37843	C10H19NO8	100	280.103	15974.5	16465	11075	15982	10184.5	8512	14381.5	15701.5	13334.5	14250	11148.5	25417.5	16531.5	12205.5	10767.5	14043	16798	10444.5	8712.5	13970.5	13101	10818.5	8509	18431.5	8172.5	8761.5	9281	12986.5	10727	10573.5	10325.5	13163	13593.5	14510.5	12827.5	11118.5	12123	10555.5	9494	10197.5	12213	10996	12673.5
g_280.145	622	Phentolamine	HMDB14830; HMDB60955; HMDB60957	C17H19N3O	100	280.145	7709.5	7612.5	8456	7722.5	8645	7386	8930.5	9133	8181	9304	7248	8617.5	6507.5	9025	7670.5	9640	10392.5	7901	7441.5	6615.5	8786	6917	7738	12601	5178.5	6678.5	6832.5	9699.5	8756	6737	8808.5	6471	7942.5	12260	7972.5	7694	6424.5	8316	9036.5	7775.5	10503.5	8418	8208
g_281.1757	623	Lactapiperanol C	HMDB33630	C16H26O4	100	281.176	18442.5	20149	33437	19402	26059.5	18733	20230	30755	19625	27073	18933	21965	16680.5	21605.5	23602.5	28344.5	25880.5	23945.5	20234	18503.5	22072.5	19161	16628	24040	20383	19107	19672.5	21283.5	24678.5	20021	26404.5	16801	23529	36024	21976.5	17527.5	17682	23334	28431	22619	23588	31369.5	28466
g_283.051	624	6-Thioinosinic acid	HMDB60791	C10H12N4O4S	100	283.051	24908.5	21929.5	21406	22497.5	23338	24812	26325.5	28356.5	21785	31739	26159.5	24867	20297	27424.5	23494.5	34233.5	28462.5	22746.5	24107	26303	27111.5	23170	22650.5	28280	27702.5	24785	26639	27833	26388	24855.5	24198	22052	24655.5	27931	26096	30177	28857	31535	23481.5	24255.5	29715	27471	30154.5
g_283.0685	625	Xanthosine	C01762; HMDB00299	C10H12N4O6	100	283.068	12967	13423.5	12083.5	13258.5	13105	12156	13949	18303.5	12237	14713	13428	14822	11728	14067	13663.5	17381	15833.5	12997.5	12803.5	12779	13675.5	12720	11615	17509.5	13444	12240	13265	14540	15258	13179	13333	12449	13274	18715	15583	13648	13201	16042	13270	13535	15506.5	14978.5	16386.5
g_283.0825	626	p-Cresol glucuronide	HMDB11686; HMDB34618; HMDB38492	C13H16O7	100	283.082	14381	13172.5	12446	10866	13104.5	11423	12589	17174.5	14536.5	13640.5	14188	14222.5	24817.5	14462.5	13650.5	21076	15972	12213.5	12675	14101.5	13667	14096.5	13138	15395.5	16592.5	13878	18243	16665	14486.5	12901.5	12370	18197	12450.5	17593.5	23010.5	14191.5	14425	16473	18725.5	12773.5	19232.5	14135.5	15145.5
g_283.0967	627	(S)-5,7-Dihydroxy-6.8-dimethylflavanone	C10246; HMDB30694; HMDB33691; HMDB37485; HMDB38778; HMDB40412	C17H16O4	100	283.097	35966	39091.5	30669.5	32850	42827	37652.5	33864	38966.5	40433.5	39593	39360.5	174462	44658	61980	38046.5	65845.5	223828	32983.5	181423	36592.5	35475	43349.5	33330	38756	139901	35769	40605	34559	35597	35265.5	34453.5	32222	32063.5	42091.5	34866	38711	33246.5	40020.5	35463.5	35291	32912.5	35581.5	40747.5
g_283.1447	628	Tropicamide	HMDB14947	C17H20N2O2	100	283.145	17904	17748	27221	13739.5	20061	16018.5	16644.5	27959	15358	22153.5	19076.5	26356.5	15865.5	22862.5	18789.5	33640.5	33044	17905.5	21110.5	16841.5	20543.5	15436	13652	24659	18334.5	14702	15821.5	19437	20097.5	13815.5	19551	15428	18239	29578	21214.5	16969.5	15405	23039	19987	15753.5	24393	24990.5	24559.5
g_283.1552	629	Alpha-dihydroartemisinin	HMDB60593; HMDB61088	C15H24O5	100	283.155	29724	29886	34280	24793	27720.5	26683.5	24254.5	40672.5	28126.5	41595	30012	38911.5	28943	35158.5	33902.5	43753.5	39998	26849.5	35394	30426.5	31317	31905	25431.5	32731.5	34234	29593.5	34385.5	32739.5	34171.5	29291	26288.5	32604.5	58972.5	39454.5	32083	34318.5	28833.5	35431.5	28912.5	27269.5	34369	31576.5	32645
g_283.1712	630	Boldione	C20144; HMDB03422; HMDB30432; HMDB38050	C19H24O2	100	283.171	12408.5	14311.5	15388.5	13310.5	16127	14577	13486.5	18596.5	13512	19602	13543.5	17628	14232	14487	16228.5	18710.5	19317.5	12952	16151.5	14782	16778.5	14980	12657.5	17561	13643.5	12630.5	14388	16852.5	18447	13599.5	14620	13692	16096.5	21901	16872	16373	12036.5	19458	14245.5	13097	15680	15949	19112
g_283.2069	631	Retinal	C00376; C02110; C16681; HMDB01358; HMDB02152; HMDB06218; HMDB06220; HMDB13117; HMDB35151	C20H28O	100	283.207	25056.5	27586.5	25877.5	23836.5	31381.5	27546.5	28818	35545	27229	28321	27176	31551	27222.5	27861.5	27922.5	29968.5	40368	32565	28660	26885.5	26935	27669.5	25727	34011	24614	23293.5	27369.5	29394	31638.5	27214.5	30574.5	26367	28940	37534.5	28804	24998	25964.5	35198	26333.5	25536	28353.5	29061	33888
g_283.2276	632	Avocadyne	HMDB35473; HMDB38685	C17H32O3	100	283.228	63068	53478	71244.5	51591.5	100959	53096.5	53069.5	83344.5	69640	68505	43007.5	68131	58013	47730	59332	54781	60890.5	73141	68329	58080.5	71585.5	60168.5	41623	79057.5	67716.5	43171.5	47315	66430	92215	66280	60884	63268	83267.5	83589	51941	54144	47463.5	64942	49770	68548.5	64756	63131.5	70975
g_285.0401	633	Luteolin	C01514; C05903; C08720; C10510; C12134; C17810; HMDB05800; HMDB05801; HMDB29711; HMDB30543; HMDB34014; HMDB34150; HMDB34444; HMDB41658; HMDB41688; HMDB41702	C15H10O6	75	285.04	77065	67011.5	72603	61759	65179.5	73996.5	76388.5	67348	64596	62831.5	73438.5	73584	61549.5	74788	72679.5	74579	79988.5	76929.5	66912.5	65280.5	64058	75348	67128.5	78345	83633	78446.5	77990	71887.5	69622	76904	86236.5	73104.5	72686.5	62585.5	76417	74798.5	76677.5	81999.5	79805	71400.5	79948	70984	83469
g_285.0608	634	3'-Methoxyfukiic acid	HMDB29498; HMDB41272; HMDB59998	C12H14O8	100	285.061	20570	16359	18254	15466.5	17044.5	21036.5	19578.5	17682.5	18547.5	16139	22728	18329	16850.5	20072.5	18561.5	23598.5	18573	21551	19678.5	17969	16703.5	19240.5	20521	20851.5	20233.5	18586.5	17402.5	19924	18906.5	20189	19248.5	18004	20942	18890.5	21966	19372	18852.5	21633	22754.5	19732.5	22431	18443.5	21793.5
g_285.0763	635	Melilotocarpan B	C09282; C09833; C10274; HMDB29527; HMDB29870; HMDB30090; HMDB30622; HMDB30793; HMDB30807; HMDB30852; HMDB31420; HMDB31620; HMDB33291; HMDB33309; HMDB34011; HMDB34012; HMDB34114; HMDB34115; HMDB34438; HMDB37320; HMDB37322; HMDB37489; HMDB38448; HMDB41726	C16H14O5	100	285.076	20455	18018.5	17494	17008.5	17365.5	18737	19087.5	17996	17594.5	17954.5	19992.5	19403	16873	19530	18579.5	20917.5	20367	20836.5	18695.5	18513.5	18049	19960	18785.5	19896.5	20654.5	18806	20219	20060	18061	20655	21890.5	18491	19153	17436	23533	19747.5	19814.5	18969	18150	19283.5	21109	19311	20436.5
g_285.0983	636	Salicin	C01451; C03351; HMDB03546; HMDB34023; HMDB38331; HMDB38964	C13H18O7	100	285.098	12148.5	11682.5	11544	12133	10442.5	12331	11366	11775.5	11777	12756	12128.5	13767	10652.5	13089	12062	13840.5	11143.5	11375.5	11826.5	11299.5	11903	12794.5	10968	13383	12485	11125	13341.5	12533.5	12107	12475	12419	11039.5	11589	12400.5	13489.5	14497.5	12609.5	14502	11448.5	10510	11257	11319	11739.5
g_285.1497	637	16b-Hydroxyestrone	C05298; C05300; C14383; HMDB00313; HMDB00335; HMDB00343; HMDB00406; HMDB05895; HMDB60084; HMDB60085	C18H22O3	100	285.15	10530.5	13122	12289.5	13250	12145.5	12849.5	10443.5	14877	11518	16041.5	12688.5	15864.5	12710.5	13320.5	12728	13709.5	14379	11274	14527	12258	14290	11419	12331.5	12545	11045.5	10377.5	13313.5	14619	14762.5	12418	12405	11962.5	9921.5	15268	15183.5	13221	11157	15162	12204	11671	12814.5	11769.5	13969.5
g_285.1863	638	Androstenedione	C00280; HMDB00053; HMDB38957	C19H26O2	100	285.186	12895	17478.5	20093.5	17570	16067.5	17115.5	12367	16142	16120	22079.5	16213.5	19674.5	18633	15782	17712.5	14937.5	17732.5	13016.5	18787	17760.5	19497.5	14047.5	15823.5	15252.5	14083.5	13584	16765.5	17018.5	18217.5	14769.5	15387.5	16540.5	11563.5	19694	20554	20419	14988.5	18999	13416	14772.5	13533	13817	17531.5
g_285.2072	639	Hexadecanedioic acid	C19615; HMDB00672; HMDB41287; HMDB59777	C16H30O4	100	285.207	26868.5	37232.5	30283	39057.5	36053	26920	27062.5	53779	29327.5	31854	35636	32276	23897	29980.5	29433.5	34426	55456.5	29191.5	26953	27566.5	35850.5	28363	27092	43300	26202.5	30068.5	26908	30098	41308	25802.5	26965	26881	34239.5	70711.5	37545	23278	22744.5	41454	25734.5	27919	34851.5	32278	38589
g_285.2228	640	Vitamin A	C00473; C00899; C11873; C11887; C16682; C19962; HMDB00305; HMDB06216; HMDB06217; HMDB06221; HMDB30403; HMDB34735; HMDB36728; HMDB36841; HMDB38709	C20H30O	100	285.223	11428	14077	11285	12780	15183	11903	12991.5	14463	13746	12629.5	11015	12721	11811.5	11767	12470	10531	16509	16772	13220	14072	11027.5	12140.5	14899.5	11740.5	12238	10847	10728.5	10660	15072	11476.5	12665.5	13017	12765.5	15235	11455	10936.5	10539	12850	11115.5	11705	10963.5	12350	12864.5
g_285.243	641	Avocadene	HMDB31042	C17H34O3	100	285.243	18987	19971.5	18307.5	18399.5	21753.5	17254.5	21178	21215.5	18049.5	16991	21740	18941.5	18428	17070	17692.5	14620	20664.5	20898	20687	16962	17995.5	20045.5	19638	20769	18257	15984.5	18318	18179	19285	19508.5	15697	25421	19274.5	20928.5	16606.5	17408	17206	18423	13991.5	18073	18325.5	19015	19949.5
g_286.0934	642	Tetraphyllin B	HMDB29914	C12H17NO7	100	286.093	5945	5120.5	4807	5727	4238	5017.5	4918.5	5490.5	5503.5	4561.5	5216.5	5550.5	5432.5	5898.5	4108.5	6252	4536	5477.5	5163	4806.5	4631	5547	5293	4953.5	5350.5	4531	4476	5613	4396	4932	4436.5	5081	5371	4839	5671.5	4757.5	5579	4524.5	4495	4137	4526	4494	5399
g_286.1893	643	Arginyl-Isoleucine	HMDB28712; HMDB28713; HMDB28901; HMDB28923	C12H25N5O3	100	286.189	8279.5	8910.5	10605	7153.5	9145.5	8832.5	7936.5	6956.5	6770.5	8250.5	12208	6434	13412.5	6427	6691	6709.5	7713	6774	8154.5	10820.5	9239	8058	8005.5	8187	6177	6215.5	7620	7453	8613.5	7357.5	6888.5	7514	7274	7948.5	8374.5	7496	7663	6788	11586	6870.5	7940.5	10641.5	6444
g_287.0232	644	5'-(3',4'-Dihydroxyphenyl)-gamma-valerolactone sulfate	HMDB29191	C11H12O7S	100	287.023	20212.5	23367.5	11033.5	8623.5	9309	66934	34119.5	14475	53463.5	8354.5	65405	37060	49339.5	14130	150672	24092.5	42089.5	51984	13597	25592	22006	12190	16113	35626.5	33334	107104	119718	10868.5	16705	13197.5	55483	48548.5	51896	22137.5	25773	23324.5	15498.5	96142	36459.5	233386	25932.5	30896.5	16778
g_287.0568	645	Eriodictyol	C05631; C10415; HMDB05810; HMDB30847; HMDB31911; HMDB32707; HMDB37314; HMDB40314; HMDB41651	C15H12O6	100	287.057	13725.5	11101.5	9801	9744	8225.5	17164.5	12384.5	11047.5	12264	8077.5	13051.5	10669	11913.5	10476.5	16260	14829.5	11231	11186.5	11860	11373.5	10979	12924.5	11244	12025.5	12883.5	13874	14397	10015	9375	10895.5	11090.5	11329.5	13157	10121.5	13659	10819	11483	13257	12485	18587	9780.5	9206	9443
g_287.0769	646	Phlorin	HMDB35589; HMDB38341	C12H16O8	100	287.077	10005.5	8565	12493	11629.5	10588.5	8838	13782	26201.5	10178.5	10816	6524	6370.5	6490.5	14436	15095.5	8157	24999.5	10482	6033.5	11614.5	11300.5	14303	9017	7141.5	9583	13433	13372	14586	8056	8643.5	6321	5795.5	6708	29212.5	9623.5	11735.5	22741.5	7041	6186.5	17802	8892	30106	11443.5
g_287.1643	647	Estriol	C05141; C05301; C14209; HMDB00153; HMDB00338; HMDB00347; HMDB00356; HMDB00431; HMDB05896; HMDB40864; HMDB60353; HMDB60999	C18H24O3	97	287.164	15269	21711.5	17403	22113	17702.5	21530	15635	19104	19107	26910.5	16541	22295.5	21277.5	16838.5	18508	20293	21832.5	16274	25385	18747.5	20397	16727.5	20584.5	16785.5	14040	15703.5	20444.5	20935.5	19370	16950	17874.5	18587	13711.5	23369.5	23522	22545	18377	22126.5	16675	17010.5	18133	17847	18645.5
g_287.1863	648	6-Hydroxypentadecanedioic acid	HMDB31885	C15H28O5	100	287.186	8570	7324	7988	7083.5	7274	8306.5	7923	8812	7446	8362	7471.5	6570	7764.5	6499	8118.5	9269	8709.5	7855.5	7267.5	7288	7510	7826	8627.5	8476.5	8579	7218.5	7519.5	7241.5	7018.5	7733.5	7768.5	7735.5	8970	8817.5	7997.5	7140	7031	8599	8239.5	7473.5	7120	7848	8367.5
g_287.2012	649	Dehydroepiandrosterone	C00535; C00674; C01227; C03772; HMDB00077; HMDB00234; HMDB00628; HMDB00899; HMDB03769; HMDB05962; HMDB06035; HMDB36205	C19H28O2	100	287.201	27443.5	28384.5	81394.5	29799.5	35137	28533	13540	19185.5	21908	33501	27779.5	37868	34754.5	19931	27950	22904	23536.5	17155	34300	28282.5	36939	21926	23006	19682	19067.5	18432.5	30809	26311	28885.5	20872	25480	27016	15379.5	23605	33664.5	30153.5	18807	25351	19876.5	17254.5	18188	19889	21024.5
g_288.1185	650	Ophthalmic acid	HMDB05765	C11H19N3O6	37	288.118	7274	5631	7017.5	8095.5	4791.5	5939.5	6083.5	6878	5975.5	8300	9199	8792.5	7334	7826.5	6071	6586	5596	5046.5	5660	6461.5	7878	7149	6180	7317.5	6854	7688.5	7950	6826	7309	5932.5	8432	6439	6562.5	6505	6901	7169.5	5831.5	5948.5	7474	5527	6690	6750.5	6626
g_289.0376	651	4-Hydroxy-5-(3'-hydroxyphenyl)-valeric acid-3'-O-sulphate	HMDB59975; HMDB59976	C11H14O7S	77	289.038	26943.5	28990	21320.5	21125.5	24674.5	38817	26016.5	25432.5	23599	19706.5	32285.5	23692.5	20927	26664.5	22975	30762	27235.5	23748.5	29812.5	31955.5	24980.5	24337.5	32688.5	26963	26494	22983	32002	22739.5	20213.5	24628.5	29754	22569	25321	36061.5	28063.5	27630.5	27291.5	29526	26834	25841.5	25051	23862	23977.5
g_289.072	652	Epicatechin	C03648; C05907; C06562; C08739; C09727; C09728; C14079; HMDB01871; HMDB02780; HMDB29253; HMDB30131; HMDB30144; HMDB32322; HMDB33783; HMDB34124; HMDB35399; HMDB37953; HMDB37954; HMDB41293; HMDB41310	C15H14O6	100	289.072	10278.5	11915.5	5986	9202.5	6591	10684.5	8179.5	7414.5	9091.5	7923	11592	8278	10578	9567.5	9630.5	9553	7372.5	7980.5	9538.5	8662.5	9538.5	9037	12379.5	8162.5	8468.5	10088.5	9343	7780.5	6508	8394.5	8394.5	7940.5	10354	7983.5	12134	9722	11337.5	9052.5	8862.5	9879	7231	8738	9251
g_289.0831	653	L-N-(1H-Indol-3-ylacetyl)aspartic acid	HMDB38666; HMDB39500	C14H14N2O5	100	289.083	6974.5	7110	5130.5	7348.5	5980.5	7405.5	6235.5	6514	6615.5	6655	8944.5	6047.5	6383.5	7888.5	6660	8288.5	6629.5	5788.5	7157.5	6253	6085	6650.5	7100	6857	6467	7318	7383.5	7173	4836.5	6090	6236	6591.5	5792.5	5961	7078	7073	6312	6615	8328.5	5592.5	5944.5	6634	6165
g_289.0931	654	Osmundalin	HMDB31304; HMDB32992	C12H18O8	100	289.093	7608	6359.5	6170.5	6200.5	5649.5	7832	6728.5	6447.5	7093	6809.5	7895	6975.5	7148	7474.5	7217	7957	5315.5	5292.5	7053.5	5962	7495	6778.5	7868.5	7760.5	6467.5	6824	6826	6747.5	5302	6294.5	5839	6290.5	6610.5	6392	6164.5	7459	7007.5	7760	7884.5	5846	6026.5	6320.5	6518.5
g_289.1086	655	5,6-Dihydro-11-methoxyyangonin	HMDB38722	C16H18O5	100	289.109	14143	16286.5	15860	12724	9887.5	14969	12049	13000.5	16311	14913	18390	16001.5	18840	15365	14561.5	17099	14303	13779	14301	13957.5	14542	17958.5	15220.5	18033	13920.5	15835.5	19808	13302.5	11625	11686.5	10864	10592	13065	15149	16225.5	15054	15187	15583.5	21655.5	16493.5	14173.5	12688	16414
g_289.1446	656	[6]-Dehydrogingerdione	C09492; HMDB29474; HMDB36771; HMDB39949; HMDB60380	C17H22O4	100	289.145	9325.5	10542	9718	11847	7465	12304	7970.5	8120	11034	13818.5	11184.5	10736	10857.5	10386	11690	9529.5	9101.5	8692.5	11204.5	9387	9931	11137.5	10106	9465	9515.5	9425	10392	10077.5	10144.5	9507	7948	9046.5	8036	10537.5	12759	12837.5	10180	11962.5	10710.5	8712.5	9085.5	9677	9888
g_289.1654	657	1-Octen-3-yl glucoside	HMDB32959	C14H26O6	100	289.165	5927	5838.5	4931.5	6055.5	5035	6644.5	4643.5	5460.5	5502.5	6634.5	6060.5	5025	5609.5	7044.5	6379	7107.5	5567.5	4961.5	6009	5610.5	5564.5	7155	7239	7145.5	4536.5	6777	5865	5749	5262	4695.5	5347	5958	5882.5	6034	5069	6289.5	4836.5	6073	5510	5288	5411	5553.5	5801.5
g_289.1808	658	(9Z,11E.13E.15Z)-4-Oxo-9.11.13.15-octadecatetraenoic acid	HMDB31098	C18H26O3	100	289.181	29614	34958	24795	44812	26181	35960.5	17461.5	26780.5	27007	46804.5	20258	41227.5	35302	20555.5	28548.5	26275.5	26995	23904.5	42531.5	28670.5	30110	22388	33237.5	22305.5	27523	23190	29383.5	31154.5	30173	31152	30395	25599.5	17673.5	31855	38971	34499.5	27289.5	29941.5	26087.5	22494.5	25454	34311.5	26985
g_289.2171	659	Androsterone	C00523; C03917; C04295; C04373; C05293; C07635; C14210; HMDB00031; HMDB00365; HMDB00490; HMDB00546; HMDB02961; HMDB03818; HMDB05849; HMDB06770; HMDB37711	C19H30O2	100	289.217	11748	14101	11351.5	15980.5	14687.5	13222	8366.5	11987.5	13988.5	16525	9089	18900.5	13717	10821.5	12168	12163.5	11885.5	11129.5	17263	12001	14619.5	11107.5	11699.5	11920.5	10151.5	9548	12820	12931.5	13835	12908.5	12168.5	13030.5	10814.5	13942	17052	15204	11655	12887	10465	10569	10621.5	10666	11348.5
g_291.0577	660	Etrimfos	C18985; HMDB31783	C10H17N2O4PS	100	291.058	350382	336969	384488	278780	338120	390521	407222	348169	312840	309409	317205	351144	304844	365600	334689	332264	383967	452618	391308	333169	298697	378829	354746	350798	356092	351928	343293	387698	336932	413198	419088	322852	367882	320480	336530	332884	392540	309126	365076	376740	408676	322283	421923
g_291.0836	661	Edetic Acid	C00284; HMDB15109	C10H16N2O8	100	291.084	14688790	13385109	1.314e+07	9997311	10824306	1.41351e+07	1.46195e+07	11524857	1.04008e+07	10551128	1.30899e+07	1.22739e+07	1.09461e+07	1.36163e+07	12269605	1.37928e+07	1.44313e+07	1.39154e+07	13619944	1.02692e+07	1.22994e+07	1.68833e+07	1.45611e+07	1.56877e+07	11336817	12913200	1.36075e+07	1.45669e+07	1.0453e+07	1.40548e+07	1.46404e+07	1.15161e+07	1.50639e+07	9.99075e+06	12954367	1.19716e+07	1.34677e+07	1.06765e+07	13988407	1.20903e+07	14539143	11857585	14815169
g_291.102	662	(all-E)-1,7-bis(4-hydroxyphenyl)-1.4.6-heptatrien-3-one	HMDB40889	C19H16O3	71	291.102	1.24406e+06	1231757	997184	791959	860343	1168122	1258020	1.01067e+06	1.01773e+06	907882	907238	1240528	1.16203e+06	964870	20335.5	952900	1158874	1.76084e+06	1.17277e+06	836778	877146	1.41895e+06	1.13303e+06	951648	930826	925434	1114451	1050347	847536	1249518	1268840	1028253	1.11563e+06	817759	1066175	899650	1.3932e+06	784494	949756	987735	1.05758e+06	964740	1.35614e+06
g_293.1035	663	Cyclocalopin F	HMDB39825	C15H18O6	100	293.103	45701	44404.5	43465.5	34447.5	35410	47990.5	45352	38420	42784	40308	42757	40958.5	42144.5	49250	43057	46852.5	42879.5	48825	47307	38049.5	40806	51643	47639.5	44704	37251	39975.5	45591.5	44918.5	34479	47262.5	42069.5	35061.5	45517.5	42879.5	44588	43454.5	42761.5	38403	47837	41529.5	45105.5	48920	46061.5
g_293.1132	664	Glutamylphenylalanine	C11045; HMDB00594; HMDB01894; HMDB28875; HMDB29106; HMDB29562; HMDB31865; HMDB38514	C14H18N2O5	86	293.113	31857	28064.5	27460.5	24790.5	24890	33505.5	31084	29955	23320.5	28612.5	29369	29852	25775.5	30615	26215	31595	29524	32956.5	28748.5	25667	27291.5	35213	31554	31143	24624	28312.5	31830	30668	23859.5	30589	30023	27088	32010.5	26607.5	30011	28271.5	32616.5	25358	30039.5	26297	30553.5	27806.5	32339.5
g_293.1401	665	Tocopheronic acid; Alosetron	HMDB15104; HMDB30555	C16H22O5; C17H18N4O	100	293.14	27139.5	25491.5	19560.5	22261	18780	23658.5	28905	23101.5	27090	22332	26673	25418.5	23549.5	22971.5	23439	35207	24577	23952.5	22828.5	22614	22934	24929	22274	26331.5	33656.5	28528	22040	21467	22338.5	22863.5	20861	17854.5	27907.5	22346	19634	21583.5	26718.5	21222	21222.5	24368	19411.5	22404	24842
g_293.1501	666	Isoleucyl-Tyrosine	HMDB28919; HMDB28941; HMDB29108; HMDB29109; HMDB33464	C15H22N2O4	100	293.15	10218.5	10628.5	9579.5	9019.5	9019	10080	10626.5	8665.5	10655	10418.5	12412.5	8377.5	9789	9498.5	9924	9657.5	9828	10078.5	10270	9973	10056.5	10553	9525	10417	7503	10094.5	8864.5	9825.5	8349.5	9630	8971	9256.5	10734	9775	9633.5	9992.5	9297	9023.5	10887	8748	8965	9185.5	10301
g_293.1791	667	Sodium Tetradecyl Sulfate	HMDB14607	C14H30O4S	100	293.179	162702	90906	167676	111410	87541.5	123964	118827	92907.5	105966	111024	138480	133632	161166	122152	186622	196736	88148.5	141505	139343	102578	132170	116733	130307	97625	161667	170608	130182	120097	121350	154904	126832	140563	112333	107188	79946	124616	114571	119281	127335	111880	90837	108716	130883
g_293.2122	668	13-OxoODE	C14765; C14766; C16346; C19827; HMDB04668; HMDB04669; HMDB10200; HMDB10203; HMDB10206; HMDB10220; HMDB10224; HMDB11108; HMDB29786; HMDB29969; HMDB30950; HMDB30995; HMDB31088; HMDB31103; HMDB31934; HMDB34586; HMDB36832; HMDB39603	C18H30O3	100	293.212	561055	908597	554562	1.25957e+06	519641	835625	255356	421892	467918	1.02317e+06	404532	1393948	587314	381522	523714	521068	517010	215932	998560	418608	680270	376110	449388	573500	330224	492414	731353	1.08371e+06	532332	583747	574576	541522	204698	611073	1.01929e+06	711076	440495	389684	574433	368056	423348	310996	530882
g_294.0987	669	Prunasin	C00844; C04273; HMDB34934; HMDB34981; HMDB35022; HMDB39961	C14H17NO6	100	294.099	13396.5	13361.5	14203.5	10961	7804.5	19550	16127	10349.5	12409	9704.5	14778	10737.5	12652	16729.5	12843	10179.5	14369.5	9676	15687	13712.5	10524	20060	17791	10322.5	11335.5	14785	10555	19226.5	13630	16573.5	9710	11639	17665.5	11611	17535	16659.5	11085	11739	16189	13177.5	16577.5	15043.5	18551.5
g_294.1128	670	7-Hydroxyheptaphylline	HMDB41245	C18H17NO3	100	294.113	15708.5	14907.5	17523	13736.5	13152	12891	14794	11674	14927.5	8726	14095.5	14761	11089.5	12746	13991	11631.5	14266	12648	9589	17680.5	15904	13086.5	9434.5	11295	17045	15070	13688	11273	15903.5	15659.5	12879.5	15326.5	25026.5	13528	10182.5	11151	13725.5	9844	12101.5	14163.5	11921	20965	11743.5
g_295.0956	671	DHAP(8:0)	HMDB11685	C11H21O7P	100	295.096	8687.5	8629.5	8179.5	7757	7138	8834.5	9596	8351.5	9459	9327.5	9272.5	9561.5	8774	9407.5	8679.5	9480.5	8268.5	10114.5	9464	8828.5	8745.5	10982.5	9188.5	9322	7723	9164.5	9079.5	9359.5	8719.5	10112	8243	8261.5	10593.5	8929	10063	10052.5	8993.5	8469	10060	8819	9278.5	8481.5	7799
g_295.1191	672	Deoxynivalenol	C09747; HMDB36156; HMDB36867; HMDB39810; HMDB39812; HMDB39814; HMDB41617	C15H20O6	100	295.119	20325.5	20604.5	30331	14997	13991	15048.5	17086	19065.5	36626.5	20855	18728	18340.5	23207	26424	27693.5	23651.5	15378.5	22513.5	17767	24532.5	24813.5	20930	17549.5	13985.5	19963.5	24596	20339	14493	21637	26222.5	15643	15981	25552	40314	15705	21233	20307.5	20866.5	28310	21543	17631	49795	18646.5
g_295.134	673	5-[(4-Hydroxypheny)ethenyl]-2-(3-methyl-1-butenyl)-1,3-benzenediol	HMDB30599; HMDB33950; HMDB35220; HMDB38784; HMDB39071	C19H20O3	100	295.134	16090.5	14482.5	17315	11985	11139	15092.5	11424.5	12568.5	16156.5	15369	14604.5	13588.5	15742.5	18138	15969	19916	12972	14596.5	14070.5	12853	13661.5	15084	14793	13069.5	14004	14929.5	15010	12639	12964	13670	13021.5	14971.5	14802	16209.5	14920	17519	14893	15979	15613	14013	15586	15390.5	13519
g_295.1552	674	Ovalicin	C09674; HMDB38120; HMDB39376; HMDB41551	C16H24O5	100	295.155	12935	12798	14518	13578	13407.5	15020.5	10783	12165.5	13716	17023	13370	13639.5	13894	13400	13650	14494	10306	13867.5	14135.5	13408	14001	14818.5	12678.5	12727	14810	12636.5	13778.5	14103.5	14438.5	11886	10221.5	11902.5	12937.5	15869.5	14164	15530	14181	14968	13880	12331.5	13013	13368.5	14787
g_295.1913	675	Tanacetol B	HMDB35075; HMDB38798	C17H28O4	100	295.191	18344	17959	19447.5	18623	22014.5	19154.5	14912.5	19429	17067.5	18729.5	16578.5	17784	16098	15810	16990.5	23878	17213	20400	19076.5	14808	17800.5	19893.5	16834	17800.5	21313.5	18321	18621.5	17018	18726.5	20127.5	18725	16958.5	17995	17810.5	17883	16655	15822	18099	18524.5	21595.5	16475	17496	18282.5
g_295.2279	676	13S-hydroxyoctadecadienoic acid	C14762; C14767; C14825; C14826; HMDB04667; HMDB04670; HMDB04701; HMDB04702; HMDB10223; HMDB29796; HMDB29978; HMDB29998	C18H32O3	100	295.228	1858812	1629005	1283789	2564332	1047612	1.55879e+06	905768	1.05842e+06	1.20739e+06	1.89343e+06	990494	2343985	1.09926e+06	783284	930246	805536	909992	770132	1559729	882220	1.43622e+06	789108	889446	1455825	834252	1.16574e+06	1390202	1.84615e+06	1144848	1.24522e+06	1239143	941300	934548	1103138	1.52284e+06	1.24147e+06	1.36199e+06	872510	1296093	1.1024e+06	1.21527e+06	867761	1.1899e+06
g_295.2636	677	Nonadeca-10(Z)-enoic acid	C00174; HMDB13622; HMDB35575	C19H36O2	100	295.264	129388	171434	116671	187406	133230	140594	120645	190438	130810	171798	103314	241621	104622	110550	127703	103820	158632	97220	142032	105186	137084	76711.5	69515	206768	69903.5	83410.5	121755	202574	161916	118205	104134	83299.5	113209	186259	160658	113421	110756	156953	101990	104586	131068	141665	170470
g_296.0375	678	L-Cysteinylglycine disulfide	HMDB00709	C8H15N3O5S2	100	296.038	13340	8509	10073.5	9159.5	8984.5	11520.5	14907	11058	8632	7402	10597	8923	9254	8597.5	8973.5	10478	8384	11437.5	6417	9462	8033	10300	10835.5	9926	11301	11378	9709	8218	7608	9847.5	10166	9665.5	17020	8876	7510.5	7841.5	11332.5	7500	11724	10367	10306.5	10312.5	10335
g_296.0863	679	L-Menthone 1,2-glycerol ketal	HMDB32367	C16H15N3OS	100	296.086	20584	17192	9736.5	11850.5	9893.5	23270.5	16211.5	14444.5	10320	7823.5	30780.5	5239	21173.5	10848.5	13640	15279	12269	12342.5	8484	14855.5	9441	10383	12290.5	11529.5	9961.5	21980	20055.5	15449	11646	14388.5	13384.5	22288.5	24823	16144.5	7942.5	9699	16674	11851.5	16722	23812.5	7474.5	19576.5	6125.5
g_296.1011	680	1-Methylguanosine	C04545; HMDB01563; HMDB05862; HMDB06038; HMDB15401	C11H15N5O5	87	296.101	9012.5	7601	6289	7961	5618	9326.5	7753	6910.5	8093	6590.5	9388.5	6342	8475	7377.5	8365	8824.5	5995	8839.5	7757	7659	6890	7682	6987	6944.5	6759.5	9365	9470	8845.5	6337	7345.5	7911.5	14468	9146.5	8040	7057.5	7339.5	9324.5	7445	7908.5	8487.5	6946	8647.5	5900.5
g_297.098	681	2-Phenylethanol glucuronide	C03033; HMDB10350	C14H18O7	100	297.098	10099.5	8932	9296	8266	8638	10439.5	8458.5	10609.5	10795.5	10249.5	11219.5	9873	10385	11244	12152.5	13906	9207.5	9186	9248.5	9975.5	10531	10469.5	9455.5	9305.5	10580.5	9303.5	11248	8294.5	9402.5	10786.5	9309	9727.5	11004	14078.5	10151.5	9841.5	9189.5	11539.5	10860.5	11538	9859.5	16958	10083.5
g_297.1346	682	Toxin T2 tetrol	HMDB36159; HMDB37560	C15H22O6	100	297.135	19249.5	18687.5	47977	18486.5	15566	22970	15379.5	19236.5	24908.5	23855	18130.5	21099.5	22238	26074	23867	25321.5	15947.5	20811	22563	22800.5	20525.5	24456.5	18166.5	17551	21413.5	18343.5	22459	18461	19760.5	21511	19217	17175	17460	27211.5	19520.5	24961	20630	27068	34397	18632.5	19952.5	28208.5	18292
g_297.1708	683	Artemether	HMDB15643	C16H26O5	100	297.171	27232	21145.5	31391.5	23164.5	25122.5	25647.5	21115.5	22783	22856	32614.5	25292.5	29872	29133	30945.5	30819.5	38519	20752	26107	23576.5	22780.5	25969	26374	24834.5	25110.5	31340.5	27423	26470.5	21361.5	27882.5	21378	24147	20778	23729	32029.5	20161.5	23457	22482.5	27390	27770	23357	23181	27921	27394.5
g_297.1859	684	4-Oxoretinal	C05028; HMDB12794; HMDB14855; HMDB40644; HMDB60092	C20H26O2	100	297.186	14994.5	15180.5	17305	14239	16355.5	15725.5	13114	13909	14576	18700.5	14473.5	18151	17890.5	17342	17946	18348.5	16061.5	13843	17528.5	14736.5	15055.5	14076.5	14801.5	13941	16543.5	14556	14743	13991	18229	13655.5	16302	13236.5	14232.5	18312	15885	16156	13532.5	16068	15020.5	15176	14004.5	15072.5	16989
g_297.2432	685	3-Oxooctadecanoic acid	C08365; HMDB10736; HMDB30979; HMDB30980; HMDB30981; HMDB31127; HMDB34074; HMDB34297	C18H34O3	52	297.243	501004	393586	553884	373926	802295	408471	391306	616432	569048	611432	309720	520054	416984	350274	500844	361012	407004	542579	673961	463630	752908	471256	260756	608496	585732	316102	343323	511136	1.019e+06	551726	486531	468882	685220	697654	407336	480445	343289	462772	343843	580310	536446	503949	488166
g_298.0689	686	D-4'-Phosphopantothenate	C03492; HMDB01016	C9H18NO8P	100	298.069	5525	4441	4051.5	5018.5	4736	4610.5	5180.5	4759	5078	4170.5	5777	4680	5283	5719	5456.5	4821.5	4609	5512	4870.5	5413	5083	5096	4814	5480	4618.5	5215	5267	4472.5	4167.5	4792.5	5235	4424.5	5596.5	4499.5	5136.5	4573.5	5164.5	5496	5185.5	4514	4989	4489.5	4624.5
g_299.0766	687	Dimethyl fukiic acid	HMDB29497; HMDB41271	C13H16O8	100	299.077	9516	7409.5	7782	7975.5	6002	7606.5	8656.5	7551	10191	6370	10815	7816.5	9074.5	8349.5	8016	9145.5	8024	7152	7964	10145	7587	8854.5	10685.5	7537	7404	8501	8406	7149.5	6938	8473	7287	8538	8799.5	7821.5	9266.5	7969	8220	8489	9862.5	6896.5	7484	7840	6673
g_299.113	688	2-(3-Hydroxyphenyl)ethanol 1'-glucoside	HMDB38332; HMDB41405	C14H20O7	100	299.113	52247.5	39080	65831.5	30865.5	80750	25669	27412	41485.5	30398.5	54975	64923	54113.5	61239.5	164696	256374	196302	90813.5	59078	35554	43190	25896.5	26755.5	44115	30648.5	140475	29101	44465	17958.5	38241	21277.5	32306	25815.5	30885	115080	21485	37681	26003.5	84287.5	178934	171638	73831.5	153078	50456
g_299.1278	689	Myrigalone E	HMDB30755; HMDB30922; HMDB37245; HMDB37246; HMDB38325	C18H20O4	86	299.128	14968	13505	20165	11443	21015.5	11116	15452	16075	12542	16458	16776.5	16100.5	16311	29399.5	37892.5	41307	18902.5	16857.5	13231	14273.5	10918	13908	15550	11995	24613	15925.5	14588.5	9894	15225.5	11334.5	12484.5	12097.5	13509.5	21964.5	12259	13113.5	12507	17680	29920.5	27773	19725	39806.5	17400
g_299.2017	690	All-trans-retinoic acid	C00777; C15493; C16683; D00348; HMDB01852; HMDB02369; HMDB06219; HMDB12329; HMDB12788; HMDB12874; HMDB36564; HMDB36697; HMDB36710; HMDB36711; HMDB38702; HMDB41925	C20H28O2	100	299.202	36999.5	49672.5	41281.5	34514	40842.5	48994	43635.5	46845	52133.5	54492	46507	40252.5	56612.5	34103	52575.5	43208.5	53794.5	54513	59663.5	49582	40383	37679.5	51087.5	33698.5	44251	33259.5	40195.5	34301	43266.5	42414.5	46423.5	39519	34398.5	38685	55656	41942.5	45769.5	49455	46630.5	46271.5	32125.5	41690.5	53371.5
g_299.2229	691	MG(0:0/14:1(9Z)/0:0)	HMDB11531; HMDB11562	C17H32O4	100	299.223	22582.5	22497	23959	22674.5	32080.5	21429	23210	25504.5	23749	23530	23833	20301	22352.5	20502	22171	23405.5	24356	29386.5	24808.5	21317.5	24184	22803	21079	24338	23129.5	21640	22752	21135.5	26598.5	24772	21140.5	22353	27625.5	26206.5	24217	17887	21574	20681.5	22179.5	25901	21050	24242.5	25483.5
g_299.238	692	Allylestrenol	C12811; HMDB15500; HMDB29816	C21H32O	100	299.238	9805.5	11471.5	10517	13460.5	12481	10924	9070	9885.5	10725	13544.5	10827	15176.5	12048.5	9388	11242.5	10772.5	13027.5	12148	12634.5	10748.5	10624.5	9544.5	11652	9791	11095.5	9932.5	11063	12726	13165.5	11750.5	11513	10021.5	10390	11516	11955	12980	10458.5	12057.5	9576.5	10070.5	10290.5	9113.5	10710
g_299.2591	693	(R)-3-Hydroxy-Octadecanoic acid	HMDB10737; HMDB37396	C18H36O3	100	299.259	131684	148686	113946	166127	144076	120183	150502	127856	105923	94957.5	155884	133922	137552	126804	142038	88551.5	164912	140375	139818	123300	127430	130850	125084	113996	111057	117591	113954	112644	128107	133310	110700	171830	132739	135379	131272	108622	129828	119258	79668	118296	103246	130810	148423
g_300.039	694	Acetylglucosamine sulfate	C04132; C16265; HMDB00781; HMDB00814; HMDB00841	C8H15NO9S	100	300.039	29887	19419	21027.5	23593.5	21469.5	20492	29076	21366	22522	16310.5	22894	29754.5	21547.5	23285.5	28585	26859.5	27619	24509.5	20344.5	21450.5	36465.5	23832.5	20109	23228	32008	26682.5	22325	23620.5	25546.5	20153	23617.5	26833	31086.5	18540	21523	21896	23005	19875	18408	24297.5	25084	23276	32309.5
g_301.0359	695	Quercetin	C00389; C10072; C10105; C10192; HMDB05794; HMDB29620; HMDB30796; HMDB33264; HMDB36632; HMDB41687; HMDB41689	C15H10O7	100	301.036	18509	15057	18070.5	15040	15725.5	17153.5	17305	17647.5	16680	13854	20842.5	18188	16504	16851.5	18272.5	17888.5	19393.5	18497	16269.5	17834.5	16577	19260.5	18714.5	19865.5	20280	19196	19190	15083.5	17031.5	19144.5	20380.5	18718.5	19753	15324	19638	17292.5	18236	19497.5	19708.5	18954.5	17429	16945	19893
g_301.0564	696	Pyrogallol-2-O-glucuronide	HMDB60017	C12H14O9	100	301.056	8280.5	6734	7581	7943.5	6231.5	8280.5	9953.5	7467.5	7762.5	7447.5	8731.5	7950	7643	7222.5	8544.5	8883	7937.5	8516.5	7497	8295	8603	8081.5	10522.5	8495	8871	10470.5	9423.5	7100.5	8682	8564.5	8644.5	9331.5	8273	7082	9374.5	11093.5	8968.5	9378.5	9866.5	7926.5	8473	8394	10665.5
g_301.1294	697	Garcinia lactone dibutyl ester	HMDB40462	C14H22O7	100	301.129	15127	15711.5	18248.5	17840.5	17593	15646	17122	15258.5	14603	25062.5	24264.5	22459.5	16738	21382	22173	26784	18330.5	15721.5	18273.5	14722.5	17692.5	16586	15083	16925.5	20137	19744	17317.5	13809.5	19537	14806.5	16431	15475	18859.5	18218	14902	17306	16970.5	21614.5	26930.5	18380.5	20964	24570.5	17168
g_301.1447	698	6-Ketoestriol	C10719; C18166; HMDB00530; HMDB05056; HMDB12270; HMDB14325; HMDB36472	C18H22O4	100	301.145	10543.5	11631.5	11853	15837	12097	12695.5	12953.5	11145	13012.5	15179.5	12450	13179	14585	14442.5	17128	13966.5	11753	10105.5	12185.5	11132.5	14516.5	11076	11694	10666	12825.5	11728	12292	11176	11387	10247.5	10575.5	11729.5	11537	14183.5	10524.5	13393	11193.5	19451.5	14136.5	13490.5	11622	12381.5	10010
g_301.1657	699	Glycerol tributanoate	C13870; HMDB31094	C15H26O6	100	301.166	15683	14952.5	14794	15074	13957.5	12326	17021	14404	14865.5	17524	21350.5	16549.5	18736.5	13475	16219	18929	13676.5	13570	15137	14258	14706	18951	18135	16778	15322.5	16483.5	14440	13851	15283.5	15059	14797	15049.5	15092	15670.5	15228.5	15970	14073	18012.5	18930	14655	13618	17051.5	16121
g_301.1795	700	2-Hydroxyestradiol-3-methyl ether	C05140; C05284; C05290; C05295; C05296; C05302; HMDB00380; HMDB00405; HMDB03955; HMDB03959; HMDB06771; HMDB06773; HMDB06774; HMDB12782; HMDB31038; HMDB33125; HMDB34028; HMDB34167; HMDB36696; HMDB39568; HMDB40927; HMDB41204	C19H26O3	49	301.18	16135	19061.5	23052	23620	19964.5	19015	17340.5	17144	18154.5	25812	17175	25850.5	21994	17783.5	20043.5	19616	17420	16119	20747.5	20013	23241	16842.5	19371	21217	20262.5	17585	20177	29723.5	28026.5	19492	22757.5	19695	14620.5	20861.5	20136	22933	16282	23696.5	22628.5	17402	21815.5	19965	19896.5
g_301.202	701	xi-7-Hydroxyhexadecanedioic acid	HMDB37830; HMDB37831	C16H30O5	100	301.202	12822	13881	12131	14450	15167.5	15092	12835	12760	13956	15908	14726	13965.5	13799.5	13245	15036.5	17208.5	13593	17903.5	12191	14156.5	14809	12809	16675	15728	13763	13414	14509.5	13529.5	13192	12992	14372	14548	15869	13132	12279	12848.5	13883	13784.5	14009.5	14350.5	12459.5	15361	15129
g_301.2172	702	Eicosapentaenoic acid	C02075; C06428; C07198; C09118; C12077; HMDB01999; HMDB03598; HMDB15655; HMDB35692; HMDB36703; HMDB36709; HMDB36775; HMDB36805; HMDB36811; HMDB36826; HMDB38172; HMDB38687; HMDB39486; HMDB41928	C20H30O2	100	301.217	354881	513910	292540	335002	333682	423344	377654	409434	494337	459376	338282	393334	488458	326536	463144	303188	509936	573172	536234	465286	331334	320906	397192	214274	314771	264254	353125	274710	345138	374144	368672	353322	303634	395377	527915	352383	413981	423616	300521	340304	270199	342622	408422
g_303.1609	703	2-Polyprenyl-3-methyl-5-hydroxy-6-methoxy-1,4-benzoquinone	HMDB60352; HMDB60379	C18H24O4	100	303.161	15850	22863	19444	21201	17278	22467	14356	17333	21734	28519.5	20046.5	22235	19598	18020.5	21689.5	18738	17796	15318	21704	19715.5	19276.5	18778.5	20296	17348.5	20230	16562.5	24708.5	20959	23960	18690	18325.5	18837	14701	19494	21697	23814	19645	21278.5	17821.5	19300.5	18478	16194.5	17361
g_303.2331	704	Arachidonic acid	C00219; C14605; D04947; HMDB01043; HMDB02177; HMDB06036; HMDB14996; HMDB36702; HMDB36721; HMDB36754; HMDB36829; HMDB36830; HMDB37824; HMDB39687; HMDB39702	C20H32O2	100	303.233	1.59058e+06	1.88146e+06	828020	1563274	1724607	1330457	1.3837e+06	1787067	1598263	1.41362e+06	929866	2240097	1296242	1.4318e+06	1.49591e+06	1.12077e+06	2297401	1.87967e+06	1.89407e+06	1662532	1243787	1.42989e+06	1.67643e+06	875948	868454	1.03276e+06	1272187	1035347	1.21821e+06	1.50843e+06	1621132	1520439	1548826	1.67925e+06	1893239	1254187	1428107	1398669	798838	876330	1341079	1.16767e+06	1402298
g_304.0946	705	Entacapone	C07943; HMDB12226	C14H15N3O5	100	304.095	4528	4048.5	3397	4162	3696.5	3776.5	4267.5	4509	4288	3431.5	4516.5	4352.5	3725.5	4746	4754	3755	3538.5	4804.5	3656.5	4438.5	3943.5	3841.5	4447.5	4451.5	3643.5	4137.5	3696.5	3636	3501	4041	4272.5	4593.5	4779.5	4242.5	4431.5	4025.5	4078.5	4031	4342.5	3409	3835	3856	4042
g_304.1195	706	Zanthodioline; Zaleplon	C07484; HMDB15097; HMDB31929	C16H19NO5; C17H15N5O	100	304.12	6090.5	4948	4340.5	4891.5	4511.5	5477.5	4866.5	4576	5798.5	4326.5	5408.5	4633.5	5002	5136.5	5121.5	5889	4195	5134.5	4911.5	5114.5	4639	5267	5635.5	5058.5	4299.5	5348	5268.5	4372.5	4174	5106	4777	5626.5	5063	4586.5	6353.5	5453.5	5202	6237.5	4851.5	4755.5	6892.5	4636	4956.5
g_304.1293	707	Threoninyl-Tryptophan	HMDB29072; HMDB29093	C15H19N3O4	100	304.129	5361.5	4813	4274.5	4265.5	4539	4503	5568	4090.5	5114	4508.5	4983	4957.5	4929	4784.5	4518	4996.5	4570	4710.5	4677.5	4627.5	4621	4947	6200	5550.5	4434.5	4786.5	4467.5	4095.5	5085	4665	4104	4978	4815.5	4341	5173.5	5310	4376	4933	4672.5	4281.5	4264.5	4980.5	4569
g_304.1518	708	Syndesine	HMDB39161	C12H23N3O6	100	304.152	7497	7021.5	9131	5346	6777	7470	5278	6770.5	11171	9142.5	6006	7964.5	6788	5286	6800	7017.5	8271.5	7968	11084	12364	11516	9920	5988	5192	9008	6377.5	7194.5	8245.5	15502	15923.5	5524.5	6559	10247	22224	7058	6681.5	6919.5	5238	10435.5	5457.5	5507	11150.5	7577.5
g_305.034	709	4-Hydroxy-5-(dihydroxyphenyl)-valeric acid-O-sulphate	HMDB59978; HMDB59979	C11H14O8S	100	305.034	15065.5	14051	13452	12096.5	10467.5	18401.5	16014	12647	15120.5	19987	17713.5	15949.5	16410.5	12556	23806	14850.5	13095.5	15688	12637	14013	15426.5	14191	13097.5	14673	14729	18429.5	23402	12687	15087.5	14322	16807	16311.5	18108.5	12488	15455.5	16314	14052	21547.5	17459.5	25173	15516	14887	15191
g_305.1036	710	trans-O-Methylgrandmarin	HMDB39031; HMDB60788	C16H18O6	100	305.104	25251	25186	27675.5	21303.5	26391.5	33218	31870.5	19392.5	25298	34415	25879.5	33083	25404	26224.5	23406.5	27945	28704	34554.5	30642.5	24814	30212	34396.5	32065	28346.5	24778	27298.5	35419.5	30866	25482	28696.5	32331.5	23003.5	30213	23934	31763.5	29128.5	34363	24792.5	28426.5	26380.5	27148	28082	28860
g_305.14	711	Naematolone	C09499; HMDB35781; HMDB36487; HMDB36643	C17H22O5	100	305.14	7911.5	9657	8489.5	11032.5	8989	11223.5	7151.5	8154	20618.5	15151	9089	9543	11120	10516.5	10415	10421.5	7268	8879	11443	9507	10718	11041	9129.5	9060	8738.5	9598.5	10969.5	9447.5	9168.5	8983	8310.5	8388.5	7770.5	13141	10958.5	11642	8802.5	10985.5	9234.5	8953	8354	8777.5	8703
g_305.1605	712	1-(beta-D-Glucopyranosyloxy)-3-octanone	HMDB31315	C14H26O7	100	305.161	7525.5	6647.5	5941	5743	5876	7023.5	5730.5	5068.5	6995.5	7700.5	5419	6217.5	6062.5	6273	6297.5	7156.5	6303.5	6718	5789	5455.5	6542	6622.5	7250	7945	5030.5	5929	6131.5	6420.5	6809.5	6806	5702.5	5059.5	6286.5	7159	5942.5	7204.5	4886.5	6764.5	6452	6021.5	6054.5	5604	5551.5
g_305.1763	713	5'-Carboxy-gamma-chromanol	C20203; HMDB12799; HMDB34780	C18H26O4	100	305.176	26482.5	38528.5	26277.5	41185	31964	36443.5	17506	28056	31843	48165.5	22777.5	38230	33210	24515	28901.5	25808	28579	21214	51074.5	29876.5	31370.5	26516.5	28116.5	21832.5	24004	23041.5	31844.5	32479.5	33937	29126.5	29935	28290	20299.5	35612.5	44670	35307	29185.5	30104.5	25306	27149.5	21377.5	26914	28292.5
g_305.2485	714	8,11.14-Eicosatrienoic acid	C03242; C16522; HMDB02925; HMDB10378; HMDB31058; HMDB36835; HMDB60039	C20H34O2	100	305.248	353477	425156	338176	427196	390336	413786	335652	399261	304656	464926	219204	625706	281873	272282	348844	224998	523024	470736	371156	391401	381380	278904	360580	290638	203531	260272	292954	529362	430605	372432	512570	298916	399147	437226	525712	413102	380294	458634	192154	211364	456036	373540	370828
g_306.0181	715	Nitazoxanide	HMDB14649	C12H9N3O5S	100	306.018	5024	4596	4193	5528	4152	5016.5	5183.5	4939.5	3795.5	3873.5	4735	4310	4128	4943	4398	5964	4433	5022.5	3959	4522	4085.5	5374.5	4883	5311	4729	5449.5	4755.5	5665.5	3744	5562	5249	6041.5	5065.5	3796.5	4273.5	5378	5568	4828	6014	4505	4871	4504.5	4479.5
g_306.0747	716	Glutathione	C00051; HMDB00125	C10H17N3O6S	25	306.075	7488	5712.5	9124.5	6156.5	11714.5	9029.5	6960.5	6659.5	6653.5	4259.5	6807.5	5298	5265.5	6413.5	5599.5	6344.5	6107.5	8888	4870.5	5567.5	5844	8521	6377.5	6298.5	6441	7137.5	7143.5	5378.5	4213	4966	5850	6286	10565	6226.5	4443.5	5771.5	6534	5785	6647	7352.5	4309	9029.5	5616.5
g_307.119	717	8-Acetylegelolide	HMDB37772	C16H20O6	100	307.119	17596.5	15184	13524.5	14355	9924	11863	13209.5	11830	15465.5	13072	15544	14006.5	21353.5	13274	11895	15398.5	12312.5	10872	12514.5	15278.5	12850.5	12513	12938	14533	11770.5	10995	13105	11068.5	11832.5	12472.5	11859	11337.5	17783	14402	12288	12402	12573.5	11133.5	10171.5	11932.5	9105.5	12160	12307.5
g_307.1546	718	ACRL Toxin II	HMDB30496; HMDB35724; HMDB36489	C17H24O5	100	307.155	22269	25740.5	21232.5	20928	16442	18678.5	23345.5	17323.5	24274.5	27007.5	23356.5	24204.5	28955.5	18196	21461	24072.5	21619.5	20639.5	17869	19077	18739	19399.5	18989.5	23839.5	15644	14801	16234	20027.5	16699	22070.5	18276	15887	22603	17573	18058	19517	15510.5	17099	16088	16620	14619	13429	20138.5
g_307.1915	719	Methylgingerol	C10373; HMDB29852; HMDB31471; HMDB32664; HMDB33243; HMDB34781; HMDB40867	C18H28O4	100	307.192	76221.5	81107.5	51988	102790	53259.5	79710	42279.5	58691	63400	105079	38934.5	88608.5	73952.5	46341.5	57066	48286.5	50041	47813.5	104938	51992	62109.5	48595	76749	48788	56153	55673.5	74545	72398	66868.5	73334.5	74132.5	50893.5	42475.5	71572.5	88873.5	67424.5	66048.5	50914	56423.5	52043	48383.5	51864	59728.5
g_307.2276	720	Obtusilactone A	HMDB30960; HMDB31091; HMDB31379	C19H32O3	100	307.228	12506.5	14254.5	11889	14138	13514	13627	8739	13625	11231	15448	8718.5	14560.5	12082.5	9483	11570	10739	12128.5	12006.5	16675.5	11790.5	13460.5	9682	10930	12096.5	10256	9542.5	12505.5	16083	14324.5	13020.5	12935	11869.5	10718.5	14824	15282.5	14138.5	11085.5	11984	10665.5	9784.5	12038	11529.5	11152.5
g_307.2644	721	Eicosadienoic acid	C09183; C16525; HMDB05060; HMDB36827	C20H36O2	100	307.264	87214.5	119314	128754	112132	190466	137378	131046	209262	115455	208866	83919.5	207908	87558.5	147534	124500	128389	204928	122056	125110	125882	177512	87016	71704.5	184508	68938	76032	97840.5	219854	214360	116340	132908	107894	167152	230878	159230	119974	96827.5	206274	78206	68852	201116	191534	207992
g_308.0155	722	3-oxobrimonidine	HMDB61102	C11H12BrN5O	25	308.015	4376.5	4197	2897	3942	3410.5	4235.5	3893	4386	4168	3776.5	4263	3770.5	3248	4197.5	3354	4798.5	3673	3987.5	3666.5	3813	3254.5	4653	4373	4241	2924	5921.5	3955.5	4719.5	3719	4224.5	4544	4118.5	4597	3280	3493.5	4763	4006	4096	5082.5	3234.5	3871	3548.5	4196.5
g_308.0775	723	Inodxyl glucuronide	C03033; HMDB10319; HMDB40830; HMDB59804	C14H15NO7	100	308.077	5266	3787	3865.5	3899	3331	4326.5	4855.5	3649.5	4664	3723	4439	4438.5	4149	4043.5	3810.5	4583	4036.5	4090.5	4590.5	4054.5	4520	4858	3547	3442.5	4077.5	3749	4349	3950.5	3765	3443.5	2964.5	3892	4407.5	3761	4422	3970.5	4712.5	3706.5	5003	3920.5	3263	3484.5	3992.5
g_308.0984	724	N-Acetylneuraminic acid	C19909; C19910; HMDB00230; HMDB00773	C11H19NO9	100	308.098	36104	27168	17476	21688.5	22957	26287.5	38852	23827	28245.5	15260	27557	23821	25311	21452.5	28663.5	25950	32055.5	28916	22912	27999	21130	24916	29973.5	23805.5	24345	25951	25461.5	23298	18825	26542	18791.5	19994.5	32056.5	22198.5	25742.5	24131	25058	17807.5	15040	25191	19972	22423.5	28345.5
g_308.2951	725	N-Hexadecanoylpyrrolidine	HMDB32740	C20H39NO	100	308.295	2866	2605	2649.5	2582.5	4308.5	3082.5	2935.5	3416.5	2649	3292	3005	3308	2722	3308.5	3042	2937	3267	2999.5	3828	2882	3138.5	4681.5	17315.5	3036	2298.5	2657.5	3110.5	3689	3949.5	2673.5	2857.5	2922.5	3084.5	4048.5	3461.5	2689.5	2069	3485	2355	2841	4058	3375.5	3609
g_308.9778	726	Ribose 1,5-bisphosphate	C01151; HMDB11688	C5H12O11P2	100	308.978	11517.5	8826.5	9142	9083.5	8268.5	10662.5	11471.5	10876.5	7361.5	6651	12639	6636.5	10024	9990.5	9549	12842.5	9642	8597	7904	9531	8213.5	10329.5	9452.5	11704	9993	14000.5	10934	9196	9782	9436	9719	11523.5	11439	8730	6960.5	8038.5	10467	9892	11606.5	12222	8837.5	10317.5	8536
g_309.0187	727	O-Ethyl S,S-diphenyl phosphorodithioate	C14436; HMDB31781	C14H15O2PS2	100	309.019	6243	5209	4675.5	4995.5	4732	5499.5	6041	5091.5	4808.5	3558	5854.5	4143	5218.5	5935.5	5357	7140.5	5044.5	5789.5	4695.5	5011	4373.5	5535	5185	5994.5	5557.5	6688.5	5530.5	6027	4782.5	5643.5	5251.5	5640.5	6071.5	4780	4742	5900.5	5041.5	5338.5	7046	4899.5	5226	4394.5	5351.5
g_309.0985	728	(E)-1-O-Cinnamoyl-beta-D-glucose	HMDB30293; HMDB35880; HMDB39958	C15H18O7	100	309.099	18163	17396	13552	10245	9938.5	14082	14873.5	17616	27330	12003	13417	13530	24290.5	19540.5	17888	14948.5	14422	19444	14065.5	18234.5	18425.5	17219	12179	16366.5	14265.5	20343.5	20415.5	11209.5	18825.5	28206	7789	12711	15926.5	35857.5	12056.5	13438.5	12843.5	15742	16502	21999	10408	30802.5	11748.5
g_309.1506	729	2,3-Dehydrosalvipisone	HMDB40742	C20H22O3	97	309.151	12335.5	10324.5	18815.5	10377.5	11390	11993	9955	9541.5	12765	12410	13250	11944	14071	14952.5	13828	16105.5	9151	10957	11334.5	9087.5	10267.5	11784.5	11744	10283.5	12667.5	12433.5	11655	8512	11693	9548.5	11150.5	9457.5	10232	12534.5	11083	11148.5	8654.5	12019	12960	10267.5	7683	12344	10624.5
g_309.2073	730	12(13)Ep-9-KODE	HMDB13623; HMDB33505; HMDB35337; HMDB38484	C18H30O4	100	309.207	199726	240910	184377	351860	166040	237807	159620	198607	208676	323276	152578	322114	202162	164522	165740	131224	142054	149100	276650	160432	249297	180812	160380	163430	141734	240760	243420	259735	198091	191856	500756	157156	126357	190080	229460	205236	252021	146243	182350	260577	167330	146784	185028
g_309.2429	731	(R)-2-Hydroxysterculic acid	HMDB31060	C19H34O3	100	309.243	21010.5	25765.5	21628.5	26302	23412.5	21993	19586.5	26651.5	22500	27173	20277.5	27400.5	19741	22100	21194.5	20568	27357	21124	26414.5	19389.5	25721.5	18501	16179	23937	15405.5	18624	20761.5	27638	25739.5	21204	31203	18529.5	19846	31635	27278.5	19521.5	20614	23383	16897.5	23067.5	23641.5	22509	25191.5
g_309.28	732	C20:1	C03425; C16526; HMDB02231; HMDB34296; HMDB34451; HMDB35159; HMDB35572; HMDB35573; HMDB35574; HMDB37127	C20H38O2	100	309.28	103879	172840	210694	123054	331723	142758	437584	504875	218444	324760	124258	306239	116216	275059	192098	224132	320457	171125	195724	170656	272728	116936	83720	363355	122240	138834	163812	344886	458632	204407	181028	131564	259242	495442	313040	280095	114774	309178	141752	145309	293218	386512	384841
g_311.1138	733	Nivalenol	C06080; HMDB04304; HMDB31724; HMDB34861	C15H20O7	100	311.114	10427.5	9173.5	11038.5	10006.5	9932	13013	11463.5	9810.5	15902.5	12769	13257	13155.5	13600	14983	14332.5	16995	11851.5	14669	13093	12068	14822	12781	11375.5	11818.5	14187	14376	13816.5	12345	12636.5	14187.5	11508.5	9958.5	11622	15166.5	14404.5	15513	15986	18676	15367.5	13616	13404	18791.5	14526
g_311.1689	734	N-Undecylbenzenesulfonic acid	HMDB32549	C17H28O3S	100	311.169	591640	403468	754950	415019	467598	517190	425736	418000	402480	569444	517276	667722	764226	748638	714498	879123	481466	532094	421658	387907	526547	548691	518096	505024	691520	615161	547328	334403	583340	446079	604037	415974	422117	558162	380352	406591	448342	503508	515440	463821	421675	549197	576728
g_311.2017	735	16-Dehydroprogesterone	C03207; C08149; HMDB00995; HMDB04626; HMDB14511; HMDB14522; HMDB60580	C21H28O2	100	311.202	37123	40949	53591.5	46823.5	37806	49800	29883	37485.5	35397.5	64694	43666	53768.5	54921.5	54975.5	54662.5	60124	42221	33921	44140.5	33016	47867.5	39527.5	43935.5	38958.5	47108	42906.5	49949	42658	52761	34417.5	44842	33592.5	25952	46949.5	37960	47835.5	35039.5	48492	39692.5	36189.5	35139.5	36196	44388.5
g_311.2228	736	13-L-Hydroperoxylinoleic acid	C04717; C14827; C14831; HMDB03871; HMDB04706; HMDB06940; HMDB10201; HMDB10208; HMDB10221; HMDB40900	C18H32O4	100	311.223	493752	614586	553218	954986	399545	553004	324064	371254	430214	636535	462905	738342	406592	636894	351525	357374	341494	270102	521357	333146	548403	363572	439876	429361	297702	525922	466474	555742	426348	377086	381294	337520	391501	410159	440437	511076	474066	291028	426669	476166	327416	319824	423247
g_311.2956	737	3D,7D.11D-Phytanic acid	C01607; C06425; HMDB00417; HMDB00553; HMDB00801; HMDB02212; HMDB31318; HMDB34156; HMDB35672; HMDB35673	C20H40O2	100	311.296	178417	207070	190852	169132	196749	212266	284133	272051	208536	149406	215574	206808	197335	180022	268526	132421	267599	231568	179614	175658	185695	190490	157602	256068	165150	155783	180884	208368	259484	212600	184484	135344	206614	214076	171172	183274	181288	209535	220754	267058	157005	247569	294532
g_312.108	738	Tyramine glucuronide	C03033; HMDB10328	C14H19NO7	100	312.108	5016	4354.5	4509	4148.5	5332.5	5757.5	6506	4288	5144.5	5018.5	7424.5	6081.5	6069	6922.5	7016.5	7275.5	7418	5373.5	5856	4742.5	4839	4890.5	6409	6491.5	9128.5	7491	6334.5	5607.5	7809	8631	5715.5	5203	4579.5	6387	8823.5	7330	7922	9453	11160	8668	7506	9115.5	6870.5
g_313.038	739	Clorazepate	C06921; HMDB14766	C16H11ClN2O3	25	313.038	48833	41087.5	37142	27182	35424	46082	50453.5	31524.5	32013	29704	46498.5	35476	38511	51699.5	39563	44752	39980.5	46089	43279	45290	32645	41575.5	42802	48271.5	42963	41531	35793	49286	35136	40876.5	37946.5	28741	39431	36305.5	44206	42183.5	34327.5	45335.5	57888.5	42151	45448.5	36229	41603.5
g_313.0656	740	Valdecoxib	HMDB05033	C16H14N2O3S	49	313.066	6311184	6021709	7065117	4879697	5.95966e+06	7011965	7.43972e+06	6172977	5323808	5.24176e+06	5610878	6.37277e+06	5.35979e+06	6578581	6004041	6040710	7099794	8422713	6.77944e+06	5715750	5247078	7.01517e+06	6.18725e+06	6497021	6.7661e+06	6415623	6.22981e+06	7152168	6037547	7.70969e+06	8.22696e+06	5997990	6382450	5336151	5907917	5.97109e+06	7563880	5902568	7086577	6731759	7752808	5997007	8.21096e+06
g_313.1066	741	7,8-Dihydropteroic acid	C00921; HMDB01412	C14H14N6O3	85	313.107	175930	177486	226770	152495	226587	256920	245934	169988	163184	238106	178323	261840	160820	241588	187716	235440	222438	333030	232128	193536	204730	234502	214880	253044	218105	210631	260490	277266	211510	264596	318486	180224	219977	177718	218814	217642	300423	193362	273906	232210	282711	211571	284678
g_313.1431	742	Menadiol dibutyrate	HMDB32726; HMDB38013; HMDB39063	C19H22O4	32	313.143	127562	125154	147062	98343.5	130592	152607	178883	125232	122806	113444	114122	140876	113557	152255	126758	120972	151716	210066	157586	137716	98403	138902	122387	118758	156712	140244	129088	149950	133886	167996	158340	130240	124787	134578	123906	126962	205532	131347	148869	149365	166636	172517	170312
g_313.1657	743	(-)-trans-Carveol glucoside	HMDB29848; HMDB29849; HMDB38706	C16H26O6	100	313.166	74293.5	67695	86592	66393.5	71443	78691	81057.5	84475	67316.5	89582.5	68841.5	82427	81603	99186.5	82404.5	98000.5	78899	95830	80053	74096	62131.5	78627.5	70266	72798.5	92971.5	79154	74790.5	76768	78117.5	79629.5	83382	71616	67084	85101.5	65346.5	67733.5	85019	78035	92241.5	76341	82724.5	87088.5	88757
g_313.1916	744	Rhazidigenine Nb-oxide	HMDB30263	C19H26N2O2	100	313.192	280459	362404	339533	276690	450112	259847	318906	800280	302100	464206	265992	436187	252768	382330	303568	391089	609426	327356	277357	332726	423760	220416	186225	418796	228736	181444	252506	367448	471674	270983	366542	290612	432764	795516	436426	217698	270176	428672	201350	252412	442452	438047	516181
g_313.2385	745	Octadecanedioic acid	C14828; C14829; HMDB00782; HMDB04704; HMDB04705; HMDB31679; HMDB41220	C18H34O4	100	313.238	101156	101406	106207	123789	126898	94193	89278.5	96334.5	102472	107156	86877	86961	83561.5	76520	78503	75103.5	84559.5	133202	89909.5	85323.5	91290	83915	100844	103017	78289.5	112728	91503.5	87566	118305	91151	74644	82370	118054	109230	82438.5	76325	78916	74323.5	75941	85741	77110.5	97291	113212
g_313.2538	746	13-HDoHE	HMDB60043	C22H34O	100	313.254	20405.5	21154.5	22710	25252	25988.5	21613.5	20621	25371.5	21286	24163	17476	21691.5	18126	20801	18427	19068.5	21402.5	27804	22463	19959	20522.5	19252	19824.5	22105.5	18369	22165.5	20187	22992.5	23466.5	20541	19809	18878.5	24085	26569	19398.5	18518.5	20053.5	19057.5	19076.5	19826	20667	22313.5	24430.5
g_314.103	747	Citpressine II	HMDB29324	C17H17NO5	100	314.103	53116.5	40532.5	45378.5	33148.5	41354	61691	55773	127317	38518	35644	42615.5	43613.5	40091	46646	41982.5	43318	46000	56882	54475	48010	45401.5	47928	46476	40698.5	45790.5	42702.5	51774.5	52112.5	39337	72443	48704	44755.5	59600.5	54991	54910.5	43148	53763	46268.5	49162.5	59907	48791	44556	49495
g_314.1226	748	Neosaxitoxin	C17208; HMDB29369; HMDB33664	C10H17N7O5	100	314.123	48580.5	28543	26659	21451	31530	27648	62913	34127.5	29640	22319	32654.5	34230.5	27574.5	44912.5	25672.5	29503.5	40316	47488.5	27909	30614	25634	35763	29453	25985	39723.5	49356	32676.5	25246.5	35601.5	38491.5	23626.5	40697	42082	39253	27504	22843.5	101277	24007	26996	25308.5	36589	111355	30274
g_315.1077	749	Vanilloloside	HMDB32013; HMDB41024	C14H20O8	100	315.108	21859.5	17506.5	40140	15175	30054.5	23141.5	22817	40702.5	16843	27615.5	23504.5	28647.5	20869.5	41115.5	49397	65276	25330.5	32786	21268.5	21091	20783.5	19690.5	27460	19366	34126	20452	25237	17974.5	21794	24210.5	24235	16650.5	24055	32902	18398	25620	26254.5	29182	42403.5	35328.5	42755.5	87463	28475.5
g_315.1452	750	10-Hydroxy-8-nor-2-fenchanone glucoside	HMDB33643; HMDB35136	C15H24O7	100	315.145	13968	12435	12904.5	11459.5	13243.5	12757.5	12755.5	12951.5	12840.5	15732.5	13839	13489	13933	15992.5	14818.5	19044	10988	13707	13152.5	13707	14496.5	16247	12110.5	14111	15590.5	13839	15416.5	14189	12505	14467.5	11570	12504	13597.5	15034.5	14278	16158	14719	16169.5	13734	12819	14437	18063.5	12858
g_315.1606	751	Isopulegone caffeate	HMDB29566	C19H24O4	100	315.161	14312	13872	14331	13523.5	13445.5	13735.5	13728.5	13224	15826.5	15786	14365.5	13689.5	13575	13730.5	15017	15941.5	13190.5	13161.5	14935	15901.5	14911.5	16390	14312.5	12806.5	13925.5	16394	15758.5	15587.5	13848	15043.5	12056.5	13963.5	13673	16299	13665.5	15536.5	14226.5	14312	13598.5	13998.5	13293.5	15734.5	14330
g_315.254	752	MG(0:0/15:0/0:0)	C15988; HMDB11532; HMDB11563; HMDB31008; HMDB59633	C18H36O4	100	315.254	125612	92222.5	108968	88213.5	217068	98987.5	82242	151863	121721	104688	69609	114582	89160.5	69571	106493	62439.5	72352	126563	111612	103835	110934	69160	59929	92941.5	128760	61222	82704	95771.5	159850	119022	103586	101286	149450	145624	68045.5	90829.5	81256.5	84045	74125.5	148860	141681	98417	107176
g_317.1748	753	Ubiquinone-2	C00399; HMDB06709; HMDB30064; HMDB31373; HMDB35500; HMDB39277	C19H26O4	89	317.175	17292.5	13240.5	29204.5	13794	11956.5	13391	9296	11010.5	14690.5	14678.5	11671.5	12446	13704	13176.5	14396	13146.5	10769.5	10497	13658	25572	20518	11257.5	13221.5	9816.5	13020	10987.5	14013	11799.5	10831.5	13324	10448	16699.5	11118.5	17029	12620.5	12910	12948.5	12787.5	11371.5	12054	10354	22115.5	11303
g_317.197	754	L-Citronellol glucoside	C03962; HMDB29850; HMDB32368	C16H30O6	100	317.197	15283.5	16590	13424	18914	13882.5	15246.5	11699.5	18503	15637.5	15266	13325.5	15281	15345	13853.5	15085.5	13632	15721.5	10180.5	18113.5	17477.5	14566	11550.5	14437.5	14330.5	10806.5	11445.5	12955.5	13955	13626.5	11855.5	11931.5	15748	12145	17936	17442	14972.5	12147.5	14777	13931.5	11562	12532	14009.5	14112.5
g_317.2122	755	Leukotriene A4	C00909; C04577; C09110; C13843; C14665; C14732; C14807; C17498; HMDB01337; HMDB05081; HMDB06027; HMDB10202; HMDB10205; HMDB10209; HMDB10210; HMDB10212; HMDB10217; HMDB12534; HMDB12611; HMDB13633; HMDB30101; HMDB35116; HMDB35311; HMDB36698; HMDB36706; HMDB36712; HMDB36713; HMDB36724; HMDB36752; HMDB36776; HMDB36806; HMDB36839; HMDB36930; HMDB37523; HMDB38521; HMDB39012; HMDB39716; HMDB41058; HMDB6…	C20H30O3	100	317.212	507406	759992	450030	771790	547488	742174	402441	468752	666107	785850	477581	864092	686317	482630	667900	527594	715602	460253	929655	676457	584091	519460	656032	413506	458108	434495	609844	576006	638156	560431	623505	615744	348665	573842	926886	688302	596406	608227	488226	428878	442968	439270	575708
g_319.1192	756	Mycophenolic acid	HMDB15159; HMDB30742; HMDB37321	C17H20O6	100	319.119	8744	9301.5	9009.5	8209.5	9005.5	9149.5	7855.5	8843	14584	11540.5	9887.5	17982	11062	11714	10295.5	11947	24206.5	9309.5	21631.5	10197	9131	10083.5	10173.5	8865	18985.5	9954.5	9420	7622	10391.5	9647.5	8024	8261.5	9915	10850	10871.5	9194	8193	10474	10384.5	9115.5	8263	11011	9508.5
g_319.1391	757	Valproic acid glucuronide	C03033; HMDB00901; HMDB10347	C14H24O8	100	319.139	7734.5	7710	7724.5	8795.5	7320.5	8561	7521	8415.5	8483.5	8527.5	9879	10385.5	8517.5	9218.5	8081	9978.5	9713	7859.5	8898	7398	8607	9468	8526.5	8823	9267.5	8503	8303.5	7471.5	9136.5	7978.5	7461.5	7747	7956	7527.5	8348	9194	7769	9267.5	9934	6959	7821	7132.5	8517
g_319.1925	758	5'-Carboxy-alpha-chromanol	HMDB12798; HMDB37591; HMDB37592; HMDB39276; HMDB39821	C19H28O4	100	319.192	18712.5	20481.5	17322.5	19562	17990	20158	13598.5	17780.5	22615	21342	17700.5	26744	22938.5	17741.5	19910.5	17757	18020.5	15285	24186	23357	20742	17693.5	22543	17333.5	18791.5	16774	23272.5	17498	18317	18226	18789.5	20501	17435	20369.5	25192.5	24533.5	16405.5	20654	16737.5	17938.5	14860	16413	18444
g_319.228	759	5,6-Epoxy-8.11.14-eicosatrienoic acid	C04742; C04805; C14748; C14749; C14768; C14769; C14770; C14771; C14776; C14778; C14780; HMDB02190; HMDB02232; HMDB02283; HMDB03876; HMDB04264; HMDB04673; HMDB04679; HMDB04680; HMDB04682; HMDB05998; HMDB06111; HMDB06245; HMDB10222; HMDB10409; HMDB11134; HMDB11136; HMDB12508; HMDB12567; HMDB12598; HMDB36262; HMDB36705; HMDB36810; HMDB38520; HMDB38688; HMDB38689; HMDB38694; HMDB60101; HMDB60102	C20H32O3	100	319.228	1865668	1.61466e+06	899430	1845331	1.23472e+06	1.34894e+06	1147365	1.22368e+06	1516620	1394540	979804	2.12715e+06	1351652	1.07449e+06	1.29897e+06	1.04513e+06	1532618	1110987	1.70214e+06	1446167	1268195	1.14941e+06	1412402	1.08757e+06	1.12561e+06	1114733	1300073	1.31502e+06	1.3465e+06	1339917	1.442e+06	1376258	1252504	1240284	1776122	1.54156e+06	1.28808e+06	1393931	1.00378e+06	905044	1278454	1056141	1294776
g_320.0989	760	S-Glutaryldihydrolipoamide	C06157; HMDB06832	C13H23NO4S2	100	320.099	5172	4983	13537.5	4375	5709.5	4608.5	5188	4498.5	4394.5	4521	4856	28968	5644.5	7555.5	4795.5	8239.5	35638	5408	29140.5	4702	4178	5197	6721	4750.5	23306	4956	4468.5	3970.5	4658	4661.5	7487	4700.5	5147	4063	4991	5247.5	4777	4840.5	7960.5	4170	3867	5418	4580
g_320.1718	761	Arginyl-Phenylalanine	HMDB28716; HMDB28989	C15H23N5O3	100	320.172	6868	6630	8100.5	4629	6795	5785	7171.5	5401.5	7435.5	5575.5	9754.5	5738	5105.5	5873	5327	6706	6335	5443	5339.5	5018	5829.5	6280	7145.5	6575.5	6195.5	7615.5	6628.5	6449	9789	4297	5494	5049	9478	4939.5	5958.5	6691.5	6549	5673	10444.5	6122	7544.5	7730.5	5341
g_321.1716	762	Zeranol	C14752; HMDB32702	C18H26O5	100	321.172	27438.5	27501	22991	29336.5	24898	27020.5	24661	25535	27792.5	32059	21764	26288.5	29747.5	23779	25901.5	22789	22246	27082	28499.5	25272.5	25549	26504.5	26025	24119.5	24484.5	22289.5	27485	25524.5	26151	24658	22709	25528	29975.5	29978.5	26546	27053.5	29912	24879	24163	23298	23414.5	24411.5	28362
g_321.2432	763	15(S)-Hydroxyeicosatrienoic acid	HMDB05045; HMDB36802; HMDB60052	C20H34O3	100	321.243	312328	256534	198354	438832	180890	269148	190510	181872	184584	340693	122359	534228	205984	132179	196044	134433	209272	182132	254947	212154	240274	152602	213933	215022	151770	162687	214943	368330	247919	217638	281372	170911	216164	191164	366456	317035	226754	235031	154814	124910	264251	164700	179294
g_323.1064	764	Acetohexamide	C06806; HMDB14558	C15H20N2O4S	100	323.106	18587	12748.5	36337	12819	31310.5	11831	12572	15900	13687.5	19815	20320.5	17734.5	20489	41741	62409	78083.5	21877.5	20697	13309.5	14002.5	11305	13316	15516	12401	39045.5	16752	17454.5	9383	18004	13876.5	15486.5	11060.5	16380.5	33956	10314	14887.5	13604.5	20082.5	41213	37360.5	21643.5	24220	22690
g_323.1244	765	DHAP(10:0)	HMDB11675	C13H25O7P	17	323.124	8866.5	6974.5	25187	6808.5	8896	7206.5	7124.5	8080.5	7875.5	8573	8469	8748.5	9777	12168	14226.5	18257	8531	9714.5	8009.5	8421.5	7637.5	8255.5	7049.5	7881	10942	8397.5	8385.5	7947.5	7735.5	8357.5	11853.5	7175.5	7398.5	10013.5	9023	9336.5	7901	10003	15372.5	10499.5	9478.5	10075.5	9683.5
g_323.1503	766	AF Toxin II	HMDB33504; HMDB34576; HMDB35357; HMDB35847; HMDB35848	C17H24O6	100	323.15	11624.5	12878.5	18081.5	12085.5	10425.5	13033	10747.5	10779	21142	15894.5	13960.5	12579.5	13705	13903.5	14646.5	14150	11566.5	12988	12900	13395	12681	13699	11499.5	11411	14439.5	12879.5	14489.5	12099.5	12849.5	12788.5	12313.5	10859	11553.5	15721.5	12202	14658.5	11858	14418.5	13239.5	12728.5	10324	14248.5	12284
g_323.166	767	2,3-Epoxymenaquinone	HMDB60359	C21H24O3	100	323.166	18555.5	14834.5	23032.5	15846.5	17332.5	20701	14262	16017	15918	20274.5	16612.5	21208.5	21183.5	21182	21070.5	23215.5	17130	19674	17748	16181	16052.5	17164.5	17960.5	18048.5	19383.5	19583	19026	14457	18095	16244	20036.5	16667.5	17624.5	22470	15419.5	14868	14880	20095.5	21966	16129	14432	18572.5	19555.5
g_323.1866	768	Lactapiperanol D	HMDB33631; HMDB38580	C18H28O5	100	323.187	29836	30849	29437.5	38107.5	34090	38156	22802	31949.5	33683	43298.5	23211	35085.5	31871	28972.5	32772.5	31889.5	27498.5	29681.5	40469.5	27749.5	34133.5	30514.5	29948.5	27256	26711.5	30063.5	38508	32659	31212	28821	30576	26317	29176.5	38936	33150.5	29620.5	39466.5	33083.5	29916.5	27440	23703	31749	32639.5
g_323.2229	769	1-Acetoxy-2-hydroxy-16-heptadecyn-4-one	HMDB31007	C19H32O4	100	323.223	25625.5	26671.5	31352	24101.5	31807	22063.5	24754.5	34256	27969	31017	19646	27599.5	23194	26037	23838.5	26513.5	28886	28637.5	32129.5	22802	29890.5	27087.5	21980	30212.5	22791.5	24902.5	26940.5	23982	28083.5	22884	26911	23114	29013	36925.5	25904.5	22317	20301	26086.5	22417	27137	26243	28314.5	29914
g_323.2954	770	C21:1	HMDB35570; HMDB35571	C21H40O2	100	323.295	10422	11756.5	11767.5	11592	14280.5	11791.5	10918	15544.5	10167.5	11838	11264.5	13224.5	11100	11518.5	11439.5	10361	13398.5	12901	12555.5	10391.5	13306	10488	8243.5	14358	8358	8723.5	11246.5	13823	13843	11559.5	10568	10562	11117	16890.5	13603.5	10188	10382.5	13243	8566	12732	12506.5	12843.5	13536.5
g_324.0727	771	Dihyroxy-1H-indole glucuronide I	HMDB59997	C14H15NO8	100	324.073	6243	5008	4857	4834	4411.5	5063.5	5235	4937	6092	4535.5	5043.5	4476.5	5885.5	5323	6231.5	10377	4500.5	7069	6205	4606	5672	9162.5	6423.5	4773	5141	5469	7348.5	5106	4028.5	5612.5	4936.5	5817.5	5717	4557	6186.5	4498.5	5884.5	7091.5	6677.5	4668.5	6112.5	5352	4170
g_324.1309	772	2-O-alpha-D-Galactopyranosyl-1-deoxynojirimycin	HMDB41337; HMDB59718	C12H23NO9	100	324.131	6473	5738.5	8803.5	5485	4578.5	5242	6695.5	5765	5583.5	5412.5	7956	4121.5	5839.5	6148	5748.5	8953.5	5249.5	5678	4423.5	6318	5376.5	5576	5433	6288	5189.5	6811	5154.5	5365	5352	5838.5	5864	6674.5	6717	5840	5920.5	5291.5	5424	6215.5	7616	5426.5	5507	6254.5	5191.5
g_324.2914	773	N-Oleoylethanolamine	HMDB02088	C20H39NO2	100	324.291	3775	3556.5	4749	4418.5	4992	4326.5	4840	6260.5	4250	4180.5	3545	4947	3403	4485	3937.5	4572	4541.5	4528.5	5629	4852	4466.5	4221.5	3496	4996.5	4381	4040.5	3440.5	4730	5233.5	4113.5	4275	4040.5	3975.5	5582	4420.5	4573.5	3488.5	5369.5	4047	4223	4803	4319.5	4982.5
g_325.092	774	trans-o-Coumaric acid 2-glucoside	C05839; C07605; HMDB33581; HMDB36735; HMDB36936; HMDB39167; HMDB39169; HMDB39509; HMDB60077	C15H18O8	100	325.092	9726.5	6983	8452	8204	7653	9190	9121.5	7957.5	10877.5	7826	14452.5	9108.5	9781.5	9214	9702.5	11424.5	7761	8822	8394	10477.5	7871	9497	11822.5	8949	9881	9055	9509	7626	8308.5	8475	8960	7903	9401.5	8265.5	9039	9682	9226.5	10026	9419.5	8453.5	7415	7847.5	9432.5
g_325.1049	775	Humilixanthin	C08548; HMDB39123	C14H18N2O7	100	325.105	12129.5	9004.5	17488	9465.5	15214.5	11233.5	10017	10208.5	9780.5	11577	13641	15356	12766.5	20266.5	27559.5	33716	19068.5	12504	14928.5	10403.5	8843	10392	11831.5	9450.5	22588.5	11609	12000	8234	11935.5	9948	11654	9947.5	11647.5	16340.5	9731.5	10970.5	10492	14315.5	21664	19120.5	13688.5	14148.5	12371.5
g_325.1295	776	1-Methoxy-3-(4-hydroxyphenyl)-2E-propenal 4'-glucoside	HMDB34755; HMDB34863; HMDB38708	C16H22O7	100	325.13	19098.5	17702.5	17532.5	17256	14672	20568	21285.5	16599.5	17114.5	14420.5	21944.5	13653.5	20196.5	19642.5	18355.5	22964.5	16270.5	19463.5	16889.5	18245.5	15498	17418	18030	15884.5	16933.5	19736.5	20497.5	17584	18001.5	16090	14868	17119	21899	20186	12649	16144.5	20018	20065.5	18082.5	19507	12550	18363.5	13914.5
g_325.202	777	(3b,6b.8a.12a)-8.12-Epoxy-7(11)-eremophilene-6.8.12-trimethoxy-3-ol	HMDB31963	C18H30O5	100	325.202	137227	138287	151624	186640	123364	175554	100200	123184	117636	199911	106968	183480	175830	151214	166008	166008	116012	118766	169798	110952	139374	127016	120604	120960	145514	147815	148302	136076	159816	123739	149991	111058	98276.5	166312	146610	135501	141350	134747	134964	122656	109170	131890	148096
g_325.2173	778	15beta-Hydroxydesogestrel	HMDB60707; HMDB60719; HMDB60755; HMDB60756	C22H30O2	100	325.217	68508	68322	73961	80319	58040.5	77629	52233.5	52490	59545	85365.5	64710	84938.5	88569.5	78521	83113.5	79271.5	58314.5	61730	73520	56012.5	63762.5	61549.5	72307	53796.5	75875	69208.5	77922.5	56414	71253.5	62903.5	67866.5	58764	51150	67417.5	61252.5	62773	61876	66551	55896.5	63184.5	54504	52578.5	65329.5
g_325.2387	779	1-Acetoxy-2-hydroxy-16-heptadecen-4-one	HMDB31006; HMDB31047; HMDB31048; HMDB31049	C19H34O4	100	325.239	42007.5	44403	50957	46299	56816.5	40417	36139.5	50310	44725.5	55900	35314.5	49382.5	45537	44849.5	41322.5	45937.5	39583	51133.5	46390.5	37703	45747	37908	36127	51740	41768.5	40859	45675	41715.5	53821	41128	39643.5	41356.5	50190.5	54218.5	43103.5	34757.5	39346.5	39325.5	38824	41825	41501	42735	51487
g_325.3112	780	Homophytanic acid	HMDB02337; HMDB02345; HMDB31319; HMDB35668; HMDB35669; HMDB35670; HMDB35671	C21H42O2	100	325.311	19613.5	17244.5	19346	18224.5	22212	17539	19443.5	19591.5	17173	17912.5	16235	18106.5	17315	16628.5	19300	15458	19604	22509	17451.5	14859.5	18972.5	18908	16151.5	19233	17997.5	16882	16322.5	17151	21028	19854.5	20360.5	16651	18408.5	19063.5	16821	16443	17822	17789.5	19016	22555	16642.5	17922.5	22130
g_326.0881	781	Acetaminophen glucuronide	HMDB10316; HMDB29344	C14H17NO8	100	326.088	17413	18439	15053.5	18545	18313.5	18281.5	17089.5	16845.5	17823	17082.5	18140	16956.5	16734.5	16134	18196	20123.5	16236.5	18689	116101	16184.5	17391	19514	16046.5	18800.5	17761.5	18411	17779	17034.5	14921.5	18275	20006	20114.5	17644	15303	17069	17778	18194	18123	18354.5	19698.5	16161.5	15905	18212
g_326.1042	782	N-(4-Hydroxycinnamoyl)tyrosine	HMDB39502	C18H17NO5	100	326.104	6507.5	4783.5	6613	4923.5	5136	5379	4729	5914.5	6561	4941.5	6900.5	5642	6449	7322	7449.5	8544	6337.5	5713	17150.5	6565.5	5071.5	5500	5799	5345.5	6736	4965	5300.5	4148	5079	4717	5107.5	5026.5	5138.5	5913.5	5393	5183	5226.5	6360	6431	5747	5188.5	5436	5672.5
g_326.1236	783	N-(1-Deoxy-1-fructosyl)phenylalanine	HMDB37846	C15H21NO7	100	326.124	10021	8357.5	7410.5	9891.5	5511.5	7131.5	8292	7032	8766.5	6114	9324	16277.5	12461	7386.5	7549	8981	9253	7532	9931.5	9282.5	6445	7377	7079	10224.5	7247	6332.5	6921.5	6948.5	6754	7081	7581.5	6211.5	8635.5	7133	6194.5	6623.5	7650	7120	7375.5	6810	5976	6587.5	8216.5
g_326.1755	784	(+)-O-Methylarmepavine	HMDB30355; HMDB33447; HMDB38645; HMDB41539	C20H25NO3	100	326.175	13792.5	11237.5	13180.5	13628.5	9430	9517	9652.5	7688	10801	9291.5	11642.5	10129.5	16925.5	17298.5	14159.5	14292	10262	9080	10713	10578	8473.5	10865.5	9956	10791	12973	12253.5	9038.5	8700.5	10711.5	10327	9896.5	12240.5	9189	12749	9731	10194.5	7740.5	11092	14518	9370	8406	9009.5	10610.5
g_327.1082	785	Ethylvanillin glucoside	HMDB37682; HMDB38334	C15H20O8	100	327.108	21276	23157.5	24838	24238.5	21951	24996.5	23898	20642	23949	22554.5	20382.5	24073	22935	21818	23720.5	20581.5	22797	28156.5	21647	23675.5	21409	22447	22369	19063.5	23989.5	22199	24665	21725	21266	24430	25187	23704.5	21695.5	21584	26981	22726	24575	22283.5	24278	24581.5	22718	22616	23713
g_327.145	786	Cymorcin monoglucoside	HMDB29777; HMDB39385; HMDB40465	C16H24O7	100	327.145	19447	14869.5	16535.5	15981.5	13393.5	15047.5	14701	20188.5	14746.5	14680	16699	14116	14011	15734	18316.5	35776.5	20662.5	13703.5	14520	18283.5	15749	18324.5	11376	22122	25902	14634	14482.5	14591.5	17920.5	16354.5	16794	14296.5	14735	24560.5	15586	15525.5	13274	22458.5	18278	18331	18224	18414.5	20434.5
g_327.1606	787	5-Hydroxy-7-(4-hydroxy-3-methoxyphenyl)-1-phenyl-3-heptanone	HMDB29524; HMDB30645; HMDB30728; HMDB30841; HMDB32954; HMDB34178; HMDB35098; HMDB36459; HMDB36720; HMDB40760	C20H24O4	100	327.161	14201	20310	19598	18216.5	19823.5	20080	14701.5	18746.5	18460	23718	16715	22202.5	18880	17590	19917	19275	18683	17238.5	20223	18163.5	22224.5	17922	16781	17268	20146	16918.5	18648.5	19511.5	21781	17531.5	19705	18267.5	16033	20118.5	20737.5	19620.5	16840.5	20421	18185	18817	17873.5	20350.5	19423.5
g_327.1958	788	Megestrol	C07120; HMDB14495; HMDB38391	C21H28O3	100	327.196	27139	31839.5	35254	38531	24110.5	33517.5	22334.5	25921	24505.5	38153	29058	35841.5	37774	35047	34149.5	37841	25702.5	25294	30529	24252.5	31280	28217.5	30374.5	28339	33281	29760	30671.5	28354	36857.5	28296.5	29855	23879.5	21910	31846.5	30376	32930	23013.5	30646.5	28280	24430	25518	26505	33440.5
g_327.2178	789	Corchorifatty acid F	HMDB35919; HMDB38483; HMDB40611	C18H32O5	100	327.218	77175.5	101123	79399.5	124922	79465.5	98590	47370	68688	74048	114154	66475	111497	76253.5	76689.5	74024	60245.5	53960.5	53132	94940.5	67193.5	96542.5	69082	68831.5	69980	61257	75921.5	87495	97613	78938	77764	64949	65304.5	58670.5	84229.5	78803	99842	82262.5	66046	73038	61922.5	62224.5	64338	77241.5
g_327.233	790	C22:6	C06429; HMDB02183; HMDB30053; HMDB30446; HMDB35185; HMDB38908	C22H32O2	100	327.233	321284	662258	577788	587961	489234	703312	403638	495928	513694	822738	583269	514414	577766	676002	567038	401811	646528	514350	624776	455696	618140	444002	562120	317625	419979	363200	525757	449808	587752	473546	493302	404329	359689	674282	479205	502317	475982	713721	334636	386956	389332	270228	580938
g_327.2537	791	MG(0:0/16:1(9Z)/0:0)	HMDB11534; HMDB11565; HMDB31043; HMDB31044; HMDB31045	C19H36O4	100	327.254	110422	127388	94434.5	331311	106076	92682	227360	81307.5	92306	107658	77357	72874.5	81714.5	83532.5	95679	60093.5	80839.5	140440	118957	135542	86563.5	92695	77003	68925.5	70388.5	214526	79930	65977.5	88775	71885	72504.5	131070	78479	97105	77418.5	73497	75046	89760.5	59289	66305.5	57231.5	55901	119290
g_327.2903	792	Polyoxyethylene 40 monostearate	HMDB32477	C20H40O3	100	327.29	52136.5	62952	46737	61428.5	31068	84195.5	99510.5	75413	91618.5	43287	67751	66645	60097.5	36871.5	85305	25825	60747	101240	97440	70308.5	51348	48894	41604.5	63214.5	45939	58709.5	61237	49119.5	51888	52539.5	30242.5	35583.5	55511.5	53714.5	49339.5	45645.5	85415	58005.5	59192.5	52299	29691	61591.5	55599.5
g_328.0462	793	Cyclic AMP	C00575; C02353; HMDB00058; HMDB11616	C10H12N5O6P	100	328.046	5952	5380	4721	5395	5038	5889.5	6331.5	5133	5067	4471	5961	4849	5917	5905	5102	5919.5	5402.5	6399	4480.5	5830	5112.5	5313.5	5558.5	5589	5778	7370.5	5029.5	5565	4679.5	6123	5860	6438	5517	4844	5935.5	6297	5460	6168.5	5577.5	5295.5	5036	5495	6134.5
g_329.1238	794	(±)-threo-1-(p-Hydroxyphenyl)propylene glycol 4'-glucoside	HMDB33068; HMDB33082; HMDB38304	C15H22O8	100	329.124	25797.5	22417.5	26194	24197	25099.5	28843.5	29782.5	26805	23703	26934.5	24511.5	30247	21563.5	31462	25750.5	28403	28213	36541	26684	25472.5	23471.5	27710	24543.5	25387	31046	27211	30850	27940	26581.5	29951.5	32534	25105	25336.5	24645.5	26375.5	28142	34924.5	31041.5	29753	28264	30182.5	32498	32512
g_329.1607	795	Picrocrocin	HMDB05796; HMDB31382; HMDB33111; HMDB33224; HMDB33225; HMDB33226; HMDB34558; HMDB38979; HMDB39056	C16H26O7	100	329.161	26507	24912.5	35033.5	23488	34226	26701	28985.5	39532.5	24201	33760	22334	32525	20692.5	27022.5	22921	39093.5	28982.5	28431	20817.5	27572	32220	26665.5	20814	36248	25476.5	24146.5	26966.5	35434	37918.5	27854	28639	27132	33002.5	35868.5	34920	27504.5	26868.5	31488.5	25898	27609	38322.5	37592	37998.5
g_329.1756	796	Carnosol	C09069; HMDB02121; HMDB36749; HMDB36753; HMDB36755; HMDB39613	C20H26O4	100	329.176	49648.5	78404	85311.5	86399	71937.5	75643.5	61649	65513.5	91649.5	111906	56910.5	101296	84373	58936.5	79874.5	66269	67687	63082	89812	80393	85304	55584	64033.5	79945.5	79976	66082	73810.5	125162	120787	72232	91879.5	61912.5	50232.5	94897.5	85671	96457	53383.5	93620	86788.5	70241.5	91752	66529	85762.5
g_329.2122	797	Deoxycorticosterone	C01176; C03205; C03747; CHEBI:16973; CID:6166; HMDB00016; HMDB00374; HMDB00920; HMDB33126; HMDB34632; HMDB40928; HMDB41585; HMDB60906; HMDB60908; HMDB60909; HMDB60910; HMDB60911; HMDB60912; HMDB60973; HMDB61004	C21H30O3	100	329.212	15800	21060	19790	23986.5	18067.5	22418	14821.5	17989.5	18043	27395	17788.5	25914	19898.5	17893.5	20900	17396.5	19502	15442	22247.5	17911.5	19727	16856.5	18529	17394	18566	17634.5	22811	25402	22317.5	18427.5	20858	17607	14182.5	19481.5	19841.5	25828.5	17556.5	21652.5	18015.5	17432.5	17991.5	15030	19705
g_329.2343	798	9,12.13-TriHOME	C14833; C14835; HMDB04708; HMDB04710; HMDB30936; HMDB38555	C18H34O5	100	329.234	79333.5	95583	74699.5	120866	72180	106290	59622.5	54549.5	76315	116655	66497.5	115276	72934.5	65248	72678.5	59306	58664	57348	86150	66509	97009	69839.5	77434.5	79562	55782	81504	87389	99084	72556	74205.5	63705.5	69903	55532.5	76948	77648	109757	72916	70761.5	74261	54552	56796	54360	86368.5
g_329.2485	799	C22:5	C16184; C16513; HMDB01976; HMDB06528; HMDB32257; HMDB35024; HMDB35581; HMDB38909; HMDB39133; HMDB39530; HMDB60113	C22H34O2	100	329.248	147752	256225	140259	171347	225306	192420	176660	253974	206544	232628	148040	218874	176190	172070	186052	154731	324098	218450	201656	222412	176398	164622	164918	120996	95530.5	117488	172345	183202	205784	179535	154652	188598	196711	338256	252690	177065	172194	337734	97945.5	117430	150742	210544	199522
g_330.1072	800	Nizatidine	C07270; HMDB14723	C12H21N5O2S2	100	330.107	5881	4938.5	5814.5	5360.5	4937.5	5178	5824	4853.5	5379	4688	5992.5	5563	5110	5867	4864	7113	5444	5311.5	5202.5	5233.5	4988	5504	5378.5	5082	5534.5	5516.5	5501.5	5004	4883	5288.5	5362.5	5570	5740	4831	6439.5	5292	5759.5	5388	5536.5	5530.5	5826.5	5838	6287.5
g_331.0458	801	dIMP; Patuletin	C06196; C10118; HMDB06555; HMDB30802; HMDB33648	C10H13N4O7P; C16H12O8	100	331.046	39474	36433	42437	47487	42357.5	48003.5	47362.5	49299.5	35973.5	46803	38443	45849	32600.5	45539.5	35904.5	44224	40232.5	61850.5	45082	38526	41091	48937.5	44023.5	46444	40037	39095	44153.5	49224.5	39633.5	47551.5	53416.5	54677.5	40683.5	36795	44369.5	41808	51074	39611.5	48994.5	43840.5	51407.5	39206	49766.5
g_331.0606	802	Fluorescein	HMDB14831	C20H12O5	100	331.061	24296	18724.5	20182	15641	15740.5	17584.5	24999.5	18685.5	18660	14600	20135.5	15051.5	16754	20932.5	19101	18211	19683.5	23291	20147.5	18862	15232.5	21464.5	18524.5	17826	22340	22791	17313	15632	17467.5	23758	18921	18773	22567	17637	18037	14089.5	21317	17424	20591	22065.5	19245.5	20573.5	19640.5
g_331.1031	803	Leonuriside A	HMDB31721	C14H20O9	100	331.103	6884.5	5629.5	7236	5793.5	6110.5	7843	6854	7709.5	7016	8582	8713.5	6987.5	6990.5	10213.5	8893	11514	6163.5	8671	6724.5	7623.5	6532.5	7936.5	6997.5	6931	8433	8068.5	7352.5	6667	6663.5	5401	6071	6455.5	7732	7754	7364.5	8199.5	8337	8601.5	8431	7467	8848.5	14876	7838
g_331.1558	804	(R)-Marmin	C11865; HMDB30787; HMDB34987; HMDB35041; HMDB35042; HMDB38014	C19H24O5	100	331.156	17008.5	13226	13227.5	12328.5	14012.5	13299.5	15834	13938	17520	15015	14988.5	14092	12410.5	18095	12234.5	17521.5	13707	13410.5	12961.5	13168.5	15116.5	13199.5	12439.5	13831.5	12829.5	15780.5	13924	13849.5	15979.5	13347	11458.5	13818.5	15557.5	18831	14997.5	12575.5	20488	13370	12169.5	11665	14452.5	27005	14834
g_331.1764	805	Unshuoside A	HMDB29784; HMDB33019; HMDB33110; HMDB33215; HMDB33220; HMDB33221; HMDB33644; HMDB34772; HMDB35025; HMDB35634; HMDB38747; HMDB38980; HMDB38981; HMDB39055; HMDB60012	C16H28O7	100	331.176	17251	18213	22804.5	17687	15202	14620.5	36023.5	16303	15733	19012	27235.5	20520	17136	26236.5	18766.5	23963	30413	15889.5	25144	20163.5	15760.5	15603.5	16797.5	20812.5	23857.5	16642.5	17821	18816.5	46894.5	39308.5	66722	22225.5	19493.5	21040.5	19516.5	68129	27308.5	18161	22399	16428.5	15073	20885	16936.5
g_331.1914	806	Carnosic acid	C05498; C09081; HMDB02358; HMDB04031; HMDB12851; HMDB30103; HMDB30136; HMDB31374; HMDB31375; HMDB35637; HMDB36146; HMDB36623; HMDB36700; HMDB36726; HMDB36761; HMDB38966	C20H28O4	100	331.191	128106	214564	152966	231564	168608	233784	104744	139638	175728	305550	127033	295996	207102	148002	207814	182694	186787	107885	280664	193158	205032	155180	183228	150824	135429	134476	207630	212800	219462	170580	203208	177022	92411	187976	296052	256154	154992	193793	158394	121961	129812	136884	179133
g_331.2492	807	9,10.13-Trihydroxystearic acid	C19621; HMDB30935; HMDB34295	C18H36O5	100	331.249	10441	12906.5	8977.5	11425.5	11139	11885.5	10757.5	13073	11170	11979	10036	11777	10657.5	8891.5	10021	10115	12444.5	11014.5	11724	11436.5	10903.5	10142	10706.5	8615.5	9020.5	9970	10696.5	10735	10742	9508	8681	10113	12296	13773	12388	10684	10032.5	13900.5	9142.5	8404.5	9321	10132	10445.5
g_331.2643	808	C22:4	C16527; HMDB02226; HMDB35676; HMDB35677; HMDB38910	C22H36O2	100	331.264	67040.5	87621.5	57578	74225	139090	87744	75484	122015	84695	109881	47106.5	135003	59917.5	78990.5	74079.5	80881.5	146570	103530	82392	102764	102287	78876	73854	71829	54433	52240.5	68068.5	91711.5	112409	72091.5	89375	73441	110346	157646	104505	81073	68355.5	152388	42364	43298	93243.5	117883	107560
g_333.0998	809	Glutathione episulfonium ion	C14874; HMDB60479	C12H20N3O6S	100	333.1	6689	5099.5	6872	5655.5	4805.5	5788.5	5881.5	5442	6894	7015	6854	6780.5	7467	7676.5	8167.5	7599	5980	6774	6171.5	7027	6954.5	5902.5	8637	5613.5	7306	5596	6763.5	5580.5	5118.5	5939.5	5542.5	5076.5	6468	6728.5	6438	7002	5722.5	7471	7381	7075	6740.5	9154.5	6435
g_333.1556	810	1,5-Dibutyl methyl hydroxycitrate	HMDB40461	C15H26O8	100	333.156	28189	41539	27158.5	46211	7729.5	8739	20469.5	26138	35839.5	10130.5	23256.5	9628.5	46059.5	26361.5	37259	19276.5	31170.5	8626	51910.5	35397.5	23667.5	16102.5	7097.5	26861.5	25775	15079.5	11368.5	34954	7808	19071.5	12257	30634	9028.5	33481	9242.5	11648.5	11395	36294	30866.5	21904	9787.5	13028.5	19087.5
g_333.1717	811	3-(2-Methylpropanoyloxy)-8-(2-methylbutanoyloxy)-9,10-epoxy-p-mentha-1.3.5-...	HMDB32699; HMDB32700	C19H26O5	100	333.172	15455.5	14907.5	13691	12930.5	12691.5	12387.5	11203	12917.5	27785.5	14294	12843.5	12786	18202.5	13322	14437.5	13401	9734.5	11403.5	14797	23678	18342.5	13657	17063	11175.5	13216	18425	15543	12700	16200	16364	10595.5	11288.5	13637	30662.5	11560.5	14188	11633.5	14973.5	14993	14251	8294	34342.5	10090
g_333.1919	812	2,6-Dimethyl-7-octene-1.6-diol 8-O-glucoside	HMDB33218; HMDB33230; HMDB33231; HMDB34771	C16H30O7	100	333.192	12529.5	16643.5	10998	20435.5	16882.5	26872.5	16779.5	13828.5	15698	23103	12131.5	23592	16226	13100	14362.5	22549	12795.5	13132.5	18262.5	14690	20230.5	18132.5	20296	20775.5	11007.5	18232.5	19633	24093.5	21794.5	18881	17422.5	13293.5	14918	16112	30349	25174	15882	14830.5	14469	10913.5	16487.5	18707	17799
g_333.2071	813	15-Keto-13,14-dihydroprostaglandin A2	C05949; C05953; C05954; C05955; C05957; C05958; C11876; HMDB01244; HMDB02710; HMDB02752; HMDB04234; HMDB04236; HMDB04238; HMDB05073; HMDB12824; HMDB12850; HMDB35286; HMDB35878; HMDB36760; HMDB36763; HMDB36828; HMDB41055; HMDB60046; HMDB60054; HMDB60095	C20H30O4	100	333.207	557522	795963	527012	897092	511594	845397	381780	498446	709770	1.1222e+06	485552	1.02459e+06	941476	511893	738152	578988	638054	380036	1030669	690477	737780	537944	656982	534248	500190	443886	779180	689726	674740	602540	638997	610236	352112	607602	1166767	882370	601448	715780	585961	419470	364258	486394	646816
g_333.2795	814	Docosatrienoic acid	HMDB02823; HMDB31099	C22H38O2	100	333.279	16077.5	18400.5	19594.5	19190.5	26243.5	19081	16669	22799	19097.5	24086	11540	27174	15270	17407.5	17566	13140	26578	21855	19825.5	21570.5	22061	16137.5	16837.5	16696.5	14393.5	13400	16214	26056	26683	19232	18451.5	17824.5	25319	26825	24090.5	18236.5	15655	25277.5	13495	14874.5	18905.5	24764	22693.5
g_334.0726	815	Oxonantenine	HMDB33367	C19H13NO5	100	334.073	6243.5	4683.5	7201	4129.5	5760	4877	4566	5342	4008.5	5057	5353.5	4288	4545	7685	8701.5	10249.5	5442.5	6007.5	4079	4887	4704.5	3510.5	4349	4276	5851	4270	4473.5	3504.5	3939	4203.5	4194	4248.5	3880	6151	3992.5	4797.5	4112	5448	7759	6158	6186.5	11737.5	5708
g_334.1596	816	Almotriptan	C07792; HMDB15054; HMDB15087	C17H25N3O2S	100	334.16	5280	4851	5042.5	5037	3961	4449	3717	3773	5320.5	4726.5	4841.5	4867	4195.5	4342.5	5320	5897.5	4932	4686.5	4862.5	3926	4899.5	4536.5	4199	4289	4928	4678	3933	4839.5	4611.5	4193	3681.5	4156.5	4512.5	4543.5	4992.5	5222	4128.5	4743.5	5057.5	4065.5	4624	4726.5	4669
g_334.3117	817	Pipericine	HMDB31678	C22H41NO	100	334.312	1822	2083.5	1405	1759.5	2024.5	1810.5	1124.5	1342.5	1530.5	2031	1982.5	1764.5	1685	1817	1402	1478	1390.5	1962	2310.5	1847	1726.5	2507.5	6624	1229.5	1611.5	1498	1732	1754	1529.5	1544	1753.5	1706.5	1176.5	1682.5	1762	1463	1294.5	1623	1540	1581.5	1416.5	1519	1572
g_335.1283	818	Licoagrochalcone B	HMDB35501; HMDB39609	C21H20O4	80	335.128	147510	146792	172080	130720	140879	169900	177302	162078	141036	135668	121212	154997	127765	163526	145280	140787	161482	209142	174160	155556	118114	157916	139877	143786	172038	147312	148930	167862	140342	177532	177421	140882	144200	146470	135177	141512	172132	144590	163786	166866	180112	137320	181742
g_335.1566	819	N2-Fructopyranosylarginine	HMDB41541	C12H24N4O7	100	335.157	107308	114818	130971	96052.5	102880	124878	130630	116878	113261	104484	90575.5	122738	103490	116658	108256	100399	121364	159093	135064	116750	89553.5	114134	101733	104362	127404	103131	110214	123274	104608	134222	134064	99559.5	99920.5	116525	98994	103602	130385	105694	115316	124250	128639	97390	133008
g_335.1976	820	Acebutolol	C06803; HMDB15324	C18H28N2O4	100	335.198	26236	27605.5	26269	29482	25154.5	29687.5	29274.5	33274.5	27210	28615.5	21827	30353.5	22495.5	27254.5	25856.5	26529.5	27818	30167	32899	27737	25537	26074	23089.5	28992.5	25542	23449.5	25560.5	31929	27210.5	27081.5	27725	22664.5	23765.5	31807.5	28438	29703	25541	28132.5	27478	24129.5	29862	26423	29348.5
g_335.223	821	Leukotriene B4	C00959; C02165; C04685; C04686; C04853; C05356; C05965; C05966; C14781; C14808; C14810; C14812; C14813; C14820; C14823; HMDB01085; HMDB01193; HMDB02236; HMDB02656; HMDB02982; HMDB04243; HMDB04244; HMDB04688; HMDB04690; HMDB04692; HMDB04693; HMDB04696; HMDB04699; HMDB05050; HMDB05087; HMDB05088; HMDB05089; HMDB10204; HMDB10211; HMDB10216; HMDB10219; HMDB11135; HMDB12498; HMDB12839; HMDB34686; HMDB…	C20H32O4	96	335.223	2.12977e+06	2028866	1.493e+06	2.87543e+06	1.71271e+06	1.94341e+06	1145574	1.50219e+06	1740246	2.39099e+06	1215971	3420817	1.72994e+06	1.31844e+06	1.5573e+06	1.47364e+06	1.71038e+06	947292	2249334	1.74347e+06	2358694	1621183	1.62744e+06	2.25585e+06	1.47366e+06	1441539	1.81218e+06	2.45941e+06	2331449	1813106	2013049	1817068	1.31764e+06	1.67674e+06	2.38462e+06	2.79903e+06	1.58997e+06	2064219	1.61119e+06	1009483	1526843	1517837	1898114
g_335.2584	822	Pregnanetriol	HMDB06070; HMDB31005; HMDB38105	C21H36O3	100	335.258	137316	138676	100397	196127	126716	130570	83411	118645	124912	171172	78752	227118	112114	101057	108416	112838	124912	74621.5	160454	119399	156118	102971	102002	153076	98439.5	91186	120531	177264	161656	118776	127770	119069	90507	137428	165222	188866	103052	148759	109307	74784	118862	111977	128998
g_336.0374	823	Famotidine	C00025; HMDB01919	C8H15N7O2S3	89	336.037	816224	662430	721036	732732	634388	699382	786148	797474	587141	574978	699388	584344	528876	739592	693734	780596	732548	629400	649252	634354	638102	798070	719292	815057	727904	761794	750456	726580	588934	717283	705625	745842	816453	545174	656056	628463	653091	682624	809276	722140	809778	677494	729910
g_336.0499	824	Nicotinic acid mononucleotide	C01185; HMDB01132	C11H16NO9P	100	336.05	782634	735372	844405	643165	709962	832095	859248	764023	673256	653896	666781	757531	662736	786176	712104	715031	827566	965590	807634	701822	650020	816220	731945	770157	806962	753444	757780	825103	684510	864758	923209	718816	764738	677309	687037	697220	848739	683778	808875	782450	884262	683818	907936
g_337.1289	825	15-Acetyl-4-deoxynivalenol	HMDB33444; HMDB36137; HMDB39824	C17H22O7	100	337.129	10183.5	10456.5	9674.5	10029	8165.5	9942.5	9230	10567	12169.5	12015	11367	10345.5	10587.5	10237.5	10382	11305	8505	9807	11171	10699.5	10983	11342.5	9298.5	10485	10210	9301.5	11758.5	9855.5	10022	10305.5	8942.5	8495	10185	10875	9583	10628.5	10188.5	12192	11801	8948	8858.5	11306.5	9668.5
g_337.166	826	Omega-Carboxy-trinor-leukotriene B4	HMDB13032	C18H26O6	100	337.166	13534	15840.5	21512.5	16907	15034.5	15968.5	13552	17744.5	17784.5	20317.5	14808.5	18717.5	16183	17165.5	15228	18664.5	17533.5	13942	17044.5	15652	17420	16772.5	14900.5	16401.5	16564.5	15453	17014	18701	19666	14729	13566	14063	14875	21902	18418	18499	14866.5	17467.5	16012.5	13974.5	18208	17292.5	17188
g_337.1918	827	Aspidospermatine	C09041; HMDB30358	C21H26N2O2	100	337.192	150667	192520	162518	164110	189549	152422	177798	435335	161648	251022	138940	215416	114658	203046	117097	198433	362448	150272	181738	165504	219158	101716	109871	180757	77776.5	108984	138517	183816	185400	127721	137221	117431	206224	437992	231975	110065	135845	182784	107168	128921	246494	203573	243416
g_337.238	828	14,15-DiHETrE	C02165; C14772; C14773; C14774; C14775; HMDB02265; HMDB02311; HMDB02314; HMDB02343; HMDB02995; HMDB12504; HMDB12838; HMDB35379; HMDB60106	C20H34O4	100	337.238	259479	248020	235047	469665	183714	275501	170770	177380	179134	401108	113852	566628	216816	126396	186156	138186	179982	129286	239132	190716	295358	182489	179736	271066	159781	150662	204744	385846	301288	206943	285653	177387	188918	202260	311001	373490	197334	242808	175644	134384	207500	182731	177206
g_337.3111	829	Erucic acid	C08316; HMDB02068; HMDB02884; HMDB31013; HMDB32470; HMDB35566; HMDB35567; HMDB35568; HMDB35569	C22H42O2	100	337.311	20720.5	27872.5	35005	28589.5	46848	28969.5	72074	67113.5	34782.5	49402	24705	32747.5	23461.5	37607.5	27286.5	21135	38525	40202	38944.5	31391.5	39205.5	23087.5	22605	32884.5	26581	31609	30882	44944.5	64488	39621.5	46107	20910.5	26902	55703.5	38460.5	57078	22138.5	44568	93991	33444	37672	45833.5	48606
g_339.1082	830	Linocinnamarin	HMDB30678; HMDB35441; HMDB60021	C16H20O8	100	339.108	6470	5329.5	15166	6473.5	5086.5	6398	5784.5	6023	6400	5958.5	7220.5	5988.5	6563.5	6931.5	6491.5	8231.5	8105.5	6127	6814	5639.5	6842	6374.5	5861	5395.5	6465.5	5765.5	7319.5	5418	5734	6071.5	6258.5	5784	5836	6977.5	6453.5	6843.5	5714.5	6812	8098.5	5359	5592.5	6689.5	5862.5
g_339.145	831	15-Deacetylneosolaniol	C02951; HMDB36157; HMDB36158; HMDB36160	C17H24O7	100	339.145	7747	8622.5	10147	8952.5	7135.5	9744	7503.5	8181	11660.5	10047	9867	8799	9441	10033.5	10231	12836	8370.5	7177	9275	8053	11795.5	9783.5	7941	7965	10851	9248.5	8859.5	8216	9841.5	8973.5	8086.5	7280.5	8030.5	10721.5	8940.5	10125.5	8725.5	10414	9466	9022.5	8039	10085.5	8705.5
g_339.1593	832	5-Deoxymyricanone	C14348; HMDB30799; HMDB32737; HMDB34010; HMDB36399; HMDB36401	C21H24O4	100	339.159	7122.5	8208.5	9815.5	7144.5	7303.5	8232.5	7246.5	9769	9014.5	8817	9713.5	7990	9074	8766	9184	10615.5	8587	8054.5	8854.5	7972.5	7213.5	7890	8025	7604	9433	8560.5	9009	7408	8724	7401.5	7414	7173	8161	9159.5	8860	8684.5	6970	8977	7958	7473.5	7766.5	7236.5	8138
g_339.1817	833	Pentamidine	C07420; HMDB14876	C19H24N4O2	79	339.182	456398	45527.5	23293.5	27016	36230.5	436732	36167	94458.5	39732.5	42282.5	33302.5	56213.5	574498	45212	625589	41126	59069	27726.5	42336.5	37919.5	36057	417396	397304	33730.5	501982	448362	26795	36581.5	39302.5	29747	26204	19588	35991	97738.5	42978	31598.5	188812	41079	397464	29898	40986.5	38348	41216.5
g_339.2069	834	14,19-Dihydroaspidospermatine	HMDB30359	C21H28N2O2	93	339.207	402984	482126	610484	391618	697414	341398	594789	1573028	465325	757656	413147	744807	454569	756588	411693	894910	996122	468117	463686	466914	709178	308398	251664	738608	293368	279681	461154	531198	841599	405064	524588	371950	642506	1.45186e+06	731647	412360	323154	692380	264417	390419	671534	750990	901352
g_339.2331	835	Plastoquinone 3	HMDB33786; HMDB39762	C23H32O2	100	339.233	35610.5	38162	45865	37710	55565	36078.5	45419.5	114350	36790.5	63865	31833	66623	39801	57857	45332.5	69369.5	66953	40488.5	39327.5	37364	55808.5	33447.5	30011.5	59848.5	41762.5	31786	43350.5	45851	64423	34069	41544	32337	54109	91335	55932	36109	30798	57657.5	31928	33072	53046	62878.5	65906.5
g_339.2907	836	Polyoxyethylene (600) monoricinoleate	HMDB32476	C21H40O3	100	339.291	11219.5	11944	14063.5	11374.5	18932.5	11299.5	11470.5	23898.5	11586.5	15579	9317	15028	11575.5	12418	12007	14230.5	16003.5	16007	12456	11063	14213.5	9968	9812.5	14090	12796	8938	13245	11401.5	17939.5	11810	11371	10056.5	15932.5	27193.5	13381.5	10977	9410	14250	9617.5	11793.5	12902.5	15607.5	14711
g_339.3269	837	C22:0	C08281; HMDB00944; HMDB35651; HMDB35655; HMDB35660; HMDB35667; HMDB40290	C22H44O2	100	339.327	59087.5	53456.5	58044	59702.5	66097	67317	190994	65479.5	58549	61532.5	52746	49534.5	58686	54594	47284.5	33500	65867.5	95670	68410.5	51276.5	60057.5	54234.5	68939	56316.5	55819.5	72312	57913	69017.5	62840.5	71495	61622.5	42067.5	49367	75277	54693.5	169846	57400	51657	82703	82717	49272.5	53190	87282.5
g_340.2858	838	Stearoylglycine	HMDB13308	C20H39NO3	100	340.286	5326	5268	5598	4447	6800	5226	4808.5	6403	5677.5	4460.5	4983.5	5587.5	5119.5	4360	6146	4627.5	5541	6199.5	6339.5	5084.5	5590.5	4632	4507.5	4925	4841.5	5315.5	5261	5075.5	5747	5248	4955.5	5773	7101	6587.5	5181.5	4202.5	4558	5390.5	4061	5463.5	5713	6304.5	5289
g_341.0877	839	Glucocaffeic acid	C10433; HMDB34313; HMDB36937; HMDB60024	C15H18O9	100	341.088	6222.5	4913.5	6119	5377	4665	5662	5569.5	5469	6497.5	5103.5	6463.5	6229	6298	5418.5	5642.5	7123.5	6013.5	5424.5	6479.5	6530.5	5824	4961	6647.5	5216.5	6181	5324	6361	5159.5	5500.5	5285.5	5251	6221.5	5584.5	5583	6421.5	6036	6419.5	5903	6499	5207.5	4296.5	5999.5	5365
g_341.1091	840	Disaccharide	C00089; C00208; C00243; C00252; C01083; C01235; C01518; C01970; C03323; C04147; C05400; C05402; C06422; C07064; C19632; C19636; HMDB00048; HMDB00055; HMDB00163; HMDB00186; HMDB00258; HMDB00740; HMDB00975; HMDB02923; HMDB05826; HMDB06603; HMDB06792; HMDB11740; HMDB11742; HMDB29880; HMDB29882; HMDB29898; HMDB29902; HMDB29919; HMDB29933; HMDB33368; HMDB38489; HMDB39237; HMDB39727; HMDB39876; HMDB416…	C12H22O11	100	341.109	27040.5	13699	17871	13410	11641.5	15629.5	18514	13602	19014.5	16162	19170	17038.5	24154.5	19527	26101	25090.5	18751.5	20236	15586	17583.5	19309.5	18685.5	19223.5	18889.5	15566	18196.5	13128.5	16124.5	12030	14205.5	16070	15694	29121	12346.5	19047	14963	16501	16352	19026	16704	16138.5	17230.5	19220
g_341.124	841	Coniferin	C00761; HMDB13682; HMDB30107; HMDB32767; HMDB37552; HMDB39334; HMDB40663; HMDB41273	C16H22O8	100	341.124	11597	7526	15701	7734.5	5916.5	9178.5	7299	7894	9327	9383.5	9646.5	8796	8960	9222	9292.5	11561.5	8122	8173	8353.5	8917.5	9306.5	8955	8519.5	8115.5	8316	8861	9148	8904.5	8497.5	7661	8351.5	7388.5	9953.5	8162.5	8452.5	8660	9086	10211.5	8626.5	7372	8392	7671	8891.5
g_341.1607	842	Jasmolone glucoside	HMDB32870	C17H26O7	100	341.161	9747.5	213062	8897	228544	8463	204980	7979.5	13407	8917.5	10112	170586	9047.5	175920	8969	197356	17156.5	9513	7604.5	218334	9188.5	9082	67161	179376	10505.5	145578	132444	209184	9586	11943.5	8826	9717	153995	9484	9450	11494.5	198190	68971	10467	119650	8556.5	8295.5	8426	9096
g_341.176	843	7-(4-Hydroxy-3-methoxyphenyl)-5-methoxy-1-phenyl-3-heptanone	HMDB29525	C21H26O4	100	341.176	10746	11915.5	13028	11966	10416	11874.5	8323.5	15802	13192.5	15430	11618.5	12405.5	12121	11195.5	12468	13495.5	10251	10873	13585.5	11377	11511.5	11942	9518.5	10122	11533	10287	11018	12018	14852.5	11913.5	15113	10654.5	9023	14858	14365.5	13370.5	9233.5	14040.5	10609.5	12421.5	11217	10882.5	12425.5
g_341.2334	844	13-Hydroxy-9-methoxy-10-oxo-11-octadecenoic acid	HMDB40901	C19H34O5	100	341.233	40028	52032.5	50409.5	51145	65873	53307.5	48914	69624	46525.5	68514.5	44854	69429.5	42282.5	53288.5	51825	60133	63062.5	51187.5	51248	44551.5	62636	43829.5	47229.5	60630.5	42424	41366.5	56543.5	51533.5	66726.5	47642.5	55714.5	40003	61971	73617	57109.5	44149	43338	58028	41070.5	45422	51552	53436	71197.5
g_341.3057	845	MG(P-18:0e/0:0/0:0)	HMDB11153; HMDB29764	C21H42O3	100	341.306	16074	14963.5	15901	16784	19857	16630.5	17726	18723	15161	20627	14298.5	18781	16201.5	13121	14316	12190	13794	23102	19629	14754	19707	13880.5	13133	12872	14262	13927.5	17145	17865.5	17650.5	15761.5	14110	14804.5	16545	19407.5	18315.5	17919.5	14248.5	14461.5	10858.5	17503	13124	16850.5	16006.5
g_342.0919	846	N-desmethylrosiglitazone	HMDB60980	C17H17N3O3S	100	342.092	3295	2732	3076	3076	2973.5	3058.5	3108.5	2427	2789	2538.5	3783.5	3389	3396.5	3272.5	3396	3835	2938	3268.5	2808	3625.5	3073	3339.5	3389	2715	2816.5	3319.5	3523.5	2588	2759	3016.5	3705.5	2954	3416.5	3107	3165	2896	3330	2634.5	3449	2792	2634.5	3728	3362
g_342.1025	847	Niazinin A	HMDB31942	C15H21NO6S	100	342.103	3646.5	3426	3850.5	2997	4149.5	4219.5	3877	5245.5	4169	3501	4693	4362	4278	4192.5	4366.5	5078.5	3125	3993	3756.5	4861	4782	4325	4485.5	3439.5	3279	4040.5	5257	3537	3483.5	5171	3598	4037.5	5733.5	4060.5	4819	3729.5	5146.5	3662.5	3995.5	4123	3205	4036.5	3556.5
g_343.0673	848	Theogallin	HMDB39287	C14H16O10	100	343.067	13241.5	12419	13415	11954	12078.5	14219	13493.5	12363	11666	11234.5	11908.5	14075.5	11435	13681	11712.5	13526.5	16793	16019	13423	12704.5	11112	13337	12717.5	11807	14210.5	14983	13785	12346	11720	13876.5	15749.5	13623	12640.5	11748	12817	13291.5	16358	12978.5	14658	14354	13582.5	12227	13728.5
g_343.1033	849	Domesticoside	HMDB29647; HMDB34862	C15H20O9	100	343.103	6038	5330	5108.5	5303.5	4538.5	5110.5	5860.5	5439.5	5756.5	5072.5	6764	6864.5	5728.5	6837.5	5925.5	6428	5744.5	5805	5648	6485.5	5993.5	5900	5587.5	4659.5	6271	6628	5930	5324	4964	5225	5631.5	4869.5	5259	5496	6366.5	6393.5	6483.5	7144	5448	5409	5096.5	5696	5306
g_343.1399	850	(-)-erythro-Anethole glycol 1-glucoside	HMDB33066; HMDB33067; HMDB41509	C16H24O8	100	343.14	15808.5	8487.5	9870.5	7937	7520	9478	8502.5	9537	9380	10461	9693.5	9167	10544	10368	9498.5	11606	7981	9997	9091	10476	9418	11244	8485	8484	11636.5	8798	9982.5	8872	8876.5	8900.5	8322.5	8850	9027	9589.5	9209.5	10150	10128.5	11476	12042.5	9591	9060	9624.5	8581.5
g_343.1927	851	11-Dehydrocorticosterone	C05490; HMDB04029; HMDB04631; HMDB12614; HMDB30743; HMDB31096	C21H28O4	75	343.193	11964.5	15210	16150	17684	12157.5	15005	10439	28216	19034	19971	14084.5	16453.5	15396.5	12570	14305	13465.5	11713	11578.5	15127	15727	17635.5	12941.5	12357	13421	14538.5	14136	15341	19178.5	16453.5	14917	15415	11484.5	12348.5	17664	14647	18119.5	11580	16942.5	13767.5	15340.5	12130	12614.5	12858
g_343.2279	852	Medroxyprogesterone	C07119; C08158; C14643; HMDB01939; HMDB10213; HMDB13620; HMDB13621; HMDB14398; HMDB15489; HMDB33896; HMDB39885; HMDB60037; HMDB60040; HMDB60047; HMDB60048; HMDB60049; HMDB60050; HMDB60051; HMDB60112	C22H32O3	100	343.228	390629	477502	314367	678816	280711	485440	291876	283766	433718	562590	405466	526806	463236	350512	430328	291106	361418	283850	460393	325980	360944	309104	470994	246224	363409	350372	558203	371966	351014	384415	346544	383880	262608	290086	417648	414698	395876	376122	221848	329931	311987	172646	350666
g_343.2842	853	10,20-Dihydroxyeicosanoic acid	HMDB31923	C20H40O4	78	343.284	16491.5	18056	12716.5	17525.5	12270.5	20921	21479.5	19411.5	18254.5	14450	16861.5	16090.5	16461.5	10940.5	15317.5	11702.5	12027	21088.5	18834	16123	15536	15974.5	15070	14309	13577	15942.5	17522	15373.5	12552.5	14000	10246.5	13099	15596.5	14544	16395	12698.5	17146.5	13090.5	13650	15535.5	12539.5	12343.5	16352.5
g_345.1188	854	Di-O-methylcrenatin	C09771; HMDB32742; HMDB35057; HMDB36562; HMDB40601; HMDB40602; HMDB41189	C15H22O9	100	345.119	8137.5	6281	5865	6753.5	5609	6927	6728	6850.5	7153.5	7689	7767.5	6614	7270.5	8390.5	6635.5	8806	7685.5	7463.5	8097	7154	6884	7846.5	6909.5	8004	8266	6816.5	6818.5	6790	6842.5	6772.5	5760.5	7076	6754.5	8439.5	7126	7403	8077	8518.5	6671.5	6616	7431.5	7894.5	7044.5
g_345.1351	855	Gibberellin A3; Lepidine B	C01699; C09059; C09190; C09547; HMDB03559; HMDB31365; HMDB32715; HMDB32716; HMDB33094; HMDB33095; HMDB33290; HMDB35609; HMDB36423; HMDB36677; HMDB36779; HMDB36782; HMDB36891; HMDB36892; HMDB38314; HMDB40309; HMDB40310; HMDB40648; HMDB41372	C19H22O6; C20H18N4O2	100	345.135	13753.5	9936.5	8544	9404.5	7089	7671.5	10988.5	10438	13989	9786	10559	13075.5	10145	11300	8753.5	9397.5	8742	15041.5	8801.5	11499	12054	9568.5	9576.5	11314.5	9419	10188	11003.5	8178	9005.5	10739	7735	9591.5	9925	12517	9200	8335.5	28524	8752.5	7713	7145.5	7741.5	14290.5	7090
g_345.1557	856	(1R,3S.4S.6R)-6.9-Dihydroxyfenchone 6-O-b-D-glucoside	HMDB33222; HMDB33223; HMDB35822; HMDB38149	C16H26O8	100	345.156	206066	25650	17336.5	16364.5	16496.5	15330	26124	18923	19339.5	13509.5	17354.5	17284.5	15675	20702.5	16268.5	26011	18198.5	23094.5	14207.5	20441.5	19964	30162.5	16429.5	20041	25478	24036	19921.5	15607.5	19596	21743	18443	22286	19460	18182.5	16107	20827.5	43765	17891	19732.5	18146	24170	38106	18705
g_345.1704	857	Gibberellin A113	C11859; HMDB32819; HMDB32896; HMDB34605; HMDB35047; HMDB35812; HMDB36474; HMDB36661; HMDB36690; HMDB36894; HMDB36901; HMDB40795; HMDB41795	C20H26O5	100	345.17	48624	39598.5	31408.5	35614.5	34084	39938.5	28327.5	28676	46648.5	49746.5	29173	45775	42054.5	36038	39308	33392	37599	27332.5	47165.5	40335.5	39032	35283	35428	26343	30398.5	32166.5	39082	34357	40506.5	34305.5	27863.5	36296.5	25220	43634.5	51286	44170.5	45827	40051	31562	27885.5	27890.5	44149.5	29436
g_345.2075	858	Cortexolone	C02140; C05477; C05488; C05497; CHEBI:NaN; CID:53477676; HMDB00015; HMDB01547; HMDB04030; HMDB06756; HMDB12612; HMDB12849; HMDB29476; HMDB35130; HMDB36624; HMDB37378; HMDB38031	C21H30O4	100	345.207	27610	17836	30334	19223	18707	18256.5	12998	18533.5	19017.5	21933.5	16962.5	20254	61314.5	16859	18381	17815.5	15235.5	14829	22577	54582	32379	15395	22861.5	17646	16769.5	16277	17454.5	22702	19251	14826	21592.5	22632	15050.5	17959	17805	21091	16859	18284	16709.5	18976.5	15156.5	34917.5	16111
g_345.2282	859	Sorbitan laurate	HMDB29885	C18H34O6	100	345.228	28534.5	30594	20769	40268.5	24157	33804.5	23058	25465	27328	31031	39603.5	29896	33183.5	31054	25740.5	27690	25769	24338.5	27546	27775.5	25175.5	25010.5	44266.5	20028.5	20750	25350.5	24933	25199	22279.5	24153	23115.5	26804.5	22986.5	24281.5	27479.5	30278.5	25617	22630	22300.5	20776.5	19593.5	22143.5	22732.5
g_345.2434	860	Methyl-[10]-shogaol	C10794; HMDB31465; HMDB33897; HMDB34944; HMDB36722; HMDB41001; HMDB41302	C22H34O3	100	345.243	142115	133228	52802	141522	82900.5	101166	100005	89717	110060	102534	71574	131021	110475	71878	95900.5	66249	102200	102460	119970	104805	65949	92290	125771	51606	67017.5	78867.5	130392	91796	76933	102010	77407.5	128812	99102	83455.5	149588	100888	122564	108912	53649	75795	73524.5	74996	75475
g_345.2799	861	3-Hydroxy-1-phenyl-1-heptadecanone	C10802; HMDB35678; HMDB38527; HMDB38531; HMDB38532	C23H38O2	100	345.28	30994	32276.5	27796.5	34725.5	37085	29524	25068.5	31810.5	38316	25500	19038	19326	28461	23235	28454	19765	30679.5	39109	29807	25874.5	26790.5	30996.5	40067.5	19119.5	30033	26658.5	30040.5	31192.5	24160.5	26856.5	32588.5	38365.5	42644.5	33609.5	29689	19072	27469.5	20146.5	22886	36275	28026.5	30924.5	22551.5
g_346.056	862	AMP	C00020; C00362; C00946; C01367; C19970; HMDB00045; HMDB01044; HMDB03540; HMDB11617; HMDB59594	C10H14N5O7P	100	346.056	12080.5	14857	13585	10759	14103.5	10814	16985	11623.5	13707	10887.5	15870.5	23418	10229.5	14644.5	17662.5	16667	23967.5	19143	19689	13737.5	18697.5	18647	21528	10574.5	15435	17252	13976.5	10328	13837.5	14763	13812	10136	10740.5	11474.5	23425.5	14596.5	13542	14924	12269	11531.5	14124	11001	18754
g_347.1711	863	Foeniculoside VIII	HMDB33009; HMDB33011; HMDB33219; HMDB33236; HMDB33645; HMDB34786; HMDB34874; HMDB39014; HMDB39469; HMDB41546	C16H28O8	100	347.171	22979	19902	19421.5	17341	17597	17823.5	15509	18660	14041	17409	22945.5	14763	12992.5	21542	26767.5	25711	22327	17313.5	17207.5	16823.5	14406	19492	14446	18650.5	20354	23953.5	15613.5	16713	21128.5	18651	20868	17792	14553	18101	21644.5	18893.5	14282	19599.5	16234	14963.5	16302.5	12872.5	21162
g_347.1863	864	Gibberellin A110	C06094; HMDB32010; HMDB32011; HMDB32895; HMDB33981; HMDB34999; HMDB36895; HMDB40989; HMDB60094	C20H28O5	100	347.186	80961	132162	94806.5	123194	101498	143542	67053.5	92905.5	131340	183497	111406	151096	138820	109122	149901	127284	114826	67489	167269	134006	132126	106814	105602	86686.5	87886	95024.5	135464	117516	137124	117302	109645	106474	58991.5	136959	179439	160240	104074	133914	105984	84112.5	67277	101574	113414
g_347.2022	865	Bexarotene	HMDB14452	C24H28O2	100	347.202	29137.5	43013	27397.5	77971	29780.5	48735	19018	28621.5	31148	64040	28432.5	58293	31325.5	28560	36936	32675	26617.5	17603.5	48868	31625.5	40847.5	27033	29277	32716	24333	33662.5	48584.5	47958	33567	33033	32508.5	35912.5	17458	33093.5	51200.5	46195	32273.5	27436.5	30882	24721	24310	23437.5	32557
g_347.2589	866	2-Hydroxy-6-pentadecylbenzoic acid	C10759; HMDB29683; HMDB35477; HMDB36801	C22H36O3	100	347.259	53153.5	37793.5	21814.5	49798.5	32336.5	32802.5	29401.5	29336	32901.5	40058.5	20207.5	47143.5	37218	31924.5	27862.5	24600	32967	40057.5	37367.5	29991.5	27975	35787.5	40120	23805.5	27724.5	29943	32694.5	33699	28067	28900	32760	35551.5	36820.5	32370	41159.5	33294.5	33831.5	36803	21065	21335	31460	26618.5	25035.5
g_347.2954	867	5-Heptadecyl-1,3-benzenediol	HMDB38530	C23H40O2	100	347.295	22884.5	25466.5	26538.5	27135	40194	21299	18493.5	25208	32350.5	24767	14248.5	17869.5	21812	20217.5	21459	14562.5	22258	38279.5	26904.5	21539	24169	21609	29697.5	17455.5	26384.5	19632	21403	22858	20950	19571	24599.5	29887	33718	28406.5	21741.5	15143	27502.5	16319.5	16318.5	30085.5	26684.5	23830.5	20123
g_348.106	868	R-138727	HMDB14258	C18H20FNO3S	12	348.106	6076.5	5743.5	6543	5468	4950	6800	7327	5461	5654.5	4843	6911.5	6717.5	5985.5	6597.5	6303	6684.5	7130.5	7265.5	7802	5947.5	5699.5	7589.5	7062.5	5221.5	6199	6289	6095	6973	5785	6699	5394.5	5513.5	6398.5	5067	7344	6075	6190	7205.5	6574	6014	5804.5	6077	6937
g_349.166	869	Calonectrin	HMDB34915; HMDB36689	C19H26O6	100	349.166	20698.5	20141.5	14093.5	15150.5	15687	14440.5	13756	15665	83725.5	18565.5	18292	17879	20903.5	19432	18254	16999.5	15278.5	16269	16782.5	20237	26214	17679	12936.5	17324.5	16768	21088	20234	14361.5	20437.5	21716.5	13307	14896.5	16166	46833	16002	16652	15549.5	18539.5	17204	15915.5	15297	32410.5	15399.5
g_349.1862	870	trans-p-Menthane-1,7.8-triol 8-glucoside	HMDB34784; HMDB39894; HMDB39977; HMDB39978	C16H30O8	100	349.186	15217	19855.5	14650	18413.5	13139	17813	10962.5	12359.5	25291.5	22040	14605	18764	18383	15936	17132	15506.5	15072.5	11488.5	22017.5	17474.5	16460	14376.5	13679.5	14247	14230.5	14632	15888.5	18806	19393.5	18441	16308	13264.5	10854	19971.5	23743	20988	13338	17807	17451	11022.5	13487	14610	14676
g_349.202	871	8-iso-15-keto-PGE2	C00427; C04707; C06439; C13802; HMDB02341; HMDB02664; HMDB03034; HMDB03175; HMDB10410; HMDB12552; HMDB12588; HMDB12590; HMDB12641; HMDB13040; HMDB36701; HMDB37593; HMDB38693; HMDB60096	C20H30O5	100	349.202	290064	495044	327212	502553	349548	582044	217272	307075	430487	757216	307538	633012	514062	335577	503822	398934	362661	227866	631336	451994	499024	401915	407811	342065	306956	289450	504284	429532	456856	378868	411236	380887	237412	399896	674460	629501	398267	488460	392499	241206	239393	329378	429981
g_349.2754	872	3,4-Dimethyl-5-pentyl-2-furanundecanoic acid	HMDB31126	C22H38O3	100	349.275	22312.5	25680	19107	28204.5	21038.5	22611	20463	21837	22179.5	28997.5	16898	26489	24247.5	19135	21545	16481.5	20710	24125	25914.5	20881	19560.5	20033	18543.5	19650.5	19648	18147	22882	26214.5	22094	18112	22528.5	23698.5	19932	21470.5	23141	20746	22940	21422	19234	19244	19766	16587.5	18303
g_350.1092	873	N-Acetyl-7-O-acetylneuraminic acid	C04015; C04016; HMDB00785; HMDB00794; HMDB00796; HMDB60492	C13H21NO10	100	350.109	8915	3377	5377	3648.5	3179.5	4329.5	4697.5	4204	6250.5	4960	3589.5	3874	5056	6261.5	3491	3839.5	4115.5	3707	5824.5	5967	7987.5	4812.5	3821	3539.5	3694	3889.5	3687.5	7601.5	3204.5	4209	3430.5	3830	9694	7549	4094	7870.5	4302.5	4494	5120	3469	4533.5	10477	6272.5
g_351.1231	874	Xanthohumol C	HMDB30234; HMDB30487; HMDB31993; HMDB34837; HMDB35129; HMDB38480; HMDB38481; HMDB38903; HMDB41113; HMDB41172	C21H20O5	80	351.123	145215	127338	151585	124890	130630	152670	151891	133212	116124	116674	122895	150499	101982	143537	136130	138344	150083	167670	135298	139265	104692	144932	127991	133838	176120	160154	160992	135977	132384	151550	170104	151838	144532	118881	129378	146425	162018	155824	137436	146027	159909	139672	171210
g_351.1443	875	Coriandrone D	HMDB29972	C18H24O7	100	351.144	33582	31708.5	35327	32420	31220.5	36185.5	34496	33815.5	34375.5	33528	31564.5	37464	28019	36284	33833.5	36123.5	34703	38537	32627.5	33919	29164	36759	30915.5	32304	40471.5	38691.5	37645.5	32612.5	32866	36400.5	36946.5	34894.5	34531.5	34301.5	31824	36956.5	37787	40704	36181.5	34739	36775.5	34942.5	37529.5
g_351.1819	876	[4]-Gingerdiol 3,5-diacetate	HMDB39132	C19H28O6	100	351.182	27832.5	29781.5	24578	29088	28241.5	32886	24646.5	27328	42599	30971	26554.5	31089.5	25967.5	26782	25532.5	28266	25227.5	25543	25194	27827.5	29537	25391	23610.5	23550.5	28904.5	29033	28366.5	24516.5	23270.5	26132	25440.5	27500	26749.5	34786	26218.5	31943	27509	23608.5	27907.5	22434	24236	30472.5	27122.5
g_351.2179	877	Prostaglandin E2	C00427; C00584; C00696; C01312; C02198; C04654; C04671; C04853; C05960; C06314; C06315; C06476; C13807; C13808; HMDB01220; HMDB01320; HMDB01335; HMDB01381; HMDB01403; HMDB01452; HMDB01509; HMDB02122; HMDB02132; HMDB02363; HMDB02400; HMDB02776; HMDB04240; HMDB04385; HMDB05077; HMDB05082; HMDB05844; HMDB12481; HMDB12564; HMDB12587; HMDB34676; HMDB35064; HMDB35338; HMDB35339; HMDB36756; HMDB60041; H…	C20H32O5	100	351.218	946638	1149826	695586	1629523	935352	1.21721e+06	526184	714690	898230	1.53326e+06	598466	1965968	972314	795323	1034207	900257	827386	468704	1327443	944359	1234849	970788	980089	1.02886e+06	678716	795020	1.12338e+06	1.17496e+06	1130056	860822	1.04144e+06	1.00599e+06	652686	907168	1.36318e+06	1.53969e+06	867232	978429	829543	456146	775226	702069	903600
g_351.254	878	MG(0:0/18:3(6Z,9Z.12Z)/0:0)	HMDB11539; HMDB11540; HMDB11569; HMDB11570	C21H36O4	100	351.254	92700	105326	92029.5	134248	112004	101914	59421.5	80207	97078.5	130141	58803	143752	81528	73783	87240.5	74811.5	76764.5	81711	116978	91341	104786	88314	86984	96071.5	75535	75050	101598	95127	110232	86956	97914.5	94771	99262.5	97418	106150	113952	82888.5	83703.5	85168.5	68890	81124.5	82081	87945
g_351.3271	879	C23:1	HMDB35564; HMDB35565	C23H44O2	100	351.327	30693	34441	33473	35706	51251.5	35350	28331.5	34541	34596	51765.5	34319	35656.5	28178.5	29009.5	30465	20602	28421.5	55860.5	36949.5	24925.5	31903.5	31200	26103	33181	27945	25391	35272.5	30263	47383.5	43044	28677	27874	30923.5	43502.5	32799.5	31882	29507	29890	33920	38705	26916.5	34659.5	35399.5
g_352.0861	880	4-Hydroxybenzyl isothiocyanate 4''-acetylrhamnoside	HMDB32802	C16H19NO6S	100	352.086	16645.5	15905	37605.5	23395	82329	59185	65166	67627.5	22206	27302	38008	67770.5	44468.5	14509.5	45308	44708	59787.5	60262	49227.5	64149	36160	30925.5	25050.5	32495.5	31209.5	24159	78856	22091	17394	22532.5	25048	38119.5	84694	48587.5	15373	22015.5	69939.5	43821	46799.5	32864.5	25090	51925	22984
g_352.2043	881	Methysergide	C07199; HMDB14392	C21H27N3O2	69	352.204	9581.5	10947	7946	13177	9288	10014.5	7371.5	8373	10339	10516.5	7565.5	11308	8991.5	9634	9321	9903	10162.5	7308.5	10074	9781.5	10055	8617.5	7858	9897.5	7316.5	8405	7836	10722.5	10719	9500.5	8517.5	9120	8287	11080	11660.5	11496	7494.5	10059	9896	7218	8986.5	9141.5	9050.5
g_353.1233	882	Methyl helianthenoate F glucoside	HMDB40797; HMDB40898	C17H22O8	100	353.123	23920	59587	16729.5	85701	28141	17318.5	16207.5	54089.5	25296	39372	15212	20836	7508	30057	7598	8272.5	51808	22880.5	28408.5	25592	7073	7645	6887	6427.5	7468	7282	7730	31331	29349.5	14344.5	6265	5754.5	7899.5	8719	67738	7860.5	54245.5	29607	15547	13830.5	24596	7945	32457.5
g_353.1606	883	Propofol glucuronide	HMDB60933	C18H26O7	100	353.161	19497	20272	23320.5	19808	24485.5	23578	22437.5	33727	20779	30690.5	21225.5	26607.5	17537	28367.5	16765	38366.5	35950	20410	25376.5	20045.5	34718	20097	17201.5	32807.5	17039	18739	21384.5	26742	26703.5	20436.5	18772.5	15746.5	26675	54498.5	26891.5	20673.5	22498.5	21972	17432	17687.5	33377	31986	27776
g_353.1745	884	Acetylsalvipisone	HMDB31877	C22H26O4	59	353.175	21384.5	25744	25883.5	28214.5	25141	24856.5	19890	27128.5	22252.5	33935.5	22078.5	29777.5	23504	25653	25636.5	28983.5	25969	19251	27546	24133.5	28064	21313	19866.5	21459.5	19370.5	21796.5	25395.5	25822	24554	21885.5	23426	21860.5	19011	27533	27789.5	26708	22055.5	25358	21597.5	19703.5	19669.5	20851	24284
g_353.2333	885	Prostaglandin F2a	C00639; C02314; C04741; C05959; C06438; C13809; C14782; C14809; C14811; C14814; HMDB01139; HMDB01442; HMDB01483; HMDB01965; HMDB01977; HMDB02115; HMDB04684; HMDB04685; HMDB04686; HMDB04694; HMDB05083; HMDB05102; HMDB06562; HMDB10170; HMDB10199; HMDB11137; HMDB12563; HMDB13041; HMDB35380; HMDB60045; HMDB60107	C20H34O5	100	353.233	311624	376261	312066	724673	268440	466566	168061	205778	241247	659942	168159	791695	289135	203552	308580	222480	232632	157262	366636	279548	440733	261182	298622	346428	211979	250104	349170	627857	419845	292818	417456	307779	217848	251484	502514	656134	306600	339854	256234	140564	345953	224085	269730
g_353.2699	886	MG(0:0/18:2(9Z,12Z)/0:0)	HMDB11538; HMDB11568	C21H38O4	100	353.27	48081	54395.5	70447	70438.5	86136.5	48548.5	32287.5	50039.5	55593.5	63242	29000.5	61316.5	38911	34568.5	43682	29202.5	46180	68788.5	55463	41761	61146.5	42454	41066	54580.5	48300	38552	47999.5	54381	70179	50116.5	47458	48672	77389.5	52574.5	53723	51592	45243	37247	36438.5	51200	45189.5	50845	49033.5
g_353.3425	887	C23:0	HMDB01160; HMDB35638; HMDB35642; HMDB35649; HMDB35650	C23H46O2	100	353.342	83840.5	77810	103343	58566.5	192068	71984.5	82982	88433.5	99045	86391	52372	48968	61193	55800.5	60865.5	37160.5	70632	193671	106588	56246	79960.5	67781	55862.5	55842	75644	61828	77531	57185	114991	127185	65856	57176	101943	148538	87722.5	56329.5	67306	56341	59494.5	173808	70246	109282	120542
g_354.1691	888	lysoPC(6:0)	HMDB29207	C14H30NO7P	100	354.169	7022.5	7475.5	7335.5	7670	8242.5	8092	7816.5	10510.5	7940.5	10608.5	7614.5	9384	7223.5	9038	7411.5	10424.5	10152.5	6287.5	8846.5	7283	9563.5	6564.5	6864.5	8546	6065	6752.5	6469.5	8740.5	8117	7362	6846	6474	8792	13347.5	9405	7904.5	6271.5	8223	7318.5	6406	8905.5	9003.5	8766
g_354.9431	889	Silver sulfadiazine	HMDB15610	C10H9AgN4O2S	25	354.943	17769.5	14492	15356	16940	14908	15083.5	17687	16152.5	13447.5	12686	15914	13764.5	12326.5	16478.5	15583.5	19823.5	17028	14432.5	14476.5	14708	14775	17505	15580	18780	16552	18341.5	12638	16493.5	15004	15869	16225	18117	15643.5	11859.5	14577	15340.5	14994.5	16058	16780.5	16078	16386.5	15713	16524.5
g_355.0862	890	Acaciabiuronic acid	HMDB29938; HMDB39722; HMDB39724; HMDB39726	C12H20O12	19	355.086	10683	9451.5	9486	7435	8022	10539	9675.5	8216.5	9261	8795	11137.5	9541.5	9454.5	10830	9765.5	11796	9699.5	10191	9811	10206.5	9986	10554	10174.5	9883.5	12086	9657	10248.5	10153	8302	9736.5	10139	8382.5	10228.5	8774	10197	9619.5	9841.5	10236.5	11092	9377	9704	10597.5	9369
g_355.1037	891	1-O-Feruloylglucose	HMDB36938; HMDB40664; HMDB40866	C16H20O9	100	355.104	62353	5239.5	6318.5	5565	89328.5	7140	70318.5	160886	39366.5	5930.5	6952	6649.5	6394.5	88183.5	5925.5	105131	110804	59988	6108	73161.5	47757	6472.5	6322	105169	6654.5	6526	7003.5	5979.5	54706	5068	6115	5553.5	80225.5	6090	108372	6448	5531.5	94426	6283	6434.5	92670.5	94599.5	111664
g_355.1195	892	Xanthoxylol	C01590; HMDB29459; HMDB30682; HMDB33027; HMDB34213; HMDB35525; HMDB38774; HMDB41123; HMDB41290	C20H20O6	100	355.12	5815.5	5453	5854.5	5942.5	8272	7502.5	5677	6749	10757.5	6716	6851.5	6131	6387.5	7487.5	5961.5	7223	5077	9515	6639	7162	7035.5	7161	5828	6119.5	6226.5	6234	7088	5709	5672.5	6147	6576.5	5343	8706.5	8393.5	6850.5	6799.5	5579.5	6849	6236	5145.5	5723	6257.5	5720.5
g_355.1396	893	xi-3-Hydroxy-5-phenylpentanoic acid O-beta-D-Glucopyranoside	HMDB31695; HMDB40558	C17H24O8	100	355.14	5869.5	5128	5910.5	5933.5	4675	6883.5	5428.5	6071.5	7843	8344	6551	6487	6450.5	6744.5	6495	7858	5102.5	6248.5	6651	6797.5	7311	7336	5934	6553	6241.5	6118.5	7066.5	6459.5	6038	6382	5956.5	5715	6872.5	7416.5	6507	7889.5	6439.5	7242	5774.5	5383	5887	6750.5	6594.5
g_355.1908	894	gamma-Crocetin	HMDB35099; HMDB40634	C22H28O4	100	355.191	54100.5	87183.5	74066	107724	68924.5	98157.5	53499	76205	70492.5	128686	72806	100712	82415.5	81509	92176.5	85532	85055.5	44088.5	100760	66629.5	85534	65740.5	75800.5	68066.5	67895.5	65937.5	95122.5	95075	99215.5	71558	72938.5	72838	45317.5	92686.5	84435.5	97724.5	63888	89850.5	65059	60201.5	60416	51313	76155.5
g_355.2126	895	5,7-Megastigmadien-9-ol glucoside	HMDB41044	C19H32O6	100	355.213	104458	102582	109758	104478	140528	111306	107608	152457	97662	141296	97407	133678	97526	116227	110365	136914	169998	132532	112042	104341	124500	134101	102665	147372	103739	99392	114430	131849	133678	139392	149710	106720	117448	151205	145134	112714	141642	114396	105054	113071	127543	130948	161956
g_355.2277	896	1-Formylneogrifolin	HMDB39880; HMDB60044	C23H32O3	100	355.228	25263.5	25894	22104	32429	25199	26430	22568.5	27599.5	25830	30719.5	22292.5	30066	22064	23358	26344	25242.5	28448.5	22747.5	26917	25561.5	25802.5	24176.5	24056.5	27400.5	23709	24082	26008.5	28462	27592	24225	25857.5	27823.5	24174	27475	28457.5	27539	24068	26522.5	21620.5	20405	25625.5	23161	26943.5
g_355.2491	897	Prostaglandin F1a	C06475; HMDB02685; HMDB02689; HMDB04239	C20H36O5	100	355.249	34323	42161.5	38705.5	61092.5	42959.5	44341.5	25245	31823.5	33985.5	58770.5	25636	67195	31910.5	26982	34241	28163.5	30477.5	33863.5	38125.5	31710	45122.5	31939.5	32681	39087.5	32654	29953.5	39850.5	53396.5	48515	35051.5	40928	35064.5	38554	35852.5	46200	57323	33270	36697.5	31991.5	24758.5	34589.5	32980	32671
g_355.2634	898	C24:6	HMDB02007; HMDB60117	C24H36O2	100	355.263	14077	17401	18794	20604	15107	22096	13801.5	13742	15049	36637	13278.5	23974	13263.5	12947.5	16812	10896.5	19655	19822	16019	14664.5	22912.5	11516	15004.5	14787	13927	11950	14977.5	22881	28026.5	13142.5	19494.5	12149.5	16534	18148.5	18495.5	21231	14181.5	28401	13966	11057	16854.5	15187	18131.5
g_355.2854	899	MG(0:0/18:1(11Z)/0:0)	HMDB11536; HMDB11537; HMDB11566; HMDB11567; HMDB33372; HMDB34031	C21H40O4	100	355.285	59945.5	54356.5	41403.5	285728	40475	25127	140307	29824	33817.5	25972	20612	20546	23136	15585.5	30419.5	15018.5	24104	73646	72692.5	68737.5	28304.5	45036	21380	23142.5	27541	131673	23986.5	19241	29257.5	22741	19597	64618	37113	27075	28582.5	23398.5	20140.5	19174.5	21924.5	27248	16834.5	27737	47171
g_356.1177	900	Niazimicin A	HMDB31944	C16H23NO6S	100	356.118	4940	4552.5	11284.5	3730.5	14363.5	19527.5	5307	29013.5	8390	10654.5	10053	6669.5	5545	6523	10218	11195.5	3881.5	5653	10274.5	6648	19963	9576	4435.5	9627.5	10796.5	6614.5	10060.5	8320.5	8467.5	14125.5	6900.5	4896	37071	5635	5751.5	4973	9979	11172.5	10425.5	11379	4481.5	15699.5	5757.5
g_357.1188	901	Phlorisobutyrophenone 2-glucoside	HMDB29651	C16H22O9	100	357.119	63873	62159.5	58444.5	52244	52471.5	60330	58275.5	68188	61623	49809	55430	53295	55674	55565.5	61928	63171	66987	73433	56088	65206	45629.5	56779	48227.5	58397.5	77459	50695	51268	59273	46857.5	61589	62870.5	55120.5	55238	65753	43672.5	48690	60674.5	62491.5	75355	55783.5	61425	47762	57649.5
g_357.2068	902	Sorgoleone 358	HMDB33443; HMDB35856; HMDB40619	C22H30O4	100	357.207	144480	212718	167064	299308	145972	249462	115574	131952	168638	312512	186112	235228	202551	172492	207070	165988	168387	104842	240332	164805	199954	160474	203408	153582	175072	163926	251962	226870	216217	164202	172424	190064	108941	158055	212632	264146	155744	204642	145024	141013	143448	110698	182307
g_357.2422	903	24,25.26.27-Tetranor-23-oxo-hydroxyvitamin D3	HMDB60114	C23H34O3	58	357.242	20413.5	22967	21576.5	30619	20762.5	25400.5	22798	19461	20358.5	29059.5	21214.5	23689	21521	20721	22846	21652.5	20402	19587	24301	20507	21381.5	19851.5	22434.5	20876	21234	20526.5	25604	25007	24808.5	21918	22464.5	22206	18669	19769	23665	24997.5	20131.5	21941.5	21320	18967.5	20235.5	18228	22758.5
g_357.2647	904	13,14-Dihydro PGF-1a	HMDB05076	C20H38O5	100	357.265	24740.5	22781.5	23193.5	22453	29049.5	24135.5	23994.5	23222.5	22499	22280.5	19895	20555	21002	21836	21916	18362.5	19772.5	26101	25037	19881	23136.5	23039.5	20889.5	22973	22297	21216	24504.5	22204	24070	22702	20341.5	23083	28909	21129	19497.5	20932	20918.5	19448	20549.5	23355	19844.5	21618	23128.5
g_357.2797	905	C24:5	HMDB06322; HMDB06323; HMDB35583	C24H38O2	100	357.28	17671.5	19030	24344	23490	21928.5	21741	18477	18884	18086	39261	16208	33949	15912	19979	18858.5	19637	27928	22390.5	19601	19488	24547.5	16948	15187	20763	19065	18494	18692.5	39645.5	40676	17858.5	26977	24611.5	18950.5	22152.5	17517.5	22246.5	15846.5	29784.5	21772	16414.5	27884	16903.5	27117
g_357.3011	906	MG(18:0/0:0/0:0)	HMDB11131; HMDB11535; HMDB31075	C21H42O4	100	357.301	11006.5	10201	10942.5	12502	11236.5	12003	11331	11018	8975	12248.5	8437.5	11605	9772.5	10235	9767	10326.5	10468	13440	12230	10102	11246.5	10341.5	9895	10077.5	11426.5	11052	11395	13974.5	12962	10089	10725.5	10836.5	9550.5	10334.5	11043	10269.5	10001.5	10616	10218	10148.5	12015.5	9164.5	11556.5
g_358.1147	907	Epinephrine glucuronide	HMDB10336; HMDB29452	C15H21NO9	100	358.115	11107.5	10713.5	9393.5	8540.5	9216.5	9642.5	12356	10735.5	10221.5	8572.5	14432	14934	24638	10362.5	13692.5	12483	23118	13324	11222	11952	9555	11919	10706	9633	12542.5	11678.5	13143.5	11058	9560.5	10836	8940	11636	11391.5	8523.5	23141	16059	10289.5	9107.5	9256.5	11334	9543.5	9548.5	10209.5
g_358.2611	908	2-Hydroxylauroylcarnitine	HMDB13164	C19H37NO5	68	358.261	5766	6166.5	6780.5	6535	7193.5	6476.5	6776	6181.5	5680.5	6056	6465.5	6207	5719	6383	6721.5	6229.5	6022	7062	6564.5	6227.5	6150	6524.5	5917.5	6428.5	7121	6275	6838	7894.5	7522.5	6854.5	6512	7031.5	7541	6578.5	6676.5	6298.5	6002	6263.5	6767	6622	6146	6564.5	6557.5
g_359.0978	909	3-Methoxy-4-hydroxyphenylglycol glucuronide	C03033; HMDB00496; HMDB35476	C15H20O10	100	359.098	6414.5	5722.5	6032	5657.5	5073	5671	5955	5320	6614.5	5717	6466	6236	5523.5	6567.5	5510	7765	5842	5862.5	5886	6695	6231.5	6227.5	7251.5	5750	5858	5594.5	6099.5	5805.5	5237	6080	5818	5528	5808	5346	6066	5988	6079.5	6261.5	6493	6230	5948.5	5510.5	6353.5
g_359.1344	910	1-(3,4-Dimethoxyphenyl)-1.2-ethanediol 1-O-b-D-glucoside	C11647; HMDB34626; HMDB34627; HMDB37028; HMDB38381; HMDB39473	C16H24O9	100	359.134	13137.5	8570	13499	8651	18332	8728.5	8242	20931	24285.5	13535	8863.5	9698	27514.5	9673.5	12928.5	14759	12893.5	16600.5	8272	18021	13728	9504.5	13064	8995.5	10692.5	21257	9390.5	8937.5	10646	9594.5	8367.5	8696	12997.5	21923.5	12949.5	9481.5	9749	12292	9496.5	12211.5	8227	14805	8423.5
g_359.1502	911	Quassinol	HMDB37235; HMDB39034; HMDB39100; HMDB40311; HMDB40796	C20H24O6	100	359.15	12062	10088.5	11023	8791.5	8524.5	10081	8272	9923.5	26417	10980	10634.5	9617.5	11776	10549.5	10718	10536.5	7969.5	9434.5	10429.5	13260.5	12277.5	9279	10030.5	7157.5	8980	18364	11911.5	8318	11196.5	10705.5	8569	8565	9097.5	18261.5	10193	9766.5	9518.5	10356	9364	10101.5	8287.5	12322.5	8042
g_359.2229	912	Neuroprotectin D1	C15469; HMDB03689; HMDB04038; HMDB30454; HMDB31848; HMDB61063; HMDB61064; HMDB61065	C22H32O4	100	359.223	429656	528756	418076	977302	282832	603292	255850	273458	440440	885393	410001	752316	524534	387278	459616	325289	322576	188363	566098	316588	516242	335959	468526	398066	386302	379778	738934	479698	448094	412884	369457	405628	232838	300996	522944	531896	419444	448094	299316	320218	314548	186098	410926
g_359.2952	913	C24:4	HMDB06246; HMDB35679; HMDB35680	C24H40O2	100	359.295	13541.5	14032	13838	16354	16274	14818.5	12392	14777	15256	18814	9700.5	18252	11535	12964.5	13277.5	9881.5	14336	15335.5	13636.5	15439	16695	11258	10293.5	13007	12794.5	10905	14003.5	18696.5	20998.5	12978	13821.5	13715	16175	18051.5	13096	13824	12468	19072	11858.5	11825	18842	14255	16603
g_360.1024	914	5-Hydroxyomeprazole	HMDB14010; HMDB14012; HMDB14013; HMDB61091	C17H19N3O4S	100	360.102	3811	3637	4184.5	3918.5	3244.5	3472	4232.5	3612.5	3528.5	3469.5	3865	3657	4286	3688.5	3623.5	4384.5	3982	3614.5	3995.5	4401	4366.5	3480.5	3612.5	3415	3901.5	3787.5	3562	3230	3365	3615.5	3663.5	4933	3170	3733.5	4165.5	3862.5	3862.5	3588.5	3923	3703	3663	3917.5	3828.5
g_360.1298	915	De-O-methylsimmondsin	HMDB41208	C15H23NO9	100	360.13	16881.5	15714.5	8089	14871	10371	13948.5	21623.5	11132	15651.5	9821	15866	14755.5	18180.5	14062	14147.5	13028	14291	15827.5	12941	17613	11331	15747.5	14128.5	11359	11770.5	13166	13559	13170.5	10518.5	14579.5	10073.5	12821	22045.5	10660	12661	13099	15238.5	10960	9228.5	10024	7292.5	11689	12968.5
g_360.991	916	Bismuth Subsalicylate	C07870; HMDB15408	C7H5BiO4	25	360.991	7566.5	6895	7826.5	7700.5	6595	7743.5	8709.5	7581.5	6908.5	6070.5	7533.5	7498.5	6853	7359.5	7759	9558.5	7101.5	7980	6598	6991.5	6554.5	8344.5	7052	9221.5	7607	7879.5	6987.5	6473	7665.5	7837.5	8516	7912	7704	6559	6779.5	6866	7977.5	7749.5	8146	7824.5	7965.5	7350	7995.5
g_361.166	917	Secoisolariciresinol	C02034; C09474; C11861; C18167; HMDB13692; HMDB32820; HMDB34475; HMDB36692; HMDB36896; HMDB36899; HMDB36902; HMDB37103; HMDB40759; HMDB41408; HMDB41510; HMDB59991	C20H26O6	100	361.166	28510	26827	28987.5	18172.5	18354	20938.5	13976.5	22025	75935	28713.5	18494.5	22307.5	28167	24484	27042.5	21516	18014	20178	27310.5	38065.5	35706	23583.5	18847	15418	16601	20042	28702.5	16882	20648	35656	14104.5	21032	19738.5	59111	23311	21619	20701.5	22778.5	20821	20100.5	12037	44301.5	15780
g_361.2034	918	Cortisol	C00735; C01124; C05469; HMDB00063; HMDB00319; HMDB06758; HMDB14879; HMDB30026; HMDB30138; HMDB32095; HMDB34090	C21H30O5	60	361.203	30530	27333	29790.5	22127	34884.5	23355	16035	25737	65041	29065	23727	28248	41887	20788	26795	21883	20058.5	25086	25591.5	41449	39266	22928	26295.5	19401	20574.5	36501	33415.5	22409	36912.5	25992.5	21949.5	25981	45170.5	62175	22364	24788.5	19058.5	22399	18323.5	31860.5	19107	40977.5	20586.5
g_361.2388	919	19,20-DiHDPA	HMDB10214; HMDB31137; HMDB33398; HMDB33677; HMDB36315; HMDB36704; HMDB39226; HMDB41495	C22H34O4	100	361.239	192056	198124	94165	251198	114476	150280	109982	114556	156832	187268	93477	208764	156004	93124.5	131302	92813.5	115292	87486.5	173794	121846	118660	120890	147408	102145	85798	107670	207067	146892	118292	137426	98287	169818	118400	120382	214004	148347	163614	151718	83046.5	96115	91866.5	115362	113521
g_361.3112	920	C24:3	HMDB38380	C24H42O2	100	361.311	10570.5	11414	11772.5	10640	17599.5	10035	10020.5	12327	11624.5	11176.5	7660.5	10667.5	9217.5	9145	9404.5	6781	10726	15015	10309.5	10235	11696.5	10213	9409.5	9196	9382	8719.5	12587	11490	13891	11187.5	10400.5	12373.5	15255	14008.5	9931	9448.5	10764.5	9475	8855	12396	12984	12098	10103.5
g_363.0726	921	Xanthotoxol glucoside	HMDB38626	C17H16O9	100	363.073	5697	4502.5	4755.5	4806	4235.5	4877.5	5752	4339.5	4590	4252.5	4965	4448.5	5036.5	4959.5	4890.5	5731	4886	4898	4634.5	5026.5	4710	5411.5	4717	4838	5242	5106.5	5216.5	3979	4443	5638	5005.5	5435	5539.5	4544.5	5470.5	5755.5	5357	5587.5	5507.5	4880.5	4929	5687	4874.5
g_363.0888	922	Gerberinol	HMDB33304	C21H16O6	53	363.089	7789.5	9176	5825.5	6133	4961	5491.5	6899.5	5821.5	6303	6490	7120.5	6058.5	8027	8837.5	8312	8568	6193	6752	6878	6317	6439.5	7103	6238	6619	6876.5	6758.5	6523.5	5944	5168	6191.5	6280	11117	8271.5	5974.5	7818	6977	7770.5	6358	6544.5	5868.5	6248.5	6371.5	8195.5
g_363.1452	923	Gibberellin A55	HMDB33420; HMDB35038; HMDB35052; HMDB36890; HMDB36898; HMDB39623; HMDB40324; HMDB40651	C19H24O7	100	363.145	19854	18642.5	10677	7425	8766	7390	8221.5	13635.5	60733	11131	11970	10155	16460.5	18968.5	18786.5	14538.5	8568.5	16915	12352.5	22728.5	20827.5	18411.5	9338	7238	9935	17832.5	19170.5	6477.5	13340	38250.5	7618.5	8498.5	14401	50493	7516.5	11472.5	9048	16432	14740	19447	7244.5	43663.5	6610.5
g_363.1814	924	12-Oxo-20-carboxy-leukotriene B4	C17642; HMDB12550; HMDB30899; HMDB35168; HMDB36665; HMDB36666; HMDB36944; HMDB38746; HMDB40757; HMDB40758; HMDB41226; HMDB41279; HMDB41348; HMDB41496; HMDB59992	C20H28O6	100	363.181	55232.5	92229	58916	80287	68660.5	86048	44903	64921.5	228359	122930	62749.5	102298	101442	76210.5	97004	79657	72784	56716.5	111917	96967	102796	75477	65834	55595	56660	67065	90765.5	82256.5	90214.5	91148	64982.5	72401.5	59299.5	157942	103046	108637	68144	92201	73123.5	59669.5	47174	120240	71622
g_363.2173	925	Tetrahydrocortisone	C05471; C05473; C05474; C05489; HMDB00903; HMDB03259; HMDB06753; HMDB06754; HMDB06760; HMDB13157; HMDB32553	C21H32O5	100	363.217	32880	50698.5	32940.5	35258	37913	41609.5	29608.5	35068.5	42227	42834.5	99262	42493	37819.5	42179	46877	46339	41027	33673	44648	38142.5	94269.5	44160	39879	40477.5	35929	36977.5	36732.5	43096	43054.5	33831	34470	30587.5	376390	53189.5	43276	44175	37748.5	39224.5	34005	34647.5	37956	179486	39474
g_363.2537	926	6-O-Acetylaustroinulin	HMDB36803; HMDB36804	C22H36O4	100	363.254	77083	71310.5	58500.5	98479.5	72657	56397	56038.5	69552.5	70327	76845.5	37487	82724.5	51483.5	60801.5	52601.5	55729.5	64873.5	62096.5	67230	57736	58915.5	51716.5	61946	66264.5	47062.5	50897	58952.5	63945.5	63691	51071	53088	62696.5	86893	78689	68302.5	51034	55809	56538	42389.5	54086.5	63344	65467.5	59292.5
g_364.0174	927	Nifursol	HMDB31764	C12H7N5O9	100	364.017	47302	39102	42339.5	39932.5	35356	41125	41763	43879	32685.5	32489	37515.5	39231.5	26871.5	38592.5	40265.5	37882	42728	37797.5	37006	39342.5	32992.5	39206.5	38292	36653	46394	41256	47439.5	35600	36510.5	40838	41596.5	43651.5	44506	30147.5	36743	36945	44552.5	39737.5	36276	38418.5	43822.5	37286	44766.5
g_364.1251	928	2-(acetylamino)-1,5-anhydro-2-deoxy-3-O-b-D-galactopyranosyl-D-arabino-Hex-...	HMDB02278; HMDB02282	C14H23NO10	100	364.125	4598	4239	4621	4152	4045.5	5073	5432.5	4799	4849	4549.5	4732.5	4743	4654	5924.5	4369	5096.5	4349.5	5861	4396	5793.5	5050	5161	5567.5	5023	4702	4712.5	4871	4577.5	4178	5255.5	4507	4802.5	4550.5	4761.5	5133.5	4816	5042.5	4143.5	5405	4917	4704.5	5224	4353
g_364.1645	929	2-(4-Allyl-2-methoxyphenoxy)-1-(4-hydroxy-3-methoxyphenyl)-1-propanol; Brev,..	HMDB30380; HMDB31753; HMDB31889; HMDB32955; HMDB34179; HMDB36691; HMDB38219; HMDB38690; HMDB40388; HMDB40421	C20H24O5; C21H23N3O3	17	364.164	5959.5	4891	4155.5	3767	4105	4070	4351.5	4277.5	5770	4833	5076	3718.5	5103	4418	4404	5775	4160.5	3870	4601.5	5418.5	5062	4882	4606.5	4731.5	3925	5127.5	3850	4010	4523.5	4895	3498.5	4069.5	4397.5	4683.5	4691	5582.5	4431.5	4046	4773.5	3663	4763.5	5261.5	4179.5
g_365.0672	930	Daphnoretin methyl ether	HMDB39046	C20H14O7	100	365.067	8894.5	7605	8660.5	7652.5	7875.5	8405	8135	7918	8454	6540.5	9316.5	8099	7886	10448	8729.5	9612	8735.5	9970	8763.5	8358.5	6432.5	8463.5	8184	8179.5	8649	8154	7996	9294	7567.5	8904.5	7517	7175	8748	7518.5	8547	8735.5	7887	10328.5	10054.5	8961.5	8527.5	8484	7736
g_365.1604	931	Diacetoxyscirpenol	C09662; HMDB35104; HMDB38282; HMDB41364	C19H26O7	100	365.16	11689.5	12147.5	10438.5	9907.5	9823.5	10002.5	10262	10411.5	27132	14439	12647	12466.5	13919.5	10143	13082.5	10822	8822	9385	13392.5	13524	13503.5	12013.5	11912	9181	9957.5	14870	13528.5	9527	14858	12686	9310	10710.5	14073	23875.5	10469.5	12012.5	9440.5	12782	13203.5	10391.5	8258	16979	9447
g_365.197	932	20-Carboxy-leukotriene B4	C05950; HMDB06059; HMDB12549; HMDB12551; HMDB36863; HMDB37062	C20H30O6	100	365.197	173314	303207	220306	294356	208569	370384	142160	198402	287847	490494	201933	356348	333212	232712	354212	263747	242926	149798	385240	303073	292218	255647	232846	208405	211480	193680	313902	261305	290386	245982	244552	253062	124852	270287	409511	409304	257698	342788	277558	168275	148211	217198	280986
g_365.3424	933	C24:1	C08323; HMDB02368; HMDB29799; HMDB35559; HMDB35560; HMDB35561; HMDB35562; HMDB35563	C24H46O2	100	365.342	65382	84531	96304.5	75608	127934	80759	127401	95324	92395	86777	62551	80225	62614	83352.5	78258	43043	97335.5	120996	78764.5	70134.5	84322.5	62950	57801	67520	68112.5	78251	96281.5	89933.5	103121	93949.5	93747.5	56386.5	81300	87663.5	82366	82236	66075.5	84469.5	104741	114050	90739	124286	110095
g_365.3792	934	7-Pentacosanone	HMDB40907	C25H50O	100	365.379	5668	6453	6637.5	6146	8403.5	5442.5	7456.5	6906	6582	6263.5	4528	5787.5	5155	6193	5932.5	4470	6237	7551	5904	5156.5	5678.5	5344	5294	5356.5	5372	5458	5869	5960	6620	6298	6084	5120	6200.5	6607	5968.5	5448	5353.5	6069	7026	7285.5	6429.5	7503.5	6674.5
g_366.1406	935	N-Acetyl-6-O-L-fucosyl-D-glucosamine	HMDB02220; HMDB05817; HMDB06700; HMDB31999	C14H25NO10	100	366.141	5799	5226.5	6623	4685	5307	6357	6888.5	5154.5	5874	5060	12032.5	5323.5	6320	5974.5	5222.5	5297	5028.5	5931.5	5001	6157	5240.5	5290	5758	4608	5366	5947	5585	4568.5	5253.5	4702.5	4277.5	4468.5	9804	5773	5122	4818.5	6098	5703	13297	5341	5258.5	7101.5	4772.5
g_366.1459	936	Tryptophyl-Tyrosine	HMDB29095; HMDB29116	C20H21N3O4	100	366.146	5277.5	5220.5	6069.5	4650.5	5590.5	5032	7987	5124.5	5515	5157.5	12032.5	4570.5	5984	5849	5498.5	5309	5062.5	4953.5	4561.5	5837.5	6103	5365.5	7182.5	4193.5	5411	6497.5	5478.5	4627	5616	4976.5	4396.5	4798	9447	6022	4345.5	5373.5	5833	5712.5	13297	5132	5204	8170.5	4305.5
g_367.1589	937	Dehydroepiandrosterone sulfate	C04555; HMDB01032; HMDB02833; HMDB13230	C19H28O5S	38	367.159	2.03845e+06	3058556	869710	2227285	2.55236e+06	1.64548e+06	3.07317e+06	2635748	2.70867e+06	1793299	1.17008e+06	1.99638e+06	1.31285e+06	1.38636e+06	1756553	1.09122e+06	1601603	3754810	529407	2764828	2.14564e+06	1.54268e+06	904412	1.08958e+06	1097724	1.65623e+06	1675100	1016659	813482	1280872	1.41252e+06	1.50223e+06	2985089	2.71237e+06	492046	621054	2640329	698050	1.8372e+06	1143248	1.38173e+06	2.57674e+06	705370
g_367.2127	938	19-Hydroxy-PGE2	C04741; C05956; C05962; C05964; HMDB01908; HMDB01979; HMDB03235; HMDB03247; HMDB04241; HMDB04242; HMDB05099; HMDB12110; HMDB12633; HMDB12635; HMDB34678; HMDB36854	C20H32O6	100	367.213	618798	823130	514320	1042847	694915	870036	423798	559240	661150	1.07871e+06	448196	1294911	675558	602415	774798	667626	615498	406230	842357	740068	893967	745209	643524	782656	533699	604941	809153	852982	844825	668930	814690	739555	481574	725137	923258	1.16595e+06	663582	789033	699911	343284	563067	583006	683504
g_367.2855	939	Octadecyl fumarate	HMDB38073	C22H40O4	100	367.286	30275	32243	36542	31478.5	53031.5	25499.5	25165.5	32219.5	36635.5	37792	21809	28677.5	28926	24015	28394.5	20273	27004	53753.5	35132	27101	32611.5	26514	27238.5	33120.5	29867	20953.5	35066	20993	40112	28341.5	24322	29816.5	47284	39453.5	25461.5	21491	27076	21831	25452.5	32656	25546	32356	32619.5
g_367.3581	940	C24:0	C08320; HMDB02003; HMDB35633; HMDB35636; HMDB40887	C24H48O2	100	367.358	119796	120187	92928	115376	125321	110214	359468	98433	116768	100291	90931.5	74775	107546	96643.5	85828	52668.5	109304	214960	110703	98842	95106.5	97254	132864	82445	98704	134447	91988.5	99032.5	100760	129726	118521	72833	99708	123004	93329.5	284907	107021	87067.5	122664	169711	85124.5	105832	134666
g_369.0847	941	5-Hydroxy-6-methoxycoumarin 7-glucoside	HMDB39774; HMDB41733; HMDB41734; HMDB41747; HMDB41749	C16H18O10	23	369.085	7002.5	6643	4759	5288.5	5033.5	8527.5	5752	6329	7406	4273	13637	6486	7009	5326	5724.5	6653.5	5697.5	6777	7892.5	9563	6105.5	6360.5	8067.5	4456.5	5512.5	5483	7577	4715.5	4348	5375.5	7049.5	5598.5	6610	5811.5	12090	8881	5854	7333	5452	5646	4805.5	5984	4611
g_369.1187	942	Linusitamarin	HMDB40865; HMDB41115; HMDB59980	C17H22O9	100	369.119	7086.5	7193	5657.5	6541.5	7363.5	7169.5	6501	8540	9228	7335.5	8537.5	8040.5	8284.5	8005.5	7439.5	10633	6219.5	7219	6212	8382.5	7552	9045.5	7248.5	6558.5	6974	7159.5	7630.5	5902.5	5569	6115.5	5999	6536	7121.5	7792.5	7127	7775	8301	8310	6994	6525.5	5432	7693.5	6449
g_369.193	943	5-Megastigmen-7-yne-3,9-diol 9-glucoside	HMDB32841; HMDB32842; HMDB36822	C19H30O7	81	369.193	114765	158194	68146	99273	169195	80546	161589	187194	156738	100196	91235	88322	108437	122846	106213	83226.5	150288	139194	91384	112283	129588	134656	62478	60829.5	73609.5	102233	60440	86571.5	78772.5	67661.5	122577	104236	173182	99217	64626.5	69324.5	106105	114942	105514	104712	60957	130925	41542.5
g_369.2281	944	6-Keto-prostaglandin F1a	C05961; C05963; HMDB02886; HMDB03252; HMDB04049; HMDB12502; HMDB13039	C20H34O6	100	369.228	256326	363286	240808	536518	289223	343396	145826	213142	252445	476998	174791	568944	272862	248784	298173	271546	249273	120814	381192	264301	407882	287365	233542	291540	203356	224876	302728	426512	369238	277458	308312	307781	168488	282091	406407	565475	241994	320238	265738	131754	231099	220221	262882
g_369.2436	945	3-Oxo-4,6-choladienoic acid	HMDB00476; HMDB15033; HMDB41206	C24H34O3	100	369.244	45962	62464.5	41401.5	83235	59167.5	56751	41562	50092	50729.5	74347	36875	79733.5	46066.5	48201	54130.5	49232	47746.5	34801	61472	48429	64667	55528	42178	50820	38748	48043.5	50960	69772	61034.5	46064	56356	51596.5	42333.5	50333.5	62112.5	84400.5	43926	58296	54366.5	30845.5	42078.5	46380.5	43291
g_369.3011	946	Diethylhexyl adipate	C14240; HMDB40270; HMDB41619	C22H42O4	100	369.301	27103.5	25696	36636.5	26696.5	50156	25854	25712.5	29739	28595	29360.5	24937	24742.5	27185.5	18739	23532	19219.5	26306	46156.5	26299.5	26688.5	33906.5	25388.5	24492.5	25409	28859.5	23468	29339.5	20414.5	33892.5	25422	25089.5	25979	41563	39214	27626	21686	22914.5	21390.5	23098.5	28858.5	20026	31217	42544.5
g_371.0982	947	Veranisatin C	HMDB31756; HMDB41723	C16H20O10	100	371.098	8332.5	5176.5	5727.5	4949	5961	5993.5	4819.5	5950.5	5770.5	4541	6782.5	4916	6280.5	5507.5	5346.5	7369	5287	5655.5	5372	10475	5620	7181.5	5797	6137	6452.5	5450.5	6509	5002	4654	6247	6945.5	5526.5	6163	5726	6292.5	6356	5889	6819.5	6008.5	7329.5	5596.5	6622.5	5715.5
g_371.1155	948	Tangeritin	C10186; C10190; HMDB30539; HMDB33270; HMDB34278; HMDB36633; HMDB37456; HMDB37508; HMDB37599; HMDB37750; HMDB39775; HMDB40323	C20H20O7	23	371.115	7410.5	5093	5140	5794.5	5058.5	6058.5	5644.5	5527	13924.5	5363	6588	6628.5	6466.5	6545	6015	7241	4974.5	6517	5978.5	7193	7184.5	6388.5	7076.5	4812.5	6678.5	5583.5	6514.5	4890.5	4914	5610	4885	5216	5967	7370	7438	6893.5	6076.5	6389	6688	5638.5	5365	7086	4894.5
g_371.134	949	Citrusin E	HMDB39234	C17H24O9	100	371.134	7547.5	7809	7420	7201	6511	8232.5	8505	10658	9508.5	9637	8641.5	8767	7796	10901.5	8160	10942	8731	7150.5	7230.5	8196.5	9386	8274.5	7482	8180	8314	7895	7475	8714.5	8395	6696	6595.5	7106	8129	10040.5	8689.5	8448	8674	10453	7082	7166.5	8214	8980.5	8241
g_371.1505	950	Tetrahydrocurcumin	C10545; HMDB05789; HMDB30087; HMDB30826; HMDB32733; HMDB32734; HMDB35182; HMDB39066; HMDB41416	C21H24O6	100	371.151	18481	18531.5	18230	17701.5	18687.5	14794.5	17938.5	43979.5	22527	23044.5	17072.5	23390	15170.5	21116.5	16799	25180.5	27400	16927	14589	19876	21479	15181.5	11512.5	24289.5	13294	13513.5	16535	17487	22973.5	14135	17432.5	15639.5	23963	38946	21878.5	12840.5	17286	22139.5	13602	12712.5	23545	24656	26716.5
g_371.2076	951	Blumenol C glucoside	HMDB40668; HMDB40701	C19H32O7	100	371.208	62100	64987.5	44671.5	75468.5	65366	77327.5	48749	44025	51371.5	54481.5	45914	55014	48877	58094.5	55655	63863.5	58337.5	26402	78036.5	54663	45886	66548	60785.5	42530.5	49479.5	59022	42355.5	91421	70196.5	58093.5	38989.5	51121.5	55647	52269.5	78461.5	96297	34939.5	64717.5	60306.5	38745	55239	57922.5	63811.5
g_371.2583	952	Cervonoyl ethanolamide	C13828; HMDB13627; HMDB14629; HMDB41301	C24H36O3	100	371.258	16927	15535	15856.5	28074.5	14657	20919	14296.5	14572	15582	27086	12030	26865.5	15543	11798	17241.5	13232	13463.5	15027	17231.5	15383	17354.5	13266	16437.5	14275	13785.5	13451.5	15384	23853	19723.5	14188	16365	14741.5	14410	13813	18929	24829	13935.5	18001.5	16246	11154	15615.5	11363.5	14329
g_372.0425	953	Gluconapin	C08415; HMDB38427	C11H19NO9S2	100	372.043	7967.5	7452.5	6926	6658.5	6414	7000.5	7894	7221.5	6106.5	6047	7372	7149.5	5731	6913.5	6496.5	7057	7840.5	6831.5	6895	6848.5	5545	6742	6595	6851.5	7483	7265	8089	6434	5986	6569.5	7950	7160	6870.5	5499	6649.5	6978.5	6522.5	7542.5	7335.5	7045	6680.5	6904	7338.5
g_373.0729	954	Neodiospyrin	HMDB29538	C22H14O6	85	373.073	10612.5	10209	11768.5	10040	10921.5	12397	12121.5	12012.5	10717	11516.5	9647	10969	9151.5	13019	10117	11288	9642	16779.5	12840.5	11504	10147	11936	10867	12807.5	10293	9739.5	10307	12241.5	9431	11864	12354	9612	11383	12283.5	10303	10040.5	12226.5	9674	12655	11918	12628	10391	12192
g_373.1136	955	Geniposidic acid	C11673; HMDB34942	C16H22O10	100	373.114	13945.5	8847	14581	9489.5	14359.5	15661	14540.5	15024.5	11193	14797	9236	10828.5	10966	11817	12890.5	12762.5	8578	17307	15867	10232	14351	14626.5	8667	10904	11629	7835.5	13251	12464.5	8240	15660	10897.5	8828.5	15403.5	10707.5	9468.5	8086.5	15063.5	12840.5	12431	11853	11477	13536	13276
g_373.1665	956	Cyclonormammein	HMDB30164; HMDB30649; HMDB30650; HMDB33534; HMDB33537; HMDB36463; HMDB39248; HMDB41139	C21H26O6	100	373.166	11284.5	11001.5	9765.5	9393.5	9095.5	10560	8791	12811.5	17879	13014	8590	10343	10147.5	10835	10459.5	10397.5	9837.5	9924.5	11509	11712	12764.5	9970.5	8716.5	9574	9985	12977.5	10979	9658	12673	10565	9467.5	8054	10281	20740	10339	10883.5	8554	11415.5	9706.5	10519	9379.5	11503.5	9828
g_373.1869	957	6-Epi-7-isocucurbic acid glucoside	HMDB29782	C18H30O8	100	373.187	24066.5	27712.5	18850.5	37143	20550.5	22913	17833	21853.5	24640.5	26233	19133.5	23014.5	22788	23518	21873	23307	22146	14566.5	26702	23719.5	22741.5	21606	18061	23939	20085.5	21404	21312	27062	22691	20464	18443	23589.5	18393	24785.5	23970	26188.5	18481.5	25835	23921.5	16099.5	20040.5	19281	19579
g_373.2016	958	11beta,20-Dihydroxy-3-oxopregn-4-en-21-oic acid	HMDB11651; HMDB15094; HMDB30456; HMDB40525	C22H30O5	100	373.202	118394	192282	172477	290912	128258	241686	88840	111635	145506	315079	169874	225376	182486	162589	204469	158236	142308	74266	217544	146308	207060	159084	180188	157651	154966	159092	247535	234116	212186	154800	165501	164440	82960.5	145153	197878	283375	136950	201094	143366	114154	130121	91474	168666
g_373.2232	959	Tsangane L 3-glucoside	HMDB40824	C19H34O7	100	373.223	25958.5	27044.5	24557.5	50911.5	21245.5	34878	15776.5	20965	25180	47810	30555	38637.5	29414.5	23031.5	27155.5	25508.5	20858	13960	31704.5	27208	31874	23532	26824.5	27208	23176.5	23000.5	35435	37433.5	32085.5	23298.5	24757	27083	18175	22354.5	30853.5	40168.5	22408	27523.5	22625	18385	21801.5	17577.5	24528.5
[truncated: 630 more rows]
[truncated: 415 more columns]
