# Supplementary material for: Integration of metabolomics, genomics, and immune phenotypes reveals the causal roles of metabolites in disease
Source: Genome Biol. 2021 Jul 6;22:198. doi: 10.1186/s13059-021-02413-z (PMC8259168; doi:10.1186/s13059-021-02413-z)
Supplement: Supplementary file 24 — Additional file 24. Table S23 [file 13059_2021_2413_MOESM24_ESM.xlsx]

## Sheet: table S23
Table S23
UM metabolites abundance
m/z	RT	Identifications	ID	1_02	1_03	1_04	1_05	1_06	1_07	1_08	1_09	1_10	1_11	1_12	1_13	1_14	1_15	1_16	1_17	1_18	1_19	1_20	1_21	1_22	1_23	1_24	1_25	1_26	1_27	1_28	1_29	1_30	1_31	1_32	1_33	1_34	1_35	1_36	1_37	1_38	1_39	1_40	1_41	1_42	1_43	1_44	1_45	1_46	1_47
389.269	2.7134	1	BA-b-Muricholic Acid	165172	137995	47865.4	95886.6	87186.5	166696	248827	89555.2	151874	234721	207403	140667	141288	266379	93404.2	199888	122163	168635	262034	107781	78279.4	159643	167656	116955	275248	209739	144481	196062	118201	317011	124832	95278.6	174337	377677	90334.4	147235	98502.4	113882	179981	176693	79462.6	278525	194809	153923	95639	122871
407.28	2.76995	1	BA-b-Muricholic Acid	3.14176e+06	5.84957e+06	241525	9.871e+06	294599	1.38761e+06	5.95975e+06	891074	687131	3.53408e+07	604867	812583	1.97045e+06	6.25623e+06	1.66339e+07	707148	1.0597e+06	334844	641565	799538	120595	302904	343044	850912	2.03267e+07	2.39569e+06	1.28089e+06	1.77971e+06	240886	479725	305577	397452	309303	3.6403e+07	4.17891e+06	589184	452410	5.8825e+06	1.10898e+06	546638	1.37841e+06	3.17854e+06	4.19816e+06	1.3628e+06	568239	359375
413.265	3.90928	2	BA-Chenodeoxycholic acid				3.85313	21744.3		42058.1		15477.9	8576.89	8235.37	5990.43		19799.7		5279.96	18963.3				11755.3			9217.99					10531.9						35993.9	14851				20956.7	9655.35		6965.39		7125.65
391.285	3.70722	2	BA-Chenodeoxycholic acid	1.71419e+06	953784	330559	3.28338e+06	206051	1.25579e+06	7.39356e+06	4.16108e+06	393124	5.85285e+06	1.69721e+06	446715	585350	3.55659e+06	9.08913e+06	273090	1.65877e+06	293616	422722	3.63541e+06	27847.1	326741	354185	332620	6.68391e+06	621869	518429	1.50326e+06	343713	529908	854457	991036	2.849e+06	1.17904e+07	4.35901e+06	365499	115096	4.10179e+06	2.57553e+06	955041	3.75808e+06	4.08833e+06	2.22479e+06	1.52688e+06	1.04585e+06	206757
389.269	2.24482	1	BA-Cholic Acid											4427.95	25182.3			8948.2	6796.48				5194.46			10782.2	2012.48	5593.31	6160.53	4933.72	6460.9			2978.13		25146.8			2944.43		4189.93					3861.45		15620.8
391.286	3.87787	3	BA-Deoxycholic Acid	1.2836e+07	2.72992e+06	457679	8.9301e+06	7.84972e+06	4.08253e+06	1.25797e+07	3.35562e+07	1.43549e+06	9.88065e+06	1.65287e+07	5.41765e+06	3.18481e+06	2.01668e+07	1.3609e+07	2.60386e+06	5.05243e+06	9.99326e+06	5.08753e+06	1.10783e+07	295970	4.03169e+06	1.12484e+07	7.41563e+06	728184	1.77244e+06	6.52526e+06	1.45146e+07	1.1551e+07	6.02221e+06	6.99613e+06	3.65541e+06	1.03258e+07	2.35272e+07	9.72021e+06	2.25074e+06	2.66334e+06	3.0452e+07	1.00686e+07	1.87789e+07	7.33192e+06	9.98724e+06	3.57082e+06	6.5634e+06	2.77803e+06	281583
448.306	2.79508	1	BA-Glycochenodeoxycholic Acid	6.21827e+07	3.72048e+07	6.99198e+07	4.31743e+07	3.30581e+07	5.73289e+07	4.80611e+07	5.5746e+07	1.8288e+07	4.2321e+07	5.72037e+07	1.35894e+07	4.09953e+07	2.51578e+07	6.74477e+07	9.83627e+06	7.71986e+07	3.33524e+07	2.68238e+07	7.5574e+07	2.82608e+06	2.52622e+07	2.22424e+07	1.45788e+07	3.91635e+07	4.59232e+07	3.9306e+07	1.69742e+07	9.58447e+06	4.59673e+07	2.29177e+07	3.60832e+07	7.31722e+07	2.86655e+07	8.48243e+07	1.71722e+07	6.14954e+07	3.49602e+07	1.65069e+07	5.3884e+07	2.70413e+07	1.05849e+08	5.04766e+07	2.3157e+07	3.79857e+07	2.77129e+07
448.307	2.9785	2	BA-Glycodeoxycholic Acid	6.05189e+07	1.238e+07	2.0044e+06	1.29403e+07	2.62538e+07	9.54979e+06	8.20454e+06	4.42759e+07	4.99296e+06	1.23328e+07	3.73602e+07	6.19379e+06	1.29099e+07	2.39103e+07	2.1954e+07	6.25154e+06	3.09656e+07	2.94104e+07	1.30553e+07	3.36087e+07	816833	5.98781e+06	2.96406e+07	9.97954e+06	1.87245e+06	9.20337e+06	2.8042e+07	1.12223e+07	1.39726e+07	1.87792e+07	3.83092e+06	8.05101e+06	2.70081e+07	8.49356e+06	1.2741e+07	2.31767e+06	4.65726e+07	2.78613e+07	8.41686e+06	4.61524e+07	8.12561e+06	3.66466e+07	1.55493e+07	4.98023e+06	6.72192e+06	3.58246e+06
430.296	3.04188	1	BA-Glycodeoxycholic Acid	455688	484844	125552	390085	260961	263464	427935	302924	499220	219731	957230	159342	235038	231724	515038	424800	459704	248872	346230	205437	95719.9	168821	432814	230080	443009	617744	382465	352291	253963	381409	375304	337939	330700	524882	160222	326508	227766	347888	535189	439066	195889	581880	369225	461587	350175	488808
448.307	2.10657	1	BA-Glycoursodeoxycholic Acid	8.79172e+06	1.69782e+06	1.20932e+06	2.17082e+06	3.57157e+06	5.92847e+06	8.76657e+06	4.05616e+06	1.58249e+06	3.20832e+06	4.98042e+06	762218	9.92063e+06	3.48304e+06	5.06525e+06	547133	2.73522e+06	1.7119e+06	3.30988e+06	1.54246e+07	73240.4	703834	779690	2.08819e+06	3.46919e+06	2.72316e+06	1.03266e+06	1.48794e+06	677317	2.55785e+06	1.11012e+06	2.50917e+06	3.00901e+07	5.6661e+06	1.11657e+07	3.50576e+06	2.65729e+06	5.73535e+06	1.79122e+06	8.38874e+06	3.73222e+06	9.08669e+06	2.14171e+06	2.37215e+06	2.4073e+06	1.07472e+06
496.269	1.68865	1	BA-Tauro-b-muricholic acid	114446	78596.1	149105	93000	70422.3	113221	86804.9	67308.6	99057.6	49327.7	63469.6	910783	59774.7	258713	51981.2	242448	130099	112601	68792.9	139278	99564.8	124606	89413.5	69921	52367	160993	229798	48690.7	632129	403104	134243	180394	424427	64845.7	58510.6	51763.9	233807	74579.9	100557	67675.1	361747	101719	159940	90505.1	178065	156269
496.272	2.10028	1	BA-Taurocholic Acid	1.13459e+06	399822	286807	634460	1.37348e+06	365746	1.83782e+06	605227	472961	790052	1.42238e+06	666215	708580	1.34108e+06	647263	813486	619683	544010	469101	1.83234e+06	641700	957254	1.06572e+06	393334	283435	372284	2.26168e+06	713534	1.15495e+06	718771	802889	749356	3.01524e+06	751031	798612	675765	1.40505e+06	605077	408518	959026	1.27367e+06	738272	459999	638922	825738	465573
520.27	2.98478	1	BA-Taurodeoxycholic Acid	12409.5	19890.1	29200.1	14176.4	55330.6	48998.3	38357.6	52363.7	42452.8	24683.3	67973.9	34418.5	95024.4	34516.9	87207.1	87638.5	72166.3	97496.4	56994.6	71992.3	33255.5	39053.3	28038.9	86973.1	88776.2	27858	28398.2	77928.3	41750.3	46365.4	80921.6	7227.13		28246.2	40247.6	65263	17538.3	80397.7	90089.9	66943.1	57002.7	49728.3		44860.5	53681.2	21707.1
391.285	2.7888	2	BA-Ursodeoxycholic acid	276172	29468		190345	97752.7	435575	1.56693e+06	598545	72656.7	290236	429784	154870	181267	366454	322240	105735	52148.6	53094.1	278159	755334	17916.5	61578.8	124552	562268	593959	100763	137097	431504	67246.4	107267	155918	198238	1.56432e+06	2.27527e+06	885415	114507	12740.6	1.42167e+06	470355	555429	454926	514525	82592.3	386311	121790	37551.1
391.284	2.87747	2	BA-Ursodeoxycholic acid	135958	178308		167443	227504	126963	182709	788642	88511.4	223667	1.41471e+06	236298	435567	1.26074e+06	194398	1.18417e+06	88686.5	275698	641672	66577	164719	580070	875089	838570	22634.6	448912	1.00503e+06	832211	968192	538057	258210	74664.2	316790	865644	61436.9	240719	120118	155891	181974	384641	166649	518461	354397	144940	239397	383672
299.202	6.35645	2	FA-?-linolenic AcidÂ	3049.94				10774.1					2801.31	6277.54	4367.81	3608.28		7289.11			7753.68	4837.92	6440.91					8268.91		6302.21	2720.85	11914.5	6388.89	7225.82					15110.4	2040.69		2827.83	3494.37	1230.43	838.438
277.217	6.31187	2	FA-?-linolenic AcidÂ	4.76727e+07	2.39565e+07	4.0865e+07	4.68072e+07	4.37485e+07	6.05408e+07	1.37687e+08	4.67983e+07	5.6034e+07	9.34915e+07	2.62308e+07	5.05773e+07	2.39548e+07	6.85063e+07	3.19938e+07	8.62172e+07	8.78359e+07	5.316e+07	5.26211e+07	4.27315e+07	6.4873e+07	3.32715e+07	1.46196e+07	6.71215e+07	6.58539e+07	1.81615e+07	2.12217e+07	2.72175e+07	6.08505e+07	6.86044e+07	3.23406e+07	3.49809e+07	2.17191e+07	3.38618e+07	1.44922e+08	8.79761e+07	4.45929e+07	2.93533e+07	3.24221e+07	8.32746e+07	6.15717e+07	3.18575e+07	7.80582e+07	6.50721e+07	7.67247e+07	2.64241e+07
331.264	6.54533	5	FA-Adrenic AcidÂ	1.92354e+06	820373	1.62846e+06	1.75366e+06	2.31205e+06	2.00761e+06	2.77179e+06	1.6733e+06	2.73135e+06	2.95616e+06	1.61744e+06	3.16569e+06	1.33503e+06	2.62183e+06	1.57142e+06	6.86313e+06	3.92218e+06	1.59744e+06	1.7166e+06	2.96723e+06	2.71395e+06	2.33325e+06	2.64114e+06	3.29531e+06	2.04353e+06	1.00258e+06	1.09152e+06	1.46228e+06	2.20133e+06	2.22071e+06	1.57671e+06	1.99625e+06	1.45224e+06	1.72977e+06	4.34992e+06	3.16996e+06	2.39532e+06	1.16629e+06	1.1333e+06	6.17153e+06	1.5268e+06	453954	2.21517e+06	2.62461e+06	2.95944e+06	1.01188e+06
311.296	6.67752	1	FA-Arachidic AcidÂ	3.52594e+06	1.7502e+06	2.3648e+06	1.04031e+06	4.40122e+06	3.66714e+06	4.45523e+06	3.76192e+06	3.63147e+06	1.25953e+06	6.48602e+06	3.49148e+06	4.56826e+06	3.28665e+06	6.8061e+06	1.80595e+06	3.6526e+06	2.27448e+06	2.81846e+06	3.87117e+06	2.13423e+06	2.80996e+06	1.95769e+06	5.32254e+06	6.32488e+06	1.83682e+06	1.03724e+06	3.0384e+06	3.78098e+06	3.26188e+06	3.49751e+06	961805	1.20937e+06	2.89457e+06	2.11913e+06	2.34735e+06	2.32197e+06	2.49741e+06	3.34393e+06	4.37256e+06	5.51574e+06	3.97317e+06	1.02745e+06	4.54027e+06	4.06753e+06	710082
303.233	6.46328	6	FA-Arachidonic AcidÂ	4.71432e+07	2.1655e+07	4.40218e+07	3.69383e+07	4.26188e+07	3.54066e+07	4.67134e+07	4.33533e+07	3.69579e+07	5.13261e+07	2.83611e+07	5.55625e+07	3.85953e+07	4.52114e+07	4.0886e+07	5.84328e+07	4.64221e+07	3.86894e+07	5.12241e+07	4.51894e+07	4.42053e+07	4.22881e+07	5.01804e+07	4.58126e+07	3.05438e+07	2.84393e+07	2.81842e+07	3.57169e+07	3.41691e+07	3.7065e+07	3.6805e+07	3.82182e+07	4.6271e+07	3.27648e+07	5.433e+07	5.39479e+07	4.07854e+07	3.03687e+07	3.03397e+07	5.13788e+07	3.85749e+07	2.04036e+07	3.82581e+07	3.19231e+07	4.02408e+07	2.69342e+07
339.327	6.81577	1	FA-Behenic AcidÂ	923467	1.03242e+06	1.08193e+06	839244	1.07553e+06	4.90693e+06	1.79276e+06	1.36652e+06	1.08405e+06	1.07214e+06	1.06204e+06	1.01277e+06	1.3177e+06	1.35706e+06	839010	730041	1.1364e+06	1.7121e+06	1.17162e+06	1.22015e+06	931320	1.19143e+06	1.59838e+06	1.36071e+06	1.17474e+06	1.06337e+06	1.5434e+06	874898	1.33253e+06	1.03629e+06	1.12956e+06	933292	684938	1.12655e+06	1.77384e+06	896562	3.85605e+06	1.38062e+06	874689	1.17217e+06	1.76133e+06	1.36506e+06	857975	1.03348e+06	1.43861e+06	1.20555e+06
335.296	6.75293	1	FA-Docosadienoic AcidÂ	1192.54	8903.38	1553.45		7543.2	6916.42			7489.07		4952.28	953.551	3627.89	6273.02		5724.04	1178.05		7775.05	7811.14		12737.8	5131.04	19571.8	1179.6		7418.85	790.751	1550.94		2582.99	883.839	10080.7			7502.67	833.217			3564.38					5881.41
335.296	6.65845	1	FA-Docosadienoic AcidÂ	61194.8	58294.9	59639.7	80828.3	112678	107822	111730	69780.8	92874.8	143060	81554.5	146591	73789.4	138527	62478	192414	163189	87369.9	75846.8	142243	127831	76705.5	92624.7	122258	128906	45142.7	62675.5	77844.2	177383	119138	74204.5	75850.3	58259	108410	183257	108417	87368.9	54839.7	59151.2	272328	92772.8	26457.9	107648	190830	164976	59267.5
337.312	6.7278	1	FA-Docosaenoic AcidÂ	1.85515e+06	1.73079e+06	1.81918e+06	1.78382e+06	1.63996e+06	4.18143e+06	3.89379e+06	1.89755e+06	1.97875e+06	2.05868e+06	1.40679e+06	1.63827e+06	1.46182e+06	2.59278e+06	1.42226e+06	2.12589e+06	1.82413e+06	2.00429e+06	1.80896e+06	2.33111e+06	1.75085e+06	1.7335e+06	1.63753e+06	2.18044e+06	1.9117e+06	1.68692e+06	1.87731e+06	1.44461e+06	1.88166e+06	2.57722e+06	1.95514e+06	2.1393e+06	1.40903e+06	1.77995e+06	2.67992e+06	1.75294e+06	3.32801e+06	2.01442e+06	2.79057e+06	2.66386e+06	4.86114e+06	1.67352e+06	1.54761e+06	2.45485e+06	2.55257e+06	1.53774e+06
359.296	6.61447	1	FA-Docosaenoic AcidÂ	82425.5	74074.3	156283	41095.1	139878	116773	68218.2	53318.8	118874	127951	126824	162267	75200.2	166968	74587.5	241140	196216	84513.7	55658.9	195557	102087	133947	148217	195233	126799	56767.5	76169.8	122188	156894	131338	74093.3	104897	120125	74733.8	125294	131668	148791	75851.6	84408.3	334136	188232	21332.7	180783	128562	187482	83595.6
327.233	6.42557	4	FA-Docosahexaenoic AcidÂ	3.11698e+07	2.96988e+07	3.09823e+07	2.31008e+07	3.81909e+07	2.10122e+07	3.26358e+07	2.74693e+07	4.85541e+07	6.06957e+07	3.1263e+07	3.04061e+07	3.24284e+07	4.18862e+07	2.86692e+07	5.25648e+07	3.24544e+07	2.33383e+07	3.59728e+07	2.72708e+07	4.4534e+07	2.73664e+07	3.23593e+07	4.66146e+07	2.85013e+07	2.64116e+07	1.71047e+07	2.68506e+07	3.17064e+07	3.63372e+07	2.45032e+07	2.51916e+07	2.31951e+07	1.79757e+07	5.10525e+07	2.9724e+07	3.15556e+07	2.08437e+07	2.48205e+07	5.55076e+07	3.24262e+07	1.73688e+07	2.47608e+07	1.79457e+07	3.63487e+07	1.74686e+07
387.252	6.52648	2	FA-Docosahexaenoic AcidÂ	10015.7		6438.37		17794.1						19280.1	16922.9			6045.9	18208.8	7741.71			7941.21		6341.79	36933.9	23673.6			25057.8	8423.99				12731				7741.26	8272.11
329.249	6.48213	2	FA-Docosapentaenoic AcidÂ	8.14948e+06	3.75081e+06	5.76084e+06	5.92025e+06	7.75011e+06	5.98767e+06	1.07239e+07	6.40472e+06	1.17874e+07	1.08756e+07	6.05369e+06	8.13629e+06	5.91716e+06	7.73894e+06	6.18339e+06	1.45377e+07	1.1144e+07	5.51802e+06	7.73743e+06	1.04334e+07	8.28579e+06	6.68325e+06	7.08784e+06	1.4073e+07	5.66523e+06	3.23115e+06	3.55707e+06	5.60057e+06	8.09843e+06	8.10635e+06	6.13016e+06	4.86962e+06	6.24409e+06	5.84623e+06	1.54166e+07	1.11935e+07	7.84411e+06	4.22186e+06	4.84006e+06	1.94324e+07	5.24678e+06	2.59919e+06	5.14562e+06	8.46159e+06	9.16638e+06	2.92909e+06
333.28	6.6019	1	FA-Docosatrienoic AcidÂ	151703	101301	163819	100505	201584	191364	167317	92562.4	138572	202990	144620	337104	121187	197923	117265	374235	280386	140719	119433	296392	177161	150544	222653	252571	188540	71123.4	116154	132083	268720	174546	133979	194273	122741	183741	289778	242710	210402	94118	89368.1	449068	135996	43661.7	181194	262083	245985	96845.2
307.265	6.58305	1	FA-Eicosadienoic AcidÂ	1.32871e+06	1.09481e+06	1.34483e+06	1.41565e+06	2.11963e+06	1.85156e+06	2.45479e+06	1.34158e+06	1.70564e+06	2.72416e+06	1.47712e+06	2.77881e+06	1.1018e+06	2.44467e+06	1.51413e+06	4.60682e+06	2.21617e+06	1.16425e+06	1.32797e+06	2.08008e+06	1.98679e+06	1.35036e+06	1.64955e+06	2.49e+06	2.48431e+06	851759	1.04334e+06	1.30265e+06	2.8245e+06	2.09556e+06	1.41276e+06	1.63063e+06	1.06735e+06	1.72245e+06	2.96686e+06	2.12312e+06	1.80858e+06	1.03048e+06	936907	3.82993e+06	1.50347e+06	560942	2.25594e+06	2.58164e+06	2.96226e+06	871504
301.217	6.2616	3	FA-Eicosapentaenoic AcidÂ	2.32878e+07	1.26032e+07	1.2792e+07	1.15434e+07	2.58742e+07	1.72062e+07	2.18242e+07	2.88006e+07	1.3565e+07	3.81522e+07	1.5707e+07	1.3515e+07	2.82672e+07	1.80997e+07	2.3827e+07	2.4565e+07	1.75406e+07	2.92308e+07	2.90289e+07	2.42513e+07	1.51871e+07	1.4606e+07	1.86963e+07	3.44012e+07	6.99875e+06	1.30043e+07	6.73383e+06	1.59611e+07	8.0224e+06	1.13086e+07	1.54379e+07	1.12882e+07	1.72996e+07	1.00331e+07	2.29153e+07	3.1529e+07	1.12352e+07	1.55196e+07	2.90448e+07	2.25476e+07	2.02299e+07	1.37561e+07	6.14239e+06	1.42978e+07	2.05844e+07	5.41968e+06
305.249	6.5202	4	FA-Eicosatrienoic AcidÂ	7.44697e+06	4.65818e+06	8.53756e+06	4.56926e+06	9.89429e+06	7.13626e+06	6.79984e+06	4.76936e+06	5.7589e+06	1.02882e+07	5.37982e+06	1.13074e+07	5.57345e+06	6.85998e+06	6.29741e+06	1.17189e+07	9.84651e+06	5.54835e+06	6.86092e+06	8.5714e+06	7.9164e+06	6.25506e+06	9.71862e+06	9.21485e+06	5.85305e+06	3.40804e+06	5.33753e+06	5.70284e+06	9.46145e+06	7.45362e+06	5.94239e+06	8.67129e+06	5.10898e+06	5.697e+06	9.5764e+06	1.0643e+07	8.6602e+06	4.64165e+06	3.60263e+06	1.20795e+07	5.44858e+06	2.14141e+06	7.25643e+06	6.71654e+06	8.22301e+06	3.71361e+06
365.271	6.52648	2	FA-Eicosatrienoic AcidÂ	103775	187770	173817	69192.9	153555	82527.3	131641	108204	45556.9	150004	72971.1	53746.6	66065.5	122399	92185.3	45533.6	66415.4	209715	183767	51273.8	90260.7	101121	156383	146462	138912	79074.1	173161	74268.7	100393	52912	76148.6	43287.1	85678.8	103411	51044.3	99996.1	117350	112832	107331	106387	63389.2	52376.4	66681.5	79324.6	91192.6	162168
369.302	6.65217	3	FA-Eicosenoic Acid	157204	115308	692516	60176.6	159909	369656	95153.8	87245.9	109379	23185.6	258925	81453	158724	165688	85706	196615	180288	132785	135005	151092	75797.6	168800	270895	197409	25473.8	57748.7	202476	236632	73630.5	32974.1	104967	141150	111066	115722	119694	198306	70175.8	79845.6	91990.5	123934	256349	84766.6	64991.9	91528.2	114343	102874
309.28	6.65217	3	FA-Gondolic Acid	2.48336e+06	2.277e+06	1.71918e+06	3.5463e+06	2.6255e+06	7.24451e+06	8.45548e+06	2.98993e+06	4.54555e+06	5.59058e+06	2.71351e+06	4.55807e+06	1.82044e+06	6.13904e+06	2.86425e+06	1.05262e+07	5.15769e+06	2.38093e+06	2.50383e+06	3.19885e+06	3.7981e+06	2.16545e+06	1.96346e+06	3.38532e+06	7.26402e+06	1.65983e+06	1.76136e+06	2.86834e+06	5.60089e+06	5.5874e+06	3.36219e+06	2.56253e+06	1.70854e+06	4.38548e+06	7.9881e+06	5.4927e+06	5.98824e+06	1.71732e+06	2.47684e+06	7.02718e+06	3.6902e+06	1.73345e+06	3.88723e+06	6.76226e+06	6.6217e+06	1.3458e+06
369.303	6.59562	3	FA-Gondolic Acid	111371	119440	113127	37264.6	211055	141647	41574.8	37048.1	68753.6	50282.1	223421	117622	125378	126815	85986.6	215129	156559	161545	144639	84807.6	90110.4	181033	275476	210827	57223.3	51710	147296	173819	93903.6	10519.3	70537.1	164594	128267	67516.6	51708	180566	93604.8	141584	102110	89852.8	156475	59267.9	33302.1	91440.5	127945	141894
595.494	6.62075	2	FA-Heptadecaenoic AcidÂ	9.71558e+07	1.28225e+08	1.04542e+08	2.00149e+08	1.2229e+08	1.13967e+08	1.8599e+08	1.80878e+08	1.63803e+08	1.93897e+08	6.44103e+07	1.56034e+08	1.27093e+08	1.07222e+08	1.61195e+08	6.05597e+07	1.01482e+08	1.74378e+08	2.19096e+08	1.6779e+08	2.17455e+08	1.53098e+08	5.58349e+07	7.0443e+07	1.93599e+08	2.10079e+08	8.54282e+07	1.12628e+08	1.71975e+08	2.68002e+08	1.99914e+08	1.48452e+08	1.62654e+08	1.9877e+08	1.98357e+08	1.24306e+08	1.64321e+08	1.07849e+08	1.67023e+08	1.70402e+08	9.70112e+07	2.07152e+08	1.59644e+08	1.89001e+08	1.50636e+08	1.96785e+08
289.216	6.38158	1	FA-Heptadecaenoic AcidÂ	12325.9	6916.08	9728.33	7301.06	18089.3	11849.3	10670.5	9145.78	22572.9	32366.1	8330.26	19257	15350.9	13368.8	6031.03	26279.9	16515.3	11388.1	17456.6	9939.58	12996.5	3465.45	12671.9	26557.6	26150.6	3616.01		6439.17	7582.76	11975.9	8680.58	10457.3	7752.58	12703.5	33644.3	20686.7	15067.9			34517.7	17582.9		15506.6	6945.88	20281.3	7864.24
289.217	6.50727	1	FA-Heptadecaenoic AcidÂ	50713.8	50739.5	44265.3		53518.4	49522.8		19705.3	25300.7	18234.3	90548.9	37788.8	49251.4	32081.2	37722.1	40432	25950.4	15542	43794.2	50469.6	14862.2	58918.8	95764.3	59723	7423.47	43203.3	91601.7	54027.4	27006	15386.1	20525.1	86468.6	23216.8	5872.69	8116.96	29463.7	52453.9	37486.7	15377.8	44951.9	36996.2	13259.5	10343.6	14174.3	39746.7	45153.5
267.233	6.51392	1	FA-Heptadecaenoic AcidÂ	2.89736e+06	1.55119e+06	1.39247e+06	2.19448e+06	2.15371e+06	2.90605e+06	6.15393e+06	2.26083e+06	4.3881e+06	3.77524e+06	2.71279e+06	3.92235e+06	1.92568e+06	3.88467e+06	2.67275e+06	8.18699e+06	5.96122e+06	1.75461e+06	2.55356e+06	2.20634e+06	3.35799e+06	1.79109e+06	1.39842e+06	3.82918e+06	5.61354e+06	1.05135e+06	1.02282e+06	2.46924e+06	4.28662e+06	3.37476e+06	1.6613e+06	1.87586e+06	1.2634e+06	2.21323e+06	5.74519e+06	4.41882e+06	1.93778e+06	1.36445e+06	1.65906e+06	5.38502e+06	1.70858e+06	1.5942e+06	3.69424e+06	4.16294e+06	4.57248e+06	894862
291.234	6.4947	1	FA-Heptadecanoic AcidÂ			2995.69				7890.91						23764.3		21778.2			21339.3	13085.5	42792.8		4869	13689					3898.87	3066.69					9396.71		5756.5		3331.16		43086.2						4063.53
599.523	6.54533	1	FA-Heptadecanoic AcidÂ			29203.6		13620.2	87953.5					73796.9					43830.6	22343.6		15498.8				117305	86302.9			35576.3						15510.2
269.249	6.6019	1	FA-Heptadecanoic AcidÂ	6.35075e+06	3.11771e+06	3.93155e+06	3.12152e+06	5.11229e+06	5.81068e+06	7.31346e+06	4.11553e+06	6.12059e+06	4.11796e+06	7.67345e+06	7.55724e+06	5.16548e+06	6.94716e+06	5.44786e+06	9.44906e+06	7.51181e+06	3.88232e+06	4.38655e+06	4.93995e+06	4.29751e+06	4.58569e+06	5.85374e+06	8.20129e+06	7.61196e+06	2.73881e+06	4.07241e+06	5.24011e+06	6.39558e+06	4.44315e+06	3.92858e+06	4.88915e+06	3.32103e+06	3.93511e+06	7.06376e+06	5.84992e+06	4.34577e+06	4.52944e+06	3.17536e+06	8.37954e+06	4.75028e+06	3.41983e+06	4.2167e+06	4.87756e+06	6.69989e+06	2.68328e+06
279.233	6.48213	2	FA-Linoleic AcidÂ	9.57473e+07	6.67889e+07	7.66609e+07	8.98494e+07	9.39533e+07	9.9416e+07	1.58113e+08	8.68822e+07	1.10822e+08	1.40225e+08	8.5226e+07	1.20458e+08	6.80468e+07	1.23764e+08	6.74464e+07	1.66147e+08	1.51525e+08	7.31988e+07	1.06092e+08	8.28294e+07	1.28588e+08	7.19074e+07	7.5152e+07	1.05398e+08	1.2729e+08	5.04523e+07	6.12021e+07	7.80924e+07	1.23336e+08	1.07503e+08	7.42405e+07	7.67999e+07	5.93598e+07	8.97525e+07	1.85874e+08	1.33509e+08	8.90862e+07	6.56398e+07	7.32217e+07	1.31605e+08	1.03925e+08	6.79943e+07	1.4004e+08	1.10655e+08	1.33346e+08	5.34869e+07
227.2	6.36273	1	FA-Myristic Acid	2.22641e+07	1.03453e+07	1.23702e+07	1.49114e+07	1.44791e+07	1.36135e+07	2.76954e+07	1.41505e+07	2.26753e+07	2.19407e+07	2.31945e+07	1.9763e+07	1.60097e+07	2.04897e+07	1.56785e+07	2.88154e+07	2.6524e+07	1.26858e+07	1.54452e+07	1.31361e+07	2.32954e+07	1.27318e+07	1.02497e+07	1.84075e+07	3.37447e+07	9.2072e+06	6.81812e+06	1.3013e+07	2.18999e+07	2.02965e+07	1.07148e+07	1.41607e+07	9.91786e+06	1.48802e+07	3.90985e+07	2.44112e+07	1.22951e+07	1.27215e+07	1.21098e+07	2.78446e+07	1.48512e+07	1.43853e+07	2.32709e+07	2.17864e+07	2.36577e+07	9.41541e+06
365.343	6.8032	1	FA-Nervonic AcidÂ	2.39226e+06	3.57737e+06	2.89303e+06	4.34004e+06	2.3544e+06	5.66203e+06	5.46983e+06	3.75184e+06	4.03637e+06	2.50343e+06	2.26941e+06	2.8792e+06	2.61204e+06	3.37094e+06	2.63407e+06	3.13911e+06	2.97261e+06	4.71106e+06	2.62241e+06	3.49368e+06	2.49414e+06	3.43201e+06	2.05547e+06	3.46726e+06	2.94595e+06	3.1249e+06	2.42799e+06	2.48989e+06	2.58134e+06	3.40067e+06	3.58489e+06	2.27869e+06	2.59488e+06	3.39919e+06	3.48035e+06	2.70184e+06	2.51624e+06	2.78767e+06	4.04464e+06	3.44847e+06	4.00208e+06	3.78785e+06	2.29015e+06	5.13551e+06	3.81871e+06	2.38434e+06
425.363	6.70265	1	FA-Nervonic AcidÂ	481928	479060	354146	487350	443252	532476	623932	619224	451066	518499	641173	378179	399605	557224	502521	327556	464653	524690	499138	815587	399408	505990	481215	485737	588629	514199	588628	474390	406907	371000	483445	368686	355689	704204	515389	409639	404193	578703	609123	725433	457414	808609	532999	588580	608539	489939
281.249	6.57048	3	FA-Oleic AcidÂ	7.06023e+07	4.42847e+07	3.81448e+07	9.65389e+07	6.58246e+07	1.06082e+08	1.7395e+08	8.07676e+07	1.21664e+08	1.19499e+08	7.02016e+07	1.11405e+08	4.87064e+07	1.23937e+08	6.40428e+07	1.93441e+08	1.35012e+08	7.41839e+07	7.88341e+07	7.87212e+07	1.15073e+08	5.63023e+07	6.08307e+07	9.87279e+07	1.50408e+08	4.73049e+07	3.60972e+07	7.01889e+07	1.16447e+08	1.29475e+08	7.43238e+07	7.34159e+07	4.43202e+07	9.04423e+07	2.10489e+08	1.54119e+08	9.56131e+07	4.73296e+07	6.30101e+07	1.48342e+08	6.5801e+07	6.28617e+07	1.3101e+08	1.2812e+08	1.43295e+08	4.43929e+07
341.271	6.54533	3	FA-Oleic AcidÂ	245469	231276	145088	280980	399287	221798	202158	124819	147492	189417	174859	131993	158091	222594	137112	162788	124658	943929	254091	117692	147279	366652	353700	322276	202688	122191	156867	375031	98910.1	119505	181333	131915	129552	177984	140834	380467	160879	305994	186780	143763	180650	82648.8	167649	203166	186060	353251
255.233	6.55162	1	FA-Palmitic AcidÂ	5.57755e+07	3.5232e+07	4.0499e+07	4.97374e+07	5.24558e+07	5.60823e+07	7.1113e+07	4.59306e+07	6.49702e+07	6.55662e+07	5.87506e+07	6.11344e+07	4.5072e+07	6.67685e+07	5.00949e+07	8.75055e+07	7.89175e+07	4.83897e+07	4.71935e+07	5.14225e+07	6.12904e+07	4.93898e+07	5.5694e+07	6.54282e+07	7.27001e+07	3.63066e+07	4.14618e+07	4.68441e+07	6.42565e+07	6.35633e+07	4.37223e+07	5.61445e+07	3.69772e+07	4.9504e+07	8.54704e+07	6.83191e+07	4.78996e+07	4.41891e+07	3.85334e+07	7.84209e+07	5.28301e+07	4.19743e+07	6.2585e+07	5.70947e+07	6.38418e+07	3.41719e+07
313.238	6.40043	3	FA-Palmitoleic AcidÂ	2.96581e+06	4.75036e+06	3.7257e+06	2.44617e+06	2.65638e+06	1.51952e+06	2.21491e+06	2.67777e+06	1.74541e+06	5.20919e+06	1.4769e+06	1.81558e+06	1.38453e+06	1.59656e+06	1.50218e+06	577118	979671	4.54214e+06	3.05259e+06	2.19808e+06	3.09582e+06	1.78074e+06	1.64616e+06	1.39598e+06	4.10653e+06	1.73109e+06	2.69862e+06	1.8714e+06	3.78962e+06	2.57868e+06	1.88569e+06	1.53876e+06	3.19392e+06	2.8891e+06	2.48206e+06	3.47425e+06	2.48664e+06	1.95701e+06	3.16919e+06	2.67383e+06	3.74805e+06	1.7383e+06	2.26144e+06	2.47141e+06	2.19619e+06	4.79368e+06
567.463	6.57677	2	FA-Palmitoleic AcidÂ	1.98631e+07	2.42133e+07	1.83955e+07	3.99665e+07	1.8645e+07	2.3605e+07	3.30774e+07	3.36785e+07	2.57727e+07	3.0605e+07	1.23758e+07	2.40311e+07	2.29778e+07	1.87031e+07	2.35081e+07	1.47688e+07	1.47567e+07	3.05996e+07	2.46632e+07	2.22303e+07	1.89891e+07	2.58671e+07	1.22448e+07	1.93339e+07	2.81909e+07	3.16528e+07	1.34034e+07	1.77388e+07	2.40678e+07	3.2137e+07	2.95054e+07	2.1307e+07	2.2506e+07	3.12416e+07	2.81417e+07	1.9072e+07	1.96785e+07	2.17406e+07	2.50375e+07	2.90135e+07	2.10142e+07	2.87161e+07	2.82508e+07	3.31833e+07	3.0086e+07	2.62318e+07
253.217	6.43187	1	FA-Palmitoleic AcidÂ	2.4848e+07	2.43337e+07	1.51048e+07	3.60334e+07	1.91355e+07	2.34313e+07	6.9768e+07	2.17501e+07	4.19782e+07	5.39219e+07	1.90467e+07	3.80599e+07	1.30014e+07	4.07169e+07	2.08323e+07	8.41854e+07	6.76198e+07	2.22824e+07	2.58201e+07	2.08706e+07	5.17886e+07	1.30616e+07	8.34858e+06	2.63844e+07	6.54443e+07	1.59825e+07	8.78198e+06	2.42061e+07	5.65637e+07	4.65501e+07	1.84439e+07	2.68014e+07	2.33358e+07	2.89466e+07	7.07933e+07	5.12797e+07	2.04792e+07	1.40671e+07	2.18132e+07	5.65548e+07	1.32131e+07	2.14946e+07	6.86806e+07	6.45347e+07	5.34475e+07	1.32267e+07
241.217	6.4947	1	FA-Pentadecanoic AcidÂ	3.03294e+06	1.64938e+06	1.74174e+06	1.40073e+06	2.05424e+06	2.09132e+06	2.46807e+06	1.71592e+06	2.77827e+06	1.72431e+06	4.01603e+06	2.43174e+06	2.52219e+06	2.25316e+06	2.61262e+06	2.54156e+06	2.66788e+06	1.78052e+06	1.81869e+06	1.88485e+06	2.07256e+06	1.94616e+06	1.77463e+06	2.46506e+06	4.58497e+06	1.4455e+06	1.4617e+06	2.00247e+06	2.902e+06	2.19283e+06	1.75354e+06	1.87986e+06	1.33194e+06	1.54597e+06	2.77827e+06	2.30074e+06	1.84773e+06	2.13969e+06	1.63006e+06	3.04042e+06	1.82109e+06	2.12806e+06	1.7394e+06	1.92801e+06	2.35828e+06	1.54315e+06
241.217	6.6019	1	FA-Pentadecanoic AcidÂ	31572.5	13699.9	23896.1		28441.4	19605.9		3982.4	4818.72	4465.7	43038.4	13270.9	22906.3	36078.1	21489.7	31610.7	40812.6	3804.19	9113.6	17241	4232.7	21229.5	44493.1	30819.7	12762.6	10232	41719.2	31855	8594.06			30702.9	17646.3		6835.44	7087.99	24393.5	24317.2	7377.08	13429.3	17115	9444.13			5939.68	12224
623.529	6.65217	3	FA-Petroselenic Acid	407649	513989	233120	1.10901e+06	526691	487212	864429	1.13845e+06	1.09202e+06	820237	410361	1.56037e+06	795595	244130	582299	355061	340214	444497	800600	595386	1.11049e+06	865367	459975	721326	906669	846061	524295	727056	1.00001e+06	1.33361e+06	1.17294e+06	795446	702754	1.18765e+06	1.26276e+06	395710	675769	448015	817330	554147	492832	1.04221e+06	842233	762247	558843	1.24882e+06
341.27	6.62075	3	FA-Petroselenic Acid	1.3157e+06	653917	1.2964e+06	341036	972808	1.32288e+06	663594	653291	993156	530971	1.56003e+06	532101	688546	1.04692e+06	918368	1.08186e+06	876971	806320	1.09613e+06	744506	543231	1.8624e+06	1.3932e+06	684568	607880	677950	968683	876888	670956	491512	729571	991420	931588	494070	703540	627211	709116	999683	491415	649083	977024	624048	562640	978952	836381	471718
283.264	6.65217	1	FA-Stearic AcidÂ	7.48926e+07	5.61686e+07	5.94992e+07	6.4626e+07	7.55532e+07	7.96439e+07	7.92525e+07	6.43137e+07	7.83075e+07	6.23699e+07	8.96801e+07	8.19842e+07	7.33184e+07	8.9078e+07	7.88928e+07	9.74178e+07	9.44925e+07	7.06705e+07	6.83135e+07	7.69023e+07	6.5454e+07	7.38851e+07	8.69557e+07	8.91249e+07	8.40538e+07	5.75777e+07	6.82769e+07	7.71075e+07	7.94108e+07	7.01204e+07	7.16969e+07	7.68777e+07	6.02271e+07	7.92348e+07	9.0247e+07	7.41844e+07	6.85018e+07	6.73146e+07	5.97857e+07	1.09569e+08	7.4093e+07	6.37172e+07	6.36131e+07	7.33889e+07	9.30481e+07	5.35256e+07
627.558	6.6019	1	FA-Stearic AcidÂ	27901.2				58069.4						87467.1	56449.2	30490.6		21220.9	74245.8	39306.7						38160.9	72462.9			46526.9					11714.8									10647.3
275.201	5.82485	2	FA-Stearidonic Acid	1.48873e+06	728446	695726	2.14383e+06	1.25325e+06	1.60107e+06	3.14677e+06	1.9645e+06	1.49305e+06	3.74127e+06	894257	1.01181e+06	1.08767e+06	1.46491e+06	1.11838e+06	2.40298e+06	2.45137e+06	2.42123e+06	2.1809e+06	1.14611e+06	1.55272e+06	742323	620343	2.12938e+06	1.18189e+06	746899	265937	665191	982154	2.09347e+06	973681	1.16136e+06	761162	1.04271e+06	5.83219e+06	2.717e+06	740053	880009	1.26481e+06	3.88872e+06	2.66399e+06	927408	1.79371e+06	2.68241e+06	1.38784e+06	372394
375.327	6.81577	1	FA-Tricosanoic AcidÂ	1257.42	8254.85	5192.4	9578.61	4623.33			8822.52	3071	12193.3	1324.4	1826.11	5886.11	2893.79	8225.17			7843.57	9721.33	10612.1	6423.99	971.038			5158.15	11321.9	5544.14	4636.14	4554.58	7120.73	9405.85	2642.92	5322.79	15840.9	9030.85	3659.84		3861.79	11234.1	5774.7	1465.6	10591.5	5568.78	9936.21	5404.51	12069.7
353.343	6.82833	1	FA-Tricosanoic AcidÂ	2.3751e+06	4.09766e+06	2.04497e+06	6.59917e+06	2.37275e+06	3.72393e+06	5.14065e+06	4.7581e+06	5.77195e+06	3.33634e+06	1.98258e+06	1.75082e+06	2.80748e+06	2.63783e+06	2.21086e+06	2.21123e+06	2.11196e+06	8.13727e+06	3.70546e+06	2.56383e+06	2.82889e+06	3.41939e+06	2.17333e+06	1.85739e+06	2.93643e+06	3.56428e+06	2.01282e+06	2.42958e+06	1.73434e+06	4.45084e+06	5.95153e+06	1.56424e+06	2.5465e+06	5.48761e+06	7.07607e+06	3.61781e+06	1.93287e+06	3.19227e+06	5.92981e+06	2.56941e+06	2.18916e+06	7.08074e+06	2.54053e+06	5.60446e+06	5.06189e+06	5.16289e+06
351.327	6.75293	1	FA-Tricosenoic Acid	739523	892187	687542	1.61404e+06	743240	883137	1.32799e+06	1.00112e+06	1.40231e+06	1.54812e+06	1.14298e+06	396870	645906	694219	611828	387749	587767	2.34091e+06	704798	714582	619628	1.0756e+06	510666	662608	1.18079e+06	767430	486228	803922	401406	1.22954e+06	1.79552e+06	385976	662598	1.20628e+06	1.597e+06	759690	451399	861694	3.17416e+06	713570	1.07757e+06	1.29728e+06	486076	1.28666e+06	1.19475e+06	907472
231.175	2.6686	1	EIC	17849.4	14755.4	13911.2	8023.64	9656.65	10804	10193.9	13501	17493.1	12558.4	12167.5	16800.8	12210.6	13119.2	11062.5	12186.5	9167.11	9286.39	9290.46	14350.8	11302.9	13080.9	11867.8	17218.3	11320.4	11700.2	10535.4	6746.09	5234.11	5829.47	7310.56	11321.7	10467.7	9812.36	8475.07	16822.8	9270.12	10467.5	7979.8	5571.09	3511.91	6495.24	6838.68	7532.34	10311.5	11375
231.175	2.8649	1	EIC	2467.99	6812.39		3397.08		399.381	5690.56			8833.25		3680.1	5988.38	8464.56	1403.74	10636.6	1941.57		1281.56	923.679	4594.67	586.596		482.767	6780.84			637.56	5272.75	4539.49		1143.19	2520.55	4197.26	6336.15	4720.62	6604.95			2882.87	568.427		5902.09	2923.87	4213.13	2842.58
231.174	3.6691	1	EIC	44211.9	58907.6	60315.2	28758.7	26418.5	27525.5	33754.9	59185.1	42842.6	38751.9	37245.5	55804.8	49753.3	48638.1	34434.5	73367.3	44665.9	33254.5	44352.2	41994.4	60835.5	49169.2	51441.1	53974.5	53226.5	38970.1	53078.8	34636.8	25599.2	23719.1	28102.1	47981.7	58385.6	34817.5	56557.7	51780.4	40153.5	35645.4	35044.3	38052.1	20020.6	20897.4	36799.3	28066.1	36662.1	40019.3
249.186	5.59767	1	EIC	591852	355650	574305	1.44108e+06	524718	712423	1.11448e+06	653964	1.15214e+06	1.64849e+06	331618	951084	318583	1.15113e+06	376094	1.48317e+06	1.23869e+06	849838	795935	848537	1.62231e+06	524716	392850	897578	960920	366710	201881	430871	684983	1.09946e+06	585240	629799	658726	651357	2.66636e+06	1.12816e+06	617346	358790	605311	2.155e+06	370633	222583	1.07391e+06	1.16614e+06	987237	358568
249.186	6.14142	1	EIC		2424.15	1050.15	10394.1	1206.72		10669.7	1038.1	5104.91	3343.62		774.144		2392.65	2345.05	6896.4	5377.22	4755.65	1759.93	5832.94	1627.18			4405.12	14444.4			957.287		828.392	1173.54	1796.28		10571.7	17574	8722.75		2130.22	3298.48	19426.1			784.901	680.985	2191.92
249.186	5.6921	1	EIC	304905	243141	172162	342629	433289	324277	760616	367146	792482	789838	243517	488326	143786	590637	163362	436392	657085	478922	303248	528278	719666	138895	145710	563299	397241	145897	162462	210164	462306	629005	343313	229068	185485	512896	1.28124e+06	592438	248885	158186	239428	1.26712e+06	255573	157321	475663	666537	613709	140067
231.175	1.84027	1	EIC
249.186	3.4853	1	EIC	12371.5	9712.65	7885.01	6464.99	6929.2	6481.24	6523.39	11071.6	8856.3	7543.18	8122.18	13652.6	11139	8710.05	9382	14316.6	10119.6	10573.3	13401.5	13938.8	8242.72	12097.6	15708.2	7326.09	7181.05	11312.2	8107.12	9282.77	12937.5	5827.32	10242.8	22233.1	13932.7	14156.8	13339	7133.81	8946.44	9704.63	10043.6	9269.58	12338	7934.7	9102.23	10597.9	8550.83	14300.3
231.175	3.40282	1	EIC	2135.39	963.536		293.108				1271.81	1412.94	1408.75		2556.66	1627.06	1457.02	689.135		255.042		924.057	1068.63		837.056	193.502	2188.9	1729.81	423.545		215.682			243.041	1368.89		673.292	337.38	2374.58	1589.91	555.635						354.973	455.019	1354.25
249.185	5.26933	1	EIC	159414	84893.7	222898	203607	206689	327274	998216	190473	283975	414448	223653	153899	145602	266040	101325	297571	221844	334858	274095	251398	339297	104090	36455	426082	283746	79081.9	92102.9	95552	273956	251264	130730	304524	80886.5	102430	862959	352580	255344	175999	188244	562331	366955	138473	225569	206731	396469	151588
249.186	3.38397	1	EIC	90346.5	175826	63006.6	194714	46505.6	70257.9	179252	245946	87509.6	77746.7	32101.8	37997.6	101267	117136	67458.5	13039.9	61413.3	201671	163730	67352.3	39056.2	84588.4	26893.5	55821.7	109994	131540	77113.2	80146.8	92476.3	125694	98217.2	42950.5	157002	136099	53796.8	87290.2	43695.3	106713	163043	58835.2	76141.9	150783	107279	150892	47199.4	113144
395.281	4.32678	1	EIC	2080.42	1868.33		6969	1258.98	2346.28	5650.16	1104.95	3769.68	3975.71	1637.66	5762.45	4926.92		4543.3	2540.34	6263.42	4816.53	4428.95	3778.89	3126.3	4575.12	10899.8		4255.48	5170.95	2220.77	4217.23	4812.83	7085.33	3708.35	2665.88	3446.73	1114.22	1142.03	4442.66	7612.23	1168.45	1371.85	7789.24	1430.62		4901.41		3520.31	5814.29
395.279	4.90173	1	EIC											21811.6																	11921.3
418.259	5.86255	1	EIC	12658.2	1430.68		16001.9	4193.98	1592.2			5815.98	2234.61	7899.03	2711.75			654.713	15568.1	9990.99		36996.6	1794.88		5945.05	3869.66	1166.25	1023.1		5242.39	3915.51	2516.98	1235.91	4992.84	4571.7		3791.67	7802.64	2066.96	2558.01	1263.56		4488.02	2724.6			4681.7	3699.41	1840.32
396.275	4.51605	1	EIC				20491.9		7164.55	20248.3		15934.1		5669.26	3279.68	7321.17		9156.66	9112.1			6478.62	9162.84	16006.9					7375.36	1814.88	30505.9	10379.9	1020.96	6533.39		25530.7	38103.3	2460.31			2545.29	28585		18903.3	11612.9		22186.2	2083.63	5608.83
379.23	0.73735	1	EIC	21663.7	62855.2	2195.89	24023.7	7593.71	7722.25	11521.7	5979.61	5833.53	9136.69	93765	529.661		21302.3		5192.75	39290.2	6905.45	41814.4	4474.14	6058.73	2041.82			1379.85	1909.64	20635.2	12318	11255.9	14599.9	18081	8426.76	26266.8		1997.56		4754.49			850.134	9035.59		764.723		3176.77	37095.8
457.265	0.782133	1	EIC							539.564		46.4676								112.925		658.231					948.017											42.5749				29.2247		199.652				530.552
461.238	1.99265	1	EIC
429.229	3.82697	1	EIC	5693.33	2054.8	15879.4	5660.34	11471.4	7680.92	6601.68	7178.57	1607.96	9401.78	988.737	4009.89	7540.29	3073.17	1850.81	4304.16	2135.44	968.841	6359.55	1242.75	13741.9	4523.21	3436.99	2087.94	2125.71	1997.41	4161.78	4785.46	10055.8	10726.8	2762.92	19900.6	5575.2	1241.52	41162.5	13145.6	2846.2	2459.37	942.755	3986.04	20940.3	9856.46	865.664	1152.63	1635.14	4149.57
469.286	6.88568	1	EIC	1843.33	3033.33		4073.35				8830.77				2709.68	1328.36	8732.17				2274.47					1226.6			2777		894.822				1471.56	1247.23					4123.77	6456.9				3254.29	5224.85
431.248	4.32678	1	EIC	726.82	3629.8	1980.85	12742.2	5431.63	868.249	18052	1166.77	2091.13	1726.67	532.49	1202.07	580.773	1005.93	624.508	1362.44	342.499	10586.9	2079.38	2234	421.992	1109.15	1284.32	488.743	418.321	6793.32	2557.87	1112.58	5921.09	9893.53	14312.1	584.914	4919.14	4721.16	4030.77	9150.82	3106.15	2300.25	3795.62	1493.34	2460.07	4585.33	1183.86	3638.06	299.068	7960.24
391.25	4.681	1	EIC		40923.5	12500.5				3258.09	26585.3					4709.5	13113.8				10624.2				2084.85	3708.22		18850.9	14611.6	2588.15		5438.49							3480.76			29758.9	2474.07	2816.55	4454.75	7927.52			12597
469.283	5.85627	1	EIC	17790.6	25188.6	36222.8	17853.7	13121.6	45372.7	29388	28354.2	16010.8	15742.6	20773.6	343625	34531.2	30668.4	29372.7	189534	36764.1	10832.1	20617.7	44071.3	21197.2	12261.6	9552.25	2167.03	23220.4	32557.1	49839	17773.1	75418.1	49460.6	21465.4	29197.3	235140	38857.2	18221.3	16286.5	38138.5	16949	26801.4	18260.6	87053.6	22703.3	68203.9	21229.7	69308.7	59497.9
391.249	4.82003	1	EIC		29737.1		3768.98	1624.71		4420.78	4687.53	2452.35		6927.15			9199.39			7981.22		1458.87			9735.13	2397.16		16447.8	5065.95	2415.41		4425.34	2851.01	1294.31	2999.27	1478.37	8722.62		1266.99		2012.41	4815.28		2635.04		1468.57	2227.2	4540.36	7323.06
469.28	5.3196	1	EIC	22325	30973.1	31033.6	10290.4	8784.51	74954	15745.5	455.83	3207.8	2201.64	92130.9	302460	85267	21582.2	4935.92	431328	68328.9	5931.77	5850.78	80019	2757.35	7920.15	21432.1	17797.6	4477.99	210.837	23606	7337.85	65893.8	56500.4	6352.59	48184	619749	5328.84	4127.8	64561	69156.9	3587.33	41123.5	16654.2	236054	46618.3	216419	2917.18	53787.8	35918
434.127	1.75778	1	EIC												2174.93					1357.56	680.631	3746.37			356.327	120.205	3542.79			180.933	1595.12	242.516					2701.47				1107.09		678.051
473.235	6.58305	1	EIC																	41453.2				55169.6																					21362.5
435.201	1.4915	1	EIC	266846	284752	4.42603e+06	2.76301e+06	247999	2.04247e+06	258636	1.81611e+06	953367	1.63449e+06	253380	507129	2.08886e+06	1.13349e+06	2.13621e+06	394023	241587	542713	651963	646034	3.67429e+06	226668	220870	2.1861e+06	230075	244340	243198	244130	275752	237103	470453	575948	1.31202e+06	2.03009e+06	1.8838e+06	203218	513517	202538	1.43077e+06	6.95952e+06	233668	811036	232075	221036	322205	244963
474.18	1.80885	1	EIC	7428.2	12694.1	24371.8	11150.7	19020.5	55972.6	19798.6	7933.33	9361.95	35099.5	13987.9	9187.84	13064.4	5008.11	6192.42	6190.18	3358.33	11921.2	21665.7	8474.6	16589.8	6717.45	5238.2	8112.14	10642.5	2035.54	5364.34	25493.8	10458	15036.2	14510.1	4670.1	5899.28	5282.8	4349.46	10009.5	19628.3	3374.94	1514.8	8480.27	14968.9	7307.46	6183.44	1352.61	4384.12	8282.29
474.177	1.46637	1	EIC	11171.7	33233.4	30320.5	41730.3	45524.6	192087	72529.2	52648.5	8350.25	52030.6	44155.3	22222.6	82535.3	19440.6	19945.1	22489.7	11995.2	47562.1	88107.4	20770.7	46638.3	29679	14450.5	10575.2	10890	4466.92	1826.14	118239	47839.6	19671.3	273442	9367.69	67263.1	32876.4	10057.9	50233.7	32519.9	36975.2	28262.6	18561.2	44509.7	34174.2	157442	20234.6		13573.4
474.179	1.69493	1	EIC	7812.18	17897.5	30533.9	11234	17293.1	67604.7	73786.1	13864.8	10702.9	44284.9	36996.5	13437.5	20459.4	8969.6	6241.23	14711.5	11456.7	24015	74468.7	13309.1	35539.4	9774.21	15302.2	20780.8	14174.2	10886.3	5426.9	52638	16757.7	19570	36724.6	14217.8	40433.5	32124.7	12376.6	19276.1	27876.3	23774.2	8616.81	20989.9	14974.1	22381.1	4545.42	9252.71	5878.02	11788.2
417.298	4.38962	1	EIC											3888.54	3086.3			2285.4		1875.25			3958.27		2822.94				1899.04		2662.37	1115.05	2105.6	1504.37			3240.14	5753.81			3337.22		5021.55	2656.81		5994.66
439.286	4.11155	1	EIC													5650.59			105087											20974.7									14549.8	17026.7						6145.03
417.303	3.46645	1	EIC	122720	119179	77141.9	178060	99037.7	72422.1	95270.2	68322.6	91396.3	95189.9	128035	34111.3	27193.1	102398	106828	45042.3	53175.7	210001	284578	140507	51019.3	81334.6	90655.1	34752.5	136235	129158	143904	60988.8	75233.2	104107	110964	108140	185714	99561.7	74436.8	64941.7	67502.6	117135	161288	125484	80546.6	149932	100144	148274	94965.4	87829.6
355.321	6.71522	1	EIC	63858.6	61977.5	126185	43413.2	66809.8	151990	71884.2	72116.8	36239.5	49585	99591.9	92156.1	70648.8	60920.3	63817.1	54320.2	74940.1	104291	61168.6	106007	37289.4	78306.8	87486.3	101409	72247.7	39980.9	104762	58204.1	71217.7	83232.3	53675.3	53442.4	49146.2	74650	44866	67731.2	63356.9	63449.3	33284.9	63677	81147.1	72871.5	37917.3	54192.7	62490.5	59549.2
483.133	0.490483	1	EIC		150.582	20186.6	39572.1	12399.2	4842.33					6561.56		877.424			76068		7671.43										3487.94				1132.55	12427.7		7284.38	1063.27							1930.14
423.112	0.661167	1	EIC	2417.14	6643.02		2693.79		14300.4				310.888	3.71844		7375.02	11125.1		10.2652		462.564						12285				3772.38	6678.69	1290.3			294.101				0.482702			1.31637	6.51222
445.098	3.13675	1	EIC	40849.8	33698.3	37469.7	44199.9	43122	39697.5	41074.9	40747.3	39634.3	31359.4	34407.8	35739.7	36365.3	41934.8	43385.2	38161	41344.1	37925.2	51031	42114.2	38132.5	43225.5	46079.6	36760.6	35029	42915.4	41722.2	43385.5	48441.3	39962	43554.1	41814.9	37658.4	49837.5	39328.2	35153.8	39004.8	37544.6	42278.6	39380.2	34990.2	33773.1	40077.3	32429.9	40685.6	38396.8
423.119	2.0555	1	EIC		12553.3	8599.59	11448.7		25887.4	2421.85	17356.9	3374.12		6883.12	24239.5	25174.1	36645.2	10065.3	6986.89	11336.4	16780.8	8492.32	9533.23	3234.33	14945.8	6905.07	32590.6		24984.6	17380.5	16962		17521.6	9743.1	3021.88	29612.3	19957.8	8369.61	14249.8	9104.05	85471.8	62036.9	19969.3			24331.7	48090.1	14830.5	21793.1
423.118	1.92275	1	EIC	2239.6	12065.2	10114.7	24852.5	4099.89	11337.8		431.115	2519.1	1079.83	8694.39	13631.8	13485.2	19053	5121.59	1587.35	10574.9	10928.7	3423.53	3153.98		10268.6	7468.61	19791.5	4688.28	20622.3	15261.2	15750.9	2616.4	9307.3	10245.9	2654.69	21071.8	16935.2	6672.74	7339.37	227.728	48565.4	35787.1	9701.87		4809.04	12371.7	18210.6	6659.16	14085.2
424.271	4.20032	1	EIC	456787	377234	398005	312425	263342	251757	271700	316571	328990	480991	316511	422057	383523	342313	320443	419299	243898	242037	301594	304628	369787	347755	351422	397460	377127	303476	262011	256337	256541	391296	256587	289814	349892	312286	331905	469037	676509	265441	305392	236132	387337	169298	255632	237918	340168	406205
424.271	4.28278	1	EIC	818330	658567	716244	507626	500431	375665	417587	586342	549304	822259	506833	755429	677838	611312	529666	661867	407975	376245	507762	543244	579364	608442	696020	655795	601596	486621	448421	483473	297304	374736	395121	477922	568241	524056	538676	770350	568873	436538	506561	402326	320428	245297	467161	395089	552586	694733
424.268	6.04008	1	EIC	56059.1	70667.9	50094.4	61936.4	52338.1	83820	44808.1	60845.3	98683.9	33788.2	86812.7	46225.6	76454.1	78306.6	65457.2	71197.2	55378.5	62911	50294.1	61504.7	54415.6	74327.9	67659.2	70979.8	66075.4	83960.3	60588.8	56628.2	55617	38786.8	69302.3	47561.1	116507	78607.9	34472	57724.4	47039.1	63391.3	64589.6	46788.6	39080.5	50762.3	47715	64882.6	53465.3	32836.9
424.27	3.53007	1	EIC	66675.3	56928.7	51139.4	63812.9	55369	46395.9	99649.3	53839.7	75265	69964.2	36744	64197.2	65629.8	53386.6	54004.2	62881.7	44375.6	42277.6	69143.2	59339.7	57877.9	61286.5	45772.9	56029.9	62788	53949.4	54084.5	51403.6	55096.9	44010.2	49096.5	57872.7	57675	46028.7	64774.3	105136	59210.4	47400.4	72854.8	67432.8	47789.6	53447.4	43750.7	35277.4	69899.4	59557.4
424.273	3.2381	1	EIC	15385.1	9250.23	3986.46	2374.01	3272.56	980.675	6009.2	5217.96	11762.9	5595.7	8239.14	9197.22	9569.37	8665.32	6307.77	10524.2	4215.61	6694.73	4666.94	10527.8	11903.8	14989.7	9628.23	17424.9	14043.5	11696.1	6827.34	6630.25	6743.51	5335.72	6698.12	11229.3	6897.74	11094.4	11682.1	9361.82	14706.2	8073.19	9053.05	695.499	12358.5	817.882	1879.6	7248.6	12737.5	13759.9
424.273	3.28917	1	EIC	1866.22	2543.57				2023.4			8228.79		1952.98		1677.01	6269.31				1393.09	1592.13	5738.77		1492.47	3765.78	12750.6		7537.03	2304.58					3066.92	3926.11	4053.95				1969.45	4393.02						3913.7
406.26	5.23085	1	EIC	371813	455438	230934	453795	292906	397417	471947	328006	270185	387066	239594	395504	392887	524088	411653	414610	372504	370271	297785	333407	394659	312366	219794	244551	424507	322422	325115	530808	432484	373043	375074	350935	402175	395172	347355	324515	424061	370386	354937	411014	343562	281108	436727	341654	382930	313895
424.273	4.62995	1	EIC	139758	106589	85158.3	72870.1	48745.4	63488	64578.3	91028.7	104988	95448.6	96401.9	141434	96085.1	105381	77732.5	112283	52397.5	53288.4	70402.9	86485.5	92079.5	111331	112430	121898	92142.7	91889.2	69746.8	55386.8	31434.2	24890.3	56617.5	75447.7	108257	79832.6	102706	126198	88642.2	82268.4	64948.4	49819.6	20661	9002.5	57525.6	83719.1	97946.9	112203
407.248	3.63768	1	EIC	165631	162410	68811.2	24225.3	83913.6	158924	264245	314893	60169.4	158116	319527	390515	145284	89611.2	39432.9	94399.1	46634.9	166422	124535	153543	183718	283045	203433	66129.5	81314.7	49176.2	165476	92955.8	232057	218965	215674	34074.1	215508	89041.1	53736.9	1.09427e+06	137678	94420.5	73326.2	189017	130097	168408	148254	19241.3	87141.3	65461.7
485.279	5.38323	1	EIC	247591	107546	46051.6	167033	96280.5	90377.8	95899.4	166549	35336.6	109786	83927.5	76650.8	88381.7	377078	83059.2	35118.4	103488	65146.8	29992.7	126127	139221	123296	31654.2	89303.4	40225.7	99138.8	43769.3	67349.5	51979.7	49008.6	76545.8	17229.4	69504.2	127157	113996	23328.3	76278.3	164359	158868	39662.1	95220.2	95398.2	77556.8	272718	90744.1	36869.4
448.27	5.00307	1	EIC	2279.08	3152.42	4518.6	2341.77	2125.93		17299.4	1120.92	13176.2	2149.13	3621.47	9726.52			1929.28	1682.33	4718.92	7618.83			8402.17	7380.7	3375.38	18471.3	11902.6		13117.6		1674		3108.41	8196.55	550.441	2355.55		1983.79	2425.72	2758.63	2286.2	6532.76	4103.6	5656.79		3439.34	6794.53	6882.41
426.287	3.3143	1	EIC	35727.7	32884.2	33851.4	122644	98318	107187	352897	81197.8	179416	77853	30562.2	46551.8	23656.8	115272	20923.7	64323.7	99996.9	63442	93024.8	216079	96998.6	80657.7	12956.1	66659.5	46492.1	22508.4	57510.1	61573.7	95381.8	71051.3	63275.8	44924.8	19300.9	113314	160764	143461	35893.6	45707.5	191626	64361.2	54579.9	33434.4	57709.8	83979.7	109560	8115.93
448.27	0.769567	1	EIC	111168	572238	14682.9	113189	34509.1	69160.4	68007.5	69481.8	33143.2	51456.9	1.32761e+06	5540.92	12669.3	171436	13007.4	52772.8	140889	111687	166826	60077	58112.3	45667.4	164.621	153.078	49038.7	7487.46	183056	59902.5	48711	90554.5	43980.5	47317.3	158993	1140.69	11401		43897.6	2737.94	3.64338	15837.4	55454.7	156.995	18065.1	29.8143	38966.2	236053
408.275	4.47835	1	EIC	215346	204181	115355	177711	201626	212282	198396	195225	217804	174779	197899	178359	241708	231838	236045	189190	214706	215082	221081	203529	180676	212370	198005	234037	155689	202254	205300	232650	199426	166300	205395	211469	189347	176203	192764	175588	215086	166128	202816	231184	210729	195146	179171	151234	205393	198783
426.285	5.08552	1	EIC	159559	159963	122985	142271	156975	142639	153320	134302	141448	100147	128913	146753	150749	177470	134084	137986	155405	135442	143836	160522	160541	149323	147667	151432	149242	152180	160905	156291	141135	123086	143194	136821	105836	131225	124988	131910	130957	134274	150112	136839	148241	135004	124379	133890	149764	148492
429.126	2.35243	1	EIC				2572.98					2970.13	83.0721	3436.73		2803.9		315.007	2978.78	2303.53		3366.17				2375.68	6246.29	3439.16	3008.26	1747.14	783.107		2.06442						827.13	116.47			7425.03					5205.03
429.26	4.13668	1	EIC	40059.4	49265.6	22096.3	120069	47942.4	53682.8	20518.8	77227.9	320815	119452	33088.9	38512.3	261512	411010	28491.9	91876.7	38230.5	305159	64049.3	26443.8	32022.1	449745	373469	67665.7	94644.9	247743	172585	60232.5	48212.5	39084.2	36187.3	45803.2	50142.8	101041	75638.7	48639.8	186614	37049.9	66829.2	79513.8	23813.8	61166.4	58765.9	6376.33	28075.5	285741
411.251	3.33315	1	EIC	8444.51	62386.9	3352.71	5493.04	9956.63	2158.09	10582.3	12945.2	3751.57	17641	6602.39	10413.4	4195.47	9077.1	4019.79	987.94	13135.9	25216.2	9383.51	17892.5	23312.2	12936.5	12983.6	16039.2	20875.4	10991.3	5176.92	8025.72	21424.6	13694.3	5693.15	31111.1	12763.2	21491.6	7103.29	7651.87	12462.8	21591.6	27665.6	4300.56	6867.2	7640.9	6867.05	2839.56	8478.42	8610.84
411.25	6.0338	1	EIC	282517	410226	223026	241718	263954	268139	294441	398091	257449	244433	121445	184612	262132	322710	178717	135931	219516	249192	370877	213359	229404	196475	147550	156289	340608	210170	210448	178244	343211	184603	317140	331192	287076	359506	284327	279746	102403	208731	395722	171459	230840	291987	382411	260080	169402	332975
429.265	5.6228	1	EIC	47389	13244.4	73662.9	30327.6	45676.7	32330.7	24685.1	47261.6	6999.93	142678	5875.16	66513	34136.4	20695	27477.2	43054.9	16343.9	24614.3	34956.9	17485.2	28422.4	35021.9	38279.1	10814.1	18087.7	16526.2	23741.6	28668.1	20259	27039.5	16630.4	22893.3	49219.5	31959.1	38805.3	54709.2	35361.7	21803.7	8364.09	36681.7	22519.7		55664.3	7807.1	15106.5	21767.4
429.264	5.71095	1	EIC	55396.2	68063.1	118120	72610.9	93937.1	63369.3	50871.6	75318.7	57950	221159	27123.5	87705.1	76720	62748	46963.2	47327.6	44779.1	53927.3	104507	53662.5	66347.1	65486	47760.8	33605.8	60325.7	49534.4	30962.9	69942.8	66199.6	61027.7	52084.8	42769.8	71121.2	45592.1	60943.5	95962.7	65918.2	42342.6	46652.1	96918.1	48264	30911.9	65756.8	7642.24	46570.3	42264.3
411.256	6.25532	1	EIC	41671.4	50852.9	43580.5	32773.3	31503	23315.3	64641.1	55113.8	24336.7	11470.3	8716.56	10358.4	24960	32164.4	37440	38096.1	37899.7	51369.1	32531.3	27552.7	21040.4	30155.5	2183.97	16083.2	30768.5	36268	47479.8	31634.9	47552.3	16293.4	25037.2	33771.2	34420.6	32327.2	52969.2	21393	6168.57	20292.6	84059.5	10446.1	29471.6	47397.5	45185.2	59035.1	24826.1	30707.1
429.261	5.3958	1	EIC	36860.8	7366.82	75254.3	24682.5	37763.3	23224	18556.7	22083.2	8924.29	41725.5	1871.36	43851.8	16641.4	13322.7	14496.8	11196.4	9790.37	10103.4	23912.1	10491.1	12585.8	22648.2	25519.9	4946.75	12034.1	3375.98	6763.86	19653.5	10502.4	21608.7	13558.5	17639.8	36626.5	21485.3	17088.2	37710.5	16007.6	15409.5	2336.9	23780.4	16513.3		27568.2	6067.19	4494.75	11157.9
419.166	3.92853	1	EIC	32008.9	11436.8	3259.36	6767.31			16886	8209.77	13443.6		4244.61	29902.6	15743.5	20184.6	4319.71	48092.9	6915.59		1101.51	13560.4	9139.99	14763	4926.45	21993.9	33811.6	10509.9	26799.3	4.50996	673.159	43.7508	3308.32	19122.9		22551	10696.5	34784.1	8371.94	343.906	777.033				3895.05	1546.27	19434	29089.4
459.159	2.8649	1	EIC	2.60808	4.44336		15279.8	5296.97	12042.4	27963.8	26510	33139.9		5850.85	8244.94		17634.4	3.94923	12307.2	20380.8	9528.69	16628.6	15722.9	6808.42	4598.78	48.1916	26244.8	6188.48		12619.9	2910.48	6284.59	4153.5	5523.22	1.33563	10.5622	1397.33	19848.8	4498.35	69.4174	35.1768	18672.3	46440.9	1117.55	1465.06	4141.49	14106.2	36920.6
459.158	1.47893	1	EIC	79914.9	133627	107358	86292.6	80843.9	84099.6	138498	122220	93323.3	210020	98558.5	119939	120457	80695.6	96575.9	57333	58426.6	138735	113145	132021	134366	123093	70950.8	604438	160133	122875	86405.9	159265	197410	157250	104526	94176.5	72157.5	103011	110284	72184.7	131909	117431	179599	117071	196561	237441	85835.9	129603	120832	112363
461.168	3.76413	1	EIC	55883.2	87227.7	15009.9	82455.1	2795.76	204092	7894.75	47555.5	61529.7	2126.03	95958	47098.8	16201	88790.2	29643.9	16681.8	102192	149166	46504.8	44130.1	5733.46	71063.7	85732.1	140814	13006.5	112776	144949	49794.9	15428.6	51284.4	99058.8	24023.3	139791	69957.5	42296.7	23164.9	8686.85	227205	208751	17687.3	2279.96	13846.7	36275.1	190566	71274.4	121847
279.158	4.38962	1	EIC	156562	136191	24778.7	227644	213158	120038	540915	77569.4	548212	179408	193214	191774	65270.9	361437	116189	432554	461756	147179	121034	264802	388478	66023	20855.3	258297	340618	66071	80053	87974.9	275153	308479	114787	222909	80602.4	139455	598249	230830	163624	62209.5	148001	647986	70954.6	87017.6	348461	317032	502247	99748.3
297.167	2.99107	1	EIC	34642.3	57190.3	20133.4	41784.3	17442.5	38708.8	57262	15762.4	39359.7	10553.2	12433.2	26830.5	43792.7	11302.9	25486.2	27081.2	17680.3	28975.6	22250	88492.6	68707	36492.3	29833.2	18856.1	48413.4	19827.5	12793.4	25765.8	26172.6	16788.1	39945.5	16757.5	684.817	40194	43598.4	27683	8045.26	54521.9	30661.2	12614.2	35042.9	26292.8	9473.31	49050.4	46855.2	35230.9
279.16	2.83907	1	EIC	24133.8	23920.3	21254.2	27239.7	25826.6	22269.2	42688	32499.6	37696.4	22581	29234.7	22989.6	22700.7	23542.3	19900.6	22258.8	21749.5	24700.1	26880.6	33637.6	32119.2	28574	33986.3	27784.8	19261	17678	20388.2	21631.5	23219.9	22083.3	24878.3	24644	24577.2	25943.1	28355.7	26902.4	16279.4	17813.6	22444.5	24532.2	18771.7	17170.6	23698.5	30071.2	26631.7	28864
279.16	2.70712	1	EIC	60202.3	45588.7	39496	44220.7	47804	43980.1	63519.8	77601.2	56146	67813.8	78459.3	59714.3	43035.2	45214.7	37735.9	37452.8	39412.9	50387.2	56251	57319	53122.4	62261.7	78152.6	55861.5	40719.1	37146	33162.7	32917.5	36588	42582.4	46108	52412.8	48465.8	51563.2	67738.6	47031.7	40600.9	35689.7	36663.4	41638.4	40193.4	44536.7	50677.3	47428.6	54554	57116.7
279.158	4.25058	1	EIC	121605	76584.7	64036.9	136156	108384	61212.8	205154	57278.9	145222	98320.4	102196	97355.3	76621.7	135654	77838.1	186603	192826	92225.4	85219.2	67170.3	169281	66612.4	45003.1	92110.9	201866	47106.6	33606.5	56593	112284	108566	65500	73907.6	60665.4	74182.6	257581	151563	70565.7	51126.9	60609.5	260987	58839.7	57941.5	179407	121391	230308	54332.5
319.155	2.89632	1	EIC	20741	16305.3	31968.6	27094.4	31267.3	38140.1	120687	96298.7	49215.4	37369.7	15548.5	27111.7	20891.3	42195.9	21619	24872.9	35776.6	42912.8	39323.2	44549.6	38132.8	36160.8	8396.11	89072.3	20671.9	7338.63	28591.3	21938.1	22988.5	49930.9	21796.2	10886.1	5098.28	14055.8	89354.3	33480.2	37214.2	21333.7	49765.2	86667.4	55253.7	15972.2	32937.2	45984.1	64930.1	20617.9
297.171	2.33358	1	EIC	2675.43	4073.02			3005.09		4227.12		3076.66		8191.94		1147.26	21.8698	949.758	3950.6	149.318		2808.83		448.235	7560.39	12486.3	3953.77	1924.2	1781.06	1815.72	1855.83	5110.31		10584.4	2430.93	1371.79	448.313	7155.16	2830.51	5922.95	391.451		5537.64				0.980025	4765.81	3075.88
279.164	5.02268	1	EIC	501270	381702	140078	124657	287784	398300	118687	169037	198696	362125	469333	176671	190392	472916	190609	203443	330516	127880	239256	95357	303952	165084	157443	139633	132247	157169	177493	246887	229349	144010	458694	252118	94114.5	256190	240273	393103	271042	210467	259276	140672	222300	117835	371014	119736	163989	311259
297.168	3.21297	1	EIC	50436.3	23926.7	26596.5	32499.7	27308.9	44134.4	41985.1	48596.1	57179	31011.3	42987.5	80724.5	22926.8	51206.4	42087.9	29900.5	34482.9	185438	41846.9	46679.1	84951.8	29020.3	42549.6	56236.4	48203.2	42091.7	32182.8	33346.4	39250.1	21745.4	53872.6	68404	39566.2	46411	28388.1	25170.2	30407.5	36875.2	60869.2	43216.4	31868.6	32126.1	43253.4	26010	31952	38414.1
319.149	0.959633	1	EIC		2873.2	196.674	423.794		5222.22	6105.17	282.76	8757.19	2736.77	23066.2			4385.9	7293.15	12550.7	3990.87	853.066	67.3868	3059.6	115.002	2449.74	210.747		3987.16		2104.79		4523.85	10350.5	3766.08	5296.9	4695.61	564.484	114.816	6529.86	918.736	321.173	2025.69	1815.29	619.772	2728.9	244.581	1257.32	4670.53	1600.83
297.168	3.40282	1	EIC	163785	144829	99923.2	367973	285923	194882	333668	195828	596680	220871	170264	288456	96101.9	349908	123322	226540	268200	181663	267057	354683	341854	186839	67270.5	389802	280608	72659.3	168376	133367	241374	394963	144719	143044	26903.8	128726	424886	219728	226480	87291.1	140268	853022	163970	76357	221030	252991	570316	107491
319.153	2.39013	1	EIC	1412.2	1041.32	200.936	30362.1	51.8522		952.974	40964.9	13538.5	13088.8						2.93374		17111.4	537.505		59.3153	50.775	140.724	2418.79	1129.09		1049.2		161.525	4217.3	3784.8			10551.1	15972.4	253.881	242.903		41801.2		3347.77				8832.61	4907.54
297.171	2.0555	1	EIC	11.1633	11903	4350.21		1886.18	3.09591	285.308		3423.61	5889.65		1758.8		8.20509		1028.48	8.93748		9314.68		8065.49	2.14369		3.33128		0.700773	17.0209				3917.15	958.154	15.5088			1174.95	18125.7			1756.67					3823.03	1186.12
297.169	3.10533	1	EIC	0.364197		8922.14	3355.57	11916.4	14925.7	38452.2	23081.1	22669.2	34519.9	20457.1	35507.8	20050.9	17995.7	15040.6	54.6988	5798.76	8111.71	11413.4	5737.94	28721.3	9368.8	6798.4	9586.65	41643.4	12324.4	7606.69	12465.3	23195.2	13274.6	15459.9	1122.29	3334.11	47897.3	8661	13590.6	23839.7	11488.5	28163.6	1940.46	43725.9	20134.6	4838.77	17061.2	1573.61	6813.19
279.16	4.62367	1	EIC	356244	282218	90469.8	216249	486558	398977	780679	206357	712765	427585	390117	431906	108099	755855	146493	398887	510068	297618	257082	279374	518193	89202.4	92366.8	460243	361279	90205.3	180766	169302	495633	536181	248793	222887	80317.6	341862	783442	490839	331058	146151	151741	883349	358833	112530	452988	306257	584945	226627
422.166	2.37757	1	EIC		24313.7	26521.3	19211.1	11440.5		61316.7		2447.2				30945.2		3475.35	10001.1		12796.4	25141.2		6121.49	3804.43		10535.3			6592.15	16880.1				3071.01	21716.5	3601.3		1045.73	0.149559	6183.8	96802.6	17609.5	43706.4	8529.09		10286.5		31923.5
443.214	1.66902	1	EIC	559158	684381	693526	921844	677381	505153	368135	883159	673070	1.38534e+06	454613	689415	851777	875129	514209	480738	427209	1.16914e+06	480253	403522	815375	1.0218e+06	606804	412675	587236	965447	229246	681934	735558	1.01473e+06	726050	563558	1.04085e+06	634445	592613	507739	1.42132e+06	951196	548963	743600	968690	603831	799967	1.01073e+06	436558	492260
425.203	2.93452	1	EIC	329002	791484	1.35422e+06	869513	981434	1.36666e+06	1.42108e+06	927863	1.18854e+06	919725	767578	1.37767e+06	2.0233e+06	1.66163e+06	1.25084e+06	926613	741133	723923	1.06549e+06	862279	919536	1.08992e+06	519976	1.16146e+06	1.507e+06	2.20844e+06	391596	640080	1.3502e+06	1.85198e+06	1.97406e+06	818927	1.27382e+06	691339	315840	1.50979e+06	5.29379e+06	1.28925e+06	985039	1.5267e+06	1.05173e+06	1.28673e+06	635753	752921	1.10122e+06	835939
425.202	2.33987	1	EIC	603766	901120	243312	494785	998384	273263	927043	197908	588637	424864	909464	1.06565e+06	329006	890669	353621	1.36599e+06	491657	124068	416687	204728	827281	1.02893e+06	213989	772976	1.05234e+06	1.15204e+06	386534	189362	335816	541876	142440	385410	575534	141070	101825	685665	1.27217e+06	505659	630655	241359	2.21936e+06	247062	1.05032e+06	4062.78	498686	248768
443.209	4.92058	1	EIC	4092.84	12169					2977.15	9363.68					19381.7	8365.63								5038.63	7946.22		3404.77	4973.38			2411.9	5685.73							6053.56		4066.22	5040.68			8140.88			2195.19
443.209	3.42873	1	EIC	8264.84	87195.6	54927.1	75051.9	21315.5	3344.41	11384.8	6385.75	5159.41	43905.2	27777.7	48317.3	63190.2	5498.79	3068.62	1391.55	2175.72	1287.28	8941.49	72470	16531.8	8428.97	21857.9		18556.2	3911.29	792.797	10523.4	10964.3	30981.9	1846.21	5906.06	65107.4	2517.21	13423.6	27787.2	19792.6	4214.16		16552.6	23725.2	11122.1	16662.5	24433.3		4842.19
465.249	2.95337	1	EIC	35697.1	164030	59279.8	112690	52959.3	87981.4	519663	219396	101931	148685	71923.2	33783.6	92544.8	63389.6	40780.6	2969.17	18808.9	129000	81987.4	138599	136525	130103	4670.04	151435	70895.8	217446	183648	174409	91741.9	195245	121770	30642.9	85420.3	128525	96708.3	301296	78274.5	250302	325207	34477.8	35591	129977	41192.8	289468	94551	125548
465.248	2.8265	1	EIC	13107.1	40976.6	12313.8	28061.9	24572.8	9585.24	25987.3	26909.1	19946.5	75918.8	33729.9	25769.6	25273.6	41736.7	16667.6		5499.93	31876.1	56633.6	21481	41744.5	24989.7	18164.6	16974.6	32455.5	37089.5	22131.7	33539.7	59146.7	70810.3	38457.6	11797.6	27791.8	54098.1	13961.2	52349.9	30798.3	60563	64580	25651.8	33415.5	19323.3	20183.1	31776.9	8669.45	32903.8
443.264	2.63718	1	EIC	72279.8	65490.5	252841	148253	222923	32746.6	28973.4	36186.8	10953.4	279897	5550.13	180166	208269	159609	65303.1	281200	81717.2	7352.23	177146	7092.62	190801	73017.2	82501.6	5366.56	60432.1	37364.3	28219.4	65571.7	254691	257805	23750.5	52525.6	47167.7	6624.32	98750.2	179168	230461	26257.8	110.734	47415.6	405952	89.9091	62824	14983.5	21808.7	217099
465.242	1.54255	1	EIC	94830.1	133805	154672	130517	88364.7	78011.7	141481	90864	61100.6	359915	52701.3	76032.7	120287	57325.3	90597	78566.6	36564.7	122786	58911.7	113842	125423	65249.6	79088.4	30535.4	112042	90422.3	77045.4	89297.8	125587	200045	112643	57582.2	99089.5	120911	84489.7	74981.5	267807	60374.1	70928.8	107696	234656	151701	83847.4	137071	77843.4	102414
503.269	2.76995	1	EIC	978057	1.6184e+06	143625	2.56497e+06	216399	548489	1.76556e+06	404566	347887	6.7358e+06	2.47653e+06	328620	681274	1.68657e+06	3.70306e+06	231784	297437	181468	278968	430989	162005	394501	239504	366405	4.68464e+06	762317	450423	544093	216631	374419	244956	154805	225112	6.82973e+06	1.2242e+06	458836	261317	1.55876e+06	361352	296431	438479	824351	1.14549e+06	484817	215197	152265
443.266	2.55482	1	EIC	37218.9	39157.2	97222.7	54364.5	85740.1	3321.35	48943.9	10854.1		140812	5406.02	66838.8	54875.1	19961	53233.4	47719.9			50147.2	10755.1	90600.9	35232.4	25112.4	5778.51	58467.6	3436.88	11774.6	20643.9	96830.4	120610	7614.26	21643.7	15296.9	79172.2	48749.8	69623.6	118335	11524.4	3254.26	22358.6	201886	11430	39340.3	11013.7	2126.31	95620.2
465.25	2.59948	1	EIC	579699	604647	533527	666632	561666	603185	810770	457974	569695	766359	603139	342946	1.13724e+06	645202	657069	570340	453830	511004	847283	229107	456423	607133	600896	320814	564896	606320	647852	655218	812800	721629	596809	399959	777871	957888	419908	464203	409026	507322	564772	366841	531315	828632	444561	1.1541e+06	178294	748551
465.248	3.14933	1	EIC	3941.33	0.0337752	228.738	6186.82	32.6893	27397.1	306758	1001.6	236.218	2117.53	2842.78		22757.7	6293.38	66.9329	1.40561	159.512	10887.3	27.2175	7400.53	2349.49	24416.1	30.6249	1737.38	3329.31	52.9324	8694.58	1819.98	12153.5	66.859	16162.9	3587.65	26462.6	13864	3243.48	1324.1	2731.16	3529.62	24438.4	0.611123		29672.9	2277.1	58508	110.076
465.249	1.94867	1	EIC	253606	95441.7	87472.7	62802.7	89759.7	136850	497408	52178.3	209619	201316	207504	80700.5	1.28644e+06	87005.7	214703	126573	131397	60746.8	194628	145014	36579.6	192477	281804	130936	48180	246001	139104	404415	572273	417858	319366	87566.5	291985	66989	125958	103696	253177	138439	142219	113285	120462	450374	161410	1.14299e+06	293746	86574.2
465.25	2.08693	1	EIC	2.43919e+06	308175	760256	3.72247e+06	1.43161e+06	1.63579e+06	2.23071e+06	3.39894e+06	1.79643e+06	1.86497e+06	1.27666e+06	1.95927e+06	4.34643e+06	1.6521e+06	2.17274e+06	1.40787e+06	1.024e+06	3.66945e+06	1.21406e+06	3.49327e+06	2.22525e+06	2.32581e+06	2.42721e+06	1.54916e+06	1.48546e+06	1.17029e+06	2.40828e+06	1.5465e+06	4.94209e+06	1.17996e+06	3.04785e+06	1.63478e+06	3.75173e+06	3.05783e+06	2.65583e+06	502386	597018	1.07311e+06	2.54648e+06	3.00901e+06	1.55765e+06	961493	1.58524e+06	4.93233e+06	731306	1.05604e+06
465.249	3.04817	1	EIC	15441.6	44984.8	10877.7	31562.6	17586.5	23166.9	79438.1	89897.3	20813.5	61754	18472	25868.2	21133.4	29051.3	21611.4		14894.8	27482.8	24875.6	50233.7	31394.6	48034.7		33381.9	35708.6	55735.3	44823.2	39995.5	26825.3	74535.9	30267.8	30534.2	163.201	30823.4	22249	67544.5	26396.8	65158.7	128725	8475.41	24346.2	47145	4400.01	73795.8	17343.8	14379.2
465.249	2.44742	1	EIC	1.42085e+06	759084	562674	955044	779967	1.55276e+06	8.31323e+06	1.18523e+06	979993	871407	1.00247e+06	897168	9.11831e+06	1.22523e+06	918318	541522	514927	1.63591e+06	572714	1.02742e+06	740580	1.05718e+06	1.21188e+06	653303	731342	794085	746072	914206	3.7783e+06	1.01701e+06	1.44303e+06	552955	1.34717e+06	1.31422e+06	1.2149e+06	693616	816604	1.24939e+06	1.18796e+06	784728	813587	1.38047e+06	937735	7.41466e+06	553514	404651
505.248	3.02302	1	EIC	122521	172254	15866.7	49658.9	73733.3	55559	1.43141e+06	267923	45499.8	33155.9	132266	39187.8	79410.9	62250.4	74860.6	20589.7	93052.5	87380.5	56698.2	90495	36230.2	71709.7	63362.7	46904.8	37482.9	50089.2	77716.7	76675.8	54853.2	53073.4	78123.2	28506.9	40399	64723.1	64324.6	48404.5	130530	80537.4	103379	109720	28701.5	500608	52244.9	58083.8	34395.4	22611.6
427.217	2.6686	1	EIC	797166	4.5087e+06	1.12623e+06	4.43786e+06	1.76559e+06	1.01142e+06	918777	3.03772e+06	2.6677e+06	4.97282e+06	1.04126e+06	2.82578e+06	3.46051e+06	3.04219e+06	1.05803e+06	1.56648e+06	1.33741e+06	3.74653e+06	890782	638250	1.37733e+06	3.92146e+06	1.16046e+06	820423	6.04414e+06	5.50663e+06	1.40997e+06	1.59466e+06	2.47333e+06	2.43679e+06	726228	1.80109e+06	1.35331e+06	1.23037e+06	302866	1.24065e+06	4.1814e+06	2.40834e+06	2.88e+06	1.57037e+06	1.74043e+06	1.15868e+06	2.13368e+06	1.70519e+06	942394	1.88376e+06
427.218	2.16313	1	EIC	2.48904e+06	8.23998e+06	3.92317e+06	5.7509e+06	4.18423e+06	2.36089e+06	1.11582e+06	6.38775e+06	3.20308e+06	5.01855e+06	2.31431e+06	6.04665e+06	4.14715e+06	5.25176e+06	1.97005e+06	1.62544e+06	4.10231e+06	8.25235e+06	5.32919e+06	2.0667e+06	5.29155e+06	6.17121e+06	3.09573e+06	3.48538e+06	4.53359e+06	3.2908e+06	1.00504e+06	2.13163e+06	4.38829e+06	3.85153e+06	3.29443e+06	5.8808e+06	3.68066e+06	1.57142e+06	2.19976e+06	2.05875e+06	3.97004e+06	8.69427e+06	8.586e+06	4.38076e+06	4.20634e+06	2.20974e+06	2.48354e+06	4.69774e+06	1.20512e+06	2.37545e+06
505.245	1.2322	1	EIC	13330.9	26309.4	59256.8	29496.5	21962.9	13624	13631.8	15862.3	20467.3	77517.6	7540.76	54200.6	18742.7	12485.8	29851.1	19208.5	7704.86	13672.7	22048.4	7527.84	53933.7	21822.4	16030.2	7027.2	29930	12194.6	12736.2	15001.6	33653.2	57616.6	23630.6	13788.4	38646	10719.8	16428.4	41493.5	63259.6	14174.4	11546.1	19966.2	73744.9	12935.7	38706	17281.3	28647.8	64954.9
467.205	2.19455	1	EIC	2883.87		11892.1							4801.64	2147.99	2988.43	3031.44	5419.15		11142.6		28733.6	32.4059				7568.53		3189.06			29.9687	12201.3	12869	125.628					10726.5	31072.7						6747.52		1772.47
505.244	1.81513	1	EIC	9972.45			7037.66	11460.2	46276.1	7787.66	23534.2	12157.4		4505.19	8156.18	5337.63		13992.7	1266.28	5256.18	42281.9	5983.71	21294.8	1943.51	4303.35	10540.2	11099	1074.31	2512.97	18725.1	7937.05	4885.69	8.29654	18176		13720.9	12496.3	5161.61		18120.6	5535.43	22810.4	22017.1		6677.15	1437.5	10470.8	5594.49	1294.04
435.18	2.47255	1	EIC	9.48837	144.35	100.922		722.242	823.096	82100.9	0.641797	0.590466	146.471		137.087	10.2912	5.37607	14.4772				643.098	9.81716	150.725	373.742		39.3503	976.395		3663.71	306.44	533.324	578.49	6383.4		3738.33	71.2494	0.446139	29571.8	71.2511		9638.85	76.6367	150.545	15532.6		2671.88	31518.2	5.04924
475.175	5.00307	1	EIC	93643.4	56543.8	2858.21		29420.2	9925.47	33455.9	7544.44	21734.9	5287.44	56345.7	36725.7	17362.3	54585.6	22044.5	60984.9	67350.2	16859	24066.6	22303.5	19399.8	35107.4	22342.2	52261.4	37686.5	50363.9	48587.2	79488.7	35939.9	12870.9	46460.3	19713.6		212674	79977.6	14014	25696	27146.7	11876.9	27145.4	13801.5	8779.12	6386.35	6662.75	127470	49809.9
453.196	1.92982	1	EIC	135071	132350	162119	273645	151044	107770	286235	288143	120974	255889	105078	144222	180106	223317	163317	72088.4	293227	137139	274228	43830.9	172796	232487	101675	129518	98380.4	68978.1	89044.7	86122.4	150110	159302	80315.2	181639	86308.2	205445	131197	114394	270673	111178	423319	324878	162159	176536	71437	178757	39730.1	286761
453.245	6.99958	1	EIC	4239.85	11716.4	4395.89	6141.8	9849.52					14490.8	55.0176	14071.7	13313.4	1733.36	3883.67	898.056	823.743		5275.17		3746.94	5300.46				1780.76		4767.92	4811.32	1135.36		8310.35	5235.79			3022.91	10466.5		10.0898		27811.7		2382.76			10192.8
475.236	3.32687	1	EIC	193681	61873.2	551157	80838.7	264177	131594	63604.5	137461	53657.3	375228	96456.3	244481	129464	73586.8	126343	55549.1	72051.8	129723	144500	108856	118678	85658	196956	70221.5	116063	50794.8	142767	109171	143558	127897	101609	81949.2	126215	80509.2	117021	182454	159728	139256	76258.5	65780.4	318780	39830.7	121450	88799	120493	96139
436.21	1.85362	1	EIC	17796	32416.1	34866.2	10619.6	19028.2	32703.3	18284.8	3508.62	11851.2	23949.2	84774.8	11252.8	1508.4	29466.8	37281.4	36625.7	25737.7	10036.7	11867.4	10449.8	15683.1	11711.4	10549.8	7914.64	14170.5	5986.38	8669.59	5038.18	19618	21368.8	15646.2	17109.5	20527.9		10642.6	16224	27454.3	4567.27	8913.3	11185.6	29247.1	6609.69	13243.5		16360.5	20984.7
456.237	0.7562	1	EIC										76.0581	1946.57														525.877									137.86			114.331	391.475						599.026
357.264	6.39415	1	EIC	10153.6	8198.47	12437.1	17958.8	33377	47231.1	15391.5	34224	21910.5	52888	76408.5	18322.7	10560.2	30027	33983.4	15638.2	24819.7	89555		42215	55146.3	37240.2	30202.4	100764	39513.4	21977.4	10325.7	38325.1	26180.4		36734.5	23832.7	41867.2	59196.7	67331		8465.05	18665.6	41546.9	15634.8	23888.1	36005.6	23589.1	38649.1	17265	20766.4
357.264	5.00307	1	EIC	28460.4	28060.4	26419.9	91440.5	13813.4	18263.6	46466.3	56527.5	30656.4	29605.3	11109.2	13554.3	15148.2	26036.4	15359.5	0.0451015	11231.2	46171.1	26868.9	27760.5	20566.7	17661.6	2198.19	8117.24	35999	55777.6	8649.13	14476.6	24513.8	33590	53382.6	8598.57	12794.6	50148	9962.94	21271.9	12064.4	22502.5	43300	16544.4	14388.8	86052.4	25908.4	45217.9	25481.3	38177.6
319.221	2.1757	1	EIC	91491.4	85744.1	75779.3	62680.5	82079.7	76862	66143	70714.1	79637.3	73169.6	87290.9	85635.8	92178.9	92879.4	95359.1	98516.7	82767.2	81557.1	84321.7	79389.2	79138	84199.9	79555.4	84821.2	93715.9	91479.3	84940.5	90816.8	92932.9	80984.6	90058.2	92778.7	82786.4	74909.1	80340.2	82910.6	84213.3	84675.4	60049.4	88484.1	75630.7	79128.4	87579.5	73784	86835.3	76145.5
319.222	2.08065	1	EIC	59358.2	62318	58950.5	49000	59484.2	49308.2	45660.2	37344.5	57851.1	46116.9	60246.9	66723.8	59539.1	56906.1	54503.9	60905	60607.7	52364.5	64975.5	55298.9	54430.3	58633.1	62177.8	66412.8	53871.7	67590	53079.7	60941.5	56443.1	51204.4	57395.2	65560.3	49913.7	51910.7	54487.5	62832.1	55805.3	63760.2	46041.7	61893.7	56666.3	56706.6	60071.4	42572.1	64353.9	57577
357.264	6.29302	1	EIC		11050.8		13490.4	19867.7		21737.1	4357.1	7495.31		13268.3							16844.5	15752.4	13642.9	21003.3	20128	6555.79		10190.8		10974.9	11525.9	23367		21476.9		20735.9	12313.6	16965.2	23776	2226.7	5744.79	19812.7	3334.08	7588.06	3221.06		8324.71	8560.56	17119.7
357.264	5.08552	1	EIC	34444.5	189284	46903.9	273984	33332.6	10455.5	76135.9	121324	50522.6	52417.7	1610.75	26305.8	28167.7	25389.5	17508.7	5057.05	39649	121689	97116	22354.3	46778.1	29309.7	24878	6726.68	115713	100854	25288	65219	8515.74	196817	133937	29938.3	52706.8	125633	82279.7	34148.1	10345.3	35902.7	114505	31407.4	56333.2	82681.1	14029	113045	54221.8	189799
357.265	4.58517	1	EIC	31864.1	55346.4	23186	30460.6	20905.8	6402.12	3027.72	4756.79	32052	17835.3		27142.7	7092.99	28626.5		15720.2	27382.8		35081.7	17891.9	33451.2				35750.3	34570			9112.97	19344.3	30797.7		7762.1	22329.9		27520.7	10418.7	18380.4	30733.7	19507.1	21940.1	6600.45	12656.8		34234.2	2215.54
489.253	2.6686	1	EIC	869789	586220	674487	1.27346e+06	930142	697967	304038	2.68806e+06	691844	1.85346e+06	1.41214e+06	569929	661113	1.43877e+06	1.91708e+06	704269	529003	1.0509e+06	4.54227e+06	358696	1.08219e+06	1.3046e+06	2.12086e+06	536723	845217	876134	2.01186e+06	526993	1.00422e+06	497144	1.11289e+06	477351	899206	2.16351e+06	295545	893651	923042	1.89096e+06	735537	1.67978e+06	621597	1.29287e+06	1.05018e+06	209053	350677	3.49614e+06
493.105	2.54853	1	EIC	8381.53			2875.72	6995.68	23114.8	30341.3		5603.1	3244.28	14874.2	8315.61						2962.77	13294.6	9162.08	12819.8	14509.1	4099.43	14042.3	25400.5	4102.65	10915	2583.08	19542.9	16095.2	45989.3	3914.64	22933.8	8633.59	4730.06	36929.4	11698.1		18637.3	16858.1	5782.93	10067.3	14248.8	13006.6	37122.5	8326.55
465.128	3.72607	1	EIC	72127.5	47051.2	60363.2	76435.7	123525	125484	102821	114667	173309	11448.6	142419	52022.5	69288.5	58796.2	141713	61141.9	149095	167845	143353	148525	63479.9	126655	165931	172386	76111.1	198600	190242	108926	58966.8	35711.4	139702	174941	97730.8	98279.7	58698.4	82424.4	50941.8	131361	131765	138138	69894.5	239274	48577.7	60315.1	107221	114004
543.158	0.914867	1	EIC	7045.86		10712.3	52205.3	7534.39	7343.63	16613.8	20766.5	8412.67	13929	17536	1896.95	7350.66		19207.3	2866.81	6955.1	14281.6	3444.36	24263.8	9445.72	9219.32	4282.29		6569.73	30772.4	11027.3	23458.7	1455.17	11065.7	6023.84	6708.63	20296.7	32021.3	34617.3	1975.99	16089.1	14402	12238.4	7315.14	15056.9	36290.9	31958.3	60989.8	26554	2264.21
515.224	2.91517	1	EIC	277610	187109	416253	262070	316970	154792	153751	281567	154791	482315	158918	444109	270862	227879	245184	316380	137375	122422	290001	175632	312117	195520	248473	154836	256807	147262	130623	239452	293495	338151	159805	200206	470895	162455	222847	337842	329544	168401	82298.6	221070	409085	83113.5	320378	204891	152474	241823
515.224	2.85233	1	EIC	159821	98243	270122	134785	181372	81599.5	84278	134703	65525.9	268363	25938.8	249402	153406	108641	124518	159087	62506.3	42728.1	160527	69368.1	171833	99899	135047	64924.2	150363	31262.5	56407.2	132509	137260	184710	84423.2	106578	118308	76735.1	108000	218899	157723	90698.5	47604.3	115851	272850	22477.5	120894	55736.8	56515.5	129587
517.242	2.55482	1	EIC	102697	189274	409632	61686.8	303748	10121.3	9059.15	35385.2	17923.7	675109	41779.9	222793	135616	31643.4	103110	140335	7902.15	32391.7	101000	16741.4	221544	83608.8	69372.9	6895.88	52394.4	25839.1	31790.4	138635	262857	302310	25156	93496.1	55227	13266.3	128425	193084	380387	16833.5	10031.6	60425.1	354956	9881.03	97517.6		15499.2	202677
477.246	3.47273	1	EIC	46428.1	3727.37	52115.2	18019.8	38355.7	67561.8	15762.8	122133	7581.83	30314	107813	13186	14228.4	18654.8	19348.4	88391.2	52291.1	40416.2	46151.7	38912.4	17442.1	20328.8	62462.3	16791.3	23672.4	5524.35	102160	5924.07	9894.24	13035.9	14452	3601.53	29952.6	22845.7	43394.9	6497.57	37357	24314.4	19569.5	10060.1	36498.5	5946.05	15947.7	21793.7	48896.1	11530.2
281.177	4.18147	1	EIC		34.7536									39.0966				117.076	31.867	168.614								93.518			30.3323						62.271		676.209				47.7864			172.332
281.176	3.97882	1	EIC	24487.1	15702	12220.8	7441.23	4924.84	7342.25	5137.38	15079.1	13909.4	9666.39	7353.92	23439.4	15299.4	13599.1	9451.45	17983.2	8992.99	8756.04	12229.1	10048.5	10915.6	4833.8	11063.2	18944.6	14252.1	16911.5	6445.68	5404.48	5636.59	3666.82	7662.17	9904	4930.43	10208.1	8359.68	22380.7	11209.6	3015.29	6254.33	5522.8			8205.28	3148.02	12607.2	10807.3
281.178	4.10527	1	EIC				75.9952											77.7037		172.125		63.5907						86.6385					54.7907										86.1398					59.5341	56.9313
299.186	2.54225	1	EIC	17953.2	14045.8	5091.76	3148.83	1096.62	13569.3		4294.89	10314.9			5267.46		2496.63		17.3421	5183.1	3561.27	19810.3	3679.59	14889.1	659.394		564.787	4513.6	1364.18		5946.77	6369.46		17195		3884.94		5871	1137.82	28488.7	11615.6		2866.78		10993.1		8881.51	15352.1	2034.71
281.176	4.2765	1	EIC											117.294
281.175	3.54892	1	EIC	8491.18	7625.19	7304.35	18305	20220.6		11050.3	7466.32	12336.2	16738.2	5655.65	8359.21		5007.61	6166.39			22163.2	8608.02	11294.9	9411.5	8671.87	12099.2	3960.55	6719.02	10790.2	5100.8	11246.8	11038.2	12245	10964.1	6466.33	17154.9	25200.4	19777.4	18217.4	1780.8		38394.5	9194.9	27539.9	20932.7		5369.99	19409	16446.7
281.175	3.24438	1	EIC	17613.3	10269.3	6233.37	35597.7	13104.4	5486.47	28234.5	11744.1	33062.2	35825.5	9744.71	5579.2	3421.78	9381.65	15281.2		1089.57	47096.9	13039.3	5478.36	10013.9	11059.3	17104.8	9646.93	34268.3	32582.9	5202.93	15400.7	11902.9	15422.6	19430.5	6680.1	8989.02	34298.1	32035.8	15317.9		5825.98	111438	9983.53	41189.1	30749.3	5516.52	21042.2	22930.3	27149.5
281.174	5.19943	1	EIC	3.1865e+06	1.18793e+06	2.35156e+06	1.90076e+06	2.29432e+06	2.00744e+06	3.02497e+06	1.91832e+06	2.71267e+06	1.82098e+06	4.65348e+06	2.12325e+06	2.27839e+06	2.85893e+06	2.13577e+06	3.04638e+06	3.02166e+06	1.72739e+06	2.39968e+06	1.61609e+06	2.81102e+06	2.06655e+06	1.64978e+06	3.02348e+06	3.93914e+06	1.13431e+06	733098	1.35873e+06	2.0625e+06	2.08793e+06	1.10757e+06	2.34329e+06	1.16121e+06	1.70166e+06	4.70491e+06	2.78824e+06	1.44198e+06	1.65801e+06	1.67993e+06	3.51572e+06	3.62055e+06	1.95604e+06	3.09727e+06	2.28419e+06	3.70024e+06	1.56646e+06
511.176	4.06678	1	EIC	353.534				18383.5				106.809	2.85537	24837	634.538	836.593	154.738	390.704		175.34					145.116	447.02	163.686	15.7657	146.259	44.3992	124.393			15.0654	161.376	0.000492764	25.6829	177.93		824.347			722.983	11619.2					60.931
571.192	1.7075	1	EIC	159876	79727	182086	161669	145752	240838	212125	152901	184332	147463	66486.7	149829	121488	78471.9	128765	42006.6	95807.8	272074	43675.1	176747	234365	89098.7	43868.7	66820.5	102859	111963	66552.5	120900	113438	99378.9	194219	83982.9	177281	156780	156109	78421.7	85735.1	165954	246703	91458.2	195446	241865	91793.4	219062	54160.4	40334.8
533.236	1.4161	1	EIC	25398.2	70531.4	94347.2	11432.3	80831.7	2042.74	6521.44	8315.35	12478.3	243058		49803.5	48670	14469.3	25192.8	47469.9	758.188		30450.9		72896	14670.7	12043		14960.6	3825.14	1465.83	23125.9	67680.2	102467	8798.85	62421.2	3677.07	1364.59	30410.3	40683.2	132054	849.344	1068.84	25441.2	137910		9889.42	1947	3252.79	50862.3
571.274	4.03537	1	EIC	102806	100356	77475	101532	85487.2	62198.6	90384.8	54668.4	89421.3	42070.2	67624.3	107959	93417.5	96591.2	87035.4	108292	99659	53397.8	91520.5	76062.7	90247.1	101767	105347	81849.7	102791	93638	106921	116034	111598	89648.2	82319.8	102502	74750.4	93789.5	72601.5	88928.1	99904.9	46222.1	29252	91282.1	58808.4	56672.3	105072	15142.7	91827.6	106910
571.289	2.76995	1	EIC	361869	624182	93224.4	885350	62641.5	192754	590756	109091	120138	945366	202304	118609	252171	684679	1.04199e+06	114433	123894	20618.9	102244	89072.2	57878	65515.2	89825.3	151499	1.20185e+06	283814	178701	259524	73270.1	74902.9	49258.3	56862	25730.7	1.12223e+06	432043	105174	64668	647406	165692	67722.4	198618	336560	494434	152079	75684	63804.7
533.236	1.91018	1	EIC	171117	286571	455120	239346	375792	59820.2	453935	146777	120163	737901	42117.1	386341	242849	133733	211002	241861	68078.2	168177	226544	58434.9	343830	181454	194926	65953.3	184769	65392.5	77735.9	200010	312707	434266	88912.8	112711	132719	211408	183661	281144	520859	129051	113461	187694	498146	62477.6	215430	103711	83854	336479
573.286	4.73755	1	EIC	7593.72	35663.5			5957.36		3366.53		11285	17215.5		37346.7	8024.89	29998.2		34750.5	25118	15462.1	12799	5531.29	19139.7	15968	6745.31	15391.3	13627.4	11529.7	28242.5	18316.9	18779.5	11012.9	8504.07	3493.98				26393.7	22330.7		4990.11	22540.9			24514.8		13263.2	43125.1
573.286	4.46578	1	EIC	6023.87	15674.4	7865.85	3719.85	8847.26		14661.6	4084.31			11257	10936.1	5426.9	19161	9148.61	26998.9	42754.5	22137.4	14903.7	30365.3		16784.7	13890.4	24900.7	14103.4	29903	32801.5		9915.33	9534.75	20985.1	41913.1	5932.85	25789.9	9128.04	5464.4	26317.4	19853.9	10806.8	36178.3			22662.6		37145.2	24036.5
553.102	1.35953	1	EIC							132.293	1003.46				325.958							5241.68	160.812	244420	2774.21		138.645					697.964		5659.65	124.622				11223.1
519.185	2.69455	1	EIC							8650.69						10578.8										29269.8	13.2712												20879.6								6494.76
519.186	1.99265	1	EIC		1.91434e+06
615.215	3.70093	1	EIC	1.11213e+06	796673	466821	1.56037e+06	280945	2.37132e+06	591839	978034	975276	167147	1.35826e+06	756493	406735	1.60284e+06	663938	383873	1.45347e+06	1.95951e+06	704619	887781	328886	1.11232e+06	1.05448e+06	1.66667e+06	653268	1.49888e+06	1.70655e+06	897055	526460	1.06437e+06	1.55219e+06	449568	2.06665e+06	1.81244e+06	1.06354e+06	592674	302370	3.47599e+06	3.32593e+06	507475	139804	584342	764468	3.41861e+06	1.18097e+06	1.26909e+06
577.184	1.90388	1	EIC	1108.59					20974.2	1742.74		11775.7		5977.23	8741.3	4628.63	17490.9	1215.18		17409	6661.36	5978.21	1402.61		3401.07		1785.45	1463.63	8569.71	1250.47	3939.02		19264	36633.5	60054.4	8118.86	13612.1	11656		47205.7	17913.5	15996.7	4755.77		15106.4	1935.11	4701.36	951.62	2759.85
299.259	6.4947	1	EIC	824200	654676	928038	729224	1.07307e+06	1.27459e+06	937216	881402	1.16278e+06	1.02804e+06	1.15064e+06	1.20611e+06	696482	980327	1.3647e+06	927747	1.19003e+06	1.37902e+06	1.02279e+06	1.22028e+06	1.69967e+06	1.01346e+06	1.01006e+06	1.60592e+06	1.13985e+06	673458	590576	770352	1.21531e+06	1.07081e+06	1.27734e+06	887103	800835	927901	1.26138e+06	829585	1.00405e+06	882681	697277	2.26408e+06	1.25011e+06	528530	988411	1.24756e+06	1.61908e+06	651576
299.259	6.8794	1	EIC	40352.8	34026.8	42205.3	47757.6	33946.7	53430.7	47846.5	37372.3	37570.4	33386.5	46056.8	32686.2	35666.6	39937.8	44084.7	33854.6	40264.8	46265.6	38400.5	46096	29557.3	38137.6	45136.7	39972.3	39093.7	35383.5	33578.5	32707.2	35863.8	35556	47917.3	29853.1	43348.9	46136.9	31424	31936	26801	34427.7	37831.4	35328.1	23550.5	36328.1	33374.1	46291.7	37879	25577.3
299.259	6.55162	1	EIC	2.79037e+06	1.60484e+06	2.57533e+06	1.74721e+06	2.94582e+06	4.28721e+06	2.56287e+06	1.93872e+06	2.4659e+06	1.91465e+06	4.75284e+06	2.84669e+06	2.50275e+06	3.05764e+06	2.38007e+06	3.34221e+06	3.60118e+06	2.17145e+06	2.30934e+06	2.50931e+06	2.02196e+06	2.94541e+06	4.14296e+06	3.92754e+06	2.362e+06	1.44522e+06	2.19485e+06	2.16554e+06	2.42226e+06	2.23422e+06	2.39655e+06	1.70221e+06	2.32913e+06	2.0864e+06	2.11273e+06	2.67695e+06	1.75078e+06	1.87332e+06	1.63418e+06	2.95327e+06	1.62297e+06	1.39002e+06	1.73134e+06	2.38255e+06	2.62065e+06	1.11269e+06
299.258	5.61023	1	EIC	705642	213046	377660	585539	341193	342341	860248	343332	437564	440185	387269	380645	581191	434575	464724	373823	503167	307534	332988	293961	597576	384791	230867	329872	1.20132e+06	179385	176104	300683	374894	555263	266370	316463	170748	447424	1.45484e+06	589298	309952	778990	266094	472397	579356	428875	509127	333269	684565	305589
299.258	5.7298	1	EIC	1.32781e+06	1.35097e+06	1.17157e+06	2.17801e+06	915888	1.01739e+06	2.80972e+06	919871	1.21138e+06	1.7186e+06	1.4068e+06	1.17182e+06	947670	1.77158e+06	1.48793e+06	1.12795e+06	1.82911e+06	1.14791e+06	1.11638e+06	954713	2.18762e+06	822747	560578	936265	2.71795e+06	799017	569458	842549	1.20247e+06	1.78966e+06	725484	1.14113e+06	794370	1.47187e+06	2.97949e+06	1.69399e+06	1.05157e+06	792175	950155	1.6802e+06	1.15805e+06	1.17715e+06	1.9658e+06	1.69943e+06	1.8159e+06	917169
359.278	3.57405	1	EIC	8661.18	38720.8	6646.59	18088.6	25751	75522	40554.4	16454.7	81402.6	7714.82	76797.8	49996.9	111158	17410.9	39244.2	23315.9	11535.7	48041.6	33397.7	72937.4	34408.7	27718.3	12653.5	1923.76	49654.6	38447.5	59667.9	19104.3	94738.3	9325.48	82548.9	19226.1	40804	25064.3	18331	92338.4	23005.8	16431.9	17390	31087.4	61695.6	52280.9	53946.6	51343.1	56877.5	41530.7
359.278	3.23182	1	EIC	5206.12				1867	74874.2	48251.8	15485	24152		35771.8	1420.17	41127.1	4813.1	15047.7	5967.07	5112.58	23318.4	35223.2	20893.6	5363.64	22923.9	21879.8	2382.94	3566.6	12610.8	19620.4	9181.92	17292.8		41244.6	779.6	29731.1	14659.6	20482.7	45280.6	2303.27	16929.6	21658.1	5534.22		24053.8	8826.46	9502.7	13049.7	2568.04
359.278	3.4413	1	EIC	14968.4	6729.34		31676.3		7302.32	4937.87	20809.5	4695.44				37874.4	3025.77			0.403007	60763.5	39958.5	3602.46		45444.2	2002.26	37517.7			1009.63				10926.4			8059.7	5356.71	23467.7		8036.63	8801.61		16.758	1696.12	1470.03		27.3833	17664.2
299.259	5.27562	1	EIC	279418	401781	373736	329855	287908	257560	588769	259862	161882	278150	253671	216418	203970	629604	432660	255975	384087	694261	270946	419129	585623	276645	239964	243201	357345	394629	313216	148136	245651	512749	345792	401591	233010	489307	1.07106e+06	316429	330347	361673	195079	260285	732898	242824	293550	582252	388142	431350
299.259	5.40837	1	EIC	1.41129e+06	843094	1.2093e+06	1.31991e+06	956928	982621	1.481e+06	956430	986822	1.14599e+06	1.31381e+06	1.04332e+06	848452	1.57517e+06	1.23363e+06	1.24212e+06	1.12857e+06	1.13629e+06	1.00736e+06	858815	1.76681e+06	989887	770536	1.05315e+06	1.62742e+06	703369	641654	682613	982009	1.51848e+06	996667	863790	612602	1.40761e+06	2.37213e+06	1.19291e+06	1.13796e+06	837880	811530	1.64596e+06	1.3576e+06	863009	1.14511e+06	1.29096e+06	1.59051e+06	833922
283.138	4.2765	1	EIC	361.132	534522	1574.96	60.9001	10040.3	166.357	7553.49	59940.9	223.447	62822.4	218.246	7075.65	1103.75	4.02071	52.3279	7.20144	1253.6		752.282	631.435	42784.8	988.112	17.2444		24848.8	73340.3	8367.31	4631.77	19760.5	134697	152.547	655.471	17.6992	1182.54	35122.3	1316.13	7312.54			539.008	73879.5	7975.93	373.459		17608.8
606.282	4.41475	1	EIC	107874	277225	192219	152663	149899	111224	124451	192767	367085	248267	213071	130467	263121	210367	313156	234945	263842	176224	173173	137073	178262	175976	254877	280795	110176	399204	134026	235206	232906	351104	213664	316607	161868	77292.4	164576	139226	263343	224139	238395	393177	123265	182658	183517	117897	284044	200517
606.281	4.56003	1	EIC	992111	2.0329e+06	1.70911e+06	1.09038e+06	1.51068e+06	798607	963094	1.10692e+06	1.7361e+06	1.63475e+06	1.59329e+06	1.07845e+06	1.40642e+06	1.05845e+06	1.58711e+06	1.11211e+06	1.36086e+06	961915	1.1982e+06	775652	1.35365e+06	952844	1.52354e+06	1.43417e+06	1.04592e+06	1.93041e+06	932287	1.47095e+06	1.79083e+06	2.16015e+06	1.18741e+06	1.69792e+06	728235	676063	864778	907960	1.44906e+06	1.38739e+06	1.21906e+06	1.94728e+06	1.32237e+06	1.19767e+06	1.37108e+06	825993	1.72901e+06	1.36781e+06
640.291	4.37705	1	EIC	7803.24		144520	22770.3	68869.4	15441		41032.9	57140.4		14739.3		26253.6		46054.7	14427.4	13709	22358.5	59413.2	48248.8	15922.4	59138.3	72252.8	59567.2		36171.3	18033.9	13922.1		4672.37	32786	23681.4	61468.7				6509.55	8184.69	28054	5263.23	9262.81	11026.7				14730.7
640.284	4.72498	1	EIC	1.4398e+06	1.61808e+06	1.58458e+06	1.25849e+06	1.5577e+06	1.39915e+06	1.31294e+06	1.37292e+06	1.37129e+06	1.47626e+06	1.64207e+06	1.30312e+06	1.49129e+06	1.18381e+06	1.5579e+06	1.23651e+06	1.57615e+06	1.55049e+06	1.54613e+06	1.37484e+06	1.33663e+06	1.3754e+06	1.63049e+06	1.63932e+06	1.69947e+06	1.67082e+06	1.63391e+06	1.36336e+06	1.60078e+06	1.60471e+06	1.3587e+06	2.08245e+06	1.16217e+06	1.44422e+06	1.30959e+06	1.20942e+06	1.52446e+06	1.65842e+06	1.14794e+06	1.37204e+06	1.56481e+06	1.29114e+06	1.84298e+06	1.27649e+06	1.60592e+06	1.64098e+06
640.288	6.17283	1	EIC	1.05473e+06	691722	1.34619e+06	1.1035e+06	1.03652e+06	1.38719e+06	1.03021e+06	1.27782e+06	1.52554e+06	973056	1.09288e+06	1.00809e+06	1.28967e+06	1.14041e+06	1.3882e+06	1.00204e+06	1.29247e+06	1.56899e+06	1.53205e+06	1.32936e+06	1.40263e+06	1.60255e+06	2.26928e+06	2.15705e+06	1.10115e+06	1.45013e+06	1.26559e+06	1.61542e+06	1.21185e+06	1.07231e+06	1.59527e+06	1.46952e+06	2.08333e+06	1.5087e+06	1.70678e+06	1.83799e+06	1.31947e+06	1.60423e+06	1.69857e+06	1.53145e+06	1.33783e+06	1.9723e+06	1.37861e+06	1.37722e+06	1.34702e+06	874579
640.29	6.31187	1	EIC	2.04879e+06	1.78938e+06	1.71448e+06	1.54698e+06	1.98321e+06	1.9407e+06	1.64439e+06	1.89164e+06	1.99577e+06	1.64743e+06	2.05629e+06	2.02056e+06	1.9996e+06	1.94732e+06	2.19629e+06	1.91402e+06	2.10848e+06	2.13028e+06	2.30733e+06	2.44365e+06	2.37636e+06	2.44455e+06	2.79213e+06	2.88005e+06	2.26098e+06	2.44813e+06	2.60928e+06	2.60302e+06	2.11449e+06	1.88461e+06	2.31073e+06	2.71027e+06	2.44452e+06	2.40525e+06	2.15866e+06	2.46785e+06	2.18862e+06	2.38967e+06	2.53328e+06	2.41346e+06	2.1258e+06	2.23509e+06	2.11152e+06	2.19057e+06	2.32292e+06	2.42207e+06
640.287	4.50977	1	EIC	403483	336926	1.05719e+06	428260	723915	490663	394376	440604	540160	195540	646396	344603	362953	283754	499126	278909	401761	517853	588011	470221	321169	470563	647945	527290	376219	492201	528797	309439	258064	270443	350813	802465	392570	426935	384314	293820	342791	557185	304432	271078	634354	547458	346337	444255	371405	490450
642.3	5.57882	1	EIC	1.00006e+06	1.22777e+06	1.35816e+06	1.04419e+06	987533	1.30346e+06	1.06464e+06	1.08741e+06	802789	990026	1.01855e+06	895668	873517	922322	1.16859e+06	668786	808309	1.30004e+06	1.25865e+06	1.12416e+06	795883	1.10429e+06	1.25049e+06	1.33287e+06	936185	1.1455e+06	1.19749e+06	920432	1.13023e+06	1.21956e+06	962278	1.82469e+06	789857	1.2041e+06	983297	752148	1.4412e+06	1.41811e+06	819036	721718	1.35762e+06	1.25323e+06	1.08625e+06	894879	1.24208e+06	1.56424e+06
642.299	5.35182	1	EIC	171400	194643	297258	304494	160945	364963	304869	229105	199034	190224	188377	140619	160436	155180	259704	133707	183542	282317	263839	238024	147634	201871	221336	280017	218692	220537	188706	155178	190539	212565	174091	420876	145414	222281	314646	142445	247324	273227	159430	143799	225164	532118	197687	262622	289572	253392
283.207	5.93247	1	EIC		1514.27		4759.32			1966.92		1256.41									4473.81	1059.89		1595							17123.5		3727.63	1403.63		1787.43	1559.77		3843.68				11473.7				3565.74	2705.67	3677.42
323.196	2.41527	1	EIC	9627	8548.83	7417.43	5628.2	4398.63	1257.93	2775.6	3691.34	6283.48	10174	18307.9	9051.55	9119.94	8233.91	8596.27	15094.5	5340.12	1634.23	6194.57	4828.92	7799.77	11964.4	7531.2	11563.1	8760.01	7132.52	1942.45	2486.39	2410.03	3220.46	5629.64	6566.98	4173.93	7707.09	6551.07	10632	8079.73	4393.57	4829.95	4095.95	3759.1		2360.29	3981.6	4854.84	11276.6
309.207	3.82068	1	EIC	2.59602e+06	3.47646e+06	3.97351e+06	3.54553e+06	1.88296e+06	3.18363e+06	5.17859e+06	3.7992e+06	2.44658e+06	4.40951e+06	3.66852e+06	2.22258e+06	2.96687e+06	2.91245e+06	2.93735e+06	3.1413e+06	1.83476e+06	3.39395e+06	2.25173e+06	2.21812e+06	1.92484e+06	4.32123e+06	2.19287e+06	1.60692e+06	4.16253e+06	2.07693e+06	5.88569e+06	3.26227e+06	2.82947e+06	4.24686e+06	2.3778e+06	1.96189e+07	2.42003e+06	3.02262e+06	1.36219e+06	2.13051e+06	2.28698e+06	2.7753e+06	3.82392e+06	1.29045e+06	6.54565e+06	1.18815e+07	2.66396e+06	2.57617e+06	2.72574e+06	2.91436e+06
331.259	6.42557	1	EIC	80312.6	65171.1	48322.9	38159.1	61866.4	62131	47915.6	60398.9	47583.3	27820.1	88882.1	92162.8	70447.9	74618.1	73377.6	63309.2	67743.1	48905.5	64823.7	88077.6	61447.4	78502.9	88616.4	76622	73378.4	77191.2	100134	83656	57907.7	50171.1	52686.2	79539.7	52412.9	63380.9	50599.5	74282.2	70419.8	63148.9	69852.5	66918.5	56500.9	73751	64788.4	63336.4	56919	78088.7
265.18	2.50397	1	EIC	2732.12		609.428			1.00919			1291.02	537.537	400.672	2905.89	4.99472			2.14711				32.1269	2851.64	4070.29	1088.08	6730.25	2758.27			2064.8			815.31	16.6038			3574.22	1550.44									2671.6	3706.42
247.17	3.8144	1	EIC	49773.4	30998.7	45999.8	26088.5	25053.3	17477.3	16182	28230.7	37043.3	35725.9	25786	48585.7	31105.2	28712.6	26203.4	27896.8	19857.8	13908.8	26076.3	23737.9	29208.3	34616.8	31152.3	31836.6	25279	22762.1	21155.4	17860.5	9475.67	8393.67	17141.7	26876	27137.2	24324.5	24252.5	46861.5	27570.8	17150.2	11394.3	14600.1	14899.9	4556.07	9181.28	12482.4	25316.2	40448
265.18	3.00363	1	EIC			11208.7	4010.45		5381.25	4686.48	2228.01	8135.49	14380.5			3115.24		1569.59	18420.1	1159.55	1884.09	1020.48		2684.2	9327.67			2931.03			192.518	8673.42	3.50391	2051.53	11022.3		1372.64	7470.04	1340.58	239.974	2245.49	6738.55		2526.5	2988.75		1193.52		1574.15
247.17	3.94738	1	EIC	60966.8	45290.9	49892.7	38607.4	48965.5	47088.5	48145.7	55354.5	57036.4	44857	54309.9	62793.8	48377.2	50593.9	55573.7	52199	53209.5	57371.8	67479.5	82470.5	48026.4	67038.8	88129.4	68440.6	44530.9	71792.6	66210.5	46779.1	38625.8	35906.8	53126.3	76482.7	57696	47445.3	52934.8	55312.4	47855.9	53454.6	50717.9	46307.9	49213.6	63021.8	41229.1	48890.2	54340.3	68773
247.17	2.80137	1	EIC	3271.6	4806.78		3134.44					9261.93	2820.27	5368.96	10891.6	8098.23	12008.6	2016.45	12690.4		3576.35	1234.44	3609.37	9362.94	11124.2	7331.88	12578.1	5891.52	8352.48	2235.97	5202.79	1070.33		2049.89	6075.41		5673.74	2129.18	11481.8		4332.91	4667.31				3109.56	6444.16	4101.23	8926.79
265.181	2.76995	1	EIC	3817.9	35822.9	25859.3	21534.5	833207	472831	113942		44378.3	14577.2	68733.6	32232.6	152023	47453.5	196275	299092		456.764	4421.39	9299.61	41017.1	280793	6192.7	151521	193679	47377.6	148.697	1155.5	124391	312.371	22910.5	539207	552405	29928.5	60971.6	975.271	36416	104414	294680	270283	501292	532500		16991.5	6318.41	32601
265.18	2.93452	1	EIC	1154.47		8892.59			4663.51	4546.08	2364.43	852.415		4840.42		1804.13	1128.21		4985.49	6189.42	3797.28	924.851	1790.5				2133.98	930.335		202.92		1765.06		11.5715	2274.22	782.373	0.37993	1652.14	660.265		1699.52		1.04803	827.201	1215.99			551.021
591.396	6.64588	1	EIC	1.76621e+06	4.51117e+06	1.40165e+06	3.11238e+06	1.25955e+06	2.13354e+06	2.9607e+06	5.53227e+06	1.8321e+06	2.33071e+06	2.21547e+06	2.28205e+06	1.39503e+06	1.85074e+06	2.07498e+06	1.40485e+06	3.01271e+06	3.82058e+06	3.19219e+06	2.79882e+06	2.4611e+06	2.25379e+06	2.26388e+06	3.93861e+06	2.73958e+06	1.8176e+06	2.15411e+06	1.58343e+06	4.71864e+06	2.21624e+06	2.09187e+06	1.79487e+06	1.13097e+06	2.07577e+06	2.51152e+06	2.41083e+06	3.25978e+06	2.96803e+06	4.92736e+06	3.37549e+06	1.81177e+06	3.73641e+06	2.35708e+06	3.04976e+06	4.28136e+06	1.59043e+06
247.17	3.66282	1	EIC		15373.8	20402.5		4572.57	4764.18	10922.9	14417.4	7253.06	10235.5	3916.2	10044	9615.91	9787.74	6305.82	20538.9	7323.89	9381.35	10034.5	9511.03	17724.1	8418.18	21665.6	10425.6	11973.8	7915.86	18427.6	9234.18	5936.65	6617.27	6958.43	16624.5	17737.9	4921.04	11661.3	10705.7	12206.7	11767.6	6223.42	11326.8	3347.4	5178.14	6171.18		3053.37
265.178	4.66137	1	EIC	9724.71	15407.1	13021.9		39443.7	52.3791	6422.71	3371.59	2166.3	47757.2	53710.8	26472.4	7620.64	3727.74	1475.37	110760	8893.4	844.689	20262.3	19060.1	40406.9	16219.5	2759.49	945.068	12313.9	3149.76	16154.3	484.327	48490.2	16701.2	6019.91	784.56	5108.81	21387.1	21492	30144.6	31504.1	5951.84	8458	32222	32374.5		13391.5	2574.27	17224.3	12301.2
247.17	3.27032	1	EIC		1888.2					11138.2		10382.3					1870.83			637.445	1122.48	264.86	19750.9		965.486		7056				1136.43						983.863	7443.08	4183.07			18402	2579.35		671.591			2330.96
247.17	4.88917	1	EIC	64733.6	132618	25438.3	44789.1	90100.6	74898.4	234900	85026.1	223096	233686	114145	68868.9	34070.3	156268	37598	95421.4	133448	93544.2	81140.8	120187	172845	29162.7	30055.7	237034	72271.3	33557.2	33736.5	51310.5	100200	157067	87702	38103.8	31112	70225	309232	155162	54885	25805.9	72125.7	328585	122870	57526.8	65036.4	152445	155750	22486.3
265.179	4.88917	1	EIC	23856.5	42908.8	25547.8	22687.7	35946.4	29277.1	41015.5	38125.8	17192.8	43038.2	29936.7	3944.87	23293.1	8562.41	28407	3344.17	14162.7	22302.8	1808.05	28091.9	17390.2	40365.8	9117.69	19720.1	36172.6	52699.3	34760	22457.9	46519.1	32851.2	34010.3	35977.1	26634.5	71465.5	26173.3	41511.7	42907.7	47495	41931.3	54005.5	44151.2	77995.4	50248	48783.2	66534.7	57581.5
247.17	4.80747	1	EIC	138318	181705	91809.3	223857	166988	189747	370798	182487	556512	324917	167165	158798	66745.6	345059	134405	340215	271007	216568	299138	254563	433743	141016	76667.9	532719	180175	69241.2	41406.3	83873.9	115070	397619	173474	141847	57084.3	88084.1	766696	259558	140979	92194.1	269187	624588	174159	89036.4	136218	329838	380903	47828.3
247.171	4.6488	1	EIC										69873.3	41753.3					8438.05								3986.26										1479.57					25556.9	1236.03	106704
265.18	3.58033	1	EIC	21371.2	23529.8	15679.5	57693.2	40204.6	6272.84	16440.9	42754.7	22329.3	84040.3	11.1771	23528.4	8681.7	2832.7	21652.4	1765.56	3473.79	117918	41455.2	36641.5	33760.5	13068.6	31138.5	2413.26	14033.6	25035.6	4354.72	20825.7	25909.5	104592	23315.5	23245.2	15017	69436.4	93764.4	16671.8	19853.9	15552.3	34072.3	57748.8	30749.1	17712.8	18870.7	10332.6	19804.6	46528
265.18	4.54747	1	EIC		14720.3		12614.7	79.0725	0.0577085	17785.6		64.7959	9240.23		5062.82	2.0404		1871.28	1302.55	9101.22	12746.6	7.14466	5528.67	5762.06				14589.3	6799.27		7.04165		19403.8		0.278418	1541.7	31400.5	30998.8	15685.2			46.8107	31226.7			2243.56	7777.79	4710.38
265.18	3.41538	1	EIC	20469.9	2799.04	35886	16960.4	17930.7	17330	28461.8	26913	12973.9	48721	5.01457	13639.6	13832.8	11137.2	7705.8	2886	8432.05	25654.5	18467.8	13188	8342.66	14110.5	12861.5	10373.5	16172.5	16162.1	1504.58	11100.9	8956.6	15620.1	16764.2	18208.7	11960.7	15534.9	32025.4	21796.2	6689.78	21563	10594.6	20621.6	20168.8	12867	17251.1	9709.36	5197.01	9884.17
247.17	5.23713	1	EIC	6325.46	25972.3		6415.04	8836.7	15002.1	33355.6	3155.74	24577.9	4522.84	18042.4	11863.5	2431.22	3765.02	1739.89	9212.03	13589.2		3480.7	1010.29	14678.7	12420.5	1507.99	20763.7	15384.4	1611.64	15008.7	13966.9		12451.1			12263.9	22200	20834	34200.3	3121.23		27935.2	27278.2		5605.79		1751.05	17630.2
265.178	5.06038	1	EIC	2784.64	6769.5			99.7048	181.617	42683.3	73.7582	32627.9	6948.89	33091.5	6846.46	1043.41	20504	5164.63	22137.2	25021.8	7395.03	8424.35	16661.1	12408.5	23036.2	128.378	7425.91	25248.3	1660.95	8123.25	6870.07	16393.1	2461.17	3881.86	2235.73		6870.28	11931.6	24355.6	3336.32	1043.62	29055.5	25867.7	9962.71	13664.6	951.83	665.06	35181.9	96.7457
311.223	4.36448	1	EIC	1.248e+07	1.96469e+07	2.01595e+07	1.38442e+07	9.76197e+06	1.05536e+07	1.36808e+07	1.02301e+07	7.28701e+06	1.49255e+07	1.84988e+07	7.97286e+06	7.09282e+06	3.11036e+07	6.52861e+06	1.84748e+07	8.55374e+06	8.14253e+06	6.34986e+06	6.8227e+06	7.66599e+06	9.32894e+06	1.02416e+07	8.17078e+06	1.756e+07	5.22429e+06	1.20895e+07	7.48725e+06	1.16458e+07	1.55093e+07	5.82919e+06	7.17177e+06	7.42908e+06	1.5904e+07	5.85836e+06	6.35088e+06	1.15567e+07	6.11315e+06	1.31671e+07	4.95725e+06	1.4977e+07	2.13998e+07	5.69955e+06	9.75512e+06	9.9799e+06	7.31115e+06
293.21	5.46492	1	EIC	174421	164475	172458	145740	285340	184460	311196	118663	353886	335920	188922	331989	129709	115749	79427.1	144869	243605	104708	92187.4	93097.1	221368	127689	157482	211311	147262	112991	220200	149705	134398	250230	72737.5	75558.2	152164	245717	350206	291215	190241	68445.4	126588	384799	96760.9	33422.5	136102	126547	171630	88256.1
373.259	3.35883	1	EIC	4885.35	5084.35	17729.3	5241.79	12496.2	11044.8	10733.4	9861.39	15961	2638.27	12682.5	746.646	5166.63	6839.63	18004.4	6698.64	26980.4	30331.6	30224	28798.2	19003.8	24761.8	8702.27	14001.6	17631.3	27576	21463	22241.7	23143.4	20566.7	28824.9	27629.5	22037.9	19378	6000.97	1285.15	18844.9	22859.7	29992.8	18809.5	24464.7	30106.5	22067.7	27226.6	24597.3	21389.7
297.187	5.49633	1	EIC	46726.8	38672.9	23012.5	9491.17	19113.8	15254.6	19486.2	24076.7	26992.3	24078.9	25308.7	56945	29753.9	26897.9	17613	54561.7	21373.8	14427.1	16556.1	28002.4	32638.2	32304.1	30047.7	37233.5	27971.1	19233.9	31914.2	14892.1	16879.6	11059.1	15421.4	25515.7	30071.9	18441.9	20361.8	53053.9	31321.4	20389.4	15604.3	12673.5	9207.83	3960.04	21735.5	20301	29255.7	55293.2
297.184	5.24342	1	EIC	281.116				476.826				388.4		1791.44	591.599				738.06								1090.08	1636.88			743.658						3713.2	1082.33					1056.93			717.636		1127.33	432.439
315.254	4.04793	1	EIC	896919	512877	824856	901855	459522	938380	776500	1.27988e+06	973744	688872	2.45669e+06	510674	477198	619223	433995	2.4766e+06	1.065e+06	1.53939e+06	533597	522803	902902	790939	891964	524868	1.16314e+06	369017	945050	574940	483320	451837	329996	368574	520658	829717	1.05236e+06	620849	703048	339445	696844	734095	770324	845615	655423	382172	1.12649e+06	345749
315.254	3.83953	1	EIC	116896	60660.4	183417	597035	121141	167799	310769	236534	170204	233098	177683	101833	83452.6	133146	89191.9	159226	149900	227900	121979	108057	202223	138381	148519	81792.2	171685	71265.7	128805	92597	120265	189512	94772.3	71755.8	76757.1	200582	382501	120561	135000	63860.6	82555.1	121344	225371	120293	157223	114260	200882	140351
315.254	5.63537	1	EIC	3201.26	8922.33	942.449	10592.4	4500.39	4146.82	7112.14	2923.23	8245.92	6201.49	4615.37	11408.8	1792.67	10058.2	4334.29	2769.51	5129.74	5384.48	11927.1	5963.47	14194.1	6694.5	1939.63	4052.15	8210.12	6203.61	3110.01	1532.64	12404.5	15610.1	10669.9		5267.41	7307.12	2328.47	2601.37	9966.36	1075.09	4635.66	51591.6	8500.06			7529.9	12914	9381.44
315.253	5.7298	1	EIC	16240.1	24508.1	4274	17150.2	17387	17685	3428.51	21382.2	15841	18169.4	14803.5	23249.9	16534.3	15650.8	15281	9057.05	16439.1	18835	16839.1	15399.8	24307.4	11412.2	14112.9	12888.6	19207.2	18367.1	10167.1	10976	19891.3	25945.1	23458.1	12531.4	10424.8	21384.7	8091.48	18878.1	25578.9	13874.6	12058.4	37604.3	13056.2	9508.59	15466.1	21467.9	19423.4	11218.8
315.254	4.45948	1	EIC
299.201	4.06678	1	EIC	7008.57	598.793	7886.51		13671.6	4063.68	3069.58	18113.4	327.84	31146.2	638.705	3989.31	14628	1167.69	9777.18	4966.38		3798.53	10153.5	837.519		963.793	4119.79	7627.62		1577.56	1211.68	2797.28		1318.44	821.603	1224.43	900.14		2916.09	20257.1	1595.3	4103.72	1601.46	4776.25	10351.8					308.025
317.212	4.33935	1	EIC	3.64397e+06	2.96951e+06	1.45948e+06	1.59148e+06	4.66983e+06	2.63198e+06	2.41976e+06	4.89075e+06	607159	4.00315e+06	2.38362e+06	1.14955e+06	4.51537e+06	1.75975e+06	2.65746e+06	2.61774e+06	1.99757e+06	1.82119e+06	3.808e+06	2.29434e+06	1.85387e+06	1.54152e+06	2.02958e+06	2.39014e+06	566214	1.67196e+06	965214	1.85239e+06	1.1399e+06	2.03421e+06	1.68738e+06	1.1305e+06	2.03434e+06	1.07408e+06	2.2367e+06	3.50813e+06	1.66146e+06	1.82892e+06	1.94638e+06	2.17688e+06	4.07611e+06	1.17164e+06	688680	1.32785e+06	1.76127e+06	1.11663e+06
299.201	4.68728	1	EIC							141678																																			6432.07
299.197	2.20083	1	EIC	10830.8		5087.67		4758.38						17215.6	1229.45	7615.82	15018.2	2022.13				2076.97				2125.56	3437.02	8651.32	2531.9		1000.24			1556.9				1901.04			5856.83				20488.7			5709.05
299.202	5.6605	1	EIC	6.94534e+06	6.48935e+06	4.68541e+06	4.01421e+06	4.04263e+06	4.07743e+06	4.61054e+06	5.22667e+06	5.25859e+06	5.29939e+06	4.76094e+06	7.22504e+06	5.11629e+06	5.46846e+06	4.3343e+06	7.27221e+06	4.416e+06	3.92401e+06	4.4083e+06	5.48227e+06	5.6455e+06	5.32706e+06	5.2242e+06	6.49311e+06	5.29334e+06	4.96551e+06	5.23229e+06	3.7104e+06	3.75564e+06	3.46185e+06	4.05069e+06	5.3554e+06	5.41279e+06	4.69378e+06	5.06949e+06	6.82676e+06	5.41658e+06	4.56618e+06	4.61497e+06	3.95283e+06	3.08163e+06	3.07561e+06	4.20124e+06	4.72547e+06	5.45643e+06	7.35232e+06
299.202	5.35182	1	EIC
317.213	4.5726	1	EIC	2.33677e+06	1.2375e+06	4.49291e+06	1.64578e+06	2.64851e+06	986844	1.12878e+06	1.53807e+06	632597	5.64164e+06	473261	3.23722e+06	2.21793e+06	1.29187e+06	1.62469e+06	2.78373e+06	717941	496719	1.97586e+06	644057	2.2645e+06	1.46234e+06	1.40391e+06	687458	1.4421e+06	535300	595978	1.64704e+06	1.47375e+06	2.79574e+06	736991	1.0726e+06	1.82119e+06	734285	2.31161e+06	3.64828e+06	2.56539e+06	826873	545266	1.10377e+06	3.38344e+06	342970	1.87479e+06	388703	587079	1.24256e+06
319.228	4.77605	1	EIC	1.2172e+07	5.21903e+06	2.15824e+07	1.03082e+07	1.40309e+07	9.41079e+06	8.32093e+06	1.52156e+07	4.76591e+06	2.05443e+07	3.6551e+06	1.89176e+07	1.19256e+07	9.36328e+06	9.48459e+06	1.04718e+07	5.72448e+06	5.77059e+06	1.3039e+07	6.37281e+06	1.09406e+07	9.00703e+06	1.1173e+07	6.2273e+06	9.28521e+06	5.54225e+06	5.30113e+06	9.52617e+06	5.8943e+06	1.0289e+07	6.75516e+06	8.08435e+06	1.36036e+07	8.53074e+06	9.81111e+06	1.96159e+07	9.23421e+06	7.48775e+06	3.55162e+06	7.34919e+06	1.17707e+07	3.22745e+06	1.25439e+07	3.68784e+06	4.67599e+06	5.48413e+06
319.228	5.03525	1	EIC	3.89593e+07	2.90763e+07	4.29299e+07	3.38018e+07	4.29779e+07	2.49771e+07	2.80361e+07	3.80144e+07	9.53864e+06	3.92434e+07	1.87618e+07	3.75887e+07	3.03983e+07	2.75396e+07	2.23966e+07	3.20926e+07	2.22191e+07	1.17478e+07	3.32629e+07	1.87988e+07	3.17664e+07	2.02866e+07	2.56749e+07	1.41559e+07	1.84348e+07	1.65883e+07	2.02137e+07	2.18554e+07	3.08356e+07	3.85182e+07	1.97625e+07	2.12777e+07	3.34326e+07	2.236e+07	3.36037e+07	3.82665e+07	3.2086e+07	1.71369e+07	9.06005e+06	2.23738e+07	4.03414e+07	9.20993e+06	3.58094e+07	1.38435e+07	1.66419e+07	2.8548e+07
319.227	4.51605	1	EIC	1.22263e+07	6.08548e+06	2.03824e+07	9.74797e+06	1.46351e+07	8.63166e+06	7.8297e+06	1.44845e+07	4.56564e+06	1.9661e+07	3.77477e+06	1.81496e+07	1.1189e+07	8.67995e+06	9.5014e+06	9.35557e+06	5.79719e+06	5.82524e+06	1.22185e+07	6.27285e+06	1.07011e+07	8.26371e+06	1.04225e+07	6.04211e+06	9.51702e+06	5.14711e+06	5.51121e+06	9.31497e+06	6.1858e+06	9.72398e+06	6.97937e+06	7.90928e+06	1.20419e+07	8.34636e+06	8.80972e+06	1.94462e+07	8.77684e+06	7.45831e+06	3.54771e+06	7.72945e+06	1.24172e+07	3.40875e+06	1.21271e+07	3.88036e+06	4.6597e+06	5.77024e+06
345.164	2.8265	1	EIC	185992	972166	258070	680895	318474	217717	521734	559433	439249	520782	484175	662522	197174	302655	287937	303415	291106	298685	160558	702628	904357	556739	72071.2	323553	610362	328178	254371	301312	480038	536310	350834	225751	526267	529790	235390	278806	321490	285161	654705	174662	362619	596535	1.04329e+06	722598	476815	186121
305.174	4.65508	1	EIC	18474	22274.9	3980.78	11437.3	17527.8	18377.3	21355.6	20373.1	25709.8	16299.9	23957.2	19089		31841.2	20223.8	21225.5	13894.7	33729.5	21926.7	32004.5	26994.2	24311.8	6256.89	18066.4	23559.8	23574.5	24348.4	21318.5	27707.8	10634.9	28967.8	15148	21216.8	37305.7	25165.4	24535.8	19978.5	14769.1	30814	32796.9	13447.8	21529.2	30185.8	5541.75	37304.2	11589.8
305.173	4.85147	1	EIC	71628	231315	48200.7	155199	184407	75481	407778	58174.8	153174	192398	101789	127754	27513	129035	86988.2	179227	193238	89046.8	95615	98425.5	226812	51369.8	16703.4	123729	212886	70894.9	108506	62828.5	151626	275096	48058.6	108708	91293	213814	276275	253678	89193.5	32942.6	89695	264372	69940.1	40435.1	132593	156456	172665	60199.7
305.173	4.92058	1	EIC	244686	163859	131107	433975	529204	270887	652090	221720	741243	364323	207445	396687	201182	572534	112227	548442	512970	267585	356818	354607	628013	156411	100060	489345	320689	58019.9	173635	98159.7	285816	386925	195111	279167	64607	199756	992471	357107	241557	124993	223792	808941	239095	81846.1	405669	324730	714380	149357
305.173	5.42722	1	EIC	23933.4	20079.5	2348.86	12585.7	45093.2	21801.7	87662.2	10616.9	89718.9	52126.2	34549	34805.1	11648.9	70952.1	669.058	27764.6	49708.3	23708.5	16285.1	42655	63271.4	1774.95	2156.41	65780.7	33636.8	2900.72	17410.6	1349.82	49098.5	67140.6	4094.64	16341.4	6338.35	18028.5	90667.7	35301.9	25998.2	6527.97	3662.57	154114	17563.5		33487.3	35266.4	76269.6	14978.9
301.181	4.4532	1	EIC	143.418	214328	495.656	62614.9	57648.7	242.682	12554.1	117.205	5951.54	174.154	114375	128.379	117221	14936.5	116437	4426.55	101.461	1187.15	262.685	284351	111093	143.265	146.09	133.967	50.4251	3327.49	44.6825	25414.8	72.9194	226.764	46.7439	108.039	24579	96.1713	67.1659	615.199	84.8065	9150.86	3704.89	82.0925	204.007	6080.12	56.4239	1.1284e+06	35.5557	102.743
261.186	4.01023	1	EIC				1102.16					6555.85	25895.8		15.7771	75410.5		8492.13	27371.4		19914.7					243436		6463.43	38287.1		21474.9		547.903	146739			0.844915		5948.81	8528.21			8.03159	2318.06	3872.61	25225.6
301.181	1.48522	1	EIC	17683.3	22098.5	25392.6	28627.5	20619.3	20176.8	26158.4	19036.6	30662	38603.7	15272.3	33936.7	18116.2	17391.4	19096.9	8193.67	15289.5	21974.8	20617.2	17701.5	35939	18096.6	21786.3	13637.2	27178.2	26973.7	18205.3	18031.5	38186.7	42511.6	28189	23747.2	27586.4	27537.7	25578.4	17104.5	23982.1	13556.9	10568.3	31669.3	34555.8	28806.8	31189.8	27483.1	27235.7	32773.2
339.218	4.27022	1	EIC	80618.6	57493.3	44312.1	42326.2	30934.8	30679.1	44903.3	43795.9	48166	51478.3	39956.1	70948.5	54571.2	47474.2	44537.4	68265.8	39883.7	31676.4	41116.9	51403.6	52917.5	52314.1	58616.1	59890.2	48627.2	45597.3	35311.9	29881.6	21285.7	24824.1	33986.7	43784.8	47682.4	43522.2	50001.5	67496.7	48735.2	37775.3	33549	30311.3	22931.5	16075.8	30995.4	30695	53466.2	69533.2
301.181	3.16818	1	EIC																																										4.27141
279.199	3.14933	1	EIC	112.234	2604.6	9.22752	1.20217	66801.3	45300.4	10091.6	25.3744	2475.42	128.5	28684.4	21.0859	7197.12	2001.04	19485.6	18526.9	40.1868	1109.14	31.2048	5.75074	1020.27	2138.32	683.063	10356	17465.2	2281.72	44.3775	360.586	9705.78	0.0126659	856.052	44049.4	77407	1199.85	2450.9	36.881	423.17	5021.69	27455.9	21318.4	31336	52175.8	16.6771	153.408	0.354249	450.281
301.18	3.59368	1	EIC	183.618	1011.2		976.055	2785.97		1352.27	330.873	890.525		232.361	171.476		765.703	249.958	443.736			1330.54	887.682	894.038	3107.52						195.492	2976.04		665.117						538.797			1881.61	4.50963				489.542
339.218	3.56148	1	EIC	18140.7	18525.5	6052.77	61049.4	6756.2		28280.1	11890.6	18237	44733.6	2040.52	10206.7	741.216	2426.13	7162.12	1035.83	5053.88	54833.6	12924.8	13130.1	4595.63	2054	982.247	5554.14	27183	13660.2	217.791	5500.74	4970.47	68532.6	20444	10578.9	4033.22	51866.5	8811.64	10173.5	1551.16	3845.14	38805.8	8660.31	47951.6	34713.7	10975.1	14386.5	29655.8	51377.3
339.219	4.54747	1	EIC	32714.6	40762.1	31194.7	8293.87	17187	21885.9	14479.3	13193.2	13535.7	16901.3	19885.1	30933.1	23774.1	17715.7	21176.6	26102.8	15155.9	7007.03	23485.7	19345.1	23005.7	16986.5	18996.1	24730.6	21503.3	18388.6	23543	9116.82	5033.39	20508.2	11125.6	19519.8	23056.6	20611.7	20507	40232.8	24035.9	10286.1	9332.92	7483.29	15203		19665.7	11334.6	22824	44890.7
279.196	4.62367	1	EIC	812.075	1021.53	161.397	199.11	782.265	412.741	856.113	1532.83	1175.43	1018.42	1594.2	2994.93	1338.61	1915.3	1476.74	4531.08	1991.2	1531.46	1747.73	727.614	1180.45	2778.46	742.754	207.035	934.185	904.047	894.349	365.119	85362.1	1087.47	673.393	491.586	378.159	474.886	351.402	2376.51	2022.56	2593.55	786.592	1427.21	1778.04	3189.27	1580.02	1167.99	2633.77	2811.26
339.218	3.72607	1	EIC	234.551		1272.57	14937.8	278.737				1546.69	6794.83		316.271						21289.1	267.493											25014.1	4299.95	930.778					386.38				5600.14			1670.27		10020.9
383.281	4.70613	1	EIC		6249.54		8478.77			5734.71					2800.74		2983.65				3628.93		3390.18					4114.36																					3151.77
383.279	6.21133	1	EIC	13875.6	20901	6899.28	24442.5	4864.36	4100.67	13917.6	17687.5	17550.1	11310.5	8250.13	8509.75	9638.47	21251.8	5344	9540.49	15170	13121.7	25468.1	10916.9	7549.77	8079.84	6765.57	2166.95	23416.8	18195.5	3182.05	7883.52	7799.12	20933.6	16426.2	8314.17	8042.93	8168.03	7826.19	5910.91	3668.06	10665.6	23593.3	4503.46	7715.77	15868.5	4059.82	19464.9	11170.7	23642.3
325.154	6.6396	1	EIC
307.152	0.763283	1	EIC	7981.83	6107.24	24891.3	6675.32	12212.7	18897.1	6271.56	21251.4	7550.32	15008.5	15113	10917.6	17865.1	19488.2	14797	8612.83	4758.79	14511.8	9768.86	13723.8	25418.7	13313.5	14551.8	5306.16	8689.22	5819.47	6593.36	6249.63	23980.2	4548.58	22386.7	12502.1	9152.1	12103.9	11711.9	4629.66	9024.91	15252.4	13649.1	19584.9	23075.7	3737.69	15222.7	6051.9	7973.29	8809.87
307.191	6.10372	1	EIC	344935	345637	235918	256136	554943	516829	681216	256428	856881	639353	326398	434525	167994	651367	120995	363288	521548	256628	236419	540663	648666	168122	116304	533254	370491	143871	298676	163895	530180	586790	258184	320226	103824	291091	769705	336754	344565	178040	130283	1.23155e+06	327048	107037	487944	358238	795586	295080
307.189	5.5851	1	EIC	1.28996e+06	652952	489662	1.14895e+06	780629	476195	2.55704e+06	742483	1.56935e+06	1.89953e+06	1.04895e+06	1.46419e+06	785081	1.29082e+06	932459	3.75358e+06	2.7635e+06	599176	812887	745737	1.94121e+06	374591	209166	1.00936e+06	3.28869e+06	404176	113311	767100	2.073e+06	1.40593e+06	449575	711069	747015	679882	2.65333e+06	1.99068e+06	522753	502287	575733	3.0129e+06	396732	456408	2.41662e+06	1.84823e+06	2.0143e+06	250905
307.191	3.60625	1	EIC	86241.3	108232	264126	210153	64243.8	160307	273388	190645	206308	487603	94637.8	71658.3	1.15495e+06	116385	269392	436659	93066.5	463045	101916	78136.1	56259.8	132491	1.91238e+06	83543.4	277554	507544	227065	385765	101253	184899	1.3022e+06	749293	113440	135061	58162.2	152686	203287	97716.9	149178	58793.1	312013	471955	412788	95151.3	128962	118515
307.189	5.806	1	EIC	414393	352990	210668	631919	749865	519803	1.48159e+06	298609	1.32128e+06	716103	380157	712041	232253	985568	226348	946890	762637	455779	395844	738935	1.1291e+06	174535	131252	742483	764593	140933	272138	200628	582789	955736	284811	617170	180023	462121	1.77773e+06	686083	546335	201084	253167	1.51159e+06	240384	255155	740818	618040	1.41315e+06	366541
307.196	6.26788	1	EIC	359145	529125	353351	115829	487512	763132	176298	275715	161508	442663	247571	180211	438502	263242	139687	415489	255799	96664.7	278856	127401	259882	375307	151590	149688	155110	216994	319991	161179	439773	170997	464817	282247	150261	207339	232727	210623	213044	303927	112252	133979	257962	112901	582095	227000	192979	506709
307.191	3.39653	1	EIC	266365	298562	276813	303829	175471	274711	292928	395147	216863	260599	158074	162584	218213	274602	215995	107707	124078	319833	319673	209755	99027.3	201669	154396	186818	353695	262688	229926	214162	153221	214644	158656	181467	326492	429440	98676.2	142937	111617	219049	426342	165554	378739	378913	175543	344696	264972	256625
309.133	1.65645	1	EIC	42975.5	40479.9	17136	11109.1	6963.51	32715.1	6839.51	13887.8	24764.4	10704.3	6306.62	16865.6	6662.44	20306	9636.33	14493.2	18574.9	9176.19	49362.2	13087.9	31378.7	9795.43	7362.54	2508.23	21893.5	11712.7	5676.9	16078.9	16193.7	15134.9	34379.1	11198.1	19051.8	7439.56	16805.2	13057.2	56203.5	23972.3	10704.5	11298.9	11574.2	34277.4	6157.85	20652.9	40409.8	4465.41
349.125	1.51742	1	EIC	18895.1	19393.8	5323.65	4822.2	686.615	11331.8		5482.56	10024.9		1589.93	5936.31	833.918	5374.31	3536.36	4419.02	7495.93	5695.81	23937	6295.96	12986.9	2624.85	837.968		8783.61	3723.06		9290.47	5489.79	1234.69	14522.2	717.335	8863.2	1394.79	3725.32	4473.19	21748.7	10972.5	699.96	1623.96	1077.12	13629.8		10045.3	17505.4
349.126	2.27073	1	EIC	12103.6	1514.23	17055.1		19779.8	36114.4	1598.05	14157.8	18937.6	5354.9	52800.5	5125.4	8886.67		12464.2	39122.8	11070.3	19706.4	26179	15605		9159.11	54894.5		14323.1		25872.3	807.347			15319.4			9927.24	2923.13	1460.25	1356.59	23565.9		1384.61	8519.43	8384.66			26424.9
327.17	6.42557	1	EIC	9850.31	8011.62	16525.3	7098.09	18219.5	3917.21		3981.79	13193.5		5302.67	3033.17	13485.4	6379.92	6590.79	18722.6		8396.4					12048.6	5382.56		7075.74	3126		8722.04	7585.47			10537.2		13883.5	5145.49	9734.79	12412.5	3209.53	16183.6	9190.84	7131.31			7265.48	5966.96
387.194	2.88375	1	EIC	149552	94082.8	372815	140221	195583	88085.7	90139.8	158184	77811.6	426509	39132	366222	174873	121703	157193	150567	75389.2	30434.9	174627	68156.6	178936	122664	144607	71129.3	170796	45437.7	74026	152032	139058	206742	108022	109308	201499	98339.6	113409	285662	202009	109486	54514.3	116513	355618	40325.3	173365	58143.1	66191.1	158037
309.206	2.33358	1	EIC	725778	652437	3.16261e+06	603014	1.74912e+06	639321	835081	852637	327816	3.60378e+06	258498	1.09954e+06	570817	321526	513405	372156	236854	204766	956080	179391	756063	384077	368445	247723	881078	461605	375156	756870	1.2031e+06	1.55532e+06	418841	519607	397852	238797	675373	1.36597e+06	784993	719220	170097	512041	2.28705e+06	311341	848659	426536	397753	957751
327.216	3.47902	1	EIC	252418	260821	515569	285146	340921	113235	138679	168447	132567	790994	64832.5	246778	290636	150100	160902	180315	126816	131225	263138	88290.1	371914	131437	139803	64431.6	231520	108051	43581.7	184710	292301	389974	176347	98595.5	123309	153827	202160	290061	330678	135410	132945	168163	566341	109935	188177	101959	136171	217534
387.253	2.84605	1	EIC	140087	188999	94677.1	125985	113158	306568	175462	182367	119900	125538	201670	279684	74174	146749	104902	547453	265046	137477	148247	176474	85243.4	110545	136849	109471	190251	186041	174319	194388	306539	385779	111510	263645	993722	218202	224971	114806	297507	190098	172892	247947	253644	293023	279561	166484	167749	97733.1
387.252	2.69455	1	EIC		130.635	0.134869	1208.94	9.46378		19285.7	1.1769	6680.18	0.809704	17218.7	8.22268	25.5123	3324.24	3377.86				29853.5	15660.3	284.599	10.7993	1254.93	6465.62	3049.96	9261.9	1570.13	19894.3	5153.7	8541.01	2866.64	5.10247	12.0373	32474.5	3464.64	2429.11	0.737842	1685.15	9902.42	8481.97	2.73273	7815.05	235.817		2325.85	264.406
387.254	2.54853	1	EIC	3975.02	79433.7	4303.57	24630.9	21881.6	42041.1	40902.4	45744	12269.8	14397.4	20478	24697.7	3971.1	39158.3	36927.9	98979.4	21818.7	91487.7	26873.6	55838.2	8842.66	19549	34199.7	53893.9	23438.6	37372.1	11486.6	36899.5	41584.5	21670.7	3179.17	28986.9	85888.3	103343	43896.1	6926.72	3938.84	133120	56441	44067.6	134.506	22838.1	60739.9	35417.8	19013.6	0.0557711
327.232	4.9905	1	EIC	29506.8		24081.9	1435.08	16329	11932.8	6919.83	22898.7	1222.45	8552.81	2714.96	4699.19	15434.7	5951.84	12568	2293.66	3505.83	3166.73	12785.2	4243.32		8067.1	12535.7	13940.2	3004.47	3282	606.703	13747.2	3674.97	2754.51	3651.71	1136.42	33980.2	3909.75	4254.78	25455.2	12130.4	7934.52		7119.19	25448	2223.12	1521.98		693.323	7086.24
387.254	3.28917	1	EIC											5500.99														8622.23			6925.97						5407.53				948.958			4.73413
351.142	2.68197	1	EIC	82875.7	46412.8	32136.2	110671	46930.1	128799	111554	85930.5	61158.1		132501	4808.11	62861.5	44173.2	63572.8	204260	84299	226720	38413.3	93040.8	4278.2	92295.5	116975	57385.3	70955.8	42298.5	90449.8	36537.8	80514.4	57593.7	72959.6	29495.3	5302.18	73208	65037	5133.51	15111.7	94320.1	49743.9	77956.7	40787.2	78001.2	14785.7	77047.9	118381	12524.7
311.148	3.20038	1	EIC	20396.8	16475.2	2323.19	8420.81	6309.92	7741.66	9640.31	8280.14	15052.8	4812.31	10991.7	18446.4	14113.3	12698.2	11524.3	17170	11609.5	19877.6	11263	14798.6	12914.1	13551.5	12842.5	19001.4	15749.4	15950	9142.88	6839.49	1404.88	4563.24	10015.2	14572.9	9394.45	12053.7	11293.4	12893.7	10447.3	12054	10419.8	8868.65		5510.95	9749.12	11011	12700.2	11461.8
351.141	2.35872	1	EIC	25559.8	27841	27351.5	75906.6	50154.8	58583.7	83496.9	55068.6	139640	19209.6	65901.2	49924.1	68823.7	74047.3	52657.2	56110.5	61529.7	50930.3	60786.5	65091.3	53005.1	73464.7	30763.3	111456	61743.9		39549.9	40815.5	40405.5	84861.4	45644.5	23729.3	1402.48	38227.1	78469.3	35550.8	44524.2	20078.9	41260	202999	25796.9	12106.5	39130.8	86138.8	156696	13438.7
269.151	6.86055	1	EIC	909710	621444	740075	582977	740065	772318	658820	647733	664783	656244	767347	705303	649487	678873	727866	723449	699953	635973	679322	691317	640274	720477	725021	712517	682177	642038	738314	766213	612245	625271	671463	718010	699952	632674	812845	661691	664569	670856	599051	678570	669046	587671	617303	597013	654784	692760
269.151	6.12257	1	EIC	53371.8	48092.2	54170.8	45562	71229.9	62663.3	57116.7	63581.1	59430.3	53521.9	67154.2	72271.7	72188.9	68404.3	78750.6	72221.1	64366.9	61037.2	58702.9	51739.1	51787.8	59130.3	64967.4	51818.9	45508.7	57543.1	57285.2	50638.7	46026.6	45428.1	47366.5	54088.4	36516.1	35138.5	48705.7	53635.2	51144.7	51989	36709.1	58096.7	33374.5	44168	56558.9	52352.8	60016.5	63531.2
287.168	3.60625	1	EIC							657.913	6691.59			2223.62	11099.7							3457.95	4640.79	8915.67	660.178		3359.15	3034.34						3260.78		2291.05	753.903		1890.6	4331.65					423.551	10857.1
269.151	5.88768	1	EIC	52642.1	42807.1	37588	43116.8	55497.8	42443.4	58022.7	61223	58760.1	44578.8	73090.5	55262.8	60116.2	48525.2	68827.1	66872.5	61174.1	63641.5	52367.2	47897	52041.7	51208.4	58344.6	57363.9	36471.3	55105.5	54397.1	49519.8	51497.2	46790.5	44386.9	38077.3	30348.8	51278.9	50711.9	55724	40129.7	40332.5	42489.4	58532.7	30717.8	44389.8	57797.4	52064.5	71656.4	50527.9
269.151	6.21133	1	EIC	36144.1	25458.1	23392	25263.4	26773.1	21123.7	22718.7	20490.2	19684.4	18719	25757.9	26891.2	27101.3	27355	25159.5	33135	32645.2	16146	21992.2	26880.3	18628.5	26770.6	24948.9	21404.5	24424.7	27375.9	24010.4	26184.3	13627.6	25732.2	25678.5	28195.3	16948.8	14286.3	18009	23288.7	26030.8	28403.2	18205.4	24915.2	21220.6	20813.5	16798.2	25242.5	25443	21881.4
269.151	5.37695	1	EIC	28361.2	24563.8	14344.5	19638.9	24311.7	23687.9	29155	23032.3	24569.5	26297.3	39193.1	29445.5	34888.6	15421.2	22709.4	37583	43528.4	23551	22360.5	18903.9	30945.3	24563.3	20107.2	24820.4	30561.9	31414.9	29496	22148.4	27189.7	23814.2	26188.6	35238.8	17792	22779.2	16944.7	34699.8	22906.6	18649.5	14070.5	24958.7	15388	15882.6	19961.6	14114.6	29594	23742.7
331.249	2.57995	1	EIC	3236.87			2205.02		2220.16			6676.86				23065.8			615.646		18790.3				7192.8		14330.1		1408.39	1466.05	4599.6			3136.22			4919.02	1345.31	1359.96		7853.8								13994.5
331.248	3.20038	1	EIC						2069.08			3085.11		15109		4423.74										4256.89
331.248	1.92982	1	EIC					17205.2						38422.6		4446.71	9174.95		7489.84	617.104					2695.56	64828.1	1264.1			4330.45										2255.19					3173.88			2419.95
391.286	2.6686	1	EIC	2.86611e+06	560987	71443	258611	1.02504e+06	3.65044e+06	4.93434e+06	1.44502e+06	233270	413273	2.58232e+06	712211	522968	1.11984e+06	472140	698921	2.03186e+06	530224	1.45936e+06	2.32378e+06	139595	478369	458891	686238	591581	525789	309940	606981	313146	1.04513e+06	256406	1.40146e+06	1.53899e+07	1.13333e+06	1.66729e+06	1.44547e+06	372589	4.60556e+06	1.17275e+06	3.05016e+06	878200	2.36606e+06	431226	1.52729e+06	279178	297444
391.286	3.13675	1	EIC	4.46403e+06	688655	19942.5	1.39786e+06	1.60323e+06	1.77229e+06	7.96632e+06	1.20973e+07	525257	1.41453e+06	8.23449e+06	1.87298e+06	1.39131e+06	3.31243e+06	1.03088e+06	1.3019e+06	2.25723e+06	3.81051e+06	2.9063e+06	2.32372e+06	270200	2.50649e+06	5.34379e+06	1.65263e+06	659945	903262	1.91164e+06	3.98997e+06	2.33204e+06	2.22886e+06	1.67487e+06	1.4392e+06	7.26536e+06	2.30422e+06	2.12746e+06	633447	800647	8.61985e+06	3.80238e+06	4.34095e+06	2.46277e+06	6.46204e+06	1.06805e+06	2.93646e+06	1.42364e+06	314793
333.207	2.64975	1	EIC	2.4902e+06	2.29599e+06	2.5539e+06	1.44801e+06	3.91774e+06	1.7586e+06	1.57438e+06	3.31475e+06	724499	7.47516e+06	1.24272e+06	2.0836e+06	3.49424e+06	1.21721e+06	2.37591e+06	1.91658e+06	1.06997e+06	900620	2.76443e+06	1.16552e+06	2.27488e+06	1.33871e+06	1.6669e+06	1.21298e+06	1.33224e+06	1.05118e+06	660356	1.9503e+06	1.30529e+06	2.24107e+06	1.20266e+06	1.05125e+06	1.4277e+06	919006	1.58953e+06	3.94268e+06	1.69299e+06	1.58108e+06	1.41554e+06	2.0089e+06	5.44367e+06	743356	808574	1.02659e+06	1.04231e+06	1.39181e+06
397.256	4.04793	1	EIC	227263	139140	208825	228406	118697	229441	194402	309578	235559	180112	546916	135835	112757	189195	117577	602412	261988	363503	144320	157700	231579	205728	217611	135234	314431	89335	226354	156110	125578	123437	94815.3	108256	147855	228687	261366	182857	192411	86956.9	158531	182608	186076	201172	169278	87955.6	273022	100155
397.258	3.83953	1	EIC	21944.7	437.517	30413.7	101862	18280.1	23204.4	49011.6	40169.8	28353	47301.4	26115.9	20282.8	12134.1	24607	13663.3	23745.5	24083.9	32258.7	21067.4	14604.8	32331.4	18934.6	26313.5	11772.9	33411.5	10952.4	20660.7	12995.5	21898.3	28502.4	17942.1	8485.42	3843.35	35563.9	80155.5	17225.5	19845.6	3310.54	14045	22797.8	43256.7	18339.2	26450.3	8768.17	33859	25732.1
397.259	4.66137	1	EIC	70673.2	47813.9	54573.7		40119			109069	4949.37	74800.4	23191	83039.3		63492.7				29744.7	47743.3	45451.3	72346.9	15515.2	24006.6		38289.5	12787.5	11375.7	38023.5	161131	13851.2		3941.86		11745.2	32446.3		4424.01	25302.7	79449.5		163823			17757.1	9256.61	53146.1
397.264	1.8599	1	EIC																							1012.42									698.045	3800.27	1241.21					970.052
397.256	3.56148	1	EIC	11007.5	9912.36	8087.03	23228.4	11347.3	4859.06	10958	11086.3	14326.6	13495.5	8182.57	10514.4	15479.9	7997.89	10360.4	14193.1	10186.7	8743.16	11544.5	6821.07	48794	7205.79	9704.98	8662.66	24702.2	13721.7	6555.02	14145.4	18597	6675.6	7408.43	16403.4	7536.49	14862	11300	8376.77	15088.3	2320.74	10483.9	13541.4	23235.7	13177.3	11158	255.628	12802.6	15202.5
361.166	1.7837	1	EIC	44708.2	65886.5	97591.4	58723.5	42064.6	77222.2	40620.9	72201.4	45023.4	79918.6	42314.2	41413.6	57157.9	48073	58423.9	59495.4	40721.8	38344.9	45830.8	68003.4	73848	39221.4	40628.5	50594.1	37819.6	38408.4	45421.1	41203.6	42318.2	49903.5	38246.1	45963.3	36389.4	43179.2	59677.5	47312.8	63498.2	30653.4	42800.1	72361.1	49274.2	44000.1	40698	27563.3	43676.7	48519.1
361.166	2.6309	1	EIC	85.9482	674990	103.436	39603	28060.9		17612.3	56129.1	1882.17	17698.3	30141.3	50.3934	161563	39426	25757.7	42.4764	171.729	508.31	74.3094	628024	317846	4085.9	33569.8	249.028		308.876		2938.11		2801.65		3488.35	200795	2259.7	52489.7	33.9186	0.04596	54393.3		26.0107		17963.5	283.021	357193	11013.8	4348.75
321.175	6.10372	1	EIC	99303.5	118396	52769.9	98572.5	187094	103809	300433	76887.4	381202	237917	117232	160952	19633.1	260379	32162.8	125170	180852	97231.7	65873.6	228198	257481	30206.6	25225.4	212536	136433	37120.1	93171	45426.9	187210	249840	57875.9	101221	25889.9	97771.7	319854	116560	148752	40658.9	42866.2	552760	129633	23927.4	115396	131144	331410	82217.5
321.175	5.5851	1	EIC	533099	280336	186789	475550	330068	194917	1.04318e+06	308064	635379	803302	426438	572773	310079	536546	371832	1.48214e+06	1.09865e+06	227119	316165	274422	804777	128670	66023.2	403940	1.31401e+06	157281	33778.4	298920	841501	547560	207462	322443	270888	303393	1.10607e+06	802507	195808	213032	241068	1.20957e+06	140641	164126	1.02978e+06	832877	813045	122554
321.175	4.78862	1	EIC	579313	556377	284303	223476	347121	260974	268879	224566	304249	416405	272847	544005	577954	452141	293470	483210	229820	257628	266161	241905	309475	286670	223339	543456	305166	422361	280010	365732	418933	305672	253548	248731	218759	483040	383042	581805	666554	374362	314872	321006	406507	171253	298583	209212	285828	388774
339.185	4.66137	1	EIC	7881.55		2453.21	6712.64	8355.3	3697.12	11647.7	3691.03	27436.5	12245.3		7424.06		17838.3		10646.4	2618.95			15645	10990.7			10450.8	13731.9		5965.49		11927.5	16051.5					6776.9	10806.4	11003.3			56688.4			3828.68		34544.1	5723.27
321.175	5.806	1	EIC	166989	127447	66491.9	256937	310002	194144	626517	99302.5	567521	293465	137481	275696	72602.8	414478	78219.9	378376	308489	182145	147550	297733	471707	56432.7	38599.1	301402	315038	39646.3	106107	73050.6	223135	379620	112103	256635	62254.2	181242	770322	272604	209981	69358.8	103795	633041	83038.4	92247	290762	255406	590904	136187
399.274	1.66902	1	EIC	204.792		596.63		0.944337			119.106		1158.4		1046.98				1090.55			840.577		337.572		13.418		2043.75			819.675	1944.04	3562.2		850.968				36.2864	22546.2			1311.69	11550.4		102.909			1775.05
339.254	5.52227	1	EIC	700126	956997	569410	1.24714e+06	433644	582380	1.16074e+06	941072	616646	791997	714669	452855	518661	682040	561212	554073	494022	880821	459598	424907	444856	507694	165107	374250	1.19825e+06	580187	606076	668075	520434	1.11416e+06	846724	261042	483023	1.01301e+06	435418	447696	417966	607502	1.34094e+06	422888	773489	874979	576829	853547	589697	713455
339.252	5.7298	1	EIC	50109.4	172181	55726.1	341798	37473.6	38312.5	161061	124158	89483.7	113625	50174	22901.5	31563.1	40486.5	45493.9	4193.51	59983.9	185854	88489.6	43386.9	50066.6	47525.7	12063.6	17345.6	141327	116073	42910.6	79700.7	23084.3	240653	174036	33050.2	52462.6	163272	90401.1	54880	21003.1	68780.4	207673	45956.3	80109.2	134248	49971.7	185224	104779	179709
339.254	5.32588	1	EIC	312281	636481	507970	817179	149286	133547	372539	759248	401325	772074	219674	161144	178531	203608	189195	29266.3	206648	729494	248944	110975	210967	174542	74610.7	107358	650625	328893	149412	518831	165938	716280	691436	95446.6	281368	539296	427214	170209	114108	297465	1.27897e+06	163370	433253	526191	181905	573847	323937	492074
339.257	5.04782	1	EIC		15410		15080.8					5493.72	18644.1								7330.24							1739.47	1327.9	1104.61			6540.7	14678.6								36909.4						4434.68	12082
341.2	4.13668	1	EIC	122939	145117	258816	98624.6	215602	49515.2	25942	104087	60264.6	483012	81888.9	148286	132331	78576.6	121704	119894	36396.2	8209.4	116604	26737.1	139446	78307.2	115983	53681.6	64168.4	72058.7	61927.2	124805	120933	223003	46576.4	87346.3	118284	28915	109480	148690	204340	37978.2	15813.2	82379.1	169360	22736.1	98836.6	7591.12	48038.6	77107.2
341.198	3.84645	1	EIC	133166	80568.8	103221	73127.7	68429.7	63366.5	64708	81500	103667	93281.2	61723.1	121188	93055.7	90335	82153.3	107481	72287.1	47338.8	100850	72497.2	92919.4	83279.2	80872	113648	99817.8	95803.9	57657.5	51449.8	50329.4	73210.4	58100.4	78985	59187.2	72000.9	70190.3	129709	97871.4	58982.9	49562.3	64504.5	45399.9	51698.7	37889.6	58464.2	82635.4	101518
363.194	2.74482	1	EIC								24430.5								3271.29							266.386											1326.39	3474.53	1497.32							1736.95
271.136	2.83278	1	EIC							416.771		1339.49										624.331					756.201															396.926	1546.22					1069.64
349.168	2.91517	1	EIC	110918	124469	154833	147448	131632	104433	152911	124641	93233.8	261568	97904.3	123610	142686	293607	109213	145210	87347.3	101586	124118	152905	157275	143840	79434.5	122889	112765	105388	127314	113111	139503	172029	140101	68655.2	172735	122923	108621	203527	166299	202206	149413	107736	192662	116532	165594	168981	132277	95479.6
363.216	6.42557	1	EIC	548142	488099	551421	524599	678454	394805	638309	400686	943475	842477	8.09461e+06	665635	504709	861683	658943	752244	711072	430998	736809	378336	5.65554e+06	526221	372965	862445	333145	325333	170720	410033	594925	588408	393930	490789	412116	2.02981e+07	1.27403e+06	618469	330739	433804	1.40695e+06	831070	412990	172242	372766	1.25285e+07	1.05691e+06	207081
323.222	4.31422	1	EIC	122568	378484	152696	358133	120954	164358	290423	352794	338187	293570	98320.4	174586	223711	167584	98011.4	123234	114629	261580	214287	136250	169942	352847	88044.9	177652	326611	195491	250318	155749	149932	269411	239655	110611	192265	225035	193605	224327	110684	127967	286059	213043	228143	288667	276626	204914	278181	281649
341.234	3.68208	1	EIC		1593.37	6435.53		8076.03		4409.53	3308.14	3506.09	3016.93	4160.1	2262.51	6403.16	3973.84		3527.08	1050.15		2440.02		11213	2181.17	1773.51			1208.08	4777.53	4677.67	3370.78	7695.3	6152.98	4468.86	1735.44			3947.35	6174.7			6684.55	12917.7	14783	1749.59			1251.72
323.221	4.77605	1	EIC	1014.41	36011.8	645.704	52885.2	874.424	690.384	19022.4	11926.3	8063.51	40035.2	1238.73	1573.32	1107.72	1553.73	1572.1	2337.24	8414.59	43247	1025.05	1626.73	886.639	5212.82	1276.02	1256.03	17834.6	8777.78	1921.01	14460.1	1544.11	51364.5	17729.7	922.217	796.271	24166.2	876.237	650.678	1152.7	562.546	58719.2	584.911	32627.6	12742	1712.35	11381	7737.7	27917.1
341.232	3.53635	1	EIC	23176.6	35941.8	14967.9	36208.9	14527.3	10613.8	21371.3	26331.5	28522.9	17429.1	19106.6	12733.4	19156.3	25620.2	7329.14	9773.46	29971.9	21541.5	23090.9	14462.2	8978.08	9280.75	14817	5373.83	20758.4	24046.1	11571.4	16643.7	12706.4	13054.1	25793.9	7333.15	25312.5	24641	741.633	20155.3	13140.1	18049.9	36016.8	8067.12	38543.6	33719.5	9087.09	28619.6	20098.2	16256.7
341.233	3.22553	1	EIC	31714.5	3318.02	9752.57	22251.4	2086.15	47250.3	20379.6	7844.85	32129.3	10111.5	23857.8	11933.1	49785.5	29307.4	13751.1	9386.7	17960.2	34945.4	35768.2	9741.07	9932.95	18160.3	19877.1	13597.4	25545.9	15324.3	18931.1	15300.9	18679.6	5967.21	32279.8	8478.66	18488.2	16241.7	16753.5	48052.5	11693.1	18272.8	37392.1	21104.1	12539.7	22563.7	9260.04	15260.5	31085.5	13781.2
323.221	4.47207	1	EIC	48958.8	217441	33991.6	224288	15861.7	54941	160530	174072	114800	129490	28434	30654.8	64907.7	76546.9	42710.3	15277.8	53577	189289	95198.4	38713.9	31818.6	79961	9001.39	69641.9	187782	95399.8	87554.7	70531.7	54602.2	183792	156671	24823.4	107520	150026	68306.6	67663.3	19245.8	83888.1	239081	55525.5	129837	117221	85501.3	118102	114507	181334
323.223	4.62367	1	EIC	30651.7	79615.9	20469.6	57813.5	14242.9	7075.15	30361	60894.3	11260	25215.4	7950.26	14430.5	38604.4	41650.7	10242.1	3397.07	3113.43	61511.8	31652.4	9179.91	3105.01	23060.7			34212.6	33577.2	24839.1	32654.8	29801	59276.7	48882.1		21935.4	19102.1		19341.6	12932.3	33865.8	80740.7	18604.8	31808	31958.3	63304.6	18473.7	12400.2	61406.2
401.289	2.45998	1	EIC	117.534							58926.8	2075.33		35969.1	2541.37	38160.1	15.7844	5867.37			3.28599	1575.43	7397.85	26626.6		1783.36	4752.36	932.081	1618.39	3854.25	56895.6		37411.3	3105.88	0.423072	1.23415	128932	239726							8584.54	1.8322	72537.5		1911.4
341.269	4.44692	1	EIC	101881	31099	6673.49	20303.9	13699.5	171062	437391	52850.6	131795	13192.1	166133	89180.2	71998.5	43969.1	31441.2	15139.6	34688.4	84098.5	67767.7	176845	66278.3	117580	85158	27789.8	77949.5	64553.5	86560	67242.9	78677.2	88670.7	324117	29095.7	97923.5	98491.3	8656.98	355076	24670	63284.2	53749.3	82014.5	51575.3	223851	45695.7	50043.3	54889.2	56157
341.27	6.40672	1	EIC	254949	215968	188699	160382	230213	209418	229914	164729	209756	178038	258071	232423	219644	213273	238821	228562	263193	182838	231232	209285	246696	249445	244022	275696	229054	181168	207752	253406	231690	209675	181815	222737	180513	170050	192725	221866	202571	219422	165677	263637	630301	174738	200659	185839	227241	245698
341.269	4.1744	1	EIC	13350.8	2024.4		378.651	11692.7	19721.1	67842.6	6581.18	15283.1		7906.2	9359.71	6811.76	8012.09	5845.79	2599.78	787.148	67580.6	7482.93	11945.5	11429.8	13432.2	14046.8	4747.95	12173.5	11061.1	14657.8	20896	7355.78	6147.49	20086.7	3591.46	2597.81	10024.8	5738.59	24207.1	2189.44	1274.61	13683.3	16125.4	14364.5	18464.5	7535.18	5441.54	15164.1	13589.4
363.25	6.8794	1	EIC	167137	84185.3	59735.5	107322	64216.8	169287	277546	94128.6	221053	127511	380341	123792	61936	202648	120578	320125	293295	134258	139578	135200	309496	86190.8	83396	176453	221702	71389.4	86103.1	129330	136101	123466	137238	123388	78077.8	1.21088e+06	216541	166398	88058.6	81220.4	145695	202506	43987.6	78247.6	160747	734813	300499	58491.8
341.27	4.28907	1	EIC	34858.2	36156.5	2218.38	16245.1	72529.4	27463.9	102572	146138	17154.4	19579.1	27285.1	99165.7	23948.7	1084.09	116953	2300.58	4441.26	154968	69582.8	29055.4	39395.7	12308.4	22643.9	2655.54	153304	39726.6	10944.3	45225.5	76139.9	56719.2	24359.4	23799.8		32955.7	25652.7	40397.1	35622.8	141668	29453.9	51002.6	224069	40269.3	23713.8	63077.4	66837.2	56060.1
341.269	2.92823	1	EIC																51058.4						27268.2		6.61734																					2.67675
401.29	2.54225	1	EIC								11877.8	0.496648		1863.08							0.601346			2260.41		0.913352					356.323		466.627				16596	72951.9									2715.91
341.27	6.13513	1	EIC	660813	2.25634e+06	847589	3.47884e+06	351094	476686	1.12222e+06	1.90372e+06	1.54136e+06	1.25356e+06	417428	435114	386317	428455	789575	112185	699047	2.92499e+06	1.1827e+06	625665	611563	444224	118997	303959	1.28752e+06	1.56902e+06	347212	1.15007e+06	356715	2.21757e+06	1.87441e+06	388772	590006	2.29499e+06	1.5326e+06	1.05236e+06	396044	835845	2.18699e+06	590471	598203	1.82543e+06	594266	2.22142e+06	1.82439e+06	2.44876e+06
401.291	1.94238	1	EIC																35235.8																57970.2
401.29	4.52233	1	EIC																								14465.1																						2728.47
341.27	6.21133	1	EIC	488139	697430	339139	1.02406e+06	478361	447395	761541	506830	594202	503999	449787	365786	370406	396969	389973	395556	400136	659550	445671	355278	298694	270664	178252	271055	549271	451239	570670	436644	321698	666631	498520	193962	195787	723243	313688	385552	284488	342977	649536	365381	742494	698993	229138	688177	568573	473340
341.27	5.04782	1	EIC
367.21	1.79627	1	EIC	6.85497e+06	7.54331e+06	1.56568e+07	9.06323e+06	1.05752e+07	4.70708e+06	5.3948e+06	7.20379e+06	3.88052e+06	2.10029e+07	3.08453e+06	1.19774e+07	8.12415e+06	5.15341e+06	7.03365e+06	8.18632e+06	3.48059e+06	3.18489e+06	7.4533e+06	4.15203e+06	1.14116e+07	6.35245e+06	6.64138e+06	2.58175e+06	1.02842e+07	3.12721e+06	3.50021e+06	6.76814e+06	1.12623e+07	1.50594e+07	4.23617e+06	5.4127e+06	6.91904e+06	4.32444e+06	6.98905e+06	1.13055e+07	1.78192e+07	4.09283e+06	2.93164e+06	8.51537e+06	2.13804e+07	2.03143e+06	8.39239e+06	4.5924e+06	3.48979e+06	1.34119e+07
405.254	3.99138	1	EIC	206905	283773	190989	650381	203330	137825	193089	289628	242832	573667	156473	232942	299604	185683	213014	160011	218072	271534	314314	215334	272197	359278	244664	191233	322816	186516	135333	178247	300131	573186	391704	191535	244883	461515	254336	321737	286144	127504	183879	178558	182220	137041	248409	122879	252663	459894
405.249	3.89672	1	EIC	85961.2	49605.1	126712	115712	133894	58831.6	94255.5	85866.6	77474.8	154827	32756.6	73277.8	112518	74410.8	37604.5	75480.2	29766	82561.9	82636.3	31989.9	100679	111081	94063.6	39755.9	74110.4	65814.7	35979.2	62066.5	132505	62073.6	52449.9	42155	96929.6	73098.3	71695.2	106939	62462.8	2663.96	31144	34454.8	161776	65849.7	50545.8	22512	59866.8	112714
405.25	0.705933	1	EIC	5.33197	3253.54		872.914	734.578		2.42445	8599.64		2.73945	29.6616	0.0128557		1.9233	15.1958	0.721451	18107.7	7681.67	14414.1	0.0195292	8641.85				3.04921	0.711928		6.46692		0.000466241	0.00775773	0.161096		2.59985			9.14521		4.64698			0.00496085
405.255	2.23853	1	EIC	16946.5	147008	98902.6	15814.6	59890.8	21099.9	68998.3	25143.7	14489.3	1.1406e+06	31324.1	23055.8	140150	3982.27	138824	63372.3	24648.3		39931.5	13936.5	41205.5	4678.22	8769.38	7390.37	108251	15644.9	36404.6	103454	93055.6	135559	4225.95	13271.9	15520.9	937261	90404.2	50823.3	168960	52331.9	49980.9	18572.7	127869	34305.9	181551		9837.11	54358.4
405.228	2.2134	1	EIC	664657	1.55205e+06	2.42894e+06	446116	1.81802e+06	161150	141800	454946	1.11619e+06	3.41438e+06	710521	1.76104e+06	1.12412e+06	809180	717409	942280	179002	472907	2.50236e+06	419391	1.0776e+06	665181	1.44199e+06	464869	1.38362e+06	1.14369e+06	630532	1.24801e+06	2.10499e+06	1.95422e+06	800307	609818	652705	715989	1.09307e+06	1.98138e+06	2.21318e+06	449314	1.23996e+06	643330	2.10513e+06	308747	844228	699352	589638	2.56714e+06
329.176	1.48522	1	EIC	331535	328841	453002	484321	347426	306494	437582	258718	544460	583117	286001	510956	250850	308281	340186	158176	252949	341055	341476	274113	536685	344492	350974	266202	387877	401745	281915	329782	421753	527157	454019	319188	521113	431613	368560	307117	357285	241890	213418	463796	477804	454782	466100	505586	405217	467187
329.176	3.16818	1	EIC	101584	14817	3484.82	20365.5	10506.6	5732.88	30868.7	1.32133e+06	4684.65	11582.2	23069.9	24629.1	129607	21835.6	47225.1	16.96	1354.03	78001.8	65473.5	201904	158776	41892.3	20975.4	133442	3751.97	8897.87	118405	169571	1041.75	54429.7	117160	4058.29	9855.43	38795.6	747363	4655.68	18128.4	6304.07	149670	22787.8	117278	149947	6432.38	158256	13881.6	7119.01
329.176	6.12257	1	EIC	525.349	65657.1					419705	23847																			4743.16			2843.4	131832						5.35432					65354.6
329.175	2.19455	1	EIC	8467.24		1441.57		15872			11065.8			14615.3	10668.6	297926	2712.73	51487.7	39909.9		32757.3	111041	39909.8	14525.5	9053.89	354479	17314.1		10850.6		90753				14758.5		3423.14	7292.82	270952	42594.1			49144.8		10994.6			1434.08
329.173	4.80747	1	EIC	20930	86905.8	14940.6	56196.3	29527.8	35803.8	92184	35876.3	130970	69260.8	35087.9	32765.8	11749	89106.3	28605.4	87985.4	64936.3	49187.2	66663.7	57404.7	112753	26671.1	13353.6	137353	49881.1	15993	7200.63	15903.7	40838.2	104211	35645.2	30110.4	11176	13066.1	185426	53190.3	38907.5	12601.5	60154.5	160643	29447.4	14212.6	44344.9	62697.3	100349	11220.4
407.245	3.51122	1	EIC	101088	179484	65680.2	112713	260810	132555	110240	152961	61133.5	363914	117566	78051.9	209849	47854.6	168905	83795	51419.4	78331.1	161418	123470	116968	154762	124649	81748.3	66973.2	107156	49115.9	119945	100734	220847	86591.9	91291.8	117902	44133	100647	251185	183853	79589.7	192508	208893	544546	107073	32855.9	66551.3	123287	126483
407.269	4.02908	1	EIC	1.7122e+06	1.98709e+06	2.03567e+06	2.35284e+06	2.39505e+06	1.68188e+06	1.72095e+06	1.65901e+06	1.57689e+06	2.74476e+06	1.47938e+06	2.36843e+06	1.84995e+06	1.77639e+06	1.89257e+06	1.77602e+06	1.3972e+06	1.26478e+06	1.85195e+06	1.5523e+06	2.75191e+06	2.57106e+06	2.11443e+06	1.2202e+06	2.48487e+06	1.64921e+06	1.68271e+06	1.89607e+06	2.76232e+06	3.64923e+06	1.49931e+06	2.23123e+06	2.39879e+06	1.69639e+06	1.85985e+06	2.24775e+06	3.71565e+06	1.23994e+06	1.07568e+06	2.30673e+06	4.42609e+06	1.36068e+06	2.37965e+06	1.10447e+06	1.64301e+06	3.32001e+06
407.278	4.76348	1	EIC	276259	379503	328604	412345	306587	292052	275553	335775	264259	328361	198989	281471	247928	488542	271336	283897	247349	328552	283189	326702	289162	363005	254002	219045	330054	271110	303561	311444	330256	252835	304744	240445	448876	378119	220151	294162	239581	262414	443105	259104	272418	363964	320595	253736	280105	294320
409.222	2.45998	1	EIC	137599	181087	237946	149263	255575	95493	95945.2	166461	105503	542538	90012.7	220125	228135	117388	221025	165090	96743.8	64850.5	182583	86948.4	182542	133651	137120	123167	142018	98935.1	87143.2	178830	186040	270646	123265	127049	137311	76154	145979	290675	350511	113121	144937	187989	405102	94674.1	124585	86381.9	102928	181927
331.192	1.47893	1	EIC	1.16837e+06	2.51557e+06	2.74104e+06	1.65391e+06	1.68896e+06	1.34664e+06	1.03722e+06	1.28455e+06	1.47498e+06	4.20256e+06	730497	2.48579e+06	1.71047e+06	1.14837e+06	1.57876e+06	1.07419e+06	738828	1.09083e+06	1.33212e+06	1.23309e+06	2.35788e+06	1.01676e+06	1.24368e+06	751217	2.64671e+06	1.91163e+06	1.01555e+06	1.2624e+06	4.0636e+06	3.77764e+06	1.46177e+06	1.96606e+06	1.44399e+06	999593	1.54388e+06	1.21833e+06	3.02173e+06	642000	649735	2.29672e+06	3.52573e+06	1.24364e+06	2.49406e+06	1.2559e+06	1.79716e+06	2.41414e+06
409.222	2.24482	1	EIC	228440	390537	631608	163911	462048	75860.8	68031.7	129905	184442	1.11852e+06	127998	529929	428568	142432	364977	358949	59933.8	28112.6	283131	143138	349185	225499	271051	143926	379706	153431	138632	447613	420214	622659	204377	195067	267412	22653.9	280867	602350	1.00315e+06	199609	22260.7	283699	785475	36229.7	326941	74696.4	210800	392703
409.222	2.37757	1	EIC	228046	363896	497099	392702	370873	161266	223022	247806	187910	987141	180610	503847	395211	205109	376761	338398	159402	72558.2	283564	128661	433671	314605	244352	138971	426447	140710	184309	364623	481022	687770	197641	285918	353107	156994	298524	517164	979669	178069	165082	424123	779304	110781	371217	138551	214430	485763
333.162	6.96188	1	EIC	173184	110682	120685	87138.1	138753	112350	98983.5	99147.4	114743	107328	138287	135801	131950	122885	122640	129656	124410	103080	107989	128241	117246	114603	127221	130459	108571	120067	139689	147070	109710	105020	121092	132907	128440	91717.9	135754	121611	118374	115125	112055	126923	120255	90789.1	88097	98816.2	106332	116110
333.166	0.69965	1	EIC	3774.46	26.6725	8108.27	798.181	4623.31		1769.98	10449.9	3120.34	5376.45	5120.52	6189.8	2857.62	1904.59	4415.82	4889.19	9398.07	3165.47	6239.22	5344.54	9294.55	7161.84	5745.15		4753.51	4625.38	5846.77	1681.87	4534.27	1338.07	10803.4	6760.22	2262.1	6692.09	6271.11	2013.46	5675.86	6942	7143.39	11109.3	10593	5136.46	8966.23	2629.39	5388.24	3453.86
289.181	4.1744	1	EIC	23289.9	30555.2	67354.3	17560.7	46893.4	5044.15	4120.07	11927.7	9787.8	132446	7686.07	26973.6	57836.9	12345.3	24422.5	38535.2	7229.2	24194.4	21755.3	1856.95	29202.3	10213.4	64952.4	4731.42	11119.1	12674.1	8828.32	25307.4	38597.9	67715.8	27785.5	14690.4	13022.7	2458.96	28308.6	31568.7	61371	4365.85	1259.7	11669.6	55505.1	1528.84	22962.9		6032.79	23597.2
289.182	2.74482	1	EIC	13536.9	20710.1	23317.4	29251.3	25629.3	27322.9	19585.9	24431.2	25050.7	11786.9	1964.15	15336.9	31675	45579.9	43615.3	41734.1	52660.8	44160.9	43384.7	42810.6	40848	32141.2	12023	19910.2	20127	42636.7	36036.4	60268.5	54876.4	34725.9	53921.4	30284.6	44774	31266	15867.5	20528.5	35110.9	49046.1	39011.9	51381.5	47037	62428.1	44218.5	38059.9	46085.5	32115.6
289.18	3.60625	1	EIC	2180.99		726.355	816.833					2943.05	23921.8			34043.1		2320.43	13094.5		4022.77	2953.63				55247.9			9199.25		9291.49	1882.42	1975.1	29973				5520.17	7223.55	9547.88			1662.84	5045.39		5050.77
639.388	6.04008	1	EIC	75280.6	75296.3	133531	96365.8	48164.1	69847.3	37909.2	30854.5	90826.3	92976.3	37737.4	34911.2	72597.3	88534.1	55275.4	38631.7	38366	113607	26685	70380.4	63348.9	51037.3	33049	26150.8	78346.6	58860.3	37434.4	68375.3	52436.6	53304.8	142734	46477.5	188635	158080	43771.1	46748.6	52149.1	61779.2	168535	41575	52710	120090	66153.7	74518.6	174059	75555.2
289.181	3.2766	1	EIC	8822.29	17424.5	15666	10779.9	11243	2279.79	10497.5	4371.7	10772.5	41722.4	957.138	16367	15567	20589.9	5543.99	11076.6	18985.7	18664.9	7996.37	1217.62	20540.6	7034.23	5652.37	3814.79	57478.9	15495.5	5278.3	6112.75	12379.5	15271.3	16275.4	4386.18	8215.65	5922.75	9542.06	9722.91	24797.5	5374.51	38360.1	15535.3	30753.6	6441.55	8167.9	15592.4	9100.63	4216.19
289.182	5.11067	1	EIC	17001.2	26251.1	37389.5	22262.8	17749.6	17993.8	11818.9	20053.7	18746.3	33222.8	17120.9	41907.2	32503.3	29617.7	20863.4	14958.8	15097.6	24502.3	20176.8	15388.2	22189.6	15083	24028.6	27453.5	14830	19748.2	14014.7	23449.7	23888.9	19348.7	19280.7	18284.5	13026.4	13651.1	20762.3	18776.7	23950.4	26801.6	21180.2	24174.2	29312	18631.7	24289.2	16020.6	18395.1	16141.1
411.235	3.02302	1	EIC	46481.6	41405.8	139628	38109.9	66961.3	21181.9	28922.4	33951.2	36004.4	140433	2313.32	118298	55091.5	34805.6	54353.1	38335.2	27334.5	15316.4	54320.6	18002.1	74528.2	33428.6	61185	21324.4	51629.6	9777.29	22638.1	56997.7	46580.7	87380.1	33629.9	22093.6	15850.6	23684	46725	100903	85282.1	34876.8	19303.2	44797.1	103107	17747.7	39416.4	19154	27061.9	55288
411.237	2.58625	1	EIC	1.26897e+06	1.18498e+06	3.33183e+06	1.37578e+06	2.15863e+06	677479	605090	1.15564e+06	633812	4.16573e+06	388835	2.68115e+06	1.76398e+06	1.01201e+06	1.42601e+06	1.70224e+06	546274	418165	1.57215e+06	537693	2.12355e+06	1.07477e+06	1.24078e+06	486527	1.4851e+06	406073	569949	1.43499e+06	1.84741e+06	2.11499e+06	775565	870782	1.27236e+06	662347	1.17963e+06	2.07458e+06	3.00424e+06	841513	438234	1.06996e+06	3.4138e+06	339716	1.28791e+06	454492	565558	1.92561e+06
411.237	2.88375	1	EIC	743182	476363	1.59985e+06	691088	985154	457503	569038	806688	442368	1.85464e+06	253306	1.71721e+06	833328	696019	806566	707356	456057	240884	880718	426305	862432	650536	750134	395877	877420	287720	396781	828446	683044	1.04881e+06	637084	592483	959593	542953	642455	1.49555e+06	1.05727e+06	590376	358231	631978	1.5432e+06	283268	856708	358343	387735	763756
333.205	6.0778	1	EIC	309762	210737	277145	322988	322492	244591	666223	261293	406067	678651	288373	385311	216112	394525	171770	649658	536312	334472	353940	336889	617000	150526	154062	434031	446281	142434	109546	180618	440084	369187	217212	260421	211626	230060	948526	498351	218760	190943	241223	741156	251777	120590	485446	405696	484607	134052
411.237	2.23225	1	EIC	83740.6	149907	367776	77930.2	299238	2037.35		13564.7	6184.09	405120	10791.2	224074	159717	44133.4	102463	211142	324.768	2037.28	99471.8	12354.6	176925	4510.53	83625.4	5254.43	115551	39828.3	17092.2	146970	200725	285677	44059	25722.5	43061.7		140736	220254	465189	40613.7		24203.7	377505	9036.13	126362	4294.89	50803.6	192795
411.235	2.03665	1	EIC	60627.6	98954.2	240118	39804.3	256964	44232.4	8469.8	100510	13423.4	187479	68917	138261	146228	28724.1	73745	94260.1	26995.2	264.767	108764	28341.5	118753	104412	149650	32975.8	104399	5734.25	130756	88016.6	124897	101747	60717.9	56084.9	45421.6	8092.65	29837.1	175566	219056	46416.3	7328.56	66968.5	229518	16967.8	81885.1	78.4696	158398	164016
413.289	3.82697	1	EIC	133664	197992	181668	110556	44833.5	56650	79020.2	198674	111412	66094.6	220422	47095.2	41736.6	158962	91450.7	2884.22	126541	60667	120452	71384.2	73604.3	211463	129904	68107.5	93019.1	38745	51838.2	33001.3	43636.9	40059.3	30902.8	24924.3	137096	167332	48257.5	44676.3	18622.5	76553.5	84472.8	45052.5	137934	81485.8	27592.3	97644.7	47550.7	61796.8
353.274	6.82833	1	EIC				6519.58			3259.2		5176.9	1036.24			923.658	1227.85	1470.68	699.101		2124.17	1263.84		1009.66				1811.3	2164.99			620.016	2342.75	1142.87		697.093	1312.38	1228.05	996.522			4815.26			3647.82		1685.17		2037.53
413.29	0.452783	1	EIC					235.544		0.606455	476.476				587.014					484.32															323.486		308.839	574.266		303.052	514.463		578.084			3662.59	1138.6	1789.45
353.271	6.53905	1	EIC	364748	276043	347474	114742	312517	253804	149435	153310	149687	224598	193760	181749	182929	202007	151551	86895.4	101531	307405	294238	203847	226012	210792	315405	205221	246450	110702	357007	153964	270580	110460	125588	143818	183113	174762	153998	304421	194264	179530	185957	200248	192204	117053	118897	162348	182703	251217
353.269	6.14142	1	EIC	641892	1.31412e+06	539509	2.02028e+06	416887	474224	1.47312e+06	1.39779e+06	874865	811400	385580	492254	615443	537835	566079	194822	617664	1.18635e+06	656438	517808	619311	607943	160005	453912	1.33097e+06	1.1353e+06	412139	691950	547116	1.37938e+06	941812	387315	596173	1.21837e+06	721778	610767	431643	723844	1.30569e+06	569958	610112	1.35353e+06	815717	1.15303e+06	780040	1.15368e+06
353.269	5.86883	1	EIC	78846.7	182334	84261.4	264549	29734.9	40931.5	125462	165600	101129	138431	24919.2	41443.5	50748.8	45694.6	58463.4	7406.29	70548.9	201392	68466.1	36054.5	66142.8	41137.8	4687.18	32835.2	139249	104787	36405.2	90791.2	40072.5	203115	180764	26803.6	57063.9	161939	98775.8	47961.1	29952.7	72393.3	225279	52372.8	86029	137998	58753.2	151748	89720.9	139674
335.259	5.82485	1	EIC	101404	115648	92387.6	355367	130206	101177	212881	186006	132858	218937	71506.9	61390.6	87901.9	93255.5	140501	102210	120067	149340	202952	100226	78527.8	68056	27830.4	70966.7	166175	105277	46773.5	73071.5	92701.9	91325.1	62816.2	87920.1	146959	160009	113560	170944	60397.6	91999.9	167889	79675.3	111519	146678	136094	152466	82100.4	81779.5
413.29	6.27417	1	EIC	2.7518e+06	1.56695e+06	3.82042e+06	2.73947e+06	3.52886e+06	4.34802e+06	2.17935e+06	3.24744e+06	1.69249e+06	4.46949e+06	1.57109e+06	2.31714e+06	4.08013e+06	2.5329e+06	1.08765e+06	2.62814e+06	1.4032e+06	2.1826e+06	2.60261e+06	1.57116e+06	2.08285e+06	2.30668e+06	1.83545e+06	2.3998e+06	1.36433e+06	1.70928e+06	1.24279e+06	2.39597e+06	5.86942e+06	2.55501e+06	1.75023e+06	1.17269e+06	3.50719e+06	1.59695e+06	1.57046e+06	2.26872e+06	1.81607e+06	3.4772e+06	1.25882e+06	1.49794e+06	3.44931e+06	1.41922e+06	2.22817e+06	1.45072e+06	1.19003e+06	855454
353.268	6.21762	1	EIC	99807.4	345066	97335.6	571392	79221.8	77775.7	221455	264147	182429	184963	46814.6	86348.3	107325	76449.5	125212	29577.2	168136	356307	194361	96646.1	129193	102012	21796.7	54419.8	270517	286216	74736.9	165565	57669.8	461603	284628	74882.5	128294	315682	188087	122790	62986	122720	320346	93514	121229	246864	99705.3	321934	202656	381230
413.293	6.19247	1	EIC	524937	302303	714345	544432	722243	931322	545254	684868	397700	1.04003e+06	317003	465182	898156	547987	222591	567204	278996	517638	562189	360423	399533	487009	386752	561974	286805	330157	244443	465641	1.17511e+06	526946	376993	240300	744486	367528	421100	533643	347597	662582	315003	333328	705854	314188	418484	375294	252450	166557
339.201	6.99958	1	EIC	182648	80223.5	121742	58622.2	125170	124008	51165	86968.1	99615.2	83441.1	161591	118040	101674	99301.4	97519.8	113750	90995.3	65668	93406.2	96490.2	95927.3	122963	122790	112657	97260.6	92194.2	104790	145361	86729.4	68362.7	89928.7	106231	125267	97232.4	128729	90377	108439	101593	88030.9	82995	98580.4	58198.1	71263.3	59222.8	81126	86808.9
379.193	5.49633	1	EIC	2012.91	70.4996			0.155529		0.0645285	0.657372	55.4885	157.96	74.1266	2665.75	54.7301	196.177	5.46798	88.0657		0.0917424	11.6645	42.9368	8.48779	6.94348	134.931		39.846	0.117059	5.01571			14.6216	14.5671		0.000499636	1.8017	17.5587	9.21596	235.888	7.14619	15.8443				4.2159			1856.34
339.2	6.2616	1	EIC	2.08129e+07	1.31996e+07	9.0635e+06	7.14437e+06	1.22251e+07	9.45983e+06	1.02059e+07	1.08485e+07	7.78973e+06	1.29657e+07	1.19266e+07	1.14779e+07	9.77186e+06	1.13935e+07	9.89659e+06	1.27766e+07	1.22634e+07	7.55248e+06	8.29996e+06	7.62189e+06	9.67177e+06	1.12307e+07	8.14074e+06	1.19656e+07	9.55107e+06	1.11246e+07	7.92755e+06	1.49784e+07	1.12208e+07	7.92152e+06	1.08143e+07	8.23136e+06	8.80269e+06	2.9323e+07	1.60751e+07	1.06925e+07	1.0006e+07	1.05944e+07	8.98831e+06	8.16434e+06	1.1271e+07	7.30634e+06	9.18068e+06	8.21042e+06	1.4258e+07	1.16774e+07
339.201	5.38323	1	EIC	9155.39	1170.61	14.9286		4766.79	6.47084	31.0603	780.28	1797.94	1556.21	10183.3	6231.98	7310.36	3742.8	3611.06	9174.91	1045.49		2592.54	1507.47	2748.07	2047.13	4844.16	5307.51	26.2571	820.281	3427.14	3535.46	164.921	378.971	187.226		1384.27	101671	21341.8	5865.79	5399.26	2322.72		3599.93	39.6393		0.000608192		21164.5	5337.95
357.208	3.51122	1	EIC	212916	357422	483353	145945	444295	107975	70840.2	149549	100882	1.15168e+06	100762	258048	383212	125185	216514	277038	47799	59991.1	224174	24891.1	316435	123565	154833	54916.9	118499	90301.7	58844	256721	435809	579173	63761.6	146575	178160	26413.2	248118	266606	598339	129052	87549.6	190230	513069	39839.6	179711	141640	55979.3	242190
419.242	2.95965	1	EIC	189031	277749	538569	291910	658606	567834	277639	183639	238971	438701	213828	400004	317399	207639	420332	260700	182310	130532	232223	163794	353668	479860	238730	230353	332580	267882	170167	250221	460485	573491	211493	752931	618543	178152	241462	320529	494107	226270	353453	387918	873746	586548	276624	149843	175884	404589
419.243	4.15555	1	EIC	1.78584e+06	2.2745e+06	3.55339e+06	1.34721e+06	2.81844e+06	717655	663843	1.22668e+06	765552	6.61932e+06	1.1623e+06	1.96754e+06	2.00014e+06	1.14961e+06	1.76736e+06	1.86813e+06	629851	341591	1.65556e+06	578109	1.96118e+06	1.28352e+06	1.35685e+06	634752	735346	764768	848892	1.66602e+06	1.90702e+06	3.53183e+06	725925	1.22873e+06	1.68062e+06	453126	1.75793e+06	2.03953e+06	3.19142e+06	664518	360494	1.17772e+06	2.83361e+06	489054	1.3494e+06	165302	714898	1.37353e+06
419.243	4.09192	1	EIC	1.35105e+06	1.66345e+06	2.91526e+06	1.04172e+06	2.2477e+06	540802	524312	878411	591078	4.67953e+06	918117	1.45756e+06	1.57696e+06	855553	1.27363e+06	1.36364e+06	472641	242072	1.24295e+06	411950	1.38878e+06	974442	983364	479837	552134	582988	582930	1.24909e+06	1.42494e+06	2.84398e+06	503860	908025	1.30749e+06	320234	1.30178e+06	1.69137e+06	2.47236e+06	531537	280272	822571	2.53149e+06	355731	1.01273e+06	128518	525003	1.11435e+06
419.242	3.67538	1	EIC	1.77014e+06	2.34963e+06	4.45763e+06	1.84122e+06	3.81153e+06	1.00294e+06	1.12202e+06	1.52182e+06	1.03036e+06	7.01011e+06	1.32397e+06	2.79809e+06	2.4262e+06	1.27791e+06	1.98725e+06	1.91794e+06	920250	467810	2.03374e+06	775541	2.53441e+06	1.52732e+06	1.63925e+06	665628	1.28385e+06	1.10511e+06	1.05326e+06	2.10327e+06	3.40314e+06	5.35342e+06	1.06193e+06	1.62459e+06	1.76586e+06	814232	2.29382e+06	2.52212e+06	4.65691e+06	844631	490101	2.18265e+06	4.51584e+06	681136	2.03553e+06	403866	905598	2.1454e+06
419.243	6.13513	1	EIC	5031.35	9116.5	1501.89	4553.17				3842.27	1776.82	3383.17	5542.8				4374.53			6106.87	2952.77	1360.48			2311.38	1719.29	3705.02	4336.09		5643.8		7806.49	11432.5	2959.47		5090.62	4265.31	1559.43		1863.47	14654.5	1196.21	1410.84			4693.41	4976.9	7340.58
381.205	5.6605	1	EIC	1.76716e+06	1.66265e+06	1.14608e+06	972041	1.00445e+06	1.0855e+06	1.11593e+06	1.29129e+06	1.33083e+06	1.24079e+06	1.23619e+06	1.75289e+06	1.26334e+06	1.41178e+06	1.10935e+06	1.89238e+06	1.11808e+06	976383	1.13391e+06	1.38643e+06	1.35176e+06	1.35337e+06	1.32734e+06	1.65424e+06	1.31788e+06	1.24663e+06	1.4592e+06	1.01018e+06	980380	908731	1.03181e+06	1.38843e+06	1.22807e+06	1.13648e+06	1.16579e+06	1.6758e+06	1.37645e+06	1.14694e+06	998128	1.01844e+06	763424	749535	1.06175e+06	1.07176e+06	1.40079e+06	1.8799e+06
421.262	1.77113	1	EIC	111.151	74.9995	148.07	1193.98	11.1104			606.106	1181.23	523.597			35.6676		15.9805	9.33498		633.201	1138.86					1182.47	5625.1	4396.26	1893.76	39.7245	2267.53	1795.6	978.621	901.875				17.7422	330.319			1369.54	7.85703	18036.6	5352.48		1975.45
383.22	6.38787	1	EIC	60178.8	42636.5	19720.5	2564.75	27866.7	16431.2	6906.83	15294.7	22151.8	6477.3	41199.3	49547.2	42963.7	33866.6	16428.4	50385.2	28681.5	13051.2	25395.1	45128.9	30703.7	40110.2	60688.2	53198.6	25853	24412.3	63740.6	22275.5	6484.31	1245.58	10361	43156.4	15773.4	12488.1	5342.46	29573.3	24463.1	13736.8	4164.73	18149.9	7343.92	676.634	6627.51	11556.3	27790.1	29937.2
383.225	4.02908	1	EIC	18620	19492.7	10519.9	11737.7	17077.4	15708.2	10064.5	11395.8	12276.5	10732.6	10966.8	23480	11714.9	17629.3	14561.1	19119.9	17338.6	6800.31	17922	14398.3	23668.2	31950.7	21893	16930.7	18518.1	18109.1	21138.2	19398	22276.5	23283.4	16132.5	21940.5	8260.48	12323.5	12795.6	18506.4	24520	7830.1	2787.56	24520.2	26059	8913.21	17782.5	1060.94	19995.5	24178.8
421.26	4.29537	1	EIC	191185	180791	706575	282980	403727	91195	107833	127693	98842.7	831762	82927.7	607744	214108	80982.3	177973	231034	162531	32552.8	162783	89099.9	260728	187323	144971	55452.9	119878	88367.5	122095	187305	484357	753740	110010	219816	279463	107142	379510	405746	920519	87588.7	24175.3	261958	537258	11533.9	370244	17124.2	90198.1	332255
383.22	6.15398	1	EIC	25518.4	19127.8	16768.3	2322.25	24154	12477.7	18232.8	14565.6	15585.3	14544.5	17848.8	24534.9	17039.9	22674.8	11244.9	19245.5	15712	11200.8	15181.7	17994.9	29863.4	22025.2	19610.7	27379.4	23730.8	16471.5	16699.1	15525.9	12042.9	11543.7	8706.34	18667.2	47982.8	10572.1	28404.2	19401.1	16878.5	10747	51494	24271	6472.22	2707.69	11736	11957.9	17335.4	15186.2
383.22	6.2616	1	EIC	1.56455e+06	890968	783081	582038	1.5293e+06	1.02248e+06	1.21051e+06	1.46874e+06	829630	1.74383e+06	1.09125e+06	905437	1.54721e+06	1.151e+06	1.45934e+06	1.63822e+06	1.21497e+06	1.49578e+06	1.68085e+06	1.43384e+06	948049	969566	1.26107e+06	2.12433e+06	495791	871448	542568	1.10424e+06	582699	701078	925626	856897	974830	600347	1.27547e+06	1.63154e+06	738118	923347	1.41667e+06	1.40402e+06	1.17354e+06	732479	395558	814755	1.28611e+06	374727
422.292	6.31187	1	EIC	16212.1	16859.4	11826	26543.3	11634.5	19678.2	21437.8	18819.9	34615.8	34075	13584.7	24445.2	13160.6	10936.1	12514.6	36168.7	60572	28428	50741.5	19614.2	9390.72	38702.4	7021.45	11609	16309.5	6334.46	8976.7	22054.1	24617.8	25945.6	15522.1	16950.4	14929.8	37260.8	42846.2	26741.7	40777.6	5180.97	26425	51806.6	19242.4	30718.1	38354.6	43307.7	58264	7674.43
384.252	3.4476	1	EIC	9641.12	3519.22	915.479		357.099		2044.33	471.105	5884.45	1719.07	2368.58	2405.35	2560.99	3410.3	1449.55	4304.51	2395.57	1899.34	9378.09	5381.59	1848.2	3364.56	4709.05	5338.63	4231.6	2668.83	2121.13	969.539		210.353	4488.18	2911.69	3029.96	4078.52	2691.09	4974.58	1651.99	1268.15	1288.78	1932.61					6621.46	5481.83
385.161	4.16812	1	EIC	6216.3	7409.62	3651.85	13801.8	14669	10168.8	52826.3	8717.34	25186.9	15501.4	2437.48	11507.8		21821.6	964.966	19107	21293.7	12446.6	17645.8	14215.9	18626.3	6366.63	886.235	32721.5	13658.8	2708.06	6853.33	1943.45	7689.67	20253.8	6420.27	9409.15		4322.91	58386.9	17892.4	9245.41		3310.95	39219.3	16401.3	673.636	10627.1	4408.2	38961.2	4001.66
385.239	2.47255	1	EIC	212650	833741	301670	434053	536649	544588	458232	461147	187880	532175	300082	268750	489889	400750	495400	617871	328850	1.31439e+06	384145	497513	254846	232018	337633	504264	276172	388604	123290	398197	251958	459134	184191	567882	1.07724e+06	939630	582777	316651	463457	1.52198e+06	596460	549665	263173	356332	854651	473700	216306	102576
423.274	3.82697	1	EIC	2593.49	20044.6	6897.39	111506	7238.73	3279.19	50123.8	68140.4	25040.4	50711.8		4899.19	30635.6	14650.9	7696.36		10398.8	22449.7	4908.21	30687.5	3347.87	10702.7	4500.61	836.175	92369.9	36230.7	7535.72	14992.9	6005.85	22700.6	9490.68	8.56258	34323.8	47954.1	8854.24	17915.7	8223.6	23099	19786.1	1420.88	13112	37624.4	116099	12413.3	4869.56	39713.1
385.236	6.46328	1	EIC	214481	97927.4	153821	75976.6	177555	178799	101385	118066	143545	88852.6	178377	145807	139783	178339	177454	179202	165150	146256	210029	164637	159992	220316	285812	244440	102342	159071	223638	198842	153884	130464	157172	187938	161625	113404	129606	175500	181576	170815	119660	168025	163784	96042.9	92128	114157	155689	139666
363.254	5.97647	1	EIC	691172	900109	874464	1.55307e+06	569147	767967	1.01922e+06	1.17258e+06	660061	763335	825951	493189	903424	752788	816551	380495	571476	1.00171e+06	608391	772505	772601	670320	383973	343524	957625	897162	654311	546192	686557	556673	638027	522399	1.01209e+06	2.43232e+06	678409	923154	378862	700777	1.27137e+06	493042	722053	1.4044e+06	876577	1.63093e+06	473102	856872
423.274	3.60625	1	EIC	22898.2	24331.5	11161	25228.2	22513.3	83314.4	88611.6	25725.3	32148.1	20033.4	56194	15675.6	17525.4	49926.2	25201.9	30596.8	16689.3	27203.7	15231.8	31978.1	20010	47177.2	39738.7	4587.31	31957	24953.3	35015	24517.2	39943.9	22707.2	65221.8	23525.7	64665.4	31587.6	43132.9	45429	13275.4	14376.6		15623	22133.9	54084.4	27356	23555.3	45705.9	19881.9
363.254	5.37695	1	EIC	1.19097e+06	1.53421e+06	1.64312e+06	2.64048e+06	974519	1.39461e+06	1.92683e+06	2.266e+06	1.16068e+06	1.63856e+06	877073	950054	1.32719e+06	1.52991e+06	1.17728e+06	824617	970824	1.79052e+06	1.62486e+06	1.34335e+06	1.28799e+06	1.21289e+06	799204	807880	1.68588e+06	1.15814e+06	1.06415e+06	904345	1.3801e+06	1.09681e+06	1.41563e+06	956943	1.87411e+06	2.3186e+06	1.49775e+06	1.26073e+06	789298	1.01842e+06	1.98452e+06	923105	1.66675e+06	2.33088e+06	1.39824e+06	1.98097e+06	999559	1.52927e+06
423.273	4.46578	1	EIC	119570	147813	136332	171082	114812	85067	206557	94347.4	67683.4	109303	84599.6	115207	207440	113525	213662	144646	65962.3	92185.1	144732	110313	162304	152165	135044	77139.6	122178	134467	120719	97362.9	279608	291010	139577	171339	238988	102670	107394	223787	263321	72275.7	91278.3	170878	190070	56085.1	185468	73178.6	94696.7	360726
313.181	3.95367	1	EIC	321675	197629	551760	139804	324895	185119	292577	195720	122065	987034	85924.2	270193	207000	175123	132624	296630	104433	62371.6	264458	101578	232709	182203	98835.8	180967	185168	122588	133263	235335	306433	497501	100534	141502	167830	90918.3	271048	457672	259394	107015	49009.8	125681	470118	52714.1	246924	55821.1	123763	182723
643.416	6.58305	1	EIC			65374.6						44319.7								260484				484864					77668.2							387597				107721				30328.3
313.168	5.23085	1	EIC	335685	150245	39163.1	12617.3	141095	90149.2	100118	92290.8	51370.9	67027.7	140017	118156	94061.5	117673	111228	168156	156678	51435.4	53933.3	61600.2	76210.1	108930	90379.6	172493	95233.7	125351	118484	214509	102568	31985.4	148967	60533.1	55642.2	391649	196019	123662	113776	136877	35206.4	69713.3	80649.6	23868.3	52011.2	14191.2	193376	117030
273.186	5.45235	1	EIC	8183.84	20257.7		11292.5	10747.5	14452.8	24471.2	26438.2	43397.7	28039.8	23191.7	15729	5198.3	32143.9	8125.15	31400.2	25224.1	19345.4	29681.8	14474	32190.3	14385.4	6095.19	51831.9	16941.7	1800.52			10716	33751.2	16723.6	1518.39		2850.38	57267.5	26305.2	4532.41		22139.8	72633.1	23555.1		4421.46	35123.2	39186.8
313.181	3.3714	1	EIC	89288.3	29299.7	61038.9	52358.5	70297.5	98375.2	74542.5	93669.2	108791	92023.1	46241.2	69358.7	108467	62847	80061.5	25498.2	66941.3	80530.2	153433	64596.3	51946.4	83785.8	66294.9	165997	60373.7	48636.3	30731.6	52001.3	63060.4	72272.2	69835.5	49769	78225.9	69605.7	97047.2	115067	39401	61957.2	82032.4	80627.8	59506.1	53984.7	70051	71985.1	77254.3	32378.4
425.217	1.88503	1	EIC	132130	283672	503027	91099.2	307756	28578.2	51311.9	58619.3	69035.4	916737	34417.4	326551	268701	90109.2	180930	406464	50181.3	3793.39	263158	20129.8	296963	142520	137384	46520	223827	79098.6	38259	216930	386280	635056	61907.5	119945	96020.8	29135.2	125413	462274	1.27593e+06	54279.3	40061.8	205186	532992	27541.5	165594	25842.9	61529.7	494610
387.177	3.35883	1	EIC	3916.69	3691.17	18851	26360.9	5930.29	10904.3	26577.5	42627.3	14703.9	4539.91	9043.91	4565.52	4320.41	9899.18	10892.9	6323.77	11429.7	26296.3	4691.41	9122.74	4951.21	4480.42	14281.2	6271.94	39300.3	17618.4	23874	9600.32	10005.7	22646.4	13534.2	7238.71	3264.7	16728.3	3728.35		11087.8	6398.72	13867.7	4396.04	12204.5	17693	1083.52	21683.4	24530.5	12197
387.176	4.85147	1	EIC	13218.9	62241.6	6926.27	17861.1	42109.9	7487.11	94144	7248.29	21734.7	42499.9	23093.9	33484.6	2946.82	28006.7	14806.5	44977.5	46458.4	12687.6	18348	18075.6	51721.7	9832.68		21114.1	48353.1	15107.2	29597.8	12773.9	38486.5	62712.4	6885.31	19896.8	8876.75	54761.4	57622.8	53561.8	20537	1585.9	11773.1	60589.9	11410		27644.7	17557.9	41326.4	12758.8
387.176	4.92765	1	EIC	10372	6790.34		31241.1	39370.3	8943.41	65210.6	6782.33	50586.8	19688.6	5835.14	42203.8	9581.59	62616.4		58908.1	40550.4	10304.3	32617.8	23785.6	47811	5599.63	3679.13	40423.8	26263.5		8301.47		19378.4	35124.6	9633.9	12794.9		9266.94	111693	30355.2	17712.7		11356.1	72494.8			27070.9	18994.5	77898.5	3144.13
365.231	4.16812	1	EIC	4690.37	17578.9	7911.42	18596	4219.95	11888.9	15788.8	17738.1	8755.35	13700.6	6689.85	5212.48	3006.41	13072.5	7693.03	5803.86	11652.2	9182.02	9634.56	3978.99	5538.33	5118.1	6063.47	8667.15	25609.2	6805.47	7237.92	12403	9164.72	15673.7	14035.6	7967.55	14206.3	27988.1	1287.74	9206.38	5991.4	2413.1	3594.61	11734	14470.8	17494.4	6720.47		9557.87	13101.5
365.233	6.75293	1	EIC	10670.4	1676.51	221.73		3587.8	5281.72	2159.46	1323.41	4985.91	835.997	41186.1	1320.3	3347.13	5136.54	5339.38	7324.6	10577.4	2394.32	3746.3	8490.33	24892.1	5303.69	5673.66	14512.8	3213.86	5426.98	10331.5	7219.95	862.252	769.651	2062.88	6010.94	1414.46	154487	4698.31	2600.97	671.066	4050.84	1784.23	7281.37	2525.64	349.745		67495.9	7900.18	1452.19
426.324	3.82697	1	EIC	43.9962		409.462		559.737		362.406	210.396		613.011		237.56	261.131	98.941	73.6565	96.1388		0.335879	303.677	22.3886	662.844		103.557					392.431	555.455	5977.02			0.000742988	14.5188	591.026	159.45	1401.57	242.457		236.471	1287.68			8.50579
426.323	4.12412	1	EIC		12561.5	939.992	13201	3090.99	11273.2	9641.85	4462.51	17328.6	454.206	2967.18	1767.86		6508.9		7259.82	4801.34		8932.76	8916.38	885.255		93.1183		5303.28	881.351	1812.66	2272.96	2316.02	8826.63	3077.8	139.962		3196.66	3282.68	2112.19	10239.2		2354.45	934.207	6956.18	1175.77	1963.66		4612.57	2479.91
426.323	4.23802	1	EIC			3000.88	1918.87		13774.2	10148.6			125.464	1656.71	1932.48	8.02008	6832.99	9581.51	857.446				553.865	1816.85	3187.8	8346.77		8093.45	4252.45	2511.05	5793.72	1132.06	7448.67	8635.71			5791.75	12411.1	1681.07	6152.42	9190.16	17471	6527.6	10836.5	17449.1	1219.79	2048.74	893.838	5772.14
426.323	4.05422	1	EIC	470.833	482.562	268.308		1579.44	299.116		771.636	1033.43	29.1738	1036.56	766.77		784.328	6.40446	1947.53	319.317			473.21		1372.99	984.394	0.171947		893.115		2459.54	487.878	3771.51	883.32	2864.2	4777.89	3885.25	7829.01	1035.88	3646.58	2865.15		1660.45	1564.94	1420.12	2491.15
367.247	6.45072	1	EIC	212793	401625	269584	264140	275218	192540	255530	229068	271063	344369	229509	342685	273171	273988	264590	277190	318318	141523	273885	245419	192192	263162	106142	231046	200673	159949	257381	239634	238873	134640	198184	276701	207134	173872	155413	171160	89683.2	173240	208112	278065	218065	121450	319255	274913	259509	144462
367.249	4.14297	1	EIC	50313.1	138973	35839.2	198602	7705.92	20366.9	59345.3	155602	58495.7	91838.7	10707.9	11726.6	26096.2	45706.1	21544.3	3009.88	29560.9	115809	26870.5	28151.7	69439.4	29522.1	5882.06	10927.9	153346	78268.3	12546.2	39466.3	25878.7	140347	96474.3	32475.2	115056	108798	46529.1	35415.1	26957.1	42828.7	143762	36091.6	34664.2	102616	55931.1	56264.6	29037	94851.9
367.249	4.04165	1	EIC	19615	77073.5	27562.1	170145	9250.16	11732.3	108078	85146.6	122279	145336		11503.2	2777.48	27972.9	9054.77	13548.8	18076.7	108444	20391.5	54684.8	52710.1	27921.2	4057.95	4344.46	96083.8	33374.2	8968.2	30460.6	15509.3	110433	104251	7404.36	39284.9	96501.6	63479.8	46599.4	5712.62	14073.8	270002	16749.3	62094.4	49085.7	9048.1	50202.2	60554.9	82356.5
367.245	4.2765	1	EIC	21185.7	29801.2	27419.6	32547.1	42225.1	616.362	14381.3	22173.8	9067.92	33942.9	8229.67	10143.9	13677.3	1773.43	3866.58	15761.1	388.934	9230.51	12184.8	1366.08	21974.6	4344.6	164.54	4007.88	17384.8	5687.42	1964.8	16885.4	15665	21208.5	2779.01	49.5823	36.0937	52701.6	3157.12	13557.4	50788.7	6638.51	17171.6	1361.59	59550.8	10537.5	9420.21	7796.33	6019.64	40656.1
367.248	5.3196	1	EIC		21012.1		50110.2			15581.4	9593.55					1768				1071.3	20916.6	2732.61			2910.61			7889.87	5868.63	1205.25	3374.81		26292.7	11132		2094.85	16199.2	11619.6	1271.33			11748.6		6029.34	3876.02		19847.5	10839.8	22805.8
391.151	0.7562	1	EIC		2106.45	707.987	4939.49	840.465	1283.26	5478.18	4720.49	6254.48	614.739	2398.17	2479.72	4060.07	7696.97	1173.92	819.847	5302.37	8776.09	1615.84	8752.34	3237.89	4526.88	3211.94	6711.22	2312.66	4372.91	681.284	2361.52	2294.17	867.79	5171.58	1738.85	5193.12	7386.59	1920.76			6578.93	13470.5	3377.35	503.797	8873.98	1940.74	7199.66	3935.61	1319.2
429.249	1.18822	1	EIC	0.00240271	0.00320875	2.05757		17.035		3.76804		13.9473				3.15155	0.655605	0.248524	7.69379			0.711926			0.322369									5411.74	0.503143	1.29724	20.7021		12331.9	0.0994439	0.179406			3.23501					0.00588485
391.213	2.06807	1	EIC	3.59729e+06	5.40126e+06	9.89887e+06	3.137e+06	6.52283e+06	1.87314e+06	1.98214e+06	3.19003e+06	3.00546e+06	1.35137e+07	2.03806e+06	6.66483e+06	4.69917e+06	2.78524e+06	4.04885e+06	4.33179e+06	1.66225e+06	828375	4.34249e+06	1.40919e+06	5.54544e+06	2.96671e+06	4.1105e+06	1.69947e+06	4.98438e+06	2.0251e+06	1.97582e+06	4.91804e+06	5.88792e+06	7.56909e+06	2.47158e+06	2.70654e+06	3.2397e+06	1.40997e+06	2.72583e+06	6.23632e+06	8.44491e+06	2.14848e+06	1.269e+06	4.26841e+06	8.83923e+06	1.49094e+06	3.94823e+06	1.37069e+06	2.0815e+06	4.90701e+06
393.172	5.01012	1	EIC	698638	464522	185454	181073	372609	246996	412514	316808	247652	332777	412891	400304	333527	453954	321031	489006	528936	225041	265524	257883	342681	349177	289075	412807	376020	386186	350364	574421	392674	241014	376925	249401	190406	1.37372e+06	742374	329254	345542	315748	255499	261516	350329	200451	262105	223227	778663	420792
371.19	5.82485	1	EIC	55885.2	22992.7	715.66	89888.4	47269	60221.7	143034	74233.4	61131.5	163329	39338	31210.2	41363.3	57604.8	45423.8	116420	119302	99531.1	98019.7	35627.7	53379.7	23704.3	20689	90674.2	45002.3	26747	21.6647	23000	34505.4	85265.2	35147.1	53999.7	21768	39800.9	286517	125475	21238.1	29593.5	57930.2	188304	114945	30805.4	76120.3	125507	44608.5	7703.29
371.19	1.94238	1	EIC	2.78683e+06	1.93883e+06	1.43094e+06	6.68724e+06	1.91459e+06	2.98237e+06	6.79587e+06	7.52603e+06	2.54361e+06	3.23004e+06	2.24002e+06	1.51217e+06	2.87613e+06	4.48057e+06	3.15939e+06	1.15631e+06	4.938e+06	3.45381e+06	3.81233e+06	1.71298e+06	4.1034e+06	4.6449e+06	1.58961e+06	2.15484e+06	1.35422e+06	1.15042e+06	1.89948e+06	928703	1.5485e+06	1.31105e+06	1.49758e+06	2.8447e+06	3.11924e+06	4.88368e+06	2.19857e+06	1.70725e+06	1.76507e+06	2.67627e+06	1.03508e+07	4.25184e+06	3.05974e+06	3.13448e+06	743003	4.6232e+06	499655	3.31245e+06
431.261	2.99107	1	EIC	869.679	5766.51	5551.43	7705.43	2594.98	491.25	5387.43		2272.81	29372.6		16822.6	5498.54	909.828	2741.16	1923.4	92.9173	5754.19	3020.15	2538.45	23120.4	12861.9	1176.31	5098.01	28436.5	9339.36		6713.06	3532.84	5748.76	3927.05	1561.46		11369.9	16312.5	3412.09	2951.06		1204.3	370.593	14871.5		2236.03	1424.41	484.248	10463.1
431.262	3.27032	1	EIC	2819.58	4426.03	8103.6	1756.83	3881.56	1222.87	770.761	9937.69	1137.52	11637.4	5324.79	4801.7	2342.42	1512.64	1628.99	3942.86	347.784	1070.93	3251.56	12636.5	10750.4	916.161	1299.94	5485.03	1595.49	11967	1072.83	5374.95	5459.72	16324.5	21675.7	1695.66	2244.1	1105.75	40266.6	3148.56	6011.08	929.737	2644.13	3582.45	11729.2	470.015	2453.7	2770.37	1117.57	12083.4
395.186	3.95367	1	EIC	17128.6	20544.8	31766.8	10172.1	1908.73	46.4761	5304.49	144.263	14958.8	16667.8	2429.32	28666.8	5190.85	18253.8		22249.3	7592.59	220.38	7430.99	4938.87	19870.9	21985.8	13689.5	16699.5	22354.8	5563.32	14954.2	13203.5	12967.6	9870.8		14311.7	3410.3	16753.1	4699.44	20354.5	25764.9	154.916	499.097	2793.97	10706.1		15428.7	2077.09	12211.5	21390.4
433.225	2.91517	1	EIC	1.0324e+06	801304	1.74026e+06	846879	1.24231e+06	560234	589471	1.01788e+06	565477	2.19357e+06	376840	1.6104e+06	1.04755e+06	727197	921929	948653	521044	362699	1.03872e+06	512917	1.18269e+06	757031	895382	482061	928243	413239	433965	881820	952448	1.24571e+06	677292	692887	823359	589293	943839	1.31312e+06	1.23833e+06	584686	394664	748042	1.66044e+06	338674	926667	470966	458389	918851
433.225	2.38385	1	EIC	1.50335e+06	2.20601e+06	3.33815e+06	1.71129e+06	2.57042e+06	878335	978606	1.33836e+06	1.10029e+06	5.01082e+06	1.00454e+06	2.5065e+06	1.8922e+06	1.26418e+06	1.65593e+06	1.7044e+06	834821	426589	1.65626e+06	750492	2.43068e+06	1.45494e+06	1.37855e+06	701749	1.71369e+06	1.04413e+06	943033	1.66221e+06	2.46042e+06	3.36699e+06	1.06037e+06	1.35296e+06	1.48978e+06	756592	1.62043e+06	2.23674e+06	3.62045e+06	880499	693940	1.78386e+06	3.79919e+06	674778	1.67593e+06	754514	888553	2.23375e+06
275.2	3.78927	1	EIC	55473.5	8366.09	168162	17129.8	87743.6	48294	64401.1	73276.5	18149.6	110280	26216.8	40535.1	24327.4	18664.7	25719.6	30245.9	30947.9	21657.9	69977.6	18745.6	21533.2	31723.6	23145.3	27304.7	28529.2	34777.2	22005.4	36173.4	34967.2	54188.4	21691.3	21893	34988	10331.6	34805.2	75137	23219.8	35213.6	7934.56	23373.6	69392.1	19856.5	31988.5	10801.4	26564.1	21807.3
647.445	3.30173	1	EIC	8311.94	8244.48	173271	5674.72	41251			3328.48		109253		48664.4	9878.9			12045.9	439.134				29967.2								11406.8	12443.1		5598.81	20355.6			21145.1	4393.55				129212	10843.4	3253.49
315.192	2.38385	1	EIC	13279.3	10442.4	23311.4	14953.1	11839.8	1224.2	7257.84	9412.19	9053.01	44768	11353.4	26869	17809.4	13092.5	14068.3	25567.4	7465.68		15241	5112.44	14831.3	19486.4	11380.7	15055.5	17622.4	4547.64	6028.52	4367.87	15612.7	24374.1	1616.09	16798.1	18704.1	3796.28	10596	26904.9	36887.3	12325.1	944.427	19545.5	32814.6		9266.8	395.133	10314.3	36053.4
397.204	6.38158	1	EIC	149837	100919	48907.9	10698	42424.1	46741.2	25790.2	32577.3	66951.9	25866.4	64163	112703	68140.5	68008.4	43297.2	136709	55184.1	33891.9	52291.3	84669.7	64383.9	96403.1	119884	161928	62021	55621.7	123120	56250	22567.9	13662.1	24036.1	94603.5	52111.9	34138.5	27012.2	76823.7	55511.2	38687.9	33193.1	31489.7	17832.3	5638.28	18270.4	34236.5	69607.7	100756
397.204	6.15398	1	EIC	24824.4	21583.7	26004.9	7234.01	16967.3	13582.5	15245.4	16806.7	19993.6	15647.9	17962.9	25166.4	19781.5	17549	16296.5	22626.1	12871.1	12769.9	17580.8	23020.6	14877.1	19051.7	13637.3	22077.2	20283.6	16137.9	16562.2	22073.7	14834.6	11188.8	13529.8	20338.9	11124.4	14105.9	14037.3	14210.9	15946.2	15714.6	9351.63	16978	11694.4	6643.43	16009.5	15599.3	19354.4	17107.2
397.205	6.2616	1	EIC	717397	395926	363386	248112	712096	449186	545591	646157	354764	772831	494645	414893	705990	490039	673550	709258	547968	712011	750231	649665	400497	431984	568053	950080	214702	370726	235266	482949	221247	283843	417555	381879	409034	250147	581522	730816	322479	405813	648097	592528	482698	311198	163627	350707	587756	148021
437.291	3.70722	1	EIC	3496.02	3793.35	20653.5	3947.73	18220.2	12125.8	14134.2	5101.98	17972.1	8436.67	13383	19534.9	11791.5	9440.42	20084.6	10998.2	12356.9	15550.4	16731.2		19097.9	14518.5	13620.7	14062.9	17047.6	8621.74	13502.2	11966.7	16695.1	18814.3	19215.5	18918.2	5345.09	44187.9	10705.8	21221.9	20419.1	7370.62	2257.44	14832.4	5380.36	14379	6249.51		12574.1	17978.3
399.254	4.70613	1	EIC	4249.41	25315.1						3611.36	41964.9		15296		29470.5	25466.1	4565.65	107472	9434.73	15680.5			4212.66	20823.9	11529.9		20602.1	47228.5	19658.1	13774	21364.4	4897.34			18306.2			38839.4			6396.85			6509.25	70159.2			38940.1
399.25	0.819833	1	EIC	828.955	4410.03		1477.93			1906.71		864.607	115.478	25190.4			1044.12			695.987	390.922									6698.32			428.792	2079.41	444.154	767.928
377.27	5.94503	1	EIC	538211	1.21815e+06	853097	1.553e+06	495694	671491	856290	827959	753438	993350	458987	369992	576715	889156	636804	266632	1.51102e+06	1.18688e+06	574092	563681	773528	547135	1.1987e+06	279035	1.02546e+06	620971	566799	569315	642735	812076	723526	813946	1.67883e+06	1.16474e+06	639439	765889	1.06644e+06	790658	1.6072e+06	618128	643060	1.14865e+06	822738	747797	995890	1.10569e+06
377.27	6.24903	1	EIC	620516	1.21444e+06	552586	1.55942e+06	412057	558847	1.21675e+06	1.12654e+06	735398	782999	347289	437075	638094	845245	593583	234483	598042	1.11501e+06	727901	797067	688287	657788	427948	449336	1.02235e+06	853440	483185	550867	642215	901986	650408	738894	1.17161e+06	1.05065e+06	676957	613540	421872	857505	1.82661e+06	590631	493578	1.06519e+06	1.07026e+06	827011	616233	959681
438.288	3.03558	1	EIC	368.77	668.792	37685.1	1293.71	12545.5	9648.05	6016.98		12399.1	30565.4		46762.3	8498.92	547.34	4849.91	296.108		2349.92	2383.13	5105.03	13743.5	4108.99	4.03623		10300.4		5281.81	1842.31	18500.8	39233.7	1183.28			34223.2	16166.3	6246.58	64081.6	2455.32	1497.57	5700.99	34647.3	15006.9	2904.43	3197.57		34280.6
360.255	5.83742	1	EIC	1513.14			16711.1			9229.45	19300.6	7867.72	7601.11	868.933			1579.93		14459.2	17199.5	772.634	52301.4	12487.4		1349.53		7421.57	4913.32	2425.2		653.145		1439.91			2010.34	9453.89	20234.1	3358.49			1618.79	7014.14		1809.66	1609.88	7338.41	5549.74
401.148	1.18193	1	EIC	325.146	4518.68	665.261	859.124	2793.5	66.2609	25101.8	1492.01	433.211	571.852	7415.35	3354.44	8593.34	1956.18	1424.13	4906.93	655.541	2426.39	13810	2018.58	3465.71	5306.36	3896.23	6451.42	1426.34	3071.37	859.617	26781.1	2450.03	1666.08	36776	1344.71	1532.83	15548.9	759.807	7655.02	3363.89	1091.36	1444.92	20567.3	1369.64	3451.33	890.295	2817.84	3092.81	19276.6
379.173	3.21925	1	EIC	1717.28					4777.92	5387.81		5469.27		2861.3	16084.2		3349.26	3669.97		1368.99	62904	3278.34	7135.63	15088.8		2162.4	10397.2	1522.45	2800.38	1488.04		1750.01		9228.17	10983.8	8435.28	4046.3	1430.8			3130.73	10559.4	3152.31			4090.81	6814.65
379.164	3.73863	1	EIC	109278	53451.3	40494.6	164900	13231.1	417811	43869	111910	107294	6726.88	186259	78222.9	47951	201458	50496.6	43899.2	179293	291892	63108.2	104932	17762.9	153716	139107	245635	22468.7	192408	243675	88491.7	36048.2	112151	192045	53552.9	268579	156502	92079	44770.2	23474.4	442661	451941	45132.2	14990.3	69186	64712	469098	118691	187173
379.171	3.39653	1	EIC	48751.5	42005.3	25850.1	120864	94740.5	74041.5	89877.2	56224.3	209652	65651.2	53905	99266.2	20252.5	104805	32367.8	60924	95496.5	63741.5	90016.2	125567	110693	61846.3	18600.9	142485	97146.1	19423.1	53729.7	37790.3	78308.8	127149	51657.1	49726.5	21306.1	45597	150509	68988.6	77093.9	31512.2	53112.6	300401	44670.8	13159.8	74691.3	99966.1	203197	31272.5
439.275	6.88568	1	EIC	413.129	633.046	338.826	470.264	187.516		6.57753		0.146671			1236.54	0.142471					3.71941	2.39001				601.083		42.1793	2.5563		205.711	0.228799			0.00567629	244.576			2.51553	1.19012	199.225	6727.57			87.7884	1.41202		0.615506
379.245	5.8814	1	EIC	194950	173111	183711	260003	185644	194391	217645	190310	229194	239924	253083	211374	176770	227552	183808	345297	202275	220386	216181	252031	258197	209653	171833	177159	561890	198654	161304	203982	179698	182577	183223	189343	189605	206626	298398	178060	199975	179426	557089	282375	202078	227740	197140	180176	319464	180646
441.208	2.20712	1	EIC	5097.96	7641.16	15495.2		33358.8	18447.3			21765.5	16282.8	27244.1	21616.6	38969.2	17712.4	4541.86	32435.8			23433.4	35420.9	12502.7	24442.7	28997.5	24641.3	19569.1	63409.9	27749.1	70812.1	29544.9	35139.2	73047.3		23639.9	11665.4	28464.8	55047.2	37385.6	35189.1			30516	31810.9	17496.7	16685.8	34692.7	4841.82
441.211	1.90388	1	EIC		3726.96			157554	24318.5	7184.02		2049.81	22702.7	11686.6	3350.76	28492.5	13238.8	29523.2	27422.3	999.913		10839.2	1784.06	11080.3	130193	2126.13	43748.8	23230.3	16741.2		1057.35	20700.5	42952.7		202809	128551	5694.21	1302.91	21863.5	66288.4	28184.1	23170.4	30389.4	70968.5	113637	5176.63		3506.77	42362.9
403.171	3.4476	1	EIC	38350.7	27530.7	48597.8	56813.2	90744.5	40077.6	100240	65590.5	97560.7	115093	33066.7	87493.2	58288	86022.7	24712.9	69455.5	72920.4	42822.4	71188.8	68766.8	83782.7	49744.4	22103.5	86423.7	51033.8	7723.99	36413.5	24018.5	55256	73321.6	33672.5	21212.1	10252	29703.4	130591	55907.7	74296.8	24543.9	58273	165716	69813.2	9064.82	92382.7	61167.8	103303	13293.2
405.192	1.40982	1	EIC	190656	458919	543288	168242	424006	63066.4	116865	116652	212518	1.31774e+06	179722	264568	292920	166524	261237	287760	55908.3	4879.47	193501	35585.3	500516	209719	194821	63760.2	264450	118486	97730.3	279034	503823	717532	117235	141683	148950	23614.5	216087	278336	1.07744e+06	61922.8	56049.2	334038	725795	53600.8	193460	35584.1	80079.3	386901
405.192	2.70083	1	EIC	2102.78	26806.9	25370	1862.16	12596.3					114295		11989.3	19633.4	2589.89	5196.03	26243.6			3863.65		16881.6			1585.84				8734.55	34147.4	59113.8					10834	3644.32	57182.6			2212.52	52149.2		5147.47		1298.32	7896.41
405.187	4.09898	1	EIC	38615.1	78868	34870.5	107559	116234	80621	160929	84879	257127	95347.3	56565.1	129522	39718	160622	37494.5	82868	98926.1	64666.2	87976.9	127063	149940	75121.9	34175.4	164617	104493	25124.2	97330.1	43367.8	87484.6	191896	64715.1	44365.7	13173.8	63586.9	191571	103400	116196	21537.8	36767.7	362025	57511.1	17914.9	101992	71945.6	250094	56198.5
383.204	1.7452	1	EIC	2.0521e+06	2.01032e+06	3.88818e+06	2.52224e+06	2.89835e+06	1.32652e+06	1.5819e+06	2.0604e+06	1.06902e+06	6.54569e+06	1.25432e+06	3.03761e+06	2.66488e+06	1.61833e+06	2.41775e+06	2.42365e+06	1.09428e+06	881201	2.08818e+06	1.35384e+06	3.07848e+06	1.93094e+06	1.9612e+06	1.07405e+06	2.48048e+06	990712	1.12144e+06	2.23784e+06	3.5491e+06	4.84015e+06	1.31537e+06	1.58872e+06	2.39943e+06	1.43819e+06	2.28786e+06	3.10822e+06	5.13608e+06	1.33275e+06	1.07749e+06	2.5408e+06	5.65505e+06	974911	2.63415e+06	1.36792e+06	1.24889e+06	2.70781e+06
405.189	3.83325	1	EIC	62.0307		109.341	73.1399	125.318	12.09	3952.41		14689.7	121.954		4477.99		7449.89			7388.78		6145.63	8525.91	5254.97			3756.52			3661.68		11.2521	1174.19	0.890438			0.48638	11259.4	173.592				25384.8	160.969				14377.1
405.192	3.6251	1	EIC	9198.11	24809.1	30297.5	6996.79	21973.1	1.27885	89.661	623.291	92.7322	153882	82.7598	17665.1	20492.9	6455.79	7449.31	25724.2		177.804	5035.69	9.48989	23545.2	123.813	141.088	2.88481	107.084	102.972	23.6287	10426.2	44550.2	77018.8	14.0807	38.6295	3.69952	423.831	18662.7	7951.25	73158.3	87.0219		4599.73	69847.7	373.493	8484.88	28.5281	12.5152	5169.02
405.191	2.42155	1	EIC		29446.2	26474.3	1696.78	24432		41.303		1627.34	139238	1259.71	25369.5	30263.6	2077.96	8604	18349.8	0.931618		4658.18	84.4944	32693.5	1410.88		1.15834	1929.64			13966.6	30396	63852.6		4331.11	2172.95	1178.77	26268.4	23955.4	76324.5	149.108	187.209	12979.1	56339.1		6391.53			14896.8
407.187	2.58625	1	EIC	4672.84	3658.4	25024.2	109.621	13628.2	16.9324	1461.98	0.361941		40745.1	0.0417889	14220	4236.66		558.933	1092.46			6774.19	699.451	12747.9		2050.31	121.094	3923.16	0.81867	1428.26	3576.61	16113.2	33474.7	1085.19	2031.98	248.05	4418.94	252.638	12253.9	30067.5	3143.92	1269.89	8765.7	33154.8	763.723	543.272	45.7459	125.06	5705.28
385.207	3.16818	1	EIC	1164.84	25632.9	34222.9	2111.61	4468.78	1657.5	5373.59	3158.41	1899.35	7163.16	5564.14	5805.69	3088.79	6701.31	2568.05	4316.41	1034.45	13513.4	44208.9	6565.93	8253.74	1043.15	11283.1	9422.37	25738.2	5198.63	4422.78	903.599	1592.02	3883.61	1439.29	6988.71	1130.71	2664.42	1075.36	8078.39	1344.5	6269.16	18682.1	8063.64	3304.9	13028	17502.1	967.662	4622.69	12326.8
407.186	5.76202	1	EIC	2.35643e+06	1.34648e+06	744588	501539	1.24129e+06	873211	1.00312e+06	983909	735558	1.03576e+06	1.28619e+06	1.12394e+06	952169	1.1598e+06	1.06254e+06	1.50368e+06	1.4289e+06	726978	775245	808832	972002	1.09901e+06	918377	1.43753e+06	953512	1.17826e+06	1.0396e+06	1.62406e+06	1.15224e+06	700984	1.05279e+06	887361	660675	3.20181e+06	1.77102e+06	1.06613e+06	1.03349e+06	1.04272e+06	804655	913836	871657	616569	791029	703747	1.7e+06	1.18563e+06
385.207	3.09905	1	EIC	4540.7	32198.7	103220	14583.1	14575	18037.3	28648.1	31697.6	2739.81	42019.2	9747.81	27263.6	8443.59	44641.1	5207.51		10565.3	36443.3	114018	3374.1	17443.2	8359.46	12137.2	16347.5	55504.3	16280.7	8993.92	3821.18	12119.4	29849.9	9202.05	37531.5	19780.8	16313.6	12987.6	31212.9	9006.26	27234.3	35490.8	10391.7	16816.5	19180.7	37683.2	7369.64	19754.4	33387.6
367.197	3.45388	1	EIC	218292	102386	353392	215171	145908	115687	247259	200391	52329.9	353746	71299.5	409837	163099	167056	107317	131062	109875	100429	151781	141747	177450	118803	81053.7	48105.3	105887	56119.5	65350.2	119210	114445	419248	196126	148138	163672	132078	208422	484396	181134	79395.2	89649.6	152262	347844	61657.4	190368	134244	68855.1	101973
385.205	2.37128	1	EIC	213102	828524	635149	589797	691751	536514	455818	577338	344318	743829	763458	298737	583837	591955	500351	782385	299745	1.26262e+06	1.05849e+06	488794	369932	326068	550689	479016	600960	468168	193577	384489	441840	529670	328163	544241	1.12689e+06	837667	496633	690379	608429	1.31379e+06	680974	498213	368567	533341	880344	457038	356246	390375
385.207	1.84733	1	EIC	496848	788755	1.08856e+06	1.09209e+06	818785	386518	675204	854767	284063	1.24535e+06	1.01442e+06	551540	892051	958570	585049	409892	367764	646349	1.91667e+06	426381	720499	551391	1.06954e+06	740750	729732	539768	341158	400874	802389	1.04759e+06	625267	480398	779531	844979	604472	1.20873e+06	958672	655199	588304	629677	973936	935886	748091	621540	519624	1.04094e+06
385.206	2.6309	1	EIC	1.14074e+06	2.25799e+06	2.64392e+06	2.00183e+06	1.83981e+06	759062	1.13975e+06	1.54232e+06	834521	2.8012e+06	2.44612e+06	1.84206e+06	2.132e+06	1.08119e+06	1.06972e+06	784205	547102	893700	2.93948e+06	868844	1.60903e+06	1.05618e+06	1.49961e+06	700615	2.09121e+06	938158	658949	757406	1.55345e+06	1.97643e+06	883182	1.18101e+06	1.16439e+06	1.4804e+06	1.01e+06	2.01396e+06	1.35668e+06	1.41739e+06	1.22873e+06	826273	2.44209e+06	891347	1.96732e+06	783666	997165	2.0076e+06
407.208	1.47893	1	EIC	657169	1.13566e+06	1.48288e+06	687718	1.0772e+06	478440	438187	607687	754398	2.60667e+06	491679	1.0032e+06	906556	612234	816646	687674	349514	345481	673594	407429	1.14386e+06	626242	662342	346962	1.0214e+06	634854	470468	850089	1.33836e+06	1.56405e+06	534897	616448	611556	360470	672017	703244	1.96599e+06	354155	269009	981707	1.64853e+06	458673	776964	408845	541975	1.04801e+06
445.239	2.57367	1	EIC	6656.19	4899.51	4623.82	69802.8	2089.97	1151.62	12465.6	21780.3	9482.78	32596.8	9074.78	36448.5	64984.4	66164.3	1980.05	64722.6	55229.1	25860.6	52061.4	10471.3	2073.27	9762.81	10763.2	3522.43	32278.9	33866.2	7931.55	4973.32	10779.1	20882.3	4716.94	1905.03	14251.9	27340	31254.6	5936.07	4412.77	8029.58	12954.5	8494.4	6771.41	10287.3	10292.3	4036.42	11437.9	16510.5
445.244	1.92275	1	EIC	1034.32	1727.17			2549.58				2733.85	4153.47	3607.2	1886.4	13283		3023.32	594.371			4094.3		2224.59	1470.53	7354.11		1945.4		1108.69	2078.74		3058.25	5306.03	4874.43				4772.85	4595.58		18506.1	3664.35	1867.24	9147.57				1351.79
368.221	6.96817	1	EIC	34401.1	12385.1	30095.5	10591.7	22481.9	19479.8	9399.37	14202	17075.6	18862.2	30690.6	15585.4	15871.5	16961.7	19520.3	22008.5	12530	11207	16745.5	22390.2	15421	21683.1	26295.8	20584.9	22695.9	17587.6	19310.2	22538.5	17131.9	16243.4	19347	22991	22675.9	15449.1	18994.6	17688.3	20341.8	16073	12021	16911.7	17507.9	14903.7	18013.9	10328.5	19280.9	13647
368.226	4.2066	1	EIC	7574.2	2762.23		13960.1			11188.3	6204.46		2145.58	31671	1533.58	17577.6		5032.88	1696.92		28231.4			4356.86	10200.6	5102.11			7644.32	5537.35	8263.04						2986.27	10992.1	9532.48	1786.55		1013.26		3186.2	1336.83				2548.5
368.219	5.90025	1	EIC	2162.37	1588.38	2.23479		1508.64		373.346	179.045		3095.69				1324.25		1201.15					808.128			877.164			0.119587	629.03	693.289		803.341	4450.63		4545.6	450.973				209.133				1198.83			704.314
449.212	2.1317	1	EIC	1.02986e+06	1.09535e+06	1.30036e+06	980986	1.29212e+06	664500	784474	847824	997023	2.2161e+06	704628	1.46172e+06	1.08625e+06	745269	1.13476e+06	1.10877e+06	784469	694512	868566	777187	1.54377e+06	976179	818177	785023	1.27561e+06	840739	781578	1.28274e+06	1.75715e+06	2.2533e+06	993081	1.02106e+06	774361	913714	1.1679e+06	1.14382e+06	2.04747e+06	821137	696168	1.18706e+06	2.06736e+06	744314	1.30367e+06	727350	787681	1.24868e+06
449.215	1.83398	1	EIC	927637	1.40842e+06	1.78255e+06	1.18399e+06	1.45278e+06	612647	787853	913700	720322	3.491e+06	573712	1.58218e+06	1.22831e+06	739053	1.09884e+06	1.08826e+06	514997	257310	946733	482123	1.8025e+06	940985	831618	395029	1.7404e+06	687155	557528	1.22803e+06	1.7094e+06	2.36525e+06	668475	829075	911907	572961	1.08214e+06	1.236e+06	2.74469e+06	599528	452194	1.46056e+06	2.75673e+06	400031	1.3117e+06	546842	569850	1.71014e+06
417.148	3.8144	1	EIC	508015	93553.2	291636	180151	304861	204272	276207	231367	325571	139171	571408	347390	398145	530127	479361	229000	335966	247943	288503	221655	275337	267973	237797	305530	645190	157717	103750	287965	447040	412129	377437	204596	98848.7	230170	437130	261083	300433	144121	107482	382925	319969	215869	158273	149275	616343	171693
455.186	1.5237	1	EIC	8904.06	26188.6	160357	1308.85	64896.7	173.79	14708.9	8656.04	1256.28	60555.7	979.396	33707	18701.5	243.053	23994.1	628.595	790.644	166.794	10744.6	261.339	27031	6624.11	20459.6	303.309	290.144	3098.61	7601.37	18258.1	105227	1264.98	1603.72	9036.33	74653.9	5200.4	523.58	32809.2	68201.9	3217.47	1158.98	1201.99	103483	3962.39	2492.04	4411.67	396.927	18680.9
395.163	1.48522	1	EIC	165104	142789	168305	214244	162002	146213	213648	138023	251066	229044	116431	218406	117527	157195	141249	62372.6	130034	157750	148824	111837	208321	162935	171384	140371	153190	171103	138911	181819	137125	191880	214416	125348	217797	206269	165316	100935	125133	92060.9	36311.8	170700	182432	184998	160566	239820	169012	194413
417.148	3.52378	1	EIC	13263.1	5300.4		804.114		19.8068	7001.35	11.0144	14147		1366.56		1777.51	1027.55	22064.8	9333.68	6673.26	5737	8550.18	3149.96	5208.83	4140.21	5584.69	4451.21	2190.3	4856.97	1888.71	2000.2	6318.58		2133.17	7142.21	1944.96	877.215	2524.06	937.173	943.527	1679.86	279.142	11331.5	3436.07	2149.63	6724.56	293.882	4946.02	3845.29
377.158	3.28288	1	EIC	12995.8	23708.5		10442.5	28134.6	29968.9	45134	86653.3	49788.5		44129.4	14677		19677.4	6591.11	17433.3	30391.2	51297.6	21439.2	53114.7	19582.4	27378	4473.15	32277.8	33535.3	19759.2	39305.8	10061.8	8652.2	3965.24	29090.9	2268.85	6546.58	57568.4	56539.6	14425.3	5654.53	8709.69	71079.1	36340.5	3872.37	42670.8	5468.56	52960.5	42311.3
377.157	2.2511	1	EIC		4628.27						248.484											4650.97												2629.87						4357.31								12448.8
377.158	2.43485	1	EIC	34123.5	40143.2	14594.9	41627.3	27534.2	42789.1	42841.7	23329.2	42913.4	7658.25	36930.8	31625.2	26999.3	43462	30942.1	47655.4	46250.5	45928.3	34072.1	40713.1	32184.4	30704.5	27678.3	53159.5	38718.2	34121.2	43967.6	35670.4	34008.8	27394.1	38839	40146	27772.5	34405	39033.8	29425	20368.5	31467.4	49214.8	42386.5	14420.1	44142.2	39560.9	36160.6	37933.2	39922.8
417.227	3.16818	1	EIC	2.81863e+06	3.31713e+06	5.37746e+06	2.80949e+06	4.0794e+06	1.81165e+06	1.87726e+06	2.43719e+06	1.9095e+06	6.57727e+06	1.7387e+06	4.56156e+06	2.79132e+06	2.05098e+06	2.52354e+06	2.39675e+06	1.48175e+06	855542	2.62136e+06	1.24791e+06	3.81493e+06	2.33031e+06	2.63799e+06	1.26214e+06	3.38508e+06	2.09911e+06	1.70018e+06	2.67848e+06	4.5296e+06	5.01619e+06	1.91061e+06	2.39876e+06	2.58231e+06	1.63423e+06	2.50213e+06	3.65531e+06	4.76578e+06	1.63202e+06	1.14712e+06	3.11087e+06	5.21692e+06	1.24971e+06	3.21755e+06	1.25485e+06	1.61171e+06	3.74735e+06
455.268	4.85775	1	EIC	4940.74	61.4194		2428.79			667.35			8747.13	22063.8		5234.44	2985.08	11375.5	10823.5	1937.36				6233.42			2069.28	7669.11		1122.78		1457.29			1690.6		265.397				13335.5		3269.91	4816.69		2270.07			200.367
455.269	5.72352	1	EIC	77510	120460	95984.2	100395	84272.4	82576.7	115963	72718.7	82078.2	205094	42371.4	136417	64373	99910.8	69392.2	138019	77802.4	64493.5	103889	60291.3	155482	75350.5	69527.2	48400	102116	55846.4	59570	74640.6	109168	184967	83084.5	65918	90138.1	82329.3	173107	125809	157869	69480.2	73812.5	95262.2	126909	73428.6	148274	82820	97684.1	89623.4
317.212	5.26933	4	EIC	3.31154e+06	2.4314e+06	4.36528e+06	3.09701e+06	3.7859e+06	1.10566e+06	1.27637e+06	1.91096e+06	469389	5.05513e+06	632962	2.69135e+06	2.56504e+06	1.60528e+06	1.80103e+06	3.93454e+06	982142	312315	2.36588e+06	606899	2.71151e+06	1.41587e+06	1.18126e+06	441577	930627	455727	717762	1.73165e+06	2.74183e+06	4.71421e+06	642688	1.06993e+06	1.93561e+06	686771	3.13692e+06	2.86117e+06	4.36972e+06	817307	445945	1.11097e+06	4.97721e+06	304396	2.19821e+06	380286	652951	2.34918e+06
351.218	2.91517	4	EIC	6.52371e+06	4.56699e+06	1.47668e+07	5.44507e+06	8.57009e+06	3.32339e+06	3.57221e+06	6.08889e+06	2.75009e+06	1.62949e+07	1.69437e+06	1.15576e+07	6.5108e+06	4.4335e+06	5.49116e+06	5.88954e+06	2.75214e+06	1.92856e+06	6.53936e+06	2.72845e+06	8.07869e+06	4.21216e+06	5.55092e+06	2.36006e+06	6.38892e+06	1.77609e+06	2.27964e+06	5.5076e+06	6.34612e+06	8.73534e+06	3.51293e+06	3.9348e+06	5.65214e+06	3.50984e+06	4.80909e+06	9.5183e+06	8.25431e+06	3.63145e+06	1.88496e+06	4.69593e+06	1.25862e+07	1.45014e+06	6.06184e+06	2.46951e+06	2.12228e+06	5.50153e+06
321.243	5.62908	4	EIC	117660	52197.2	185046	138555	199992	185639	111566	155429	21379.8	207586	21853.4	261399	219624	58568.1	119405	54544.9	64615.3	73426.4	176504	116119	146401	111023	167684	32698	59520.7	83037.7	43790.2	75634.4	103237	205369	70305.1	84480.2	103347	157044	206833	246692	185740	54463.3	39197.2	115955	140375	20409.8	76543.1	64976.2	32359	133261
353.231	4.05422	4	EIC	103209	96484.4	100055	149914	67446.7	76694.5	123968	93689.4	82620.1	152327	96163.1	81946.8	68677.4	108886	87989.4	89759.9	90701.9	112945	79388.1	64459.1	120459	77402.3	57186.4	63599.8	139168	71051.7	41988.4	59305.5	76041	122268	92549.7	62592.5	73625.8	107454	193033	114209	83641.8	69074.8	81900.1	83927.4	126476	73741.9	97258.7	80921.5	100681	94736.2
353.233	2.82022	4	EIC	2.3856e+06	2.89714e+06	6.51449e+06	1.62061e+06	4.17349e+06	1.17007e+06	885063	1.55155e+06	827213	7.76463e+06	550805	5.1548e+06	1.92793e+06	1.04896e+06	1.87628e+06	930112	761619	800083	1.68379e+06	772545	3.39074e+06	1.18288e+06	2.22257e+06	765330	3.05671e+06	568957	963378	2.17221e+06	4.81157e+06	3.44304e+06	1.32477e+06	2.14959e+06	1.62374e+06	1.47241e+06	1.12368e+06	3.37687e+06	4.38766e+06	1.73034e+06	642197	2.18494e+06	4.38281e+06	451879	3.75665e+06	1.08623e+06	745988	2.27054e+06
351.22	5.20572	4	EIC	24177.6	71642	34956.9	161200	70211.8	54630.2	122002	83305.1	189952	96155.5	39847.5	86970.8	33196.7	106843	19951.8	63392	56298.5	77010.1	75752.5	127060	109558	48496.8	14338.5	84865	92030.9	34578.7	70756.1	40389.4	78157.3	117960	59593.5	35737.3	20468.4	73041	120102	67312.3	86063.8	15343.8	86763.5	223275	49058.9	31850	69555.4	111093	153625	72093.1
343.228	4.87032	4	EIC	4.86598e+06	2.70712e+06	6.70985e+06	2.54215e+06	5.65311e+06	2.93324e+06	2.47465e+06	4.80452e+06	2.50314e+06	7.42348e+06	2.31099e+06	4.27947e+06	5.0903e+06	3.64032e+06	3.63181e+06	3.30616e+06	1.62613e+06	1.67676e+06	4.09968e+06	1.77964e+06	3.29687e+06	2.98937e+06	4.05819e+06	2.79867e+06	2.23263e+06	2.51899e+06	2.2518e+06	4.68666e+06	1.99644e+06	3.06776e+06	2.39891e+06	2.13767e+06	4.83337e+06	2.10008e+06	2.82801e+06	5.62538e+06	3.03076e+06	2.50978e+06	1.37421e+06	2.79968e+06	2.66148e+06	1.67241e+06	3.0684e+06	952255	1.72721e+06	1.13756e+06
353.229	6.34388	4	EIC	137592	175526	114224	186439	152110	150958	112416	131549	142177	120085	204060	123830	107687	110446	138949	126687	100581	131789	111917	149833	120197	142680	148397	110937	163972	129309	159969	132010	96206.8	134404	146094	89455.1	135245	250671	97775.3	99098.3	98507.8	114142	143695	92986.3	115884	107329	94483.5	147097	141000	166077
347.187	3.46645	4	EIC	11083	3653.72	38291.2	3226.34	7939.09	828.371	3275.28	157144		64873.2		7551.55	23420.4	708.03	23241	2889.99		4283	6753.58	35815.1	66536.1	1137.2	805.712		3644.67	1415.12	15499.4	8666.91	2152.6	131880	78801.3	784.254		21756.1	362775	16045.5	16984.6	1138.63	64620.9	6067.01	44243	71009.2	1946.8	23239.3	762.901	1627.04
335.223	3.1941	4	EIC	7.16039e+06	7.10747e+06	1.55972e+07	7.73285e+06	1.01153e+07	4.25683e+06	4.55088e+06	6.21251e+06	2.26131e+06	1.73508e+07	2.78228e+06	1.25291e+07	6.25221e+06	4.15701e+06	4.75417e+06	5.77826e+06	3.20659e+06	1.51022e+06	6.09754e+06	2.53322e+06	9.85337e+06	4.47986e+06	5.5839e+06	1.79345e+06	7.87414e+06	2.60836e+06	3.11454e+06	5.34299e+06	1.15868e+07	1.16556e+07	3.68645e+06	4.70137e+06	5.4614e+06	4.00928e+06	5.80062e+06	9.72263e+06	9.77766e+06	3.55388e+06	1.71706e+06	5.85502e+06	1.52536e+07	1.48004e+06	7.64981e+06	3.04255e+06	2.70618e+06	9.65306e+06
357.207	3.25695	4	EIC	395566	564702	797419	251716	694009	121396	157727	244207	188684	1.37891e+06	199709	411796	506394	270478	340964	443585	106442	29400.8	346484	60555	495067	235309	288234	96491.8	211236	171428	135216	396323	564804	813052	123535	202651	276255	68038.4	371177	396031	846801	123438	67636.7	289699	737183	90305.1	293084	28794	119996	348221
343.23	6.12257	4	EIC	313916	284057	684779	405416	519082	128719	200026	195014	181872	1.09783e+06	115861	755750	297685	147528	270775	398527	270858	62085.5	260975	131852	426186	256436	173801	85155.7	196650	129432	143851	289704	902970	1.25149e+06	171834	299130	315952	154646	739209	461084	1.45393e+06	166308	56849.5	480740	597112	29223.9	610967	80540.5	137917	420399
353.231	4.16812	4	EIC	279586	186414	225030	408857	161941	183509	272730	234508	265600	446516	283297	196883	132055	298529	205611	336089	264273	236586	223520	121013	375636	174576	142741	229909	413656	152137	92039.7	167040	172415	312378	198134	155225	155497	272769	582207	295040	137055	144258	302058	308859	234257	198543	272170	211081	336368	175017
335.223	3.05445	4	EIC	1.09622e+07	7.41903e+06	2.22435e+07	1.11164e+07	1.45602e+07	7.36857e+06	7.25851e+06	1.11741e+07	3.75936e+06	2.22064e+07	3.94981e+06	1.78656e+07	9.93113e+06	6.74278e+06	7.59331e+06	9.30071e+06	5.06556e+06	2.41635e+06	1.02761e+07	3.86486e+06	1.34294e+07	7.24844e+06	8.12094e+06	2.93127e+06	1.1714e+07	4.34158e+06	4.94039e+06	8.13402e+06	1.2975e+07	1.59601e+07	5.55604e+06	6.87489e+06	7.99282e+06	6.41378e+06	8.87831e+06	1.44573e+07	1.25027e+07	5.72378e+06	2.7795e+06	8.30214e+06	2.23339e+07	2.30822e+06	1.03038e+07	4.48465e+06	4.21564e+06	1.34342e+07
321.244	6.05267	4	EIC	221454	183831	214553	296403	244101	248996	375202	220046	394849	488062	144056	316520	145705	319387	145360	334224	301406	231404	228590	332362	337010	206754	137997	252366	219383	115053	130237	196440	291647	289468	192229	159080	169780	265951	483169	330645	239837	165814	281594	489594	230267	80690.5	321556	340430	306123	122157
357.208	4.06678	4	EIC	76920.1	150069	119590	148460	82846	68610.9	129798	118019	130439	428219	116038	174629	124353	197092	181657	152519	69229	63167.9	119343	108095	170362	130390	105910	122823	191921	130353	78234.9	170071	242669	292091	127087	129317	229560	70584	162419	138661	233137	69980.9	159199	363810	82379.2	151679	128957	79417.9	118141	67595.5
343.229	5.18057	4	EIC	1.04744e+06	1.08534e+06	1.00683e+06	573684	1.30217e+06	464109	400540	856368	325933	1.1556e+06	815104	535874	916451	718971	633658	708363	350889	171713	711955	285787	766040	458390	733043	364533	251015	509542	495511	666704	527025	789057	353696	383318	836363	283675	533335	570623	754771	288097	183127	408689	805341	271949	558677	103886	361360	413987
357.207	2.45998	4	EIC	6145.98	17701.2	35928.1	5587.33	32622.9	2386.27	6974.53	109.853	7094.21	65221.8	769.527	19617.2	13898.3	11187.4	12909.7	11672.9	646.252	1779.37	10517.9	2623.71	20327.9	9792.92	9707.55	736.375	6349.71	3199.44	6369.57	16265.1	14023.9	28182.5	1572.49	4815.71	2839.47	288.905	9159.43	14634.3	20992.1	1607.35	375.886	11372.1	31383.3	379.141	7688.68	1828.73	500.153	8577.74
353.233	6.05267	4	EIC	132125	96184.4	129215	153965	174590	102512	124479	113032	193212	210937	148520	153565	112616	127442	124045	116303	112330	178103	121637	159006	168154	106118	104845	157048	206742	101754	77615.8	92302.7	160622	186367	89342.9	126238	63634.2	124764	195974	120646	169399	125443	78829.6	310715	177418	80563.3	125658	135534	179588	118580
363.253	3.54892	4	EIC	191572	105688	605537	174137	271341	126423	112710	183867	91954.1	493526	52533.3	357716	185172	100192	123859	113941	70617.4	66405.6	159978	56740.3	185439	145804	153754	50843.4	173970	84321.9	74044.3	153692	204292	253880	95085.1	126198	171999	116414	153541	302242	188807	131040	36157.1	191825	296569	38366.3	185614	70707.7	58009.4	170472
343.227	4.7564	4	EIC	2.60863e+06	1.67714e+06	4.32747e+06	1.42864e+06	3.52335e+06	1.49208e+06	1.19854e+06	2.90604e+06	1.65857e+06	4.9963e+06	1.36949e+06	2.86e+06	3.16179e+06	2.35404e+06	2.29887e+06	2.03031e+06	910410	966904	2.48203e+06	994707	2.20109e+06	1.70499e+06	2.5204e+06	1.75805e+06	1.41754e+06	1.80646e+06	1.39417e+06	2.89936e+06	1.26472e+06	1.90295e+06	1.44943e+06	1.40824e+06	2.63587e+06	1.14807e+06	1.56126e+06	3.06212e+06	1.99612e+06	1.37479e+06	809174	1.66974e+06	1.56011e+06	973424	2.13158e+06	396670	1.0076e+06	704616
363.252	0.452783	4	EIC	506.091	346.411	875.918		2461.66		2662.3	5769.54	3815.9	3558.15	5060.97	2441.32	3335.32	1408.98	3210.05	2313.32	5204.91	3594.04	3547.35	3508.19	2772.23	3687.6	2936.51	1344.89	2745.36	5470.16	1328.05	1077.26	909.459	2022.62	5144.66	3043.19	1723.72	1928.76	3165.33	7226.76	5507.37	3334.22	2290.78	2116.31	3246.46	3296.62	3371.76	3992.24	5162.6	5580.06
357.205	5.82485	4	EIC	236023	112890	86045.5	298866	179532	247891	473385	282641	207242	534053	148707	140755	172643	228630	172063	409224	411726	363422	347682	177345	223619	118425	96718.7	344406	186465	117620	30766.6	102269	147950	307724	145653	190648	107657	148414	879627	409274	107152	127316	170970	609630	393740	135888	262661	387657	204976	43871.5
317.212	4.06678	4	EIC	2.57072e+06	1.49198e+06	2.39989e+06	1.1132e+06	3.91258e+06	2.02101e+06	1.45473e+06	3.84486e+06	692684	6.23081e+06	1.10961e+06	1.65592e+06	3.77917e+06	1.32396e+06	2.62622e+06	1.91469e+06	1.02588e+06	1.8066e+06	3.0086e+06	1.4753e+06	1.56065e+06	1.37858e+06	1.89004e+06	2.05855e+06	786813	1.1875e+06	645591	1.95772e+06	638054	1.50607e+06	1.24126e+06	1.01261e+06	1.68686e+06	901877	1.41151e+06	4.49442e+06	1.17208e+06	1.86939e+06	1.56138e+06	1.65795e+06	3.24446e+06	985875	600783	751673	1.04775e+06	618399
317.212	4.14297	4	EIC	2.53982e+06	1.48665e+06	2.2533e+06	1.12991e+06	3.86889e+06	2.16402e+06	1.45389e+06	4.116e+06	756468	6.07782e+06	1.23898e+06	1.69604e+06	3.69765e+06	1.43503e+06	2.795e+06	1.93819e+06	1.07764e+06	1.96348e+06	3.17453e+06	1.60038e+06	1.61486e+06	1.46784e+06	2.04845e+06	2.33316e+06	827028	1.28297e+06	741447	2.09408e+06	583058	1.41971e+06	1.40723e+06	1.06655e+06	1.80909e+06	1.03603e+06	1.46808e+06	4.82988e+06	1.12783e+06	2.06093e+06	1.77362e+06	1.68425e+06	3.21767e+06	1.13504e+06	610280	789318	1.18494e+06	585020
353.233	1.9738	4	EIC	101622	263239	295245	152659	299038	50903.7	84909.8	142823	53176.5	283972	82419.9	277288	261827	126538	157094	291288	126384		321888	36423.4	156085	147439	269958	134734	262092	190139	120403	155327	251695	468698	109442	200944	153971	39346.1	71211	394136	501794	29814.3		294472	401757	66125.1	246933	26948.9	171869	411973
357.208	2.96593	4	EIC	462672	499266	1.20241e+06	254404	770119	164479	162805	334754	298089	1.38199e+06	208214	569532	559574	352263	410388	443388	127910	45116.6	413665	90598.9	562786	271998	407752	157382	305335	252090	171698	506227	448707	707036	224034	223725	289101	104863	294520	493925	607378	154322	91681.7	344373	604454	128651	313131	38755.4	132913	279076
349.202	2.51083	4	EIC	3.19801e+06	3.02292e+06	5.13494e+06	2.53525e+06	4.86537e+06	1.70618e+06	1.96868e+06	3.36831e+06	1.36746e+06	1.13872e+07	1.32806e+06	4.24383e+06	4.661e+06	2.21372e+06	3.82786e+06	3.69021e+06	1.50055e+06	1.41023e+06	3.77034e+06	1.77749e+06	4.06883e+06	2.34009e+06	2.62943e+06	1.84715e+06	2.56463e+06	1.23237e+06	1.04357e+06	2.94699e+06	2.95579e+06	4.88659e+06	1.80034e+06	1.914e+06	2.69079e+06	1.35736e+06	2.98629e+06	5.57927e+06	5.43817e+06	2.12926e+06	2.09546e+06	3.04447e+06	8.11745e+06	1.25159e+06	2.08909e+06	1.59546e+06	1.5452e+06	2.86177e+06
349.202	1.0861	4	EIC	3358.87		243.714		11255.6		2800.55	12314.7		271.208	26437.4	8922.41	34138.8	3257.41	1302.35				15153.1	34189.3	17997.1		34680.5	26440.7		8037.51		18568.8				29455.6		4382.9		68032.5	42334			38861.1	216.956	4523.13				693.842
361.238	3.51122	4	EIC	155575	287566	417378	246891	241604	125083	177320	162038	185302	443929	182531	331487	268970	128091	137255	190495	89878.4	86701.8	128004	205261	230746	151107	170742	101609	176262	138911	102010	171943	238305	266037	141930	106608	217041	133465	182496	273757	241895	105549	90684	211318	265499	123283	186538	109061	141467	130929
351.219	5.07295	4	EIC	5148.86	21775.2		33518.1	22330.2	11674.7	39863.5	10077.2	49475.8	35636.1	13084.4	24769.9	2407.61	21225.6	13302.2	26555.5	34794.2	21057.1	18969.5	27016.2	31914.8	15482.3	2317.32	27508.9	39784.9	6495.73	14631.8	10534.6	29230.2	36708.4	10661	8775.89	4867.81	38261.5	51969.6	22090	14421.5	2548.58	12545.8	86625.7	3498.11		20824.9	48512.4	42618.2	9674.38
349.201	2.27073	4	EIC	596387	609402	976714	408651	1.16581e+06	315057	298906	621672	213720	2.06855e+06	262370	725490	908956	350925	749789	640431	233165	279747	704507	370355	666316	392618	486664	379020	404801	235726	204487	579352	493109	838465	318702	313062	468115	155083	494549	1.10269e+06	992662	425554	376260	532747	1.50523e+06	219914	346580	260404	299498	473853
361.237	3.38397	4	EIC	148559	275934	537169	440844	263658	96758.2	146679	149971	129647	429394	81787.3	416446	286490	70066.1	117715	91430.1	81039.4	61260.3	119289	264437	216237	138872	220342	57062.7	157777	109677	77844.9	161413	214070	291386	106770	107678	382564	128951	156496	272471	230234	115330	28248.9	203393	252237	65360.7	189819	232481	50209.3	144972
335.223	3.29545	4	EIC	2.02076e+07	1.87615e+07	2.79224e+07	2.39171e+07	2.47982e+07	1.28033e+07	1.57961e+07	1.92157e+07	6.06238e+06	3.05477e+07	8.43733e+06	2.42324e+07	1.74611e+07	1.31224e+07	1.2501e+07	1.84136e+07	1.07068e+07	3.6791e+06	1.85862e+07	7.25442e+06	2.51154e+07	1.24813e+07	1.33683e+07	4.8996e+06	1.76152e+07	7.43861e+06	8.77044e+06	1.429e+07	2.9396e+07	3.09127e+07	1.09772e+07	1.02777e+07	1.40395e+07	1.106e+07	1.98501e+07	2.32139e+07	2.20603e+07	9.08505e+06	5.4017e+06	1.68225e+07	3.59891e+07	4.16528e+06	1.87843e+07	9.68593e+06	7.93069e+06	2.71194e+07
351.217	2.18827	4	EIC	2.60769e+06	2.61478e+06	6.19751e+06	2.45511e+06	3.99554e+06	1.50559e+06	1.63625e+06	2.55432e+06	1.46748e+06	7.12114e+06	1.06461e+06	5.56578e+06	2.65338e+06	1.81157e+06	2.48742e+06	2.49998e+06	1.40491e+06	962045	2.84818e+06	1.43669e+06	3.7686e+06	2.03338e+06	2.85403e+06	1.25811e+06	3.87825e+06	1.28698e+06	1.3652e+06	2.56804e+06	3.79939e+06	4.66769e+06	2.02597e+06	2.29892e+06	2.74863e+06	1.71154e+06	2.31418e+06	4.61436e+06	4.60835e+06	1.6838e+06	812181	2.90476e+06	5.90494e+06	834496	3.31181e+06	1.42176e+06	1.42905e+06	3.46786e+06
351.218	3.12418	4	EIC	9.07622e+06	7.01274e+06	1.60447e+07	8.13581e+06	1.15826e+07	5.12196e+06	5.53444e+06	8.0875e+06	3.77014e+06	1.88832e+07	3.26902e+06	1.32304e+07	8.96118e+06	6.49189e+06	7.61861e+06	9.33421e+06	4.67739e+06	3.03892e+06	8.456e+06	4.34184e+06	1.13503e+07	6.59469e+06	7.57268e+06	3.53536e+06	8.26119e+06	4.07731e+06	4.30797e+06	7.36684e+06	1.18149e+07	1.44921e+07	5.14122e+06	5.8761e+06	8.80586e+06	5.38779e+06	7.56007e+06	1.1186e+07	1.68744e+07	4.79995e+06	3.11444e+06	7.69524e+06	1.75236e+07	2.90586e+06	9.53561e+06	4.07128e+06	3.82311e+06	9.27186e+06
351.217	2.68197	4	EIC	8.50968e+06	6.73843e+06	1.88409e+07	7.56214e+06	1.15899e+07	4.40769e+06	4.58815e+06	8.02748e+06	3.59301e+06	2.23084e+07	2.57429e+06	1.46148e+07	9.01049e+06	5.94419e+06	7.77423e+06	7.87305e+06	3.52889e+06	2.68501e+06	8.89555e+06	3.83924e+06	1.12709e+07	6.00702e+06	7.88321e+06	3.4245e+06	8.67012e+06	2.44402e+06	3.23288e+06	7.14158e+06	9.43821e+06	1.12289e+07	4.52264e+06	5.57488e+06	8.80983e+06	4.72508e+06	6.72625e+06	1.18757e+07	1.27595e+07	5.13567e+06	2.70818e+06	6.73675e+06	1.68167e+07	1.9587e+06	8.32654e+06	3.50186e+06	2.88581e+06	8.29663e+06
335.222	5.06038	4	EIC	124050	133288	193450	125464	96818.7	126506	177675	129520	155406	117282	156066	138962	252792	176470	121958	322046	104819	97834.3	97294.4	116266	138532	190684	210230	104847	248754	94266.2	214538	94657	133861	205677	112496	77096.3	80283.7	210679	100763	95792.1	103152	68778.2	127579	129263	109574	131469	84209.1	165663	194938	93614.2
343.227	4.36448	4	EIC	3.46585e+06	2.34528e+06	6.19304e+06	1.98379e+06	4.62483e+06	1.8212e+06	1.59422e+06	3.41833e+06	2.16181e+06	6.44933e+06	1.77063e+06	3.78867e+06	3.95559e+06	2.97254e+06	2.88649e+06	2.74675e+06	1.23327e+06	1.063e+06	3.20697e+06	1.10963e+06	2.96556e+06	2.08544e+06	3.18339e+06	2.0753e+06	1.84909e+06	1.80991e+06	1.68032e+06	3.71661e+06	1.63754e+06	2.49406e+06	1.70209e+06	1.62043e+06	2.9426e+06	1.30712e+06	1.95568e+06	3.74054e+06	2.42688e+06	1.53244e+06	928508	2.07636e+06	2.31107e+06	1.27738e+06	2.69865e+06	440248	1.30629e+06	920639
321.24	6.21762	4	EIC	136261	147124	110706	156846	179078	317840	244435	271134	207094	246000	172759	223657	98247	139552	142133	237024	195629	206975	245684	193057	287769	112368	78704	135578	217932	112036	143413	106815	194987	177150	135766	85815.2	124893	159293	265651	152705	135503	164388	162969	319771	139253	79820	190047	201254	209633	142280
317.214	3.37768	4	EIC	72150.5	56868.2	59693.6	43588.9	43869.4	34450.2	43045.5	41309.9	55743.4	67554.9	36988.8	77651.1	54542.4	38146.6	40761.8	47394.6	26487.1	29226.5	40911	49598.2	56931	43970.3	55132.2	62097.8	61990	38884.6	33564.6	31705.2	34874	28914.7	28768.8	50336.4	56783.9	42043	57536.7	86287.8	60140.7	37174.7	30615.2	34831	37250.1	34364.7	35190.9	34776	45921.8	76492.9
357.208	3.37768	4	EIC	267879	481507	452715	198152	462406	86197.6	83153.7	175309	96140.8	1.20557e+06	133400	302652	419628	189957	235450	340612	67576.7	14135	224540	35781.9	385533	145455	141851	51369.5	137666	99634.8	80060.2	285618	501694	665679	76531.4	151218	177271	33072.1	255857	253686	701018	82105.6	36358.7	197915	629021	41373.3	207846	12115.6	79307	250417
351.217	2.27702	4	EIC	3.09865e+06	3.18483e+06	6.20062e+06	3.65914e+06	5.01076e+06	1.97438e+06	2.12161e+06	2.93179e+06	1.35082e+06	6.89511e+06	1.50729e+06	5.31856e+06	3.01129e+06	2.06402e+06	2.67704e+06	3.02787e+06	1.785e+06	927461	2.99218e+06	1.73323e+06	4.09088e+06	2.37238e+06	2.8652e+06	1.15166e+06	3.55038e+06	1.67742e+06	1.65557e+06	2.60379e+06	4.23651e+06	5.46185e+06	2.00968e+06	2.44067e+06	3.2644e+06	1.8922e+06	2.89159e+06	4.4171e+06	5.40978e+06	1.6522e+06	917585	2.96161e+06	7.08068e+06	983080	3.59912e+06	1.64611e+06	1.67024e+06	4.31334e+06
347.186	3.57405	4	EIC	9639.55	8073.9	3754.7	24155.3	12660.9		12390.3	123943	4699	37169.4	3232.55	11275.1	7578.1	818.447	17426.3	1005.75	1879.66	46189.3	19753.6	36893	38189.7	5224.79	9403.11	2386.14	8280.21	3577.8	5796.19	14101.6	8198.42	75386.6	30024.9	4646.99	2560.34	35612.6	188073	8510.98	14118.7		19437.6	23363.5	26170.8	32842.2	4300.68	14316	7871.05	13592.1
347.186	0.965917	4	EIC						337.553	699.981	135.196	176.013		18611	1466.98	4240.12	807.681	1490.63		352.392	710.823	0.312583	7723.26	1892.36	49.8264	46204.9			188.93	687.213	43617.9		126.212	312.438	3084.62	472.781	742.698	492.419	2290.36	1818.61	1052.74	1288.66	24393.6		5201.87	122.866	3138.01	52.1548	444.434
357.207	6.50098	4	EIC							161779																								29549.7											29421.2
357.203	5.03525	4	EIC	102789	55701.8	100635	73096.3	99299.4	49740.4	67240.3	93882.1	6823.94	75906	42279.2	79535.8	60095	66398.9	40983.7	85600.5	47360.7	14891.1	80502.6	33926.7	71857	42108	58110.7	23069.1	24786.1	21411.1	41923	42898.9	67035.9	81615.2	36667.6	34341.8	79285.1	44843.8	71864.8	97302.6	71431.6	28270.5	5566.56	42838.9	89830	8071.06	88593.4	5105.45	34724.5	56933.6
321.243	5.56625	4	EIC	138847	80255.2	262446	129113	228126	204619	108803	162254	25913.3	293483	22184.8	301867	278604	67741.8	120241	74260.1	65538.3	75295.5	186853	108620	188809	122322	170865	33747.9	68150.2	94549.7	37025.9	99842.9	171401	254910	72334.5	78757.8	128448	140101	195812	279558	238924	54828.7	38460.7	116002	191962	2931.56	98237	57012	35101.7	143196
351.214	6.12885	4	EIC	18826.2	7226.96	2283.31	13485.6	8501.93	6112.42	6683.94	8018.68	2442.69	4399.22	14436.1	3083.27	7081.03	4633.27	7543.94	17354.6	3391.3	12426.4	4460.18	6780.23	7500.46	6985.18	10349.5	5575.14	4717.63	7176.93	9141.7	7039.83	4025.72	6187.42	15381.6	3155.17	2362.06	56993.1	9716.39	3846.12	5184.75	6548.08	11017.3	5771.72	6479.95	3604.16	952.68	8105.56	8402.96	8028.98
343.227	4.52862	4	EIC	4.50429e+06	3.08282e+06	8.00019e+06	2.51807e+06	5.96826e+06	2.41744e+06	2.31075e+06	4.67297e+06	2.62056e+06	8.46368e+06	2.16983e+06	4.66146e+06	5.00402e+06	3.67667e+06	3.65436e+06	3.50199e+06	1.5518e+06	1.43392e+06	4.14106e+06	1.37057e+06	3.70285e+06	2.754e+06	3.9654e+06	2.65641e+06	2.32409e+06	2.69847e+06	2.09447e+06	4.56048e+06	2.18707e+06	3.35038e+06	2.25241e+06	2.26181e+06	3.93227e+06	1.74341e+06	2.53395e+06	5.01075e+06	3.19239e+06	2.12219e+06	1.17805e+06	2.6039e+06	2.86792e+06	1.62564e+06	3.34385e+06	619387	1.66092e+06	1.27957e+06
361.235	3.3143	4	EIC	550597	238749	812892	282219	500271	366293	263890	514944	239586	766406	166090	382883	515162	234096	362715	222061	131870	141850	359035	143549	261998	334343	384057	186280	275201	153634	138760	489898	264088	324734	230589	138525	485899	228970	277078	782575	230567	338242	152250	367092	380611	154321	183733	186863	122889	144433
343.228	6.53905	4	EIC											11732.4									93450.4			198711						6216.12		20307.1
363.254	5.53483	4	EIC	255968	436627	360333	459917	181196	263752	338943	540506	246997	292232	271671	187900	262554	339198	271541	130645	218494	390858	287934	320784	324014	223601	192872	130158	398642	258176	233981	206534	265934	255910	294776	207604	451723	978427	290520	257309	160154	344522	579401	159515	298748	427999	363656	616835	259642	333909
351.218	2.38385	4	EIC	3.83892e+06	3.67174e+06	9.02167e+06	4.42995e+06	5.30863e+06	2.22168e+06	2.59446e+06	3.52004e+06	1.68936e+06	1.07272e+07	1.66227e+06	6.55215e+06	3.87719e+06	2.76982e+06	3.44481e+06	3.85404e+06	1.9868e+06	1.2123e+06	3.78418e+06	1.9535e+06	5.53471e+06	3.21833e+06	3.28377e+06	1.44251e+06	4.02907e+06	1.83864e+06	1.88378e+06	3.07189e+06	5.20218e+06	7.0189e+06	2.37856e+06	2.91282e+06	4.05366e+06	2.23727e+06	3.72578e+06	5.97548e+06	7.16868e+06	2.09383e+06	1.42372e+06	3.54486e+06	9.57823e+06	1.19557e+06	3.98298e+06	2.01915e+06	1.83394e+06	5.2241e+06
349.202	1.61245	4	EIC	399963	619911	493919	355220	856638	296341	330683	503048	174175	1.83358e+06	287442	353713	699675	210300	488121	405226	192191	136101	491375	197606	596088	308476	316272	191746	328958	214954	125388	420080	428203	658969	243374	201609	227241	157235	358707	696455	663375	269538	378410	578710	1.81466e+06	166277	137176	320657	253928	468216
349.202	1.87247	4	EIC	397122	460820	558065	359319	757327	289065	307996	501978	174263	1.54166e+06	223729	421067	603673	259618	466861	399605	196622	175612	453771	236113	506710	282630	317923	225301	336111	187159	157982	388326	377601	601413	245514	223563	300091	184847	339486	719865	537207	272592	332297	505679	1.38912e+06	166399	199648	255472	234331	427900
321.243	4.54118	4	EIC	443482	461876	906721	269989	720192	327886	175055	345497	103499	1.15536e+06	135059	1.15828e+06	348644	198873	303195	178280	121565	155826	286135	164598	518097	219399	364876	160956	586660	114425	229012	364385	515797	355645	243763	356860	333784	351487	223667	809098	495860	242497	105990	334306	493150	139239	906695	103153	123839	211454
361.236	5.52227	4	EIC	96692.3	129764	61201.2	132238	55629.5	37035.2	125278	180143	59606.4	105442	60785	46510.9	84353.6	77955	59077.7	52480.3	52532.6	203534	39322.2	52928.8	53530.2	68263.4	22497.5	25129.5	160146	68425.6	67079.8	68810.8	65303.3	109640	76140.8	21306.8	77023.7	129191	78908.2	55579.4	30451.5	80832.2	176621	43440	76759.1	65913.8	57302.5	104033	46220.7	101180
357.207	4.9528	4	EIC	178713	140016	73341.3	30084	22372.7	19352.4	26001.8	14217.7	21096.3	32910.7	9611.4	30854.4	15981.3	8590.52	17476.2	14673.5	670.842	33361.7	6011.84	15266.5	47135.1	3071.86	27991.2	473.583	34619.7	20088.9	16218.8	18279.9	30467.4	10499.6	10561.6	9249.37	43106.7	19083.3	13549.5	28794.8	22226.9	1938.66	27213.7	24305.7	27629.6	80340	28701.7	4042.63	14049.4	20821.1
335.22	6.43815	4	EIC	283196	221732	177189	174881	191503	281446	230757	184014	229892	175603	261409	271822	148217	263882	221595	363089	408511	213490	254565	239836	277910	184028	153915	297174	386909	197729	187872	276627	331642	281332	182798	303820	241467	234468	264255	299076	214174	176295	217088	283293	147711	180664	274137	280004	272853	180196
363.254	6.26788	4	EIC	88005.2	144690	90017.8	235927	54730.5	21662.1	184745	204516	77871.7	100470	151778	38940.4	43309.6	42386.8	64404	11027.8	32980.1	234150	81131.6	62462.3	168415	78248	2901.75	23005.6	144317	48983.6	39588.3	113228	157322	160347	187954	36354.3	73627.7	486230	111428	79105.8	58814.3	33292.4	240006	72052.3	98544.7	134493	61066.5	365307	54840.2	140172
321.241	6.30558	4	EIC	55561.8	56897.5	66623.8	46124	66881.8	49890.6	37103.9	25925.4	32794.6	43060.8	45008	57097.1	33554.3	27924.8	50972.6	17762.1	47261.9	43456.4	34920	61237.1	41970.2	60662.9	52647.7	41277.3	71147.4	23278.7	57135	31815	71445.8	63715	64621.7	32063.4	36871.3	58501.6	46390	40313.1	54140.1	39418.6	28659.7	71789.6	26036.5	22945	58853.1	60188.6	42579.2	47278.4
347.185	2.76995	4	EIC	1683.96	9099.36	9241.09	2797.2	214535	121344	27362.1	1564.97	10517.3	31005.3	22052.5	12048.1	43078.4	6450.02	29824.3	85796.2					18161.1	73225.9	2767.46	41691.1	29503	6471.65		1931.95	35011	4804.54	3878.92	135533	116876		18646.1	5418.2	24253.4	16821.1	71264	66034	134431	122573		6821.26		8583.32
309.207	4.38333	3	EIC	531236	774958	500569	663589	524768	477424	543607	709749	532809	766259	485576	756603	321549	396277	441810	169575	248484	648227	431167	578669	337862	403262	399866	283923	437631	428205	366446	601851	450839	461089	501935	246487	531393	923060	253874	430498	309400	571629	1.0375e+06	245409	1.05761e+06	929463	245087	640469	655803	711617
315.195	3.76413	3	EIC	92434.2	61907.5	129914	77146.8	118648	32679	79544.1	85669.7	38851.3	166848	39760.6	127580	97933.7	70648.7	88221.4	83040.9	48512.8	11074	88598.3	58480.1	100079	57399.5	64280	68716.3	81367.3	54612.9	44205	63603.8	93151.7	157372	42438.2	69093.9	72636.6	76199.8	90584.3	128365	150753	5738.63	2999.13	93935.4	154772	20617.6	63518.7	29190.4	55112.1	79988.4
449.252	3.92187	3	EIC	439250	11193.3	53115.2	292325	133472	159454	431576	382460	125653	96623.2	116294	191826	380181	196061	119731	91011.5	91112.5	348725	168939	559240	297471	306447	197190	257196	55019.2	99900.9	212747	162555	315070	51289.3	257503	110168	269230	364041	245190	23080.3	27828.9	149286	451667	216114	93019.6	146240	146933	475729	37056.3	68329.4
407.243	3.7767	3	EIC	101457	95181.8	87027.4	58190.5	70618.9	54308.6	94786.9	63156.9	73939.9	123623	61674.3	169796	94720.8	53458.6	50003.4	88616.7	39146.3	40342.5	70148.8	90771.3	89317.3	88444.6	68260	71732.5	87624.2	57062.3	57103.5	34473.3	77055.4	56126.9	83882.1	72293.9	58995.1	46131.8	61401.2	408011	89190.4	30455.1	43981.3	67362.1	77737.6	58453.1	45254.3	24215.4	65028.7	93735.2
395.24	2.37128	3	EIC	139214	190967	432192	131911	222550	68999.5	80118.7	113648	98502	475739	52301.7	261753	153455	87268.8	152467	119284	58602.2	27090.1	130090	34619.9	202122	127253	147696	44400.9	214269	29176.8	63807	158903	238685	242118	84304.4	158829	150902	82154.2	119111	227009	279650	83983.4	38024.1	189732	375016	22400.3	207274	70570.7	58362.9	209581
377.231	4.38333	3	EIC	4.19287e+06	4.3832e+06	6.62948e+06	4.82903e+06	6.0287e+06	5.02507e+06	4.00021e+06	5.18591e+06	3.23075e+06	6.56991e+06	3.00685e+06	6.33301e+06	4.51167e+06	3.5046e+06	3.86958e+06	2.81441e+06	2.93067e+06	3.76391e+06	4.82064e+06	2.89077e+06	5.58196e+06	3.53251e+06	3.83587e+06	2.29449e+06	5.25671e+06	3.25331e+06	3.05413e+06	4.76189e+06	5.34292e+06	4.63317e+06	3.71832e+06	3.62245e+06	4.57128e+06	3.70406e+06	3.81389e+06	5.18398e+06	4.0771e+06	3.85842e+06	2.31741e+06	3.62901e+06	6.5866e+06	3.53075e+06	5.4222e+06	2.48443e+06	3.23703e+06	4.34375e+06
425.251	2.95965	3	EIC	39680.9	100981	69832.1	154479	119433	42243.8	105773	45673.3	82605.7	151618	33414.1	112588	49087.3	49294.3	95636.2	87344.8	57616.1	33807.9	109917	77849	191526	183423	88346.3	53389.3	129937	92249.4	72046.4	104167	284771	395961	72271.3	166353	121006	70297.7	189801	161655	255177	39221	96922.2	187299	449043	82866.9	211601	99688.7	69292.6	305101
375.215	4.47207	3	EIC	532696	537794	1.20819e+06	364021	860845	262341	276243	325752	176596	1.25401e+06	169043	779730	561149	287531	362884	423245	148208	136027	509136	120480	752945	274362	342728	117551	477898	146382	203111	481607	830524	598441	188809	282404	285174	169662	488387	730308	728817	260154	133754	273068	1.11426e+06	140032	522415	105084	177159	541034
319.227	3.38397	3	EIC	95961.9	53261.4	38108.3	73036.2	63958	65551.6	50567.7	94614.3	91635.1	47204.5	37696.7	37285.7	109327	90070.1	68679.4	57153.5	20809.7	429246	76182.3	45181.7	26694.1	59516.5	157856	41315	34032.1	94867.9	43294.3	39774	71968.7	81948.1	52208.9	111046	77539.7	71370.8	36671.1	35995	125160	101997	101417	172752	68556.2	78286	34230.4	45466.5	30018.3	115494
363.178	5.20572	3	EIC	372743	110075	193115	148181	199360	142605	334394	169899	232248	143322	657070	205631	212588	317505	190463	361713	332655	113870	215924	134971	314340	180961	141665	279109	483536	81101.9	53613.2	108352	196542	192654	77921.4	203388	77551	493947	623168	282387	126577	126684	151371	371204	365383	119908	330449	350207	455224	156963
319.228	4.88288	3	EIC	7.431e+06	4.04074e+06	1.35102e+07	5.99022e+06	9.24285e+06	4.93414e+06	4.88051e+06	7.66219e+06	2.4129e+06	1.30926e+07	2.25427e+06	1.29523e+07	6.45431e+06	5.34783e+06	5.11382e+06	5.81923e+06	3.13193e+06	2.69158e+06	6.80831e+06	3.44739e+06	6.81566e+06	4.85522e+06	6.04627e+06	3.08691e+06	6.19704e+06	2.71396e+06	3.56519e+06	5.52997e+06	4.75565e+06	6.708e+06	3.93424e+06	4.72269e+06	6.8455e+06	5.30835e+06	5.79182e+06	1.2034e+07	5.88408e+06	4.15488e+06	2.01208e+06	4.47982e+06	7.72601e+06	1.72174e+06	8.07594e+06	2.30059e+06	2.76699e+06	3.96957e+06
333.207	3.04188	3	EIC	1.38012e+06	802762	3.38402e+06	885376	2.05744e+06	591551	607542	1.11736e+06	384018	3.92173e+06	292415	1.94171e+06	1.48732e+06	832049	1.06563e+06	1.43697e+06	413876	267116	1.32985e+06	349218	1.98079e+06	793933	971282	374392	1.09603e+06	302903	350251	1.02005e+06	1.30309e+06	1.79159e+06	523185	563345	768856	452010	1.02898e+06	2.01471e+06	1.89701e+06	627686	403452	778156	3.07873e+06	234685	817877	355227	351133	1.3291e+06
381.262	5.40837	3	EIC	341876	281598	274732	387123	259009	287576	460221	299783	262033	294316	329882	275051	211340	448628	334255	273813	311622	408905	295167	271823	460090	274422	180513	264106	462658	239203	198172	208063	239774	399395	311895	237638	205562	397193	672891	304803	290047	251067	251410	423151	404538	229054	301379	367583	412728	290827
375.215	3.82068	3	EIC	484429	157623	1.30763e+06	243597	718739	444746	597305	536185	193879	945113	202429	386886	272391	188734	253529	258700	250882	226589	609442	173484	260851	268515	217102	252523	286497	307442	240359	361784	357025	531298	234027	263969	289468	145430	342117	688578	276328	265825	50989.5	223085	661251	197023	329284	125537	239497	250781
341.212	4.46578	3	EIC	506481	373178	769326	264302	525845	225342	335385	224390	114820	954078	179399	350115	351149	239371	214698	571133	92144.5	63362.8	242310	127389	303912	162613	147982	58156	103060	68147	133848	277297	256512	600883	215332	87685.7	197194	93866.8	298653	474353	319405	85199.7	43792.4	143846	343277	144883	243649	31152.9	83069.9	112168
395.243	3.7767	3	EIC	157361	104643	299415	185448	226224	42346	96892.2	106391	50806.9	412586	36088.7	200190	185133	79848.2	113243	181790	51317.4	42957.8	156916	43667.7	169515	86332	113030	28422.8	114967	38698.5	31195.3	116863	178530	282443	45416.3	83954	97665.4	92415.1	196186	235838	299551	36285	39916	110296	387889	21450.7	96071.8	51949.6	62449.3	156226
303.233	4.90802	3	EIC	25910.3	18857.5	49539.3	3505.96	28519.4	2681.74	3043.95	4433.21		51547.9		53281.6	8545.99	3270.44	9467				14002.3	1745.24	16024.7	4910.29	8725.74		13790.1		8079.6	4920.96	21890.9	18714.8	5315.71	13841.8	12720.6	5411.18	2986.96	34747.4	19906.6	9012.44		7806.65	21175.7		35547.7			4278.42
309.206	2.23853	3	EIC	69363.6	66517.3	476708	43160.3	192688	60286.6	67678.8	79552.8	26547.1	436271	10741.3	135233	51068	15667.6	40188.2	37428.2	10347	7792.39	111651	14122.1	55941.7	25424	33718	20788.2	102878	66234.8	33821.2	94711.5	128716	191338	44106.8	44788.6	29252.1	5256.71	74122	179366	75466.2	67460.4		36871.2	282041	26954.8	92798.9	34785.6	57330	94249
425.251	3.0733	3	EIC	90796.4	21247.5	109980	82386.6	162947	125962	294271	183672	113022	191153	43506.8	213133	91752.9	209868	142895	142255	127883	129221	180106	65212.4	165589	236742	118544	107264	180970	222879	88694.4	118099	333942	498782	120922	205257	245542	97678	216208	225128	463079	167072	179255	274761	484520	211289	213393	115538	96555.8	299283
409.258	3.76413	3	EIC	203583	224423	274808	286237	384749	207482	244291	231884	211414	344512	182327	332907	278731	174208	276918	224661	173413	113338	293884	230979	364244	366463	349419	139476	291169	175788	182023	249798	409607	499564	243924	356168	366979	204021	275537	412995	514060	131856	132663	364644	671984	160945	283862	148508	235970	496318
395.241	3.47273	3	EIC	241841	126658	295096	170863	221819	309743	139308	472671	134304	248099	391130	188247	176623	166609	178298	356376	238168	216085	249161	233073	165843	166180	275800	149674	200839	128698	367914	131131	163329	172426	143158	131661	158165	216023	278651	138972	242229	162606	136491	155783	229134	147117	177399	134741	229907	143423
369.227	2.47883	3	EIC	656012	443176	1.70542e+06	525880	1.05806e+06	218175	195015	510360	149059	2.10434e+06	115958	1.46182e+06	576213	355856	484474	737567	174464	86299.1	697765	237410	823099	288105	634048	157832	748621	148145	225269	575957	790655	1.03789e+06	300769	351047	504374	304509	606425	1.19128e+06	1.14377e+06	277619	224.818	436403	1.33138e+06	24317.8	866605	129420	243582	586700
377.231	4.44692	3	EIC	4.54157e+06	5.0786e+06	6.9598e+06	4.75317e+06	6.70542e+06	4.91249e+06	4.26593e+06	5.44158e+06	3.20438e+06	7.73692e+06	3.39754e+06	7.31193e+06	4.81718e+06	4.33196e+06	3.91888e+06	3.29961e+06	3.01864e+06	3.85751e+06	4.86224e+06	3.07077e+06	6.01e+06	3.81533e+06	4.41252e+06	2.39652e+06	6.28669e+06	3.5778e+06	3.53573e+06	4.86541e+06	6.06627e+06	4.93962e+06	3.90437e+06	3.9317e+06	4.72813e+06	4.22639e+06	3.99693e+06	5.71265e+06	4.64313e+06	4.001e+06	2.46704e+06	4.14761e+06	6.72461e+06	3.47668e+06	6.3963e+06	2.65993e+06	3.73668e+06	4.78199e+06
341.212	5.42093	3	EIC	1.33655e+06	1.68634e+06	1.55706e+06	1.17811e+06	1.64333e+06	395422	561869	856144	551330	4.29128e+06	626272	1.05953e+06	1.35441e+06	1.04342e+06	1.22447e+06	1.60071e+06	501768	173629	1.10519e+06	267168	1.58268e+06	755064	692794	267962	580994	325468	339761	1.24175e+06	1.55629e+06	3.04034e+06	406056	677348	851804	236927	1.85747e+06	1.103e+06	2.27789e+06	385581	274865	1.09619e+06	1.14984e+06	278066	1.09963e+06	121682	466656	754124
315.196	4.85147	3	EIC		2380.63	3475.27		2850.4					2489.49		4981.57				4018.21					3207.74	739.902	1144.84				551.905		731.941			1011.21				7537.28	4702.51				3641.99		981.553			3621.39
333.208	2.48512	3	EIC	3.21514e+06	2.95647e+06	3.84428e+06	1.75043e+06	5.69426e+06	2.09428e+06	1.92826e+06	4.18616e+06	1.12978e+06	1.16158e+07	1.49073e+06	3.03495e+06	5.18592e+06	1.70556e+06	3.47585e+06	2.8043e+06	1.31678e+06	1.28996e+06	3.88885e+06	1.72116e+06	3.12251e+06	1.78991e+06	2.61546e+06	1.82297e+06	1.94286e+06	1.24354e+06	973021	3.07307e+06	1.65884e+06	3.043e+06	1.66122e+06	1.55327e+06	1.86637e+06	1.13759e+06	1.98964e+06	6.34969e+06	2.47842e+06	2.30838e+06	2.11385e+06	2.86052e+06	7.91926e+06	1.05811e+06	937748	1.40825e+06	1.39968e+06	1.72236e+06
449.258	2.84605	3	EIC	117087	117227	66478.5	113306	91887.3	105715	99441.3	91676.9	175220	26800.6	100915	120618	97003.9	125460	96797.7	112790	88778.7	118774	128488	95804.5	103467	137629	115245	141656	76952.6	110964	105730	107716	99450.9	34249.3	127849	107697	45538.7	130543	80153.3	104868	14058.4	87343.5	142687	78728.2	64406	72905.6	91368.5	139014	120015	106349
315.198	4.03537	3	EIC	154084	119906	124651	79091.9	168038	68185.4	77803.9	107463	47475.9	508085	40987.6	132710	189212	86504.1	122052	189130	58288.1	27833.7	134921	59001.7	129246	110024	78242.6	130471	71114.3	47130.1	43562.1	116551	96660.9	207947	48187.9	65843	76767	47172.4	150178	317262	243543	34866.7	36537.7	85894	262131	29953.6	64921.4	6571.52	53780.3	80851.7
407.245	2.24482	3	EIC	9888.54	127202	45787.4	13768.2	32513.8	7700.69		7623.5	26241.9	90931.9	6906.26	28044.9	31211.2	23448.6	22596.1	23196.5	1935.28	18277	123111	10036.2	22813	5136.83	31609	2971.08	21015.5	36099.6	6312.72	52293.4	48509.4	42236.1	42158.3	7718.45	15224.3	22457.3	33958.4	50457.6	51492.8	26884.8	88192.9	9926.71	37961.2	1605.5	16453.5	12425.6	20082.5	69485.7
351.22	5.74238	3	EIC	93296.2	75056.5	153687	66944.1	124997	86225.8	51158.3	71456.9	49713	173233	217334	81739.4	62367.5	56550.5	80797	121932	60242.3	61658.6	58275.2	61711	100138	89992	101717	45148.4	69306.2	37523.4	87647.2	60958.9	101734	120912	78520.3	87711.8	69484.1	61880.2	81729.4	70482.7	165684	59699	62167.4	70486	166869	74126.3	68057.8	48782.8	51068.7	111403
333.207	1.82142	3	EIC	523913	1104.58	3896.27	17249.7	683451	66025	364536	1.08494e+06	24133.6	75602.6	854472	692399	6.88902e+06	444981	514468	93029.4	24094.5	688510	1.58475e+06	1.65931e+06	1.56906e+06	156361	3.00154e+06	2.42258e+06	6279.29	1.33801e+06	30544.5	1.72463e+06	8361.29	3212.05	26613.6	1.47847e+06	22590	1.26211e+06	120946	4.47062e+06	1.83603e+06	23622.1	357620	823474	4381.94	450401	5505.04	26988.8	6602.33	2792.89
363.18	2.19455	3	EIC		23570.8	10551.3		6048.72			89077.4	694.174	31550.5	6363.34	9946.2	2879.86		5470.32	65310.7			7562.05	24551.2	3073.12		12361.5	6490.29	9495.97	3771.37		15610.1	6692.63	6875.49	12697.4		1097.53		64562.2	22240.3	32679.2			1305.32	13624.9	642.165	1140.87	10711	24321.7	2667.48
369.227	1.60617	3	EIC	391249	440172	1.38832e+06	565138	663617	229498	281982	356398	176691	1.80983e+06	194457	863226	520562	364410	395427	522172	181301	200301	472100	226200	722018	428333	409725	120172	539523	170055	180853	338179	633484	999261	264748	281354	390723	233087	417903	791727	1.14891e+06	221105	169301	421433	1.73949e+06	118751	426475	341681	182634	792806
395.243	6.40043	3	EIC	85071.2	81499.6	82070.5	32.5746	57804.6	38451.1	23631.4	34569.5	26247.7	78137.1	29981.7	38286.9	46626.7	18605.7	38623.4		12499.4	55010.6	58656.8	49620.7	52759.3	35632.2	71143.8	40801.5	74001.6	45344	77567.6	38457.9	68450	27260	27871.3	20240	53593.3	29468.9	31855	64281.2	58970.6	29413.7	38904.1	62431.4	46740.7	11443.7	31044.2	20581	38034.6	81212.8
425.256	1.5936	3	EIC	177361	10389.7	60509.6	132914	183943	396444	151249	126529	163283	46976.4	111771	54895.5	144419	99207.7	132534	71016.4	106285	218666	155980	133956	71630.2	129207	174882	132605	55053.4	51264.6	170854	104639	112113	49181.6	124450	17925.5	291501	206000	140937	127175	44949.8	146161	235267	122069	62403.4	83585.1	68067.2	143404	76396.6	42680.5
407.246	3.28288	3	EIC	7712.89	5354.98	53330.4		16109.3	3252	1640.43	7183.53	4129.56	25551.6	8018.59	14470.3	13473.8	1360.27	7275.56	1848.29	2479.24	4456.99	14148.5	11736.5	3512.63	10306.2	12177.7	6697.81	4740.16	6070.96	2791.47	8928.01	2346.24	6539.98	3908.45	5287.07	5762.55		4072.12	20110.2	8709.02	8161.57	18042.2	12988.5	34300.6	8045.8	3731.71	2221.65	6211.4	6154.88
315.196	4.56003	3	EIC	166844	160516	70827.6	70395.2	250874	38743.4	62202.4	108306		470831	17605.6	72805.5	196847	55439.8	109515	194238	35086.8	9233.82	141376	23670.7	93399.4	34052.4	17067.6	14147.2	10407.3	3848.04	9421.11	75228.7	73165	194582	17306	24108.6	62689.3	12309.4	119545	214717	153215	30074.6	27892.7	56342	331717	3279.12	45140.6		28421.5	35688.6
425.257	1.34697	3	EIC	63889.6	60003.6	102170	35826.9	71824.5	111978	100209	37201	75240.8	194592	41053.7	93345.2	68999.1	42988.3	64011.5	56475.6	73842	36124.7	56550.2	23619.9	71269.8	56914	64115.9	28474.8	66485.1	38665.5	34827.5	33288.9	72962.8	116543	50184.2	34973	59762.2	42755.2	49546.5	94139	172173	45798	58216.3	72101	161211	76349.1	23159.5	37052	21549.7	85091.3
425.26	6.34388	3	EIC	505869	326688	100430	32728.2	165557	203192	125420	213279	24321.4	130036	57515.2	116603	181095	578366	45564.9	81780.8	163920	33852.1	77456.7	43121.8	108667	106294	54537.5	37955.1	52374.2	64935.9	98545.1	63400.6	141573	36672.9	85539.7	110538	47510.7	272516	32392	22360.3	35648.4	127337	22111.8	25747.8	101267	34879.9	216162	24364.1	52938.9	126664
303.231	5.06667	3	EIC	49407.7	41259.4	103993	23005.7	71889.9	24877	18889	35916.1	9768.27	125133	15752.7	118249	35119.9	26863.4	31714.2	24766.2	12023.9	15494	27263.6	12177	47310.6	19039.4	38802.5	12636.8	37832.5	20663.5	33868.1	35452.1	55643.5	38540.5	27052.7	35106.8	38914.7	32596.8	24958.8	85909.1	48964.8	26111.2	13981.1	28863.2	42073.3	12523.7	86289.6	7798.91	13247.3	25118.2
409.26	3.94738	3	EIC	199496	267838	338648	349428	358551	206152	219223	190650	169883	492318	145136	394848	259931	177888	236538	265127	113801	67758.6	301300	185008	470174	377462	275418	104805	355104	172807	182091	219746	558963	704312	193563	316795	328266	195093	314472	398810	699017	85912.2	98988.5	319818	887996	96475.9	354706	122494	221261	598636
395.244	6.18618	3	EIC	83560	63138.5	67522.1	30386.4	48520.3	40532.4	36459.7	63125.6	56019.6	50457.1	74123.7	73559.5	72863	66103	42671.1	85222.5	51633.3	30836.3	44553.5	65086.3	51740.6	51708.5	64895.2	88688.3	42707.3	47319.4	54932.6	35027.1	27548.7	22361.8	32647.8	68938	40473.4	44340.6	40238.7	62125.7	39282.8	37421.5	31761	32328.9	22417.1	16376.9	25458.2	23098.7	38994.5	54016.9
331.19	5.59767	3	EIC	107172	55709	77291.1	212822	91636	97023.9	158985	107346	192681	265156	50956.1	171036	52365.2	219090	57560.1	272011	225796	130909	133320	152797	289597	86791.1	59599.7	144962	159446	53570.1	34649.7	75724.5	115227	181097	98462.8	90495.2	114856	104874	412574	200946	102295	41964.9	99735.1	400634	47935.3	4077.94	173237	156234	173680	56705.6
337.238	4.80747	3	EIC	400920	672754	460728	648721	378340	445444	484263	639802	396411	723464	264993	447558	491511	440419	329500	283719	314572	492724	533288	350574	414376	431254	324336	351044	718358	416792	401432	331384	459117	715665	431940	340285	500073	516266	421683	457549	481564	357274	540374	328798	585238	437258	496454	485618	380761	692757
331.191	3.57405	3	EIC	240704	301308	307751	239041	289808	129125	222626	300094	146753	595927	174582	279021	289349	218165	219558	321418	132033	125553	246469	227926	296056	184437	128861	210446	267239	152192	119805	306641	277495	423819	176946	111846	181050	200728	321781	301811	319024	156485	204462	154349	495176	463379	199869	181103	219891	135967
341.209	6.85427	3	EIC	13912.7	3630.17	11737		11308.7	6870.97	1715.8	2004.27	2334.37	4316.11	14934.1	11879.9	6199.6	10097.4	2963.99	7440.51	5715.27	4311.27	3248.67	9770.68	4111.21	8541.77	12471.9	10139.1	5874.28	3946.14	10626.8	16688.9	1564.56	2802.84	1560.49	10740.3	7547.6	3929.05	7649.88	6886.72	10957.7	4488.39	1989.46	8351.47	16670.7	1821.61	2091.5	2240.84	2207.28	4878
383.206	1.28335	3	EIC	38046.8	50512.8	79540	21226.6	73858.1	8793.76	20447.1	26853.9	26036	139421	19190	77397.5	50633.4	29305.7	52458.3	57113.2	18943.8	7706.36	65748.4	25713.5	73814	49555	60575.3	26997.6	60273	19580.1	16189.3	33391.5	52586	102834	34578.5	55827.6	44413.4	14617.1	45949.4	88416.8	167947	21154.6	22241.1	96875.6	136555	9704.7	38031.6	14698.9	18150.1	106262
319.229	5.6668	3	EIC	90101.6	74350.6	120814	157438	116999	106357	149650	130515	151007	179933	54179.1	139910	95224	125320	92382.6	142339	122108	98608	120325	124583	154002	110522	74151.2	95597.1	83257.1	54892.3	48263.2	73588.9	99759	151093	93472.8	59964.1	83036.8	99945.6	230912	153708	121524	55000.4	108054	186583	98904.2	42991.6	87584.4	145993	115280	75516.9
361.234	3.70722	3	EIC	212264	111499	516930	148385	268917	118225	96801.3	196338	107289	556729	52600.4	380684	224173	81730.9	132981	139401	56604.8	34107.3	150503	42407.1	203086	149808	140991	56031	154154	86891.8	62207.5	180787	229652	268308	87283.7	86954.6	170740	88185.8	183623	329543	270570	95787.9	30035.2	189318	282474	27739	172733	38209.8	39844.1	131501
347.191	6.0778	3	EIC	94943.5	51481.2	94654.4	120608	100958	80961.1	277104	125897	161674	293289	100807	139111	71782.9	160443	46822.3	266355	216734	126674	115128	129006	260422	41773.6	42802.3	161699	191532	31788.9	27010.8	45407.1	173573	146038	65348.3	86055.4	70971.6	81552.5	458290	190680	62026.6	54245.4	75156.4	310986	77538.9	32842.7	202427	177107	190114	40432.6
315.194	2.92823	3	EIC	165701	127624	184307	101365	159376	74997.7	88491.5	114074	76517.6	187135	66044	177582	128185	105212	106080	141733	72663.9	56167.5	125770	92883.5	147713	105701	127703	134650	113701	87056.2	87509.6	113835	113547	140082	66171.8	111970	126419	83009.4	122852	246295	185271	82543	53943.9	91254.7	180787	40876.2	101383	67422.4	78083.6	171963
395.241	3.35255	3	EIC	332088	331795	550305	291376	319404	375455	233754	521572	214475	508656	344121	348614	300187	247720	271135	348898	208999	351611	262860	324670	321817	267893	419692	174680	285401	179125	358721	214247	320234	409600	235875	187402	306355	260344	390318	306691	431169	291325	342516	268530	516716	188526	302347	209770	348313	272358
369.227	2.16313	3	EIC		128896	1.16992e+06		381722					563251		850624	56.0097			335408			19385.6		200673		86.9526		98781		1287.81	132160	236221	320950			10108.8			327059	302975			10799.3	557678		126296		69935.9	30585.2
337.236	3.56148	3	EIC	422117	376177	1.06066e+06	490872	723961	491019	389209	446449	205925	1.07926e+06	231378	985283	616460	293342	375882	328100	281186	202612	523809	302365	678739	331736	430864	174811	425045	268716	208198	365987	721610	833842	318501	562096	333904	392708	533110	791623	708695	234852	181486	478677	846225	196554	406561	267283	227557	628285
313.239	6.53277	3	EIC	869631	360022	498170	313686	823601	599379	531939	425044	539188	445042	1.01724e+06	632040	617600	444977	672348	390953	628195	523555	596465	645252	516316	686183	880498	664872	765318	395263	475624	597241	690043	566291	673384	450491	431511	402185	829900	958421	476748	581438	494692	731865	485554	461499	322659	504416	613983	357486
337.235	6.14142	3	EIC	58462	122581	62832.3	130376	49002.5	47563.9	40944.4	99897.5	62037.7	150765	48981.4	40074.5	27946.8	43741.5	51110.9	15489.3	33678.2	171409	64785.2	31322.6	81845.7	54875.3	32310.7	24450.6	92147.8	49085.5	25825.7	87162.6	51030.9	115975	158612	36268.2	68370.3	116391	110928	40064.7	34085.7	63574.5	227539	38122.7	107356	62861.6	62883	91652.2	53919.6	111937
319.228	4.68728	3	EIC	5.69865e+06	2.8003e+06	1.09994e+07	4.65413e+06	6.96871e+06	3.88164e+06	3.52387e+06	6.49892e+06	1.98475e+06	1.15008e+07	1.48218e+06	9.72088e+06	5.67467e+06	4.19718e+06	4.20266e+06	5.35897e+06	2.45116e+06	2.32117e+06	5.77719e+06	2.55617e+06	5.53443e+06	4.08559e+06	4.62543e+06	2.46713e+06	4.58972e+06	2.43226e+06	2.32893e+06	4.20788e+06	3.47691e+06	5.63633e+06	2.91223e+06	3.44065e+06	5.85833e+06	3.48342e+06	4.58851e+06	9.83617e+06	4.94458e+06	3.19517e+06	1.48359e+06	3.60878e+06	6.31873e+06	1.16866e+06	5.87191e+06	1.4789e+06	2.02765e+06	3.10484e+06
367.21	3.18782	3	EIC	1.38305e+06	1.17343e+06	2.216e+06	1.58411e+06	1.78283e+06	885135	1.07585e+06	1.3231e+06	543357	2.7633e+06	651701	1.99129e+06	1.2867e+06	1.00409e+06	1.08084e+06	1.40444e+06	730400	352136	1.20355e+06	695408	1.7934e+06	994047	1.05496e+06	447250	1.24114e+06	619546	750513	1.06642e+06	1.97541e+06	2.52605e+06	759103	926492	1.31221e+06	930364	1.37899e+06	1.64821e+06	2.33722e+06	684931	437779	1.18882e+06	3.42904e+06	373902	1.51084e+06	660643	647514	1.9729e+06
315.194	3.6314	3	EIC	33873	23015.8	34034.5	11070	28605.8	13726.5	27364.1	21004.5	23664.8	49414.7	15265.8	34885.5	42113.8	20607.3	19004.5	35339.9	16788.9	14816.1	26246.5	18672.2	24705.8	30123.8	21245.8	38889.6	28616.7	18011	25914.9	20752.4	17180.6	15383.3	12236.5	22962	14794.2	14927.3	26305.3	68435	33279.5	15394.7	9502.42	18431.8	29386.4	11213.3	14258.7	12110	19483.8	26985.4
331.189	5.6921	3	EIC	55132.3	49811.2	25016.8	67458.9	94780.7	62228.1	156597	64483.3	175613	160617	47766.1	91303.5	14379.2	141268	25441.6	88044.7	148412	95952.9	52124.3	113754	157654	24025.4	22706.7	125210	59932	24052.9	37203.9	39866	92707.9	138613	68531.4	45711.3	33471.1	101989	291199	124724	46805.5	21873.5	38246	299913	44175.7	25080.9	92597.4	134395	144941	24394.6
315.196	4.31422	3	EIC	39835.1	26532.5	23212.6	9811.16	43300.3	16171.4	22468.4	24746.3	7255.95	102530	10163.1	33236.3	57691.2	16180.9	31995.4	39166.3	6823	6805.49	36725	11365.8	27967.4	29202.7	23210.9	22669.8	13212.4	9008.93	8201.13	29811.5	13453	21031.1	12517.8	9249.51	13706.8	7918.45	30551.9	70346.8	27746.1	1938.13	2599.81	18425.1	51001.9	2737.64	10623.6		11507.1	17486.2
407.244	2.6686	3	EIC	2.05413e+06	1.35259e+06	911302	3.17812e+06	1.22031e+06	298207	491271	4.17758e+06	1.53722e+06	3.07442e+06	1.42277e+06	1.08023e+06	1.57717e+06	3.67175e+06	4.7189e+06	402849	327802	2.52931e+06	1.41856e+07	322730	2.7836e+06	2.24787e+06	4.4414e+06	387117	1.91909e+06	1.97804e+06	3.82238e+06	1.27062e+06	2.44366e+06	1.16494e+06	2.69839e+06	1.09675e+06	700203	5.45043e+06	589239	2.23365e+06	1.95928e+06	3.90836e+06	1.34694e+06	4.57664e+06	277586	3.50543e+06	2.5841e+06	528169	476749	9.58637e+06
407.246	3.18153	3	EIC	1601.75	6005.93		1363.48	14774.3	11139.6	8473.86	11251.2	4394.8	20150.6	7981.12	1628.44	19347.5	1418.59	15346.1	4665.51	4913.29	10156.9	16242.9	15971.2	4811.8	18742.6	13986.6	12244.3	1563.7	11177.6		8877.66	5166.78	14922.8	9258.91	8652.64	10809.3	789.414	6067.63	25385.5	15546.6	8658.35	29760.9	21100.2	35284	12624.8		10617.2	8326.98	6080.19
337.238	5.0164	3	EIC	372201	657237	450514	711873	311179	280613	477763	566671	360099	783835	202533	344852	411613	350126	262983	209572	243152	496446	359437	243170	370102	309577	178481	228477	566093	367199	300240	340819	438397	642800	394979	248565	381503	516877	341509	410812	420952	342197	626117	232395	551703	510787	483182	374473	320344	529202
363.18	2.33358	3	EIC		5120.47			2141.35			95623.8		42775.8			5908.5			35804.2			3919.14		18511.5		253.089					1198.26	18212.3	18672.1	1126.42				35664.6	4834.18	46001.6				24491.2		1155.51	10884.7		9170.04
425.256	1.72635	3	EIC	1.28463e+06	719376	1.75591e+06	1.72404e+06	1.83376e+06	2.80069e+06	1.8846e+06	1.48913e+06	1.92563e+06	2.17857e+06	972999	1.72665e+06	2.3091e+06	1.01638e+06	1.90193e+06	1.12697e+06	995067	1.46338e+06	1.41687e+06	1.06801e+06	1.36983e+06	1.21798e+06	1.39328e+06	982840	1.5727e+06	1.08031e+06	1.68649e+06	1.52743e+06	1.82208e+06	1.87358e+06	1.35015e+06	635475	1.98229e+06	1.27336e+06	1.4069e+06	1.80032e+06	2.25198e+06	1.20192e+06	1.99673e+06	2.22315e+06	2.22965e+06	2.0939e+06	1.13477e+06	1.83288e+06	940864	1.57394e+06
375.215	5.03525	3	EIC	2380.69	1800.92	1402.68	25885.6	6157.24	14295.3	25576.8	2069.59	49611.4	24195.9	5202.6	29206.4	2847.05	23249.4	12831.2	22399.2	18351.4	23965.3	7089.61	27092.5	28020.5	18977.5	21969.8	22772.9	18066.6	3322.04	1251.23	9027.98	14770.8	14890.2	15235.4	5588.86	2797	10451.3	41861.2	25012.1	10147.9	3681.5	13889.3	56018.9	3533.38	1841.48	7811.42	32781.8	29285.3	1729.65
315.197	2.27702	3	EIC	15650.6	15460.5	37113.4	19632.2	28735.5	6674.32	6655.58	15499.8	7399.42	42559.8	4523.11	35516.1	18854.4	9897.52	13770.2	19895.2	6406.27		17857.2	9755.89	21747.2	12252.9	23337.2	4331.41	20486.6	8820.37	5458.92	14487.2	20881.4	35575.2	8531.83	8626.12	24509.8	5851.84	17440.8	29003.4	38988.7	3012.43		11744.6	52008.7		18696.1	4284.66	9580.8	25784
303.233	6.8794	3	EIC	154132	28154.2	133538	128501	120860	99432.2	187262	163153	141565	175619	57303.4	192595	106816	168634	135361	218374	186207	153396	180977	183589	115548	119181	168929	147679	62809.3	73815.3	56069.3	100653	83083.2	87430.8	129724	113356	173700	141732	178171	183214	106291	88282	87579.7	185640	70381.3	30236.2	119561	113902	147610	45276.5
389.233	4.12412	3	EIC		20582	79.0556	4796.21	725.958	21.0938	15.427	6613.75	2075.62	1485.28	345.76	292.423	12.5284	222.227	170.961	850.436	3425.81	1677.19	3277.01	178.263	287.648	7.77174	142.33	3566.62	27149	6493.88	356.234	2022.85	58.2059	11965.6	3253.18	3177.49	7507.01	1026.57	1371.93	3183.01	2751.43	20.9945	6653.91	3405.33	487.155	55.9765	7399.61		2929.17	7360.42
425.255	1.52998	3	EIC	81776.6	30839.2	75273.8	113384	99715.3	136083	84702.5	102675	80860.8	104645	115602	91582.4	106303	72222.8	154627	59082.2	80488.8	262614	126472	93629.5	52993.2	57226.6	110024	66691.8	58952.6	37967.3	199604	104497	88775	68044.5	101263	14860.5	126887	97060.8	67513.3	81841.3	67271.3	72004.8	97911	122857	80588.8	67601.2	27954.4	86940.1	84593.7	48647.8
333.207	3.83325	3	EIC	420844	377166	550160	518853	362469	441342	569773	578651	445767	507739	415664	453271	408167	625487	419733	518153	417725	358867	398489	465572	325368	524752	407783	386499	556306	434614	437632	390628	274713	458442	287168	336146	599448	433945	247965	403416	384817	319877	405761	327833	532295	347202	266573	442220	383911	333869
375.219	1.8976	3	EIC	1.77934e+06	3.41435e+06	5.77261e+06	1.28109e+06	4.0092e+06	677286	685101	1.17372e+06	1.88909e+06	8.77467e+06	1.21929e+06	3.4237e+06	2.88121e+06	1.61701e+06	2.10702e+06	2.09672e+06	647883	163058	2.17768e+06	326469	3.81311e+06	1.41816e+06	2.17422e+06	626017	3.45217e+06	829260	907070	3.20428e+06	3.92378e+06	3.93949e+06	1.20954e+06	1.20599e+06	1.20163e+06	463517	920558	2.91121e+06	4.29168e+06	920063	559975	2.31718e+06	4.43516e+06	588098	1.57057e+06	402406	894152	2.89804e+06
369.227	2.35872	3	EIC	400947	341505	1.44085e+06	370832	822056	165485	108208	343208	88209.6	1.63421e+06	85297.6	1.06607e+06	412101	224482	288797	473893	111074	50873.7	442191	143171	502365	152343	398516	67319	446115	87698.1	139307	406274	434010	729285	181020	201723	391018	165648	372358	850735	745484	180254		219559	932384		511980	81186.8	152867	331333
375.216	4.76348	3	EIC	9240.85	16859.3	61290.1	8832.44	35839.1	9146.65	28902.4	11490.5	16633.1	31619.5	3615.34	16722.6	9092.24	17873.1	12512.8	13489.7	14713.3	6028.73	22675.5	10266.2	18939.1	19115.1	10889	20737.1	13721.7	1306.46	6773.37	9098.2	21429.3	21943.2	2012.01	9558.54			30736	29090.6	17317.2	3472.91	11754.9	29003.3	32592.5		16029.4	7166.44	22746.7	19003.6
333.207	1.89132	3	EIC	114039	10479.3	8677.48	2561.51	302894	5868.65	53561.9	485011	12537.5	17923.7	281052	195140	1.63814e+06	141978	60601	7472.72	6847.62	27473.5	270311	690666	646727	10300.5	499639	367792	9356.36	131959	30649.9	452969	24687.7	19198.5	13681.6	753603	16093.8	76432.3	5172.07	957017	692713	3571.99	14871	615933	12810.3	63521.3	15684.3	392.115	6571.51	11612.9
315.192	0.69965	3	EIC	27135	26074.3	26178.3	6164.72	22423.6	9075.62	43254.7	33412.5	26211.3	31289.3	14809.4	12539.1	11851.4	10863.6	15595.3	19822.5	31930.2	18778.9	43665.4	13188.1	30213.5	19153.8	54505.6	6627.19	18134.6	17503.4	11742.5	7530.9	10047.7	10970.7	15565.5	25941.2	9975.13	13826.3	11816.4	7435.01	11760.8	14676.1	13001.9	21981.1	44865.3	24951.5	14828.6	14258.5	23950.6	11525.3
375.219	2.64975	3	EIC	1.87163e+06	1.95475e+06	4.42977e+06	1.18371e+06	2.75852e+06	785707	743730	1.59075e+06	1.37389e+06	5.82118e+06	1.04133e+06	2.47491e+06	2.40164e+06	1.57308e+06	1.9951e+06	1.65013e+06	636192	491343	1.92095e+06	659280	2.15353e+06	1.27232e+06	1.97688e+06	847353	1.37277e+06	824229	954327	2.27173e+06	1.79168e+06	2.40032e+06	1.07825e+06	1.01653e+06	1.73313e+06	636633	1.18423e+06	2.22442e+06	2.42935e+06	1.05851e+06	611568	1.49855e+06	2.64612e+06	678419	1.44018e+06	461454	748731	1.24402e+06
309.207	2.18198	3	EIC	71765	52212.4	380184	27458.5	157290	56579.3	71077.5	79386.8	33945.5	412500	18749.1	118917	48120.1	19974.7	47390.6	32085.2	18090.9	12509.8	105621	19257.2	64782.8	31889.1	27186.9	28946.5	106731	67645.3	38412.7	74216.1	118142	170875	43470.9	53687.9	34133.5	19967	60343.3	143668	70609.4	73594.5		44224.7	248638	28145.7	87739.5	32673.6	44898.7	96171
449.254	4.1304	3	EIC	3.57992e+07	4.70742e+06	9.76605e+06	2.85029e+07	1.4108e+07	3.02159e+07	9.8894e+07	2.68264e+07	2.20871e+07	1.37057e+07	1.45053e+07	1.51951e+07	5.61713e+07	2.09635e+07	1.62415e+07	4.83539e+06	1.11363e+07	3.60526e+07	1.06743e+07	4.49849e+07	1.77966e+07	3.24292e+07	1.42219e+07	1.46988e+07	9.78945e+06	1.30752e+07	1.48661e+07	1.74981e+07	2.97881e+07	1.04081e+07	2.71824e+07	1.43264e+07	1.75236e+07	3.40627e+07	2.53514e+07	4.16471e+06	9.88757e+06	3.78301e+07	4.41916e+07	1.22334e+07	1.485e+07	3.26866e+07	9.77422e+06	9.7259e+07	6.25286e+06	8.92599e+06
425.256	2.5611	3	EIC			1948.48	4381.81	2607.25		1419.12			6214.7		8121.05			3417.14				2305.75	2248.29	13671.7	13756.6	2379.99		12384.9	326.363	1922.94	5197.91	24490.1	19898		8511.4		2058.13	4830.44	9938.81	18664.4	131.731	123.724	14097.8	40243.4		9961.81		1244.7	31921.9
333.206	2.83278	3	EIC	2.16533e+06	2.183e+06	1.84935e+06	1.41794e+06	3.11931e+06	1.53907e+06	1.59735e+06	2.79458e+06	579651	3.99203e+06	1.22908e+06	1.62637e+06	2.63093e+06	1.13322e+06	1.71219e+06	1.78969e+06	1.05418e+06	724506	2.21242e+06	1.08761e+06	1.90583e+06	1.2457e+06	1.37237e+06	1.02595e+06	998954	997461	667571	1.53418e+06	1.41436e+06	2.17538e+06	1.14413e+06	902148	1.31513e+06	831866	1.55283e+06	2.8413e+06	1.59823e+06	1.18068e+06	1.25379e+06	1.88302e+06	4.11429e+06	666839	834917	1.07902e+06	1.01174e+06	1.40677e+06
375.213	5.46492	3	EIC	19486.9	13639.8	9551.37	16430.6	30554.7	23277.7	58682.9	2124.13	75763.1	29484.7	28279.8	46923.1	5008.43	11273.8		14538.2	40752.6	8058.57		2090.82	20177	6845.83	11078.5	36725.4	21547.2	2082.52	32999.8	10990.4	4959.17	24629.4		2500.44	17874.9	31547.7	62545.3	36770.4	21061.4		4268.28	63014.2				3613.83	22886.7	2237.67
367.211	2.1317	3	EIC	1.00648e+06	1.59201e+06	2.14493e+06	1.54382e+06	1.59227e+06	547363	794513	927808	441823	3.91231e+06	415844	1.99227e+06	1.48787e+06	935438	1.13837e+06	1.82814e+06	608426	11685.7	1.21873e+06	357954	2.10283e+06	959517	877936	315891	1.86832e+06	458707	394631	1.1592e+06	2.29911e+06	3.26685e+06	590378	846823	1.14192e+06	553609	1.08646e+06	1.76025e+06	3.63716e+06	455884	337355	1.62246e+06	4.13941e+06	213617	1.48033e+06	552949	585480	2.0724e+06
347.222	4.0605	2	EIC	28102.1	54434	41334.4	67794.3	22097.3	24580.6	29837.7	60842.5	32145.7	27114.1	12423.5	15262.8	20852.2	41101.6	18699.8	5161.32	9206.77	56222	29107.5	21043.4	17029.4	27798.2	20002.9	20870.6	57032.1	37922.9	19469.2	27623.7	22135	41543.3	26490.8	11469.1	18168.7	40466.5	30442.7	14156	18263.7	29272.6	76502.7	10842.3	42308.9	35483.9	14298	28309.2	27382.7	45854.5
291.196	3.50415	2	EIC	138437	26683.2	106781	71295.1	118556	133973	68115.1	181727	27737.4	225767	34295.1	47153	116826	39453	61581.1	43854.7	50843.8	93768.7	148551	29131.5	60338.5	56013.4	62968.6	50939.9	18327.8	75100.3	11199.8	56460.2	43823.7	81164.5	34059.2	63692.9	57945.2	36478.4	122781	137648	58794.7	79117.3	22959.1	59411.1	117234	35830.4	36267.4	44935.2	19186.1	30954.6
393.227	2.04293	2	EIC	1.43549e+06	1.38364e+06	2.87537e+06	876684	1.88613e+06	663936	483357	860164	929634	3.24419e+06	585164	1.59011e+06	1.61113e+06	789685	1.36309e+06	1.21613e+06	511544	265151	1.32841e+06	449809	1.39603e+06	1.01767e+06	1.3456e+06	517073	1.09439e+06	464469	549194	1.60718e+06	1.74536e+06	1.8585e+06	775421	657455	1.38659e+06	382569	871626	2.12183e+06	2.40137e+06	750685	292647	1.48411e+06	2.16236e+06	336205	953483	492220	496192	1.18598e+06
291.197	5.42093	2	EIC	31006.6	36796.9	35779.8	15698	19831.3	24891.7	56445.1	45504.7		63044.3	14188	8743.5	19349	43366.4	18797.5		10280.7	17500.2	786.886	20674	873.645	8505.28		37910.6	41270.7	38634	24556.8	17964.8	24018.7	16695.9	4255.95			32470.1	467.78	22403.9	9252.12	38857.9	35757	25654.6	36771.3	69888.5	43111.5	40254.8	21797.9	37367.3
345.244	3.91557	2	EIC	174613	57100	44135.4	244486	186142	110171	74758.9	161213	452750	264864	79835	52806.2	851462	715918	61890.4	110075	35906.5	1.66225e+06	107871	62159.4	44866.2	975770	1.0021e+06	79441.7	65503.1	436029	299759	75971	79858.7	80662	106492	174373	118250	154241	84354.4	55296.7	498563	215887	192959	168074	111356	128975	58194.1	116390	12179.1	620466
351.223	6.88568	2	EIC	205253	220429	156001	57851.9	210982	379975	107712	144853	105243	162575	187805	85554.5	283140	128897	98246.5	126578	144729	82063.4	164247	108860	130253	191776	101493	105451	86296	120222	161672	121892	221017	83405.7	297905	177959	85629.5	246052	130035	112483	90973.8	183595	90473.6	77772.1	105933	78956.8	228925	130339	106385	159167
423.202	4.13668	2	EIC	47351.4	74819.1	101782	80436.2	166671	21532.7	23950.5	26016.2	28655.6	106849	62088.5	54080.1	167032	20932.2	162927	51962.9	104445	54014.9	247604	27400	45655.1	40912.3	37470.7	49703.9	60109.3	39632.9	19913.4	28302.5	54742.5	202448	62822.8	39115.4	35917	44806.8	27446.4	132865	102009	19041.4	17942.9	21286.9	71871.2	9254.84	26835.6	14627.9	150303	89938.2
313.239	5.73608	2	EIC	64225.6	63286.2	52296.8	66624.9	57945.6	60413.3	80313.7	67185.1	67054.8	62792.8	66432.8	64664.3	55708.7	53836.2	61391.1	61589	63358.3	64868.1	67090.6	66565.4	69870.4	65500.3	62686.9	61070	62967.4	56170.5	61255.9	52760	66214.2	62032.4	62258.7	64542.8	67861.6	81385.8	73630.4	80087.8	61863.6	57063.2	62742.2	75871.9	42200.3	75056	56910.6	64379	77534.3	57556.2
401.23	5.03525	2	EIC	5.74054e+06	4.92533e+06	6.34782e+06	4.80888e+06	6.50686e+06	4.10291e+06	4.59551e+06	5.2779e+06	1.86793e+06	5.81857e+06	3.39157e+06	6.07439e+06	4.83028e+06	4.60515e+06	3.96033e+06	5.40004e+06	3.86297e+06	2.1101e+06	5.31212e+06	3.22117e+06	5.00762e+06	3.47632e+06	4.30266e+06	2.69855e+06	3.36188e+06	3.08332e+06	3.83171e+06	4.03402e+06	5.11927e+06	5.65396e+06	3.44289e+06	3.83773e+06	4.75677e+06	3.60387e+06	5.17748e+06	5.93769e+06	5.19473e+06	2.99383e+06	1.51552e+06	4.00753e+06	5.70868e+06	1.70087e+06	5.74375e+06	2.24912e+06	3.17048e+06	4.75203e+06
371.245	5.29447	2	EIC	2298.04		3553.62	3769.84						2205.97		2594.68				3785.96						1939.71			1568.38					2681.22					1209.34	3997.23					8793.77				1277.84	2594.67
349.237	3.97253	2	EIC	48278.5	56152.5	122912	85320	78963.2	29323.1	40224.9	40527.9	29074.5	166026	26541.8	112351	53846.6	33843.9	48949.3	74123.2	31687.3	9114.02	53973.4	24632.4	130554	58889.8	37869.9	13642.6	97913.2	35498.2	44575.9	55026.5	97368.8	203326	33920.2	69959.4	75041.6	151129	76452.3	109601	268743	27718.4	4703.6	92480.2	278152	9808.1	95846.3	19940.7	43274.3	195894
417.227	3.9851	2	EIC	217181	225698	354558	223443	301315	104121	141603	193246	60126.2	695328	77412.4	319249	225091	129121	168307	261236	84834.2	16701	190344	65591.2	268100	143498	138449	31041.7	133454	91156.3	102114	176597	300151	529553	70146.8	154288	174716	91000.9	242085	283827	451306	47787.3	5035.43	154091	465475	11303.2	238486	9956.85	64328.8	245516
291.195	3.26402	2	EIC	6801.68	3195.24	7241.17	3890.83	8646.4	6680.64	7433.2	7840.18	3309.47	15863.4	1473.26	4555.53	8168.57	4271.02	5687.7	5411.85	4075.2	7984.34	8984.65	3599.65	7526.99	3514.84	7133.08	3934.25	4389.13	3317.06	1173.81	4001.23	7939.27	8312.17	3817.16	6605.36	4212.16	4245.11	14429.7	10254.6	7814.61	6691.93	1365.65	6481.45	12965.7	3039.97	5673.3	3422.96	3889.92	3045.81
293.212	5.03525	2	EIC	191821	168441	256182	361184	246981	211769	305687	200642	337009	377859	139511	335389	155896	294070	170521	291853	272117	219680	237870	248076	361467	216652	151624	216592	245596	128726	105406	171720	263033	307032	182730	149970	185295	222648	435829	314333	235444	129480	211451	451035	248069	95111.5	243729	347843	289516	150522
329.233	5.42722	2	EIC	17341.3	15068.5	13730.3	33805.9	27670.8	83135.5	28380.3	52148.9	35903.5	73312	120075	43341.4	16485.4	60452.8	47696.2	21952.9	43498.8	140098	5352.87	65260.1	133064	43301.1	54939.8	153657	111270	57826.7	16658.4	79745.6	65583.8	4048.59	71708.6	41782.9	93500.9	140604	137458		16329.8	37951.2	113461	35883.6	46364.5	72715.7	43375.9	100206	35948	58292
349.238	4.07307	2	EIC	47676.2	70048	120575	88691.3	97498.5	55687	60479.9	55493.5	50173.7	197796	54657.4	135469	79461.9	56554.6	82074.5	76544.2	52002.2	29583.1	78981.4	49335.9	157148	92099	62746	28216.5	137528	59350.1	60891.8	80645.5	133831	228204	52833.9	85783.1	115837	139987	92974.1	125701	299461	47287.6	27536.3	130934	313826	40708.7	135257	40877.3	67580.7	221887
313.239	5.2497	2	EIC	87747.1	217895	69364.7	939251	107098	67487.3	237137	152702	261063	311303	50027.6	112071	68165.5	59959.7	69640.9	85486.2	72983.8	397714	127316	95470.2	77500.8	59756.8	41326.8	40708.6	484344	114596	62587.9	198030	71154.7	693286	356794	67222.1	33766.9	201556	264950	174434	79733.8	78515.4	421793	127383	229515	157311	47810.1	456704	411429	507234
347.219	2.12542	2	EIC	9615.69	941.473	5228.8	17579.7	8235.23	8493.5	3220.19	20557.9	26149	19985.9		6665.47	7970.04	1522.58	19609.8	883.057		34262.4	2213.78	32721	4852.35	365.247	7300.36	5308.85	3561.26	11850.6	6468.09	12421.8	5419.16	5682.45	33077.6	14242.9	26247.5	28033.2	6667.76	6557.76	6696.7	6974.72	13457	7775	10783.1	15976.9	826.112	44077.4	763.813	1317.73
327.218	3.35883	2	EIC	105356	111371	106124	222383	80129.5	98427.4	93173.2	130116	110207	157560	60615.6	90138.3	79071.5	95637	73372.9	37568.4	70347.3	138601	129045	82201.8	120042	77507.4	79067.9	49017.4	150610	97426.3	50594.7	86632.1	93059.4	148261	133751	53734.6	93397.9	135517	69533.1	88329.2	93656.8	100284	119829	69048.2	119844	122125	71548.8	115162	106065	120375
313.239	4.90173	2	EIC	192879	333248	335676	572702	78973.6	91483.5	235671	387710	297911	512256	172589	81599.7	67873.2	101039	132958	16329	119935	493283	146281	58231.9	150244	108912	29291.5	60535.8	347529	163060	68708.4	339529	78639.2	415487	609447	55131.3	214259	445762	300037	124722	72934.4	199340	762777	116327	230918	349775	122471	420368	217867	345248
401.23	4.88288	2	EIC	2.03795e+06	1.31036e+06	3.73506e+06	1.8574e+06	2.72013e+06	1.57504e+06	1.35989e+06	2.07698e+06	877560	3.5934e+06	691621	3.29804e+06	1.88475e+06	1.38915e+06	1.55178e+06	1.58506e+06	987489	815600	1.84642e+06	1.00993e+06	1.95175e+06	1.39181e+06	1.80321e+06	942038	1.80776e+06	975990	1.09512e+06	1.80216e+06	1.75106e+06	2.18851e+06	1.24142e+06	1.63656e+06	2.1051e+06	1.49128e+06	1.59448e+06	3.06352e+06	2.14687e+06	1.22225e+06	566976	1.671e+06	2.30452e+06	506028	2.60541e+06	615860	824336	1.37732e+06
407.208	0.984783	2	EIC	329781	713988	1.01267e+06	349421	726357	129120	184544	257546	430652	1.97082e+06	282689	492534	481970	274785	449201	455786	125065	50257.3	348642	104568	841638	383456	396848	107372	561136	258802	200144	535240	820329	1.04207e+06	231774	256948	280569	100061	357589	437642	1.65336e+06	175383	166512	581312	1.13022e+06	179596	360083	129525	196058	707521
321.169	3.4476	2	EIC	119934	105017	105279	207540	238128	140702	344718	185513	338027	173110	127660	211344	157580	283815	80151.1	191207	223032	149091	233001	221268	236952	168126	86724.8	258333	150448	34784.7	129665	129218	155929	201377	116908	61423.2	27565.6	114274	370410	162295	132142	88498.8	210957	510995	170033	43461	162508	210532	325839	61540.6
345.242	5.24342	2	EIC	124941	166087	404841	158040	200507	74296.3	88546.9	109487	67821.2	275844	31068.6	351036	600367	59056.3	98289.6	98309.3	86529.4	48965.6	100810	405314	287275	125629	99687.8	33530.3	84832.4	82422.7	68894	122193	137061	193980	70039.4	89649.9	310908	116409	150030	260908	230993	88983.2	8382.61	148334	119938	32206.1	175052	347813	36435.4	59993.6
439.191	0.788417	2	EIC	6887.81	16198.7	30099.1	1765.6	25322		2343.82	1075.95	3786.4	82807.1	12162.9	16790.5	2695.59		15115	20469.7		564.793	7171.86		32190.7	7245.9	686.892		14896.3	3329.38	3009.81	13194	17572.9	36366.9		3152.3	638.249		14434.2	231389	82603.5		3722.43	20315.1	40430	1321.4	9309.13			21543.9
389.196	2.61833	2	EIC	128382	217060	425087	111719	273301	26107.1	32957.6	93592.8	49667.8	789797	56258.9	247032	231677	68382	154118	146831	26604.5	3620.19	135791	13391.1	254483	92207	114106	26935.2	128889	48603.7	39105	163411	230844	349769	61254.6	95483.9	93957.3	14756.9	155632	235904	453528	54175.2	1605.9	118876	449278	4192.4	146918	1889.71	39634.6	191877
345.244	5.46492	2	EIC	159082	68310.9	409548	127048	247171	94121.5	92093.9	113414	90806.1	358394	45352.2	406408	157885	77932.4	103026	123484	86697.7	65129.2	126191	61779.7	155180	120028	117566	59866.4	106951	92359.5	77030.7	145960	178568	225676	94278.7	117886	199410	139232	196367	263911	267068	95778.5	25357.9	182744	168667	9399.2	246184	41647.5	55917.4	76531.3
297.243	5.04782	2	EIC	604863	552575	725035	1.0503e+06	526826	519440	933143	576029	751935	1.0601e+06	666608	668744	540573	704621	501145	699821	903930	558865	571867	451858	790264	527708	440384	449381	1.31034e+06	402936	355265	492836	545005	688105	394538	500386	352486	621491	1.40067e+06	824143	509566	405691	1.2685e+06	564133	621080	447153	758087	595018	817737	629764
417.226	4.06678	2	EIC	310523	325552	468963	318048	399814	156927	136755	261217	72442.9	1.02738e+06	135890	395084	278450	215262	238920	373121	128114	36743.1	270620	103175	371536	214197	183461	74566.3	180458	134233	159689	223432	391038	667169	113249	183744	270803	117711	350148	396122	587354	85177.4	29248.2	205088	618214	24105.4	293876	15262.3	109302	316870
371.243	1.68865	2	EIC	77875	185658	721822	62580.7	257666	56236.6	14261.4	12979.1	4986.73	840998	9992.89	327084	83378.1	27662.9	64451.5	38834	4672.03		51788.2		187717	74541.5	73793.7	8073.05	106257	7873.84	22901.1	51226.7	351837	333993	27367.6	116646	129108	15538.4	23657.5	272146	379273	31814.2	10440.8	87829.4	415599	21148.1	144640	13964	12326.9	192727
359.222	3.5175	2	EIC	1.17505e+06	1.06669e+06	2.1553e+06	738220	1.56058e+06	629602	664019	949310	731019	2.3299e+06	650555	1.1283e+06	1.26176e+06	823392	934498	893405	513852	386730	979722	417122	1.12995e+06	734679	946559	590766	784398	697394	530353	1.08087e+06	758250	1.22843e+06	542517	701469	882648	423311	703638	1.28562e+06	967841	662602	285462	814047	1.07585e+06	350355	674415	376543	516983	799585
323.259	5.74238	2	EIC	23731	29718.9	50415.9	43370.6	32878.3	50820.3	12187.8	29652.8	20774.5	71751.8	4598.66	49488.6	22604.5	10267.9	20379.2	13855.7	25000.2	16329.8	28266	17036.2	41210.2	17605.6	20421.9	12429.7	29199.1	22794.7	2969.61	14490.2	46396.6	61123.4	15421.4	25944.9	22813.1	25158.6	30099.7	49451.3	34908.9	20510.6	11012.4	36590.6	15012.2	2398.49	39391.5	41727.4	20232.3	34362.5
297.243	5.79343	2	EIC	580770	540794	537317	677898	502784	574903	795206	545040	580626	796736	573987	523683	552748	602508	517509	608130	583722	581970	559974	494510	612653	542735	508685	475591	790259	468792	383873	458654	540477	530814	461492	513740	494299	584166	989807	550276	503206	481519	482031	532840	559736	613710	586770	553815	594476	536013
313.239	5.06667	2	EIC	849707	931273	1.48843e+06	1.21094e+06	703184	1.06431e+06	1.44219e+06	1.04598e+06	1.17843e+06	864675	1.09789e+06	943979	1.85879e+06	1.28699e+06	837449	2.06409e+06	797081	788938	722734	961722	954509	1.37574e+06	1.51296e+06	696476	2.31798e+06	624292	1.46143e+06	828288	1.03012e+06	1.83546e+06	818781	559661	560542	1.47787e+06	716544	608857	670467	465916	1.22132e+06	1.0647e+06	880851	1.21661e+06	610249	1.38444e+06	1.38704e+06	520579
349.238	5.30703	2	EIC	32691.8	74418.5	20782.3	95419.3	11667.7	23079.6	54641.5	95884.3	38470.2	40945.3	3650.68	11809.6	30626.5	29018.8	16489.5		7405.66	67873.8	23362.9	17793.6	13272	20849.2		29624.6	59957.8	26695.5	25177.2	24739.1	21928.2	55573	56888	21518.8	36702.8	98509.8	46480.8	15669.3	4979.83	19446.7	103345	13365	40569.8	51956.9	32055.2	74043.9	38663.5	69662
359.221	5.07295	2	EIC	19848.9	53134.8	59135.2	35770.2	18504.8	16297.9	28358.8	32762.6	25931	52046.2	148477	40784.4	9825.25	35444.1	14334.9	38003.5	20064.7	24792.6	57599.5	12102.7	31335.9	24724.2	26181.1	29275.1	38883.8	36038	29402.9	22142.7	44703.5	36080.3	32094.7	19449.6	44406.6	17290.2	10542.3	56506.9	7791.19	29925.8	21373.2	35497.9	32442.1	19827.4	46046	29471.6	31109.2	28609.7
323.185	4.09192	2	EIC	169875	258219	146380	424395	426236	335022	627937	310654	863162	325517	200625	411155	185601	539200	171619	296020	346185	302071	292698	465757	473057	268640	104254	522913	333759	91562.7	324582	159730	318608	627113	246586	146367	54390.6	220834	648854	376078	364418	110811	192786	1.23163e+06	197835	92829.8	309053	366995	813348	159785
371.242	1.5614	2	EIC	51737.8	74903.9	273069	45722.1	97746.1	17924.9	12573.6	16699.7	9201.66	338052	10632.1	130589	44763.4	24259	37854.6	20694.1	10747.3	9390.58	30946.7	4759.84	92548.2	28332.9	29568	5926.21	43281.9	7937.35	20379.9	36011.4	110947	121369	24081.8	42781.8	29415.7	14483.5	29964.8	94221.3	125724	31293.4	7234.98	30984.4	175049	5088.26	59219.6	19116	15482.5	74530
295.228	3.93482	2	EIC	5.49723e+06	3.31584e+06	9.61558e+06	3.49011e+06	5.83469e+06	3.25476e+06	3.14254e+06	3.99801e+06	1.93201e+06	7.80328e+06	7.22097e+06	6.1398e+06	3.3947e+06	2.80274e+06	2.64293e+06	5.9664e+06	2.00254e+06	2.06521e+06	3.77761e+06	1.39615e+06	4.9429e+06	2.21534e+06	3.09339e+06	1.77893e+06	4.905e+06	1.18015e+06	2.45732e+06	3.60159e+06	3.79027e+06	3.20291e+06	1.97178e+06	2.24019e+06	2.26485e+06	2.70282e+06	3.82075e+06	5.14829e+06	3.02928e+06	2.69694e+06	1.24463e+06	2.02097e+06	7.44888e+06	1.96791e+06	4.61426e+06	1.61433e+06	2.07522e+06	2.9163e+06
359.222	3.4091	2	EIC	658030	621792	1.4421e+06	370875	962126	340327	245656	632870	394521	1.62559e+06	354500	752721	747417	442916	516299	480174	181739	135706	520511	165460	655093	389400	577794	252008	468912	365328	296469	691664	450942	703977	309483	300992	510800	212576	365390	700656	552951	340761	154371	417414	667456	186570	458348	91034.6	196647	318787
291.196	4.01652	2	EIC	186078	73603.5	263459	80998.2	344157	99625	100503	114422	21282.9	500199	14163.3	159865	179043	58051.4	148782	115420	42625.2	40974.8	154832	23368.1	139566	81106.4	69615.6	27743.7	49428.3	38172.9	21884.6	109453	338421	222410	29081.7	59262.1	74103.7	29136.2	167332	220437	118037	63245.2	12839.3	87892.7	281301	10881.8	76437.4	20154.2	31770.9	61581.8
369.208	3.47902	2	EIC	56895.3	29078.3	164540	45578	32829.4	6605.08	33102.5	12344.4	308.42	177223	1136.73	254338	49199.4	23758	9491.99	15833	26995.8	1150.76	36968.4	3317.25	25798.1	4140.71	7543.07	870.512	6256.15	1536.6	3478.31	13983.8	47160.5	183062	45572	56334.8	12373.5	6478.22	30639	191979	59727.9	988.763	578.99	39794.6	77859.1	620.588	68242.7	8089.04	1873.3	21813.8
503.227	1.14973	2	EIC	7029.49	10068.4	26250.5	13749.8	6081.07	2589.9	11448.8	4707.55	11222.7	23088.7	8929.39	19154.7		8491.37	12733.4	3481.2	5766.78	11902.6	9092.67	8530.85	14868.7	8823.56	10361	8896.44	16708.5	9462.89	6445.84	8863.95	7993.34	17171.8	11069.9	1928.29	16519.6	6942.11	6190.22	6768.11	16050.8	10004.5	7387.57	9298.11	21423.5	11359.4	8837.5	12642.8	11656.1	16465.4
475.234	3.5552	2	EIC	7600.23	13454.9	18626.5	32.071	31982.5	2.70081	11241.5	22222.2	3939.58	25247.2		17117.9		4996.93	8367.91	13142.1	10023.7	14528.7	3108.02	17012.3	19904.9	6726.57	9985.14		39113.8	4547.68	4112.29	1667.17	38198.4	13110.5	4832.28	20358.3	24934.2	0.915293	25886.6	7964.88	24340.1	16669.3	12095.8	9559.62	28274.7	76.9176	4987.1	43.1844	13696.7
345.243	4.98422	2	EIC	2.31566e+06	631786	2.30537e+06	1.09161e+06	1.68285e+06	1.64216e+06	1.19039e+06	2.29333e+06	907412	1.97783e+06	698161	1.40104e+06	1.93518e+06	1.06993e+06	1.43238e+06	1.04193e+06	745850	892084	1.65677e+06	875044	795304	1.36079e+06	1.67841e+06	1.301e+06	610938	591434	727403	1.72738e+06	684135	836208	993430	625645	2.83048e+06	1.06925e+06	1.21375e+06	2.84877e+06	947835	1.20983e+06	602290	1.27048e+06	828661	660164	964766	628422	576150	328734
325.201	2.08693	2	EIC	163009	167679	502181	123911	421308	89294.5	193554	146330	86012.3	551244	51202.3	180662	161075	60417	163693	79424	79992.4	60866.9	290050	59609.2	120392	62596.4	94258.7	68780	177076	94596.1	114036	162441	245912	360448	83888.7	163436	97341	62722.3	211948	310357	265186	136687	22482.3	160086	553007	145057	190584	121695	131659	274802
313.238	5.62908	2	EIC	38917.2	42946.9	37706.2	41326.4	39152.6	37863.4	41195	39237.2	42001.4	39300.6	39521.7	40738.9	34167.8	42983.5	39258.3	41302.4	39453.6	40238.4	43093.5	44792	42741.2	41274.2	43663.7	41435	44548	40477.3	41409.1	42032.1	41238.4	43987.9	40948.8	41875	43624.9	47769.5	41393.4	45739.7	41700.6	38124.8	42531.2	40603.8	37742.3	39166.3	32531.6	41749	45186.3	46836.7
331.264	5.62908	2	EIC	35328.1	77802	45037.9	125125	25729.6	14238.5	85766.5	57568.7	27422.3	46850.3	17303	7792.71	21611	47731.3	36493.9	15268.9	125847	108039	34041.2	25228	36306.6	29947.7	70820.9	2006.14	32416.6	42437.6	45248.5	30199.5	44702.7	47839.6	29599	32508	186334	120535	55339.3	41985.4	60879.8	2096.83	163410	29777.8	30323.7	71131.3	3652.8	47368.8	47836	66348.6
393.227	2.82022	2	EIC	265948	366150	474501	471526	392505	240525	346028	306080	267943	717753	160808	559221	322511	260128	341763	366723	219122	129208	291700	201590	482006	343123	239648	174738	459489	287946	224320	329286	489994	735010	254663	293575	366150	235296	372557	491269	886424	201418	227296	483681	746352	146157	426696	200888	215377	530200
291.2	5.09182	2	EIC	21906.3	54704.8		9748.14	43108.2	21480.3	648105	29577.4	19045.1	1.16123e+06	7789.56	22065.3	14326	123984		22436.8	23767	30449.8	12245.3	172117	10977.2	10685.5	8342	178859	90701.1	25403.5	40472.1	33996.4	7520.03	9308.91	10809.5	3286.25	93306.1	433569	46433.8	21602.3	2504.21	17269	16041.7	29614.9	28955.5	4324.52	85932	59372.4	36683.4	11652.1
403.248	5.62908	2	EIC	72851.8	66615.6	82520.5	90184.8	90813.6	81868.9	75552.9	73150	48046.5	108066	40671.7	92981.1	85833.6	54325.9	60857	64376.9	52268.7	64679.9	73864.7	74803.3	82029.9	67914.8	95722.7	41724.2	60371.2	61253.6	58399.7	66757.9	76752.3	92353.5	65079.2	55571.2	69326.2	75412.7	73864.9	84742.5	96957.4	44865.8	51534.8	74912.6	67498.2	56318	65908.3	50575.7	47575.3	75891.3
493.243	1.95495	2	EIC		24493.3			42696.1				338.39	1081.27	89407.8	33608.1	247941	19953.8	6387.79	14188.6	4296.88		33494.1			5793	64131.3	169895	11540.2	105288	5868.96	70515.3	56841.7	35869.6	7020.21			623.194		196065	111853	4432.28	636.933	3318.03		3787.14		1053.55	30692.5	61921.1
345.243	5.38323	2	EIC	128016	51233.1	367605	112184	201533	85403.1	77359.6	122758	96764.5	291274	55687.2	349869	148205	59870.9	91474.9	100856	95052.2	61742.7	104639	78639.4	139506	114526	115698	68790.8	87393.9	113720	82531.3	125455	142829	196749	100236	114514	157983	132416	152198	229815	247433	85573.2	21231.1	165227	135541	11752.4	217409	34719.3	48002.4	74560.7
375.254	5.62908	2	EIC	191170	351772	210398	467039	140218	94700.7	385375	278494	156788	245166	95954.7	56356.3	147197	251705	185989	103509	521755	402642	154867	149631	197145	159895	288157	51457.1	197908	190410	210220	145079	222754	210244	179401	166545	710123	492704	257792	229231	288579	53876.3	562198	169524	172079	341194	89631.1	255859	245506	305442
393.225	3.32687	2	EIC	534541	353874	1.46565e+06	390445	735820	227560	209987	342042	128223	1.2463e+06	201614	753531	433547	281808	362079	245576	123852	124908	401548	146530	546119	249294	302685	115950	311381	106141	210660	348721	487641	465283	235127	228472	252433	192012	388991	610608	446791	309119	164722	209464	1.04526e+06	108930	422254	189496	168114	357271
389.192	5.59138	2	EIC	410432	209335	105368	289824	248359	98063.5	711248	202731	423022	534275	324468	474542	227791	388440	265917	1.1644e+06	854618	140011	227316	200634	606764	95767.4	51617.7	284363	997399	100867	29225.8	223237	658604	428306	116772	191254	181458	211159	751395	595823	139365	108072	139730	907173	77981	71037.3	733218	506640	622368	63571.4
417.228	2.69455	2	EIC	1.60366e+06	4.85735e+06	3.93715e+06	1.9952e+06	3.54033e+06	1.14569e+06	1.40771e+06	1.8403e+06	2.07702e+06	9.16845e+06	2.01734e+06	3.00984e+06	2.87231e+06	1.38754e+06	2.07823e+06	1.75404e+06	858617	335883	1.82573e+06	635372	4.81811e+06	1.97842e+06	1.80014e+06	890033	3.07608e+06	2.24887e+06	1.27268e+06	2.83177e+06	4.28498e+06	5.151e+06	1.37036e+06	1.58519e+06	1.18266e+06	783347	2.30728e+06	2.57468e+06	5.12065e+06	1.01378e+06	1.01366e+06	3.1177e+06	5.36669e+06	855278	2.32227e+06	761973	1.17828e+06	3.19865e+06
407.209	3.32687	2	EIC	27159.4	13409.4	108922	10965.5	39921.6	5901.22	3991.88	9712.82	3500.31	70875.7	6489.52	49561.5	13953.6	13929.9	15179.5	5935.83	923.446	3868.62	16536	6564.85	22115.1	11522.2	15901.7	3003.82	8746.47	2019.03	8385.92	10988.4	14840.2	18745.2	10944.3	13767	10628.7	2538.26	13024.7	32763.8	21052.7	11579.6	7229.09	6586.37	61362.6	1010.25	18079.6	1674.59	5065.46	10311.3
345.243	5.59767	2	EIC	250256	107239	680340	222397	439290	151603	138577	228510	180974	618150	89572.6	722148	268599	116094	178197	282146	180476	105896	203592	118535	291704	228500	233892	116279	201382	197322	188047	275001	317489	401680	189753	210281	317904	266180	309668	481685	514104	145945	44715.3	343116	278459	2546.97	484766	61082.7	89103.2	144703
539.207	2.02408	2	EIC	57330.9	45642.9	123198	28470	53508	44845.6	10959	27389.3	56974.7	30708.6	39729	51439.3	57604.8	32328.2	42108	45215.1	17585.2	7085.11	43968.8	27190	35057.8	56829.4	60943	16791.4	32687.3	41106.2	48516	50958	34040.3	39960.5	46933.9	47072.3	38959	28710.2	63950.3	31311.7	68686.2	52002.1	33116.6	53358	113137	34053.9	42571.9	45529.5	31594	54027.3
407.207	2.08065	2	EIC	281486	576564	955372	181369	719000	98938	133073	176286	209423	1.72928e+06	153688	529324	455084	186539	366363	419654	108402	26472.5	397402	61357.2	546868	196757	302779	95786.7	373664	113438	138622	467939	575890	905627	163742	225838	222522	35566	242490	553883	1.04913e+06	146419	39195.5	387345	955876	92378.4	338552	52463.7	168683	420660
359.222	2.76367	2	EIC	664800	652179	1.78402e+06	393444	1.03582e+06	267426	237968	577284	505339	1.89907e+06	300633	994384	792694	505412	565259	473291	179368	70669.2	627626	116478	779430	366208	661691	227816	681206	202005	295769	950051	484478	692600	363034	271194	450411	182781	309558	861439	521292	352953	144922	432538	822331	159705	439060	84078	172859	340529
293.209	3.57405	2	EIC	87458	43479.3	196034	70215.4	146115	95807.9	123207	112070	41630	206639	20274.8	77648.2	57827.3	41533.9	61393.5	46650.5	39136.5	54536.4	126048	30846	51501	43577.8	35690.3	43619.3	66381.9	38423.3	53111.1	81855.3	63622.9	95473.4	41637.4	49943.7	66116	38194	75027.8	145118	47566.6	78456.7	34667.2	52202	149907	54818.3	86004.3	36462.3	48743.8	47885.6
291.193	0.852033	2	EIC	1153.89	6288.68	4503.66	1771.06	4768.32		6243.48	42527.1	9972.98	7161.45	19749.2	6363.05	5132.24	3598.06	2934.17	11882.8	15130.4	4261.27	8023.35	8676.2	4649.09	7136.81	15275.4	17678	9410.23	20852.4	8417.04	4396.87	22311.2	8885.8	22748.5	7735.93	7231.21	13329.9	14558.4	10786.3	5247.14	19298.5	19266.3	6736.32	16989.5	18305	27048.9	7727.94	10368.3	6022.49
345.241	5.31332	2	EIC	181488	279360	518329	202134	276636	124958	122869	198357	126719	354725	61608.2	461247	896964	86505.1	151922	150021	150820	99990.7	156577	957598	414527	180086	214944	89062.5	124404	140435	111415	185752	188197	252867	144239	136219	370889	188872	222199	355934	330398	131854	27431	242642	169813	50537.2	302924	355681	75128.1	113055
293.21	5.3196	2	EIC	123448	135104	241477	111171	191238	64542.8	66850.7	81115.4	56224	337291	75033.1	148461	111409	70688.6	100898	99887.1	42466.2	30557.5	102753	40835.9	173771	81344.6	87589.5	32479.2	87472.2	44941.1	58539.1	95629.5	199090	206124	49713.9	76777.6	82383.1	42071.1	145010	150812	260518	69036.5	49785.6	83632.7	390845	51466.8	121773	47618.4	54263.3	154045
313.238	3.34627	2	EIC	757522	435691	1.06302e+06	545936	733481	1.08267e+06	432403	1.05691e+06	390529	827015	1.00108e+06	441885	414763	437197	461142	1.05257e+06	524484	974348	452437	943737	435818	594389	1.2479e+06	368779	604207	221056	1.26437e+06	343478	442568	428042	490787	276073	616791	541831	800930	422493	601193	573308	325667	322412	757235	397097	439658	314723	1.06965e+06	358321
293.209	5.53483	2	EIC	95515.3	84078.9	52352.5	84632.9	120366	93488.5	139558	59135.1	188921	133552	119811	129165	69233	87993	35356.7	101118	96388.1	50194.1	63702.6	73460.6	124259	93508.6	50089.2	125735	72702.5	45599.5	101550	53833	80872.8	105325	82452.5	38515.8	78854.8	108608	199109	144623	91428.9	47153	98636.5	185596	57457.7	31597.6	66726.9	84107.6	92624.9	45615.1
327.218	4.07935	2	EIC	35355.6	94108	40579.4	375251	77786.2	56146.2	63472.9	73080.9	60747.7	212597	7572.88	51041.9	107029	10622.3	52856.9	30691.9	98692.8	140092	166504	63665.9	71856.6	96295.4	53691.7	31725.1	96225.7	43026.7	24303	60457.5	110705	428123	252047	27523.3	45852.8	155657	61081.4	144759	86696.6	37451.7	113978	54526.9	62525.7	30724	30787.4	68237.8	50169.1	207426
493.241	2.03665	2	EIC	2432.68	27027.7	40868.3	22907.8	52578.3	39947.3	13931.2	20775.2	6270.04	34875.8	7525.56	12758.6	75047.5	7914.97	8710.89	3495.94	2652.21	25001.3	20961.4	13566.1	11380.6	9833.2	49353.7	8237.55	16167.5	5992.06	47395.5	3425.01	35169.5	45289.4	20740.6	1633.39	19814.2	5917.97	3611.62	40037	27959.1	3250.04	1181.33	6905.01	38964.6	17522.5		16723.7	49236	25995.2
493.242	2.18827	2	EIC	4483.45	5752.25	19881.5		32342	93038.3	8132.62	7081.47	49226	67745.8	73642.4	11975.6	111516	58052.3	18554.3	51527.9	20192.9	106326	10590.6	14838.8	9776.62	26593.9	96155	58682.2	53907.4	33951.1	116919	86958.6	97484.2	15779.7	72723.1	8764.79	250695	87773.2	36196	127471	94066.9	48724.3	17290.6	11073.7		26348	24070.2	12392.6	36837.9	16560.2
325.201	2.14427	2	EIC	97935.2	92865.7	275125	63384.4	235170	55744.1	132073	101615	51149.6	304314	35070.4	122455	72382.3	31150.1	103719	51027.5	51601.1	44508.2	168379	41847.2	76266.2	42062.2	67339.7	50508.2	117817	53584.8	66177	100813	126338	194187	60484.3	95618.2	60533.6	42553.7	126686	190963	115301	86197.8	11318.1	88093.9	298056	83882.9	129676	69435.9	84469.5	140839
446.258	5.5474	2	EIC	214666	229965	227073	211179	241669	158169	256625	241651	252030	247468	239613	254792	231862	225927	246764	266459	283079	229733	222602	228178	205165	204475	244570	35627.4	266772	237289	313839	260377	270181	271329	257064	259376	222551	115923	237588	279311	300518	267846	269933	302813	306189	252474	282034	222047	300243	304573
349.237	5.6921	2	EIC	10773.9	17452.6	6040.17	10343.3	2040.92	6077.4	8321.46	2260.81	11198.3		6887.71		1585.71	6380.8	5388.98	5047.58	10199.6	6319.43	7616.7	7089.11	7692.63	2132.67			11285	5324.14	11946.4	1962.08	1625.77	8905.3	10055.1	1490.09	74696.6	20761.3	495.778		6140.6	3519.52	15378.6	2563.1	7978.97	13081.6	1781.3	4250.3	9095.02	14867.9
327.217	2.11913	2	EIC	110057	125405	379383	101940	215863	62409.4	46434.3	74355.5	61989.7	340033	88782.4	184301	102473	60818.1	100145	64839.1	30749.6	47143.6	115376	38620.5	167689	82455.3	134584	29347.1	125939	33543	80688.3	97515.9	182900	155881	75890.6	70639	62171.9	46343.4	104357	164823	198183	74007	44356.5	71855	400388	31502	100019	73633.1	78789.7	132680
417.227	3.28917	2	EIC	5.17301e+06	4.82348e+06	6.18321e+06	5.58622e+06	6.05938e+06	3.43945e+06	4.09553e+06	4.67426e+06	2.19588e+06	7.23141e+06	2.70469e+06	5.96216e+06	4.59924e+06	3.65926e+06	3.77439e+06	4.41113e+06	3.03566e+06	1.1612e+06	4.846e+06	2.17593e+06	5.84219e+06	3.5415e+06	3.89498e+06	1.72971e+06	4.8761e+06	2.65328e+06	2.63104e+06	4.15759e+06	7.04088e+06	7.07051e+06	3.13182e+06	3.1982e+06	3.82748e+06	2.94836e+06	5.08045e+06	5.53584e+06	6.22719e+06	2.59821e+06	1.6754e+06	4.90592e+06	7.50717e+06	1.51182e+06	5.09356e+06	2.50741e+06	2.4858e+06	6.36916e+06
293.21	3.47273	2	EIC	84381.8	41357.6	187047	51951.6	133144	80738.4	116954	99472	33946.7	173099	20755.7	72901.1	52072.1	36992.2	52893.9	40343.3	32489.9	44703.3	116175	26672.5	47477.8	39526.4	25499.8	40230.1	67701.2	38486	49915.1	75633.3	58941.8	83208.3	39374.4	45127.8	48496.1	34879.8	66287.2	127522	42230.9	66862	21095.3	41147.3	134259	51903.1	74692.5	31607.2	42410.4	41459.9
323.187	3.42167	2	EIC	30929.2	26280.7	30257.1	177231	23517.7	20483.6	46320.4	47875.3	55923.1	90000.2	22846.9	22653.2	21126.1	19104.7	14680.1	10820.7	23942.2	85210.8	27434.8	17943.5	29242.7	18696.1	22613.8	19659.7	35571.2	31679.5	10987.1	15151.6	17262.7	48888.6	45013.6	18260.4	18127.1	52909.8	96966.5	25883.6	17916.3	23992.9	96094.6	22270.9	37740.7	19829.3	16560.8	46940.8	48104.4	56697.4
365.196	2.11913	2	EIC	413992	491871	1.12136e+06	382859	706144	122251	127026	244115	117226	1.69131e+06	127287	777945	546195	234907	405419	680781	116923	26612.7	442244	119012	779117	260508	301861	101657	409808	108088	141216	397680	760018	1.05211e+06	168914	262127	332426	87255.1	448590	707709	1.48444e+06	195859	71269.8	318919	1.58196e+06	34513.3	401423	125989	151864	670695
446.258	5.34553	2	EIC	188906	249103	245824	233306	338900	191174	284115	317458	297445	362364	281694	352225	308325	301965	321537	344981	321165	286124	328829	285909	227657	251327	286545	70510.2	240083	251729	348295	335938	315026	321602	276726	268397	207982	127346	276678	285725	306026	287174	265210	301542	453871	197244	275145	128639	319788	375352
369.209	5.34553	2	EIC	7962.19	10357.7	6709.78	23354.9	3857.42		10249.3	5599.85	15721.4	6761.21	9877.86		1382.71	4306.99	5171.34	27986.9		21185.7	1000.79	11300.4	14074.3	206.129	20954		27399.4	923.452		5178.59		3542.32	857.343	887.152	15522.8	2938.73	689.179		3801.47		3274.3	6354.52	2481.97	52773.4	6129.31		2213.32	4718.41
373.198	3.30173	2	EIC	148079	143751	208789	151679	188023	108989	110244	145329	106394	408013	63361.2	166409	160037	160202	110081	147862	101504	72414.9	169767	103424	179750	101272	118137	81823.7	126063	95097.9	80527.1	137031	209813	288179	106583	109132	130777	78465.7	154315	156624	259338	105114	81441.9	189204	270703	78604.3	188105	110030	119158	153461
329.233	2.03665	2	EIC	579894	653464	1.55294e+06	577173	1.47213e+06	877602	362095	875940	375518	1.34414e+06	578959	889229	754906	451536	591209	399287	246121	567382	530466	511930	845995	635162	945763	266093	823504	182436	787531	578109	887635	773871	580905	415276	537293	368102	480822	768688	839441	646597	314107	450459	1.71885e+06	422501	527535	316336	903307	720157
329.233	2.83278	2	EIC	65440	68976.8	186539	105130	106039	60798.7	48705.2	87845.6	88405.2	198502	51587.9	134361	99781.6	103609	85691.9	73824.2	31373	88397.7	97504.1	62194.3	136798	60366.9	79860.3	66549.7	81767.8	31571.8	56076	65285.4	89820.5	52903.4	80546	61112.3	86061.6	82497.4	81381.8	86201.6	70370.8	71788.8	99417.3	89926.8	152567	63217	72588.7	47838.4	80326.8	69837
297.243	5.68582	2	EIC	1.92828e+06	1.59804e+06	1.54217e+06	1.84803e+06	1.56102e+06	1.5302e+06	2.34416e+06	1.6286e+06	1.63014e+06	1.9758e+06	1.85507e+06	1.65064e+06	1.67543e+06	1.95833e+06	1.72846e+06	1.69841e+06	1.77328e+06	1.64141e+06	1.60612e+06	1.43385e+06	1.99893e+06	1.61827e+06	1.46919e+06	1.46107e+06	2.53184e+06	1.30046e+06	1.22591e+06	1.32487e+06	1.55642e+06	1.76654e+06	1.48795e+06	1.46027e+06	1.36726e+06	1.79415e+06	3.01133e+06	1.73088e+06	1.57192e+06	1.58613e+06	1.35932e+06	1.59476e+06	1.83511e+06	1.56609e+06	1.68646e+06	1.66979e+06	1.81035e+06	1.56999e+06
371.244	5.3958	2	EIC	25742.2	16363.3	51300.1	1812.97	33148.3	3488.55	3983.51	20039.3	7294.27	53023.9	9433.74	35862.5	21777.6	12443.1	13944.1	21443.8	8933.16	5818.59	6480.34	12180.7	24595.5	16665.7	28617.9	12305.9	13207.6	31105.2	9818.8	9878.9	17244.8	26274.6	4225.49	20002.3	2063.45	10018	10094.7	30467.8	32607.3	8949.92	4330.72	22542.9	13603.8		16410.9	2501.33	10553.1	19880.1
313.238	3.47273	2	EIC	628054	300070	857349	412157	624959	1.03969e+06	403703	1.52729e+06	394563	636871	1.39225e+06	367936	405785	438524	381050	1.11459e+06	732300	568987	641495	639998	382414	529172	862034	347759	482287	200085	1.2554e+06	323033	330759	337585	337854	226272	383137	535620	713148	296727	584410	412020	295877	256357	531287	354405	357034	280222	737638	278746
329.233	2.4537	2	EIC	377202	279582	996062	330055	671241	481104	153002	569196	234889	812074	261066	474062	378675	345367	328835	207086	127249	408416	316511	334204	488014	313092	643681	179288	353008	81237	385539	246727	324259	273262	366658	176736	440501	291497	264724	318382	379807	328545	229178	243756	635715	248703	253089	125272	433332	223819
385.221	3.26402	2	EIC	4657.76	19649.3	5029.31	2255.61	8370.8	3746.89	13942.7	12168.4	8103.47	5162.92	2129.67	8389.09	2237.92	14952	4677.72	2849.71		12231.5	20469.5	15844.2	20054.6	9573.07	11974.6	16368.6	12487.6	9620.49	3540.26	4438.16	7792.94		4180.29	2532.44	6673.06	18401.9	1635.29	10741.9	1410.08	11154.6	17304.2	9483.8	9129.35	14903.1	8047.22	2491.11	3445.86	9214.38
537.197	1.75778	2	EIC		39804.5			3008.08		4865.35																										5678.43													377.17
379.248	4.6488	2	EIC	1.312e+06	1.50737e+06	1.32139e+06	2.02215e+06	1.44263e+06	1.77003e+06	2.26726e+06	1.62065e+06	1.71422e+06	2.40433e+06	1.39563e+06	1.98064e+06	1.39944e+06	2.31371e+06	1.5984e+06	1.73789e+06	1.72794e+06	2.06365e+06	1.75365e+06	1.64401e+06	2.32435e+06	1.43101e+06	1.42088e+06	1.31769e+06	2.32224e+06	1.52464e+06	1.08407e+06	1.35831e+06	2.06453e+06	2.03756e+06	1.69427e+06	1.21937e+06	1.73576e+06	1.69042e+06	2.83228e+06	1.91413e+06	1.81952e+06	1.22207e+06	1.53109e+06	2.41589e+06	1.8899e+06	1.41409e+06	2.3255e+06	1.73256e+06	2.36389e+06	1.41888e+06
367.207	3.71978	2	EIC	65525.7	114874	65687.8	42611.4	61263.3	41586.2	61035.2	90644.6	46632.1	75634.1	800595	57274.5	62255.3	31874.7	32389.8	195538	50944.5	60708.2	69168.9	68225.1	174673	108056	66104.8	114521	39087	38873.7	34372.4	40311.3	343447	87484.6	61630.8	100721	58199.5	53470.2	76468.3	68464.4	42182	38252.9	26424.8	118865	104793	38616.7	43790.8	64173.3	46431.1	53167.7
327.22	4.63623	2	EIC		18368.5	5237.95	4399.98	3734.38	11826	87388.8	32645	38106	10404.8	9931.65	23011.3		17937.2					6588.77	20196.8	11145.3	53382.5			87496.4	6508.48	27298.5	10385.7	40271	7720.6	6878.55		7705.01	73883.6		14238.3	38763.4		24734	7943		20396.2	13804.8	11398.2	16119.4	15703.1
329.233	3.83325	2	EIC	30584.3		4916.49	25774.4	6784.96	10572.9	21396.2	31631.7	16408.5	22141.7	7096.22	12959.1	14823.8	17897.5	9846.64		25633.4	23571.4	43940.9	11926.4	24191.6	15373.6	5733.75	8303.26	26370.5	14653.3	7312.86	10491.3	27325.6	16176.1	30420.5		14328.8	30389.9	11909.5	13903.4	11482.7	9127.12	19727.9	13625.9	26870.4	26736.9	5042.81	9047.91	31467	25192.3
335.222	2.94708	2	EIC	1.0526e+07	8.83227e+06	2.47603e+07	1.11899e+07	1.59166e+07	8.4195e+06	7.55223e+06	1.0803e+07	5.13324e+06	3.33242e+07	4.2072e+06	2.06988e+07	1.09511e+07	8.00542e+06	9.3369e+06	9.64946e+06	4.60999e+06	3.14235e+06	1.00004e+07	4.26288e+06	1.47731e+07	8.05769e+06	8.96062e+06	4.66713e+06	1.4731e+07	3.97526e+06	4.44752e+06	9.02085e+06	1.17677e+07	1.46082e+07	6.17438e+06	8.82218e+06	1.00753e+07	6.67921e+06	8.75882e+06	1.71317e+07	1.06362e+07	7.16076e+06	4.62057e+06	8.43194e+06	2.42715e+07	4.24057e+06	9.90164e+06	4.98582e+06	4.12229e+06	1.10687e+07
327.222	3.13047	2	EIC	47535.8	1890.22	24621.6	12092.7	13345	22358.7	1129.03	18592.8	18025.4	16337.9	78289.9	2809.11	6411.78	12643.2	3740.92		8101.53	13411.7	22911.6	7860.9	6498.06	17885.3	15712.5	7949.71	24261.5	4453.41	3464.37	5480.71	5241.57	5226.06	20849	1958.61	7178.8	30307.5	6396.25	2421.39	8105.89	49969.6	52107.9	2332.46	42127.5	40141.1		5917.25	25866.4	8581.46
323.185	3.83325	2	EIC	12152.5		7655.91	43372.2	39329.7	11876.2	49769.3	27804.7	87627.6	34026.3	11550.4	36022.8	1558.7	50577	6979.82	27059.5	44720.6	11711.9	53537	40297.8	50251.9	23384.1	7646.35	43535	29578.4	2195.04	22132.8	10072	38199.8	41210	12510.1	3366.9		9214.44	62842.1	21377.9	19216.8		10952.7	143725	22174.1		18501.5	18667	91286.3	4913.81
325.201	3.83325	2	EIC	44434.3		47626.4	34130.9	51275.6	24697.3	57673.6	41778.3	49029.2	86662.7	54905.6	33471.4	27473.6	26208.6	29675.1	8671.63	27484.8	56061.3	56914.4	44190.5	60166.6	56190.3	32493.6	32226.6	51469	35915.5	30802	36774.2	48343.5	56385.8	28919.5	25925.4	14331.8	42365.2	81165.9	40587.5	31238.5	33737.7	42332.1	52773.5	52055.2	36314.2	24111.3	21415	47556.1	24903
355.191	3.83325	2	EIC	96509.8	74413.7	146999	96342.3	108241	78680.1	110217	100078	100362	242814	71317.4	93489.2	92816.9	133683	97146	112155	80472	51246.3	95332.9	64919.9	85874.7	94263.2	82567.6	66214.3	123794	78933.8	68138.6	89774.2	106805	212114	45055.1	54790.1	94151.5	67924.1	83137.2	83744	123204	42378	56626.1	85823.1	178704	41210.9	54771.6	46373.7	83358.4	84486.7
417.226	2.95337	2	EIC	2.17042e+06	2.19501e+06	4.67721e+06	2.50268e+06	3.35209e+06	1.58792e+06	1.69774e+06	2.28118e+06	1.36898e+06	5.27528e+06	1.02178e+06	4.32647e+06	2.36459e+06	1.60729e+06	1.97008e+06	1.98386e+06	1.00417e+06	564728	2.32482e+06	862045	3.39998e+06	1.75823e+06	2.00633e+06	903938	3.39693e+06	1.21724e+06	1.06833e+06	2.30753e+06	2.72672e+06	3.56815e+06	1.43153e+06	1.73903e+06	1.81603e+06	1.3861e+06	2.01109e+06	3.47464e+06	2.55154e+06	1.43411e+06	852353	2.13421e+06	4.80252e+06	653689	2.36685e+06	983204	949111	2.59668e+06
417.229	4.6111	2	EIC	41121.2	32163	38705.7	13735.3	22586.9	3675.75	8353.33		12465.6	179996	3740.34	66787.2	37725.5	76394.9	9578.59	97430.5			16776.3		78458.5	38303.3	4711.89		13156.5		15832.2	11022.5	87825.6	114032	20809.1		11818	4398.49	61482.6	51430.2	100707	10881.8	33824.3	31672.2	65076.4		67375.2		3759.01	11453.1
325.201	3.12418	2	EIC	50486.7		30381.6	28269.9	18182.4	43085.9	69206.6	50484.2	41564.3	47466	13160.7	32982.7	10603.6	45739.7	32241.5	37404.1	66430.1	44213.5	37682.8	6143.63	21503.2	21753.7	18493.8	41222.8	91244	22129.7	13930.8	17431.5	34407	36556.1	51680	16142.4	3332.56	43817.2	69987.3	36280.3	20804.9	35001.8	27414.8	36901.3	26601.8	21381.7	32351	42973.4	91352.3	18082.3
329.234	4.37705	2	EIC		13224.9		63834.1			9001.63	17188.6	2005.04	4908.15								21788	18885.5						15391.7	35654.2	1472.44	11152.2		26588.3	33682.7			10830				5486.21	21221.2	3542.47	2787.92	12641		15062.4		51222.6
389.197	1.77113	2	EIC	508829	1.15316e+06	1.38522e+06	444125	1.0798e+06	224310	299639	393402	569390	2.85274e+06	437768	800594	866212	483451	671551	701949	212169	72416.1	590520	174343	1.11591e+06	557437	554097	243107	714940	427989	302996	810173	1.16093e+06	1.6727e+06	322074	434878	442526	161511	545962	782283	2.08757e+06	256941	235182	828822	1.4654e+06	235581	611239	130515	311594	857730
475.231	2.9408	2	EIC	36070.8	11534.8	344461	942.556	19149.2	207050	32844.9	114921	10922.3	6552.64	49802.8	74866.6	7625.14	44022.7	25187.9	83006.7	99358.4	100888	68669	80959.8	2965.75	44061.7	43496.7	20016.2	29145	3159.94	166325	6560.53	84093.9	6765.02	40743.1	36568.1	36756	25784.5	34484	13365.3	81431.9	84226.2	17154	12925.9	56798.6	30707.2	7726.78	22468	101547	252140
325.218	6.23018	2	EIC	106095	64167.2	137478	125772	193156	99226.2	131529	99511.3	301794	301213	90291.5	134758	101547	136796	95019.8	151035	120563	116398	101128	107674	187540	93880.5	147268	150997	85483.3	82389.6	55900.1	109223	155536	151678	115133	99821.1	115742	74027.8	183403	106983	113805	62114.2	55036.5	277638	76669.7	40120.2	97363.2	63527.8	113881	45956.9
297.244	4.65508	2	EIC	1.76097e+06	548422	1.10601e+06	2.13453e+06	742704	1.51874e+06	2.12662e+06	934084	1.36722e+06	1.77508e+06	1.72027e+06	889911	456967	2.84545e+06	747357	3.41122e+06	1.5434e+06	1.03178e+06	1.11232e+06	642973	3.28421e+06	803561	1.14542e+06	1.21699e+06	1.53189e+06	304646	639254	664788	1.29115e+06	1.96921e+06	608560	487701	307298	1.50363e+06	4.93096e+06	2.09528e+06	1.01209e+06	467950	1.24486e+06	2.24196e+06	708057	757345	1.99539e+06	1.61354e+06	2.6157e+06	381710
417.229	2.5611	2	EIC	1.77317e+06	4.30012e+06	3.95273e+06	2.1663e+06	4.08654e+06	1.27826e+06	1.57712e+06	2.09077e+06	2.48999e+06	7.75134e+06	2.24186e+06	2.83254e+06	3.07098e+06	1.63245e+06	2.4084e+06	1.88186e+06	1.20585e+06	529390	2.11337e+06	853283	4.51421e+06	2.29271e+06	2.10188e+06	1.06929e+06	3.04328e+06	2.80501e+06	1.60682e+06	3.11457e+06	4.0007e+06	5.06977e+06	1.5835e+06	1.76836e+06	1.74312e+06	970526	2.21786e+06	2.44958e+06	5.12982e+06	1.46233e+06	1.1505e+06	3.59864e+06	5.32163e+06	1.29721e+06	2.39136e+06	854919	1.39425e+06	3.01644e+06
291.196	4.30793	2	EIC	54055.8	46248.5	42249.2	44816.5	87290.8	32471.1	71654	50718.5	71694.5	138868	26620.9	52103.4	92777	46253.5	50217	67068.4	40161.4	37417	65174.3	43781.5	74667.7	36474.2	38649.3	72988.9	39741.5	18132.3	10223.7	35928.3	105451	90795.7	33054.7	18965.7	16821.6	17835	139562	83578.3	42237.7	13244.6	50036.1	111529	107397	19423.2	27089.4	51118.5	55003.7	15114.1
271.172	4.74383	2	EIC
297.243	4.74383	2	EIC	1.8744e+06	1.37965e+06	1.72191e+06	2.53798e+06	1.2832e+06	1.66678e+06	3.11389e+06	1.76155e+06	1.82332e+06	3.40568e+06	1.784e+06	1.98053e+06	1.39556e+06	2.19131e+06	1.48528e+06	2.19576e+06	2.40573e+06	1.4355e+06	2.38236e+06	1.19588e+06	2.32116e+06	1.23696e+06	972032	1.29991e+06	3.57729e+06	813660	946503	1.12754e+06	1.71327e+06	2.02239e+06	1.05029e+06	1.21832e+06	924373	1.64536e+06	4.13159e+06	2.75675e+06	1.75889e+06	1.20161e+06	1.92147e+06	1.91505e+06	2.41534e+06	1.10158e+06	2.6563e+06	1.75604e+06	2.38652e+06	1.16443e+06
393.228	0.705933	2	EIC	4284.45	15083.3		4259.31	646.014				482.198		38511.8			3645.53			9283.02	1502.64									4686.13	1993.03	492.7	5374.73	1363.83	370.661	5039.27													328.919
389.194	6.10372	2	EIC	68841.2	39595.6	17394	39562.6	118112	55527.9	158096	37540.9	222182	136179	73896.3	103467	5919.19	169507	16685.7	84995.1	131395	46591.8	37454.3	141436	161035	11408	11148.3	168553	82913.3	13025.8	60907.3	23318.8	113443	134933	26092.4	65564.7	2882.54	49238.6	185937	60512.3	70320.6	15752.5	16392.6	350016	52111.1	8678.75	65078.9	61346.6	214130	36466.1
291.196	6.10372	2	EIC	14420.7	6109.77	7602.39	13352.8	10207.2	11278.6	45471.8	15572.8	27977.1	26341.4	7132.43	16968	9588.48	17618.7	13709.5	33188.5	26757.5	8406.63	12710.8	8739.95	14788.8	8843.68	6271.54	17952	41433	2535.12	2443.99	8868.81	19192.9	15182.2	6158.18	4838.47	3923.74	15153.9	60699.8	29577.3	5589.5	7096.47	6192.02	23934.6	9304.13	11996	19993.4	20916.5	17753.2
329.234	2.33358	2	EIC	160871	151442	622713	141505	315783	136314	56417.1	156583	100959	491169	106953	270910	178244	116950	133912	107898	60711.4	134273	140478	108603	198652	118937	217149	81907.9	162377	31711.5	157203	124862	150918	136075	136594	83328.6	142117	112803	145863	206785	183758	135198	74265.8	82344.6	362368	76209	141121	66036	160026	119485
317.212	3.85273	2	EIC	2.02872e+06	1.09398e+06	1.75149e+06	905709	2.82779e+06	1.33066e+06	1.1664e+06	2.69367e+06	590723	4.38141e+06	829777	1.31725e+06	2.67792e+06	1.03538e+06	2.02259e+06	1.51056e+06	828818	1.26322e+06	2.17746e+06	1.13292e+06	1.20688e+06	1.02899e+06	1.51975e+06	1.55085e+06	703011	984180	521467	1.5645e+06	569164	1.22654e+06	949210	762623	1.28201e+06	716312	1.12969e+06	3.31778e+06	970169	1.41841e+06	1.16476e+06	1.3093e+06	2.50798e+06	802327	475239	563155	834370	565720
339.198	3.1619	2	EIC	2930.84	8438.81	10975.3	165.789	6087.49	698.269	19165.6	18631.6	10283.8	16577.8	6676.44	5849.95	6555.24	3991.43	11778.7	4713.06	1364.39	21.6366	4827.85	1334.13	6745.82	2318.58	10227.8	6582.69	5466.34	13825	5168.7	5819.91	11008.6	22312.5	5123.98	4868.8	12554.5	23.2689	4368.71	3586.88	30314.4	194.949		12220.2	13243.8	8917.57	3237.57		5078.94	5850.09
291.197	4.68728	2	EIC	58730.8	69959.8	11714	26830.7	66907.4	72450.1	203332	36076.9	115526	87238.4	54180.8	94467.3	44692.1	27710.2	25175.4	47120.5	116351	33802.8	30074.5	27652.2	61363.6	29527.3	16812.1	97285.7	61187.6	35850.8	98729	46289.3	24499.5	125457	14986.3	9662.7	42028.3	92823.6	211044	169907	55295.4	8550.43	45349.5	166353	19141.9	12399.5	16019.4	32795.1	79094.8	21167.6
293.208	6.13513	2	EIC	31813.9	34765.9	19834.8	25921	46520.8	24616.4	41228.9	33958.4	59863.7	101924	50416.8	31194.7	30874.5	41588.1	32682.5	57584.7	41611.9	40898.5	39031.9	41495	46202.4	28543.1	15880.6	150115	45691.9	17630.8	15238.2	21718.1	42104.9	27136.1	22487.2	20281.3	11515	21054.5	62012.9	39858.6	23519.3	21847.6	80912.8	85248.8	61236.2	30918.8	27223.7	27084.6	52186.6	12496.2
401.23	4.68728	2	EIC	1.1519e+06	625635	1.42681e+06	752764	1.33456e+06	660568	656480	1.1161e+06	317823	1.8496e+06	249063	1.86852e+06	1.02943e+06	859479	775948	1.13788e+06	472213	435279	1.12751e+06	481437	1.01717e+06	791288	834967	464052	901498	463723	555099	916979	710911	1.00027e+06	572050	602020	1.11543e+06	653102	782637	1.89767e+06	939144	527318	254731	694054	1.04958e+06	160026	1.12983e+06	146773	378110	632687
555.193	2.33987	2	EIC	346920	102510	242337	162147	138928	393099	303742	194167	231569	176018	84836.5	271701	141208	147581	174045	21256.8	141862	392860	92645.7	328371	353731	105572	72883.6	91014.1	136613	129412	116716	192962	165265	129444	284882	116230	113744	224768	265472	88828.7	45412.1	220637	313033	92893.9	270642	327683	143318	313812	77538.4	50204
423.201	3.84645	2	EIC	23138.7	1155.44	11397.6	14910.3	11742.9	5896.1	13841.7	12922.1	23521.1	13533.7	4842.17	22886.8	15874.9	7360.11	12328.9	9963.71	12197.8	4772.35	16396.4	15555.8	16198	13142.5	18304.6	20833.8	25385.6	16525.9	8660.14	7405.57	10012.1	11451.3	11253	14157.8	7177.91	16399.5	10602.7	28968.5	16409.9	1836.32	1834.89	7090.26	7124.17	5812.95	14086.2	4086.97	18046.3	25567.4
393.227	2.9408	2	EIC	439098	456331	847181	527082	526909	690810	452830	875581	373689	1.57287e+06	318106	661174	435467	386115	551058	462763	419401	458796	433674	538688	568969	489380	480146	302515	498633	359399	706043	415260	576298	814271	367594	361291	431051	346563	536533	581120	1.07119e+06	547285	337102	478912	997012	251467	487774	287113	437876	555701
401.229	4.77605	2	EIC	2.76833e+06	1.33918e+06	4.58026e+06	2.41746e+06	3.27779e+06	2.21467e+06	1.99899e+06	3.36377e+06	1.19475e+06	4.20287e+06	895879	4.4302e+06	2.75086e+06	2.24304e+06	2.3436e+06	2.48629e+06	1.50637e+06	1.3837e+06	3.06337e+06	1.50842e+06	2.54642e+06	2.15271e+06	2.63679e+06	1.58226e+06	2.2879e+06	1.42904e+06	1.40818e+06	2.36185e+06	1.59258e+06	2.51607e+06	1.62137e+06	2.04777e+06	3.12264e+06	1.96707e+06	2.33353e+06	4.34383e+06	2.45041e+06	1.73735e+06	766335	1.91422e+06	2.67331e+06	774909	3.04886e+06	763411	1.22108e+06	1.45981e+06
493.243	0.693367	2	EIC	8480.97	7168.18	4610.4	9104.38	5644.09	8720.37	23904.6	5002.65	6365.2	12768.3	190278	6725.45	5240.34	6026.8	6583.91	3027.23	2167.37	4580.72	6645.91	42025.5	4035.94	5018.29	5558.63		5577.62	3753.79	40014.9	10098.1	5688.1	12698.3	5475.79	7287.65	11782.6	10468.4	5024.34	5257.11	5127.01	6221.63	3000.81	3242.35	16808.4	5314.8	7228.72	5963.27	9897.13	4715.18
407.204	3.1179	2	EIC	11030.8		17770.2			7336.01	2359.09	2694.74		12043.5		13084.3		6404.89	2514.89		20262.3	2095.07						8003.61	21064.2				4697.76	3069.64	6482.11	2102.73		6099.3	19764.7	3671.8	16809.2	2887.35		10110.3	9898.17		7596.02		21241.8	1485.99
297.244	6.42557	2	EIC	1.84342e+06	1.87067e+06	1.96497e+06	2.39516e+06	1.83174e+06	2.51544e+06	2.99965e+06	2.11175e+06	2.2825e+06	2.95837e+06	2.31319e+06	2.07099e+06	1.55837e+06	1.65447e+06	1.7808e+06	2.66207e+06	2.09937e+06	2.40495e+06	1.88393e+06	2.09457e+06	2.17848e+06	1.91734e+06	1.60039e+06	2.11544e+06	2.98179e+06	1.36079e+06	1.67509e+06	1.53967e+06	2.34945e+06	2.50648e+06	1.74219e+06	1.09911e+06	1.76049e+06	1.74533e+06	2.44716e+06	2.17345e+06	2.03769e+06	1.44891e+06	1.51009e+06	2.69035e+06	2.05626e+06	1.3638e+06	1.90759e+06	2.38025e+06	2.25387e+06	1.47427e+06
373.205	6.31187	2	EIC	652058	398560	400002	341435	593445	566405	1.03253e+06	481112	516584	679825	384145	666506	320848	661802	450106	1.01232e+06	943976	543270	652338	592026	735143	456472	229452	768019	792226	263317	468936	411557	748449	683530	355349	580709	257400	407934	1.11444e+06	754312	487523	363868	380114	915282	622860	250616	733661	685265	898452	476149
293.21	6.31815	2	EIC	42239.1	67306	40543.8	72908.6	45510.1	58210.9	57944.4	59032.5	57318.8	77524.1	52008.8	47879.6	56088	69086.8	42059.5	42788.8	28789.5	31912.6	34899	23123.8	42012.9	37665.5	50818.7	24074.8	96732.3	37594.3	23008.9	28522.6	80476.3	39937.8	31303.3	41052	41413.3	55689.3	64272.8	34766.4	31268.6	28633.6	22302.2	46763.5	42699.3	51456.9	66609.4	30157.1	51000.4	49817.2
323.186	3.06702	2	EIC	53325.5	19553.6	33599.2	27980.8	13273.5	36885.6	28469.7	18472.2	43149.3	30485.3	4533.13	30908.3	10945.4	26956.3	20199	15970.9	53488.5	33729.8	73677.1	15902.7	40818.8	11508	4382.38	10200.7	50163.9	17957.7	2824.45	21690.6	21160.4	35181.7	50250.2	13506.6	14744.8	23476.4	56117.3	26009.8	44245.9	31908.9	32165.4	19033.1	19632.1	54361.8	15511.8	33892.7	58065.5	15098.7
401.231	4.51605	2	EIC	2.03989e+06	973530	2.78272e+06	1.72826e+06	2.34529e+06	1.54805e+06	1.58977e+06	2.38372e+06	832818	2.51397e+06	633396	2.95573e+06	1.75948e+06	1.5369e+06	1.57764e+06	1.6295e+06	1.05059e+06	1.00046e+06	2.02283e+06	1.10746e+06	1.69097e+06	1.55066e+06	1.76028e+06	1.10948e+06	1.64339e+06	912773	1.01117e+06	1.67612e+06	1.08718e+06	1.49005e+06	1.26135e+06	1.39582e+06	2.25722e+06	1.39407e+06	1.4697e+06	3.09709e+06	1.5503e+06	1.11222e+06	539376	1.39258e+06	1.86305e+06	532658	2.11857e+06	491911	827797	1.01619e+06
295.227	4.44692	2	EIC	2.28486e+07	1.8265e+07	5.36199e+07	1.6776e+07	3.4699e+07	1.69941e+07	1.36043e+07	2.23767e+07	8.76549e+06	4.92104e+07	1.1478e+07	3.82654e+07	1.95906e+07	1.24873e+07	1.36785e+07	1.27945e+07	7.5713e+06	7.84446e+06	1.98102e+07	6.96284e+06	2.50063e+07	1.13668e+07	1.75912e+07	6.96196e+06	2.38501e+07	8.96185e+06	1.27534e+07	1.88171e+07	2.57237e+07	2.01752e+07	1.13029e+07	1.39736e+07	1.52545e+07	1.41626e+07	1.66629e+07	2.97562e+07	1.68281e+07	1.5851e+07	6.18163e+06	1.08786e+07	4.05054e+07	8.77142e+06	2.661e+07	7.50038e+06	9.85925e+06	1.72779e+07
359.223	3.01673	2	EIC	8.79901e+06	7.18698e+06	2.02844e+07	4.8407e+06	1.26729e+07	4.67475e+06	3.68827e+06	8.45159e+06	5.47727e+06	2.38091e+07	3.72972e+06	1.04717e+07	1.01126e+07	5.58541e+06	7.07195e+06	6.04864e+06	2.3462e+06	1.70706e+06	7.30669e+06	1.93219e+06	8.91369e+06	5.18328e+06	7.23087e+06	3.16224e+06	7.15721e+06	4.18276e+06	3.19987e+06	1.00379e+07	6.42601e+06	8.94569e+06	4.24701e+06	3.60054e+06	6.24884e+06	2.9915e+06	4.85228e+06	1.11497e+07	6.48612e+06	4.83671e+06	2.24878e+06	5.99426e+06	9.70093e+06	2.27944e+06	5.54579e+06	1.797e+06	2.38923e+06	4.16391e+06
417.227	3.06073	2	EIC	3.70829e+06	2.82339e+06	7.01978e+06	3.34198e+06	5.34551e+06	2.71842e+06	2.62179e+06	3.64611e+06	2.40694e+06	8.29201e+06	1.86911e+06	6.49384e+06	3.68673e+06	2.67475e+06	3.26136e+06	3.17564e+06	2.06201e+06	951174	3.68711e+06	1.41664e+06	5.09247e+06	3.10862e+06	3.23228e+06	1.54578e+06	4.63169e+06	2.67002e+06	2.24821e+06	3.61274e+06	5.54685e+06	6.7092e+06	2.48857e+06	2.93352e+06	2.40054e+06	2.32549e+06	3.64749e+06	4.87583e+06	6.18206e+06	2.11737e+06	1.39492e+06	4.08533e+06	7.37752e+06	1.37759e+06	4.21584e+06	1.48421e+06	1.96843e+06	5.17554e+06
403.249	3.79555	2	EIC	43269.4	48579.1	67728.3	68435	77919.4	19390.7	58421	82200.5	56356.1	117114	45481.8	53640.3	66659.3	32838	47329.2	34442.3	29621.6	60715.8	59885.2	40406.4	60536.7	52594.1	70303.6	30544.7	42942.1	48795.6	28082.3	46696.1	59899.4	75918.8	35839.6	55271.8	56336	50810	48638.6	62472	71434	9808.48	18677.2	66263.7	70432.1	57194.1	35836.6	8273.11	43080.5	69736.6
355.248	4.47835	2	EIC	7956.82	61270.2	10619.7	153459	31249.5	3171.76	72545.9	54255.1	9594.63	19159.3	640.517	13008.6	5414.46	5192.96	5459.2	3276.23	13974.1	65160.1	30132.2	4403.86	7264.7	10274.6	6905.06	1586.6	32639.4	42296.7	14411.3	39424.4	9943.17	75084.2	40137.6	3628.57	13119.5	57403.5	23455.9	21899.9	3630.11	15081.6	52353.9	12028.5	40151.4	13351.6	6392.8	59638.9	23442	72387.1
401.234	3.7767	2	EIC	403779	655400	648928	402240	716788	250119	325120	462945	515689	1.0198e+06	543970	499978	525655	377693	534543	358128	236616	151163	412626	245802	602955	453148	541808	317359	419146	526701	354607	526050	564008	767956	336628	414562	516179	221679	380754	451714	850285	204212	202720	615930	694218	365251	452708	121040	322455	435337
493.243	2.44113	2	EIC	1.06828e+07	83937.4	2831.07	29647.8	65058.8	29383.8	49399.6	24270.7	32439	71207.1	91239	62904.6	104508	35344.6	40283.6	2.69365e+06	1.33421e+06	59472.8	29106.4	84734.2	156670	1.09072e+06	8.52835e+06	12434.9	37045.8	2.22049e+07	29692.6	4.41305e+06	118849	2.86948e+06	1.64477e+06	85426.7	9.56305e+06	65533.1	1.28053e+06	50780.3	42348.3	2.12018e+07	8.39262e+06	36727	111644	115113	57117.5	11458.9	874671	1.34004e+06
313.181	4.47207	2	EIC							216832	13175.5								29.1749																										12094.5
323.259	6.38787	2	EIC	172963	206397	171270	226316	246902	215245	214542	189929	246101	330325	170751	278527	156462	256816	154667	191941	205290	259926	250658	237886	296810	228076	166726	211687	252902	135270	174668	202505	248340	217957	183628	144480	180186	205752	334968	214686	251874	168010	236781	371409	290663	116545	205632	271136	298426	159816
293.212	4.47207	2	EIC	6.75089e+06	6.37524e+06	1.86141e+07	4.11063e+06	1.08614e+07	2.8553e+06	2.76339e+06	3.46194e+06	1.56564e+06	2.26054e+07	1.49428e+06	9.2524e+06	6.85028e+06	2.84493e+06	3.53778e+06	5.7048e+06	1.6688e+06	992957	5.40333e+06	994164	1.02036e+07	2.92022e+06	3.35528e+06	1.02527e+06	4.97446e+06	1.11743e+06	1.78629e+06	5.32085e+06	1.12418e+07	8.47015e+06	1.64673e+06	2.45936e+06	3.07842e+06	1.56559e+06	5.95403e+06	8.7591e+06	9.29823e+06	2.79878e+06	1.28402e+06	2.35497e+06	1.8042e+07	1.18502e+06	5.78667e+06	1.1928e+06	1.59035e+06	5.47489e+06
301.216	6.38158	2	EIC	2.94157e+06	2.22884e+06	1.56388e+06	1.05017e+06	1.32061e+06	1.33618e+06	1.47284e+06	1.61766e+06	1.89704e+06	1.83256e+06	1.7771e+06	2.61177e+06	1.97711e+06	2.00261e+06	1.51211e+06	2.82522e+06	1.6199e+06	1.29751e+06	1.63473e+06	2.07526e+06	1.99017e+06	2.00133e+06	2.18327e+06	2.71262e+06	2.00229e+06	1.50437e+06	1.8495e+06	1.39841e+06	1.17779e+06	958028	1.22143e+06	1.98086e+06	1.69626e+06	1.49201e+06	1.71655e+06	2.47296e+06	1.77455e+06	1.45212e+06	1.35645e+06	1.46257e+06	1.04559e+06	867080	1.29355e+06	1.43207e+06	1.97908e+06	2.31297e+06
377.268	3.03558	2	EIC	134979	79887.9	192733	159712	122416	204031	167167	91530.5	221735	183782	134130	116659	227943	156189	181785	75207.1	57242.5	103559	112755	124111	67263.1	77333.1	151045	135927	186157	128291	150781	133697	105489	114975	99401.2	50200.8	177569	386648	80750.7	195254	137504	127701	93754.2	112309	126000	206700	95020.7	116863	57034.9	59065.3
359.22	6.31187	2	EIC	1.31305e+06	729453	782803	748280	1.11839e+06	1.11352e+06	1.82347e+06	928260	1.04867e+06	1.54424e+06	734342	1.26287e+06	647649	1.3575e+06	800509	1.89952e+06	1.78177e+06	1.05034e+06	1.16466e+06	1.05781e+06	1.47323e+06	883830	508671	1.49167e+06	1.53558e+06	538757	774987	761281	1.38735e+06	1.41559e+06	714547	1.03434e+06	496930	753139	2.03118e+06	1.46389e+06	1.06333e+06	711434	707025	1.71686e+06	1.26611e+06	520409	1.51273e+06	1.26102e+06	1.68892e+06	826960
295.228	4.38333	2	EIC	1.98121e+07	1.60439e+07	4.52418e+07	1.49411e+07	2.96952e+07	1.53233e+07	1.21227e+07	1.91142e+07	7.63104e+06	3.8568e+07	9.53546e+06	3.12246e+07	1.66688e+07	9.911e+06	1.13384e+07	1.08466e+07	7.08352e+06	7.15921e+06	1.75778e+07	5.6987e+06	2.14728e+07	9.39451e+06	1.44906e+07	5.92328e+06	1.95087e+07	7.24782e+06	1.07025e+07	1.62328e+07	2.14501e+07	1.7789e+07	9.67705e+06	1.12637e+07	1.27177e+07	1.20888e+07	1.37353e+07	2.5466e+07	1.36597e+07	1.34306e+07	5.1025e+06	8.86531e+06	3.40608e+07	7.47168e+06	2.12836e+07	6.6951e+06	8.47581e+06	1.51625e+07
389.197	2.47883	2	EIC	493998	989944	1.19546e+06	404468	983818	189862	199415	337571	257359	2.24538e+06	434528	678264	707671	345473	524692	538629	108587	43563.9	426611	112750	787246	394625	390672	173033	368285	345912	310639	544110	879762	1.30776e+06	215732	384478	448162	116003	491296	593383	1.56091e+06	207563	125201	474540	1.4391e+06	138187	507037	77718.8	196054	604488
369.223	3.73235	2	EIC	34968.6	28956.7	54126.2	47005.1	29048.7	19851.8	38122.5	34125.9	22297.8	60228.4	22919.5	49581.1	29095.5	24619.4	14767.8	23141.2	13210.7	16417.6	28649.1	17210.5	30733.4	26025.5	20195.9	19290.8	26727.8	11491.9	9703.23	19135.2	28087.5	59636.3	13577.1	35519.9	16021.6	11891.9	24121.5	73317.6	32531.5	8678.45	19151.5	27674.2	58336.6	11464.4	9906.56	6637.68	12586.5	27597.1
293.211	3.82068	2	EIC	3.22245e+06	1.33538e+06	8.00774e+06	1.81243e+06	5.11092e+06	3.47839e+06	3.63148e+06	3.90012e+06	1.21594e+06	6.74926e+06	1.34415e+06	2.84489e+06	2.03286e+06	1.37567e+06	2.00278e+06	1.68998e+06	1.60448e+06	1.74656e+06	3.79182e+06	1.22161e+06	1.81519e+06	1.88549e+06	1.5586e+06	1.57695e+06	1.82636e+06	1.91515e+06	1.50596e+06	2.28284e+06	2.88912e+06	3.20929e+06	1.53972e+06	1.76122e+06	2.23133e+06	1.16126e+06	2.38229e+06	4.31e+06	1.62871e+06	2.36332e+06	724813	1.65383e+06	4.35284e+06	1.36765e+06	2.41031e+06	1.21993e+06	1.51728e+06	1.57164e+06
467.263	1.84733	2	EIC	127470	110005	161325	247518	113616	152605	247983	309999	157142	335531	90514.4	101205	238782	147066	124299	68331.1	35430.8	383354	148109	183624	131021	218625	168020	99153.2	69001	47926.4	83105.8	127557	154674	187382	201051	52908.8	214142	184026	191052	89855.8	233589	169862	239554	98677.9	163897	96643.4	73061.9	537130	41531.4	96794.3
271.17	4.56632	2	EIC	1556.06	7048.81						1468.45		12492.1		8876.27				3566.49									1804.33	1822.46	2546.89		2776.84	1541.76		2687.17				3997.75	6095.81						3237.83		2130.75	6614.59
467.27	2.97222	2	EIC	206723	222770	206098	149361	202094	136635	178882	282787	190109	749740	109507	270966	253970	213098	229075	200482	120691	93859.8	240195	115490	258005	217504	190026	214831	185896	189016	124848	179204	182903	224051	135812	169064	103060	258237	245148	250066	233162	159650	130507	123377	184586	86848.1	150494	108782	146815	231671
391.215	2.49768	2	EIC	209976	240709	347368	161724	297571	130075	129124	217442	148190	623719	146998	260515	269033	149403	211500	197644	100843	91094.4	199592	115314	265945	175034	210929	128291	177596	137115	123753	234391	244782	329521	153916	149580	171233	105847	202181	259408	360655	138871	136336	207988	366422	113196	177977	93380	127222	178927
327.219	4.56003	2	EIC			3341.66	4894.37		14669.9	6864.02	10548.3	15688.9	13379.7	48740.6	7622.76		12073.6	8257.45	1859.52		35521.3		17598.3	48921.7	42857.6	14195.2	40139.8	95172.9	19545.6	31608.1	20938	24106.1	16056.1	29455.6		16718.6	63303.5	49025	7966.53	24022.8	2377.09	41451.6	24956.5	4637.79	4538.47	11047.8	44841.7	24571.6	22043.7
493.242	1.84027	2	EIC	2271.21	8212.58	8343.41	521.401	24465.8	1951.98	205.425	13791.9	20826.6	3026.72	4629.96	15041	8130.69	12701.7	1836.05	2674.45	4677.07	7143.63	14613.5	3309.18	14195	12901	13279.9	2655.56	232.949	9297.29	1715.61	6908.75		23997.2	7609.66	38066.9	595.058	3732.73	4081.34	9975.15	61338.8	7937.35	4191.32	499.398	11667	4981.39	296.357	7638.66	1360.89	9059.81
325.201	2.39013	2	EIC	103833	102832	218401	92594.5	155375	65752	47903.8	89521.9	24665.4	343862	22060.4	97365.5	139459	34403.8	89209	68213.5	46439	60842	131455	39659.6	110086	51005.7	95117.8	19323.1	51091	31833.9	28211	70892.7	140193	219219	45108.7	109754	50142.2	51029.4	167483	136408	170925	79426.3	23358.3	96389.3	182168	29929.2	66537.9	70665.7	25798.1	103331
323.188	4.40847	2	EIC	51698.8	41079.2	5143.16	57488.9	33252.6	31819.7	216691	27692.1	83442.9	25913.4	39825.9	31741.7	59304.4	54986.4	20495.3	32086.1	52413.7	51680.4	35008.8	55581.3	64817.2	53575.9	4091.55	52633.6	91074.7	20427.3	23077.1	19639.3	71374.5	75938.9	38577.5	15826.8	14859.3	50818.9	128582	93167.6	28757.4	75882.2	56985.7	104897	41816.4	67533.3	19556.6	40032.6	121270	31588.6
313.181	3.09277	2	EIC	11508.7		17212.1		3287.36	3383.06	2673.34	7135.29	1803.84	56397.4		33609.5	2422.47	10388.7	10826.7	15464.4	5238.43		15573.5		10297.7	2792.16	6980.28	2173.71	21858.3			4435.4	15935.7	19339	2390.21	6554.87	3045.6		21305.1	27047	15381.4	2821.45		10582.7	13737.2		25509.1		2061.83
297.243	6.28045	2	EIC	2.0517e+06	3.00331e+06	1.96852e+06	4.45555e+06	3.74797e+06	3.05254e+06	4.22372e+06	3.06804e+06	5.47205e+06	4.49374e+06	2.21025e+06	3.49687e+06	1.5518e+06	3.715e+06	2.22021e+06	2.99873e+06	3.00154e+06	2.61816e+06	3.42411e+06	3.88438e+06	4.40148e+06	2.64498e+06	1.35326e+06	3.40622e+06	3.42186e+06	1.51792e+06	2.11034e+06	2.03325e+06	3.8369e+06	5.25334e+06	2.6798e+06	1.60979e+06	1.29292e+06	2.20455e+06	4.40101e+06	3.17464e+06	3.37478e+06	1.64438e+06	2.57909e+06	7.9779e+06	2.22617e+06	1.19477e+06	3.02294e+06	4.66062e+06	5.40129e+06	1.95588e+06
475.229	4.54747	2	EIC	29748.4	84329.3	54690.9	3692.36	40370.9					183511		61422.6	33966.4			64423.2			12877.7		86613.8				39553.6			16912.9	140433	96466.1					41553.3	49161.1	123077			2796.86	112298		57266.4			44413.3
329.228	1.83398	2	EIC	8384.43	6486.34	7440.41	6856.3	8182.4	5846.42	5981.29	7444.53	6335.65	6304.24	6820.98	7240.24	7802.68	6779.16	8373.62	5381.38	6330.69	9079.21	7579.81	7853.32	5626.48	8281.3	7353.84	8747.58	7600.97	8212.37	6811.23	7517.19	4285.81	3769.84	6737.25	8003.06	5250.49	6709.93	7250.22	5577.94	4315.1	7203.32	6085.46	7830.41	7035.98	6803.99	6221.24	7172.08	6880.52	6634.08
393.225	4.54747	2	EIC	506544	679471	708223	281799	603800	113668	189650	100570	51618.2	2.04653e+06	12110.3	594264	559134	174238	188979	722234	77743.2		308346	6177.91	1.02784e+06	129508	61673.6	10843.7	384224	3369.62	38258.3	456248	1.34648e+06	986283	42291.1	92062	157637	40631.7	530771	632693	1.1045e+06	47013.9	42234.1	149201	1.49431e+06		535783	37991.4	83051.1	405132
313.182	4.5349	2	EIC																							2587.59											1922.83
323.258	6.2993	2	EIC		7218.68				2811.88				15838.8	2892.32	2818.96						3145.24			7584.87													2744.2	2885.57				21006.4		3092.08
313.241	6.02752	2	EIC	38061.7	44878.4	36619.9	52165.6	48747	42591.6	60792.1	48300.8	40637	37844.9	43903	38892.4	39121.6	36971.9	40639.9	35758.7	38188.7	58547.2	55820.2	43648	71568.6	45729.6	42764.2	45322.7	43992.1	44249.7	40991.9	52597.3	47536.3	36297.8	51397.8	35761.2	74370.5	59911.6	47552.8	55666.4	39335.2	41436.6	60616.2	49451.6	41776.6	68600.4	36804.8	45910.9	48317.7	38144.5
385.221	1.44752	2	EIC	1.24278e+06	1.30529e+06	3.46447e+06	1.06989e+06	2.11383e+06	454408	663826	960991	480525	4.36665e+06	297776	2.54977e+06	1.28263e+06	811911	1.05372e+06	1.74396e+06	501958	158261	1.39325e+06	451368	2.36804e+06	959928	1.2785e+06	315169	2.11002e+06	328103	425185	1.06419e+06	2.15011e+06	2.79668e+06	691905	857083	737884	567845	1.58674e+06	2.00468e+06	3.03883e+06	567871	226050	1.65408e+06	4.6189e+06	121167	1.30592e+06	513351	468536	2.35591e+06
349.239	5.20572	2	EIC		29926.4	3769.43	16312.7			10269.4	30447.3	3055.11	11734.7			5113.49					12994.3			3476.45				32383.9				2830.35	11115.2			2753.73	26644.3				11992.9	34155.1	1901.08	13773.1	8901.09	2530	9656.08	2782.79	18756.1
301.217	4.2443	2	EIC	30557	11192	48073.3	23794	36306.6	18295.8	15035.2	32668.3	4677.63	51002.9	1847.72	50681.3	27572.9	21497.4	19797.5	22337.9	8489.61	9691.47	28614.5	8813.8	24518.4	15849.5	26676	8003.55	25365.8	3253.79	11087.9	24770.2	8397.94	17380.6	11086.8	12607.6	26102.3	15374.6	18564.7	48099	19817.3	15241.2		16788.5	33092.9	5014.96	30559.2		3038.07	8689.71
417.23	5.85627	2	EIC	9163.72	1957.64	1902.06	7718.67	17956.3	20174.2	8262.95	10050.6				12646.2	22570.6		3802.18	1853.54	4438.26		17317.9	14331	6864.94	5426.78	10294.9			5867.4		983.618	4936.74	17149.5	2429	3359.05	8496.34	15697	11631	7836.5	18493.8				4776.1				1608.53	8560.12
345.244	6.60818	2	EIC											20255	26631.3								97171.7			921659						18156.4		35448		1.52454								55.9092	0.993892			122.869
323.258	4.83888	2	EIC		3673.76	2867.88	252.85		8278.15				168.881			30391.9			65677.9		248.647			13179.9	293264			7.74005	1483.84				242.16				803.496		3581.82			660.815			75183.7			1877.89	107.452
365.195	5.94503	2	EIC	603.109	672.849		3050.24				1282.46								65.9697					70.1971		154.358	81.244							459.815			897.889				1409.67				1656.78	4648.28	1024.28	59.8172	662.792
519.181	1.48522	2	EIC	26851.7	60769	29207.9	175956	40037.1	28395	82904.3	27897.8	62720.6	48190.9	36104.6	45809.1	44842.4	54369.5	25762.2	17346.4	26583.6	75397.7	50916.5	38635.7	47797.9	40298.1	30105.8	20343.9	36427.1	25236.3	23470.2	48814.5	40635.4	39165.4	69134.5	25874.5	40114.6	55465.9	26996.4	45475.2	33438.3	33125.1	35528.2	29473.5	39416.6	54730.1	39299.2	66063.6	31165.6	27699.1
401.229	3.87158	2	EIC	1.0669e+06	1.32746e+06	1.43522e+06	969531	1.54772e+06	882734	1.01507e+06	930349	1.19309e+06	2.00382e+06	1.12573e+06	1.28439e+06	1.31509e+06	1.00329e+06	1.21884e+06	1.10968e+06	912627	657790	1.17742e+06	802125	1.4372e+06	1.19451e+06	1.14528e+06	958713	1.16223e+06	1.2528e+06	1.01394e+06	1.24415e+06	1.28372e+06	1.66028e+06	966984	1.16926e+06	1.07785e+06	690051	1.09673e+06	1.19493e+06	1.67016e+06	540375	575206	1.31102e+06	1.39982e+06	896425	1.13406e+06	474492	988485	1.13639e+06
439.19	1.20707	2	EIC	10683.9	24281.8	19380.3		14756	2877.35	7503.89	1107.82	5342.02	88679.7	8211.09	10501.4	6744.87	5471.63	8128.25	10861.2	2993.24	94.7803	2343.88		18922.6	4405.72	1280.71	423.393	9468.05	3518.37	898.382	8137.44	21972.1	37104.1	2247.59	1343.78	2291.81		3525.23	20957.9	57358.7	305.032	279.024	11879.6	30168.3		6623.03	1539.11	4503.37	10294.4
403.249	5.85627	2	EIC	237441	141909	184923	246589	306169	370236	231908	260941	42844.3	142820	105786	250186	388456	123718	188793	117882	207417	116586	314168	278320	171101	161703	262000	74360.2	57455.5	185664	116799	121865	175760	332045	146173	167336	245867	292518	291922	234786	352054	87133.5	60964.2	170263	190870	67966.5	125440	123177	111286	256371
321.244	5.85627	2	EIC	1.22952e+06	745076	1.02538e+06	1.3703e+06	1.61924e+06	2.00121e+06	1.31763e+06	1.4879e+06	241687	886652	536325	1.39962e+06	2.01523e+06	718986	949808	582794	1.04307e+06	628777	1.67867e+06	1.44412e+06	1.01241e+06	792646	1.33673e+06	441895	341924	895654	558036	591535	967165	1.82076e+06	802483	785990	1.37051e+06	1.58598e+06	1.66771e+06	1.32365e+06	1.80262e+06	511528	400099	908227	1.10997e+06	324603	694231	738760	587823	1.29601e+06
373.203	2.87747	2	EIC	226047	524560	314692	222661	324457	145900	215891	179753	164925	1.20378e+06	157594	368009	425942	272206	283501	305318	119866	53666.3	188994	97553.6	405687	183055	144558	89837.3	294834	188609	137067	390788	556649	859482	160632	188376	256936	115387	314706	277036	713116	128540	94816.6	436110	570612	98376.6	376641	84021.5	169177	221296
311.222	2.5932	2	EIC	262022	226146	729441	290803	392567	139667	160928	222559	130806	878041	129447	523124	221682	140597	185246	122761	81246.9	75668.1	216859	69394	413762	143597	245483	62862.5	341439	63438.9	126661	240765	427459	313637	168115	144677	98540.2	156804	211506	348392	246755	171850	105378	174738	881463	83255.1	238648	162346	119317	295300
347.222	4.80747	2	EIC	1265.45	18556.3	2785.64	21486.4	2471.94	2140.28	19206.9	21716.1	14877.6	5776.47			11937.2	7601.65	1721.58	5947.77	58300.6	22365.5	6784.96	4777.49	9524.07	8375.27	5176.66	7372.33	16699.1	1353.62	17702.4	189224	18400.4	7375.1	6397.95	7750.4	11417.2	16183.4	6136.31	10672.9		5993.04	27797	1556.42	9889.29	13864	10785.6	8998.81	8374.51	18015.1
297.243	5.8814	2	EIC	1.63704e+06	1.28669e+06	1.38264e+06	1.73041e+06	1.22488e+06	1.30451e+06	1.47069e+06	1.3756e+06	1.51104e+06	1.62382e+06	1.6841e+06	1.48332e+06	1.31922e+06	1.48203e+06	1.24658e+06	2.28523e+06	1.36588e+06	1.3743e+06	1.39568e+06	1.62945e+06	1.66536e+06	1.44306e+06	1.30567e+06	1.29344e+06	3.38534e+06	1.2692e+06	1.13031e+06	1.38228e+06	1.21612e+06	1.28688e+06	1.27781e+06	1.43768e+06	1.29916e+06	1.45791e+06	2.22573e+06	1.41427e+06	1.4744e+06	1.32282e+06	3.51054e+06	1.52364e+06	1.2959e+06	1.41576e+06	1.34528e+06	1.29367e+06	2.03673e+06	1.3649e+06
323.187	3.23182	2	EIC	39158.1	20989.8	22729.1	122447	29988.6	22799.3	52965.3	45914.4	49599.9	57518.1	19843.9	28191.7	29667.4	24773.2	23863.7	29464.5	26209.7	65282.3	36870.2	24996.8	25377.7	21239.7	29880.9	26759.6	50751.2	24075.7	13478.8	18958.7	21132.1	37632.1	29685.1	19410.1	14047.4	37670.1	71571.2	29517.9	25321.6	34700.4	47761.8	32560.1	26078.4	19839.1	20835.5	38217.8	54138.6	38727
495.183	2.88375	2	EIC		46.9875	23977.1	23.2152	43.3657	4.76232	315.463	13.3669	3.59964	56.6794	23.4777	104.874	17.7884	8.14925	45.3374	9.70626		64.7009		6.82545	255.38	38.5792		242.987	405.835	8.41278	3.61435	35.5106	184.484	71.2951	19.3873	88.0344	61.4666	124.549	0.752782	17.7701		63.042	73.7145		140.937	13.3762		129.004	31.093	38.9094
327.216	3.63768	2	EIC	19006.5	28334.3	31420	78985	40347.8	17753.8	30476.2	32236.9	21377.3	137679	2882.65	16933.9	36652.8	7425.21	16828.3	11446	14893.7	44735.9	37763.9	14196.3	38394.1	25905.5	17681.2	8451.98	33231.6	10743.3	6855.86	25574.4	41329.2	89977.9	54479.1	9356.12	17936.3	46304.7	37312.1	43842.2	45058.7	17856.2	13334.4	20774.9	82589.2	16612.7	21764	18166	19043.2	56203.1
345.242	5.91912	2	EIC	110867	84957.1	169174	105578	162985	56814	65676.2	86910.2	50404.1	167925	50920.2	163702	88340.7	53639.6	62763.4	95912.1	94714.3	25881	67346.2	52312.2	93337.4	59385.8	68708.8	37102.9	40766.4	53476	69335.7	69189.3	132774	145746	46877.8	68310.3	101980	91206.2	119473	94887.9	186647	35525.8	14079.1	113642	120904	6141.18	134112	25468.6	51250.6	83426.6
325.201	3.22553	2	EIC	28310.7	23047.1	21009.3	36240.6	23469.4	13450.8	22626	39587.6	21447.2	50836.6	15557.8	24612.2	19066	17620.2	13525	5624.98	11145.8	32407.7	25225.4	17184.6	27916	13943.9	14056.7	12176.5	31207.5	19744.3	10564.4	19869.7	35209.1	23187.4	20814.8	13544.2	21584.9	27775.7	26340.8	15669.3	17723.2	20298.2	33655.1	21893	41267.6	27588.1	17590.2	24157.1	22640	27104.5
503.227	1.47893	2	EIC	901041	2.25261e+06	1.87615e+06	1.58131e+06	1.06551e+06	1.44876e+06	1.10382e+06	1.15536e+06	1.36817e+06	2.81259e+06	565704	2.34236e+06	1.32307e+06	992623	1.32434e+06	767006	744089	1.31985e+06	1.11374e+06	1.44979e+06	1.92513e+06	743521	923493	716418	2.75567e+06	2.18373e+06	1.01473e+06	820169	3.9244e+06	3.40468e+06	1.4986e+06	2.28776e+06	1.31234e+06	1.0672e+06	1.46322e+06	871378	2.20741e+06	537458	702214	2.18827e+06	2.82605e+06	1.40477e+06	2.69926e+06	1.40816e+06	2.02109e+06	2.27681e+06
291.196	4.45948	2	EIC	25606.8	787.907	5614.77	12376.2	26100.2	16385.5	7255.66	19342.1	65.1798	17373.3		755.652	50472.3	3260.48	3675.69	10261.8	1977.13	3430.02	16977.9	978.982	8771.15	9390.83	5418.05					1491.02	245.549	19240.2		9167.75	11175.1	750.801	40828.6	30070.6	11839.8	205.861		11567.7			11.91	2195.98	7.25885
301.217	4.81375	2	EIC	145227	59760.4	261636	115755	167831	105113	96536.1	190058	49255.8	252012	36525.2	236854	147852	115232	111928	119124	60736.5	65143.9	153447	75446.2	129399	105086	134671	73389.1	112798	58902.1	64475.6	114893	63449.5	116187	79507.6	95426.2	171235	106079	116170	252437	106267	87076.5	34524.6	83875.6	140888	33088.5	156379	32689	49365.2	63937.1
291.197	4.82003	2	EIC	33101.9	32232	30382.6	22010.9	25369.8	24623.2	25939.2	27935.1	25441.4	46493.4	21111.9	42808.4	32993.7	25738.2	24406	33275.7	22527.5	25985.5	24453.2	27182.5	27693.8	27845.1	39121.3	25344.5	22240.9	23551	28460.1	24304.5	38182.8	40457.5	29045.8	38964.4	32989.2	24726.1	43068.2	31684.4	53087.7	22299.2	20906.7	30566.5	38151.9	15990.9	23716	23697.5	26431	37772.7
293.211	5.90025	2	EIC	9002.75	25005.6	10704.2	61243.3	38823.2	47022.7	93533.5	25147.8	82210.7	35966.9	6965.89	80223.2	46876	5398.26	37354.2	24694.3	97166.1	44805.1	33075	30801.9	27382	31834.7	24705.6	47852.3	48369.9	18759.8	16197.6	37264.4	8046.29	41962.8		3274.3	19605.1	86039.1	111318	86186.1	6886.37	5296.23	33618.7	106055		25069.6	13468.4	50457.5	37433.7	6875.3
427.268	3.24438	2	EIC	59634.8	19886.2	108592	49000.4	91097.8	119812	144314	77893.8	33213.6	100421	5966.83	35563.8	43430.5	40777	19848.4	39059.8	26052.6	30446.2	76715.2	20433.8	22712.3	42975.6	15195.1	54707.2	19413.2	40200.8	23301.4	52925.9	72736.8	84513.7	37838.7	20771.6	73319	37129.4	56648.2	88179.8	39788.1	61167.9	20815.1	30457	101317	24742	27320.8	28702.2	25496.1	26155.8
447.239	3.61253	2	EIC	318777	106779	131378	229474	169062	172538	745577	249505	123829	143813	121628	293263	271236	69481	146290	17847.6	81495.3	384309	32584.4	606994	237443	135955	95001.8	90940.3	180472	120911	137025	108340	451971	84149.5	265214	194709	115072	299759	242807	7661.64	68760.5	256224	181404	108337	242485	187863	180821	762794	60102.5	64404.8
313.238	4.8326	2	EIC	128951	452067	294222	660130	111980	77845.2	234788	452299	507224	794239	185125	97945.2	71019.6	100776	106484	41251.8	205768	659364	158766	74365.9	219665	139498	70169.2	63124.7	524114	286910	79413.2	351682	92024.4	617379	586693	74848.3	299005	420490	464689	127679	155070	141866	1.22669e+06	167350	402256	289955	99708.3	427843	408510	451091
371.241	1.91647	2	EIC	62027.7	174230	412740	22604.8	176469	18962.7	7653.47	10104	18661.2	462822	11099.4	332106	44698.1	15277.6	101781	52213.6	28716.4	21950.3	72346.9	17002.2	228498	30115.1	163235	25521.3	121973	14731.5	36151.1	84596.3	235836	211482	59403.4	69610.9	29408.5	22218.7	11598.2	363783	295205	43161.2	11072.1	81403.3	236211	8029.12	291061	5503.7	63743.4	187166
359.221	2.89003	2	EIC	4.35671e+06	4.07464e+06	1.19275e+07	2.59935e+06	6.85368e+06	2.12706e+06	1.83063e+06	4.11764e+06	3.1525e+06	1.25827e+07	1.98586e+06	6.14903e+06	5.2746e+06	3.28132e+06	3.89108e+06	3.35865e+06	1.25587e+06	824999	3.93927e+06	1.12456e+06	4.91634e+06	2.58862e+06	4.12758e+06	1.63616e+06	3.95326e+06	2.00602e+06	2.32095e+06	5.57953e+06	3.36086e+06	4.81607e+06	2.24098e+06	1.97394e+06	3.18383e+06	1.44203e+06	2.20745e+06	5.54003e+06	3.34035e+06	2.33138e+06	1.12213e+06	2.89533e+06	5.19332e+06	1.21078e+06	3.08331e+06	828365	1.34069e+06	2.23092e+06
389.193	5.806	2	EIC	107705	74509.1	27310.4	133601	201828	114333	418074	51816	349415	162710	101451	175118	43440.9	268941	49320.4	298311	232613	102436	87837	212615	318861	30029.7	22341.6	204386	216158	23487.2	74604.2	44306.7	163711	276997	55375.1	177849	21597	124506	496708	180998	128510	37666.6	46785.8	439810	38272.1	39431.1	188701	158988	431501	88884.9
401.232	4.23173	2	EIC	2.09414e+06	3.53301e+06	3.33171e+06	2.12698e+06	3.46461e+06	1.54732e+06	1.68821e+06	2.45933e+06	1.90674e+06	5.76022e+06	2.2519e+06	2.71671e+06	2.70676e+06	1.77175e+06	2.2942e+06	1.85686e+06	1.18733e+06	758982	2.11295e+06	1.11613e+06	3.34304e+06	2.11932e+06	2.24306e+06	1.31716e+06	2.20733e+06	2.32346e+06	1.67399e+06	2.6057e+06	2.87232e+06	3.81809e+06	1.63838e+06	1.70625e+06	2.24193e+06	1.23348e+06	2.04419e+06	2.54094e+06	3.66212e+06	1.14817e+06	909006	2.84112e+06	3.24479e+06	1.27838e+06	2.47367e+06	620829	1.35607e+06	2.10936e+06
373.202	2.59948	2	EIC	635388	946336	1.44525e+06	472485	1.0793e+06	287263	334247	540512	679241	2.80534e+06	504207	1.024e+06	914669	584369	826593	696368	277731	160395	701356	274822	1.07967e+06	610313	754365	392090	693636	437234	366904	944670	995639	1.38765e+06	430004	531690	640844	214313	589405	913592	1.54522e+06	358467	326006	859225	1.1867e+06	332095	685373	118987	318621	651526
379.247	5.81228	2	EIC	190047	241105	190882	381628	243463	223487	330615	254666	223293	320673	191089	192063	204363	225536	248282	182508	211595	290859	189420	212208	215161	208237	147117	143116	329121	238494	142847	191268	212296	200383	194011	201495	253467	263622	233228	250218	179353	202617	257568	219262	209573	280321	247216	226300	220003	220949
369.174	2.21968	2	EIC	1.98934e+08	8.68461e+07	8.5142e+07	3.42088e+08	7.68082e+07	2.92193e+08	4.04256e+08	3.23424e+08	1.49606e+08	1.46659e+08	1.53448e+08	8.09868e+07	1.61422e+08	2.30991e+08	1.60369e+08	6.20545e+07	2.34976e+08	2.26155e+08	1.35205e+08	1.16421e+08	2.17662e+08	2.6863e+08	8.87992e+07	1.28453e+08	7.57649e+07	7.58572e+07	1.3187e+08	3.64937e+07	1.40621e+08	1.13401e+08	8.94552e+07	1.78125e+08	2.21079e+08	3.16686e+08	1.29826e+08	7.31153e+07	8.60702e+07	1.3909e+08	4.59784e+08	2.45437e+08	2.06837e+08	2.3064e+08	8.48703e+07	2.46923e+08	2.98683e+07	1.72594e+08
624.3	5.97647	2	EIC	155668	154949	253541	272388	193269	210908	143878	192427	184091	147300	131860	215737	171164	244960	210435	179090	133336	159105	206348	135199	242727	254989	291888	211894	217394	163431	187028	248251	176417	217898	238076	198879	539488	192511	205170	294335	251347	158536	192578	160347	317693	250703	223550	212735	135009	175309
407.207	2.29587	2	EIC	52809.6	97017.8	149375	44195.3	79178.2	26259.4	4120.42	40235.5	32345.7	304957	24674.2	92855.7	82264.8	28117.8	77822.1	68806.7	12328.2	17349.1	49149.8	13939.5	74406.1	34087	62969.7	16415	62887.4	12336	11235	92706.9	94895	151367	32114.6	46928.5	45142.8	7612.3	67276.5	81965.7	177226	29525		54937.4	123016	29420.4	56283.1	16757.2	34900.5	63447.6
311.223	5.99532	2	EIC	448153	353559	327609	126709	436469	127680	73707.2	436682	178004	836456	194378	459955	109369	184435	43303.5	25582.6	20400	450964	432092	366610	670994	149657	163979	80096.6	163008	131339	178559	170784	691086	135108	143866	102239	339125	114253	341085	98622.6	136490	173982	552844	196410	770203	88596.6	74668	226184	127189	353642
349.235	5.79972	2	EIC		4991.26		22879.2			1050.06											10905.8								2720.81		835.629		11770.6	8185.34			13878.1	961.532				6109.39			1430.06		5268.91	3387.68	12693.2
345.243	5.83742	2	EIC	130177	268929	148827	185877	178394	165471	330975	225076	339933	517648	178803	161148	139510	311847	183660	220085	181721	225176	213455	291420	263618	174782	93724.1	256876	144904	115624	72625.1	150187	203925	223166	146352	91491.9	123335	137655	331588	277848	168867	111584	304434	451120	300717	135470	117288	208891	269159	81837
401.23	5.82485	2	EIC	69218.8	78352.1	34902.7	176005	109694	38934.4	147123	113284	50358.9	139299	26513.8	28246.1	50888.7	63236.9	123256	32215.6	46533.8	112790	23861.1	65779.7	42003.7	30986		16602	145433	81492.1	24052.2	45964.7	47623.4	58995.8	30850.5	57086.4	90575.5	103230	30090.1	121490	27441.4	52712.9	113809	50174.6	48208.5	90831.6	95392.4	67291	33857.3	63351.9
232.975	0.452783			138170	134004	96059	102351	131548	102808	106828	129489	128195	128648	142540	129835	135177	138943	129475	128407	128943	98824.5	126993	125667	124063	120986	100571	127214	159515	126521	124555	130312	135051	100014	127014	123159	89690.6	143263	127911	126234	125454	98767.3	123640	126478	96876.3	142286	153690	101232	130748	130331
279.079	3.6251			75418.2	253087	217805	582675	73161.5	683157	632314	386970	165331	246419	58783.5	381612	138800	122972	55439.3	19099.7	155679	353412	7553.51	608643	1.17574e+06	80664.4	3670.87	7967.01	37536.2	54122.5	12483.6	18519	123120	106803	94273.1	17416.9	93899.6	185599	245132	6575.73	5346.91	101697	284434	16939.6	423260	397414	262548	869572	75617.4	2005.88
361.082	3.61882				11000.3	8231.43	37254.3		37938.7	50211.6	17077.1	4946.48	8777.87		23709.4	784.347	956.551			4776.58	14611.1		46276.7	117201	756.355							1969.73		867.778			5197.21	9673.43				1153.33		27985.6	27299.6	13235.3	52912.1
444.333	3.61882													15.9694									10.197		15.0864		0.927737										5.71295
299.106	3.61882			1740.72			5506.33	342.494	20298.6		358.338	2805.29		3933.99	671.773	699.249	4825.17			3228.05	8690.3	623.914	1215.36		4807.37	2071.54	7932.93		8020.35	10336.2	3362.84	618.714		8782.71		16553.8	10717	828.048	1429.92	682.779	40327.6	40988.1	624.334		690.401	321.853	47742.7	2824.69	5891.85
320.081	3.61882			13353	59241.7	42233.4	158283	14000.8	183612	172827	103289	37442.3	56668.8	10081.1	95107.9	31054.1	26184.3	10596	565.761	28455.4	88622.3		172719	338210	12833.5	1398.87	4934.92	4788.13	8356	2941.45		23032.6	14571.6	15060	1168.82	11563.9	35955.3	65730.9			14147.6	43915.8	582.861	105420	100236	59156.3	213804	13630.2	2773.9
470.31	3.61253																		105643						2326.86					17615.2									31859.2	7808.18						1111.27
323.154	3.61253			1157.86	2502.87	0.621648	16772	210.297		1219.25	5766.27	4774.84	7158.76		506.292			460.511	497.017	415.686	7803.9	466.822	3672.85	35.3	48.0053	2150.22	311.351	2726.32	789.174	570.693	955.589	765.378	2104.21	1856.56	854.889		6562.57	388.116					479.541	752.075	627.919			2618.66	12225.8
310.175	3.61253			12.2871	2665.31	139.956	1.20323	57.8423		1.29077	2.28489	8.71033	122.948		43.4425	23.2695	17.2541	16.8511	33.2942			25.2521		69.4219	5.60874	56.6073	0.477247	30.378	1.97561	1.92199	22.7593	32.7921	26.2735	8.42141	8.20791	0.153432		28.6348	41.2443	32.616	6.67442		6.99818	131.51	0.00378046	8.11334		0.497296	8.9243
440.266	3.61253			17725.6	17547	28873.6	3223.19	17796.9	3033.58		5357.28	9374.69	38283.5	5240.39	22201.6	16470	9450.59	9856.57	20530.6	1964.75	1798.41	15085.4	4397.99	11154.9	8985.58	10588.3	17698.9	12430.3	3014.11	3831.1	6945.17	13023.5	12668.5	1238.53	7223.2	6423.3	5535.81	11226.4	24006.1	14413.1	1518.9		4833.93	9261.2		5044.14		12492.8	9943.91
529.245	3.61253			34460.3	30212.2	2724.46	7913.42	10767.5	5637.63	44039	18498.3	3381.26		1803.17	16000.4	1648.17		5434.86	1565.21	1109.74	16870		40834.6	13264.5	2586.19	17.8032	1876.32	21417.8	3103.63	9679.65	3876.76	33618.2		11080.8	16428.8		14969.1	6420	164.063	108.704	2722.72	9608.48	2840.04	15931.2	5216.63	9176.39	24689.8	1091.77
285.207	3.61253			11976.7	7823.91	9326.92	9831.18	11309.4	15960.1	44119.7	15515.2	24529.4	10512.6	24788.3	8523.98	13713.9	11887.8	16624.6	9764.68	26354.6	8470.57	15094.6	8554.66	4469.92	18402	12094.9	16012.5	47781.9	10450.5	12093.1	14893.5	10122.4	11970.4	13517.4	5173.86	13576.9	18249.2	8144.04	5943.23	25263.4	7850.54	8795.63	9340.29	17241.5	19615.1	9515.79	20430.5	16395.4	4359.43
227.165	3.61253			2069.28			1451.21	3465.13	2511.14	3303.12	961.134	2666.81	933.412	808.561	2753.72	334.296		3524.91	2320.71	1001.9	8077.1	1024.14	1263.98	4689.52	510.607	566.225	2443.87	3506.1	1042.55	724.335	791.244	2269.86		1943.59	4151.98	3139.96	1077.25	5632.03		2126.41	1543.66		2615.25	2406.57			1072.15	953.196	454.797
520.304	3.61253			39743.8	161340	69878	86559.4	51821.7	31189.6	57205.7	52828	44388.9	81387.9	49865.4	36781.2	167895	60249.8	63188.6	35395.6	22236.1	51980.9	90734.5	125856	99896.9	48333.4	62051.1	32597.8	53364.4	34881.5	34198.5	68667.3	56830.4	67972.7	58425.8	50462.6	65555.7	34182.5	57442.2	84051.9	62491.5	41921.2		65871.9	70497.4	89491.4	38301.7	45411.1	27677.2	39425.4
601.398	3.61253			17732.9	8251.84	9358.32	2363.06	7387.06		3186.24	5394.15	11572.9	6878.77	5159.98	13698.8	2473.3	7804.43	10162.9	8028.54	4440.58	5271.47	6408.48	1725.64	7144.6	4857.5	2509.42	12376.2	10705.8	5355.2	6751.58	7064.82	7389.27	5311.96	2740.96	9747			8007.52	12774.1	7854.78			12889.9	6105.91	3522.32	7075.06		6670.67	4324.73
329.268	3.61253			24014.8	3521.31	7031.45	47441	34308.7	3384.43	8897.36	16546.6	13820.5	25880.3	4641.94	6671.63	77277.9	9451.09	11925	40783.9	1911.55	99620.3	30747.2	1506.22	10697.2	16093.1	9820.74	93385.8	21675.4	14135.6	9192.45	68478.9	2382.8	12029.8	11014	3519.72	11013.2	5608.8	11547	11108.2	2665.63	11474.3	319.447	10045.4	28020.9	3183.03	14521.2	878.124	2099.3	65479.6
513.331	3.61253			31551.3	5008.17	12762.8	44476.8	14773.1	27021.2	44410.8	13135.5	79514.4	25574.3	24106.5	12504.4	65826	58957.6	55655.6	38467	15642.6	52888.4	24449.9	25461.7	31493.7	33619.4	28040.6	20045.9	29312.7	23540.9	43725.6	51358	17004.2	36791.1	39282.9	60603.7	30507.6	49241.4	25480.1	29080.7	25526.2	9397.5		22049.3	8527.54	32670.7	17325	35083.5	13443.1	25901
319.193	3.61253			24515.9	18659.5	29007.9	23938.8	14928.7	25589.1	27987.9	38432.4	25382.2	21560.9	18501.7	7863.81	26340.1	35160.3	24391.5	14618.5	41256.8	60079.3	26952	12486.5	79.3964	21378.6	16545.5	11897.1	36824.9	31276.2	20399.3	75359	19385.9	11128.7	17023.9	10662.4	45829.2	27483	7064.81	15386.6	17623.5	3891.41	21547.4	16064	22282.2	49977.8	9080.54	17798.4	36542.3	15888.2
457.333	3.61253						34596.5					24324.4	6890.3			46843.8	64057.1	1371.09	152252		44193.7			23658.5	53343.7	237173			225532	344760	20913.1	46708.3		3890.31					17011.6	20131.1			19990.4		3042.01				212410
243.196	3.61253			38570.6	23997.6	28960.7	37236.2	24327	30770.5	50598.7	33415.3	41276.2	27546.7	25130.2	27494.2	32026.6	30082.8	24702.7	27708.7	27034	26663.1	29107.7	31491.3	35836.1	35705.4	23988.6	25162	48858.6	19048.4	16200.4	24309.1	28208.2	28635.9	29846.7	22714.5	19078	30806	57844.9	34500.3	29700.4	41322.4	9679.62	32528.4	30096.6	27025.3	23603.3	24004.7	38019.4	24270.9
257.212	3.61253			79750	52015.2	46005.5	39008.6	33312.1	47514	51692.7	51569.3	62548.3	46742.4	54685.6	47715.6	46988.5	49674.6	40254.9	52173.4	59178.2	41287.5	75572	39985.8	53450.5	42052.4	40035.7	42789.1	79993.8	38867.4	26919.3	33215.3	39158.4	35550.6	58946.1	34110	39898.1	44866	59702.6	48457	58757.4	42442	15284.7	41327.3	33220.4	57953.6	34691.5	37590.3	63627.6	34777.2
313.081	3.61253			120352	93595.9	111057	93869.6	103455	98048.2	108520	87900.2	99924	110238	108495	118415	106877	107434	122560	121862	110822	117466	128712	114693	93645.3	94998.7	119267	106371	140632	112930	107386	114604	127351	108878	112035	147045	114218	113585	124231	120902	130971	139468	132440	114359	132726	139272	126155	123055	146557	100914
385.109	3.60625			11655	9217.47	9640.43	9259.74	11796.7	10945.4	11332	10072.4	8953.98	3512.48	9719	8872.03	7351.03	11161.8	9032.79	9916.39	9667.77	6814.77	11681.6	9974.97	5620.08	9994.58	12178.6	11169.8	8569.59	6736.9	9876.11	9900.68	8277.81	8078.85	10528.7	13804.5	7293.06	10005.1	12995.6	9609.8	13187.4	8931.53		13159.6	10646	8950.46	7755.56	3208.16	15740.9	11128.9
505.271	3.60625			555.153	88024.3		15611.8	4652.41	17933.4	31327.8	87.8595	3991.53	995.7	15544.3		9874.5	8786.78	1320.72	8912.42		114.922	2917.25	6411.66	1537.25	8092.83	11616.6		6840.24	4968.7	4842.52	10151.8	16026.9	4522.67	10417.5	3949.82	8723.1	801.999	5902.63	7142.7	362.551			4099.75	1972.6	6483.99	5185.68	1030.62	9517.72	1259.42
466.221	3.60625			3012.11				1086.96		1964.47		2336.21		3981.79								1116.36						4764.62	3395.37	1110.09	1725.87	5327.67			1693.4			1235.27	16615.1	26055.2			676.423	1336.84	10500.7			1214.86
347.259	3.60625			12531.4	10747.8	86111.7	17408.5	65311.2	9338.25	10051.9	30625.9	23760.4	138680	5163.79	31687.5	39969.1	19025.6	24312.8	10404.4	4849.47	89367.6	25103.5	7861.71	21601.1	36348.6	23383.5	3799.89	11461.4	40392.7	6983.76	37835.9	27492.2	58694	9616.22	14304.6	22130	36565.4	6840.19	29006	40511.6	18279.7		44440.9	45322.8	5692.71	22012.4	7547.05	1483.17	12527.9
645.424	3.60625			17958	10992.1	23247.2	16835.9	15690	6395.85	8980.27	8778.88	16896.8	9164.5	9505.07	13247.9	10689.5	16496.7	15417.9	5103.6	8642.74	6180.55	18727.1	4417.76	4515.41	7760.28	8066.26	14692.7	13445.1	10067.4	7409.15	10511.3	10303.2	4380.27	2159.65	15255.6	10192.2	6034.92	9977.94	30631.6	24372.9	3608.61		20594.9	15344.7	11825.6	957.811		8775.93	8133.42
428.338	3.60625						830.014	1238.38		1014.89		1725.12		507.016		1167.17	1048.4				0.0055668	2361.51							682.394	1889.59	528.973	1385.26	4336.23	1824.24	2395.71				6174.64				2242.46	2454.48	1138.59				4946.36
343.214	3.6251			30610.9	15834.3	17059.8	22435.3	14297.8	8849.26	15981.8	14481.3	30436.6	22335.1	17537.2	27344.9	36044.4	27891.2	15654.4	30314	14878.8	14968.6	23339.7	12756.4	7991.06	22130.8	23651.4	42422	25890.6	20288.7	16584.7	25537.7	8826.95	12322.3	19345.5	19696.5	13525.7	20112.6	11719.4	27787.9	25896.7	19588.1	3880.41	15200.2	6983.63	7001.76	12965.9	11261.6	21295	27206
306.028	3.60625			12110.8		115891	101610	161015	63438.3	80380.9	116685	27392.2	116566	60252.8	158600	159198	19045	161522	10667.6	175685	34249.2	5544.8	144980	133310	119945	47951.3	138223	4305.03	77032	36587.3	14184.5	10892.9	11657.8	105429	18416.6		23668.4	151730	15515.7	151325	116001	5799.03	22177.8	98033.7	74195.7	129043	87073.1	130554
410.253	3.6251			13432.3	14898.1	13479.5	9392.58	8493.45	4448.27	6755.18	9266.89	11782.1	9624.18	9972.43	18186.3	20508.2	11836	9096.85	16991.7	5443.23	16084	11529.6	9663.03	5372.8	16407	12297.4	27019.8	50519.9	9115.87	10712	21352.9	2943.31	2936.5	7563.42	13261.6	11131.7	11014.5	11428.5	18366.4	9672.65	8563.03	15421.3	6604.56	3004.48	2533.44	5741.43	2700.85	19239.7	21428.7
333.155	3.6251			2265.29	10391.8	1141.57	7017.95	500.388	4567.84	2935.13	7294.56	2682.84	2264.17	11208	10108.3	575.71	3698.22	1246.88	793.255	6784.66	4138.38	648.692	4924.87	1316.56	10551.6	727.644	4603.6	1731.42	13995.7	2313.93	4472.03	1913.48	1441.91	9981.28	3505.83	4824.79	15265	3290.55	1090.78	316.367	13695.2	8264.3	4143.87	608.602	22241.4	15797.4	9142.28	9454.12	2614.49
454.141	3.64397							2378.24			2485.53	3300.02	65.1721	11191.1					4184.71	12054.9	7176.76	17241.3	5390.35	2556.32	16437.1	7359.8	4363.32			4452.09	7599.52		5055.06	4494.31	12551.3			11262.3	4679.32	10322.9			12826.5	6141.15					10938.8
271.227	3.64397			26078.2	14561.4	13344.5	7165.67	22370.5	27321	77401.6	29335.7	26083.9	11696	43553.5	19189.9	21101.4	19843.5	22127.5	17300	15414.3	21508.6	27442.7	22688.7	15345.1	24439.9	24593.6	19623.6	27564.2	20221.1	19164.4	18437.1	18767.9	17159.9	30062.8	12298.1	16900.1	21724.3	27667.1	22334.1	13713.7	17292.7	65316.2	22699.2	19329.8	33852.4	13893.4	23156.6	23822.4	10552.6
463.166	3.64397			44352.2	47862.1	44750.9	50141.1	55542.6	87738.7	44789.6	59312.8	58575.4	18587.8	69813.8	54499.8	53670	73954.5	55401.7	53071.6	57977.3	72787.1	71782.6	48958.4	47179.5	70452.3	68696.1	83112.4	59168.4	59573.4	84769.7	67730.6	76962.3	60253.9	80945.5	71091.6	45135.6	54289.4	70654.3	42853.7	66704	100600	96870.5	59298.6	49323.3	52229.9	58088.6	97658.5	66443.3	64835.7
225.067	3.64397			113062	127063	150178	673850	158384	339176	375015	530446	156977	370592	178362	159388	254506	305514	185497	55156.5	281642	164692	114251	216067	319948	327347	25929.1	126145	82588	120765	77977.1	66715.3	63376	153905	183747	53791.4	116962	307072	298934	72716.5	148742	197951	448692	116808	241620	302407	133008	708623	145391	53986.3
605.194	3.64397			322585	365783	246732	337381	300651	450016	229880	284828	373468	165212	347460	331700	303838	356733	272656	327087	407980	464893	339256	330032	244948	374797	385516	427594	241828	418073	458866	361917	315919	350034	387656	328725	357978	309455	300435	293823	294206	471337	370559	345209	227567	303720	325378	460414	404889	387714
618.205	3.63768						3738.78		4758.3								6040.25			8645.55	8937.25				5383.19	3032.69	6943.85		2626.67	6592.85			5430.84	9131.36		10456.2	10305.3	2537.81										1926.03	2465.97
368.957	3.63768
515.18	3.63768			2358.83			36465.3		2550.51	3105.27	6351.56	3602.85	274.515				6726.97	631.032	2494.02	22500.4				1177.83	17642		18156.7	2959.84	3594.75	1865.55	581.072	3133.38		14831.2	4596.42	1924.62	17640.4	25640.5		57.2801		4655.95	49.2028			28.1702	56941.9	10938.6
353.153	3.63768			1080.73	16795.1	2790.59	7264.49	2781.2	1474.43	4699.48	1096.1	2715.46		3898.98			959.801	3734.16	1060.5	2821	2531.13	2778.04		1504.28	1273.36	1931.36	831.924		3688.69		2186.76	977.348		2560.99	2229.62				14501.4	1109.39	53.6906		9615.74		973.928	4348.05	10343.2		13395.5
452.113	3.63768			19910.1	14333.8	16403.9	13556.5	25448.4	9633.14	22480.7	17640.5	25104.6	19049.5	14536.3	16703.1	19625.4	19100.9	19923.3	16427.4	18412.8	10668.3	23808.7	24011.7	12270.8	16297.5	17105.5	25289.7	15401.3	16044.3	15850.1	17615.6	19689.4	15742.6	22623.7	25814.6	4970.54	12826.9	29461.8	24549.8	19431.1	10478.1	8019.75	23333.5	18589.3	18580.8	19769	6605.13	26934.2	15743.2
601.215	3.63768			23187.3	37876.7	13955.2	106757	7966.56	405365	271556	50957	54557.7	24035	61516.9	48759.5	7972.82	153601	28761.1	2960.4	165634	263075	32016.2	73881.2	9416.08	152216	124458	182488	15584.7	151654	209635	43735.4	29119.9	106209	274993	15940.9	643066	329295	115441	19188.7	11292.2	408332	345491	18246.2	11291.7	25521.6	81485.2	636558	112833	176886
514.176	3.63768			9903.77	8701.78	1258.73	115265	4383.3	43423.4	12100.6	57267.8	19826.7	3131.37	22327.3	19499.1	3975.03	15803.5	21510.8	430.242	98836.4	78478.3	3510.54	45062.5	13317.6	53732.3	6229.6	97968.9	12063.3	45382.3	40856.7	6132.82	80.0389	17550.1	126196	815.299	51985.2	98451.1	136362	13297.9	4102.72	63928.1	14748.6	7924.91		9663.45	28207.5	252105	109692	8491.54
643.223	3.63768			32155.9	34607.9		55743	11165.9	67405.9	9157.68	28004.9	28116.9		39230.8	6115.55	7799.71	52008.8	14582	16185.4	72822.4	86288.3	23039.6	28852.6	4697.7	38447.5	19485.1	69485.1	16895.6	53347.7	65601.9	34280.7	9616.17	47669.7	66682.3	11590.1	88087.1	108351	62536.3	17859.9	5108.63	66792.8	25229.2	13304.5		20212.8	28536.1	70770	55801.7	51948.6
528.194	3.63768			16730.3	119392	23343.6	197099	2151.58	253170	59614.8	86029.8	49977.7	1156.08	28730.6	71859.5	18882.5	52876.6	3007.97		86314.8	165703		140404	108595	31459.1	1034.51	3469.93	2125.31	22127.7	1862.3	6732.05	15698.1	34335.1	68694.7		68623.8	129316	100870			60515	127836		17583.8	96132.1	68037.8	338784	43928.4
239.578	3.63768			16863.3	76073.4	64149.8	159395	19366.5	179253	141618	110047	42560	63162.9	24938.4	94453.3	50721.2	29865.5	10674.5	4247.11	33042.9	96594.2	4751.21	145091	297792	20737.7	3087.62	4062.72	18107.8	14921.1	5070.79	4624.92	31299.6	31588.6	24680.4	5256.53	24420.3	43678.1	57785	5638.44	5014.55	29440.6	89063.5	4299.11	107859	96023.8	68961.4	263749	22151	3685.89
583.219	3.63768			1.08576e+06	1.58308e+06	1.46578e+06	2.87571e+06	841565	3.84421e+06	737953	1.45481e+06	1.3144e+06	1.00647e+06	2.54296e+06	1.68268e+06	1.57928e+06	3.01188e+06	3.85312e+06	737657	2.51894e+06	2.64775e+06	1.14103e+06	2.18561e+06	1.47916e+06	3.13625e+06	2.57195e+06	1.98945e+06	864239	1.91609e+06	3.69061e+06	2.55615e+06	682586	3.76782e+06	3.21469e+06	1.19868e+06	4.55246e+06	4.58762e+06	1.2393e+06	549025	1.23288e+06	6.74417e+06	4.58573e+06	1.30245e+06	892288	2.57925e+06	1.40761e+06	6.54936e+06	1.31583e+06	3.87447e+06
389.269	3.63768			1.09619e+06	239730	123060	261455	557603	491295	550402	2.4856e+06	117325	331208	2.20359e+06	583232	438265	581661	259173	707950	312709	834457	540401	436430	69376.9	506541	1.54328e+06	513185	54381.4	134242	714938	730404	1.10068e+06	614065	341248	241474	1.33944e+06	762570	319847	211525	339157	941106	292582	1.10767e+06	368927	597588	290999	255589	346675	75511.4
392.082	3.6314																										19.0927														124.619						239.193
629.263	3.6314			15821				5338	9527.66	3024.04	33990.3			38774.5			10802.7		2022.5	3485.17	13872.1	5095.74				21950.3	9834.08			9710.04	6182.23	14954	3944.91	1589.87		22767.5	6130.5				29097		17171.1		3647.06		7047.49	1443.56
547.261	3.6314			8661.72	2902.24			3850.25			29408.9	1534.28		32940.6			2004.04		2681		5079.82	1693.51		883.847		19935.3	1573.7	2510.61		2001.65	6071.09	8551.4	1755.82			8905.68	2242.02			1574.85	5573.36		12717.8		2605.57	21499.7
523.365	3.6314				10057.5		22531.4		129.334	54380.8	2923.42	12995.5	7483.61	5843.17	1696.44		480.328	78.3709		837.572	20128.3	14891.5	388.663	331.349	2337.98	2235.08	2846.15	11243.9	3826.85	5870.46	6347.3	2858.76	15877.2	23666	217.975	16041	24945.8	17864.3	8953.62	406.948		8384.12	313.7	2066.07	22747.4	3212.54	18817.1	17757.4	4454.24
366.959	3.6314
269.625	3.6314				19239.2											387.633				438.236		268.02				560.811		564.012	1188.71				6088.08		224.503			7643.6		391.974			299.829
471.274	3.6314			238057	63534.9	7744.18	49649.5	136574	89107.9	129388	536669	13240.8	81962.8	491512	115897	97752.6	116890	51923	98248.1	63331.9	187225	122686	96336.4	29704.4	123706	347614	109833	26839.8	22850.2	163564	198495	230460	129775	87458	51417.5	258449	143235	72817.6	50607.3	82504	174262	41281.1	268992	127833	146359	35523.8	35272.8	68923.3	6731.41
399.181	3.6251				6819.43	7034.31	5981.47	6126.93		6090.33	2706.96	1057.66	3185.2	84.992	780.983	9458.52	1592.85	1844.81		1627.51		10935.3		2344.49		648.876	1632.85	5048.38	333.985		4583.54		5802.87						4583					7820.57		81.1422			270.083
368.158	3.6251			2852.21	73065.7	944.047	5671.2	79.4061		7254.71	8336.11	3296.6	3832.84		5618.33	50.4295	832.76	1377.95	8480.97	1657.13	6655.43	534.82	5472	8360.84	145.551		1283.74	6382	4399.67		1602.6	10164.4	4178.31	563.607	2687.3		1731.18	4745.3	2444.33	2382.81			728.302	3612.64		9589.47	1253.91	1357.44
411.177	3.6251			6890.11	6162.25	6401.62	1229.34	698.727		5465.26	1123.71	5220.7	6408.9	2839.43	5652.74	2485.81	6067.01	2848.28	32167.1	2416.98	1254.77	1860.68	779.144	2090.02	4925.66	877.11	6175.24	6126.05	2111.9	5629.07	3204.06	4686.55	4224.45	827.767	16200.8	12257.6	4.12522	3043.2	9166.47	20786.2			831.658	2953.62	3099.94	102900		4582.41	1516.69
505.21	3.6251			5.48674	2.08997e+06	1027.11	283601	40950	1949.62	11197.6		28937	11625.2	104915		151311	2557.62	23435.2	1886.47	1569.87	3073.35	125.562	46628.2	9273.78	637.848	830.757		39257.8	60080.8	402.131	69974.2	31941.5	61059.5	971.091	5327.62	4179.07		453.65	2597.76	2442.27			24939	20015.7	532.762	7174.23	14016.8	3864.79	7168.92
645.367	3.64397																		81005.9																								9.36536		4228.21	28090.7
371.125	3.60625			54001.3	43415.8	46342	49139.8	54645	54932	48025.1	42497.2	53714.7	36712.3	52425.6	45668.6	44254.8	53213.8	50894.3	56658.9	50376.9	46665	52967.5	47569.4	39701.7	47759.1	52576.4	59665	46655.4	49581.6	51272.1	52376.2	50623.8	44398.8	54853.6	53915.7	48950.4	43291.7	53751	49059.6	46986.2	69728.5	13189.5	58519.3	49716.1	50263.1	75788.7	67918.9	57810.6	50324.7
289.123	3.60625			118976	166655	140603	120786	127920	128113	161651	112586	132241	145511	124971	143211	136292	136410	132544	119480	112644	106857	119066	129675	112046	120161	115511	114380	166463	137190	132493	122070	131217	151989	135491	126284	170467	118336	120331	118885	129907	136281	65788.5	132347	233336	164368	169404	125759	146514	131996
317.173	3.58662			15218.5	56499.5	14118.4	51344.9	6745.25		34848.5	22893	25334.9	46191.6	7843.05	4990.14	10313.5	7577.86	3905.48	3827.39	5879.89	30991	24085.5	3317.07	9840.47	10445.8	5548.76	14710.1	46971.6	11058.1	4425.88	24644.2	3470.45	31748.4	17981	6181.15	30964.1	20687.5	320.816	17954	4855.68	7250.89	10293.3	8096.68	19023.7	29203.4	18438	5042.56	4225.03	21746
267.196	3.58662			66537.1	40648.3	122547	47692	95402.5	52213.7	50868.1	60540.3	50514.7	125587	82322.7	60198.3	53262.8	49507.2	39178.2	94143.6	63942.6	53404.5	62923	37090.7	76512.8	49298	62580.4	28929.2	56827.3	36705	39394.4	39305.8	47267.8	48068	35083.9	49237.5	45915.5	49518.8	85113.2	57681.7	53134.3	61829.9	14470.3	51223.9	79382.8	31677.3	54588.7	37418.5	56867.2	33213
295.192	3.58662			183463	315718	151511	536255	97474.9	136188	284316	267259	283524	276432	112868	85106.1	123669	152730	115774	65442.3	135886	356753	268901	85014.2	125679	168899	64125.5	99673.3	284368	183187	131148	192427	99396.9	248622	275286	103621	236286	289022	121455	138717	139305	206031	333903	115395	244189	343654	193626	214319	187332	248501
313.119	3.58662			468450	379448	283732	697026	195124	1.42918e+06	318316	555183	510418	176460	677902	416368	314865	768974	361615	259510	772849	1.04227e+06	400168	626578	306151	738575	641456	858892	280086	737733	820898	429332	275061	576581	912897	266338	1.46298e+06	976723	573511	340634	203918	1.59843e+06	1.59365e+06	281814	152245	391477	524189	1.93963e+06	591790	804846
339.163	3.58033			1503.44	6104.56	25013.4	74.6725	51182.2	143.712	51.4949	908.206	31.2064	9001.33	1412.96	17373.5	73220	75.2825	4.05121	18.6759	171.999	222.264	1175.71	1.48712	5625.51	12.6545	86.0713	64.2958	155.481	413.977	8.92105	6572.46	1909.12	2072.5	60.8016	16.8111	0.356151	223.27	957.022	41.817	23480.8		41.1581	66.6502	44153.2	22.4452	232.892	4.00722	124.212	999.959
456.218	3.58033			1.58994		8008.07	24305.2	5757.83	4.16137	6915.39	3146.81	22.339	41373.3	0.00601266	1400.81	1328.26	1.71646	751.56	1319.99	0.115152		0.0877444	1495.09		0.117073	3.89467	0.764803	5460.89	0.0445087	21.5502	19.2736	0.056844	963.189	1148.37			15.9808		973.09	2726.37			1088.31	11959	1516.56	15380.5	3443.79	3478.95
273.207	3.58033											1902.24	18089.4								686.624												1305.11	4550.93								4542.74		840.267
418.969	3.58033			85854.5	68730.4	69991.1	58293.8	73523.3	77789.2	89047.2	70271.4	93491.6	69204.1	91326.8	59467.2	117019	93694.1	98510.6	91355.6	72467.1	67219.5	107583	101599	67162.5	94682.7	109535	102874	83031.1	156829	77366.8	93142	85879.2	71722.8	81084.2	124184	70681.9	74668.2	86134.7	76241.4	113880	70038	31901.8	98855.9	95718.2	100976	97761.5	41759.4	149478	104269
627.305	3.58033			13700	61034.8	78483.3	171181	91499	19748	108919	48860.2	54077.6	146037	16726.1	64708.6	53519.5	10026.8	37661.4	48960.3	15815.2	77762	51382.3	53557.6	30796.7	24371	10963.3	42543.4	84305.5	83291.7	29933	50724.5	29729.2	101349	50211.8	31397.4	26633.7	27196.5	10101.1	91056.4	32583.3	19633.9		74558.5	120928	103197	204116	24359.3	47773.3	81913
248.08	3.58033			64106.1	85159	192415	231344	421465	474029	455000	402695	472169	378259	468448	511323	494912	550027	588551	569020	561509	504243	515091	516345	470518	515337	502135	535021	338977	468555	368111	304428	468102	442796	558546	569143	488986	535246	421273	527615	433378	488113	690268	488552	560918	562610	525315	553131	583291	502507
478.198	3.58033			131502	102863	24697.6	270813	4988.08	973864	63679.9	192598	174246	4816.45	277657	114269	58709.1	387876	85176.7	34988.1	396507	622194	126785	291522	67544	454955	327524	415122	34745.4	321678	414706	133378	44765.7	239768	573874	46882.2	1.15088e+06	638100	311730	74483.8	23872.4	999189	914961	54951.8		84920.9	208267	1.44041e+06	271759	450981
545.315	3.58033			93764.4	186021	258092	492892	262741	47188.7	325824	184143	198104	469155	77123.9	138266	244819	143586	155504	149850	49057.4	424288	132476	203654	81242.8	97323	40165.9	198730	308470	318119	162177	220002	83353.6	308783	162319	62972	18290.9	198921	66270.8	281395	131733	167418	76570.3	160564	265836	351646	600227	205789	203386	333082
269.212	3.58033			211846	182151	205799	244995	194936	215377	371120	213815	246210	305127	213267	217541	167812	268431	211990	309636	314469	259267	193637	200552	258764	183566	160468	219584	316787	160196	138152	182738	222276	257611	206017	164709	167731	233901	347705	230914	159824	165479	160946	243194	199236	170238	247710	304438	314790	165784
463.307	3.58033			786322	1.2697e+06	2.72746e+06	4.84889e+06	2.13855e+06	652375	2.97277e+06	1.45747e+06	1.69237e+06	4.38261e+06	693930	1.22158e+06	2.17973e+06	938367	1.32045e+06	1.34548e+06	504663	2.07474e+06	1.09846e+06	1.86076e+06	526194	682241	256860	1.19169e+06	2.17764e+06	2.4343e+06	1.49057e+06	594903	707796	2.13994e+06	1.39439e+06	502838	317488	1.50382e+06	311968	2.54199e+06	1.10837e+06	1.84743e+06	1.87446e+06	1.32092e+06	2.16685e+06	3.2751e+06	5.31081e+06	2.37164e+06	1.88031e+06	2.5248e+06
621.233	3.57405					0.00495208	158.088	28.3907	16314.5	7.61595			1469.56			2.86312	7.87434				2420.22							18.3353		141.34						5984.8		1444.84	0.176495		8334.43		567.42		224.302	765.22	24590	41.7565	1.95236
352.929	3.57405			52042.3	27323.8	29516	24064.8	51988.1	11304.3	41174.1	22783.9	50771.7	14200	34768.8	45479.7	37208	38834.7	54307.8	60438.9	50012.3	26020.1	56108.4	41917.5	22542	38010.7	52026.2	56818.3	56913.1	48228.3	49820.9	56107.8	52535.1	28869.7	32526.7	71274.8	8385.8	20164.4	53923.1	48565.6	50112.6	15743.1	5008.5	67520.2	37809.2	47372.4	42942.4	1736.21	57955.9	37646.3
269.176	3.56777				1817.85		12273.1	1330.75		794.836		2227.39	865.312								7156.38	2779.11	3216.45	910.939		749.972			9876.39		0.128699	0.241636	9832.84	10811.7	1015.82	46.1819	6117.4	5649.7	3573.31			4357.92	3294.09	718.673	3650.39		3396.4	1984.76	11024.3
232.56	3.56777			2391.19		2105.05	77156.2		67638.8	62666.4	18323.4	28631.4	26169.8	28177	289.952	34999.6	15086	14797.1	2316.06	14922.5	40853.4		9155.46	22838.2	68735.6		495.329	2760.45	22693.5	2451.88	2606.64	4149.81	15926.9		1051.3	17807.5	30408.3		315.312	2234.46	225.731	19857.6	4978.79	3169.89	53357.9	32916.3	62050.3	2416.82	328.159
353.199	3.56777			12418.4	13284.5	13507.7	13342.1	13890.4	4726.93	9674.68	15099.5	7118.66	26413.4	6804.12	18780.1	15771.4	7488.3	12723.4	9070.53	5025.28	5293.98	10687.3	5710.83	9212.15	8963.05	8391.74	7686.77	12212.1	8038.97	3422.15	9697.39	13546.7	20199.3	7273.85	6279.5	7108.86	10681.9	14973	14326.8	26270.2	2941.16	5679.29	9233.08	23656.3	15570.1	7542.96	3603.49	7641.37	15817.2
458.233	3.56777			188875	367713	311990	266145	392402	281389	319117	294162	302378	416809	226795	312214	339971	244944	299668	182943	232929	341075	287804	273795	322902	291922	218363	150518	383932	280698	164767	316718	299213	261490	279974	272036	288288	212195	213675	224790	407943	158374	325173	348094	376956	349486	329850	156036	297035	226076
321.202	3.56148			3185.59	2175.58	3304.24	9032.65	4139.88		3896.62	2875.93	3437.7	4372.71	1241.18	1566.74	1209.43	1672.42	2836.8	2338.78	1465.47	2076.95	3457.89	529.911	3633.58	643.944	981.808	1080.12	4533.28	1321.85		15015.8	2200.3	1187.62	221.874	1927.93			4097.15	7886.58	1896.22		201.445	3951.52	4286.52	2932.4	1293.5		3155.29	479.928
621.235	3.56148			1513.8	2080.23		1907.71	189.224	60644.6	1896.94		9210.74		5177.46		103.834	9040.42	6054.55	11191.4		2364.17			7268.74	8708.47		9319.71		291.132	3977.46	513.255	663.648		2348.32		41274.4			1746.6	128.964	24926.1	28517	24581.7				58097.3	1796.54	335.403
586.261	3.56148			982.71	80406.5	82062	123906	96569.8	20818.8	111785	134665	136257	151431	132369	120214	140611	126093	240850	101817	107266	96575.6	143227	108928	171827	143651	119976	150153	67742.2	88469.5	137329	140723	92100.2	168782	133004	137409	117592	192688	121005	95798.2	124111	152106	61289.4	254351	107596	163432	87361	102002	113768	176808
345.113	3.5552			16399.4	6097.68	13890.5	11357.3	14723.6	12869.6	11539.5	4713.87	8119.75	5231.39	12853.9	9890.19	14916	9813.78	12591.6	13083	13275.8	7879.61	15449.6	6529.97	1998.5	10177	11919.2	14377.9	5232.67	7956.69	9249.58	10251.9	7607.37	7375.15	10747	10443.1	5281.71	7622.31	11089.3	10676.1	12874.9	13752.6	4138.51	12981.9	9179.75	6949.82	7072.61	9342.63	10383.1	13470.6
370.26	3.5552			397.784		5585.04		2863.33					3504.06		820.349							1068.21						22051.6			7035.65								3283.97			16011.7		1775.59				4114.8
335.105	3.5552			26033.7	8855.57	9048.31	25664.1	3725.28	51999.5	5299.11	19533	25192.7	671.721	31302.3	16463.4	12989.1	36078.8	13753.8	9430.64	40052.2	48927.4	16443.2	27361.2	4362.4	25902.7	27469.5	49630.1	9294.08	40490.7	43745.5	20186.9	4459.11	26427.7	39258.8	10039.9	48448.2	37447.4	14994.5	16994.5	8672.86	43323.8	18666.2	8972.03	1966.72	14503.6	12317.9	52557.7	32419.6	33874
501.124	3.5552			196258	110897	74144.2	273856	47307.7	623135	100181	205174	204710	18406.2	290575	150843	92431.5	329433	141024	79944.7	325012	431550	140975	202537	75483.9	214660	240398	405460	84910.4	309400	377374	167587	78290.1	182382	297927	80737.8	471829	315869	179734	94611.4	46796.6	650336	397579	82736.1	18563.3	120963	176457	607859	212600	282858
266.571	3.58662					1099.42	58616.1	846.675	8550.85	22581.9	34286.3	326.377	7391.11	663.606	1475.02	2106.6	6659.43	486.5		6392.44			8065.34	11597.4	5323.01		585.798	325.051	439.601								2522.7	10573.8		314.38	731.369	8988.58	488.683	3254.44	2757.3		42311.5
431.317	3.60625			141470	25704.3	60725.8	229238	72365.3	186894	158993	86219.9	311737	142492	168237	47672.5	327439	276688	224419	150483	83230.8	280085	99410.7	145295	140831	165287	173774	54452.1	109465	123030	165283	208585	78004	192777	187430	225924	175951	235655	97507.2	110685	109565	104832	66136.6	110228	53227.1	161915	83360.9	283134	53342.6	107122
292.676	3.58662				16207.8					754.673		1150.74	1022.44												890.239			593.3	5769.23		1312.93		3469.2		958.465		11292.9	527.724		4234.31				619.333
555.341	3.59368			126325	178032	141569	158701	139272	65179.7	176331	67203.6	123283	317223	175838	191886	170800	132914	157093	193553	290225	121511	124763	151036	158981	181324	117764	132749	320410	206955	137141	121871	139980	137897	123580	169675	203778	161408	115459	183591	138691	134341	76369.1	128173	236855	127410	152594	92824	243335	139016
341.269	3.60625			99444.3	131458	81103.5	94399.4	111862	402473	361302	123586	114267	56119.4	213454	94558.2	114343	206781	90639.4	146174	81037.5	142864	96333.9	150613	124978	202001	195736	29927.8	122221	126579	162953	124899	178563	100460	262414	97130.7	290349	148428	174638	170997	72679.7	108869	144840	83253.4	108708	219996	122027	130782	191175	101015
476.745	3.59997																																									113735
314.928	3.59997			11662.1	7027.57	2117.06	1286.82	16473.8		9774.08	5450.77	13812.2	947.991	7202.69	11492.2	11367.6	7347.56	21421.4	22270.5	18258.6	5890.7	15839.2	3623.29	2494.57	4317.08	12479.4	21498	20673	8471.17	10340.6	18316.5	17847.1	2171.71	3234.55	30334.1	1199.22		6099.98	13955.6	14388			25954.4	6666.12	12125.6	7101.22		9043.35	5145.23
427.159	3.59997			14.5334	2720.86			196.83			61.0378		1035.94	76.8291		262.657	974.017		812.343		1486.57			387.531	2066.83	13.4611		6423.65	5866.83		29.6302	3112.53			226.098	44.5998				5059.94					0.0148326				455.353
629.392	3.59997			412.063				1.58629	1.02751	102.586	151.04			303.59			3.34903			20.6135	49.2562	8.06983				0.044978	109.8				58.1178	135.546	174.434			580.794	28.1397				134.392		565.239		41.0981		82.01
575.255	3.59997				7297.96	10689.6		1489.76		205.298			7020.09		3912.68				1259.25		637.093	233.06						1118.26			929.88	1356.03	3448.17		139.77			1858.17	4950.06			174266		2449.35	279.774				1325.73
618.419	3.59997			341.883	645.692	724.36	438.583	733.961		1878.66	1697.41	1694.28	2165.22	481.911	666.267	133.295	633.691	791.857	1165.58	401.25	136.858	1045.75	1701.79	466.25	581.287	1305.83	1569.41	390.261	208.03		1783.4	1102.37		1111.86	214.491	437.851	762.44	1140.11	1428.82	1246.83		156712	556.883	1017.35	341.829	917.852		89.0113	117.203
255.159	3.59997								683.057				10.4136												172.934	167.618																		539.457
499.234	3.59997			38888.5	22896	116560	35599.4	56282.2	1808.59	17708.6	30326.9	6762.9	118830	8.49616	82921.7	36572	18896.2	25333.6	28837.5	6551.64	4809.88	37950.8	2493.59	54904.5	17376.9	28500	2733.26	46609.1	2462.83	9021.15	24351.5	40398.5	48110.4	8034.71	20319.2	15250.3	8536.12	33410.2	73953.7	39773.5	2005.56		24441	93434.6	3170.79	25608.7	2728.48	2944.09	28656.4
518.79	3.59997			1559.73	16712.1	1272.05	898.473	2157.29		86682.3	4714.17		0.641368	5797.99		22803.6	3309.95	1632.23	7580.12			3535.23	3415.66	2734.06		2670.95	842.232	4020.29	1835.42	2003.17	3356.73	1320.66	1649.77	2553.77	5987.33	530.339			2054.13	1425.19		11397.7	1572.53	2050.24	15556.5	1021.08		874.89	4918.42
462.731	3.59997			24.6518						112.987	27668.5					15201.3		0.584817									31.6823															298010							4.02599
391.165	3.59997			43115.2	24539.9	164358	6562.87	77298.3	1865.53	1933.4	8782.07		129243		37947.7	39990.5	1145.47	14354.1	11211.4	653.858		21901.1		45658.2	7484.66	16682.9		25417.5	952.879		20393.7	13103.9	20183.2	12152.2	4389.63	2973.77		13523.5	51696.4	66556.8		1945.2	607.04	112498		3133.34			20700.5
265.142	3.59997			12758.7	6750.92	11313.8	934.761	12056.8	13234.7	58713.7	17625	17458.6	4555.74	34902.1	11205.4	15171.7	20129	29927.7	16245.9	15435.5	10950.4	17348.9	15311.2	12401.4	24912.2	11233.7	17016.1	36155.7	9902.54	9181.75	12799.3	15485.7	19191.3	19787.8	6522.55	6940.33	33256.4	22008.4	19109.2	13212.7	7005.57	207.103	19533	22365.2	29713.5	6163.33	30028.8	27121.1	3364.29
551.389	3.59997			18241.1	20066.3	106156	34970.3	44175.6	65549.3	3795.07	15597.3	32964.8	6254.45	7375.15	1060.83	16751	132030	58378.6	7445.7	607.81	144799	9761.15	62588.9	13091.5	16194.8	21180	3639.61	15631.9	17059	16594	36836.2	44929.1	2873.25	33493.3	28540.8	223406	240830	13617.4	2350.23	31475.5	3649.93	21055.7	13811.4	30680.2	157183	12900	24637.2	163592	2049.28
639.334	3.59997			12864.5	264205	23350.3	13006.9	17873.9	18836.9	26042.2	404487	70423.4	17944.4	155571	2109.45	489768	24240.2	36826.7	44093.8	4187.72	16059.4	200532	19830.9	60045.5	37288	28301.7	76070.8	10914.8	82734	13905.7	48393.6	15737.8	2659.16	32742	12650.3	1922.31	31958.8	13866.6	19362.4	12940.4	71237.2	2.43742e+06	31919.2	72806.3	25497.3	4992.58	14556.7	3732.6	4928.85
550.318	3.59997			326799	360273	376821	341279	285430	322848	322142	497535	310750	524444	502036	217668	412111	411812	340341	864849	301428	516010	364761	408163	345789	298120	380171	427362	240905	430491	299737	347798	281814	240995	474844	403886	1.10433e+06	440547	325852	560697	527980	342471	304427	372437	498009	619195	905084	357451	310812	205090
557.33	3.59997			34785.5	535917	46200.7	38897.2	50017.5	3255.23	42623.1	1.03512e+06	126005	91849.7	431511	19506.9	1.29971e+06	52396	97375.2	134928	20159.9	56669.4	540521	54793.6	199681	100185	79231.1	203548	52654.5	245120	46839.9	140976	25055.6	13506.8	36392.5	38205.2	30663.4	10066.5	21393.4	104786	31976.4	196352	9.54496e+06	110336	184028	92577.3	40543.1	3279.37	37690.7	32987.1
475.329	3.59997			336501	3.04973e+06	364165	381967	329395	71205.7	355589	6.84397e+06	713566	649628	2.58829e+06	47519	8.10008e+06	465089	785677	804031	82624.7	377248	3.06436e+06	468361	1.13199e+06	639196	538840	1.19047e+06	371250	1.4515e+06	366563	866415	173696	85638	250837	236068	210489	279760	291370	569689	230680	1.63807e+06	1.24249e+08	660584	1.27503e+06	595311	245202	63283.3	136490	253457
287.126	3.59368			2.40197																												1.46482e-06
501.245	3.59368			14512.3	10057.7	47260	11770.2	47842.9	707.48	4373.08	11386.3	5211.34	59410.3	1771.16	56395.1	37179.6	1181.37	12559.7	11523.6	65.6371	1819.25	22550.4	2331.41	29063.7	7241.08	17334.9	659.524	22208.9	1630.38	1597.07	12626.7	49698.8	48777.5	593.347	19004.6	1371.44	2775.89	17718.1	59092.1	45774.1	779.911	388.792	22741	50179	2183.68	13648.4	2439.85	348.433	30706.8
553.219	3.59368			1401.04	142738	133.074	55179.6	452.584	742.029	833.267	1224.82	26982.8	2684.25	33660.5	122.171	76825.5	2621.21	227.992	6463.67	37.2314	14134.9	389.552	4.61246	9224.94	39.9723	8278.41		3.47703	44679.7	15.474	1389.66	1805.51	4956.27		0.019221	992.221		325.215	83.0825	222.718			6425.06	2888.8	28246.4	255.129	223.845	124.022	30621.3
473.225	3.59368			2829.62	2479.52	9218.74	2173.08	2996.27	98.1703	34286.8	25937	1685.22	777.586	337.892	379.815	19501.8	95.8942	1508.44	1172.58	666.545	688.094	2854.15	38.6822	5013.91	922.547	363.271	162.141	1491.69	1430.22	669.17	560.162	1491.77	6435.08	45.117	247.398	971.928	704.012	14.9118	2211.36	138.935	83.5926	65829.8	1269.3	1561.21	866.744	436.774	7.44747	416.368	1277.51
360.161	3.59368			1182.25	1955.25	5028.36	1603.68		11257.4		1297.1			5404.16			8684.77	1068.6		8175.68	10305.5		4679.54	2497.94			9009.53		3886.4	9040.68			264.712	2816.2		7455.59	7059				15646.1	4958.31					15205.2	3004.14	1387.55
419.316	3.59368			8262.12	8069.21	4467.93	20656.2	8117.81		8739.12	4603.93	9679.98	16808.2			17185.9		4998.3	4012.26		18987	19956.9			9801.32	12847.4		10127	2343.27	4032.11	1913.94		1048.89						44142.4				14959.9		20042.8	47913			17388.7
343.247	3.59368			10732.9	4666.38	2255.79	37101.7	2354.55	1467	7888.94	7793.62	10060.6	4884.38	641.991	1051.77	57121.5	25326.9	2916.39	11859.8	1265.95	29566.1	34047.4		1391.35	15469.7	3516.55	66046.4	2264.52	3000.17	8083.71	11428.7		3188.66	9438.71	2859.45	6955.4	7932.7	5884.55	22023.9	2271.1	25252.7	6566.76	4801.35	4869.14	2045.74	3183.32	905.032	1735.02	17486.7
471.344	3.59368			11577.3	29358.8	5434.3	4612.81	13531.6	11858.1	80001.7	27158.3	13340.2	19367.8	28299.7	14466.1	62414.5	9255.98	5729.07	803030	4111.61	12836.9	14504.1	59237.1	28689.9	332613	9489.25	10482.4	22784.6	29473.3	143254	31512.7	12201	30583.4	30948.8	6057.12	8109.37	16421	9907.03	36062.1	17410.3	13902.3	233362	9551.68	48440.7	32952.3	3236.92	13883.9	8856.23	98084
521.239	3.59368			9779.8	1.14482e+06	26291.1	39287.8	29456.2		210005	148498	5635.45	85619	8244.15	9938.93	1.29083e+06	2847.55	35761.8	17597.9	135.976	1848.99	19569.1	932883	638457	12241.4	54068.7	1304.6	5896.03	11270.1	9034.26	11444.9	26749.9	17407.2	1495.59	12074.5	256446	917.387	6831.59	12548.3	39873.6	20449.8	1250.32	4137.66	20173.7	49446.1	8245.67	233099	1628.86	9830.12
485.321	3.59368			89384.8	93473.1	65577.4	106503	116471	55488.5	86853.5	175657	58242.3	87920.5	177196	119336	156686	161878	83906.5	241230	38327.4	117018	114291	89205.7	112874	1.11012e+06	101065	277170	57503.6	128204	85231	174569	216063	101767	64929.9	40239.8	129333	82193.3	38005.4	136309	76633.6	137220	37321.4	81663.9	43884.8	240927	88372.8	40956.7	56725.5	140400
287.106	3.5552			54157.3	96623.9	99739.5	65955.4	72010	59769.2	63962.3	57027.8	80292.2	61887.3	74377.8	108426	59160.4	100727	47405.3	72079.8	67027.2	50209.7	66250.4	63933.2	77935.4	95707.2	62602.7	52926.9	71288.6	94292.5	76209	60447.6	106067	117727	74307.8	80698.7	78990.1	50937.9	54709.8	66453.1	90841	47494.2	61591.6	67746	88934.8	57929.7	104131	54965	92730.9	56405.5
430.705	3.64397										1757.97						4141.14	14928.5								2868.96				2943.63	4853.31														3680.43				6752.8
523.19	3.65025			591603	589731	522686	472917	560888	457161	468948	468944	558835	405466	520634	531003	610682	529184	493603	627925	554121	522655	571219	518909	519747	557950	602714	583132	519772	556021	600570	559198	555232	490088	524800	700653	417705	403459	530281	575452	577227	332888	323362	562140	431020	477523	560257	336470	576343	588552
423.131	3.74492			101019	109109	51929	54391.1	153644	102538	271427	91828.7	170023	87370.4	140314	159814	79019.7	91035.1	105490	125123	112267	66959.3	133616	162741	176912	147616	55186.2	137660	185663	97425.9	114998	115426	212649	148904	185168	37855.4	94995.4	98950.9	140940	245355	118971	45350	128517	230375	83163.3	111289	78762.1	97507	148846	29572.2
341.127	3.74492			99415.7	247768	51741.8	52170.4	149639	133537	326521	99982.6	173232	97109.3	144487	167952	78289.2	109881	110710	134212	124909	78483.7	132555	173315	178141	155942	48276.4	159099	199442	103756	114514	118869	231743	162264	206229	33567.4	106881	100815	143892	287655	119594	47490.3	157200	246382	85595.2	112932	78174.3	116726	156139	31543.9
429.148	3.74492			190060	189679	94700.5	93255.2	277213	175903	454166	153667	282317	150968	234637	278665	147757	165273	179919	230617	200211	110653	237492	266512	288486	249289	95259	237978	329347	182288	190342	204862	376573	239808	289460	76425.4	144193	152456	228772	410813	219255	74924.5	184647	406087	137006	189214	142524	144377	260248	56387.4
279.126	3.74492			114389	114513	56436	65602.2	171798	158248	409352	121640	196213	105993	162995	175008	93396	116638	127181	143454	132453	95454.8	151311	190050	190332	177198	62012.3	169720	223110	117650	120460	128621	248270	176354	230332	45474.5	128135	124129	158582	318187	141717	68900.4	213014	274726	93625.6	127160	92045	160172	175215	46840.4
347.146	3.74492			346134	351604	243533	250200	482775	384471	935580	384566	528407	343428	420632	551976	264039	339978	350509	425671	378898	285672	427866	549641	589829	471252	176008	429175	597557	323259	366109	372364	690385	454007	573318	179746	342877	353595	565531	763101	376578	204642	435584	704088	308647	362645	329205	415864	482641	108736
265.142	3.74492			595343	1.21262e+06	322551	360388	880945	696434	1.92245e+06	605364	949051	560961	862778	911126	530995	618771	676296	703674	656404	426740	765703	1.74526e+06	1.29426e+06	890951	371599	805021	1.12058e+06	588582	623639	670454	1.27174e+06	861764	1.11728e+06	227757	771427	623680	865859	1.57767e+06	668675	442419	909894	1.36425e+06	493924	723120	474609	1.16137e+06	882113	222730
516.274	3.73863			4547.53	3897.24	7927.57	3370.51	9906.2			11790.2	9325.96	21379		14113.6	10254.8	5767.25	8253.28	3919.29			19163.6	5726.62	8656.78	12675.1	16754.1	6794.22	3535.03			18784.3		2596.16	10021.1	2716.49	2218.09	2130.43	6973.04	12665.8	7166.82	3150.57		10125.9	16474.7				3948.97	7066.63
282.123	3.73863				12521.2	23008	6429.96	3815.27			473.75	298.376	1339.97	3809.28	8219.26	7703.42	21205.3	110624		9565.27	1383.59	755.833	11251	8244.01	54527.8	46871.9	1176.85	5336.09		60618.3	65445.6	1060.9	89858	25192.5	17657.1	27885.8	98895.5		320.205	15637.6	56587.5		7101.85	6571.59	50009.9		21628		75587.5
275.166	3.73863			187270	149330	146832	113733	110203	87746.5	130786	138427	126960	206569	110777	176318	141448	117974	104818	175776	90530	74499.9	109724	135955	156231	122697	145670	126801	136018	144861	83342.2	86047.5	82115.9	75406.9	83005.7	119569	199816	100870	167232	166046	148439	85605.7	156524	104065	78698.2	73779.9	92576.7	90945.6	125863	158874
256.631	3.73235											459.969		571.365					1209.02																													419.375
301.139	3.73235			993.085	7131.56	1509.01	35495.8	8290.18	3694.85	9194.73	6278.24	18294.8	13259.7		2073.05		1085.92				16404	7745.32	8870.84	7397.25	790.254		266.817	1223.45	4189.28	1268.46	2386.91	960.261	5896.97	4098.13	2480.42	404.298	14747.3	13368.7	3419.15	2321.39	7133.18	19670.1	11147.1	12765.3	7473.31		8235.37	13845.4	11258.9
369.175	3.73235			18892.7	60944.1	11091.5	56162.6	3375.67	24377	91700.9	59161.5	22755.5	48692.1	12589.3	24976.1	19600.3	30339.3	10766.6	12770.2	22350.4	24359	16560.7	33944.9	54303.5	53036.5	928.731	6604.16	24612.2	13293.6	549.263	3077.26	42459.2	34223.2	7756.17	20561.6	6521.75	33434.3	13813.4	14092.3	45650.3	2545.95	62527	54175.1	44046.9	34238.4	31243.9	5878.63	2477.57	2108.83
266.52	3.73235															9851.64															907.317	86836.2		1907.93					17222.4		4572.26							3346.93
233.066	3.73235						528.371		23097.9	7743.46		33030.8		3907.98		11201.1	407.579				519.959	468.586	15983.5	1842.54	39819.1				3603.14	1085.93			689.481	1750.96		2470.34	2834.92			587.902		7264.13			21092.7	6287.13	6612.05
225.569	3.73235			32301.2	9197.26	23403.1	173135	25059.9	50356.2	80522.9	141223	45110.7	79712.8	53803.7	22972.2	70467.8	83710.2	48909.4	1570.33	101237	23442.9	80241.4	48228.6	70368.6	152544	2728.82	60550.5	4739.19	23490.7	7409.38	1215.5	4230.93	41656.6	38982.8	12641.6	8629.37	79952.7	86810.7	7225.44	48727.8	31508.7	121038	55943.2	50984.6	120698	5536.07	182978	21843.9	39769.8
315.101	3.73235			132207	97031.8	78394.2	211971	49751.4	473728	87848.5	157803	139542	29402.7	211978	110400	69977.9	222668	101897	266612	185225	291583	96308.8	143581	69274.8	166619	154374	241856	68994	218451	255302	124654	63927.7	153411	227286	61138.6	338386	215205	128355	105632	53092.4	706878	865743	77566.4	34731.9	126390	125894	831607	161670	202462
445.297	3.73235			24750.8	67707.9	43715.8	149177	31679.1	40025.8	57832.1	81355.9	104409	71579	82638.9	32838.8	102553	69617.3	45892.5	146171	14815.5	112167	31066.2	34076.4	16814.8	28589.2	45575.9	25831.1	61372.8	140813	65335.9	66794.7	100438	90418.8	20355.6	8968.43	16600.1	59071.6	13850	105257	47084.7	55235.1	50526.4	62683.1	81450.5	94047	137697	50925.4	28344.6	38607.6
476.182	3.73235			505523	377255	302686	790331	206443	1.38488e+06	360696	629273	565675	188891	779348	518717	348480	849790	392850	288131	748816	1.03679e+06	423860	643925	425213	687446	660968	901756	272963	821146	910952	447471	361372	623789	870714	270462	1.21742e+06	926424	582991	352679	219482	2.00911e+06	2.07871e+06	300761	169513	435076	540723	2.09341e+06	649482	791278
287.126	3.72607
575.432	3.72607			13588	6618.15		18549.8	2236.22	6868.12	644600	50850.3		114539	20032.5			37386.4	200000		12847.3	0.00179649		122755	29.73				302057			10022.5			10783.5		31013	250001	104603	3330.58	3452.72	22330.6	65182.2	19744.3	48282.9	66470.7	19124.3	18043.5	14259.1
601.21	3.72607			164963	129071	52778.8	256774	19616.7	785137	23592.1	118217	152578	0.0534883	233469	132159	52908.5	319167	27239.7	65073.2	326323	490644	110785	141238	54033.8	285652	226494	389202	70524	291917	513768	147233	60068.8	210655	361019	54414.4	673088	249836	147695	65842.1	42194.9	1.04504e+06	922649	52051.2	3897.42	56466.3	149944	1.20387e+06	210316	393582
263.628	3.71978			505.49	1421.56					3638.36	930.787		1381.55				755.377	529.311											5956.14			468.048			1131.69	7563.45	1903.11			8610.49			552.617	5238.18		1668.55		4956.29
645.363	3.71978								23461.5										9654.09						48891.6		21437.9													8298.03									32069.8
425.185	3.71978			1556.66		916.246		881.711							1585.22				4905.72				2820.01	1046.08	1790.6	2936.65	3010.18		1981.64						1002.75					3098.27				2011.27	1611.45		2473.91		3535.85
375.182	3.71978			32743.3	20797.4	47138.1	22294.6	36240.8	3526.1	24474.2	133407	10010.7	60885.1	14703.9	29929.1	27863.8	5467.94	7305.02	18524.4	2582.83	28976.6	36800.5	62596.2	52257.4	20833.2	15807.8	22686.9	12774.5	2327.28	8833.61	14813.4	26401.9	30519.2	59584.8	21402.7	48746.9	3423.96	116609	32648.8	44624.4	1695.39	62110.8	35258.4	64490.1	10921.8	13347.6	59443.6	9247.34	24516
343.285	3.71978			12470.2	3295.87	1973.35		9126.47	33187.7	33493.2	8777.11	12476.3		48012.6	8273.52	17515.9	13931.4		17883.8	3711.82	8339.16	15524.4	9257.7	13752.8	22259.8	26334.6	1835.01	2766.73	6219.99	14986.1	11023.1	13223.7	1212.72	27771.2	6119.16	35894.1	6197.25	14890.6	14784.2	3779.42		17529.4	5061.66	3968.57	31706.2	2748.23	2027.61	12961.7	2429.52
515.18	3.71978			3226.01	2288.21		96668.6		58072.6		25467.1	2258.76		7635.67	5776.56	2442.81	6434.06			21688.9	26325.6		2270.97	2606.64	31493.6		24893.3		13796.4	8930.64				23634.5	4332.43	9625.14		20840.2			50392	75128.1		149.787			253201	11127.7	4.22247
511.151	3.74492			94311.3	97312.4	45555.1	41357.9	143807	71424.2	196744	75355.7	139977	68240.7	106131	137455	77647.7	78321.2	94196.6	111810	105830	45122.7	132773	121200	145155	125210	43595.9	110588	170145	84757.2	90348.9	115297	190637	122391	145665	37463.7	61553	57391.8	125241	191076	114759	24685.8	65455.5	197007	70150.7	89637.2	64069.6	52072.5	126946	28704.5
267.197	3.71978			14571.2	8578.31	16132.6	15516.6	17540.3	5365.8	8730.93	5488.4	26868.3	30408.9	18187.1	14672.5	12484.8	13233.7	4573.54	20447.6	11829.3	17220.7	17709.1	7152.99	20361.5	11877.1	10269.7	9902.06	14707.5	6286.97	4895.73	5469.2	12139.1	15578.3	8031.45	12744.4	2735.95	5295.39	33809.4	20491.5	15796.9	7927.5	3417.22	20692	19603.4	5665.36	16591.6	9884.2	18790.8	10604.5
505.136	3.74492			84613.3	83655.2	45796.4	35333.5	121539	67556	181301	65966.5	129075	64553.2	109285	118263	75842	68824.1	81564.3	98009.6	92395.7	48840.1	106555	123871	129146	104868	41779.2	101170	140624	73345.2	85834.1	99427.3	164441	103992	129013	33920.2	62060.9	59070.3	100464	176963	97783.8	24742.5	69557.3	176962	65130.7	85682.5	51221.4	58792	111087	21335.3
232.059	3.74492			47371.9	3567.79	66345.6	140684	32105.6	96353.5	103700	57789.7	72479	91351.6	136041	39979.5	109217	65824.7	93012.1	72051.4	76704.4	88651.4	8445.76	27790.6	94241.7	156906	52599.6	44265.7	90848.6	159525	68555.3	75443.9	61102.4	131255	48063.7	65432.1	104100	90223.4	17174.7	52771.3	78157.5	49582.6	55220.9	71695.6	69306.3	139633	167290	121716	70725.4	70899.3
333.656	3.75748			0.83935	5042.95	2083.76	1377.93	13469.3		1140.78	4352.45		5871.7	1401.55	26.7315	31.4277	1.45659		14.7273			1.40426	0.21363	3602.66	5698.15			867.481	9000.84			3265.5	1540.16	1.00695	2312.61	1013.47	3166.1		1223.92	3.42044		1734.99	696.881	27.8163	26255.1	13.173	4206.33	2362.9
493.262	3.75748			1655.96	112163	38766.8	69514.7	58395.8		17745.3	45428.7	8174.99	71837.3	27164.6	46440.7	21150.5	32128.5	20830.2	48037.4	7374.78	47902.6	14542.1	41660.8	45672.4	81699.8	21335.5	7536.76	92793.2	43747.5	10902.5	22594	39146.5	36244.8	5016.3	55183.9	46557.7	12991.8	26870	290803	60719.7	23033.3	3095.96	279651	60995.8	17774.8	13966.3	13282.4	45653.4	4831.45
471.346	3.75748			55186.5	33902.6	5607.78	26469.3	53114.1	24784.3	206788	29157.9	58936.7	40786.7	46499.8	67211.5	79172.3	77732.4	27099.9	299076	27214.4	42598.1	38718.8	64906.1	137216	99737.1	19367.6	42677	93220.4	27955.3	269079	33006.9	155593	45407.6	81940.4	16354.7	18880.6	16493.3	47866.8	252795	41562.6		154250	147242	18781.7	27361.9	10919.7	22381.5	53898	125523
429.289	3.75748			370031	356284	534962	382462	622465	444205	290272	324383	194621	529306	139003	264601	396874	253269	172475	329819	113601	131613	326874	106381	411433	268417	271228	155273	205551	178150	164414	309528	545659	338138	148648	134861	386213	244001	220238	455004	246870	221086	143076	212844	780269	148105	249867	107072	132809	239113
623.281	3.7512				2850.94				550.854					6348.24					2471.71							1904.52						8350.27								0.211093
533.386	3.7512			1709.65				16093.3		23981.2		2424.43	3014.66		11079.3			4225.29	5429.95			7668.32	5990.25	17659.9	13051.9	1630.97		21501.2			2255.11	33038.4	24634.6	2009.38		3116.93		7556.22	38587.7	14352.7			31687.4	14994.5				2436.14
372.265	3.7512			10327.7	4317.83	1101.34	1540.54			494.08	945.216	1654.05	2482.57	385.728	6901.96	5160.19		1188.91	9937.25			1333.61	59.3151	3300.26	1986.16	791.536	2476.65	5181.62			607.829	1109.56		109.827	6355.55		1747.68	3765.23	7970.16	5413.24		125.609	720.781					3764.3	2859.89
364.225	3.7512			7635.73	20831.3	42805.7	43315.2	42542.4	52618.2	33211.6	16654.2	48480.5	51414.5	27818.2	35151.1	50195	31178.7	22925.9	5266.33	34286	59721.6	36528.5	29284.1	38361.6	34079.4	21102.7	6179.35	67695.5	22521	11502.4	49217.2	27713	29771.8	36380.5	18725.3	28252.4	16931.4	8730.53	25228.2	42570.9	6974.12	10766.5	42998.9	42193.2	40396.7	7215.09	2469.66	47602.6	25734.5
519.296	3.7512			7727.64	64205.4					17150.4				91709.2		2941.19	89913.8	1276.77	94457.2	8341.23				3237.32					8700.41	95449.5	23176.5	111440			1645.62					3166.41				1364.69	152.268			16037.3	1339.82
457.331	3.7512				63.3443		16512.1			4347.69		5382.54	2112.88	50.7217		49909.8	12868.6		458127		35919.2			32633.9	20605.5	264818			180398	696273	8663.68	18352.9							168125	20557.8								26.6895	279245
429.332	3.7512			176802	207229	208892	121386	239378	189561	94972.1	111773	73746.1	192262	42685.7	97682.6	127578	147714	59996	122997	61737	51771.2	141293	51918.7	227528	110161	102369	64332.3	80577	73424.4	89535	129991	172154	129490	57311.2	62771.2	125765	93050.9	85023.1	145363	102138	98307.1	49952.1	75153.9	253804	59677	168551	46308.9	62965.2	112532
254.96	3.74492			21913.9	15927.6	35944.4	10435.5	25429.6	3764.89	13192.9	9157.25	27526.2	13931.1	9628.61	18223.8	17816.4	13718	18921.3	22819.9	21518	12478.6	27962.6	9881.96	18814.3	18737.4	27140.8	23272.4	27257.6	24020.2	25124.8	25783.8	23497.3	13188.8	18670	29230	3053.6	7957.19	23455.3	21401.5	25485.1			26106.6	15610.6	11508.1	5155.96		26512.3	24821.8
254.623	3.74492			1719.99	23318.9		2700.96	1256.33	2110.49	12292.4	4275.37	24156.4	9834.87	8728.38	832.259	4278.24	710.98	2464.29	2514.4	6836.6		731.117				2154.11		20041.7	16777.7	1575.54	4021.16	2993.44	4221.46		1989.89	1250.84			2999.3	2765.08	1054.08		637.397	1537.96	5102.16	2180.08	1134.85	4990.34
368.126	3.74492				4489.26			4297.64	3292.92	11866.7	2154.51	1229.36	3288.37		6498.5					1844.94			4643.66	11015			1136.33					1109.67		4892.22				7621.78	2138.96	1236.81			2800.52	913.057			1943.61	3277.2
447.178	3.74492			5005.75	1168.07	467.128	7307.29	601.06	23305.9	1732.61	3163.79	2188.99		4653.95	1631.92	935.928	13079.2	914.837	361.372	6356.79	16172.9	1496.12	2381.95	473.495	5443.55	3672.43	16458.9	314.522	12157.2	16748	1114.38	575.391	2227.73	8419.35	416.513	20076.4	10523.6	1224.24	388.527		17215.1	13196.9	282.983	11.066	883.045	1111.6	15013.9	2334.25	6646.42
338.026	3.74492			2358.58
360.1	3.74492			2183.69	2846.38	6802.31		4018.05	3588.16	12097.6		6604.41		2294.91	4977.09	1140.24			1361.82	1314.75		4674.12	7885.94	15018.1	4578.89		2802.22	6854.55			3446.77	11486.2	2614.67	3915.83			1384.84	3695.71	14734.3	1248.23		3446.58	11837.9	6912.15	3679.08		1532.82	5620.16
385.259	3.74492			2986.99		7462.44		1453.15	7597.53	137.469			498.749	8405.45	191.896	1337.88	1691.83	99.2487	7558.42			328.173	1424.26	898.611	4155.92	7055.47		7.77642		6548.87	313.699	928.113	290.65		4707.4		1966	245.515	524.721	10021.4			873.536	7556.28	9365.47			3121.59	858.627
629.259	3.74492			2395.09	3507.15			15692.2	10748	76577		24764.8		11219.2	15978.9		4874.96	5661.68	11527.2	9478.63		15170.2	20598.6	25572.4	14529.5		14641.6	28888.6	5780.67		8711.66	37962.9	12239.8	27157.9		4056.28		14091.2	63389.9	8102.37		23939.7	51396.7		7908.05		3217.95	13492.7
465.255	3.74492			89.5305	4639.26	45438.1	642.15	35112.2		75540.3	5180.29	7640.3	76948.7	3741.59	17187.1	6041.29		4213.26	2188.85	2394.48		6023.4	6765.7	20805.6	4463.51	4520.84	6329.27	23330.4	10046.9		3165.66	34537.1	25134.4	14457.4	6340.09	1306.27		3596.52	58577.6	12161.8		7211.8	46135.2	20393.5	4178.37	8028.12		8270.88	5002.37
299.108	3.74492			6945.34	7600.42	2608.99	16005.9	4096.54	81907.1	1466.24	10135.1	14965.1	16911.3	20883.7	8424.11	5480.46	16175.8	3812.3	5752.94	18063.5	47148.4	4923.73	8668.13	5533.8	21352	13332.1	35906.2	5438.72	21909	31481.1	16055.2	5895.2	6009.88	25876.3	3459.82	41191.7	14202	13267.3	5808.23	9546.45	188957	287235	7909.67	11382.8	3186.94	7367.81	257802	11070.1	29205.4
547.256	3.74492				9493.98			17922.6	7446.44	108567	4945.9	25585.6	1786.76	14663.3	25331.3	3058.81	2792.22	6426.16	18316.7	7162.13		10842.8	23731.4	28936.2	14756.7		12649.7	33620.2	5393.32	5764.27	8636.23	49264.1	15514.8	29638			2827.47	11908	77977.8	14795.7		15762.9	55071.1	4785.81	8628.43	29936.7	2830.58	16333.6
571.263	3.74492			89541.7	10577.6	11745.8	39609.4	7465.72	61290.4	27476	12898.3	23458.2		82563.4	21451.9		44933.8	12470.1	562647	28421.1	24796.8	17259.4	26214.7	10131.7	31930.3	14562.9	47407.7	12383	22727.1	52799.1	18673.6	15412.2	23712.1	64337.8	45336.4	311786	35136.1	18717.1	31044.8	326788	15595	45582.7	13778.7	7038.33	38887.3	2.4721e+06	41178.4	29509	8011.69
367.285	3.74492						259.231	8327.14	2179.75	75805.5		9373.52		6320.92	7387.14				3832.77	3176.95		2574.47	10379.1	11634.7	10533.1		5822.83	14751	3006.54	1277.85		22138.9	5222.54	15608.7				4956.05	43938.4	2957.05		9591.59	28185.7		3099.34		2876.79	7927.19
593.156	3.74492			51641.6	51420.3	21515.1	15442.7	75093.9	25956.1	74415	38581.5	64251.3	31878.2	50326.2	73385	39924.4	32211.6	40941.7	64242.2	49573.4	14135.9	61415.1	57276.5	74382.3	63347.3	25357.4	56424.5	80880.3	44008.1	52226.5	64240.7	99397.4	49950.7	60311.1	14797.9	22758.5	30071	59144.2	81632.8	61558.2	3550.08	17169.6	103969	33453.9	42085.5	31758.4	13514.8	68846.8	10200.6
517.255	3.74492			52283.5	50931.5	62424.7	61006	78547	40798.6	117699	51203	49042.1	51166.2	31057.3	46517.7	76115	58145.5	68780.7	82632.5	50368.5	49025.1	78721.7	52985.6	61485.9	58853.1	65592.7	41319.9	61530	53782.4	57601.7	60777.4	67217.9	48637.9	45549.9	100896	43223.2	36366.8	49889.4	55488.1	82631.8	67338.9	30604.7	76058	66285.5	49170.3	49414.9	30486	74204.4	60445.5
587.138	3.74492			44101.8	56155.6	25940.8	18328.2	80018.4	35566	95165.6	34531.7	74474.1	30521.8	56451.7	72540.8	38851.6	36227	45064.6	58087.6	50965	29583.6	63686	61598.9	73042.6	65420.4	20442.8	63573.7	91436.5	45926.7	57827.8	60996.6	97424.5	63246	64231.4	16606.5	32291.9	34819.5	52748.1	97628.3	64879.8	9455.93	32931.9	100317	36400.1	43340.1	34164.1	23830.4	71899.2	5171.91
471.281	3.74492			62579.6	132411	34436.9	18989.7	99227.3	73848.2	524492	140861	108323	72614.6	121131	127739	98608.5	65178.8	42608.7	103500	42616.8	57938.1	85803.9	117620	173079	135375	14444.8	89131.3	154426	127983	183966	104353	188730	119995	137505	12966.9	38317.5	37657.5	74411.2	275157	83761.5	27937.7	1.39389e+06	186615	76369.2	99617.3	24037.3	68169.1	84163.9	86198.8
277.18	3.6691			7.46019e+07	5.9666e+07	5.11134e+07	4.48947e+07	3.67982e+07	4.20813e+07	4.55794e+07	5.22328e+07	5.42584e+07	5.48845e+07	4.74422e+07	7.05163e+07	5.75489e+07	5.19846e+07	4.61267e+07	7.12615e+07	4.39539e+07	3.67411e+07	4.41196e+07	5.64508e+07	5.38002e+07	5.53015e+07	5.79705e+07	6.30825e+07	5.4048e+07	4.84739e+07	4.13984e+07	3.46226e+07	3.11749e+07	3.03225e+07	3.83972e+07	4.9746e+07	5.33677e+07	4.94936e+07	5.20841e+07	6.98036e+07	5.36687e+07	4.12426e+07	3.63484e+07	3.40469e+07	2.61697e+07	2.6091e+07	4.14459e+07	4.15251e+07	5.40536e+07	6.79086e+07
255.197	3.71978			43709.7	24895.7	32972.5	19915.4	24313	13540	26387.1	18929.9	25433	27642.2	73331	22361.8	35301.1	15659.3	32807	10718.3	26111	20199.5	28449.4	6169.87	22191.4	18174.6	19329.3	20967.4	71540.6	10420.9	2522.24	15495.5	28301.2	28649.9	17460.5	15871.8	2654.1	13416.1	32576.2	25731.4	18423.1	13122.5	1006.51	33266.2	35822.6	30796.5	16467.5	10088.9	33219.3	11796.1
529.699	3.7135								15742.1																											2083.66						11540.9					14048.8
526.315	3.70093			5.87064e+06	4.17493e+06	8.49305e+06	4.526e+06	8.63522e+06	6.11418e+06	2.62228e+06	8.78817e+06	5.72255e+06	8.45764e+06	4.98055e+06	5.60788e+06	8.65973e+06	3.8002e+06	8.46138e+06	2.09966e+06	7.91072e+06	9.932e+06	8.44426e+06	5.67962e+06	5.80916e+06	4.75738e+06	7.55916e+06	6.72408e+06	6.01634e+06	6.89106e+06	2.69293e+06	6.34148e+06	8.12173e+06	8.59766e+06	6.51536e+06	7.27785e+06	6.39258e+06	3.17911e+06	3.92362e+06	7.45297e+06	7.6801e+06	9.83713e+06	5.72998e+06	8.82481e+06	8.58735e+06	6.2168e+06	5.48845e+06	5.14676e+06	5.47985e+06	4.67458e+06
445.169	3.69465						187.372		62.1767	1777.87	47.326		95.407	59198.3			104.666	10.4241	7840.62	31.7776		795.939	489.336	3025.82				70.9278				23287.9					303.592	307.641			24.7881	34.193		434.898	655.559	16.512	22.5626	64.2419
251.165	3.69465			6660.71	3446.78	17160	14972.9	18389.3	62.4841	7.08884	1559.93	0.229746	31826.9	967.879	21391.8	7290.99	45.2053		16666.4		718.117	4450.33		6314.45	1210	6690.96	80.3613			114.915	5039.38	13990.8	24194.7		6825.97	12848.9		5118.02	16548.6	22888.1			2535.7	42575		7516.33			5265.88
302.234	3.68837							0.183956											110.437			191.436			283.618	402.557													35.3015	0.639164					0.568698
579.224	3.68837			4.74181e+06	3.5341e+06	2.16033e+06	6.55159e+06	1.33789e+06	1.12105e+07	2.6379e+06	4.22987e+06	4.09235e+06	1.23694e+06	5.51771e+06	3.55278e+06	2.25559e+06	7.15526e+06	3.01791e+06	2.18777e+06	6.37455e+06	8.75122e+06	2.99277e+06	4.27156e+06	2.05116e+06	5.58687e+06	4.96963e+06	7.78314e+06	2.50135e+06	6.51239e+06	7.25833e+06	3.54737e+06	2.18374e+06	4.81721e+06	7.21998e+06	1.98236e+06	1.17215e+07	8.34294e+06	5.08658e+06	2.85128e+06	1.54065e+06	1.52447e+07	1.62618e+07	2.11258e+06	1.00507e+06	2.63716e+06	3.7397e+06	1.77892e+07	5.31219e+06	6.075e+06
238.077	3.68837			1.33574e+07	2.0797e+07	2.80339e+07	2.56604e+07	1.38921e+07	3.299e+07	2.48416e+07	2.16524e+07	1.82317e+07	1.8292e+07	1.24221e+07	3.41005e+07	1.69824e+07	1.32569e+07	1.12429e+07	6.86104e+06	1.92437e+07	2.18238e+07	4.3378e+06	3.45805e+07	5.67305e+07	1.41119e+07	3.61937e+06	9.25898e+06	1.21444e+07	1.84053e+07	1.14402e+07	9.65539e+06	1.48137e+07	1.67281e+07	1.71739e+07	1.04515e+07	1.5643e+07	1.76435e+07	1.92825e+07	6.01292e+06	6.54703e+06	2.23528e+07	2.82269e+07	6.78302e+06	3.11213e+07	3.17164e+07	2.57766e+07	4.36845e+07	1.62377e+07	1.73506e+06
383.987	3.67538
520.399	3.67538
395.2	3.67538			81656.6	131275	237789	77718	226309	28594.7	44482.3	59257.7	36601.9	442370	81978.6	95208.1	112225	46697.8	102632	85481.7	25753.4	20699.1	103457	22615.5	127259	57152.1	72039.6	13671.7	30025.8	21834.7	29495	114391	184034	288649	40570.4	73968.8	79977.6	50850.9	143397	99523.9	219276	28845.4	18211.7	97291.1	301996	42906.9	99040.6	31881.2	32185.4	46661.3
637.41	3.6691			803695	1.02186e+06	1.52142e+06	530552	1.00485e+06	176640	325955	489563	227141	3.06736e+06	451406	977007	967051	464151	660970	807869	190645	40638.3	532054	176519	793792	448562	540841	108679	336637	205484	223746	492977	583169	1.01586e+06	198575	465401	672944	151129	738862	978320	1.58121e+06	251561	121192	355915	890898	145576	531055	60909.7	229122	582403
314.183	3.66282
613.348	3.66282																																											1202.33
397.134	3.66282			31759.6	45704.7	202883	45822.2	108008	63727	28071.3	41047.9	69637.1	13935	49965.6	29901.9	28050.3	27473.2	27879.2	30604.5	19966	49939.3	46801.8	37120.8	22557.6	41586.1	85280.4	58760.2	11839.7	35548.4	68607.2	47836.5	30238.6	10974.9	21375.4	30298	36744	22732.3	17866	18210.1	18198.8	82165.3	103955	11212.2	36668.4	18088.4	17991.2	114776	19169.5	59908.2
362.158	3.66282			23134.3	49317.7	5612.05	13581.4	18186	2440.49	35252.5	16100.1	24294.8	15937	28088.8	16969.3	28274.2	27703.3	26542.9	195452	30891.5	19320.3	12726.8	40888.7	34065.5	26157	10384.2	26154.9	36781	23373.6	22143.6	23620.4	18994.2	211.047	14123	59419	81243.9	11704.3	14385	45715.7	136025	4006.6	11631	16841.1	12299.8	48418	271862	13322.6	39247	13366
435.171	3.66282			781976	720051	647081	575800	558594	564774	580871	630557	707582	627283	598075	802720	700008	630904	584780	826364	645841	516450	641811	660878	706147	677736	716501	777731	666553	638421	607678	544691	524481	500570	533031	702720	620712	587671	674108	795336	692661	492476	427954	569000	428653	431682	596917	511956	687315	790744
276.168	3.65653
524.734	3.65653						13632.3						13906.9						5258.1																			6267.71
278.136	3.65653					878.82					1195.93	1454.01		1364.16	1661.43	885.733	1198.89	738.023	3736.74	1085.42		2887.29	1342.85	1172.4	3219.93		1880.78		471.014	779.399	1048.12	1258.82			3844.7			836.441	963.325				1263.4			1269.85		1211.7
388.162	3.65653			16490.8	70055.1	109872	89156.2	33845.4	124908	121217	71966.4	70806.4	35068.3	133125	166689	37985.4	5666.74	7609.78	23649.8	56774.3	77895.5		185133	355849	13887.4	8990.76	13816.5	2501.7	5137.05			73284.8	4378.2	19623		9097.19	33294	61502.1		1096.86	22453.6	65719.4	9743.84	79899.8	98846.1	82499	125988	21227.2
375.157	3.65653			78251.7	52526.4	57619	101711	58173	79243	69918.1	81843.3	72346	67518.7	58465.6	46993.8	82438.6	82897.4	55041.2	53452.7	77423.2	57716.4	42403.1	73882.8	79152	100242	41629.9	78430.4	48198.7	18572.3	45839.4	41063.9	37164.2	30916.1	63159.4	35308.1	83928.4	71384.2	66343.9	55433.9	42727.5	71320.8	78439.2	37080.6	49322.7	54874	36921.5	104886	38396.3	47749.4
374.146	3.65653			41324.3	32784.4	115896	252075	114104	67506.5	111510	249594	65952.1	212399	44637.1	150532	78357.7	24067.5	66783.5	40917.2	115450	76100	17777.7	163164	219569	101997	42736.5	123128	46618.6	63600.6	29885	30851.6	14152.1	23614.8	94305.9	15626.9	6959.66	60932.9	205637	32385.6	96211.2	88488.5	37752.5	20133.2	98679.4	59059.4	85926.1	236689	134543	25672.8
441.187	3.65653			832563	767142	675989	643547	677465	577574	655089	665793	760424	701287	667292	784522	872074	695549	663395	813093	700572	579012	690089	693264	730115	725496	761860	815078	737545	684367	667633	645111	619541	603570	619933	802548	614309	597653	694865	817339	798230	494913	423046	647128	549742	518535	651099	481853	763871	809460
359.184	3.66282			8.69031e+06	7.91738e+06	7.18962e+06	6.61235e+06	6.49439e+06	5.97534e+06	6.79832e+06	6.93606e+06	7.70625e+06	7.20009e+06	6.78351e+06	8.24731e+06	9.24294e+06	7.18482e+06	6.80093e+06	8.66254e+06	6.73305e+06	5.76214e+06	6.92073e+06	7.41004e+06	7.35973e+06	7.42081e+06	7.80043e+06	7.99693e+06	7.38665e+06	7.01296e+06	6.62515e+06	6.24877e+06	5.8099e+06	5.49517e+06	6.07097e+06	7.60201e+06	6.59589e+06	6.34287e+06	7.26676e+06	8.31683e+06	7.45453e+06	5.42013e+06	4.78241e+06	6.14503e+06	5.02271e+06	4.97794e+06	6.48096e+06	5.32754e+06	7.63127e+06	8.15648e+06
635.39	3.65025			9380.64		73249.1	7275.77	16649.3		2458.9	15558.8	4946.53	105202	3236.65	41434.1	6981.61	729.154	4772.6	9782.48		690.386	8082.25	294.354	10053.1	3282.29	11061.8	336.34	12464.5		3012.43	6710.01	12227.9	6389.79	1690.44	1907.62	1666.57	1003.43	11106.4	46305.9	10594.1	332.061		1714.08	28974.6	629.15	6321.73		59.9106	2925.14
615.299	3.65025			44257.8	24694.1	10486.7	72740.1	6683.07	215197	25602.6	62186.7	52072.3	2562.78	75706.5	27098.3	13485	81548.2	16956.8	4432.29	63519.8	117745	16712.9	47297.1	5583.2	33495.2	48889.5	92535.2	10693.8	83059.2	72915	27154.4	20052.1	34010.8	60241.5	21464.3	99906.4	67827.7	29889.2	12208	8991.07	770336	817652	22181.1	2646.06	23795.3	23528.3	797661	39586.2	64899.2
599.179	3.65025			56022.6	54480.4	80234.1	54230.5	117155	54761.1	71487.3	90910.6	69709.5	68196.1	63017.7	64884.1	89665.5	51051.5	91564	72937.9	119036	97303.3	134434	83861.6	89185.1	68073.2	81586.3	73388.4	108274	67432.4	88600.4	124940	115558	118105	84347.5	135183	32925	52838.1	85195.8	85845.5	86091.6	17819.5	31252.5	123629	113352	117468	99296.3		91430.8	49690.8
517.171	3.65025			365160	366988	321280	319831	345653	286139	306354	283280	376487	287891	325088	345636	369133	361122	315094	387740	342024	315598	329218	330055	353967	357542	371703	364028	347182	370103	358835	333159	327502	308099	314203	390867	288853	293932	354110	381767	391951	250162	233996	350374	269495	279794	323446	255377	381446	382177
642.22	3.70093			359322	265821	159422	469016	117571	538760	226407	263118	331742	38094.7	431039	240129	133988	461726	291682	168644	451178	546259	235735	236114	109936	314559	312849	488935	262710	489053	531618	325087	199051	318565	467268	170633	415587	466090	349179	242438	98484.7	735327	783686	192089	34415.8	229022	248951	675405	442974	353628
453.232	3.71978			633520	1.85368e+06	553755	582360	332763	682030	1.84527e+06	280057	326468	2.65512e+06	303039	797291	2.50526e+06	1.73154e+06	402002	400295	498399	408901	449990	206665	344021	339915	321588	141885	5.87916e+06	855885	498205	384584	917446	573192	173158	357108	748067	2.46344e+06	188628	798267	615847	341557	551825	316414	563574	1.04621e+06	957424	577037	723637	208384
502.27	3.70093			76171.6	46379.6	99380.2	51970.5	117618	72803.4	37891.9	120308	58568.9	130916	63883.7	68547.3	116570	46081.2	127698	20838	101439	119398	105123	65334.2	64539.4	60879.7	108559	89729.4	75673.2	84863.9	29397.5	82230.7	104965	106751	66600.9	93234.4	76274.3	40632.9	56872.7	95451.3	97157.2	139742	61646.5	123294	117034	93310.9	60892.6	49117.6	63080.6	50595.1
504.269	3.70093			22511.1	43412.7	47828.6	22257.9	36734.9	5601.34	5383.62	30383.1	12179.8	41465.1	6024.44	11703.1	29677.9	7878.96	18294.8	25.7971	25330.5	36085.1	36324.8	12483.1	26789.1	4917.7	24300.8	19974.3	8972.76	17799	1726.72	19476.6	38568.4	32522	5071.69	27613.4	4714.27		5469.35	36585.5	34428.6	22067.3	7760.07	32155.9	39483.7	11246.5	16023.5	3441.45	13248.8	16770.1
514.179	3.7135			20420.3	23242.9	46404.1	297164	29133.5	151052	17627.7	145635	52652.6	9927.38	55704.5	74502.6	17292.5	31272.3	14101.8	9573.15	126599	137062	3717.41	86103.7	43387.2	87539	5900.89	112094	5537.27	93740.1	83095.3	24530.8	2953.58	20666.4	156427	11407	18649.4	27978.6	152544	17902.5	12522.9	249522	200404	6188.13	62.5348	15339.5	55433.6	667218	135721	6144.84
585.234	3.7135				41793.5	69022.5	82012.4	69417.5	231798	8161.44	48334.9	94558.7	26063.5	109745	103559	70661.2	125442	316631	59582.7	165954	131509	110605	102990	58270.3	177220	230203	99346.1	4107.62	93900.2	260396	226257	81960.6	263724	175197	116198	228592	306893	21430.3	65082.2	102133	466692	278871	85297.2	68847.4	124757	33280.7	413957	80943.1	324825
528.195	3.7135			93355.8	180453	139143	253191	11672.8	406350	116856	83867.1	141899	4942.42	85161.6	240568	55654	82949	11117	5739.85	182254	272475		191124	220134	76247.7		10313.2	6519.91	133511	49064.9	12027.4	42848.7	114978	152045		75311	65563.4	129370			291510	446967		22123.3	178528	132795	645444	93568
327.154	3.7135			72611.6	449481	172305	179119	100043	33656.9	125028	324746	96789.7	163074	134223	290599	99124.2	116328	66606.3	73669.6	129258	143241	62433	202354	188253	166765	62287	75964.3	349048	314621	83669.8	153558	223107	200315	142753	120121	70250.5	225314	109209	92748.7	172331	188490	233878	102773	164694	189302	185522	138790	156107	74646.5
514.773	3.70722																	13895								2702.82							8293.15							1732.84	11717.8				5182.87
431.701	3.70722						33437.4			34481	29652.9		44756.2					20476.7					13577.8														21096.6	29946.3			8450.93			12695.5	4906.91	1490.15
507.333	3.70722					11226.2	11597.1		2303.32	12426.5	1588.71	3282.85	8644.56		2805.86	1706.05	2984.81	15434.5	1168.71	1502.51		8600.93			2426.7			11492.4	3474.38	3179.17		8736.16			3310.46	1737.46	5158.51	8562.86	14794.4	2718.37					10980.9	8805.48		4572.3	4147.85
627.345	3.70722												12935.6																								11706.4
445.215	3.70722					7075.97	27968.1	2332.25	1652.51	75729.4	13886.2		30625.1	12886.1	909.812		7523.33	4845.95	5831.74	2743.78		1154.53	64049.1	771.249				2102.76				6606.05	2234.23				55444.7	20489.9	2244.37	2147.41	9766.61	9175.45		47359.2	55330.8	8288.05	5845.73	2038.37
432.194	3.70722			49589.5	36738.6	13573.5	122889	13318.9	248700	68435.2	84107.1	61046.6	47632.9	87391.6	52650.7	21134.9	137298	63907.8	10427.5	105340	176443	30356.3	58961.4	15520.3	77844.8	73437	123809	33234.9	119690	134156	53599.9	26896.8	74402.5	120491	9363.8	232464	179565	114671	26400.6	23991.5	464232	545321	25730.9	27373.4	46399.9	53646	567918	81191.3	114492
420.21	3.70722			24628.4	54828	51015.3	186272	44331.6	12483	227911	188887	15950.1	345277	19766.1	50265.2	41539.7	32581.2	139189	45065	18922.4	9239.71	29414.1	99778	38184.1	24270.9	28770.4	10593.5	75091.2	17913.7	17997.7	31301.3	56933	54322.1	16732.3	23720.7	26080.3	268595	159987	34917.9	84665.9	53282.9	19329.7	38215.7	119665	65300.9	56136.4	59204.3	15625	30234.3
631.277	3.70722			86662.1	43904.6	4965.95	161341		171792	274686	168908	28302.1	202780	103977	12497.5	27483.9	191207	300269	38467.9	91669.5	69056.6	17133.5	160157		32656.2	35163.7	41993.2	263163	59312.9	67261.6	93287.1	8873.17	21043.9	72145.5	56288.3	175794	293386	206402	5942.04	27582.8	487643	665483	43400.9	188643	208157	532574	586631	61879.1	39479.5
637.296	3.70722			198631	121866	33565.5	308717	25192.2	99323.7	461751	320589	31897.5	422050	163481	36900	68258.2	321633	525444	9293.75	169004	7754.06	48827.8	312850	8102.16	22968.4	35415.3	22421.7	528224	57336.7	38297.7	197118	28695	39726.7	79904.6	122447	211458	450008	393046	35045.3	17362.4	221764	177469	117299	350248	412448	262727	125895	126756	11766.8
329.169	3.70722			149023	905166	1.5199e+06	384139	86884.2	28990.9	49887.5	177794	150685	203013	132507	196130	84211.8	243003	66921.4	1.299e+06	25876.3	195913	140317	62700.4	513254	126767	82986.1	42557.9	588687	506792	97704.1	293926	578553	1.17203e+06	316119	211102	28734.8	102210	23276.7	119983	307692	60107.4	268607	422511	175591	524255	910723	82212.4	169873	540004
495.367	3.70722			129910	21600.4	75716.6	190777	298537	108226	143422	161927	158719	56397.7	227745	79775.6	59803.6	87557.4	114099	92889.2	109908	200170	131278	181199	150694	118591	114283	90768.9	120094	87168.4	145124	108132	110571	95676.6	126649	128961	244121	74957	110629	99250	30694.3	85551.2	186586	168220	80135.5	288264	153687	165090	177974	103290
555.29	3.70722			447898	290048	103420	706775	67850.7	280639	1.20503e+06	744036	108394	942800	405649	119637	166484	771068	1.34115e+06	67467.3	396067	60291	134481	720383	51847.1	94796	95690.5	76844.4	1.16373e+06	181479	144935	397355	118102	117974	218714	295989	505917	1.34478e+06	890615	121287	60885.4	601939	445260	256931	808715	878033	527330	245563	293657	69679
608.317	3.70722			880625	719112	1.32961e+06	588659	1.4767e+06	847087	294276	1.16495e+06	947234	1.10726e+06	735438	878459	1.35781e+06	508095	1.05983e+06	356800	1.26193e+06	1.57392e+06	1.42538e+06	793624	979397	757599	1.23809e+06	1.09142e+06	811450	1.12301e+06	456748	1.07471e+06	1.37941e+06	1.40779e+06	1.0273e+06	1.27068e+06	790461	303859	521008	1.17082e+06	1.31451e+06	1.15502e+06	686736	1.52462e+06	1.32405e+06	908200	836683	608523	879080	729219
487.273	3.70722			1.64476e+06	950299	305085	3.06745e+06	221966	1.13207e+06	6.44165e+06	3.65766e+06	401759	4.91104e+06	1.51311e+06	407192	591853	3.26034e+06	7.61353e+06	116555	1.53077e+06	265798	415039	3.26006e+06	66847.5	315616	304777	327425	5.82e+06	598569	434462	1.44105e+06	268445	431573	826041	990078	2.48045e+06	9.43958e+06	3.92993e+06	425298	120479	3.43561e+06	2.22489e+06	846787	3.44945e+06	3.70607e+06	2.07737e+06	1.31634e+06	991068	203899
451.307	3.70722			5.49053e+06	3.08683e+06	1.04862e+06	1.02531e+07	606773	3.85268e+06	2.19699e+07	1.23466e+07	1.30304e+06	1.72776e+07	5.02915e+06	1.3806e+06	1.7902e+06	1.07792e+07	2.65451e+07	353144	5.02287e+06	895508	1.31086e+06	1.10344e+07	117406	978910	962735	1.01779e+06	1.9793e+07	1.92247e+06	1.44776e+06	4.69336e+06	820181	1.46812e+06	2.78e+06	3.16238e+06	8.27964e+06	3.32819e+07	1.32022e+07	1.13323e+06	334382	1.19134e+07	7.70903e+06	2.82707e+06	1.1411e+07	1.23882e+07	6.81064e+06	4.55226e+06	3.31251e+06	679408
434.725	3.70093									17481	1867.14		3815.75																																1538.27
390.177	3.70093													20836																		6728.12
[truncated: 7,495 more rows]
[truncated: 485 more columns]
